# Supplementary material for: Evolutionary dynamics of transposable elements in bdelloid rotifers
Source: eLife. 2021 Feb 5;10:e63194. doi: 10.7554/eLife.63194 (PMC7943196; doi:10.7554/eLife.63194)
Supplement: Figure 2—source data 2. [file elife-63194-fig2-data2.zip]

Archive with 10 entries (9 files):
- Figure 2--source data 1. Maximum likelihood phylogeny and concatenated protein alignment file/
- __MACOSX/._Figure 2--source data 1. Maximum likelihood phylogeny and concatenated protein alignment file
- Figure 2--source data 1. Maximum likelihood phylogeny and concatenated protein alignment file/protostome_aln.faa.gz
- __MACOSX/Figure 2--source data 1. Maximum likelihood phylogeny and concatenated protein alignment file/._protostome_aln.faa.gz
- Figure 2--source data 1. Maximum likelihood phylogeny and concatenated protein alignment file/rotifer_tree.newick
- __MACOSX/Figure 2--source data 1. Maximum likelihood phylogeny and concatenated protein alignment file/._rotifer_tree.newick
- Figure 2--source data 1. Maximum likelihood phylogeny and concatenated protein alignment file/rotifer_aln.faa.gz
- __MACOSX/Figure 2--source data 1. Maximum likelihood phylogeny and concatenated protein alignment file/._rotifer_aln.faa.gz
- Figure 2--source data 1. Maximum likelihood phylogeny and concatenated protein alignment file/protostome_tree.newick
- __MACOSX/Figure 2--source data 1. Maximum likelihood phylogeny and concatenated protein alignment file/._protostome_tree.newick
