# Supplementary material for: Evolutionary dynamics of transposable elements in bdelloid rotifers
Source: eLife. 2021 Feb 5;10:e63194. doi: 10.7554/eLife.63194 (PMC7943196; doi:10.7554/eLife.63194)
Supplement: Figure 2—source data 2. [file elife-63194-fig2-data2.zip › Figure 2--source data 1. Maximum likelihood phylogeny and concatenated protein alignment file/rotifer_tree.newick]

(Bc_PSC1:0.0050392616,Bc_v0.6:0.0058022925,(((((Bp_Tokyo1:0.0035196362,Bp_HYR1:0.0067343159)100_100:0.0120880088,(Ba_OHJ82:0.0018256603,Ba_OHJ22:0.0015624690)100_100:0.0205079987)100_100:0.0438338626,Br_Italy2:0.0630297353)48.1_83:0.0111487137,Bt_SM28:0.0618128774)100_100:0.0680664593,((Dc_DCAR505:0.0009687183,Dc_DCAR706:0.0012549805)100_100:0.2401644026,((((Ar_ARIC003:0.0036686510,Ar2018:0.0042289293)100_100:0.0607033430,Av2013:0.0456562906)100_100:0.0341589297,(As_10x_pseudohap:0.0029915632,(As_ASTE805:0.0016443178,(As_ASTE806:0.0019469090,As_ASTE804:0.0017327298)95.6_98:0.0008504723)99_100:0.0012784233)100_100:0.0555543335)100_100:0.0201191749,(((Rs_RS1:0.0008799081,(((Rs_AK15:0.0002156292,Rs_AK11:0.0000953194)98.1_76:0.0002118835,Rs_AK27:0.0001474099)33.9_60:0.0000947105,Rs_AK16:0.0002577107)94.1_74:0.0001682128)100_100:0.0113325906,(((Rg2018:0.0000988850,(Rg_MAG1:0.0004429225,Rg_MAG2:0.0001057245)49.9_79:0.0001506835)55.6_79:0.0001353256,Rg_MAG3:0.0002290889)100_100:0.0006377031,(Rg_RM15:0.0002423461,Rg_RM9:0.0007174535)94.8_98:0.0002835560)100_100:0.0102899289)100_100:0.0615221824,(Rc2018:0.0716783957,((Rd_10x_pseudohap:0.0022424403,((Rd_RSOR408:0.0007187366,Rd_RSOR504:0.0006439019)99.7_100:0.0010453051,Rd_RSOR410:0.0018913628)13_70:0.0006494934)100_100:0.0329174505,(((Rw_RSIL802:0.0000793643,(Rw_10x_pseudohap:0.0000509298,Rw_RSIL801:0.0000749080)76.5_91:0.0000262840)97_95:0.0002251608,(Rw_RSIL804:0.0005741873,Rw_RSIL806:0.0003386871)96.7_98:0.0004558281)100_100:0.0279818096,((Rp_RPSE411:0.0007138582,Rp_RPSE503:0.0007269826)99.1_100:0.0004059725,(Rp_RPSE812:0.0015055287,Rp_RPSE809:0.0013599175)86.7_94:0.0004655726)100_100:0.0286034308)100_100:0.0073523960)100_100:0.0131585559)97.7_97:0.0093744732)100_100:0.0199595235)100_100:0.1617266366)100_100:1.0245282130)100_100:0.1071138489);
