# Supplementary material for: Evolutionary dynamics of transposable elements in bdelloid rotifers
Source: eLife. 2021 Feb 5;10:e63194. doi: 10.7554/eLife.63194 (PMC7943196; doi:10.7554/eLife.63194)
Supplement: Figure 2—source data 2. [file elife-63194-fig2-data2.zip › Figure 2--source data 1. Maximum likelihood phylogeny and concatenated protein alignment file/protostome_tree.newick]

(Ba_OHJ82:0.0003941167,(((((((((((OBIM:0.2958073092,(((ACAL:0.1562143363,BGLA:0.1593519913)100_100:0.1568050720,LGIG:0.2567871994)99.1_99:0.0308993460,CGIG:0.2587753615)87.7_98:0.0161315295)100_100:0.0290967606,LANA:0.2222745357)73.3_91:0.0266190710,CTEL:0.3129059807)48.1_78:0.0307391848,HROB:0.4545251996)100_96:0.0480422425,(((RVAR:0.2344307268,HEXE:0.2001363786)100_100:0.3124929644,CELE:0.7190750669)99.9_90:0.0762071656,((PNUB:0.0592314666,PVAN:0.0593389640)100_100:0.2675325735,DMEL:0.2711246230)100_100:0.1853161909)56.3_48:0.0338922909)71.5_40:0.0323510106,(ILIN:1.1029686917,SHAE:0.8566725505)47.9_57:0.0763331517)100_100:0.0776151503,((((((((Rg_Rg2018:0.0013016980,Rg_MAG3:0.0003011944)99.8_100:0.0016558897,(Rg_RM9:0.0051777741,Rg_RM15:0.0007857144)98.9_100:0.0016095716)99.3_100:0.0021344177,(Rg_MAG1:0.0006486934,Rg_MAG2:0.0036686195)41.4_90:0.0001245327)100_100:0.0068437652,(((Rs_AK27:0.0001856561,Rs_AK16:0.0010129616)0_61:0.0000024261,(Rs_RS1:0.0044219056,Rs_AK11:0.0032466860)97.9_91:0.0029616411)86.2_67:0.0003361041,Rs_AK15:0.0001106534)100_100:0.0073176711)100_100:0.0482756858,(Rc_Rc2018:0.0536941743,((((Rd_10x_p:0.0442349764,Rd_RSOR410:0.0049355577)54_85:0.0029634781,(Rd_RSOR408:0.0014571192,Rd_RSOR504:0.0026532069)90_100:0.0005971866)100_100:0.0236755795,((Rw_RSIL804:0.0417032483,(Rw_RSIL806:0.0177102029,Rw_RSIL802:0.0162018063)100_100:0.0150051716)100_100:0.0077847182,(Rw_RSIL801:0.0055303580,Rw_10x_p:0.0032764886)99.8_100:0.0044599830)100_100:0.0205432183)49.2_74:0.0047905722,((Rp_RPSE809:0.0034747869,(Rp_RPSE411:0.0025863229,Rp_RPSE503:0.0007179043)100_100:0.0051904423)100_100:0.0075675568,Rp_RPSE812:0.0131195735)100_100:0.0180321109)100_100:0.0088913825)83.1_90:0.0078697927)99.9_100:0.0144611672,((Av_Av2013:0.0418847548,(Ar_ARIC003:0.0148762735,Ar_Ar2018:0.0079903069)100_100:0.0438218312)100_100:0.0235852121,((As_ASTE804:0.0040820756,As_ASTE806:0.0044987904)84.4_98:0.0017404772,(As_ASTE805:0.0191920083,As_10x_p:0.0366511403)79.4_98:0.0025801580)100_100:0.0453529912)100_100:0.0150250246)100_100:0.1367011338,(Dc_DCAR706:0.0200533374,Dc_DCAR505:0.0182346560)100_100:0.1672133069)100_100:0.2173841686,PLAE:1.0975393667)97.9_98:0.0493228583)100_100:0.3250695327,(Bc_v0.6:0.0029446796,Bc_PSC1:0.0014676276)100_100:0.0743099530)100_100:0.0454162869,Br_Italy2:0.0553804173)100_100:0.0257488874,(Bt_SM28:0.0733128203,Bp_HYR1:0.0150143470)100_100:0.0429157211)100_100:0.0457161797,Bp_Tokyo1:0.0131133449)100_100:0.0110837078,Ba_OHJ22:0.0245904641);
