# Supplementary material for: Evolutionary dynamics of transposable elements in bdelloid rotifers
Source: eLife. 2021 Feb 5;10:e63194. doi: 10.7554/eLife.63194 (PMC7943196; doi:10.7554/eLife.63194)
Supplement: Figure 4—source data 1. [file elife-63194-fig4-data1.zip]

Archive with 116 entries (115 files):
- Figure 4--source data 1. LTR-tag fasta file and mapping data/
- __MACOSX/._Figure 4--source data 1. LTR-tag fasta file and mapping data
- Figure 4--source data 1. LTR-tag fasta file and mapping data/mapped_RPSE411.bam.bai
- __MACOSX/Figure 4--source data 1. LTR-tag fasta file and mapping data/._mapped_RPSE411.bam.bai
- Figure 4--source data 1. LTR-tag fasta file and mapping data/mapped_DCAR706.bam
- __MACOSX/Figure 4--source data 1. LTR-tag fasta file and mapping data/._mapped_DCAR706.bam
- Figure 4--source data 1. LTR-tag fasta file and mapping data/mapped_RSOR410.bam.bai
- __MACOSX/Figure 4--source data 1. LTR-tag fasta file and mapping data/._mapped_RSOR410.bam.bai
- Figure 4--source data 1. LTR-tag fasta file and mapping data/mapped_RPSE812.bam
- __MACOSX/Figure 4--source data 1. LTR-tag fasta file and mapping data/._mapped_RPSE812.bam
- Figure 4--source data 1. LTR-tag fasta file and mapping data/mapped_RPSE812.bam.bai
- __MACOSX/Figure 4--source data 1. LTR-tag fasta file and mapping data/._mapped_RPSE812.bam.bai
- Figure 4--source data 1. LTR-tag fasta file and mapping data/mapped_AK15.bam
- __MACOSX/Figure 4--source data 1. LTR-tag fasta file and mapping data/._mapped_AK15.bam
- Figure 4--source data 1. LTR-tag fasta file and mapping data/mapped_MAG3.bam.bai
- __MACOSX/Figure 4--source data 1. LTR-tag fasta file and mapping data/._mapped_MAG3.bam.bai
- Figure 4--source data 1. LTR-tag fasta file and mapping data/mapped_ARIC003.bam.bai
- __MACOSX/Figure 4--source data 1. LTR-tag fasta file and mapping data/._mapped_ARIC003.bam.bai
- Figure 4--source data 1. LTR-tag fasta file and mapping data/mapped_AK27.bam.bai
- __MACOSX/Figure 4--source data 1. LTR-tag fasta file and mapping data/._mapped_AK27.bam.bai
- Figure 4--source data 1. LTR-tag fasta file and mapping data/mapped_DCAR505.bam
- __MACOSX/Figure 4--source data 1. LTR-tag fasta file and mapping data/._mapped_DCAR505.bam
- Figure 4--source data 1. LTR-tag fasta file and mapping data/mapped_ASTE806.bam
- __MACOSX/Figure 4--source data 1. LTR-tag fasta file and mapping data/._mapped_ASTE806.bam
- Figure 4--source data 1. LTR-tag fasta file and mapping data/mapped_ASTE804.bam
- __MACOSX/Figure 4--source data 1. LTR-tag fasta file and mapping data/._mapped_ASTE804.bam
- Figure 4--source data 1. LTR-tag fasta file and mapping data/mapped_AK16.bam
- __MACOSX/Figure 4--source data 1. LTR-tag fasta file and mapping data/._mapped_AK16.bam
- Figure 4--source data 1. LTR-tag fasta file and mapping data/mapped_AK11.bam.bai
- __MACOSX/Figure 4--source data 1. LTR-tag fasta file and mapping data/._mapped_AK11.bam.bai
- Figure 4--source data 1. LTR-tag fasta file and mapping data/mapped_RSOR408.bam
- __MACOSX/Figure 4--source data 1. LTR-tag fasta file and mapping data/._mapped_RSOR408.bam
- Figure 4--source data 1. LTR-tag fasta file and mapping data/mapped_RS1.bam
- __MACOSX/Figure 4--source data 1. LTR-tag fasta file and mapping data/._mapped_RS1.bam
- Figure 4--source data 1. LTR-tag fasta file and mapping data/mapped_ASTE805.bam
- __MACOSX/Figure 4--source data 1. LTR-tag fasta file and mapping data/._mapped_ASTE805.bam
- Figure 4--source data 1. LTR-tag fasta file and mapping data/mapped_RSIL801.bam.bai
- __MACOSX/Figure 4--source data 1. LTR-tag fasta file and mapping data/._mapped_RSIL801.bam.bai
- Figure 4--source data 1. LTR-tag fasta file and mapping data/mapped_RPSE503.bam.bai
- __MACOSX/Figure 4--source data 1. LTR-tag fasta file and mapping data/._mapped_RPSE503.bam.bai
- Figure 4--source data 1. LTR-tag fasta file and mapping data/mapped_DCAR706.bam.bai
- __MACOSX/Figure 4--source data 1. LTR-tag fasta file and mapping data/._mapped_DCAR706.bam.bai
- Figure 4--source data 1. LTR-tag fasta file and mapping data/mapped_RSOR408.bam.bai
- __MACOSX/Figure 4--source data 1. LTR-tag fasta file and mapping data/._mapped_RSOR408.bam.bai
- Figure 4--source data 1. LTR-tag fasta file and mapping data/mapped_MAG2.bam.bai
- __MACOSX/Figure 4--source data 1. LTR-tag fasta file and mapping data/._mapped_MAG2.bam.bai
- Figure 4--source data 1. LTR-tag fasta file and mapping data/mapped_ASTE806.bam.bai
- __MACOSX/Figure 4--source data 1. LTR-tag fasta file and mapping data/._mapped_ASTE806.bam.bai
- Figure 4--source data 1. LTR-tag fasta file and mapping data/mapped_AK11.bam
- __MACOSX/Figure 4--source data 1. LTR-tag fasta file and mapping data/._mapped_AK11.bam
- Figure 4--source data 1. LTR-tag fasta file and mapping data/collapsed_mapTEags_counts.txt
- __MACOSX/Figure 4--source data 1. LTR-tag fasta file and mapping data/._collapsed_mapTEags_counts.txt
- Figure 4--source data 1. LTR-tag fasta file and mapping data/mapped_ASTE804.bam.bai
- __MACOSX/Figure 4--source data 1. LTR-tag fasta file and mapping data/._mapped_ASTE804.bam.bai
- Figure 4--source data 1. LTR-tag fasta file and mapping data/mapped_MAG1.bam.bai
- __MACOSX/Figure 4--source data 1. LTR-tag fasta file and mapping data/._mapped_MAG1.bam.bai
- Figure 4--source data 1. LTR-tag fasta file and mapping data/mapped_ASTE805.bam.bai
- __MACOSX/Figure 4--source data 1. LTR-tag fasta file and mapping data/._mapped_ASTE805.bam.bai
- Figure 4--source data 1. LTR-tag fasta file and mapping data/mapped_RPSE809.bam.bai
- __MACOSX/Figure 4--source data 1. LTR-tag fasta file and mapping data/._mapped_RPSE809.bam.bai
- Figure 4--source data 1. LTR-tag fasta file and mapping data/mapped_RSIL802.bam.bai
- __MACOSX/Figure 4--source data 1. LTR-tag fasta file and mapping data/._mapped_RSIL802.bam.bai
- Figure 4--source data 1. LTR-tag fasta file and mapping data/mapped_ARIC003.bam
- __MACOSX/Figure 4--source data 1. LTR-tag fasta file and mapping data/._mapped_ARIC003.bam
- Figure 4--source data 1. LTR-tag fasta file and mapping data/collapsed_mapTEags_scores.txt
- __MACOSX/Figure 4--source data 1. LTR-tag fasta file and mapping data/._collapsed_mapTEags_scores.txt
- Figure 4--source data 1. LTR-tag fasta file and mapping data/mapped_AK16.bam.bai
- __MACOSX/Figure 4--source data 1. LTR-tag fasta file and mapping data/._mapped_AK16.bam.bai
- Figure 4--source data 1. LTR-tag fasta file and mapping data/mapped_RSOR504.bam.bai
- __MACOSX/Figure 4--source data 1. LTR-tag fasta file and mapping data/._mapped_RSOR504.bam.bai
- Figure 4--source data 1. LTR-tag fasta file and mapping data/mapped_RPSE503.bam
- __MACOSX/Figure 4--source data 1. LTR-tag fasta file and mapping data/._mapped_RPSE503.bam
- Figure 4--source data 1. LTR-tag fasta file and mapping data/mapped_RM9.bam
- __MACOSX/Figure 4--source data 1. LTR-tag fasta file and mapping data/._mapped_RM9.bam
- Figure 4--source data 1. LTR-tag fasta file and mapping data/collapsed_tags.fa
- __MACOSX/Figure 4--source data 1. LTR-tag fasta file and mapping data/._collapsed_tags.fa
- Figure 4--source data 1. LTR-tag fasta file and mapping data/mapped_RSOR504.bam
- __MACOSX/Figure 4--source data 1. LTR-tag fasta file and mapping data/._mapped_RSOR504.bam
- Figure 4--source data 1. LTR-tag fasta file and mapping data/mapped_RSIL806.bam.bai
- __MACOSX/Figure 4--source data 1. LTR-tag fasta file and mapping data/._mapped_RSIL806.bam.bai
- Figure 4--source data 1. LTR-tag fasta file and mapping data/mapped_RSIL802.bam
- __MACOSX/Figure 4--source data 1. LTR-tag fasta file and mapping data/._mapped_RSIL802.bam
- Figure 4--source data 1. LTR-tag fasta file and mapping data/mapped_MAG1.bam
- __MACOSX/Figure 4--source data 1. LTR-tag fasta file and mapping data/._mapped_MAG1.bam
- Figure 4--source data 1. LTR-tag fasta file and mapping data/mapped_MAG3.bam
- __MACOSX/Figure 4--source data 1. LTR-tag fasta file and mapping data/._mapped_MAG3.bam
- Figure 4--source data 1. LTR-tag fasta file and mapping data/mapped_RSIL801.bam
- __MACOSX/Figure 4--source data 1. LTR-tag fasta file and mapping data/._mapped_RSIL801.bam
- Figure 4--source data 1. LTR-tag fasta file and mapping data/mapped_RSIL804.bam.bai
- __MACOSX/Figure 4--source data 1. LTR-tag fasta file and mapping data/._mapped_RSIL804.bam.bai
- Figure 4--source data 1. LTR-tag fasta file and mapping data/mapped_AK15.bam.bai
- __MACOSX/Figure 4--source data 1. LTR-tag fasta file and mapping data/._mapped_AK15.bam.bai
- Figure 4--source data 1. LTR-tag fasta file and mapping data/mapped_MAG2.bam
- __MACOSX/Figure 4--source data 1. LTR-tag fasta file and mapping data/._mapped_MAG2.bam
- Figure 4--source data 1. LTR-tag fasta file and mapping data/mapped_RPSE809.bam
- __MACOSX/Figure 4--source data 1. LTR-tag fasta file and mapping data/._mapped_RPSE809.bam
- Figure 4--source data 1. LTR-tag fasta file and mapping data/mapped_RSIL804.bam
- __MACOSX/Figure 4--source data 1. LTR-tag fasta file and mapping data/._mapped_RSIL804.bam
- Figure 4--source data 1. LTR-tag fasta file and mapping data/mapped_RSOR410.bam
- __MACOSX/Figure 4--source data 1. LTR-tag fasta file and mapping data/._mapped_RSOR410.bam
- Figure 4--source data 1. LTR-tag fasta file and mapping data/mapped_RM9.bam.bai
- __MACOSX/Figure 4--source data 1. LTR-tag fasta file and mapping data/._mapped_RM9.bam.bai
- Figure 4--source data 1. LTR-tag fasta file and mapping data/mapped_AK27.bam
- __MACOSX/Figure 4--source data 1. LTR-tag fasta file and mapping data/._mapped_AK27.bam
- Figure 4--source data 1. LTR-tag fasta file and mapping data/mapped_RM15.bam.bai
- __MACOSX/Figure 4--source data 1. LTR-tag fasta file and mapping data/._mapped_RM15.bam.bai
- Figure 4--source data 1. LTR-tag fasta file and mapping data/mapped_RPSE411.bam
- __MACOSX/Figure 4--source data 1. LTR-tag fasta file and mapping data/._mapped_RPSE411.bam
- Figure 4--source data 1. LTR-tag fasta file and mapping data/mapped_RM15.bam
- __MACOSX/Figure 4--source data 1. LTR-tag fasta file and mapping data/._mapped_RM15.bam
- Figure 4--source data 1. LTR-tag fasta file and mapping data/mapped_RS1.bam.bai
- __MACOSX/Figure 4--source data 1. LTR-tag fasta file and mapping data/._mapped_RS1.bam.bai
- Figure 4--source data 1. LTR-tag fasta file and mapping data/mapped_DCAR505.bam.bai
- __MACOSX/Figure 4--source data 1. LTR-tag fasta file and mapping data/._mapped_DCAR505.bam.bai
- Figure 4--source data 1. LTR-tag fasta file and mapping data/mapped_RSIL806.bam
- __MACOSX/Figure 4--source data 1. LTR-tag fasta file and mapping data/._mapped_RSIL806.bam
