# Supplementary material for: Evolutionary dynamics of transposable elements in bdelloid rotifers
Source: eLife. 2021 Feb 5;10:e63194. doi: 10.7554/eLife.63194 (PMC7943196; doi:10.7554/eLife.63194)
Supplement: Figure 4—source data 1. [file elife-63194-fig4-data1.zip › Figure 4--source data 1. LTR-tag fasta file and mapping data/collapsed_mapTEags_counts.txt]

repeat_id	Ar_ARIC003	As_ASTE804	As_ASTE805	As_ASTE806	Dc_DCAR505	Dc_DCAR706	Rd_RSOR408	Rd_RSOR410	Rd_RSOR504	Rg_MAG1	Rg_MAG2	Rg_MAG3	Rg_RM9	Rg_RM15	Rp_RPSE411	Rp_RPSE503	Rp_RPSE809	Rp_RPSE812	Rs_AK11	Rs_AK15	Rs_AK16	Rs_AK27	Rs_RS1	Rw_RSIL801	Rw_RSIL802	Rw_RSIL804	Rw_RSIL806
AK11_00100_repeat_region1	0	0	0	0	0	0	0	0	0	18	26	1	40	24	0	0	0	0	32	16	20	18	10	0	0	0	0
AK11_00421_repeat_region2	0	0	0	0	0	0	0	0	0	1	24	2	2	2	0	0	0	0	11	5	10	8	21	0	0	0	0
AK11_00747_repeat_region5	0	0	0	0	0	0	0	0	0	40	22	19	23	5	0	0	0	0	12	7	8	3	4	0	0	0	0
AK11_01561_repeat_region6	0	0	0	0	0	0	0	0	0	7	2	3	0	1	0	0	0	0	25	9	25	9	23	0	0	0	0
AK11_01941_repeat_region7	0	0	0	0	0	0	0	0	0	1	3	4	2	1	0	0	1	0	22	22	15	24	19	0	0	0	0
AK11_02266_repeat_region8	0	0	0	0	0	0	0	0	0	5	2	2	2	2	0	0	0	0	19	15	24	27	2	0	0	0	0
AK11_02549_repeat_region10	0	0	1	0	0	0	0	0	0	0	0	0	0	0	0	0	0	0	19	25	1	22	4	0	0	0	0
AK11_03427_repeat_region11	0	0	0	0	0	0	0	0	0	2	1	4	4	0	0	0	0	0	23	22	18	12	8	0	0	0	0
AK11_03524_repeat_region12	0	0	0	0	0	0	0	0	0	53	82	94	0	0	0	0	0	0	20	26	3	1	8	0	0	0	0
AK11_03559_repeat_region13	0	0	0	0	0	0	0	0	0	1	3	1	5	1	0	0	0	0	11	3	8	10	4	0	0	0	0
AK11_04142_repeat_region14	0	0	0	0	0	0	0	0	0	4	1	2	2	2	1	1	1	1	13	13	15	7	13	0	0	1	1
AK11_04324_repeat_region15	0	0	0	0	0	0	0	0	0	0	0	5	0	0	0	0	0	0	15	18	23	17	25	0	0	0	0
AK11_04566_repeat_region16	0	0	0	0	0	0	0	0	0	0	0	0	0	0	0	0	0	0	11	19	14	18	0	0	0	0	0
AK11_05023_repeat_region19	0	0	0	0	0	0	0	0	0	20	26	27	0	22	0	0	0	0	20	23	15	15	12	0	0	0	0
AK11_05908_repeat_region21	0	0	0	0	0	0	0	0	0	0	0	0	0	0	0	0	0	0	28	25	22	9	30	0	0	0	0
AK15_00154_repeat_region1	0	0	0	0	0	0	0	0	0	8	5	2	0	1	0	0	0	0	15	21	10	22	27	0	0	0	0
AK15_00589_repeat_region3	0	0	0	0	0	0	0	0	0	5	3	2	14	11	0	0	0	0	13	18	10	9	5	0	0	0	0
AK15_01633_repeat_region6	0	0	0	0	0	0	0	0	0	2	3	2	1	1	0	0	1	0	9	10	19	14	15	0	0	0	0
AK15_03102_repeat_region11	0	0	0	0	0	0	0	0	0	1	3	1	3	2	1	3	2	1	25	36	26	16	14	0	0	0	0
AK15_05018_repeat_region16	0	0	0	0	0	0	0	0	0	12	18	3	54	17	0	0	0	0	32	20	9	36	4	0	0	0	0
AK16_00030_repeat_region1	0	0	0	0	0	0	0	0	0	13	17	12	32	3	0	0	0	0	8	12	20	4	2	0	0	0	0
AK16_00304_repeat_region2	0	0	0	0	0	0	0	0	0	24	4	10	3	7	0	0	0	0	8	18	13	6	9	0	0	0	0
AK16_01663_repeat_region7	0	0	0	0	0	0	0	0	0	0	0	0	0	1	0	0	0	0	0	1	15	0	0	0	0	0	0
AK16_02003_repeat_region10	0	0	0	0	0	0	0	0	0	3	1	1	18	25	0	0	0	0	19	23	23	20	8	4	0	0	2
AK16_03921_repeat_region14	0	0	0	0	0	0	0	0	0	0	0	0	0	0	0	0	0	0	0	0	14	0	0	0	0	0	0
AK16_04696_repeat_region19	0	0	0	0	0	0	0	0	0	3	12	15	24	19	0	0	0	0	6	18	11	7	9	0	0	0	0
AK27_00404_repeat_region2	0	0	0	0	0	0	0	0	0	10	2	4	3	4	0	0	0	3	49	51	29	22	26	0	0	0	0
AK27_00430_repeat_region3	0	0	0	0	0	0	0	0	0	36	46	35	17	18	0	0	0	0	10	8	26	28	5	0	0	0	0
AK27_00656_repeat_region4	0	0	1	0	0	0	0	0	0	40	31	18	19	26	4	2	1	3	3	4	2	6	2	3	2	2	1
AK27_00968_repeat_region6	0	0	0	0	0	0	0	0	0	0	0	3	1	3	0	0	0	0	23	22	2	14	25	0	0	0	0
AK27_01273_repeat_region7	0	0	0	0	0	0	0	0	0	2	1	4	2	2	1	2	1	2	3	3	5	4	11	1	1	1	1
AK27_01532_repeat_region8	0	0	0	0	0	0	0	0	0	3	1	1	1	0	0	0	0	0	2	4	8	18	29	0	0	0	0
AK27_01740_repeat_region10	0	0	0	0	0	0	1	0	0	7	12	4	2	8	1	1	3	11	29	14	18	17	20	0	1	4	0
AK27_02052_repeat_region12	0	0	0	0	0	0	0	0	0	14	13	1	2	2	0	0	0	0	6	4	11	32	30	0	0	0	0
AK27_03027_repeat_region16	0	0	0	0	0	0	0	0	0	12	32	11	65	2	1	33	1	22	23	34	21	23	19	3	1	12	2
AK27_04282_repeat_region20	0	0	0	0	0	0	0	0	0	2	4	2	4	7	0	0	0	0	10	8	6	23	12	0	0	0	0
AK27_05262_repeat_region22	0	0	0	0	0	0	0	0	0	1	2	1	1	1	3	2	1	1	2	1	8	9	8	0	0	0	0
AK27_05387_repeat_region23	0	0	0	0	0	0	0	0	0	0	2	0	0	0	0	0	0	0	12	17	42	3	0	0	0	0	0
ARIC003_00101_repeat_region5	29	0	0	0	0	0	0	0	0	0	0	0	0	0	0	0	0	0	0	0	0	0	0	0	0	0	0
ARIC003_00164_repeat_region9	75	0	0	0	0	0	0	0	0	0	0	0	0	0	0	0	0	0	0	0	0	0	0	0	0	0	0
ARIC003_00224_repeat_region11	14	0	0	0	0	0	0	0	0	0	0	0	0	0	0	0	0	0	0	0	0	0	0	0	0	0	0
ARIC003_00274_repeat_region16	40	0	0	0	0	0	0	0	0	0	0	0	0	0	0	0	0	0	0	0	0	0	0	0	0	0	0
ARIC003_00441_repeat_region22	16	0	0	0	0	0	0	0	0	0	0	0	0	0	0	0	0	0	0	0	0	0	0	0	0	0	0
ARIC003_00725_repeat_region26	13	0	0	0	0	0	0	0	0	0	0	0	0	0	0	0	0	0	0	0	0	0	0	0	0	0	0
ARIC003_00795_repeat_region27	43	0	0	0	0	0	0	0	0	0	0	0	0	0	0	0	0	0	0	0	0	0	0	0	0	0	0
ASTE804_01758_repeat_region47	0	17	27	2	0	0	0	0	0	0	0	0	0	0	0	0	0	0	0	0	0	0	0	0	0	0	0
ASTE805_00036_repeat_region12	0	16	24	6	0	0	0	0	0	0	0	0	0	0	0	0	0	0	0	0	0	0	0	0	0	0	0
ASTE805_00050_repeat_region14	0	5	42	5	0	0	0	0	0	0	0	0	0	0	0	0	0	0	0	0	0	0	0	0	0	0	0
ASTE805_00062_repeat_region15	0	20	23	46	0	0	0	0	0	0	0	0	0	0	0	0	0	0	0	0	0	0	0	0	0	0	0
ASTE806_00063_repeat_region12	0	4	5	31	0	0	0	0	0	0	0	0	0	0	0	0	0	0	0	0	0	0	0	0	0	0	0
DCAR505_12899_repeat_region7	0	0	0	0	19	58	0	0	0	0	0	0	0	0	0	0	0	0	0	0	0	0	0	0	0	0	0
DCAR505_24268_repeat_region10	0	0	0	0	30	463	0	0	0	0	0	0	0	0	0	0	0	0	0	0	0	0	0	0	0	0	0
DCAR505_27443_repeat_region11	0	0	0	0	4	15	0	0	0	0	0	0	0	0	0	0	0	0	0	0	0	0	0	0	0	0	0
DCAR706_02643_repeat_region4	0	0	0	0	25	3	0	0	0	0	0	0	0	0	0	0	0	0	0	0	0	0	0	0	0	0	0
DCAR706_02871_repeat_region5	0	0	0	0	8	49	0	0	0	0	0	0	0	0	0	0	0	0	0	0	0	0	0	0	0	0	0
DCAR706_03205_repeat_region6	0	0	0	0	3	91	0	0	0	0	0	0	0	0	0	0	0	0	0	0	0	0	0	0	0	0	0
DCAR706_03340_repeat_region7	0	0	0	0	10	108	0	0	0	0	0	0	0	0	0	0	0	0	0	0	0	0	0	0	0	0	0
DCAR706_03398_repeat_region8	0	0	0	0	5	92	0	0	0	0	0	0	0	0	0	0	0	0	0	0	0	0	0	0	0	0	0
DCAR706_03807_repeat_region10	0	0	0	0	2	115	0	0	0	0	0	0	0	0	0	0	0	0	0	0	0	0	0	0	0	0	0
DCAR706_04056_repeat_region12	0	0	0	0	4	70	0	0	0	0	0	0	0	0	0	0	0	0	0	0	0	0	0	0	0	0	0
DCAR706_04063_repeat_region13	0	0	0	0	5	23	0	0	0	0	0	0	0	0	0	0	0	0	0	0	0	0	0	0	0	0	0
DCAR706_04923_repeat_region15	0	0	0	0	9	31	0	0	0	0	0	0	0	0	0	0	0	0	0	0	0	0	0	0	0	0	0
DCAR706_06397_repeat_region17	0	0	0	0	5	21	0	0	0	0	0	0	0	0	0	0	0	0	0	0	0	0	0	0	0	0	0
DCAR706_09984_repeat_region19	0	0	0	0	4	50	0	0	0	0	0	0	0	0	0	0	0	0	0	0	0	0	0	0	0	0	0
DCAR706_10368_repeat_region20	0	0	0	0	2	47	0	0	0	0	0	0	0	0	0	0	0	0	0	0	0	0	0	0	0	0	0
DCAR706_11043_repeat_region21	0	0	0	0	11	29	0	0	0	0	0	0	0	0	0	0	0	0	0	0	0	0	0	0	0	0	0
DCAR706_12718_repeat_region22	0	0	0	0	19	66	0	0	0	0	0	0	0	0	0	0	0	0	0	0	0	0	0	0	0	0	0
DCAR706_24731_repeat_region26	0	0	0	0	6	21	0	0	0	0	0	0	0	0	0	0	0	0	0	0	0	0	0	0	0	0	0
DCAR706_25439_repeat_region27	0	0	0	0	6	126	0	0	0	0	0	0	0	0	0	0	0	0	0	0	0	0	0	0	0	0	0
MAG1_00001_repeat_region1	0	0	0	0	0	0	0	1	4	24	28	22	13	20	0	0	0	0	0	0	0	0	0	0	1	1	0
MAG1_00439_repeat_region2	0	0	0	0	0	0	0	0	0	34	24	17	17	11	0	0	0	0	0	0	3	0	0	0	0	0	0
MAG1_00735_repeat_region3	0	0	0	0	0	0	0	0	0	25	18	25	9	44	0	0	0	0	0	0	0	0	0	0	0	0	0
MAG1_05575_repeat_region7	0	0	0	0	0	0	0	0	0	18	23	21	1	16	0	0	0	0	5	5	1	7	8	0	0	0	0
MAG1_06029_repeat_region8	0	0	0	0	0	0	0	0	0	17	18	12	2	15	0	0	0	0	0	0	0	0	0	0	0	0	0
MAG1_07372_repeat_region9	0	0	0	1	0	0	0	1	0	23	22	40	13	17	0	0	0	0	28	4	23	19	10	0	0	0	0
MAG1_07637_repeat_region10	0	0	0	0	0	0	0	0	0	36	33	38	15	18	0	0	0	0	2	0	0	0	0	0	0	0	0
MAG1_08652_repeat_region11	0	0	0	0	0	0	0	0	0	24	25	13	30	17	3	1	1	2	11	2	39	15	2	1	1	2	2
MAG1_10652_repeat_region12	0	0	0	0	0	0	0	0	0	30	24	27	19	47	0	0	0	0	17	11	7	12	1	0	0	0	0
MAG1_10993_repeat_region13	0	0	0	0	0	0	0	0	0	18	19	19	21	28	0	0	0	0	3	2	12	2	3	1	0	0	0
MAG1_11832_repeat_region14	0	0	0	0	0	0	0	0	0	30	56	56	29	56	0	1	0	0	0	0	0	2	0	0	0	0	0
MAG1_12024_repeat_region15	0	0	0	0	0	0	0	0	0	37	42	34	8	27	0	0	0	0	1	5	1	0	1	0	0	0	0
MAG1_12530_repeat_region16	0	0	0	0	0	0	0	0	0	29	35	46	55	39	0	0	0	0	3	3	2	30	10	0	0	0	0
MAG1_13003_repeat_region17	0	0	0	0	0	0	0	0	0	11	19	14	2	2	0	0	0	0	28	22	58	24	32	0	0	0	0
MAG1_13332_repeat_region18	1	0	1	0	0	0	0	0	0	21	21	22	15	17	0	0	1	0	15	20	17	5	49	1	1	4	0
MAG1_14226_repeat_region20	0	0	0	0	0	0	0	0	0	13	29	18	2	18	3	1	1	1	18	8	4	5	11	1	2	2	2
MAG1_14857_repeat_region21	0	0	0	0	0	0	0	0	0	7	8	6	11	2	0	0	0	0	16	24	7	10	14	0	0	0	0
MAG1_15227_repeat_region22	0	0	0	0	0	0	0	0	0	24	30	43	1	37	0	0	0	0	2	3	1	0	2	0	0	0	0
MAG1_15508_repeat_region23	0	0	0	0	0	0	0	0	0	39	41	39	38	33	0	0	0	0	1	1	0	0	1	0	0	0	0
MAG1_15737_repeat_region24	0	0	0	0	0	0	0	0	0	48	40	55	21	29	0	1	0	0	0	0	0	0	0	0	0	0	0
MAG1_16468_repeat_region25	0	0	0	0	0	0	0	0	0	23	28	50	10	28	6	18	11	8	6	4	2	10	5	0	0	0	0
MAG2_02316_repeat_region5	0	0	0	0	0	0	0	0	0	19	21	35	3	6	1	0	1	0	1	3	3	1	4	0	0	0	0
MAG2_04053_repeat_region7	0	0	0	0	0	0	0	0	0	78	74	71	76	86	0	0	0	0	0	0	0	0	2	0	0	0	0
MAG2_06457_repeat_region11	0	0	0	0	0	0	0	0	0	14	20	14	2	3	0	0	0	0	2	2	2	6	8	0	0	0	0
MAG2_07598_repeat_region12	0	0	0	0	0	0	0	0	0	30	42	8	38	87	0	1	0	0	0	0	0	0	0	0	0	0	0
MAG2_08722_repeat_region13	0	0	0	0	0	0	0	0	0	16	36	35	6	23	0	0	0	0	2	3	3	1	4	0	0	0	0
MAG2_08776_repeat_region14	0	0	0	0	0	0	0	0	0	13	34	25	8	13	0	0	0	0	17	9	9	6	7	0	0	0	0
MAG2_09225_repeat_region15	0	0	0	0	0	0	0	0	0	5	2	2	8	11	0	0	0	0	0	0	0	0	0	0	0	0	0
MAG2_14002_repeat_region18	0	0	0	0	0	0	0	0	0	18	10	10	10	11	0	1	0	0	21	17	2	2	2	0	0	0	0
MAG2_20202_repeat_region25	0	0	0	0	9	51	15	8	6	16	14	8	19	4	1	4	4	1	1	2	0	1	2	9	1	1	2
MAG3_04395_repeat_region10	0	0	0	0	0	0	0	0	0	43	3	16	11	17	0	0	0	0	0	2	1	0	0	0	0	0	0
MAG3_07065_repeat_region13	0	0	0	0	4	8	10	9	1	3	8	6	18	21	1	3	8	20	17	5	18	10	3	14	15	0	8
MAG3_08921_repeat_region15	0	0	0	0	0	0	0	0	0	24	27	19	14	13	0	0	0	0	9	3	1	2	5	0	0	0	0
MAG3_17907_repeat_region23	0	0	0	0	0	0	0	0	0	45	24	46	1	0	0	0	0	0	0	1	1	0	0	0	0	0	0
MAG3_19273_repeat_region25	0	0	0	0	0	0	0	0	0	1	10	12	41	22	0	0	0	0	0	1	0	2	0	0	0	0	1
MAG3_20033_repeat_region26	0	0	0	0	0	0	0	0	0	154	164	89	138	11	0	0	0	0	0	0	1	0	0	0	0	0	0
RM9_04834_repeat_region4	0	0	0	0	0	0	0	0	0	3	2	8	15	13	0	0	0	0	1	1	1	2	1	0	0	0	0
RM9_07249_repeat_region7	0	0	0	0	0	0	0	0	0	1	2	1	68	50	0	0	0	0	1	0	0	0	2	0	1	0	0
RM9_12384_repeat_region10	0	0	0	0	0	0	0	1	1	23	25	15	25	1	1	1	12	6	14	17	3	5	6	1	0	1	1
RM9_13437_repeat_region11	0	0	0	0	0	0	0	0	0	32	8	20	10	21	0	0	0	0	13	5	6	9	8	0	0	0	0
RM15_00690_repeat_region3	0	0	0	0	0	0	0	0	0	1	39	4	2	19	0	0	0	0	3	3	3	1	31	0	0	0	0
RM15_01433_repeat_region5	0	0	0	0	0	0	0	0	0	8	10	26	24	20	0	1	1	0	10	11	8	15	3	0	0	1	0
RM15_06391_repeat_region9	0	0	0	0	0	0	0	0	0	43	68	21	47	36	0	0	0	0	0	4	1	3	8	0	0	0	0
RM15_07890_repeat_region14	0	0	0	0	0	0	0	0	0	3	31	2	26	38	0	0	0	0	17	23	12	35	142	0	0	0	0
RM15_12043_repeat_region18	0	0	0	0	0	0	0	0	0	20	37	46	18	74	0	0	0	0	9	1	12	9	25	0	0	0	0
RM15_14076_repeat_region19	0	0	0	0	0	0	0	1	0	53	32	40	55	20	0	0	0	0	0	0	2	0	0	0	0	0	0
RM15_14905_repeat_region20	0	0	0	0	0	0	0	0	0	11	8	12	2	5	0	0	0	0	0	0	0	0	0	1	0	0	0
RPSE411_00263_repeat_region7	0	0	0	0	0	0	0	0	0	0	0	0	0	0	7	11	2	5	0	0	0	0	0	0	0	0	0
RPSE411_00288_repeat_region10	0	0	0	0	0	0	0	0	0	0	0	0	0	0	14	17	6	15	0	0	0	0	0	11	3	9	3
RPSE411_00625_repeat_region13	0	0	0	0	0	0	0	0	0	0	0	0	0	0	14	9	6	5	0	0	0	0	0	0	0	0	0
RPSE411_00717_repeat_region14	0	0	0	0	0	0	0	0	0	0	0	0	0	0	19	24	41	20	0	0	0	0	0	0	0	0	0
RPSE411_00733_repeat_region15	0	0	0	0	0	0	0	0	0	0	0	0	0	0	34	19	3	13	0	0	0	0	0	0	0	0	0
RPSE411_00926_repeat_region17	0	0	0	0	0	0	0	0	0	1	2	0	1	0	5	6	3	5	0	0	0	0	0	1	5	3	1
RPSE411_10764_repeat_region24	0	0	0	0	0	0	2	0	0	0	0	0	0	0	44	50	3	36	0	0	0	0	0	0	0	0	0
RPSE503_00841_repeat_region8	0	0	0	0	0	0	0	0	0	0	0	0	0	0	5	13	5	2	0	0	0	0	0	0	0	0	0
RPSE809_00072_repeat_region3	0	0	0	0	0	0	1	0	1	0	0	0	0	0	8	10	6	2	0	0	0	0	0	4	7	3	2
RPSE809_02031_repeat_region11	0	0	0	0	0	0	0	0	0	42	26	7	1	1	3	3	13	1	11	1	15	18	1	0	0	0	0
RPSE809_02547_repeat_region13	0	0	0	0	0	0	0	0	0	0	0	0	0	0	0	2	22	0	0	0	0	0	0	0	0	0	0
RPSE809_04976_repeat_region15	0	0	0	0	0	0	0	0	0	9	1	4	1	2	2	8	10	3	1	2	2	3	1	0	0	0	0
RPSE812_00042_repeat_region1	0	0	0	0	0	0	0	0	0	0	0	0	0	0	33	32	24	27	0	0	0	0	0	0	0	0	1
RPSE812_00540_repeat_region7	0	0	0	0	0	0	0	0	0	2	2	1	0	1	14	5	12	8	1	2	1	1	0	0	0	0	0
RPSE812_01605_repeat_region10	0	0	0	0	0	0	0	0	0	0	0	0	0	0	7	7	4	12	0	0	0	0	0	0	0	0	0
RPSE812_03350_repeat_region11	0	0	0	0	0	0	0	0	0	0	0	0	0	0	20	16	12	22	0	0	0	0	0	1	2	0	2
RSIL801_01342_repeat_region28	0	0	0	0	0	0	0	6	2	0	0	0	0	0	0	0	0	0	0	0	0	0	0	38	49	17	24
RSIL801_02478_repeat_region34	0	0	0	0	0	0	1	0	0	2	2	2	0	5	0	0	2	0	0	0	0	0	0	40	70	10	21
RSIL801_04000_repeat_region39	0	0	0	0	0	0	0	0	0	0	0	1	0	0	0	0	0	0	0	0	0	0	0	11	15	4	6
RSIL802_00415_repeat_region10	0	0	0	0	0	0	0	0	0	0	0	0	0	0	0	0	0	0	0	0	0	0	0	5	7	12	16
RSIL802_00559_repeat_region12	0	0	0	0	0	0	0	0	0	0	0	0	0	0	1	1	0	0	0	0	0	0	0	48	41	4	18
RSIL802_01157_repeat_region16	0	0	0	0	0	0	3	5	2	0	0	0	0	0	0	0	0	0	0	0	0	0	0	28	14	2	5
RSIL802_02224_repeat_region17	0	0	0	0	0	0	1	2	1	0	0	0	0	0	6	3	0	0	0	0	0	0	0	10	61	4	5
RSIL802_03005_repeat_region19	0	0	0	0	0	0	0	0	0	0	0	0	0	0	1	1	0	1	0	0	0	0	0	19	23	30	12
RSIL804_00914_repeat_region13	0	0	1	0	0	0	0	0	0	1	1	3	1	1	10	11	7	5	1	7	2	1	3	55	32	12	14
RSIL806_04943_repeat_region50	0	0	0	0	0	0	0	0	0	0	0	0	0	0	2	5	1	3	0	0	0	0	0	16	11	11	7
RSOR408_00100_repeat_region5	0	0	0	0	0	0	11	12	6	0	0	0	0	0	0	0	0	1	0	0	0	0	0	1	1	2	1
RSOR408_00467_repeat_region12	0	0	0	0	0	0	18	29	24	0	0	0	0	0	0	0	0	0	0	0	0	0	0	0	0	0	0
RSOR408_01554_repeat_region28	0	0	0	0	0	0	7	1	13	0	0	0	0	0	0	0	0	0	0	0	0	0	0	0	0	0	0
RSOR408_03420_repeat_region42	0	0	0	0	0	0	7	3	7	0	0	0	0	0	0	0	1	1	0	0	0	0	0	3	7	4	21
RSOR408_03846_repeat_region45	0	0	0	0	0	0	12	21	13	0	0	0	0	0	0	0	0	0	0	0	0	0	0	0	0	0	0
RSOR408_03951_repeat_region46	0	0	0	0	0	0	13	37	8	0	0	0	0	0	0	0	0	0	0	0	0	0	0	0	0	0	0
RSOR408_08109_repeat_region50	0	0	0	0	0	0	12	20	8	0	0	0	0	0	0	0	0	0	0	0	0	0	0	0	0	0	0
RSOR410_01877_repeat_region12	0	0	0	0	0	0	17	28	9	0	0	0	0	0	0	0	6	1	0	0	0	0	0	0	0	0	0
RSOR410_02428_repeat_region19	0	0	0	0	0	0	8	17	3	0	0	0	0	0	0	0	0	0	0	0	0	0	0	0	0	0	0
RSOR410_02669_repeat_region20	0	0	0	0	0	0	11	11	10	0	0	0	0	0	0	0	0	0	0	0	0	0	0	0	0	0	0
RSOR504_00208_repeat_region4	0	0	0	0	0	0	33	11	72	0	0	0	0	0	0	0	0	0	0	0	0	0	0	0	0	1	0
RSOR504_00531_repeat_region12	0	0	0	0	0	0	27	10	19	0	0	0	0	0	0	0	0	0	0	0	0	0	0	0	0	0	0
RSOR504_01794_repeat_region22	0	0	0	0	0	0	11	16	9	0	0	0	0	0	0	0	0	0	0	0	0	0	0	0	0	0	0
RSOR504_07472_repeat_region39	0	0	0	0	0	0	4	6	11	0	0	0	0	0	6	0	0	0	0	0	0	0	0	1	0	0	0
RS1_02640_repeat_region6	0	0	0	0	0	0	0	0	0	0	0	0	0	0	0	0	0	0	21	17	10	19	22	0	0	0	0
RS1_02944_repeat_region8	0	0	0	0	0	0	0	0	0	6	5	2	32	22	0	1	0	0	4	8	10	3	18	0	0	0	0
RS1_04017_repeat_region10	0	0	0	0	0	0	0	0	0	0	0	0	0	0	0	0	0	0	0	0	0	0	24	0	0	0	0
RS1_05445_repeat_region12	0	0	0	0	0	0	0	0	0	0	1	0	0	19	0	0	0	0	17	7	18	10	20	0	0	0	0
RS1_05648_repeat_region13	0	0	0	0	0	0	0	0	0	50	32	34	7	21	1	2	2	1	11	20	18	11	64	0	0	0	1
