# Supplementary material for: Evolutionary dynamics of transposable elements in bdelloid rotifers
Source: eLife. 2021 Feb 5;10:e63194. doi: 10.7554/eLife.63194 (PMC7943196; doi:10.7554/eLife.63194)
Supplement: Figure 4—source data 1. [file elife-63194-fig4-data1.zip › Figure 4--source data 1. LTR-tag fasta file and mapping data/collapsed_mapTEags_scores.txt]

repeat_id	Ar_ARIC003	As_ASTE804	As_ASTE805	As_ASTE806	Dc_DCAR505	Dc_DCAR706	Rd_RSOR408	Rd_RSOR410	Rd_RSOR504	Rg_MAG1	Rg_MAG2	Rg_MAG3	Rg_RM9	Rg_RM15	Rp_RPSE411	Rp_RPSE503	Rp_RPSE809	Rp_RPSE812	Rs_AK11	Rs_AK15	Rs_AK16	Rs_AK27	Rs_RS1	Rw_RSIL801	Rw_RSIL802	Rw_RSIL804	Rw_RSIL806
AK11_00100_repeat_region1	0	0	0	0	0	0	0	0	0	0.27	0.27	0.275	0.27	0.27	0	0	0	0	1	1	1	1	1	0	0	0	0
AK11_00421_repeat_region2	0	0	0	0	0	0	0	0	0	0.25	0.25	0.245	0.615	0.625	0	0	0	0	1	0.99	1	0.995	1	0	0	0	0
AK11_00747_repeat_region5	0	0	0	0	0	0	0	0	0	0.54	0.54	0.56	0.54	0.545	0	0	0	0	1	1	1	1	0.985	0	0	0	0
AK11_01561_repeat_region6	0	0	0	0	0	0	0	0	0	1	1	0.7	0	0.215	0	0	0	0	1	1	1	1	1	0	0	0	0
AK11_01941_repeat_region7	0	0	0	0	0	0	0	0	0	0.24	0.235	0.235	0.235	0.24	0	0	0.3	0	1	1	0.99	1	1	0	0	0	0
AK11_02266_repeat_region8	0	0	0	0	0	0	0	0	0	0.54	0.61	0.57	0.615	0.54	0	0	0	0	1	1	0.995	0.995	0.51	0	0	0	0
AK11_02549_repeat_region10	0	0	0.245	0	0	0	0	0	0	0	0	0	0	0	0	0	0	0	1	1	0.275	1	0.26	0	0	0	0
AK11_03427_repeat_region11	0	0	0	0	0	0	0	0	0	0.245	0.285	0.495	0.245	0	0	0	0	0	1	1	1	1	1	0	0	0	0
AK11_03524_repeat_region12	0	0	0	0	0	0	0	0	0	1	1	1	0	0	0	0	0	0	1	1	0.25	0.25	0.51	0	0	0	0
AK11_03559_repeat_region13	0	0	0	0	0	0	0	0	0	0.275	0.25	0.27	0.25	0.27	0	0	0	0	1	0.955	0.265	0.265	0.405	0	0	0	0
AK11_04142_repeat_region14	0	0	0	0	0	0	0	0	0	0.6	0.35	0.55	0.605	0.62	0.275	0.275	0.235	0.29	1	1	1	1	1	0	0	0.295	0.295
AK11_04324_repeat_region15	0	0	0	0	0	0	0	0	0	0	0	0.245	0	0	0	0	0	0	1	1	1	1	1	0	0	0	0
AK11_04566_repeat_region16	0	0	0	0	0	0	0	0	0	0	0	0	0	0	0	0	0	0	1	1	1	1	0	0	0	0	0
AK11_05023_repeat_region19	0	0	0	0	0	0	0	0	0	1	1	1	0	1	0	0	0	0	1	1	1	1	1	0	0	0	0
AK11_05908_repeat_region21	0	0	0	0	0	0	0	0	0	0	0	0	0	0	0	0	0	0	1	1	1	1	0.99	0	0	0	0
AK15_00154_repeat_region1	0	0	0	0	0	0	0	0	0	0.265	0.265	0.265	0	0.285	0	0	0	0	1	1	1	1	1	0	0	0	0
AK15_00589_repeat_region3	0	0	0	0	0	0	0	0	0	0.54	0.495	0.54	0.525	0.545	0	0	0	0	1	1	0.995	1	0.995	0	0	0	0
AK15_01633_repeat_region6	0	0	0	0	0	0	0	0	0	0.25	0.47	0.465	0.26	0.25	0	0	0.245	0	1	1	1	1	1	0	0	0	0
AK15_03102_repeat_region11	0	0	0	0	0	0	0	0	0	0.3	0.535	0.3	0.31	0.305	0.34	0.34	0.335	0.305	1	1	1	1	1	0	0	0	0
AK15_05018_repeat_region16	0	0	0	0	0	0	0	0	0	0.27	0.27	0.27	0.25	0.27	0	0	0	0	1	1	1	1	0.61	0	0	0	0
AK16_00030_repeat_region1	0	0	0	0	0	0	0	0	0	0.635	0.63	0.625	0.615	0.62	0	0	0	0	0.555	0.555	1	0.505	0.545	0	0	0	0
AK16_00304_repeat_region2	0	0	0	0	0	0	0	0	0	0.58	0.58	0.615	0.615	0.665	0	0	0	0	0.6	0.605	1	0.755	0.575	0	0	0	0
AK16_01663_repeat_region7	0	0	0	0	0	0	0	0	0	0	0	0	0	0.25	0	0	0	0	0	0.24	1	0	0	0	0	0	0
AK16_02003_repeat_region10	0	0	0	0	0	0	0	0	0	0.535	0.385	0.32	0.505	0.29	0	0	0	0	0.98	0.98	1	0.98	0.99	0.205	0	0	0.18
AK16_03921_repeat_region14	0	0	0	0	0	0	0	0	0	0	0	0	0	0	0	0	0	0	0	0	1	0	0	0	0	0	0
AK16_04696_repeat_region19	0	0	0	0	0	0	0	0	0	0.34	0.34	0.34	0.34	0.34	0	0	0	0	0.75	0.75	1	0.64	0.75	0	0	0	0
AK27_00404_repeat_region2	0	0	0	0	0	0	0	0	0	0.485	0.495	0.485	0.23	0.49	0	0	0	0.545	1	1	1	1	1	0	0	0	0
AK27_00430_repeat_region3	0	0	0	0	0	0	0	0	0	0.275	0.275	0.275	0.275	0.275	0	0	0	0	1	1	1	1	0.92	0	0	0	0
AK27_00656_repeat_region4	0	0	0.275	0	0	0	0	0	0	0.555	0.555	0.565	0.63	0.63	0.295	0.295	0.295	0.295	0.885	1	1	1	0.64	0.315	0.315	0.315	0.315
AK27_00968_repeat_region6	0	0	0	0	0	0	0	0	0	0	0	0.235	0.285	0.45	0	0	0	0	1	1	0.865	1	0.995	0	0	0	0
AK27_01273_repeat_region7	0	0	0	0	0	0	0	0	0	0.33	0.33	0.53	0.61	0.575	0.345	0.33	0.33	0.33	1	0.94	0.62	0.94	0.55	0.26	0.235	0.225	0.25
AK27_01532_repeat_region8	0	0	0	0	0	0	0	0	0	0.5	0.25	0.255	0.25	0	0	0	0	0	0.275	0.275	0.535	1	0.615	0	0	0	0
AK27_01740_repeat_region10	0	0	0	0	0	0	0.28	0	0	0.58	0.56	0.58	0.57	0.55	0.29	0.295	0.245	0.245	1	1	1	1	1	0	0.25	0.25	0
AK27_02052_repeat_region12	0	0	0	0	0	0	0	0	0	0.26	0.26	0.275	0.275	0.275	0	0	0	0	0.995	1	1	1	0.995	0	0	0	0
AK27_03027_repeat_region16	0	0	0	0	0	0	0	0	0	0.59	0.56	0.56	0.54	0.59	0.29	0.265	0.315	0.265	1	1	1	1	1	0.345	0.305	0.345	0.345
AK27_04282_repeat_region20	0	0	0	0	0	0	0	0	0	0.74	0.5	0.47	0.5	0.53	0	0	0	0	0.995	0.995	0.84	1	0.86	0	0	0	0
AK27_05262_repeat_region22	0	0	0	0	0	0	0	0	0	0.3	0.355	0.355	0.355	0.355	0.315	0.315	0.315	0.31	0.345	0.39	0.345	1	0.34	0	0	0	0
AK27_05387_repeat_region23	0	0	0	0	0	0	0	0	0	0	0.235	0	0	0	0	0	0	0	1	1	1	1	0	0	0	0	0
ARIC003_00101_repeat_region5	1	0	0	0	0	0	0	0	0	0	0	0	0	0	0	0	0	0	0	0	0	0	0	0	0	0	0
ARIC003_00164_repeat_region9	1	0	0	0	0	0	0	0	0	0	0	0	0	0	0	0	0	0	0	0	0	0	0	0	0	0	0
ARIC003_00224_repeat_region11	1	0	0	0	0	0	0	0	0	0	0	0	0	0	0	0	0	0	0	0	0	0	0	0	0	0	0
ARIC003_00274_repeat_region16	1	0	0	0	0	0	0	0	0	0	0	0	0	0	0	0	0	0	0	0	0	0	0	0	0	0	0
ARIC003_00441_repeat_region22	1	0	0	0	0	0	0	0	0	0	0	0	0	0	0	0	0	0	0	0	0	0	0	0	0	0	0
ARIC003_00725_repeat_region26	1	0	0	0	0	0	0	0	0	0	0	0	0	0	0	0	0	0	0	0	0	0	0	0	0	0	0
ARIC003_00795_repeat_region27	1	0	0	0	0	0	0	0	0	0	0	0	0	0	0	0	0	0	0	0	0	0	0	0	0	0	0
ASTE804_01758_repeat_region47	0	1	0.995	0.65	0	0	0	0	0	0	0	0	0	0	0	0	0	0	0	0	0	0	0	0	0	0	0
ASTE805_00036_repeat_region12	0	0.24	1	0.515	0	0	0	0	0	0	0	0	0	0	0	0	0	0	0	0	0	0	0	0	0	0	0
ASTE805_00050_repeat_region14	0	0.64	1	0.575	0	0	0	0	0	0	0	0	0	0	0	0	0	0	0	0	0	0	0	0	0	0	0
ASTE805_00062_repeat_region15	0	0.535	1	0.55	0	0	0	0	0	0	0	0	0	0	0	0	0	0	0	0	0	0	0	0	0	0	0
ASTE806_00063_repeat_region12	0	0.655	0.57	1	0	0	0	0	0	0	0	0	0	0	0	0	0	0	0	0	0	0	0	0	0	0	0
DCAR505_12899_repeat_region7	0	0	0	0	1	1	0	0	0	0	0	0	0	0	0	0	0	0	0	0	0	0	0	0	0	0	0
DCAR505_24268_repeat_region10	0	0	0	0	1	1	0	0	0	0	0	0	0	0	0	0	0	0	0	0	0	0	0	0	0	0	0
DCAR505_27443_repeat_region11	0	0	0	0	1	1	0	0	0	0	0	0	0	0	0	0	0	0	0	0	0	0	0	0	0	0	0
DCAR706_02643_repeat_region4	0	0	0	0	0.69	0.985	0	0	0	0	0	0	0	0	0	0	0	0	0	0	0	0	0	0	0	0	0
DCAR706_02871_repeat_region5	0	0	0	0	0.98	1	0	0	0	0	0	0	0	0	0	0	0	0	0	0	0	0	0	0	0	0	0
DCAR706_03205_repeat_region6	0	0	0	0	0.72	1	0	0	0	0	0	0	0	0	0	0	0	0	0	0	0	0	0	0	0	0	0
DCAR706_03340_repeat_region7	0	0	0	0	0.995	1	0	0	0	0	0	0	0	0	0	0	0	0	0	0	0	0	0	0	0	0	0
DCAR706_03398_repeat_region8	0	0	0	0	1	1	0	0	0	0	0	0	0	0	0	0	0	0	0	0	0	0	0	0	0	0	0
DCAR706_03807_repeat_region10	0	0	0	0	0.25	1	0	0	0	0	0	0	0	0	0	0	0	0	0	0	0	0	0	0	0	0	0
DCAR706_04056_repeat_region12	0	0	0	0	0.75	1	0	0	0	0	0	0	0	0	0	0	0	0	0	0	0	0	0	0	0	0	0
DCAR706_04063_repeat_region13	0	0	0	0	0.585	1	0	0	0	0	0	0	0	0	0	0	0	0	0	0	0	0	0	0	0	0	0
DCAR706_04923_repeat_region15	0	0	0	0	0.76	1	0	0	0	0	0	0	0	0	0	0	0	0	0	0	0	0	0	0	0	0	0
DCAR706_06397_repeat_region17	0	0	0	0	0.93	1	0	0	0	0	0	0	0	0	0	0	0	0	0	0	0	0	0	0	0	0	0
DCAR706_09984_repeat_region19	0	0	0	0	1	1	0	0	0	0	0	0	0	0	0	0	0	0	0	0	0	0	0	0	0	0	0
DCAR706_10368_repeat_region20	0	0	0	0	0.94	1	0	0	0	0	0	0	0	0	0	0	0	0	0	0	0	0	0	0	0	0	0
DCAR706_11043_repeat_region21	0	0	0	0	1	1	0	0	0	0	0	0	0	0	0	0	0	0	0	0	0	0	0	0	0	0	0
DCAR706_12718_repeat_region22	0	0	0	0	0.545	1	0	0	0	0	0	0	0	0	0	0	0	0	0	0	0	0	0	0	0	0	0
DCAR706_24731_repeat_region26	0	0	0	0	0.635	1	0	0	0	0	0	0	0	0	0	0	0	0	0	0	0	0	0	0	0	0	0
DCAR706_25439_repeat_region27	0	0	0	0	0.545	1	0	0	0	0	0	0	0	0	0	0	0	0	0	0	0	0	0	0	0	0	0
MAG1_00001_repeat_region1	0	0	0	0	0	0	0	0.25	0.245	1	1	1	1	1	0	0	0	0	0	0	0	0	0	0	0.225	0.24	0
MAG1_00439_repeat_region2	0	0	0	0	0	0	0	0	0	1	1	1	0.525	0.525	0	0	0	0	0	0	0.25	0	0	0	0	0	0
MAG1_00735_repeat_region3	0	0	0	0	0	0	0	0	0	1	1	1	1	1	0	0	0	0	0	0	0	0	0	0	0	0	0
MAG1_05575_repeat_region7	0	0	0	0	0	0	0	0	0	1	1	1	0.265	0.985	0	0	0	0	0.26	0.26	0.265	0.26	0.26	0	0	0	0
MAG1_06029_repeat_region8	0	0	0	0	0	0	0	0	0	1	1	1	0.23	0.25	0	0	0	0	0	0	0	0	0	0	0	0	0
MAG1_07372_repeat_region9	0	0	0	0.5	0	0	0	0.43	0	0.965	0.965	0.955	0.96	0.96	0	0	0	0	0.515	0.59	0.515	0.515	0.515	0	0	0	0
MAG1_07637_repeat_region10	0	0	0	0	0	0	0	0	0	1	1	1	0.995	1	0	0	0	0	0.2	0	0	0	0	0	0	0	0
MAG1_08652_repeat_region11	0	0	0	0	0	0	0	0	0	1	1	1	0.605	0.65	0.3	0.32	0.325	0.3	0.605	0.65	0.59	0.59	0.6	0.295	0.295	0.295	0.295
MAG1_10652_repeat_region12	0	0	0	0	0	0	0	0	0	1	1	1	0.51	0.55	0	0	0	0	0.54	0.54	0.54	0.28	0.33	0	0	0	0
MAG1_10993_repeat_region13	0	0	0	0	0	0	0	0	0	1	1	1	1	1	0	0	0	0	0.51	0.565	0.52	0.56	0.565	0.265	0	0	0
MAG1_11832_repeat_region14	0	0	0	0	0	0	0	0	0	1	1	1	1	1	0	0.25	0	0	0	0	0	0.24	0	0	0	0	0
MAG1_12024_repeat_region15	0	0	0	0	0	0	0	0	0	1	1	1	0.5	1	0	0	0	0	0.25	0.25	0.25	0	0.225	0	0	0	0
MAG1_12530_repeat_region16	0	0	0	0	0	0	0	0	0	1	1	1	0.535	0.545	0	0	0	0	0.545	0.54	0.57	0.525	0.545	0	0	0	0
MAG1_13003_repeat_region17	0	0	0	0	0	0	0	0	0	1	1	1	0.5	0.895	0	0	0	0	0.25	0.25	0.25	0.25	0.25	0	0	0	0
MAG1_13332_repeat_region18	0.245	0	0.255	0	0	0	0	0	0	1	1	1	0.995	0.995	0	0	0.26	0	0.325	0.58	0.59	0.605	0.325	0.32	0.285	0.285	0
MAG1_14226_repeat_region20	0	0	0	0	0	0	0	0	0	1	1	1	0.79	1	0.28	0.315	0.32	0.27	0.595	0.325	0.595	0.325	0.6	0.275	0.25	0.25	0.24
MAG1_14857_repeat_region21	0	0	0	0	0	0	0	0	0	1	1	1	0.995	0.975	0	0	0	0	0.94	0.935	0.94	0.94	0.94	0	0	0	0
MAG1_15227_repeat_region22	0	0	0	0	0	0	0	0	0	1	1	0.995	0.235	0.985	0	0	0	0	0.25	0.49	0.25	0	0.25	0	0	0	0
MAG1_15508_repeat_region23	0	0	0	0	0	0	0	0	0	1	1	1	1	1	0	0	0	0	0.255	0.255	0	0	0.255	0	0	0	0
MAG1_15737_repeat_region24	0	0	0	0	0	0	0	0	0	1	1	1	1	0.99	0	0.29	0	0	0	0	0	0	0	0	0	0	0
MAG1_16468_repeat_region25	0	0	0	0	0	0	0	0	0	1	1	1	0.995	0.995	0.485	0.455	0.455	0.455	0.49	0.52	0.535	0.49	0.49	0	0	0	0
MAG2_02316_repeat_region5	0	0	0	0	0	0	0	0	0	1	1	1	1	1	0.255	0	0.315	0	0.285	0.515	0.525	0.285	0.515	0	0	0	0
MAG2_04053_repeat_region7	0	0	0	0	0	0	0	0	0	1	1	1	1	1	0	0	0	0	0	0	0	0	0.31	0	0	0	0
MAG2_06457_repeat_region11	0	0	0	0	0	0	0	0	0	1	1	1	0.6	0.305	0	0	0	0	0.595	0.675	0.315	0.575	0.575	0	0	0	0
MAG2_07598_repeat_region12	0	0	0	0	0	0	0	0	0	1	1	0.995	1	1	0	0.245	0	0	0	0	0	0	0	0	0	0	0
MAG2_08722_repeat_region13	0	0	0	0	0	0	0	0	0	1	1	1	0.805	0.81	0	0	0	0	0.595	0.425	0.415	0.27	0.465	0	0	0	0
MAG2_08776_repeat_region14	0	0	0	0	0	0	0	0	0	1	1	0.995	0.5	0.505	0	0	0	0	0.5	0.505	0.565	0.565	0.505	0	0	0	0
MAG2_09225_repeat_region15	0	0	0	0	0	0	0	0	0	0.955	0.91	0.94	0.27	0.27	0	0	0	0	0	0	0	0	0	0	0	0	0
MAG2_14002_repeat_region18	0	0	0	0	0	0	0	0	0	0.97	1	1	1	0.99	0	0.29	0	0	0.625	0.625	0.555	0.555	0.565	0	0	0	0
MAG2_20202_repeat_region25	0	0	0	0	0.455	0.715	0.39	0.395	0.39	1	1	1	0.995	0.995	0.425	0.425	0.435	0.445	0.435	0.345	0	0.42	0.435	0.385	0.39	0.4	0.395
MAG3_04395_repeat_region10	0	0	0	0	0	0	0	0	0	1	1	1	0.99	0.99	0	0	0	0	0	0.215	0.22	0	0	0	0	0	0
MAG3_07065_repeat_region13	0	0	0	0	0.4	0.44	0.47	0.475	0.5	0.765	0.785	0.5	0.795	0.795	0.415	0.41	0.4	0.4	0.745	0.5	0.78	0.745	0.5	0.39	0.39	0	0.39
MAG3_08921_repeat_region15	0	0	0	0	0	0	0	0	0	1	1	1	1	1	0	0	0	0	0.27	0.535	0.25	0.25	0.57	0	0	0	0
MAG3_17907_repeat_region23	0	0	0	0	0	0	0	0	0	1	0.98	1	0.25	0	0	0	0	0	0	0.235	0.245	0	0	0	0	0	0
MAG3_19273_repeat_region25	0	0	0	0	0	0	0	0	0	0.28	0.275	1	1	1	0	0	0	0	0	0.245	0	0.25	0	0	0	0	0.23
MAG3_20033_repeat_region26	0	0	0	0	0	0	0	0	0	0.86	0.86	0.865	0.865	0.865	0	0	0	0	0	0	0.28	0	0	0	0	0	0
RM9_04834_repeat_region4	0	0	0	0	0	0	0	0	0	0.995	0.895	0.995	1	1	0	0	0	0	0.25	0.265	0.265	0.265	0.265	0	0	0	0
RM9_07249_repeat_region7	0	0	0	0	0	0	0	0	0	0.255	0.255	0.255	1	1	0	0	0	0	0.225	0	0	0	0.49	0	0.225	0	0
RM9_12384_repeat_region10	0	0	0	0	0	0	0	0.25	0.24	1	1	1	1	0.245	0.255	0.255	0.25	0.25	0.275	0.275	0.27	0.275	0.275	0.25	0	0.225	0.245
RM9_13437_repeat_region11	0	0	0	0	0	0	0	0	0	0.615	0.62	0.635	1	0.545	0	0	0	0	0.5	0.5	0.5	0.5	0.5	0	0	0	0
RM15_00690_repeat_region3	0	0	0	0	0	0	0	0	0	0.355	0.52	0.53	1	1	0	0	0	0	0.495	0.48	0.24	0.255	0.51	0	0	0	0
RM15_01433_repeat_region5	0	0	0	0	0	0	0	0	0	0.915	0.97	0.98	1	1	0	0.24	0.27	0	0.965	0.965	0.965	0.965	0.965	0	0	0.27	0
RM15_06391_repeat_region9	0	0	0	0	0	0	0	0	0	0.995	0.995	0.985	1	1	0	0	0	0	0	0.47	0.25	0.505	0.54	0	0	0	0
RM15_07890_repeat_region14	0	0	0	0	0	0	0	0	0	0.53	0.505	0.51	1	1	0	0	0	0	0.52	0.515	0.5	0.515	0.515	0	0	0	0
RM15_12043_repeat_region18	0	0	0	0	0	0	0	0	0	1	1	0.995	0.885	1	0	0	0	0	0.275	0.28	0.275	0.275	0.275	0	0	0	0
RM15_14076_repeat_region19	0	0	0	0	0	0	0	0.295	0	1	1	1	1	1	0	0	0	0	0	0	0.5	0	0	0	0	0	0
RM15_14905_repeat_region20	0	0	0	0	0	0	0	0	0	1	1	1	0.5	1	0	0	0	0	0	0	0	0	0	0.24	0	0	0
RPSE411_00263_repeat_region7	0	0	0	0	0	0	0	0	0	0	0	0	0	0	1	1	0.935	1	0	0	0	0	0	0	0	0	0
RPSE411_00288_repeat_region10	0	0	0	0	0	0	0	0	0	0	0	0	0	0	1	1	1	1	0	0	0	0	0	0.665	0.66	0.665	0.67
RPSE411_00625_repeat_region13	0	0	0	0	0	0	0	0	0	0	0	0	0	0	1	0.995	1	1	0	0	0	0	0	0	0	0	0
RPSE411_00717_repeat_region14	0	0	0	0	0	0	0	0	0	0	0	0	0	0	1	1	1	1	0	0	0	0	0	0	0	0	0
RPSE411_00733_repeat_region15	0	0	0	0	0	0	0	0	0	0	0	0	0	0	1	1	1	1	0	0	0	0	0	0	0	0	0
RPSE411_00926_repeat_region17	0	0	0	0	0	0	0	0	0	0.225	0.22	0	0.195	0	1	1	1	0.995	0	0	0	0	0	0.27	0.265	0.265	0.265
RPSE411_10764_repeat_region24	0	0	0	0	0	0	0.225	0	0	0	0	0	0	0	1	1	0.315	1	0	0	0	0	0	0	0	0	0
RPSE503_00841_repeat_region8	0	0	0	0	0	0	0	0	0	0	0	0	0	0	1	1	1	1	0	0	0	0	0	0	0	0	0
RPSE809_00072_repeat_region3	0	0	0	0	0	0	0.26	0	0.245	0	0	0	0	0	1	1	1	1	0	0	0	0	0	0.565	0.56	0.56	0.545
RPSE809_02031_repeat_region11	0	0	0	0	0	0	0	0	0	0.4	0.4	0.4	0.365	0.415	0.37	0.36	1	0.37	0.4	0.415	0.4	0.4	0.405	0	0	0	0
RPSE809_02547_repeat_region13	0	0	0	0	0	0	0	0	0	0	0	0	0	0	0	0.25	1	0	0	0	0	0	0	0	0	0	0
RPSE809_04976_repeat_region15	0	0	0	0	0	0	0	0	0	0.27	0.28	0.27	0.275	0.275	0.31	0.29	1	0.29	0.28	0.555	0.555	0.565	0.3	0	0	0	0
RPSE812_00042_repeat_region1	0	0	0	0	0	0	0	0	0	0	0	0	0	0	1	1	1	1	0	0	0	0	0	0	0	0	0.23
RPSE812_00540_repeat_region7	0	0	0	0	0	0	0	0	0	0.22	0.235	0.245	0	0.24	1	1	0.985	1	0.255	0.245	0.245	0.245	0	0	0	0	0
RPSE812_01605_repeat_region10	0	0	0	0	0	0	0	0	0	0	0	0	0	0	1	1	0.795	1	0	0	0	0	0	0	0	0	0
RPSE812_03350_repeat_region11	0	0	0	0	0	0	0	0	0	0	0	0	0	0	0.995	0.995	0.98	0.995	0	0	0	0	0	0.395	0.25	0	0.275
RSIL801_01342_repeat_region28	0	0	0	0	0	0	0	0.265	0.255	0	0	0	0	0	0	0	0	0	0	0	0	0	0	1	1	1	1
RSIL801_02478_repeat_region34	0	0	0	0	0	0	0.24	0	0	0.265	0.51	0.265	0	0.27	0	0	0.23	0	0	0	0	0	0	1	1	1	1
RSIL801_04000_repeat_region39	0	0	0	0	0	0	0	0	0	0	0	0.215	0	0	0	0	0	0	0	0	0	0	0	1	1	0.985	1
RSIL802_00415_repeat_region10	0	0	0	0	0	0	0	0	0	0	0	0	0	0	0	0	0	0	0	0	0	0	0	1	1	1	1
RSIL802_00559_repeat_region12	0	0	0	0	0	0	0	0	0	0	0	0	0	0	0.37	0.28	0	0	0	0	0	0	0	1	1	1	1
RSIL802_01157_repeat_region16	0	0	0	0	0	0	0.26	0.27	0.265	0	0	0	0	0	0	0	0	0	0	0	0	0	0	1	0.995	0.995	1
RSIL802_02224_repeat_region17	0	0	0	0	0	0	0.25	0.465	0.25	0	0	0	0	0	0.5	0.51	0	0	0	0	0	0	0	1	1	1	1
RSIL802_03005_repeat_region19	0	0	0	0	0	0	0	0	0	0	0	0	0	0	0.265	0.27	0	0.26	0	0	0	0	0	1	1	0.995	1
RSIL804_00914_repeat_region13	0	0	0.355	0	0	0	0	0	0	0.27	0.265	0.48	0.3	0.33	0.57	0.605	0.72	0.565	0.27	0.265	0.27	0.29	0.275	1	1	1	1
RSIL806_04943_repeat_region50	0	0	0	0	0	0	0	0	0	0	0	0	0	0	0.29	0.29	0.29	0.29	0	0	0	0	0	0.825	1	1	1
RSOR408_00100_repeat_region5	0	0	0	0	0	0	1	0.885	0.99	0	0	0	0	0	0	0	0	0.305	0	0	0	0	0	0.32	0.34	0.32	0.335
RSOR408_00467_repeat_region12	0	0	0	0	0	0	1	1	1	0	0	0	0	0	0	0	0	0	0	0	0	0	0	0	0	0	0
RSOR408_01554_repeat_region28	0	0	0	0	0	0	1	0.295	1	0	0	0	0	0	0	0	0	0	0	0	0	0	0	0	0	0	0
RSOR408_03420_repeat_region42	0	0	0	0	0	0	1	0.7	1	0	0	0	0	0	0	0	0.295	0.275	0	0	0	0	0	0.58	0.575	0.575	0.575
RSOR408_03846_repeat_region45	0	0	0	0	0	0	1	1	1	0	0	0	0	0	0	0	0	0	0	0	0	0	0	0	0	0	0
RSOR408_03951_repeat_region46	0	0	0	0	0	0	1	0.99	1	0	0	0	0	0	0	0	0	0	0	0	0	0	0	0	0	0	0
RSOR408_08109_repeat_region50	0	0	0	0	0	0	0.98	0.95	0.98	0	0	0	0	0	0	0	0	0	0	0	0	0	0	0	0	0	0
RSOR410_01877_repeat_region12	0	0	0	0	0	0	0.595	1	0.595	0	0	0	0	0	0	0	0.27	0.27	0	0	0	0	0	0	0	0	0
RSOR410_02428_repeat_region19	0	0	0	0	0	0	0.705	1	0.71	0	0	0	0	0	0	0	0	0	0	0	0	0	0	0	0	0	0
RSOR410_02669_repeat_region20	0	0	0	0	0	0	1	1	1	0	0	0	0	0	0	0	0	0	0	0	0	0	0	0	0	0	0
RSOR504_00208_repeat_region4	0	0	0	0	0	0	1	0.57	1	0	0	0	0	0	0	0	0	0	0	0	0	0	0	0	0	0.23	0
RSOR504_00531_repeat_region12	0	0	0	0	0	0	1	0.525	1	0	0	0	0	0	0	0	0	0	0	0	0	0	0	0	0	0	0
RSOR504_01794_repeat_region22	0	0	0	0	0	0	1	0.61	1	0	0	0	0	0	0	0	0	0	0	0	0	0	0	0	0	0	0
RSOR504_07472_repeat_region39	0	0	0	0	0	0	1	1	1	0	0	0	0	0	0.23	0	0	0	0	0	0	0	0	0.24	0	0	0
RS1_02640_repeat_region6	0	0	0	0	0	0	0	0	0	0	0	0	0	0	0	0	0	0	1	1	1	1	1	0	0	0	0
RS1_02944_repeat_region8	0	0	0	0	0	0	0	0	0	0.295	0.57	0.57	0.51	0.5	0	0.2	0	0	0.5	0.495	0.53	0.525	1	0	0	0	0
RS1_04017_repeat_region10	0	0	0	0	0	0	0	0	0	0	0	0	0	0	0	0	0	0	0	0	0	0	1	0	0	0	0
RS1_05445_repeat_region12	0	0	0	0	0	0	0	0	0	0	0.25	0	0	0.25	0	0	0	0	0.505	0.505	0.505	0.525	1	0	0	0	0
RS1_05648_repeat_region13	0	0	0	0	0	0	0	0	0	0.995	0.995	0.995	0.995	0.585	0.31	0.28	0.28	0.28	0.605	0.59	0.61	0.595	1	0	0	0	0.435
