# Supplementary material for: Evolutionary dynamics of transposable elements in bdelloid rotifers
Source: eLife. 2021 Feb 5;10:e63194. doi: 10.7554/eLife.63194 (PMC7943196; doi:10.7554/eLife.63194)
Supplement: Figure 4—source data 1. [file elife-63194-fig4-data1.zip › Figure 4--source data 1. LTR-tag fasta file and mapping data/collapsed_tags.fa]

>AK11_00100:6756..14018#LTR/Gypsy:L:6706..6805
GGACCTTCACGATCGATTTCATTTCACTTTCGACGATAAGTAATTGAAGATGTCAGGATCGCCATCTATATAATGAATATAGATGGACGATCCTTCGTAT
>AK11_00100:6756..14018#LTR/Gypsy:R:13969..14068
GTCTTATTACTTTTGAAAATAAAGTTATTGATCCATAAAAGGACCTAACAGAAGAGAAGAATGAAACAGATAAGAGAGGAGATGCATCTATCTAGTATTT
>AK11_00421:35110..36908#LTR/unknown:L:35060..35159
CACCATCGACTGTCGATTAGAACAAAACCAACTAAAAGTGAATTAGGCGTTGTTAGATAGTTACGTTTACCTAACTCTTTATTCTTGAAAACAACACTCT
>AK11_00421:35110..36908#LTR/unknown:R:36859..36958
TAACATTAAGAAGAAGAGGTAGTGGTCGCAGATAGCGCCACTACCTAACAGGCGTCATTTTGTTTTTCGCATTCAATCCGCTCGAGTTGGATGAATAAAT
>AK11_00747:37983..45906#LTR/Gypsy:L:37933..38032
TTTATCCTTTAGTATAAAGGAAAATAAAGATAAAGGGTCACCCCTAGGGGTGTGATGGCAGCATTGCCTTTGTATCTTATTTTGATGCTTGTTGTATATG
>AK11_00747:37983..45906#LTR/Gypsy:R:45857..45956
CACCTGGTCCTTGTACTAGTTGCGTCTTATGCGCACTCAGTGACGTGACAAGGGGCTAAACTTATTTTTTCACAGGATTTTTATCTAGGGGACAGGGACT
>AK11_01561:173548..179636#LTR/Gypsy:L:173498..173597
GATTTCCGTCGATTCGTAGTTCCAATAATCGATGAAAATATTGTAATTATTGTTAGCTATAGAACTTTAGTTTTTAATCTTTTATTTTTTTTGTTCATAA
>AK11_01561:173548..179636#LTR/Gypsy:R:179587..179686
GGTCAAATCATATATAACAACAAAGACAGCAAAACGCTACCTCGATAACAATTATGCTTTTTTTTTATTAACTTTAAGATTATAATCGACTTTCACTCTA
>AK11_01941:41605..43156#LTR/unknown:L:41555..41654
AGGTTAAGGATAGAATTAAGGGTTAATGTTAGAATTTAGGTTAAGGATAGTGCTACAGTGCGTTCTACTGTAACGTATATCTCGATTCTATCTATTCTCT
>AK11_01941:41605..43156#LTR/unknown:R:43107..43206
AATATAACACATTCGTTAACTGTGTTCGCCTCTCCTCGTGAGCGCTAACAGATAGAATTAAGGGTTAATGTTAGAATTTCGGTTAAGGATAGAAATAAGG
>AK11_02266:10725..16072#LTR/Gypsy:L:10675..10774
AAGAAAGAGATAAATCACTCTTATGCTTGTAAACATAAAACAAACGAAACTGTAAGGTAGTGGCGCTATCTGCGACCACTACCTCTCTCTTTGTTCTCAC
>AK11_02266:10725..16072#LTR/Gypsy:R:16023..16122
GAAGAGTTGGTATTTTTAATAAAGAAGATAAGTTAGTAAAAAGACTAACAGAAACGAAAAGAAGAAATACAAGACATAGCAAGAGAGAGAGAGAGAGAGA
>AK11_02549:6430..8319#LTR/unknown:L:6380..6479
CATTATCATTAAATGTAGTAACGCTAGACGGTAATAGCTGATAGCGTCTGTGTTAGATAGTTACGTTTACCTAACTCTTTATTTCTTCAAACCGACTTCA
>AK11_02549:6430..8319#LTR/unknown:R:8270..8369
ATATGAGAGCAAAGAGAGGCAATGGTGCTATCTGCGACCACTACCTAACAGTCTGAGCTTTTCAATTTTTGTTGTTTGCTTTTTCTAATATTGTCTGTTT
>AK11_03427:10141..15526#LTR/Gypsy:L:10091..10190
ATGTATTTGCTACCGATATTGATGATTGACATCCTCCATCAGTAGCCATTTGTTATGTAGCGCAATCTATCGTTGTGTCATTTCTGTCATTGTTATGACG
>AK11_03427:10141..15526#LTR/Gypsy:R:15477..15576
ATTCAGGTTCTAAAAGACTAACAATCGGATAGTGATTAACTAACCTTACACATTTATTTGATATTCTGTTCAACTGAACGTTTTTCACTCTCAGTGAATG
>AK11_03524:64299..69890#LTR/Gypsy:L:64249..64348
TTAGAAGGTGTATAATTTTAATTGATTTTTAATCAAAAATTAATCGATTATGTTAGAGAGCATTCTAACAATAACTTCTTCTATTTTACTTTCTTCTTTC
>AK11_03524:64299..69890#LTR/Gypsy:R:69841..69940
CTACTTTTTTGATCGAATAGCTTACAGAGAGGGGAGTTGCCTCTGTAACAGATTATAATCTGATTTTCCCTATTTTTACATGGAATGTTACTAAACTAAC
>AK11_03559:26995..33479#LTR/Gypsy:L:26945..27044
TGCGAAAGTTATTGAATCACAAACTAATCGAGTAAATTTCTACTACTGAATGTTAGAATAGGAGATAATGTATTGGATGATCTTCTTTCTTTCTTTTTTT
>AK11_03559:26995..33479#LTR/Gypsy:R:33430..33529
AATAAAAAGCAAGAAAAGGGAAGTTGAGCGTGGCTACGAGAAATCTAACTCTGAAAATCTCTCTTTCAATATATATATATATATATAGGCACTCATCACG
>AK11_04142:7871..9539#LTR/unknown:L:7821..7920
ATCGGTTTCGGTCTTTGGCTCTCATATCACTTGTAGAAGTCATATGGTTGTGCCGATATTGATGGCACGCTTCGATGATTCTCCTTCATTCTCTTTCCGT
>AK11_04142:7871..9539#LTR/unknown:R:9490..9589
CATCTTTGCCGAGAGTGGCACAAGCTACTCTAATCAAGTTGTTCGTTACAGTTGCATGTACGCAACGCAAAAGAAAGAAGCTATGATTTCGAGTAGCATT
>AK11_04324:14894..19749#LTR/Gypsy:L:14844..14943
TTTATTTTTTTTAATAAATTTTGCAAATAAGTTGCCAAATGACTGCAAAGTGTTAGCTTTAGCTAAACTTCTATTTTTTTTGTCTTTATTTCTGCTTTAA
>AK11_04324:14894..19749#LTR/Gypsy:R:19700..19799
ATTAACCCTCTTTTCTTTTTCTAAACAAATGGCGCCTTCATTCACTAACAAAAGTATGCATTAAGTAATTGTCTCAAAATATCTGTAATAATTTATTATA
>AK11_04566:27686..29592#LTR/unknown:L:27636..27735
ATTGACTCGCCGACTATCTTTTAACAAAATGTATGGTTAATATCACTCACTGTTATGTAGTGGTGGTATGTGCGATCACTGCCTCTCTCTTTGTTCTCAT
>AK11_04566:27686..29592#LTR/unknown:R:29543..29642
TTAGTGTTCTTTGAAGAAATAAAGAGTTACGTAAACGAAACTATCTAACACTCACCATTCCAAATTGTCATGTCGCTGATCATAGGCATGCCAATGTTTA
>AK11_05023:5235..10595#LTR/Gypsy:L:5185..5284
AACTTTTCATGAAGTAGTTCAGTTCAAGTTGAAGCTTGGCTTTTAGATACTGTTAAGCTCCGGTTTCACTATAAACCAATATAACGTTTTAACAAAATGC
>AK11_05023:5235..10595#LTR/Gypsy:R:10546..10645
AGAAAAAGGCGACGCAACAAGATATTTTCTTAAAGATGTCGTTCCTAACAGATACCTTCTTAAATATGTGATCCACAGTGAACGTAAGCAGACGTTTAGA
>AK11_05908:12115..14008#LTR/unknown:L:12065..12164
AACTAGAAAATGAGCTTTCAATGTCTCCCGAGAGAGTTTTGAATTTTCCTTGTGAGGTAGTGGCGCTATCTGCGACCACTACCTCTCATGGTTCTCATAT
>AK11_05908:12115..14008#LTR/unknown:R:13959..14058
GAAGTCGGTTTTGAAGGAATAAAGAGTTAGGTAAACGTAACTATCTAGCATTCCTACATATTTGTTTATTGCGTAAAATATTCATTATATTTATAGTAAT
>AK15_00154:14994..17694#LTR/Gypsy:L:14944..15043
AGTTAGACGATACCTAAAGATAAGCTAATAGATTAAGGGAGTTAAGTTAGTATTAGGGGATTCTTTGTTCTCCCTTCTTGTTTATTGTAAATCGAAAAAC
>AK15_00154:14994..17694#LTR/Gypsy:R:17645..17744
AGAATACATGAAAAGAGAATGATAGTATGTGAGGGCATCAGCCCGTAACAGTTAGGGTATTAGATTAAGGTTAAGGGGGTTAAGTTAGGACTAGATTACG
>AK15_00589:7916..15529#LTR/Gypsy:L:7866..7965
GGAACTCACATATATCCCGTTGGCTTACTAAAATAAATCAAAATAGTTCATGTTAGGATTTTTTATCTTCTTTTATTTTATTGAAATAAATATCATAACA
>AK15_00589:7916..15529#LTR/Gypsy:R:15480..15579
AACAGGATAAATTGAAGGTATGTTGGGACGACAGATGTCGTCCCATAACAGTTCATCTGAAAAATCTACCCTGATTTCCAAAGCCTATAATTAGGTTATT
>AK15_01633:61021..62904#LTR/unknown:L:60971..61070
GGAGAGAGATATTAGAACAATGGAAAGAGAACAGAAAGAGAATGAAGGAGTGTTAGATAGTTACGTTTACCTAACTCTTTATTTCTTCAAACCGACTTCA
>AK15_01633:61021..62904#LTR/unknown:R:62855..62954
ATATGAGAACAAAGAGAGGTAGTGGTCGCAGATAGCGCCACTACCTAACAAGGAGAATCATCGAAGCGTGCCATCAATATCGGCACACAGTGCGCCATCA
>AK15_03102:63665..65758#LTR/unknown:L:63615..63714
ATATCTTTCAAAACTCAGTCGATATGATATTTCTTTAATCGAGACGAGACTGTAACGATGAATAAGACTCTGTTGAGTTTATATCGTATTGACAAACTGG
>AK15_03102:63665..65758#LTR/unknown:R:65709..65808
AGAAGGAAGAGGAAGGAGAATCATCGAAGCGTGCCATCAATATCGGCACAGAGACGAAATCTCATTTCTTCGCAGAATATTATATTTTTTCGCAGGTTTG
>AK15_05018:54922..60428#LTR/Gypsy:L:54872..54971
AATATCAAAGCCAAATATACGAATGATGTTTTCATCACGTCCAACGTCGTTGTTAAGGTCCTGATATCACGTTGATATGTATTGGTACAATTTTCTTAAC
>AK15_05018:54922..60428#LTR/Gypsy:R:60379..60478
ACAAAGACACAACACAACATGTTTTATGGCATATCATTTATGCCATAACAGTCGTTATACCATACATAGAAATTTTATTTAGATAAGCTTTAAATTTAAC
>AK16_00030:227598..235217#LTR/Gypsy:L:227548..227647
TGCCCAATTCTTTGCTAGACCGTTTTATTGGGGGGAGGGTGTACACCCCCCCCTGTTACGCTCTCAGTGATGTCGACTGATGTGCAACTATTAGAAATAC
>AK16_00030:227598..235217#LTR/Gypsy:R:235168..235267
TAGAAAAGAATAGATATATTAATAAAATCAGTAGTGACCGTACCGTCACACCCCCCCTTCGCGGTTCCTGATTCCATATATAGTTAAACCTATGGGACGG
>AK16_00304:5257..13556#LTR/Gypsy:L:5207..5306
ACATTCATAAAGATAAATTAGATTTATTTGATTTAAAGAGCGTCTGTTCTTGTTAGCTTCTATTTATGTTAGGGGATATATACTGAAGCTATGTCTTCTT
>AK16_00304:5257..13556#LTR/Gypsy:R:13507..13606
AGAGCGTAACACTGTTGATGTTGGATAGTGACATCTACAGGATGCTCACAGTTCTGATTTTATTTCAAAGAATGAAAATAGAAAAACATTTTTTGGTGCC
>AK16_01663:4104..5847#LTR/unknown:L:4054..4153
GAATACTATACCCTAGTCTACTCTTCCCAGACGAATCGCCCAGGAGTCCCTGTTAGGTAGTGGCGCTATCTACGACCACTACATCTTCTTCGTTCTGTTA
>AK16_01663:4104..5847#LTR/unknown:R:5798..5897
TAGAGTTGGTTTAAGGAAATAAAGAGTTAGGTAAACGTAACTATCTAACAGTCCCCGTCAATATTCAAACTTTTGGGGAGTCACTGTCATGAGTCCTCGG
>AK16_02003:579..7794#LTR/Gypsy:L:529..628
GTCTAAGAAAATGGATCGACACGAAAATTGGTCGATACGAAAATTGCTCGTGTAAACTTTTGTTTACCAAAAAAGAAGCCAGTTTACAATTATTCTTTTT
>AK16_02003:579..7794#LTR/Gypsy:R:7745..7844
TAACTATGTAAAAAGGAATGGAACGAAAAGAAAGCGAGCAGTCGCTTACAGCTCGATATGAAAATTGATCGAAAATTTTGTAATAGAAGAACAAAAGCTT
>AK16_03921:4298..6575#LTR/unknown:L:4248..4347
GTGTTTTACATTGGAGAGTGGCGGAAAACTGCATCCACAATGAAGGAGGGTGTTAGTCTGTGGACTAACTACCTTTATTGGAATACGTTCTTCGAACGAA
>AK16_03921:4298..6575#LTR/unknown:R:6526..6625
AGAGAGAAGAGAAAGGAGGTAGTGGACTTAGATAGCGCCACTACCTAACAGAGGGCACGCGGGGAAACCTTCTCTGACTGCTACGTGGTGTATTATACGA
>AK16_04696:57023..62919#LTR/Gypsy:L:56973..57072
GTTCTACGAGTACTATTTTTTTACAATTTACCGCTAAAACATTTACGTCATGTTAGTCTGTGGACTAACTTCTCCTGGTTCTATCTTTATTTCAACTGAA
>AK16_04696:57023..62919#LTR/Gypsy:R:62870..62969
GAGAAAAGAAAAGGAAGGTAGTGGTCTAAAGATAGCGCCACTACCTAACATCATGTTTCACAAAACATAAAAATAAATGCATAGCCGACATTTTGGGTCG
>AK27_00404:26572..28315#LTR/unknown:L:26522..26621
AGTTTATTTTAAAAATGTGAGTGAATCTGAAAGATGTTCCCCATATGTGCTGTTATGTCAGGACATATCTGTCCTGTCATAAGTATGTTCTCTCTTCTTC
>AK27_00404:26572..28315#LTR/unknown:R:28266..28365
TGAAAATATAATAATACGAAGAAGGCGAAATAAAAAAGAAGATTGTAACATGTGCCTAGGAGAACCACTAAAAGGAGAACAAAAATAACGGCAATATTTT
>AK27_00430:131347..132837#LTR/unknown:L:131297..131396
CTTATTGTTGCTATAATAATTGATGTTTACCTTCTATGCGGATAGACACGTGTTAGGGTGTATTCTACTATAACATATATACCTCGATTCGATCTATTTC
>AK27_00430:131347..132837#LTR/unknown:R:132788..132887
ATATAAACACATTCGTTAACTGTGTTTGTCGCTCCTCGTGAGCGCTAACAACACGTAAAACTTTTTTTGCCGAGGGAAAAGGGCGTAGAAAGTGATTGCA
>AK27_00656:2361..4369#LTR/unknown:L:2311..2410
TTATCTTAGATGACTTTAGAATATTGCGATTGTGAAATATATGAGTCGACTGTTAGCTCTCGTTTGGGGATTATGTAGCAATGGTAGAACTAATATTTAG
>AK27_00656:2361..4369#LTR/unknown:R:4320..4419
AACACGAATAAACGTTTAGCGTCAGTGAGTGTCATCTACTGACGCTAACATCGACTTTTCTTGATATATTAAAAATCGCATTATTCAACTACATATATTT
>AK27_00968:34068..42135#LTR/Gypsy:L:34018..34117
CAGAATCAAATGCTGAATGTTTTGAAAAAAGTTTCAGCTCAGACTGTACCTGTTACGGGCCTGCCCTCACACTAGTCATTTCTCTTCTTTCATCTCTAGT
>AK27_00968:34068..42135#LTR/Gypsy:R:42086..42185
TAGTCTTCGATTTCACAATAAACAGAAGGGTGAAGATCTCACCCCTAATAGTACCTCACTGTACATGCGATTCATCGGATAGCTATCATCTGATTATGAA
>AK27_01273:5787..7625#LTR/unknown:L:5737..5836
AGACCGAAATCAGCACCAGGCTTGGTCAAATATATCTATAATGACGATGTTGTAACGAACAACTTGGTTAGAGTAGCTTGTGCCACTCTCGGCAAAGATG
>AK27_01273:5787..7625#LTR/unknown:R:7576..7675
AGAAAGAGAAGGAAGGAGAATCATCGAAGCGTGCCATCAATATCGGCACAGATGTATTCTTCTTTCTGTATTGCAAGATATTAGTGTAACAATAATAAAT
>AK27_01532:5663..14202#LTR/Gypsy:L:5613..5712
TATCAGATCTAATGATAATTTGAGCAATATTCTTATTATAACGAATGTACTGTTATGTCTCTGGTCACTGACTTATCTTTATTGATGTAAGGACATAACT
>AK27_01532:5663..14202#LTR/Gypsy:R:14153..14252
AACAAGAGAGTGTTGGCCTCCAACATTAGGTAAAGATGTCAGACCTAACATGTACAATCTGCCTAATATGACTACAAAATAATAAATGAAGATGATATAG
>AK27_01740:22196..23650#LTR/unknown:L:22146..22245
CATGCTGCCATTAGCAATGACATCGATATGAGAGATCATAGTCAACATGTTGTGACGAACATAGAGAGTGTCGCCTATGCCCGTCGGCATGATGGTGTAT
>AK27_01740:22196..23650#LTR/unknown:R:23601..23700
CGAAGAGGATAAAGTACATAAAGTGAGCCATAACGGTAAATACCGTTACACATGTACCAAAAAAATCACGTTAGCGAATCCAAAATAGACGAATATGTTC
>AK27_02052:145..4614#LTR/Gypsy:L:95..194
CTTCAGAAAGATAAAGTAGACGTCTTTAGAAAGAAATTTCTAAAGATAACTGTGATATAGTAACATATATTACATTATATGTGTTAGTTTTGTTTTCTGT
>AK27_02052:145..4614#LTR/Gypsy:R:4565..4664
TATTGACCTTGACCGCTCTATTTCTATTACGTAATTCATAATACGTGACAATAACTATTCGGTTATTCAAAATAATATCAAGAATAAAAGTTTACAAGAT
>AK27_03027:61413..67724#LTR/Gypsy:L:61363..61462
TTTTCCTACTTTTTCGTACGTTCTGGTACTTTCTCGTACCTCTTGGTATCTGTTAGGTCCTTTTCTCCTGTTCCCTTTTATTCCTTCCTCCTTCACAAAA
>AK27_03027:61413..67724#LTR/Gypsy:R:67675..67774
GGGATAAAGAGGGCCTTCTTATGTCAGGAGATGTCTCTACTGACATAACAGTATCTCTGTGTAGTTTTTCATACTAGTTTGATACTTAGTAGTATTTTGA
>AK27_04282:5724..7415#LTR/unknown:L:5674..5773
TTTTCGTTGCAGTTCTCGGAGGTCTTCACTAGGAAATGAATGGCAGTACTTGTGCCGATATTGATGGCACGCTTCGATGATTCTCATTCCTTCTCTTTCT
>AK27_04282:5724..7415#LTR/unknown:R:7366..7465
TACACCATCATGCCGACGGGCATAAGCGACACTCTAGTTTTGTCGTTACAGTACTCACACCTTCTCTCTCTCTCACTGTTATACTCAAGCCCAGGTCAAT
>AK27_05262:11405..13177#LTR/unknown:L:11355..11454
TTTCGCTCCATATAGTGAACCACAATTTCTCGTTGTTCCCAATATGTTATTGTAACGATAGATAGATGACTCTTGCTCGTTGATTTATTAAGACAAACTG
>AK27_05262:11405..13177#LTR/unknown:R:13128..13227
AGAAGGAAGAGGAAGGAGAATCATCGAAGCGTGCCATCAATATCGGCACAGTTATTCCGTTCTAATTGATTGCCAACACTTTTTGCATTATTATTATCCA
>AK27_05387:46635..48106#LTR/unknown:L:46585..46684
GTGTCCACCTTTGCTTGTTTCAATATTAACAAATAAATCTATTTGGAAGGTGTTAGGGTGTATTCTACTATAACATATATACCTTTTGATCTATTTCTTT
>AK27_05387:46635..48106#LTR/unknown:R:48057..48156
AATATAACACATTCGTTAACTGTGTTCGTCGCTCTTCGTGAGCGCTAACAGAAGGAATAAGTAATTTTCATTCATGAAACAAGTATAAGTATTGTAGATA
>ARIC003_00101:17524..21996#LTR/Gypsy:L:17474..17573
TTTAAAGAAAACGATGATGGACAGGATTTCAATTTCATTTAAAATGGAAGTGTCACGTCTTGCTATGCGAAGGTCAAGGAATTATATATTCAGAATATAT
>ARIC003_00101:17524..21996#LTR/Gypsy:R:21947..22046
AAATACATCATGACGTCATGTGTGTGTGGATAATCCCATACTACATCACAGGAAGACACCACATTGCAAATCCGTTCAAGTTCCAATACTCGCTCTTCTA
>ARIC003_00164:16456..18628#LTR/Gypsy:L:16406..16505
AAACGTTTTTGTTCCAGGGCACAACGTCATTTTTGAAAAAATTTCAAAAGTGTTTGGAAAATAACCTATTCATGACGTCATGTTATATGTATCACCTTAC
>ARIC003_00164:16456..18628#LTR/Gypsy:R:18579..18678
CTCTCTTTCTCTTCTTATCACTAATAAAGCTATTTCCGAACTCACTTACAAAAAGTATTAGGCCGAATCGAGATCTCACTCCTCTTTTTTCTCAAAATCA
>ARIC003_00224:151583..157286#LTR/Gypsy:L:151533..151632
TTTTGAGAAAGAATATTGATAGTCGAATGTTTGTACATTCATTGAATCTGTGACGCTGTTATTTTCTTGTATGAGGACAAGATCATATATCTTTATTTAA
>ARIC003_00224:151583..157286#LTR/Gypsy:R:157237..157336
GAACCATCGCGCACATATGATATATGTAGGGTAAAATCCTTATGATCACATCTGATAAGATCGGCAAAACCAGCGTTACGGAATTTCAAATTGTCAAAAT
>ARIC003_00274:93262..100976#LTR/Gypsy:L:93212..93311
CTTGAAGAGCGTTCGAATAAAACACTGTACTTATTGAAACCAAAAGACAGTGTTACAGCGTGTTACCTAGATAACGATATCATATAGATATCACTCGAAG
>ARIC003_00274:93262..100976#LTR/Gypsy:R:100927..101026
TAGAGATACATACGCGTGCACACCAGAAGAACACGTCTCTCATTCTAACAGACAGTAACCGCGAAATTTACAAGAAACTCCATCGTCTAAAGAAACTAAC
>ARIC003_00441:44806..49474#LTR/Gypsy:L:44756..44855
TGAAGACTATAATAAAGATTTTGGCTGGTTGTGCTTACGAAGATAGCCATTGTTGGTGTTCGTGAAGCAAAGAAGAATGTAGATTCAATATCTTTATTGA
>ARIC003_00441:44806..49474#LTR/Gypsy:R:49425..49524
ATAGAGAAACAGAAAGACAAAAGGAAGAGAGAGGAAAACAGTCATCAACAGCCATCTGAACCGATTTCGTACGTTTCCAGAAAGATTTCTTATAGAAAAA
>ARIC003_00725:19717..24362#LTR/Gypsy:L:19667..19766
ACGCAGCTTTTTTGGCAGGCGAATGAATTAGCGTCCGATAATGTTATTCTTGTAAGTGACCGTGAGAGTTCCGTTTATTGGTGAAAACCAAGCAAGGAGA
>ARIC003_00725:19717..24362#LTR/Gypsy:R:24313..24412
TCAAGATGGATATTTCCAGTTATCTTTTGGTATAATCCCTTATACCTACAATTCTTCCTGCACCACATCACGGCGCAGCGCCTCACGTGGTTGGTTATTC
>ARIC003_00795:8631..10300#LTR/unknown:L:8581..8680
TCTTCCTAGTTATTCTTTTACGCAAAACAACCACCTCAATCCAATTACATTGTTATGGCAGAATGTATCTCTTCTGCCATAAGTATGTTCTCTGGCTTTT
>ARIC003_00795:8631..10300#LTR/unknown:R:10251..10350
ATTTAAAGGAGTGAATAGAGAGGATAAGGGAGAGCGCGAGAGACATAACATACATTTCGTTCCAATCTATTAAACAGCATGTCATTTTATGCTTCATTAG
>ASTE804_01758:1897..9507#LTR/Gypsy:L:1847..1946
ACAACGAATATATTAAATGTTCACGTCAAAGAAATGAGGCATATTGTTGTTGTTAGGATCCGATGATCTTAATGGATTTTATTTTCCAAAAAAAAGGAAA
>ASTE804_01758:1897..9507#LTR/Gypsy:R:9458..9557
AGAGGGAGAGTGAAAAGGATCGACCATCGACATAGATGGCGATCCTGACAGTTGTAAAACTACTAATTATTTGTGAATAAATAAATAAAAAAGAAAATAG
>ASTE805_00036:320084..325415#LTR/Gypsy:L:320034..320133
AAAAAAAATTGAGCGAAATCTATTTCACTGACTGGGAGAACGCTGGTCCCTGTCACGGAGTGATCATAGTTCACTCTCGTGATCCTTCTTCATTTCTTTC
>ASTE805_00036:320084..325415#LTR/Gypsy:R:325366..325465
ATGTCTTCCACCTCATCTTCATCTCATCGTCTTCGGTCATATCTCTAACAGTCCCCAAGTTATACCACTTTTGGGTACATATATGGTAACATGGGTCAAA
>ASTE805_00050:183897..186590#LTR/unknown:L:183847..183946
TCTTTCTTCTTTTTCTTATGTTTATATATATAATATAACTGCATACATCCTGTGAGGATGTGAATCCTATACCTCTCTCTTTATTCGTATAAAAACACAC
>ASTE805_00050:183897..186590#LTR/unknown:R:186541..186640
CATATATGCCGTAAGAAAGAAATGAAGAAAGATGATGATACCACCTAACAATCCAATTAGAAAGACAGACAGACGATATATCACATAGATGTTCATCTAT
>ASTE805_00062:205338..208246#LTR/unknown:L:205288..205387
TTTGATGATCGAGAAAGACGTTAACTATTCGATTATTCTACAGATATTACTGTAACGAAAAATAAAGATCTCTATTGCTACTTTATTTATTCATCACGTT
>ASTE805_00062:205338..208246#LTR/unknown:R:208197..208296
TAAGGGGGGGGGGTATATTTGAGAGGATGTCCACCTATTCTCTTGGCACAATTACTATAAGATGATACTGACTCTAAAGAAGCTCTTCTATGAATATTTA
>ASTE806_00063:197101..205766#LTR/Gypsy:L:197051..197150
TACTTAATGAAAATAATGATTTAGCATTTAAACAAAAGTGAAGAACTTATTGTAACGGAACGATGACTCGTTCGTATTTTATTTAAACAACCACTGAATA
>ASTE806_00063:197101..205766#LTR/Gypsy:R:205717..205816
ATGATCAACAGATCATATCGAAGAGGTAGTGATGGATGATATCCGTCACACTTATGTGGAACATTATCACGTATTCTTCAAATAATTAAAAAATTATCAT
>DCAR505_12899:1338..3588#LTR/unknown:L:1288..1387
CTCACTAGAAAACCAGGCGCTCAAGATCTACAGAGTTTGGAAATCACGCATGTTATGTCAGAAATCTCCTGACATAAGAATATTCTCTTTCTTCTTATCT
>DCAR505_12899:1338..3588#LTR/unknown:R:3539..3638
GGATGGGGGTATTTTAGTTTTATGAAAAAGGGAAGTTAGGTGACCTAACAACGCACATCTTGTTTCGCTTTGAAAACGCGTTAGTCCGATAGCGCATGAA
>DCAR505_24268:1277..3814#LTR/unknown:L:1227..1326
ACTGACGTAATTTTTCTTCTTCTCTTTTGTCAGTACACTCGGTCTTTTGTTGTTAGATAGAAAAACCTCCGCACACTTTTCACAATAGTCATCTTCCTAT
>DCAR505_24268:1277..3814#LTR/unknown:R:3765..3864
GTAGTTATCACTCTCTGTTGAATAAACATATGACGATTATCATCCTCACATTGTTTTATTTCGATTCTTGCACCATTTATTCATCAGACAAATGACCCAT
>DCAR505_27443:1571..3399#LTR/Gypsy:L:1521..1620
GTCACTACTGGAGCAGCAGTGAGTTGTACGGGTCGGAGATTATTCGAAACTGTTAGGAAGTAGTTAACCTAATCTCATATCAATAGTTGGCATCTTTCAA
>DCAR505_27443:1571..3399#LTR/Gypsy:R:3350..3449
ATGTATGTGCAACAGTTACATTCTTCTTTGGCTATTAACCATTGTATGCAAAACGATTCTGAAAGGAATAACCTCACAAAACGCTATGCCGAGCGAGAGG
>DCAR706_02643:18724..21263#LTR/unknown:L:18674..18773
ATCCAATCCTGAACCCGGCGCTTAGGAGTTTCTCGAGCCGCTCTTTCTTTTGTATCTTTTAGATCGTAAAAAGGAAACAGACCAAACAAATTTATAGTCA
>DCAR706_02643:18724..21263#LTR/unknown:R:21214..21313
AATCCTGAACCCGGCGCTTAGGAGTTTCTCGAGCCGCTCTTTCTTTTGTATCTTTTAGATCGTAAAAAGGAAACAGACCAAACAAATTTATAGTCAAAAT
>DCAR706_02871:2091..11092#LTR/Gypsy:L:2041..2140
GCAATATCCCAAGACCCGCAATTGACGAATTCGTCAAAAAAGTACACGACTATTAGAGGGGTTGGTACTTGATTCCAAGCCGATGAATCAACTGTGTGCT
>DCAR706_02871:2091..11092#LTR/Gypsy:R:11043..11142
GAATGACCTGTACATATAGAGAACATGTGAAGGCCACGAGGCCTGTAACAACGACGAACTGAGACAAGAAATTATAAAGCAACCAATAGACAAGATGTTC
>DCAR706_03205:5736..7610#LTR/unknown:L:5686..5785
TAATTGTTGATTCAATTTATGCGTATGTATAGAGTTCGTGAATTGAACCATGTTAGGAAGCGTAGAAAATCTCATTCTCTGACGTAATGTTCTCGTTCTC
>DCAR706_03205:5736..7610#LTR/unknown:R:7561..7660
GGCACTGACACAAAGGAGAATACAAGTTACGTATAAAACGCTACGTAACAACCATTCACGTGTAACCACATCAAGTGCTCTGAATCTGGAAGAAATAATT
>DCAR706_03340:2126..10853#LTR/unknown:L:2076..2175
ATAGGTGGTAAGATTCTTATATAAGAATCGATCTCTAGGGTGTTTGTGCATGCAGTATATGAGTGATAAGAGAAAGGATGTGGAATGATTTGATGATTCG
>DCAR706_03340:2126..10853#LTR/unknown:R:10804..10903
GTTTTTTTAAAACAGATGATTGCGACACTCATTCATGACATATACTGGCATGCAATGCTAGAAATTCAATAAGAAAACAAAAAAGATTAACATACAGTCG
>DCAR706_03398:13715..17988#LTR/unknown:L:13665..13764
TTAAGTGCCTTCGACAGAATGAGGCGTTGCCCGACTATATACGACCTCTCTGTCACGATTCTTTGTCACAACCTCTTCTTCCAGTACGTACTTCTGTCGC
>DCAR706_03398:13715..17988#LTR/unknown:R:17939..18038
ATACAATCAACTCAAGGACTTATAACTAGAAGAAGTATAGGTTCCTCACACTCTCCTTCTGAAGTTATACCTTTGTTAAGACTGACCACTGGAGATCCTG
>DCAR706_03807:4577..8516#LTR/Gypsy:L:4527..4626
TAAAAATTTCATCGGGGACAGAAACCGATAACTTCATTCCGCGTGGTATATGTTATGTCAGTCGTTACTGACATAAGTCATGACTCTCCCAAATAGCATT
>DCAR706_03807:4577..8516#LTR/Gypsy:R:8467..8566
TTTTGTTTTTTCTGATTCTATTGTTGCAATAAAAGGAGATGAATATAACAGTATATCGCGATAAATTTTTTCATAGCGGTTTAACGTGGCGTCTCGATAG
>DCAR706_04056:5661..10385#LTR/unknown:L:5611..5710
GTTACAAAAAAAATGTAAAAGTCTGCAATGCAGATTTATGATGACGTGATTGTGAGGAACTTATATTTCCTTTAGTTATAAGTCCTTGAGTTGATTGTAT
>DCAR706_04056:5661..10385#LTR/unknown:R:10336..10435
GCGACAGAAGTACGTACTGGAAGAAGAGGTTGTGACAAAGAATCGTCACAGTGATATTGAAGAATTCAAAAACTGATAGCCTGAAACTCTTTTTTCGTAA
>DCAR706_04063:3418..7870#LTR/Gypsy:L:3368..3467
CGGCACAAAGGAGTTGGAGCAGGGGACTGTGGTTCCAAAAATTGGAGTAATGTGGGGTAATGAATAATCATTTGTTTTAAAATGATGTGTTGATTTAATG
>DCAR706_04063:3418..7870#LTR/Gypsy:R:7821..7920
ATTGTTATAATACAAAGGAAAGGAGAATCAGTGAACGACCGCCTCGACAGAGTAAGTCCAAAAGCGTTTTCTGACAAGTTCGATAAAGTAAAACAGACGA
>DCAR706_04923:8843..14802#LTR/Gypsy:L:8793..8892
ATAGAGACTGGCCAGTTGCAATCCGTCCTCACGTATGTATCCATATAATCTGCTAGCCTGTCACTGAATTTTATTCGAAGAATAAAATCACAAACACATT
>DCAR706_04923:8843..14802#LTR/Gypsy:R:14753..14852
AGAGAAAAAGAAGAAGAATATATGACTATGTCAGTATTACTGACATAACATAATCTATTTACTAATTTCTGACACCAGAAGGGGCAGAACAAAAACGATC
>DCAR706_06397:4272..11161#LTR/unknown:L:4222..4321
TGAAATTAATGAGATTTCCAACAAATTGAACAATGAACGTCCGGATTTTATGGAAAATCGAAACATGAGATCATACCTATCACCATATATCTTGGGTAAG
>DCAR706_06397:4272..11161#LTR/unknown:R:11112..11211
TCCGAAATTGAAATTGATCAATCATTACTTCATAAAGACTTTGCCGAACATTTACTAGAAGCAGGAAAACTTAGCGATGCACAATGGATTCCGTATGCTG
>DCAR706_09984:3965..6419#LTR/unknown:L:3915..4014
CATTATCAACCTAAAATGAGTCACAGGGTACACAGTATCGTCTTTGAAGGTGTTAGGTAGAAAAAAACCTCCTTACGTTTTCATCACGTTGTTCACGTTC
>DCAR706_09984:3965..6419#LTR/unknown:R:6370..6469
GTAGTTATCTTTTTCTGTTAAATAAACACATGAGGATTATAATCTTCACAAAGGTTAAAATAGTGTTAAACAAGTAAACGTAAACAAGATTTAAGTCATA
>DCAR706_10368:4612..9091#LTR/Gypsy:L:4562..4661
TTGATCTATTACCACGATCAGCAATAACATTTTGAATTTTGACTTCCCTGTGTAAGCGAACGACATCTGACCGCCCGTTAATTCATGTTGGTACCTGGTA
>DCAR706_10368:4612..9091#LTR/Gypsy:R:9042..9141
CTCATATCTCACACAGCATTCATTACAAGGAAGAACAGGCAACGCTCACACCCTGTCTTCGTCTTCTTTGCGCTTCTTTGGAGCTGGTTCTCCGCGCATC
>DCAR706_11043:727..8789#LTR/Gypsy:L:677..776
GATAGAGAAAAGTGTGCTGAACATGATGGTTAAAAACTTTTAATTAATCCTGTGAGAGATCACATCTCTCACTTTGTTCTCGTTTATTTGGACATACACA
>DCAR706_11043:727..8789#LTR/Gypsy:R:8740..8839
TTGAAAATACATTACTTAGAGAAATTTACATACAAACACATTCTCTAACAAATCCCAAAAATGAATGAGTTATGACTGGTAGAATGAATTAGGAACGGTC
>DCAR706_12718:4463..6252#LTR/Gypsy:L:4413..4512
TGAACAATCGAGATCTTCTAAACCATTGGAGCGTTGCCTGTCGTCGTGAATGTTCAGGTGGACAGTTCTCAATCACATGTTACCACACGTGACGTGTTGG
>DCAR706_12718:4463..6252#LTR/Gypsy:R:6203..6302
AGTGTTGCGTAACAAACAGAACTCACATTTACAAGCACGCAACATTTACAGTGAACTGAAGCTTTGATTGGCAAGACAGAATTATTTTCGAGCCGGACCA
>DCAR706_24731:627..2864#LTR/unknown:L:577..676
TAGATTAGTTTGTAGCGTTATTTCAATAACTTTTTGAAAAAGAGCAAAACTGGATGTCGTTGGCTGGACAACAAGCCGTTCGCAGGCAGAGAGAACTTCT
>DCAR706_24731:627..2864#LTR/unknown:R:2815..2914
ATTTCAACGAGAAATACACGTCTATTTAGATCATCTTTTTATTTTAGAGTAAAACGGCCCACAGAAAACGGTTGCTGAGCTGTTCACCTCTTTGCATCAG
>DCAR706_25439:789..2709#LTR/unknown:L:739..838
TGATTTCTAAACTATGTTTTTTTCTGTATGTAATAGATCATTTCGAACATTGTTACGTAGCGTTTTATACGTAACTTGTATTCTCCTTTGTGTCAGTGCC
>DCAR706_25439:789..2709#LTR/unknown:R:2660..2759
GAATGAGAATTTCCAGAATTACTGAAGGAGATTTTCTCCGCTTCCTAACAACATCCTATGATAATTTAAGATGTTTTCTGACTCTAATGTGTTCTATTAA
>MAG1_00001:1147..9204#LTR/Gypsy:L:1097..1196
GTTTTCGGTACATGTTACTTGTAGGTTTCTCTAGTTTATTTGTGCATAGATGTTAGCTTCGTAATCGGGGATGTATCCTACTGAAGCTAATCTAATCTAT
>MAG1_00001:1147..9204#LTR/Gypsy:R:9155..9254
TAGAGCGGAACACTGTAGATGCTAACTAATGACATCTGCAGGCGCTCACAATAGAAGTTTTAATTTTACACATTTTAATCTGAACTAGTTCAGATCTCAA
>MAG1_00439:12122..20061#LTR/Gypsy:L:12072..12171
CGGAAAATACGACAAGATTTAAAAAGGTTATCTTGCTTGAATTTGATCTCTGTTAGCTCTAGTCTAAGGGGATGTGACGAAAGAGCTGAACTAATCTATA
>MAG1_00439:12122..20061#LTR/Gypsy:R:20012..20111
ATATGTGGAAATAGCTTAGCGTCGTTTAGCGACATCTAACGATGCTAACAATCTCAATTAAAAACTACTAACGAAATTCCAATATGATATTGTTTCTTCT
>MAG1_00735:11684..13438#LTR/unknown:L:11634..11733
TTTGCATATGAGTGTTGATGCGTAGTTTAATTCTTTTAAAAGGAAGTTACTGTGCCGATATATGCGTCATGGCTCACTGTTCTCCTTATTTCCTTTCCTT
>MAG1_00735:11684..13438#LTR/unknown:R:13389..13488
GCATCATTGCCGAGTAGTGGCAAGCTACTCCAACCAAGTTTGCCGTTACAGTTACTATACAGAAAATAAGCTTAGAATTGTGTAAGTTCTTTTCTTCAAA
>MAG1_05575:697..5242#LTR/Gypsy:L:647..746
CGGATGTATTGAATCTGAATGACAAGAAAAGAGTAAATTGGTTCTATTTATGTCACGTATCCCCTCGGTACGTCCTTTTCTAATCTATTTTAATCTATCT
>MAG1_05575:697..5242#LTR/Gypsy:R:5193..5292
AAAACAACAGAGACAAAGAAAAGAAAAACACGAAATGTCACTACACTACAATTTAATAAGCTGAAAAGTTACTTTCAATCACAGATTTTCATGAATATAG
>MAG1_06029:801..2201#LTR/unknown:L:751..850
GGTAGGTATGATTTAATGAATGGAAAAGTTAAGGAGTTAGTCTGGCTGAATGTGACGATTTTAGTTAGAAGAGTTACTTGTGCTGATGTTATTACACTTT
>MAG1_06029:801..2201#LTR/unknown:R:2152..2251
GTCCTTGTACCATTAAAAGACCTTAGTCAGAATACACTGATATCGGCACACTGAAAAGCAAAGGTGGAATCCCGAGAGGTGTGGGATCAAAAGATGGAAA
>MAG1_07372:2146..10190#LTR/Gypsy:L:2096..2195
AGCGTCGAAGATTGGCAACTGTTCGATCATAAACATTCCAAAGTTCAATTTGTTACATCCTGCCATCTAGGTAGTTGATTATAACTCTTTCGTATCGGTG
>MAG1_07372:2146..10190#LTR/Gypsy:R:10141..10233
AAGAAAAACGAACTCGAACGCCTTAAGATAAAATAAAACAAAGCATAACACAATTGTAAATAGTGTTTTTTTTTCGTCCAGTGCCTAAGAATC
>MAG1_07637:9827..11596#LTR/unknown:L:9777..9876
TGTACTTTTCGGTCACGGTAATGGAACTTTCGCCAATCAAACATGGTATCTGTACCGATATTGATGATACACTTCGATGATTCTCCTTCCTTCTCTTTCT
>MAG1_07637:9827..11596#LTR/unknown:R:11547..11646
CATCATTGACGAGAGTGGCACAAGCTACTCCAATCAAGTTTATCGTGACAGTATCCATTGTGACACGATTCTCGATCGAACTCGGTCGCCTTTAAAAATA
>MAG1_08652:764..2772#LTR/unknown:L:714..813
ACAAGATTTAGCATTATCTCGATGATATAACAATGTTATATATCGGTCTCTGTTAGCTCTCGTTTGGGGATTATGTAGCAATGGTAGAACTAATATTTAG
>MAG1_08652:764..2772#LTR/unknown:R:2723..2822
AACACGAATAAACGTTTAGCGTCAGTGAGTGTCATCTACTGACGCTAACAGTCTCATATTCAGTTTAGCTCTTCTCCATTGTCCTCATCAAGTGCCTTGC
>MAG1_10652:14493..21200#LTR/Gypsy:L:14443..14542
CTTCATCAAGCGAAGTAAACTAACACGTGCTCCAAATAGAAGTGCGCATTTGTTAGGATAGGAGATAATGTATTGGATGATCTTCTTTCTTTCTTTTTTT
>MAG1_10652:14493..21200#LTR/Gypsy:R:21151..21250
AATAAAAAGCAAGAAAAGGGAAGTTGAGCGTGGCTACGAGAAATCTAACTGCATTTACAATAAAAACATATAAGAACAAGAACGCTGCATAATTTTATGC
>MAG1_10993:8179..16389#LTR/Gypsy:L:8129..8228
TAATATAATAATAATAATATTTCGATAAGATCTGTTTTTTTACGTTCTACTGTTATGTCCTGAGTTCACAGGGCTTTCTGTATTACGTATAAGACATAAC
>MAG1_10993:8179..16389#LTR/Gypsy:R:16340..16439
CAAGAGAGTGTTGACCTCCAACATATAGATAAAGATGTCAGACCCTAACATCTACCTTATCATCACTTATTACATTGTAAACAAAATTTACCACAAGATG
>MAG1_11832:12404..14167#LTR/unknown:L:12354..12453
TCCTGATGCGTTCCGGTATCGAGTTATGATAAAAAAAAGCAGATAAAGGCTGTAACGACAAACTGGATTGGAGTAGCTTGCCACTACTCGGCAATGATGT
>MAG1_11832:12404..14167#LTR/unknown:R:14118..14217
AAGGAAAGGAACTAAGGAAAACAGTGAGCCGTGACGCATATATCGGCACAAAGGCGTTTAAAGAACTTCGACGAGTTTGTTAGCGTTATTCAGATCAAAC
>MAG1_12024:15173..16885#LTR/unknown:L:15123..15222
ATGAACGACTTTCGTTGTTAACAGGATAAGTGGATAAAACTGATCGTACTTGTTAGGGTTCTCGCTCACGAAGAGCGACGAACACTTTAAGCGTGTGTGT
>MAG1_12024:15173..16885#LTR/unknown:R:16836..16935
GAGGATTACATGAAATAGGGATGATGTCAGCTTGCAACATCACCCTAACAGTACTCATGGATGATCAGCAGCGATACTGATATCGTAAGGTGAAGCATTA
>MAG1_12530:6379..7856#LTR/unknown:L:6329..6428
AGCGCCTGTGATGTTGGACAAGAATAATTTGATTAATTGGAATGCCAATATGTTAGCGCTCACGAGGAGCGACGAACACAGTTAACGAATGTGTTTATAT
>MAG1_12530:6379..7856#LTR/unknown:R:7807..7906
GAAATAGATCGAATCGAGGTATATATGTTATAGTAGAATACACCCTAACACAATATGAATGATTCTTATATATTAGTAAGATGGCTGTAGTTCTTGTAGT
>MAG1_13003:6219..7758#LTR/unknown:L:6169..6268
AAAGGAAATTCTTAAAGCGTTCTACTATGTGTTTCAAGAAAGTTACTATATGTGCCGATATTGATGGCGCGCTCCGATGATTCTCCTTCCTTCTCTTTCT
>MAG1_13003:6219..7758#LTR/unknown:R:7709..7808
CACCTTTCCCGAGAGTGGCACAAGCTACTCTGATCCAGTTTATCGTTACACTATAGGTTTCGAGTTCTCGAGAATCCAGAATAGGAACAGAATCTGACAT
>MAG1_13332:12966..16570#LTR/unknown:L:12916..13015
CACTTCGAAGTTCATTAATTTGATTAATAACAGCACTAGTCAAGGTACACTGTAATTTTTATTGAAATTCCAGGAATGCCAAAATCGACTTTATGTATGG
>MAG1_13332:12966..16570#LTR/unknown:R:16521..16620
GAATATCCTTGATTAAACTCTATAACTTATTTTCTACTTTACAGTGTACAACACACACGAAGAATTTATTGTTTTAAAACTGTTTGCATGAATAATAACT
>MAG1_14226:12993..14788#LTR/unknown:L:12943..13042
AGAATCAAAAGAGTGTACATTGTGAGTCATTGTTTTGTTTGTTATGTTATTGTGCCGATATTGATGGCACGCTTCGATGATTCTCCTTCCTTCTCTTTCT
>MAG1_14226:12993..14788#LTR/unknown:R:14739..14838
ATCTTTGCCGAGAGTGGCACAAGCTACTCCAACCTTTGTTGATCGTTACAGTTATTTTTTAACAAATGTTACGAATTGAATCAGTCAGCTTGGTTTATCT
>MAG1_14857:7588..13247#LTR/unknown:L:7538..7637
TGGAAAAGATATTGAACCCACTAGTGATCCTATATTGCATGAAAGATGAATGAATAGGGTGTGGGTGATGTCACTTACGTAGGTCTATTTGTAGAAGTTT
>MAG1_14857:7588..13247#LTR/unknown:R:13198..13297
ATGTAACTTCCATTGATTTCATGTTTACGTGATAAGTGCATGATATCGCAATGAATTCATTCTCATCACCTTGTGATGAGCGTTATTTTGTGCTTTGTCT
>MAG1_15227:59083..65198#LTR/Gypsy:L:59033..59132
TTCAAGTTCTTATTCATTTGTTAATATAATAGATGAAAGCATAACCACATTGTAACGATTTTGTGTCGTCACAGGACTATTTATTTGAAAGCATAGAAGA
>MAG1_15227:59083..65198#LTR/Gypsy:R:65149..65248
TTTGTACTCGTTAAGTGCAAATTATTTCTTGAGGACAAAAGAGTGGCACACACATTCGACAGCTGAATGTAAAGAACAACATTATCCTCCTAGATTTGTG
>MAG1_15508:67739..75981#LTR/Gypsy:L:67689..67788
ACTGTTGTAGCAGCCAGCAACAGATTATACAGATCCGCTAATAACCTACCTGTTACAGTGTGAGGTCACTGGCTCACATAACCTCCATATTTTATACATT
>MAG1_15508:67739..75981#LTR/Gypsy:R:75932..76031
ATATACGGAATAAAGGAGGACGAGAAAAGGGATAAGGATCATCGTTAACACTACCGATAGAACTTTTCAAAACCTACAAAATGATTATAAAACATCCAAT
>MAG1_15737:39833..41845#LTR/unknown:L:39783..39882
TTTTTTCATCAGAAATTTTGCTCATCATTTTTGCTTCTTATTAAAATTACTGCTAGCGTCAGCAGATGACACTCACTGACGCTAAACGTTTATCGTATGC
>MAG1_15737:39833..41845#LTR/unknown:R:41796..41895
CTAAATATTAGTTCTACCATTGCTGCATAACCCCTAAACTAGAGCTAACAATTACGAAGATTAATAATGTGAAATATGATATAGTCACAATATCTGATGA
>MAG1_16468:1267..2876#LTR/unknown:L:1217..1316
GCTCTCTCTCTCTCTCAAGAACTGATTGACATTATGCCAAAAATACTATCTGTGCCGATATTGATGGCATACTTCGATGATTCTCCTCCTTTTTCTTCTG
>MAG1_16468:1267..2876#LTR/unknown:R:2827..2926
CAGTTTGTCTTAATACATCAACTCGTCAGGGTCTTATATTGATCGTTACACTATCCAAATCAGTTCTTGAGAGAGAGAGAGCTGTTCGATCAGATCAGCT
>MAG2_02316:132..1504#LTR/unknown:L:82..181
CATTTAAAACTTTCAATTCAGAGTGTAGGACATTTTCACATGAAGACCATTGTTACAGTGCGTTCTACTGTAACGTATACTTCGATTCTCTTTTCTTTTG
>MAG2_02316:132..1504#LTR/unknown:R:1455..1554
ACACACACGTTAGAGCGTTCGTCGCTCTTCGTGAGCGTATAACTCTAACAACCATTTTTAAAGGGCATTTACTCTGAGGGACATTTTTTCAAGGACAAAA
>MAG2_04053:2026..4188#LTR/unknown:L:1976..2075
ATCGATCTTTTGTTAAATCATGTTATTTTGATATCCGTAATTTCCTTGTCTGTTACAATCTCCTTTCTCTTTATTTCGCCTTTTTATTATTAGTATAATC
>MAG2_04053:2026..4188#LTR/unknown:R:4139..4238
GAAGAAGAGAGAACATACTTATGGCAGGAGACAGATCTCCTGACATAACATTGTCTTTTTATAATGACAGTTTACTACTTTTCGCTGAATTATTATTCTC
>MAG2_06457:21289..23367#LTR/unknown:L:21239..21338
AGAAGGAGATTGAGATCCTTTTTTTGTAATCGAAGCGTCTTGATCACGATTGTAACGATTAATAAGACTCTGTTGAGTTTATATCGTAATGACAAACTGG
>MAG2_06457:21289..23367#LTR/unknown:R:23318..23417
AGAAGGAAGAGGAAGGAGAATCATCGAAGCGTGCCATCAATATTGGCACAACGATGACAACGAGAGAGACAGAGAGAAGGTATATGTCGTCCGGAGAGGT
>MAG2_07598:9817..11180#LTR/unknown:L:9767..9866
CTTACTCCTGAAAAAGTTTTTCAAACAACGAGAGAAAAAACTTGCAGAGATGTTATTTCAGGAGATGTCTCTCCTGCCATAAGTATGTTCTCTCTTCTTC
>MAG2_07598:9817..11180#LTR/unknown:R:11131..11230
GATTTTAATAATAATAAGAAGGCGAAATAAAGAGAAAGAAGATTGTAACAAGAGAGAAAACCAAATGAACCACCCAACAAAGAAAAAACACTTTGAATAG
>MAG2_08722:440..8023#LTR/Gypsy:L:390..489
GAATAGAAGAAACGATATATTTATTTCTTTTAGGGCTATTTAAAACTCCCTGTTACGCTCTCAGTGATGTCGACTGATGTGCAACTATTAGAGATACCAG
>MAG2_08722:440..8023#LTR/Gypsy:R:7974..8073
TAGAAAAGAATATATATATTAATAAAATCACTAGCGACCGTACCGTCACACTCCCCTATAGGAGAAAATAAAATTTTAATTTGCCCTAGGTGAGATTAAA
>MAG2_08776:1465..7513#LTR/Gypsy:L:1415..1514
TTCAAAAATCTGACAACGCCATCCTGTTCCCCGACCCCGATTACCTTCGGTGTTAGTCTGTGGACTAACTTCTCCTGGTTCTCTCTTTATTTCAACTGAA
>MAG2_08776:1465..7513#LTR/Gypsy:R:7464..7563
GAGAAAAGAAAAGGAAGGTAGTGGTCTAAAGATAGCGCCACTACCTAACATTCGGTCAACCCATATAAAAAACTATTTTTTTCCTGAAAAAGTCTTTCTC
>MAG2_09225:60468..62521#LTR/unknown:L:60418..60517
AAAAAATGTAGAACGATGATGAAGAAAAAAGACGCAATGCAGAATGTGTCTGTAACGATAAATATGCGACCCTGTTTGGTTTATATCGTAATGACAAACT
>MAG2_09225:60468..62521#LTR/unknown:R:62472..62571
AGAAAGAGAAAGAAGGAGAATCATCGAAGCGTGTCATCAACATCGGCACAGTGTCCATTTACATACTCTCATCTGTACATCTNTTTTTATTTTTACTTAC
>MAG2_14002:6110..12303#LTR/Gypsy:L:6060..6159
AAAAGCTATTTTAGGATATTCTTATCGAAAAGAAAACTCTAATTAGGGCTTGTTACAGTCATATGTTATTATTCCTTGAGTCATTGCGCTCTTATCGATA
>MAG2_14002:6110..12303#LTR/Gypsy:R:12254..12353
ATTGATTCTTAATAAAAGAACATCGAGAAGGGAACCGGGATACTCTAATAGGGCTCACAACACCATCATTGGATCTCAACGATGCATAATCAGACATTCT
>MAG2_20202:14686..19888#LTR/unknown:L:14636..14735
TAAGAAAGAGAAATAGAACCTCATGTCATTCTACCAAAAATAATATAGGGTGAATCCACGGATATCCAACCACTTTTTTGGAAAGAGTTTTTTATTGAAT
>MAG2_20202:14686..19888#LTR/unknown:R:19839..19938
GCTCATATATTGTCCATTGTTAGAGGATCACTAGACTAGCATAACCTCCAAGGGATTTTTCTTTTGATTGAGCTTTGACCGAGATATAAATGTTTCCAAA
>MAG3_04395:5507..6987#LTR/unknown:L:5457..5556
TTTGAAACCTTGAGATAGTCTATGAAACGAAAGATGGCTTGGTTAGTATCTGTTAGCGCTCACGAGGAGCGGCGAACACAGTTAACGAATGTGTTTATAT
>MAG3_04395:5507..6987#LTR/unknown:R:6938..7037
GAAATAGATCGAATCGAGGTATATAAGTTATAGTAGAATACACCCTAACAGTATCCGATAAAACCTGAAACGCCACCAGATAGTGTGAAAAAATTCCGTA
>MAG3_07065:10741..12199#LTR/unknown:L:10691..10790
CGAGTAGAAGGGCAAATAACAAAAATATCGTACTCCCTCTTTTTTGTGAATGTAAAAAGTTTGTCTAATGAACTATAGCCATCGTTATAAATTATTGTTG
>MAG3_07065:10741..12199#LTR/unknown:R:12150..12249
ATAGTGGAAGAACAGAAACGGTGCTTAGGAACCATAGTCCACAACAATGAGTGAAAAGCCTCATTGGCATTTTGCGATCCACCACCTACCACACGTGCTA
>MAG3_08921:4133..12925#LTR/Gypsy:L:4083..4182
AGCCTAAAATTTGTGACGCTTAGATAAAAGAAAGAAGAAACGAGACTCGATGTCAGCGTCGACAGATGACGCTGTCTGTCGTATAGCGTTTTCGCTATAT
>MAG3_08921:4133..12925#LTR/Gypsy:R:12876..12975
GTACAGAGTAGATTAGCTCATTAGACATCCCCATATAGTCAGAGCTAACACTCGAAAAATGTATCTTTCAAGACTGAGGAAGAGAGAGACAAGCGAACCG
>MAG3_17907:59030..64784#LTR/Gypsy:L:58980..59079
CTACCATGAAATCGAGCGTCATGCAGCACGGCGGATTCCGGTAAAGTTTTTGTTAGGTAGTGCCGCTATCTCTGCCCACTACCTCTCTTCCTTCTCTTAT
>MAG3_17907:59030..64784#LTR/Gypsy:R:64735..64834
AGGCAAGAAGAAAAGGATAATAAAGGTTTTGGTTAGTATATAGACTAACAGTTTTGTTACCGAATATTATTGGATCACATCGTATACGGCCCAATCGTAT
>MAG3_19273:3638..9437#LTR/Gypsy:L:3588..3687
AATCAGGTATATTAGAGTCTTGAATTTTTCATCTTGCCTGTATTTCAAGTTGTTACAGTCATATGTTTACATTCCTTGACTCACTTCGTTCTTCACAATA
>MAG3_19273:3638..9437#LTR/Gypsy:R:9388..9487
TTAATTCTGAATAAACAGAACATCGAGAAGGTAATAGGGATTCTCTAATACAAGTCGAATTATTTGTCTTTGTATTATTCATCCTTGTGTACTATTCATG
>MAG3_20033:1149..3283#LTR/unknown:L:1099..1198
AAATCACGAGGGAAGGTGATTACTCCTGATAGAAAAGGCAAGGTGAATATTGTAACGGATTTGAGTTACTTGTGTTTATTCTTTCATATACTTATGGAAG
>MAG3_20033:1149..3283#LTR/unknown:R:3234..3306
AGAGAGGTGCTACCCCCAGCGATGATTGTATGACAGATCAATCCATCACAAATATGCCACTCGATTCACTTGC
>RM15_00690:91719..99959#LTR/Gypsy:L:91669..91768
CTAACCAATGAAATGTATTCGAACAAGCATGATAAGAAGCATATACATACTGTTAGGGTTTCTCTTTCCCTTTCTCTTATCGATATAGGTAAACGTGCTG
>RM15_00690:91719..99959#LTR/Gypsy:R:99910..100009
GAGGATTACATGAAATAGGGATGATGTCAGCTTGCGACATCACCCTAACACATACATTTCTTAGGTATTTCATTCTGTGTGATTCTGTGTGATTCTGTGT
>RM15_01433:20132..22138#LTR/unknown:L:20082..20181
TATATTTGGCTTTCGAAAGTATCAATAGTTTTGAAGTATGTAATTATACCTGTTAGCTCTCGTTTTGGGGATTATGTAGCAATAGTAGAACTAATATTTA
>RM15_01433:20132..22138#LTR/unknown:R:22089..22188
ACATACGAGAAAAGTTTAGCGTCAGTGAGTGTCATCTACTGACGCTAACAATACCAAACCTCAAAATAAGTAGTGAAACTCCTAATGCTTTCGTACACTG
>RM15_06391:24137..28431#LTR/unknown:L:24087..24186
AAACTAATAAAAATATTAAAATTTATTTTTATTCTTAAATCTAATATCAGTGTAACGATTTTACAGAGAAGAGATGCCCATGCTGATGGTATTACATATT
>RM15_06391:24137..28431#LTR/unknown:R:28382..28481
GCGTTACACTCCCGCGTGGAATTTGGATGCTCTCCGCATTTATCGTTACAATCAGTAATAAACCAATGGTTTAACTGAAAATTTTTGTATCAATATATTG
>RM15_07890:11506..19605#LTR/Gypsy:L:11456..11555
CGATACGATTGGCTCTGTTCGTTGTAAGTATGACCTTCATAGATCACTGTTGTAACGATATAAGAAAGTTTTATCGTGATATCGAACTGTTTTATTTCAA
>RM15_07890:11506..19605#LTR/Gypsy:R:19556..19655
GAGTTGTTATATACATTGATTAGGATAGAACGAGTGCTTATATCGGCACAACTGTGAGACGTGGACGTCGAACATGTCCAAGTACTTTGATCCATTTAAG
>RM15_12043:7103..8977#LTR/unknown:L:7053..7152
GATGATACCTGTTCTTTTCGCGGTTTTCATCTAGAATCGATAAATCAATGTGTTAGGTAGTGGCGCTATCTGCGACCACTACCTCTTCTTCTTTATGCTA
>RM15_12043:7103..8977#LTR/unknown:R:8928..9027
GGAGTGTGGTTCTGAAGAATAAAGAGTTAGGTAAACGTAGCTATCTAACACAATGTATACTATATAATGTTTTAAGGACTACTTTTTTTGTCATTCATCA
>RM15_14076:13941..15758#LTR/unknown:L:13891..13990
GACTTCACACGTAGGTGAAACTTTATTATTTTCTTTTACTTATTTATTTCTATTAGCAGGTAAGATGAGAGAGAGAGCTTTACGTTCGATTTCTTTTCTA
>RM15_14076:13941..15758#LTR/unknown:R:15709..15808
GTTCAGATCAAAGAAAGAAAGAAAAATATAACGAGGGTTAGCCGCTAACAATTTCAATACAGTGAAACCTCTATTAATGAACACCTCCCACTTGAACAGA
>RM15_14905:10222..11916#LTR/unknown:L:10172..10271
AATACTGTAGTCAGATATTTCGACGGTAATTTAGATTTTAACGTTGAGCCTGTTAGGTAGTGGCGCTATCTCTGACCACTACCTCTCTTCTTTCTCTTAT
>RM15_14905:10222..11916#LTR/unknown:R:11867..11966
TCGTTCGAGGAACGTAGGAATAAAAGGTTCGGTTAGTCCGCAGACTAACAGAGCCTTTTCTTTGAAATGAGAAATCATGTTTAATCGAGAGAATTAGCAG
>RM9_04834:1069..10302#LTR/Gypsy:L:1019..1118
TCTCTTCGAATGACGATAAAACGAAGAATAGACAAGAAGTTCATAGGAACTGTGACGGATGATTCATCCATCACGAATAATAACACTATACATACTCATT
>RM9_04834:1069..10302#LTR/Gypsy:R:10253..10352
ATAGATACATTCGAATAAAAGTTGAAGAGCAGACAAGCTGCTCCATCACAGGAACAACAAATATTGCATAGATGCTCAAATGAAATTGGACAAACTGATT
>RM9_07249:75973..82460#LTR/Gypsy:L:75923..76022
TTCTTATTTAATTTAATTTCAATTTTGCGCTTTTTTATTATAATGCAGAGTGTTAGGATAGGAGATAATGTATTGGATGATCTTCTTTCTTTCTTTTTTT
>RM9_07249:75973..82460#LTR/Gypsy:R:82411..82510
AATAAAAAGCAAAAAAAGGGAAGTTGAGCGTGGCTACGAGAAATCTAACTCAGAGCCCTGATGAGTGTTTCATTATTTCAATAAATAAATAACACGAAAC
>RM9_12384:22363..25132#LTR/unknown:L:22313..22412
CTATAAAATACTATAAATTTTACTTCCTTTGACTTTCAATGATTAATATCTGTTAGGTAGTGGCGATATCTACGTCCACTACCTCCTTTCTCTCTCTCTC
>RM9_12384:22363..25132#LTR/unknown:R:25083..25182
TCGGATCGAGGATGGTACAATAAAGGTTTGGTTAGTCCTACATCCTAACAATATCATTCAGAAAAATAAATGATATGCTTCATTCGGGAATCGAACCCAC
>RM9_13437:10952..12844#LTR/Gypsy:L:10902..11001
CAACTTTAATGTCTTGATTGATGAAGTAGAATAGGATACCTGTTCAAGATTGTGATGTAGTGAAATGTATTTGTTAATTTCGTGTTTCCTTTTTTCTGTT
>RM9_13437:10952..12844#LTR/Gypsy:R:12795..12894
TCTATTACGCATTTGGTATTTATTTATTACGCATTTCGTAATACGTGACAAAGATCATTTGTAATATTAGTATACATCCAAAGAACTCGAAGGTTGGGTG
>RPSE411_00263:32157..34105#LTR/unknown:L:32107..32206
AGGAGGATGCTCATAGATTATTCAAAAGTATAGAATAGTTGTATCTGTAGTGTAACGATAAATTGGAAAGATGTAATGACAGACTGGAGGAGTAGATTAC
>RPSE411_00263:32157..34105#LTR/unknown:R:34056..34155
GAAAAGAGAAAACAAGGAGAGCAGCGAGCCGTGATGTATATATCGGCACATGTAGGTTATCTAGTGCCATATAAATGGATTATGAACAGCTTACTAACTA
>RPSE411_00288:36466..39139#LTR/unknown:L:36416..36515
ATAATTATAGCCGTCGCAATAGTATTCAATAACGTTCCGAAGTAATGTGTTAGCGGGTTCACCTCCTTGTTGTTACTTTTCTATATTATTTCTTTTTTTC
>RPSE411_00288:36466..39139#LTR/unknown:R:39090..39189
ATTTGTCTTTAAGTTTGACCCTTGATCTAGGTAGTCGAGATATACATATATGTGTCAGGCAAATTTGGTATTCAGGCAAAAATTGAACTTATGATCAAAC
>RPSE411_00625:53732..63817#LTR/Gypsy:L:53682..53781
ACTGTGCAACAGTAGCCAGAAATACGCTCTGTTAAAATTGTTTTGGGCTCTGTTAGCTCGTTTCGTCGAGCGATCGATATGTATATTTATTCAAAAGAAA
>RPSE411_00625:53732..63817#LTR/Gypsy:R:63768..63867
GAGAAAATGAAAGCATCGAGGAGTATGGTGAATAGGTATCACCGTTAACAGGCTCGTTAGCACTTTTCTTGACAACAATAACTACCTATCCTGTTCTCTG
>RPSE411_00717:45469..50291#LTR/Gypsy:L:45419..45518
CTGTAGAAATAGTTATCACGGTTTCGTAGAAATCAATAACTGGTTACTAGTGTTAACGTCGGCTAATATGATATTTATTTCTTAGTACTTCTTTATACAA
>RPSE411_00717:45469..50291#LTR/Gypsy:R:50242..50341
AACTTCACAACCTTATTTTTTTTTGTAACAAGGCGCCCTCATTACTAACACTAGTTTGTTCCCAATCTCATACTATTAAATCGACGATATAACGCGTTCT
>RPSE411_00733:10209..12631#LTR/unknown:L:10159..10258
AGTTAATTGGGGTCGAGAAATCTGAATCTTCAATGATTTTGGTTTCCTGGTGTTAAGTTTTGTTTTGCTCTTGGAGTTCGATTCAACAATATGTTGACCT
>RPSE411_00733:10209..12631#LTR/unknown:R:12582..12681
GAACAATAATAACACGAAAGAAAAGATAGAGAAAGATGTCGTTCCTAACACCTGGTCAAATAAACTTGTGCCGTCTACCAATGATCGAACTTCATAAAAA
>RPSE411_00926:26799..28698#LTR/unknown:L:26749..26848
TCGAATACTTAAAAAAACATCATTTTAGCTCTTACAGAAAAAAATGAGATTGTTATGTCAGGAGATGTCTCTCCTGACATAAGGAGACTCCATGTTCTTA
>RPSE411_00926:26799..28698#LTR/unknown:R:28649..28748
TTAAAAAGAGAGGAATAAGAATAATAAAGAAACGGGTAAAGGACCTAACAGAGATAGGTTTACAATGTAAGGCTCTCGATAATATAAAAGGTAGTTTTTG
>RPSE411_10764:317..1953#LTR/unknown:L:267..366
TTAAATCGGAATCCGACTATTTCCGACAAAATCAGAGATTGAATACTAGTTGTTAGCGTTCGCCCTCACGAAGAGCGACGAACACAGTTAATGTTTGTGT
>RPSE411_10764:317..1953#LTR/unknown:R:1904..2003
GAAGAGAATAGAGAGGATCGAGATATATGTTATGAGAATACACTGTAACACTAGTGATCAATGAATCTAACTTGATTAATTGAAATCAGTATTTGTGAAT
>RPSE503_00841:24856..29302#LTR/Gypsy:L:24806..24905
AGCAGAGCTGAGTTTTTCTCTTTTATATTCGGTTTTATGATCGTCATACTTGTCACGTCTTGGTATCAAGTCCGATTACAAAGGAAACAAGAGATAGAGA
>RPSE503_00841:24856..29302#LTR/Gypsy:R:29253..29352
ATATCTGTCTAGTGACTATAGGGGAAAATTCCACGAGTCACTATATCACAATACTTTTCAATCTTCTCGATATGTATCAGAGACCGTCACAGGGCAGGGC
>RPSE809_00072:229978..234838#LTR/Gypsy:L:229928..230027
CTGATCATCCGAAATGGAAGAAGAACTCTGATATGAACTGTACTCATAACTGTAAGTTTTGTGTTTTTTGTTGAACGTGAGTTCAATTTTATTTCAATAA
>RPSE809_00072:229978..234838#LTR/Gypsy:R:234789..234888
AAAATGAACATGCACATCTATAGTTCATAAGGAAGAATATTTCCTTAACAATAACACTTCCAATGATATCATCTATAAATCTAATAGTACCTTTATAAAT
>RPSE809_02031:8862..11021#LTR/unknown:L:8812..8911
CTGTATTATGCGATGAATTTTGGATTCAAGCAATTAAGTGTGGAGGGTGATGTAACGAATAATAGGACCCCGCTGGGTCTATACGTAATGACAAACTGAA
>RPSE809_02031:8862..11021#LTR/unknown:R:10972..11071
AGAATGAAGAGGAAGGAGAATCATCGAAGCGTGCCATCAATATCGGCACAGGTGACAAAATAGTATTAAAAAAAAAAGAAAAATTTATTTTAAGAAGAAG
>RPSE809_02547:3936..12628#LTR/Gypsy:L:3886..3985
AAAAGTGAAAGTGCTAGCCTAGAAGACACTGCCTTTCGGTTTTTCAGAATTGTTAGCGTTTCATCTTCCTTTTATCTTCTCTTTATTCCAAATCAAAATC
>RPSE809_02547:3936..12628#LTR/Gypsy:R:12579..12678
AGAGGAGGACACGATATTGTTAGATTGTATGATGGTGACATCCTCTAACAAGAATCTTATACAGATTTGGATTTAATAACTATTATAATGATAGATGGAA
>RPSE809_04976:2796..4767#LTR/unknown:L:2746..2845
CCGTCTAATGTTCTTATTTTCTGCCCAAGTACTAATTTTACTTTTATGGTTGTTACTATCTTCTTCTTTACTTCGCCTTCTTCTTATTATTATATTTTTA
>RPSE809_04976:2796..4767#LTR/unknown:R:4718..4817
GAAGAAGAGAGAACATACTTATGGCAGGACAGATATGTCCTGACATAACAATGGTGTTCCACGCCCTGTAGTGAAACATCAATATTTTGGAGTTGCCGGA
>RPSE812_00042:160613..167117#LTR/Gypsy:L:160563..160662
TTTTTTGAATTTTTATGAGTAGATATTGTGGTCTATTCTCTTTATCACTCAGTTACATATATATCACTTTTTGAATGAATGAATATCGGATCCGTTTATT
>RPSE812_00042:160613..167117#LTR/Gypsy:R:167068..167167
TATGTATAATAGTTGGACCGAAGCGAAGAGAAGTGAAGCACTATGTAACACACTCGTCTATAAACGATATATTTGAGAAAGATAATATGGAAAGCTACGC
>RPSE812_00540:27162..30453#LTR/Gypsy:L:27112..27211
AATGTGAGTGGTGGTGTGTATATACTGAATATGAGAGTGGAACTAGGTGTTGTTAGGATCTGCCATCTATATATCTTATATAGATGGACGATCCTCCTTT
>RPSE812_00540:27162..30453#LTR/Gypsy:R:30404..30503
GTTCCTGTTATATCAACATATATAATAAAGAAAACGTAAGAAACCTAACAGGTGTAGCTTTTCGTTCTAGTAAAACGCATACTGAGTTACATTCTCACAC
>RPSE812_01605:15460..19909#LTR/Gypsy:L:15410..15509
TTAGTTTAGAAACACTTTTCAGACAATCATCACAAGATACATTGTAAAAATGTGATATAGTGACTCGTGGAATTTTCCCCTATAGTCACTAGACAGATAT
>RPSE812_01605:15460..19909#LTR/Gypsy:R:19860..19959
TTCTCTATCTCTTGTTTCCTCTGTAATCGGACCTGATACCAAGACGTGACAAAAAATTTCTTAGATCGATACTAAGAAGTGATCAGAAGATCCTTGAAAA
>RPSE812_03350:595..7887#LTR/Gypsy:L:545..644
AGAGTATATAAATTCGCATCTACAGTTTCTGTTACGAGCCATGGGAGGGGTGTAACGGCATTGTATGTCGTTACCTGTATATTATGATCTGCTCATTTTT
>RPSE812_03350:595..7887#LTR/Gypsy:R:7838..7937
TCGATATTGTTTTCTCTGGCATTGAGCTTGCCGCACATCGACGCATCTCAGGGGGGGTTAATGTAACGACAATTTTATCTTTTTCTTTGTTTTTTTTATA
>RS1_02640:5857..11563#LTR/Gypsy:L:5807..5906
ATACTAGCAAAGCTACCACAAACTAGATATTTATCGACTTCAAGGTTGATTGTTATGTTAGGAGATGTCTCTCATGACATAAGAATGCCACCTCTATGCT
>RS1_02640:5857..11563#LTR/Gypsy:R:11514..11613
TTTGTTTGGTAAAAGAAAAGATCAAGAATAATCGAGATAAAGTTATAACATTGATGTTCAAGGTTTTGTAATTCTTATGTAAAGAAGGATAAATAATCAT
>RS1_02944:221055..229355#LTR/Gypsy:L:221005..221104
TGGCTATGGATGAACAGAGATATATCTACGTCTCTGACGTTGAAGGAAATTGTTAGCTTCTGTTTATGTTAGGGGATATATACTGAAGCTATGTCTTCTT
>RS1_02944:221055..229355#LTR/Gypsy:R:229306..229405
AGAGCGTAACACTGTTGATGTTGGATAGTGACATCTACAGGATGCTCACAGAAATGAAGCGAGACGATATAAATTGGGAGACAAGAATGGCACTCACGTG
>RS1_04017:2646..8126#LTR/Gypsy:L:2596..2695
TTCACGGAATACTTCGACGCTTAATTCGGACAATGATAAATAATAATCATTGTAATGTCTTGTATGTAATATATAAGAGAAACAAGTGTATAAGTATACT
>RS1_04017:2646..8126#LTR/Gypsy:R:8077..8176
TTAACTCTTACAATATTGATCTGTTATCTGTTACCTGTGTTGATATAACAATCATTTTAAACATAAATAAAATTTGTTTCAATCAAATTTTAAAGTATTA
>RS1_05445:1465..7924#LTR/Gypsy:L:1415..1514
GGTGGTAGGAATGTCATCATTCATGTCTACAACCGTATCTACATCCACACTGTTAGGATAGGAGATAAATGTATTGGATGATCTTCTTTCTTTCTTTTTT
>RS1_05445:1465..7924#LTR/Gypsy:R:7875..7974
AATAAAAAGCAAGAAAAGGGAAGTTGAGCGTGGCTACGAGAAATCTAACTCACACCCACATGATTTTCAACTTTCGGTGAGACAGTACAGCATGAGTAAA
>RS1_05648:130665..132520#LTR/unknown:L:130615..130714
CGAGGACAGATCTACAGGCTCTACAACTCTTATCGCTCGAATGTACTTGTTGTGCCGATATTGATGGCACGCTTCGATGATTCTCCTTCCTCTTCCTTCT
>RS1_05648:130665..132520#LTR/unknown:R:132471..132570
CATCTTTGCCGAGAGTGGCACAAGCTACTCTAATCAAGTTGTTCGTTACACTTGTGAAGGATGCGTGCGCGTTATTAAGCATCCTTCTTGAGCTGCTATT
>RSIL801_01342:6568..12388#LTR/Gypsy:L:6518..6617
TTCATTTTACTTCATTTCGTTCACTTTTAATACTTTATTTACAAGCGCATTGTTATATAAAGGATATTTATGTATTATTATTGAATAATTTCCTTTCTTT
>RSIL801_01342:6568..12388#LTR/Gypsy:R:12339..12438
ATAGAAGCACGTGTTAGAATCTTATATGTTAGTGATTCTGCTCCATAACAGCATGCCCAAGAATGACCTGGACAACACGTGACATGCATCACTAGGCTAT
>RSIL801_02478:9214..11332#LTR/unknown:L:9164..9263
GCCATTACTTTGACATAAATCACCATGTTAGTCGTTATAATTAACTAAAGTGTGCCGATATTGATGGCGCGCTCTGATGATTTTCCTTTCCGATTTCCTC
>RSIL801_02478:9214..11332#LTR/unknown:R:11283..11382
CATCATTACCAAGGGTGGAGGTAAGCTACTCAATCCAGTTTGTCGTTACATAAAGCATAAACTTTTTCATATACATTAGCATCTTTTAATATTTTTTGTG
>RSIL801_04000:1948..3847#LTR/unknown:L:1898..1997
AAAGTTCGTTATTTTTTCATTGTTTAATGAAAACAATCAATAATCAGTATTGTAACGAAAAATGGGGATGAATGCCTGTATGTGCCATTCGGCACGATGT
>RSIL801_04000:1948..3847#LTR/unknown:R:3798..3897
AGAAGATATAATATAGGACAGGTGAAGCATAACGGTCAATGACCGTTACAAGTATGACAGCCGTTAGCGTTCTTTACTGCACGCAGTCGAGGTGGATACG
>RSIL802_00415:30829..32986#LTR/unknown:L:30779..30878
CTTACAAACATTGCAGAGAAGAAAAAAACTGCTCATATCAAAATGATAGATGTAGCGATAAATAGAAGAAGATGGGATGACAGACTAGAGGGGTAGCTTA
>RSIL802_00415:30829..32986#LTR/unknown:R:32937..33036
GGAAATAGGAAGCAAAAAGAGCAGCGAATCGTGACGTATATATCGGCACAATAGAGTAATCATGTTTCATTCAATTGTAACAAAATTAAAATTATAGTAA
>RSIL802_00559:62019..67663#LTR/Gypsy:L:61969..62068
ACCCATACCCACCCACACCCTCTCTTCTTTTCTTCTTTTGTTTGGTGATATGTTAGTCTGTTGGCTAACAAAAACACTTCTTATCTTTATTTGCTATCTT
>RSIL802_00559:62019..67663#LTR/Gypsy:R:67614..67713
AAAGAAAGAAGAAGAGAGGTAGTGGTGAGAGGTAGCGCCACTACCTAACATGATAACAGCTAACTATCACTTTAATTAAGCGAACAGGTTTCATTAAGCA
>RSIL802_01157:26685..30685#LTR/unknown:L:26635..26734
AAACCATGACCGACGAATACGGCAGTTTACGACACTGCACACGGCCGTAATGTAACGAAAATGGTGATGCAGCTCTACCACTGGTTGGGCATTGATGTTA
>RSIL802_01157:26685..30685#LTR/unknown:R:30636..30735
CACACTGAGAAATACATGATATCCCATAAGCTAATATGTCTGTTGGCACACGTAAGCCACCGTTTAGGCCGCGTATATAGTCAGCGTATACGACCATCGT
>RSIL802_02224:6896..10350#LTR/Gypsy:L:6846..6945
TCCTAAATTTTGATGAGCTTTTGTTTGGTAGAAAATTCATTATTTATTCTTGTTACGTTCTACTTTTATTATACTTGTTTTAAGGGCAAATCATGGGTTC
>RSIL802_02224:6896..10350#LTR/Gypsy:R:10301..10400
GAAAAGAGAATAGATGAACAATACATATATATAGATGTCAGGACATAACAATTCTATTTGAAGTTATAGCGGTACCTTCCAGCAAAATATTATTTCCAAC
>RSIL802_03005:5564..7651#LTR/unknown:L:5514..5613
ATGATTTCTCGAAAGGCTACAGCGAATTCATCGCAAACGGTTCTGTAGTCTGTTAGCGTCAATAGAGGTCCCTCTATTACCGCTAACTGTCCAGTTGTTA
>RSIL802_03005:5564..7651#LTR/unknown:R:7602..7701
TCCTTAATGTGGGGCAAGAGTCATAGACAGCCAGAAACGAGAAGCTTACATAGTCGACAACCACACCTTTCCAAAGTGTTGTGCTATCCAACCTGGATAA
>RSIL804_00914:13661..15671#LTR/unknown:L:13611..13710
ACTCCATAACTGCTTCACAAAGTCGCAGAAATTTCTTAGACCAGCTACATTGTTAGCTCTCGTTTTGGGGATTATGTAGCAATGGTAGAACTAATATTTA
>RSIL804_00914:13661..15671#LTR/unknown:R:15622..15721
ACATAAGATAAACGTTTAGTGTCAGTAAGCACCATCTACTGACGCTAACATACATACTGATCAAATATTTCGTTCTCATTTCTTTTTTTCCAAGAGTAGA
>RSIL806_04943:100..7017#LTR/Gypsy:L:50..149
AATAAAATAAGAACTAATATATGAGGAAATTGCTGTGTTGCGGATCTATTTGTCATGGCCTTCAGCCATGATATCATACGGTTATATCCTCTGAGTTGAG
>RSIL806_04943:100..7017#LTR/Gypsy:R:6968..7067
TCTTCTCTTTTCCTTCTCCATTTTCTTCCTTCTTGTGCGTGGTCATATCACTATTGATGATACTTGTTGTTGTGTATGCGACGCTACTTGCTTATTTTGT
>RSOR408_00100:2321..9477#LTR/Gypsy:L:2271..2370
GATTTTTCAGTCCATTCTTTCCTGCTCCCCCTTACAGATATGCTTCCCCCCTGAGATGCCAAGATGTAGGCAAACTCAATACCAGCAAAATGATATCGAT
>RSOR408_00100:2321..9477#LTR/Gypsy:R:9428..9527
GAAAATGAGCAGATGATAATATACAGGTAACGACACACAGTGCCGTTACACCCCCCCCCCCAAAAAAAATGGAAGAAATTATGGTAATTTCGGAGATTAT
>RSOR408_00467:85961..91209#LTR/Gypsy:L:85911..86010
TTTGAATCATACACCATTGGATAGAGTTTGTCAAGATGCATCAGACACAGTGTTAAGTGACATCTTCATAGGTGTATCATTTCTGCCGTTCTGTGTTACG
>RSOR408_00467:85961..91209#LTR/Gypsy:R:91160..91259
AAATCTTCACTGACTAGCAATTTGGTCAAGTGGTCAGCTACCTTCTCACAACAGTGTCTCAGATGAATACGCTTAGGGTTTACTCCCCGGTTTATAGCTT
>RSOR408_01554:412..2334#LTR/unknown:L:362..461
AAGGTCAGGATGCAGGATGACGATTGTACTTCATGCTATATTCACGTAATTGTAACGATAAAATGAGAACGAGATGTTATGACAGACTGGAGGAATAGCT
>RSOR408_01554:412..2334#LTR/unknown:R:2285..2384
AGGAAAAGGAAAGAGGAAGAGCAATGAGCCGTGACATATATATCGACACAGTAATCTCTAACAAGTGGTTCACGATACGAGAGTGGACATAGCCGATAGA
>RSOR408_03420:4359..14489#LTR/Gypsy:L:4309..4408
ATATCATTTGCTATTGGAGATTTTAATAATGACAGTGTGAGGTTTCGATTTGAGGATGTATGAAATGGCTTCAGCCTCCGAAATTTTCGTAGGCTAAATA
>RSOR408_03420:4359..14489#LTR/Gypsy:R:14440..14539
TACACTGGACATAAGTTAGCGTCATAATGCGACATCTGTTGACGCTAACACGATTGCCAAAAAAATTTCATGCTCGATCCAACTCTGATAGTATTTATGC
>RSOR408_03846:2463..10765#LTR/Gypsy:L:2413..2512
CAAGAAGAGTTCAATGGATTGAAACCACGAAAATTTCCTGAGAAGTCAATTGTCAGGCTATGACATCTATACTTAGTGATATTGTTATCCTTCACTATGT
>RSOR408_03846:2463..10765#LTR/Gypsy:R:10716..10815
AGAAGTTATAAAAAAAGTAAATAAACAAGATAGAAAAAGGAATCATAACATCAATCAGTTTCGATTGTTTTGAATAGTGACAAATGTGTGAAATATCTTC
>RSOR408_03951:1655..8167#LTR/Gypsy:L:1605..1704
TTTATTTAGAATATTCAAAATATCTCACAATGAATTATATTCATCTACATTGTTACGTCAGGCGATGTTTCTCCTAACATAATGAGGCGCTCTCTATTCT
>RSOR408_03951:1655..8167#LTR/Gypsy:R:8118..8217
AAGAATAAACAATAAGAAAATTAAAATAAACGATTTAAGAAGTTGTAACATACATTGATCGACAAAATCAAATGCCTACAAATAAATATGGGATATTTTT
>RSOR408_08109:47..2041#LTR/unknown:L:1..96
AAAACCCACTTATTATAATTGAAAAATGATTAGAGCAAGACATCTCTGTTAGCTCGATTCGACGAGCTTAACTTTATTTTATTTATTTTATATGTT
>RSOR408_08109:47..2041#LTR/unknown:R:1992..2091
AGAAAGAGAAAGAAGATCGAGGGCAGGCGGAGTATGAATCTCCGTTAACAATCTCATAGAGGCGTAGACTGTCATTGGAGTTACAATTTTGACTAAAAAT
>RSOR410_01877:14326..20482#LTR/Gypsy:L:14276..14375
TCAATGTACAATAATACTTTTACTAACATCGTTCTCTCTTATTATCTGTCTGTTATCGAGGTAACACTTGATGGTCATGTCATCTTCCAATAGTGTTCTT
>RSOR410_01877:14326..20482#LTR/Gypsy:R:20433..20532
CTCGTTCCTCTTGTTGTTTTTATGAATAAACTGAATAACCAGTGCTAACACTGTCGATATTTGATTTAGTAAATATGTTAAAATATAAACGATAAATTGA
>RSOR410_02428:23781..25247#LTR/unknown:L:23731..23830
CTTACTTCTTATCAAGAATTAAAGGTTAGAGCGACATGTGATTATATCGTTGTTACAGTGCATATCCCTGGATTCTTTATATTCTTTATTTTCTCTTCTT
>RSOR410_02428:23781..25247#LTR/unknown:R:25198..25297
AAACGAGCCGGTATAAACCGAAACATTGCTCCGCATACATCACTCTAACAATCGTATAGAACATATTTGTTCTATTGAGTTTTGTGTCAATTGCGACTTT
>RSOR410_02669:18219..25342#LTR/Gypsy:L:18169..18268
GTTAAGCGTGCTTTTATTCTAGAATTTAAGAATAATGCGTTTTAACGCTCTGTTAGGTTCCCTTTTTTATTAAATAAATAGAAAACCTAAACTAGTTAAC
>RSOR410_02669:18219..25342#LTR/Gypsy:R:25293..25392
GGTGTAGCGACGAAGGATCGTCATCTATTTATAGATGGCAGATCCTGACACGCTCATTTTTTGCATTTTTCACTGCTTTCACGCTCTGTAAGGGAAAAAT
>RSOR504_00208:96380..97699#LTR/unknown:L:96330..96429
TATAGATGCAAAATTGTTCACTGAAGATCATAATTATATTCTTTTACATCTGTAACGATAAATATGATAAAGAGATGTTATGACAGACTGGAGGAGTAGC
>RSOR504_00208:96380..97699#LTR/unknown:R:97650..97749
AAGGAAAGGAAAGAAGAGGAGCAGCGTACCGTGACGCATATATCGGCACAACATCGACTGACTATTTCAGCATAAAACTCATCAATTAAATAAACTCAAA
>RSOR504_00531:82440..83960#LTR/unknown:L:82390..82489
TCAGTACATGTGTCTAGATGGATAAGTTATTTGAAATCAAATGATGTGTTTGTTATGATCTGACATCTATAAAGTCGATCATGCCATTTATTCTTCACTG
>RSOR504_00531:82440..83960#LTR/unknown:R:83911..84010
AGTTTATGTTCTTCTAACATCACGCCTTATGAAAAGAAGAACATTTAACAGTGTTTTTCAGGTTTCCTGAAAATTAGATTAAATACTATACTAATAGATA
>RSOR504_01794:35939..39082#LTR/unknown:L:35889..35988
CTCAGAAGAACGTCTCTTGTCGAATGGAAGAGCAACATGTTGATCCTCATTGTTAGCGTCAACAGATGACACTATGTTGCCGCTAACTAATTTAGTCACT
>RSOR504_01794:35939..39082#LTR/unknown:R:39033..39132
ACGAATAGAACGTGTGCAGGAGATTTAGGATAACATACGAAAAGCTAACACTCATTTTAAACTATTGCTCATTGGCAGTAGCGGCGTTGGTAAGAGGTCT
>RSOR504_07472:1144..2719#LTR/unknown:L:1094..1193
GTCAGCGATTGAACTTTTGTCTATAATATTAGATTATTTCGCTTCCCCTCTGTTACAGTTCGCGCTCACGAAGAGCGACGAACACAGTTACGATGTGTTT
>RSOR504_07472:1144..2719#LTR/unknown:R:2670..2769
AAAGAGAATAGATAGAATCGAGGTACATGTTATAGAAATGCACTGTAACACCCTCTTTGCTATGTTTCACTTTGGATGTGTTCTTTCTTCTGTCCTTTTT
