# Supplementary material for: Evolutionary dynamics of transposable elements in bdelloid rotifers
Source: eLife. 2021 Feb 5;10:e63194. doi: 10.7554/eLife.63194 (PMC7943196; doi:10.7554/eLife.63194)
Supplement: Figure 5—source data 1. [file elife-63194-fig5-data1.zip]

Archive with 50 entries (49 files):
- Figure 5--source data 1. Reverse transcriptase alignments and phylogenies/
- __MACOSX/._Figure 5--source data 1. Reverse transcriptase alignments and phylogenies
- Figure 5--source data 1. Reverse transcriptase alignments and phylogenies/Rw_RSIL806.hmmalign.clustal
- __MACOSX/Figure 5--source data 1. Reverse transcriptase alignments and phylogenies/._Rw_RSIL806.hmmalign.clustal
- Figure 5--source data 1. Reverse transcriptase alignments and phylogenies/Av_TEs_Athena_P_full.hmmalign.fasta.treefile
- __MACOSX/Figure 5--source data 1. Reverse transcriptase alignments and phylogenies/._Av_TEs_Athena_P_full.hmmalign.fasta.treefile
- Figure 5--source data 1. Reverse transcriptase alignments and phylogenies/Ar_ARIC003.hmmalign.clustal
- __MACOSX/Figure 5--source data 1. Reverse transcriptase alignments and phylogenies/._Ar_ARIC003.hmmalign.clustal
- Figure 5--source data 1. Reverse transcriptase alignments and phylogenies/Dc_DCAR706.hmmalign.clustal
- __MACOSX/Figure 5--source data 1. Reverse transcriptase alignments and phylogenies/._Dc_DCAR706.hmmalign.clustal
- Figure 5--source data 1. Reverse transcriptase alignments and phylogenies/Rd_RSOR408.hmmalign.clustal.treefile
- __MACOSX/Figure 5--source data 1. Reverse transcriptase alignments and phylogenies/._Rd_RSOR408.hmmalign.clustal.treefile
- Figure 5--source data 1. Reverse transcriptase alignments and phylogenies/Rp_RPSE503.hmmalign.clustal
- __MACOSX/Figure 5--source data 1. Reverse transcriptase alignments and phylogenies/._Rp_RPSE503.hmmalign.clustal
- Figure 5--source data 1. Reverse transcriptase alignments and phylogenies/Rg_MAG3.hmmalign.clustal.treefile
- __MACOSX/Figure 5--source data 1. Reverse transcriptase alignments and phylogenies/._Rg_MAG3.hmmalign.clustal.treefile
- Figure 5--source data 1. Reverse transcriptase alignments and phylogenies/Rc_Rc2018.hmmalign.clustal.treefile
- __MACOSX/Figure 5--source data 1. Reverse transcriptase alignments and phylogenies/._Rc_Rc2018.hmmalign.clustal.treefile
- Figure 5--source data 1. Reverse transcriptase alignments and phylogenies/Rc_Rc2018.hmmalign.clustal
- __MACOSX/Figure 5--source data 1. Reverse transcriptase alignments and phylogenies/._Rc_Rc2018.hmmalign.clustal
- Figure 5--source data 1. Reverse transcriptase alignments and phylogenies/Rd_RSOR408.hmmalign.clustal
- __MACOSX/Figure 5--source data 1. Reverse transcriptase alignments and phylogenies/._Rd_RSOR408.hmmalign.clustal
- Figure 5--source data 1. Reverse transcriptase alignments and phylogenies/Rp_RPSE503.hmmalign.clustal.treefile
- __MACOSX/Figure 5--source data 1. Reverse transcriptase alignments and phylogenies/._Rp_RPSE503.hmmalign.clustal.treefile
- Figure 5--source data 1. Reverse transcriptase alignments and phylogenies/Av_Av2013.hmmalign.clustal
- __MACOSX/Figure 5--source data 1. Reverse transcriptase alignments and phylogenies/._Av_Av2013.hmmalign.clustal
- Figure 5--source data 1. Reverse transcriptase alignments and phylogenies/As_ASTE805.hmmalign.clustal.treefile
- __MACOSX/Figure 5--source data 1. Reverse transcriptase alignments and phylogenies/._As_ASTE805.hmmalign.clustal.treefile
- Figure 5--source data 1. Reverse transcriptase alignments and phylogenies/Av_TEs_Athena_P_full.hmmalign.fasta
- __MACOSX/Figure 5--source data 1. Reverse transcriptase alignments and phylogenies/._Av_TEs_Athena_P_full.hmmalign.fasta
- Figure 5--source data 1. Reverse transcriptase alignments and phylogenies/Rs_AK11.hmmalign.clustal
- __MACOSX/Figure 5--source data 1. Reverse transcriptase alignments and phylogenies/._Rs_AK11.hmmalign.clustal
- Figure 5--source data 1. Reverse transcriptase alignments and phylogenies/Bc_PSC1.hmmalign.clustal.treefile
- __MACOSX/Figure 5--source data 1. Reverse transcriptase alignments and phylogenies/._Bc_PSC1.hmmalign.clustal.treefile
- Figure 5--source data 1. Reverse transcriptase alignments and phylogenies/Rg_MAG3.hmmalign.clustal
- __MACOSX/Figure 5--source data 1. Reverse transcriptase alignments and phylogenies/._Rg_MAG3.hmmalign.clustal
- Figure 5--source data 1. Reverse transcriptase alignments and phylogenies/Ar_ARIC003.hmmalign.clustal.treefile
- __MACOSX/Figure 5--source data 1. Reverse transcriptase alignments and phylogenies/._Ar_ARIC003.hmmalign.clustal.treefile
- Figure 5--source data 1. Reverse transcriptase alignments and phylogenies/Rw_RSIL806.hmmalign.clustal.treefile
- __MACOSX/Figure 5--source data 1. Reverse transcriptase alignments and phylogenies/._Rw_RSIL806.hmmalign.clustal.treefile
- Figure 5--source data 1. Reverse transcriptase alignments and phylogenies/Dc_DCAR706.hmmalign.clustal.treefile
- __MACOSX/Figure 5--source data 1. Reverse transcriptase alignments and phylogenies/._Dc_DCAR706.hmmalign.clustal.treefile
- Figure 5--source data 1. Reverse transcriptase alignments and phylogenies/Av_Av2013.hmmalign.clustal.treefile
- __MACOSX/Figure 5--source data 1. Reverse transcriptase alignments and phylogenies/._Av_Av2013.hmmalign.clustal.treefile
- Figure 5--source data 1. Reverse transcriptase alignments and phylogenies/Rs_AK11.hmmalign.clustal.treefile
- __MACOSX/Figure 5--source data 1. Reverse transcriptase alignments and phylogenies/._Rs_AK11.hmmalign.clustal.treefile
- Figure 5--source data 1. Reverse transcriptase alignments and phylogenies/Bc_PSC1.hmmalign.clustal
- __MACOSX/Figure 5--source data 1. Reverse transcriptase alignments and phylogenies/._Bc_PSC1.hmmalign.clustal
- Figure 5--source data 1. Reverse transcriptase alignments and phylogenies/As_ASTE805.hmmalign.clustal
- __MACOSX/Figure 5--source data 1. Reverse transcriptase alignments and phylogenies/._As_ASTE805.hmmalign.clustal
