# Supplementary material for: Evolutionary dynamics of transposable elements in bdelloid rotifers
Source: eLife. 2021 Feb 5;10:e63194. doi: 10.7554/eLife.63194 (PMC7943196; doi:10.7554/eLife.63194)
Supplement: Figure 5—source data 1. [file elife-63194-fig5-data1.zip › Figure 5--source data 1. Reverse transcriptase alignments and phylogenies/Rw_RSIL806.hmmalign.clustal]

CLUSTAL 2.1 multiple sequence alignment

AI1M_Yeast           GTGKFKFKPMRMVNIPKPK...----GGMRPL.SVGNPRDKIVQEVMRMILDTIf.....
Athena_Av            -----LIRCLLKETKISFS...-K------CI.LFLSLKIGLGVLGLIRPLFD-......
Athena_Hc            -------------------...----------.---------------------......
Athena_Pr            -------------------...----------.---------------------......
AthenaL2_Av          ---------AHLYYLPKAH...-KPGTPLRPI.---ISGLKHPTLKISKFLD--......
AthenaL3_Av          -------ELAHLYYLPKAH...-KPGTPLRPI.---VSGLKHPTIKISKYLD--......
AthenaM_Av           ---------AHLYFLPKAH...-KPNTPLRPI.---VAGMKSPTIGISKWLD-Dl.....
AthenaO_Av           ---------AHLYFLPKAH...----KTGTPL.RPIVAGLKSPTIEISRWLDSI......
BEL_Drome            KLTSAQVEESPDTCFYLPHhalDSLTTKCRVV.-------------------FDg.....
Cer1_Caeel           IRESKSPWSSPVVLVKKKD...----GSIRMC.-------------------ID......
Cercyon_Sm           RMKSNGPVLPRFYGRPKIH...-K---PNIPL.RPIVALPGTPTYNLSREIS--......
COB3_Marpo           GT--YEFEPIWRSEGPKTG...-K--AEKRPL.TIANPRDKIIQEAFRMVLEIIy.....
COI1_Podan           KSEQFRFRPTRRVYIPKAN...----GKMRPL.GIASPRDKIVQEVFRAILEQVl.....
Copia_Drome          RPENKNIVDSRWVFSVKYNelgNPIRYKARLV.-------------------AR......
CRE1_Crifa           EVVARRLRSSAVTPIPKDE...--AGTKIRPI.VPESAWLKLASLVAMAEIP--......
CRE2_Crifa           PSFATRIRACILHPFRKEA...--GSAKVRPI.TPESALMKLAAHIALDSVE--......
CZAR_Tcruzi          PEVAHRLRATNLTVLRKPN...----KKFPPI.GAECVWAKAISLMAVDAVM--......
DIRS1_Dictyo         NHYSKRVFYSNVFTVPKPG...-T--NLHRPV.-------------------LD......
Doc_Drome            GYFPQKWKKSTIVMIPKPGk.dKTQPSSYRPI.SLLTCLSKLFEKMLLLRISPH......
dpol_DHBV            NTSWPNRITGKLFLVDKNS...-RNTTEARLV.-------------------VDf.....
dpol_HBV             IPRTPARVTGGVFLVDKN-...PHNTAESRLV.-------------------VDf.....
DRE_Dictyo           TTIPKDFKQGILITIYKNKg.dPNNLDNYRPI.TLLNVDYKIYSKIINNRIL--......
EC67_Ecoli           LYRIGSDNQYTQFTIPKKG...----KGVRTI.SAPTDRLKDIQ---RRICDLLsdc...
EC86_Ecoli           LLIYTADFRYRIYTVEKKG...--PEKRMRTI.YQPSRELKALQ---GWVLRNI......
EC107_Ecoli          ALSNHAGRHYRRIILSKRH...----GGQRLV.LAPDYLLKTVQ---RNILKNVl.....
GilM_Giain           WAQLQPLCEFRLKLLPKSG...----GRWRPI.AVQETLLVAFHRLLLRRT---......
Gypsy_Drome          IRPSRSPYNSPTWVVDKKGt.dAFGNPNKRLV.-------------------ID......
Hebe1_Av             --IPAMWKKANIILLLKPKk.dKQQPSSYRPI.SLLSCLGKLLEKIIKQRLMLE......
Hebe2_Av             GYIPDTRKQANIILLLKPKk.dKQQPSSYRPI.SLLSCLGKLLEKIVKQRLMSE......
Hebe7_Av             --IPAMWKKANIILLLKPKk.dKQQPSSYRPI.SLLSCLGKLLEKIIKQRLMLE......
Hebe8_Av             --IPAMWKKANIILLLKPKk.dKQQPSSYRPI.SLLSCLGKLLEKIIKQRLMLE......
Hebe10_Av            --IPAMWKKANIILLLKPKk.nKQQPSSYRPI.SLLSCLGKLLEKIIKQRLMLE......
I_Drote              -HIPQAYKTSLIIPILKPNt.dKTKTTSYRPI.SLNCCIAKKLDKIIAKRLWW-......
Jockey_Drome         GYFPKAWKSASIIMIHKTGk.tPTDVDSYRPT.SLLPSLGKIMERLILNRLLT-......
Juno1_Av             -EESTSPWSSPIVLVRKKD...----GSVRFC.-------------------ID......
Juno2_Av             ---STSPWSSPVVLVKKKD...----GTTRFC.-------------------VD......
Juno3_Av             IRPSQSPWSSPVVLQKKKD...----GSWRFC.-------------------ID......
Juno4_Av             IEESTSPWSSPIVLVRKKD...----GSVRFC.-----------------IDY-......
Juno4a_Av            IRPSSSPWSSPVVIVKKKD...----GKPRFC.-------------------VD......
Juno4b_Av            IRPSSSPWSSPVVIIKKKD...----GSPRFC.-------------------VD......
Lian_Aedae           GYIPKSWRDITVMFIPKGGrasYEEAKSFRPI.SLTSFLLKCLERIIDHHIRDV......
LINE1_Human          GILPNSFYEASIILIPKPGr.dTTKKENFRPI.SLMNIDAKILNKILANQI-Q-......
LINE1_Wolf           -VLPNSFYEASITLIPKPDk.dPTKKENYRPI.SLMNMDAKILNKILANRIQ--......
LtrA_Lacla           GT--YYPQPVRRMYIAKKN...-S--KKMRPL.GIPTFTDKLIQEAVRIILESIy.....
Mag_Av               ---ETSAWAAPIVPVKKPN...----GKIRIC.-------------------GD......
Maui_Takru           ---------AVIKPLLKKPsldPDVLANYRPI.SNLPFISKVLEKVVVTQLLEH......
Mdg3_Drome           -----SEYASPIVLVKKKT...----GDLRMC.-------------------VD......
Micropia_Drome       ----TSNVASRIVVVRKKD...----GTLRVC.-------------------VD......
MX65_Myxxa           HRPRERVRHYVTFAVPKRS...----GGVRLL.HAPKRRLKALQ---RRMLALLvs....
Neptune_Fr           LVGDVEPRERRFYILPKIH...KEPEKWTIPY.ELPPGRPIVSDCGSETYFT--......
NeSL_Caeel           RKIPKHWKEAETILLFKNG..dQSKPENWRPI.SLMPVIYKLYSSLWNRRI---......
orf2_Calot           KL-NHKVKATRRVWIPKPG...-N--VEKRPL.GIPTMQDRATQSLVKLALEPEw.....
Pao_Bmori            EQMEALVAKGYAEPAPKTKtenPPKPEKLRVV.-------------------HD......
Pat_Panre            KVISALSVSVNADAKCRLV...----MDLTT-.-------------------VN......
Penelope1_Av         ---------SVFYGLPKAH...-KAGYPLRPI.---ISTIGSYQYELSKYLAKAir....
Penelope1a_Av        ---------SVFYGLPKAH...----KEGYPI.RPIISTIGSYQYALSKYLARQir....
Penelope2_Av         --RSTSSNIACMYGQPKIH...-KQGYPLRPV.---ISSIGSYNYELSKYLA--......
Penelope2a_Av        ---STGSRCSVLFCNPKVH...-KEGMPLRPI.---ISTTNSHSYKLAKYLTKLl.....
Penelope3_Av         -----GSQPARIYGLPKIH...-KQGAPLRPI.---VSATGTFNYKLAKLLATKld....
Penelope3a_Av        -------QPARIYGLPKIH...----KDGVPL.RPILSANNTFNYKLAKWLVTEl.....
Penelope3b_Av        --------PGKAYGLPKIH...-KEGIALRPIiSACNTSTYKLSKLLASKL-KH......
Penelope5a_Av        ---PTGSRPARLYGLPKIHk.sDRPDYPLRPV.---MSATKTVGYGLGKMLKN-......
Penelope_Dv          KMTTTTAVPPRIYGLPKIH...-K---EGTPL.RPICSSIGSPSYGLCKYII--......
pol_BAEVM            LRPCRSPWNTPLLPVKKPG...-T--QDYRPV.-------------------QD......
pol_CERV             IKPSKSTHMSPAFLVENEA...ERRRGKKRMV.-------------------VN......
pol_HTLV2            IEPYSGPGNNPVFPVKKPN...----GKWRFI.-------------------HD......
Poseidon_Tn          YRLYPGEATPCFYGLPKIH...-K---EGTPL.RPIVSSINSVTYNISKFLA--......
pseudo_Shark         NLIVPQLSTARSYLLPKIH...-R---TDCPG.QPIASACSCPTKLISTYLN--......
R1_Dromr             --LPVPFRMARTIFIPKTV..rANRPQDFRPI.SVPSIVVRQLNAILASRLTA-......
R2_Drome             GNLPHSIRLARTVFIPKTV..tAKRPQDFRPI.SVPSVLVRQLNAILATRL---......
R4_Av                ---------GRIVLIHKSG..sHEDPANYRPI.ACLNTCYKMLTSFITAYL-QK......
R9_4_Av              --IPEQLKLNKTILIPKGNs.dLSLLKNWRPI.TISSIILRVYNRLLAYRMNKV......
R9_Av                --IPEQLKLNKTILIPKGNs.dLSLLKNWRPI.TISSIILRVYNRLLAYRMNKI......
R9a_Av               RRIPSELKLNRTTLIPKGNi.dLDKITNWRPI.TISSVLLRLFNKIIGHRMSKY......
RTE1_Av              GTIPEDWGKSILVPIPKKG..dLSNCSNYRTI.SLINHTGKVLLTVLLNRLK--......
RTE2_Av              --MVTEWNMTTLIKLYKNKg.dRKICDNYRGI.ALLNTTSKLFSRIILNRIQ--......
RTE3_Av              GEIPEDLTKSVFIALPKKP..gATECELHRTI.SLMSHIAKVLLKILMMRMK--......
RTE4_Av              QQTPRQFNTNIIIPIPKKG..dKTLMTNYRGI.SLMSIAAKVYNRILLNRIR--......
RTE_BovB_Av          --WPEDWKTSIFILIPKNG..nAKDCSNYRTI.ALISHASKIMLKIIQRRLEP-......
SART1_Bommo          GRFPEEWKTGRLVLIPKEGr.pRDQPSGYRPI.VVLSEAGKLLERVVAGRLVRH......
SLACS_Trybg          EVGRRLQATSLTVLLRKPN...----GKYRPI.GAESVWAKLASHIAISRVM--......
Soliton1_Av          --TPSHWHIAKMILLSKTKs.kVIAIDKTRPI.SLLPCFSKIFEKCFLYHFR-Sw.....
Soliton2_Av          ------WKIAKLITLNKLKt.gVPRCDQTRPI.SLLATHSKIFEKIILERV-RH......
Soliton3_Av          -RFPDMWKVAKIVTLNKLKa.gTPQPDQTRPI.SLLPAHSKLFEKVLLERTR-R......
Soliton4_Av          --------LARIVTLSKLNa.gIHQADQTRPI.SLLPTHSKLFEKIILNKIRY-......
Soliton5_Av          -LFPEDWKLAKVVPLNKLKa.gIPTSEQTRPI.SLLATHSKIYEKIILNRV-QE......
Soliton6_Av          -------KHAKVICLSKDG..qYPEVNKLRPI.SLLSNVGKMFERIIHARILKW......
Soliton6a_Av         ----ESSKHAKVICLSKDG..lYPSESKLRPI.SLLPNIGKWYERIIHSRILKW......
Soliton6b_Av         -------KHAKVICLSKDG..iYPEENRLRPI.SLLPNIGKWFERCIHEQI-QS......
Soliton7_Av          -NFPALWKDTRILLLAKKE..hVCEPKNTRPI.SLLDVFLKTNEKLFQTRFKDI......
Soliton8_Av          --LPIAWKDSRMILLAKKE..aICLPSLTRPI.SLIGSFLKIGKRLFLTRFREV......
Soliton9a_Av         --LPVGWKNTRMILLAKKD..sICSPSLTRPI.SLIDSFLKVGERLFLNRFRDV......
Soliton9b_Av         AVLPNGWKNTRMVLIAKKD..sICLPSLTRPI.SLIDSFLKIGERLFLNRFRDV......
Ta11_Arath           GFFDERLNETNICLIPKTE..rPRKMAEFRPI.SLCNVSYKVISKVLSSRL-K-......
Tad1_Neuro           GHFPQRFKDAKVVVLKKPGksqQKLAGAWRPI.SLLSNVGKILEALVAKRL-TQ......
TelKA1_Av            -VPSKSPWASPIVLAPKKD...----GTLRFC.-------------------ID......
TelKA1a_Av           -SPSKSPWASPVILAPKKD...----GSLRFC.-------------------ID......
TelKA2_Av            ITPSNSPWASPVVLAPKKD...----GTLRFC.-------------------ID......
TelKA3a_Av           ITPSKSPWASPVVLAPKKD...----GTMRFC.-------------------ID......
TelKA3b_Av           ITPSKSPWASPVVLAPKKD...----GTMRFC.-------------------ID......
TelKA4_Av            -EPCASPYAAPITLQPKKD...----GSLRFC.-------------------VD......
TERT1_Calb           KIQREQLPCGKIKLIPKRS...-SFRVICVPI.KRSLKLLNKKLELDTLEKEKReferyr
TERT_Giain           RIFWKQVSPGRLSFVYKSN...----GRVRPL.CNFSFCSR-RHRVSLNSFLRSalqvii
TERT_Ratno           QDTWLAMPICRLRFIPKPN...-----GLRPI.VNMSYSMGTRALGRRKQA-QHftqrlk
TERT_Schpo           DTQKTTLPPAVIRLLPKKN...-TFRLITNLR.KRFLIKQMGSNKKMLVSTNQTlrpva.
Tf2_Schpo            IRESKAINACPVMFVPKKE...----GTLRMV.-------------------VD......
Tnt1_Tobac           PKGKRPLKCKWVFKLKKDGd.cKLVRYKARLV.-------------------VK......
TRAS1_Bommo          RYFPKIWKAATVVILRKSGkdsYTEPKSHRPI.GLLPVLGKLYEKMLVARLKYHl.....
TRS1_Trybr           GVVPPAWKTRVIIPILKAGk.kAEDLDSYRPV.TLTSCLCKVMERIIAARL-R-......
Tx1_Av               --FHPKFLQALLTLLKKKNk.sDGSMKDFRPI.SLMNIDYKILSKVLSTRLR--......
Ty3_Caeel            IRESKSPWSSPVVLVKKKD...----GSIRMC.-----------------ID--......
Ty3_Yeast            -VPSKSPCSSPVVLVPKKD...----GTFRLC.-------------------VD......
Vesta1a_Av           -SESHSPYAAPAMLVKKKD...----GTHRFV.-------------------VD......
Vesta1b_Av           -SESHSPYAAPAILIKKKE...----GSYRFV.-------------------VD......
Vesta2_Av            -RKSYSPYAAPALLVAKHD...----GSWRMV.-------------------VD......
Vesta3_Av            IRISQSSYAAPALLVKKKD...----QSWRLV.-------------------ID......
Vesta4a_Av           --ETNSPYAAPAFIVPRKD...------NRPG.----------------RLVVD......
Vesta4b_Av           -HESHSPYAAPAFIVPRKA...------NRPG.----------------RLVVD......
Vesta5_Av            -RPSFSQYSAPILLIKKRD...----GTYRFI.-------------------VD......
Vesta6a_Av           -IPSTSEWSSPVVLLTKPD...----GTFRFI.-------------------ID......
Vesta6b_Av           -RPSHSPWSSPVLLKKKPD...----GTFRFL.-------------------VD......
Vesta6c_Av           ---STSPWSSPALLKKKPD...----GTFRFL.-------------------VD......
Vesta7_Av            --KSHASWSSPVLLVKKKD...----GTYRFV.-------------------VD......
Vesta_Pr             -TESHSPYAAPAFLVKKHD...----GTYRFV.------------------VD-......
YM40_Marpo           KDESFQFRPSRREFIPKAD...----GKLRSL.GIPSPRDKIVQEVMRRILEPVf.....
Zepp_Chlvu           GRRCPPLTQGRITLLYKGKgadRESLASYRPI.TLLNTDYKLAARAIASRI-G-......
Rw_RSIL806|g171.t1   ----NEVELTHLYYLPKAQ...----KPGTPL.HPIISGLKHPTKKISKFLD--......
Rw_RSIL806|g4050.t1  --------LTHLYFIPKSH...-KIGTPLRPI.---VAGIHAPAILISKYLDDS......
Rw_RSIL806|g4819.t1  ---CNGPYAAPITLQPKKD...----GSLRFC.-------------------ID......
Rw_RSIL806|g5189.t1  ---PSAWKDTRIILLAKKE..hVCPPSLTRPI.SLLDSFQKVGETLFLTRFRNV......
Rw_RSIL806|g5756.t1  ---PTGSRPARLYGLPKLH..kPNENYPLCPV.---MSASKTVGYSLGKMLRNRl.....
Rw_RSIL806|g6285.t1  ---SNAPWASPVVIVKKSD...----ESPRFC.-------------------ID......
Rw_RSIL806|g7312.t1  -------------------...----------.---------------------......
Rw_RSIL806|g10301.t1 ---PTGSNPGRLYGLPKVH...-KKPVSLRPV.---LSSIGTFNYGLGKALT-Hml....
Rw_RSIL806|g12894.t1 ------------YLIKKKIi.tTAQLNLGIPI.RPIVSALYAPVNLISKFLY--......
Rw_RSIL806|g13561.t1 -------ELAHIYFNLKVH...-KPDLPVRPI.---IASINAPARLISSFLDQL......
Rw_RSIL806|g13766.t1 --TCASPYAAPITLQPKKD...----GSLRFC.-------------------ID......
Rw_RSIL806|g14459.t1 ----NKIELSYMYFLPKAH...-KKGTPLRPI.---INTIHAATTAISKYLDQS......
Rw_RSIL806|g15638.t1 -------ELAYMYFIPKPH...-KKGTPLRPI.---LNTIHAVTKQISQYLDKL......
Rw_RSIL806|g15640.t1 -------RMNYLYFVSDTH...----KEGIPV.QPIIVCNDGPTMGISRYLG--......
Rw_RSIL806|g16519.t1 ---SQSPWESPVLLVKKHD...----GSPRFV.-------------------VD......
Rw_RSIL806|g17671.t1 -------------------...-------YPL.RILTCTRSTILSGVSKYVY-S......
Rw_RSIL806|g18028.t1 -RPSTSPWTSPVVIVKKKD...----GTPRFC.-------------------VD......
Rw_RSIL806|g18155.t1 -------ELAHLHFIPKPH...-KPDTPLRPI.---VAAIHAPATEVSKFLN-Dlla...
Rw_RSIL806|g18271.t1 -------------------...----------.---------------------......
Rw_RSIL806|g18391.t1 ---PNEVELAHLYYLPKAH...-KPGAPLRPI.---ISGLNHPTIKISKFLD--......
Rw_RSIL806|g18531.t1 -------------------...----------.---------------------......
Rw_RSIL806|g18755.t1 ------TELAYMYFIPKPH...-KKATPLRPI.---LNTIHAATKQISQYLD--......
Rw_RSIL806|g19000.t1 -------------------...----------.-----KYSKKKRLIVDLSAPHnd....
Rw_RSIL806|g20383.t1 ------VELAHLYYLPKAH...-KPGTPLRPI.---VSGLKHPTIKISKFLD--......
Rw_RSIL806|g21188.t1 -------RTPEAYFLVKVH...-KENQPVRPI.---ISSYNSYNYNTAKYLAKLl.....
Rw_RSIL806|g21611.t1 ----NGPYAAPVTLQPKKD...----GSLRFC.-------------------VD......
Rw_RSIL806|g22450.t1 -------------------...----------.---------------------......
Rw_RSIL806|g22584.t1 -------------------...----------.---------------------......
Rw_RSIL806|g22608.t1 ---PSGSRPARIYGVPKLH..kKRENYPLRPV.---MSATKTVAYGLGKMLANRl.....
Rw_RSIL806|g23484.t1 ----------HYHGLPKPH...-KPGTPLRPI.---IASIHAPSTLVSKFLNG-......
Rw_RSIL806|g24037.t1 -------ELAHLYFLPKAH...-KPGTPLRPI.---MAGLKSPTIGISKWLDGL......
Rw_RSIL806|g24133.t1 --QSYSNYAAPAMLVPKKD...----NTWRMV.-------------------VD......
Rw_RSIL806|g24311.t1 -RPSTSPWSSPVILKKKPD...----GTYRFL.-------------------VD......
Rw_RSIL806|g24398.t1 -------ELAYMYFLPKAH...-KKGTPLRPI.---INTIHAATTAISKYLDQS......
Rw_RSIL806|g24476.t1 -------ELAHLYFNPKTH...----KDGIPV.RPIENTILAPTTNISNFLD--......
Rw_RSIL806|g24547.t1 -YIPNAWEKANIILLLKTNk.dKQHPSSYRPI.SLLSCLGKLLEKIIKQPLMVI......
Rw_RSIL806|g24886.t1 -------------------...----------.---------------------......
Rw_RSIL806|g25038.t1 -RESQSPYAAPALLVKKKD...----QTWRLV.-------------------ID......
Rw_RSIL806|g25071.t1 -------------------...----------.---------------------......
Rw_RSIL806|g25105.t1 --ESTSPWSSPIVLVKKKD...----KTMRFC.-------------------ID......
Rw_RSIL806|g25632.t1 -------ELAHLYFLPKAH...-KPGTPLRPI.---MSGLKSPTIAISKWLDSL......
Rw_RSIL806|g25685.t1 ---PEHVKLSYKYYNPKPH...-KKGTPLRPI.---MNTIKAVARPISDFLDEL......
Rw_RSIL806|g25750.t1 -TQSNSPYAAPAILVKKKD...----QSYRLV.-------------------VD......
Rw_RSIL806|g25908.t1 -------------------...----------.---------------------......
Rw_RSIL806|g26246.t1 ------------RGQPKLH...-KIDKSMRLI.--TCSRDTIISPISQLAFS-L......
Rw_RSIL806|g26606.t1 -------------------...----------.--------------LQRVR-H......
Rw_RSIL806|g26705.t1 ---SYSSWSSPVILVKKKD...----GTYRFV.-------------------ID......
Rw_RSIL806|g26877.t1 -------------------...----------.---------------------......
Rw_RSIL806|g26957.t1 ---------TYMYFIPKPH...-KKATPLRPI.---LNTIHAATKQISQFLD--......
Rw_RSIL806|g27067.t1 --PSTSPWASPVILVPKKD...----GNLRFC.-------------------ID......
Rw_RSIL806|g27082.t1 -------ELAYLYILPKVH...----KPGIPI.RPIVSGLHAPVTLVSKFLN--......
Rw_RSIL806|g27158.t1 ----DKVKLSYMYFNPKPH...-KEGTPLRPI.---LNTIKSVTRSISDFLN--......
Rw_RSIL806|g27506.t1 --ESNSPYAAPAFIVPRKD...------NRPG.----------------RLVVD......
Rw_RSIL806|g27784.t1 -------------------...----------.---------------------......
Rw_RSIL806|g27857.t1 ------TELAYMYFIPKPH...-KKGTPLRPI.---LNTIHAATKKISQFLDKL......
Rw_RSIL806|g28113.t1 -------------------...----------.---------------------......
Rw_RSIL806|g28132.t1 -YVPRSWKTEFITLLPKPEk.dRTQVSNYRPI.SLLSCVGKVLEKMIKQRLISE......
Rw_RSIL806|g28362.t1 --------LAHLYYLPKAH...-KPGTPLRPI.---VSGLKHPTIKISKFLDEV......
Rw_RSIL806|g28382.t1 -------KLAYMYFNPKTH...-KDGTPFRPI.---MNTIDSPTTNISRLLD--......
Rw_RSIL806|g28629.t1 -RIDTSSWAAPIVPVKKPN...----GKIRIC.-------------------GD......
Rw_RSIL806|g28716.t1 -------ELAHLYFNPKKH...----KDGIPV.RPIESTIRASTRNISKFLDHI......
Rw_RSIL806|g28814.t1 --------LSHLYFNPKTH...-KDDIPVRPI.---ENTIHSPTKNISDFFD--......
Rw_RSIL806|g28819.t1 --------LAHLYFNPKTH...-KENIPVRPI.---ENTIHAPTTNISKFLD--......
Rw_RSIL806|g28907.t1 -RESHSQYSAPVLLIKKRD...----GSYRFI.-------------------VD......
Rw_RSIL806|g29414.t1 -------------------...----------.---------------------......
Rw_RSIL806|g29598.t1 -----EVELAHLYYLPRAH...-KPGTPLRPI.---ISGLKHPTVKISKFLD-Ell....
Rw_RSIL806|g29715.t1 -RPSQSPWASPVVLQKKKD...----GSWRFC.-------------------ID......
Rw_RSIL806|g29754.t1 -------------------...----------.---------------------......
Rw_RSIL806|g29821.t1 -------------------...----------.---------------------......
Rw_RSIL806|g29924.t1 -------------------...----------.---------------------......
Rw_RSIL806|g30011.t1 --PSHSPWSSPVVLLKKPN...----GEYRFI.-------------------ID......
Rw_RSIL806|g30211.t1 -RPSDSPYAAPALLVAKQD...----GTWRMV.-------------------VD......
Rw_RSIL806|g30701.t1 -----ASKHAKIICLSKDG..mYPTEDKLRPI.SLLPNLGKWFERCIHEQIQ-E......
Rw_RSIL806|g30711.t1 -------------------...----------.---------------------......
Rw_RSIL806|g30760.t1 ---PNEVELAHLYYLPKAH...-KPNTPLRPI.---ISGLKHPTIKISKYLDDL......
Rw_RSIL806|g30812.t1 --------LSVFYGLPKAH...----KTGYPI.RPIISTIGSYQYELSKYLAKAi.....
Rw_RSIL806|g30829.t1 -------------------...----------.--------------------Eey....
Rw_RSIL806|g31306.t1 -------------------...----------.---------------------......
Rw_RSIL806|g31394.t1 -------------------...----------.---------------------......
Rw_RSIL806|g31486.t1 --ESHSPYAAPAILVKKKD...----GSYRFV.-------------------VD......
Rw_RSIL806|g31530.t1 -------------------...----------.---------------------......
Rw_RSIL806|g31611.t1 -------------------...----------.---------------------......
Rw_RSIL806|g31709.t1 ---SQSPWASPILLVKKHD...----GSPRFV.-------------------VD......
Rw_RSIL806|g31745.t1 -------------------...----------.---------------------......
Rw_RSIL806|g31880.t1 --PSTSPWCSPVVLVRKKD...----GTTRFC.-------------------VD......
Rw_RSIL806|g31935.t1 ---SNSQYSAPVLLIKKRD...----GSYRFI.-------------------VD......
Rw_RSIL806|g32064.t1 -----SLELAHLHFIPKLH...-KPNTLLRPI.---VAAIHAPATEISKFLN-Dlla...
Rw_RSIL806|g32193.t1 -------IPSRLYGLPKVH...-KEDVPLRPV.---VSAIKTFNYGLGKALS--......
Rw_RSIL806|g32229.t1 -------------------...----------.---------------------......
Rw_RSIL806|g32233.t1 --PSNSPWSSPVLLKKKSD...----GTYRFL.-------------------VD......
Rw_RSIL806|g32396.t1 -------------------...--------PI.GLVESKYSKKKRLIVDLSAPHnd....
Rw_RSIL806|g32478.t1 -----NIKLPYVYFLPKKD...--QDDNVLVE.PRFSSLKNSPIYALANYLDEI......
Rw_RSIL806|g32495.t1 -------------------...----------.---------------------......
Rw_RSIL806|g32569.t1 ---PNEVELAHLYYLPKAH...-KPDTPLRPI.---ISGLKHPTIKISKFLDEI......
Rw_RSIL806|g32571.t1 -------KIAKVICLSKNG..iYPSEDHLRPI.SLLPNLSKLLERCIHTKILKW......
Rw_RSIL806|g32675.t1 --ESTSPWSSPVVLVKKKD...----KTMRFC.-------------------ID......
Rw_RSIL806|g32708.t1 ------LELAHIYFNLKVH...-KPEMSVRPI.---VASINAPARKISAFLDEL......
Rw_RSIL806|g32742.t1 ------LELAHIYFNLKVH...-KPDISVRPI.---VASINAPARLVSSFLDQL......
Rw_RSIL806|g32805.t1 ------AELAHLYFLPKAH...-KPGTPLRPI.---MSGLKSSTIAISKWLDGL......
Rw_RSIL806|g32830.t1 ------LELAYLYTLPKVH...-KAGTPIRPI.---VSGLHAPVTLVSKFLY--......
Rw_RSIL806|g32895.t1 -------IPGRLYGLPKVH...-KEDVPLRPV.---VSAIKTFNYGLGKALSQLls....
Rw_RSIL806|g32936.t1 -------ELAYMYFIPKPH...-KKRTPLRPI.---LNTIHAATKQISQFLD--......
Rw_RSIL806|g33064.t1 -----GSRPARLYGLPKLH..kPNENYPLRPV.---MSAIKTVGYGLGKMLKNRl.....
Rw_RSIL806|g33182.t1 --ESTSPWSSPIVLVRKKD...----GSVRFC.-------------------VD......
Rw_RSIL806|g33227.t1 --PSNSPWSSPVVIVKKPD...----GSPRFC.-------------------ID......
Rw_RSIL806|g33269.t1 ------SELSHLYFNPKTH...-KDDIPVRPI.---ESTIRSSTRNISQFLD--......
Rw_RSIL806|g33296.t1 -RPSYSPYAAPALLVPKHD...----GTWRMV.-------------------VD......
Rw_RSIL806|g33895.t1 -------ELAHLYFNPKTH...-KEDIPVRPI.---ESTIHSSTRNISQFLDT-......
Rw_RSIL806|g34245.t1 ---PNEVELAHLYYLPKAH...-EQGTPLRPI.---VSGLKHPTVKISKFLD-D......
Rw_RSIL806|g34304.t1 -------------------...----------.---------------------......
Rw_RSIL806|g34307.t1 --ESTSPWSSPIVLVRKKD...----GSVRFC.-------------------ID......
Rw_RSIL806|g34477.t1 -------------------...----------.---------------------......
Rw_RSIL806|g34496.t1 ---CASPCAAPITLQSKKD...----GSLRFC.-------------------ID......
Rw_RSIL806|g34515.t1 -----GSRCAVLFCQPKVH...-KQGMPLRPI.---ISTTNNNNYKLAKYLT-Ill....
Rw_RSIL806|g34753.t1 -------------------...----------.---------------------......
Rw_RSIL806|g34771.t1 ----VGSQPGKAYGLPKIH...-KDCAPLRPIiSACNTFSYKLSKLLAKKL-KH......
Rw_RSIL806|g34882.t1 ------LELAHLYFNLKVH...-KPEISVRPI.---IASINAPARLISSFLDQL......
Rw_RSIL806|g34935.t1 -----GSVPARLYGLPKVY...----KDNVPL.RSILSCIKSYNYKLGKFLAN-......
Rw_RSIL806|g34959.t1 --------LAHLYFIPKPH...-KIGTPLRPI.---VSSIKAAATGVSHFLDIL......
Rw_RSIL806|g35015.t1 -YIPRIWKNANIILLLKPKk.dPKQPSSYRPI.SLLSCIGKVLEKIIKQRMFKE......
Rw_RSIL806|g35032.t1 --ESNSPYAAPAFIVPRKD...------NRPG.----------------RLVVD......
Rw_RSIL806|g35175.t1 -------------------...----------.---------------------......
Rw_RSIL806|g35417.t1 -------KLAHIYFNLKPV...----IPVRPI.---VASINAPARQISSFLDQL......
Rw_RSIL806|g35558.t1 ----NEVELPHLYYLPKAH...-KPGTPLRPI.---ISGLKHPTIKISKYLD--......
Rw_RSIL806|g35559.t1 -------------------...----------.---------------------......
Rw_RSIL806|g35561.t1 ------AELAHLYFLQKAH...-KPGTPLRPI.---MSGLKSPTIEISRWLD--......
Rw_RSIL806|g35595.t1 -------ELAHLYTLPKVH...-KPQLSIRPI.---ISALHAPVTFLSKYLN--......
Rw_RSIL806|g35600.t1 -------------------...----------.---------------------......
Rw_RSIL806|g35689.t1 ----YASWSSPVILVKKKD...----GSYRFV.-------------------VD......
Rw_RSIL806|g35830.t1 -YIPSSWKNAFIILLLKPGk.dRTQVSSYRPI.SLLSCVGKVLEKIIKQRLSTE......
Rw_RSIL806|g35850.t1 -----KVELSHMYYVPKAH...----KKYTPL.RPIINTIKAPTTSISRFLD--......
Rw_RSIL806|g35956.t1 -------------------...------YEPI.--PPITMPELLKVVSKRVL-E......
Rw_RSIL806|g36156.t1 --PSHSPWSSPVVLLKKPN...----GEFRFI.-------------------ID......
Rw_RSIL806|g36157.t1 -------------------...----------.---------------------......
Rw_RSIL806|g36290.t1 --------ISVFYGLSKTH...-ETGYPLRPI.---ISTIGSYQYQLSKYLAKAi.....
Rw_RSIL806|g36358.t1 -------------------...----------.-------------------ID......
Rw_RSIL806|g36379.t1 ---DRQWKCSRLLCFNKVLs.pVPKTSQLRPI.NLLPVFSKIYEKLFLLRFHQW......
Rw_RSIL806|g36462.t1 -------------------...----------.---------------------......
Rw_RSIL806|g36463.t1 --PSTSPWSSPVILKKKPD...----GTFRFL.-------------------VD......
Rw_RSIL806|g36556.t1 ---PNEVELAHLYYLPKAH...-KPGTPLRPI.---VSGLKHPTVKISKFLD--......
Rw_RSIL806|g36604.t1 ------------HGLPKPH...-KPGTPLRPI.---VASIHAPATLLSKFLN--......
Rw_RSIL806|g36625.t1 --PSNSSWASPVVIVKKSD...----GSPSFC.-------------------ID......
Rw_RSIL806|g36747.t1 ---PNEVELAHLYYLPKAH...-KPDTPLRPI.---ISGLKHPTNKISKFLD-D......
Rw_RSIL806|g36756.t1 -------ELAHLYFLPKPH...-KPGTPLRPI.---MSGLKSPTIEISRWLD--......
Rw_RSIL806|g36873.t1 -------RMNYLYFVSDTH...----KEGIPV.QPIMVCNAGPTMGISRYLG--......
Rw_RSIL806|g36892.t1 -------------------...----------.---------------------......
Rw_RSIL806|g37032.t1 -TPSKSPWASPVVLALKKD...----GSIRFC.-------------------ID......
Rw_RSIL806|g37601.t1 -----KLELAHIYFNLKVH...-KPDISVRPI.---VASINAPARQISSFLDQL......
Rw_RSIL806|g37606.t1 ----TKVKLPYLYFLPNVS...-K--DNTTTL.VPFITSKYSSTWKIGKYLNQL......
Rw_RSIL806|g37743.t1 -------------------...----------.---------------------......
Rw_RSIL806|g37795.t1 --ESKSPWSSPIVLVRKKD...----GSVRFC.-------------------ID......
Rw_RSIL806|g37808.t1 ---PKGSNPGRLYGLPKIH...-KDNIPLRPV.---LSAIGTFNYGLGKALTNIls....
Rw_RSIL806|g37981.t1 -------------------...----------.---------------------......
Rw_RSIL806|g38073.t1 -------------------...----------.---------------------......
Rw_RSIL806|g38212.t1 -------------------...----------.---------------------......
Rw_RSIL806|g38285.t1 ---PNEMELAHLYYLPKAH...-KPGTPLRPI.---ISGLKHPTIKISKFLD--......
Rw_RSIL806|g38515.t1 ---CTSSSLATMYVQLKIH...-KHNYPLRPI.---ISSIGSYNHELSKYLAQLik....
Rw_RSIL806|g38530.t1 ---STSPWSSPVVLVKKKD...----GTTRFC.-------------------VD......
Rw_RSIL806|g38581.t1 -------------------...----------.---------------------......
Rw_RSIL806|g38860.t1 -------------------...----------.-----------TGMSKWLDGL......
Rw_RSIL806|g39060.t1 ----NEVELAHLYYLPKAH...-KPGTPLRPI.---ISGLKHPTKKISKFLD--......
Rw_RSIL806|g39209.t1 ---STSSSYATMYGQPKIH...-KLNYPVRPI.---ISSIGSYNHDLSKYLY-H......
Rw_RSIL806|g39222.t1 ---PNEVELAHLNYLPKAH...-KPGTPLRPI.---VFELKHPAIKISKFLD--......
Rw_RSIL806|g39272.t1 -------------------...----------.---------------------......
Rw_RSIL806|g39336.t1 -------------------...----------.---------------------......
Rw_RSIL806|g39345.t1 -------------------...----------.---------------------......
Rw_RSIL806|g39402.t1 -------------------...----TSLEPT.---VSGLKHPTIKISKFLD--......
Rw_RSIL806|g39410.t1 -------------------...----------.---------------------......
Rw_RSIL806|g39535.t1 -------------------...----TPLRPI.---IASIHAAATLVSKFLN--......
Rw_RSIL806|g39690.t1 -------ELAHLYFIPKPD...-KVGTPLRPI.---VSEIHVPAILISKYLDDS......
Rw_RSIL806|g39731.t1 ---PNEVELAHLYYLPKAH...-KPGTPLRPI.---ISGLKHPTVRISKFLD--......
Rw_RSIL806|g39885.t1 --ESTSPWSSPVVLVKKKD...----RTMRFC.-------------------ID......
Rw_RSIL806|g39984.t1 -----DSVPARLYGLPKVH...----KNNVPL.RSMVSCIKSYNYKLGKFLANI......
Rw_RSIL806|g40305.t1 ---SYSPFAAPALLVAKHD...----GSWRMV.-------------------VD......
Rw_RSIL806|g40431.t1 -------ELAHLYFLPKAH...-KPGTPLRPI.---MSGLKSPTIEISRWLD--......
Rw_RSIL806|g40579.t1 -------------------...----------.---------------------......
Rw_RSIL806|g40753.t1 -------------------...----------.---------------------......
Rw_RSIL806|g40790.t1 -------------------...----------.------------GISRYIS--......
Rw_RSIL806|g40818.t1 -------------------...----------.---------------------......
Rw_RSIL806|g40825.t1 -------------------...----------.---------------------......
Rw_RSIL806|g40917.t1 -----------YHGLPKPH...-KPQTPLRPI.---IASIRAPATLISQFLN--......
Rw_RSIL806|g40968.t1 -------------------...----------.---------------------......
Rw_RSIL806|g40980.t1 -RPSDSPYAAPALLIAKQD...----GTWRMV.-------------------VD......
Rw_RSIL806|g41005.t1 -------------------...----------.---------------------......
Rw_RSIL806|g41006.t1 -----KCQLAHLYFNPKTH...----KDNIPV.RPIENTIHTPTTNISKFLD--......
Rw_RSIL806|g41180.t1 ----TGSRTPEAYFLIKVH...-KLGLPVRPI.---ISSYNSYNYNAARYLA--......
Rw_RSIL806|g41214.t1 ----EEVELAHLCFLPKVH...-KPNTPLRPI.---MAGLKSPTIGISKWLDGL......
Rw_RSIL806|g41298.t1 -RPSNSPWSSPVIIHKKKD...----GGIRFL.-------------------VD......
Rw_RSIL806|g41318.t1 -------------------...----------.---------------------......
Rw_RSIL806|g41374.t1 -------------------...----------.---------------------......
Rw_RSIL806|g41606.t1 -------------------...----------.---------------------......
Rw_RSIL806|g41769.t1 ---PTGSRPARLYGLPKLH..kPNENYPLC--.-PVMSAIKTVEYSLGKMLRNRl.....
Rw_RSIL806|g41770.t1 -------------------...----------.---------------------......
Rw_RSIL806|g41801.t1 -------------VQPKLH...-KNNTPMRIT.CSRDTITSPLSQLIFKIIK-E......
Rw_RSIL806|g42241.t1 -------------------...----------.---------------------......
Rw_RSIL806|g42582.t1 -------------------...----------.---------------------......
Rw_RSIL806|g42657.t1 -------------------...----------.---------------------......
Rw_RSIL806|g43034.t1 ----NGPYAAPVTLQPKKD...----GSLRFC.-------------------VD......
Rw_RSIL806|g43080.t1 ------LELAHIYFNLKVH...-KPEISVRPI.---VASINAPARQISSFLEQL......
Rw_RSIL806|g43219.t1 ----NEVELAHLYYLPKAH...-KLGTPLRPI.---ISGLKHPTIRISKFLD--......
Rw_RSIL806|g43765.t1 -------------------...----------.---------------------......
Rw_RSIL806|g43852.t1 -------------------...----------.---------------------......
Rw_RSIL806|g44127.t1 -------------------...----------.---------------------......
Rw_RSIL806|g44159.t1 ---PTGSRPARIYGLPKLH..kKKENYPLRPV.---MPATNTVTYVLGKMLTNR......
Rw_RSIL806|g44207.t1 -------------------...----------.---------------------......
Rw_RSIL806|g44208.t1 -------------------...----------.---------------------......
Rw_RSIL806|g44701.t1 -------------------...----------.---------------------......
Rw_RSIL806|g44715.t1 -------------------...----------.---------------------......
Rw_RSIL806|g44918.t1 ------AELANLYFLPKTH...-KPGTPLRPI.---MASLKSPITGMLKWLDGL......
Rw_RSIL806|g45070.t1 -------------------...----------.---------------------......
Rw_RSIL806|g45212.t1 -------------------...----------.---------------------......
Rw_RSIL806|g45269.t1 -------------------...----------.---------------------......
Rw_RSIL806|g45476.t1 -------------------...----------.---------------------......
Rw_RSIL806|g45641.t1 -------------------...----------.---------------------......
Rw_RSIL806|g45686.t1 -------------------...----------.---------------------......
Rw_RSIL806|g45718.t1 --PSISPWSSPVIIHKKKD...----GSICFL.-------------------VD......
Rw_RSIL806|g46819.t1 -------------------...----------.---------------------......
Rw_RSIL806|g46905.t1 -------------------...----------.---------------------......
Rw_RSIL806|g47441.t1 -------------------...----------.---------------------......
Rw_RSIL806|g47704.t1 -------------------...----------.---------------------......
Rw_RSIL806|g47831.t1 -------------------...----------.---------------------......
Rw_RSIL806|g48137.t1 -------------------...----------.---------------------......
Rw_RSIL806|g48217.t1 ---STSPWSSPVVLVKKKD...----GTTRFC.-------------------VD......
                                                                                 

AI1M_Yeast           .........dKK-----MST..HSHGFRKNM.SCQTAIWEVRNMFGGSN-.....-----
Athena_Av            ..........-K-----YVR..HTT--ID-D.GVD-LLDKFQTYI-RNGY.....LNSST
Athena_Hc            ..........----------..---------.------------------.....-----
Athena_Pr            ..........----------..---------.------------------.....-----
AthenaL2_Av          ..........-NLLRPLF--..DQMAIKTTV.TCG--FDLLQKLQRWSSK....nLKQET
AthenaL3_Av          ..........-NLLRPLF--..DQMAI---K.TTITSGFDLVQHLRKWSIi...nLRKDS
AthenaM_Av           .........lRPLFNQLASD..TAIE-NGTQ.LIKSVERWSDNYL-----.....-TSST
AthenaO_Av           ..........LRPLFDRLAK..ETSILNGVE.LIDLLEK-----WSKQN-.....LNRQT
BEL_Drome            .........sGKDSSGVSLN..DRLHIGPPI.QRD----LFGV----CLR.....FRQHQ
Cer1_Caeel           ..........YRKVNKVVKN..NAHPL-PNI.EA-----TLQSLA-----.....-GKK-
Cercyon_Sm           ..........-R-----ILK..HLVDH---S.NHSIKSATQFL-DQIRNI....qINDDE
COB3_Marpo           .........ePR-----FKD..ISHGFRRNK.GTHSALRDIKMRWKNPS-.....-----
COI1_Podan           .........ePR-----FHS..SSHGFRPGR.GCHSAL-ATIRYWNGIK-.....-----
Copia_Drome          .........gFT--QKYQID..YEETFAPVA.RISSFRFILSLVI-----.....-QYNL
CRE1_Crifa           ..........-SSFKETFKG..WQYGV-WGD.V-AKAV----AKIRRDS-.....-EEHE
CRE2_Crifa           ..........-KSFRSTFKG..WQYGV-WGD.S-TEAV----KRIREAYAea.ssD----
CZAR_Tcruzi          ..........-PALKTCFKN..LQYGV-GNN.I-ELAI----QKIRRDFHl...kG----
DIRS1_Dictyo         ..........LKRLNTYI-N..NQ-SF-KME.GIK----NLPSMV-----.....-KQGY
Doc_Drome            ..........LR-INNTLPT..HQFGFREKH.GTIEQVNRITSEIRTAFE.....HREYC
dpol_DHBV            .........sQFSKGKNAMR..FPRYWSPNL.STLRRIL-----------.....-PVGM
dpol_HBV             .........sQFSRGSSRVS..WPKFAVPNL.QSLTNL------------.....LSSNL
DRE_Dictyo           ..........-KLLNKIISP..FQTGFVPRR.LLHDNIITLNSTIEIIKReintkEDMEP
EC67_Ecoli           .......rdeIFAIRKISNN..YSFGFERGK.SIILNAYKHRGKQ-----.....-----
EC86_Ecoli           .........lDK---LSSSP..FSIGFEKHQ.SILNNATPHIGAN-----.....-----
EC107_Ecoli          ........sqFP-----LSP..FATAYRPGC.PIVSNAQPHCQQP-----.....-----
GilM_Giain           ..........-PALRK-LPA..WQLAF-EHL.AQMKAI-----RAAEELK....rT---H
Gypsy_Drome          ..........FRKLNEKTIP..DRYPM-PSI.PM-----ILANLG-----.....-KAK-
Hebe1_Av             .........lER--RNILPQ..HQAGFRPGK.STIYNIVRLERYAAGQLRr..prRRRHS
Hebe2_Av             .........lNR--RNILPE..HQAGFRPGK.STVYNIVRLQRYAERQLTa..esPRRHS
Hebe7_Av             .........lER--RNILPQ..HQAGFRPGK.STIYNIVRLERYAEGQLRr..prRRRHS
Hebe8_Av             .........lER--RNILPQ..HQAGFRPGK.STIYNIVRLERYAAGQLRr..prRRRHS
Hebe10_Av            .........lER--RNILPQ..HQAGFRPGK.STIYNIVRLERYAAGQLRr..prRRRHS
I_Drote              ..........LVTHSNLLSE..NQFGFKKGK.STSDCLLYVDYLITKS--.....-KMHT
Jockey_Drome         ..........CKDVTKAIPK..FQFGFRLQH.GTPEQLHRVVNFALEAME.....NKEYA
Juno1_Av             ..........YRKLNAITTK..DAFPI---P.RIDDIFDHLSQAG-----.....-----
Juno2_Av             ..........YRRLNQITTK..DAFPL---P.RIDDIYDQLTQAT-----.....-----
Juno3_Av             ..........YRKLNEVTEK..DNYPL-P--.RIQEMLDALNGS------.....----Q
Juno4_Av             ..........-RKLNAITTK..DAFPI---P.RIDDIFDHLSQTG-----.....-----
Juno4a_Av            ..........YRRLNYITER..DVYPL---P.RIDDIIDRLSGAK-----.....-----
Juno4b_Av            ..........YRRLNLITER..DVYPL---P.RIDDILDKLAGSQ-----.....-----
Lian_Aedae           .........yLA--NMPLHV..NQHAYQSGK.STVTLLHKVVYDIEKAFA.....QKQSC
LINE1_Human          ..........-QHIKKLIHH..DQVGFIPAM.QGWFNIRKSINIIQHINRtkdtnH----
LINE1_Wolf           ..........-QYIKKIIHH..DQVGFIPGT.QGWFNTRKTINVIHHISK....rKTKNH
LtrA_Lacla           .........ePV-----FED..VSHGFRPQR.SCHTALKTIKREFGGAR-.....-----
Mag_Av               ..........FK----VTIN..SQMW-IDQH.PIPTIEELLTRLN-----.....--NGK
Maui_Takru           .........lQR--NSLFEM..FQSGFRAHH.STETALLKVTNDLLIASD.....HGLVS
Mdg3_Drome           ..........FRKLNKMTMK..DNYPL---P.LIDD---LLDRMN-----.....--EKT
Micropia_Drome       ..........YRKLNTMVLM..DCFPV-P--.IMEEVLEKLQSAK-----.....-----
MX65_Myxxa           ........klPV------SP..QAHGFVPGR.SIKTGAAPHVGRR-----.....-----
Neptune_Fr           ..........-A-----EFL..DFYL-NPLS.TKH-PAFVRDTYH-FIEIiktlkIPADS
NeSL_Caeel           ..........-RAVPNVLSK..CQRGFQERE.GCNESLAILRTAIDVAKG.....KRRNL
orf2_Calot           .........eAK-----FEP..NSYGFRPGR.NAHDAREAIFNSIRYSN-.....----K
Pao_Bmori            .........aAARTRGVALN..DM--LLKGP.N------LLQSLPGVIMR.....FRQHN
Pat_Panre            .........pYITANKIK--..---------.--LENVAIAKSLI-----.....-PKSG
Penelope1_Av         .......darP--QAPSYIK..DSFEF--GK.KIKEII--LEK-------.....-NKTY
Penelope1a_Av        .......narP--PANSFIK..DSFEF----.-----VNKIKEIILE---.....KEKTY
Penelope2_Av         ..........-----SLIKI..NQTE----K.SISYIKDSFEFVK-EITKi...eYKNNQ
Penelope2a_Av        ........edARSKPTSYVK..DSFSF----.----AKLIQEQKP-----.....-NMND
Penelope3_Av         ........ylRR--NDRIIK..DTFTFVDEL.LTL----KFD--------.....-NSQI
Penelope3a_Av        ........svLKEYE-TIIQ..DRFSFVKD-.-------LHKLEI--N--.....-MNEH
Penelope3b_Av        ..........LR-VSPTVVT..DTFKFVDEL.Q------KLTFDN-----.....--EKI
Penelope5a_Av        ..........----------..RLQELRTSP.YMVQNTFDFVNKI-KQSQ.....-HANK
Penelope_Dv          ..........-Q-----ILK..NLTM----D.SRYNIKNAVDFKD-RVNNs...qIREEE
pol_BAEVM            ..........LREINKRTVD..IH-PTVPNP.Y-N----LLSTLK-----.....-PDYS
pol_CERV             ..........YKAMNKATKG..DAHNL-PNK.DE-----LLTLVR-----.....-GKK-
pol_HTLV2            ..........LRATNAITTT..LTSPS-PGP.P------DLTSLP-----.....-TALP
Poseidon_Tn          ..........-S-----ILA..PMVG----N.TPHHIKNSLDFAE-KVSNl...hLESGE
pseudo_Shark         ..........-S-----IFP..PLVQ----E.LPTYVHDTTHALH-LLQSfq.fpGP-QH
R1_Dromr             ..........----AVSWDP..RQRGFLPTD.GCADNATIVDLVLRDHHK.....RYASC
R2_Drome             ..........--NSSINWDP..RQRGFLPTD.GCADNATIVDLVLRHSHK.....HFRSC
R4_Av                ..........YVTERCILPG..EQIALREGVwGCTHALTQDQSLIADALN....qTQRPI
R9_4_Av              ..........FK-----TND..KQVGFKPVN.GCGINISWLHSLLKHA-R.....LNKNP
R9_Av                ..........FK-----TND..KQVGFKPVN.GCGINISWLHSLLKHARL.....NKNSI
R9a_Av               ..........FE-----IDK..RQLGFTPIN.GCSMNIQWLHHLLKHARL.....RKRDI
RTE1_Av              ..........-SYLDPYLSE..EQAGFRKDR.STVHQILVLRLLAEKAKR.....QGKKI
RTE2_Av              ..........-NLIDCQLLE..IQSGFRSNR.STIDQIFTLKMTMEKRRA.....FNKPL
RTE3_Av              ..........-NKITPEIAK..EQYGFMPDK.GTRNAIFILRMIIERSIE.....VKHDL
RTE4_Av              ..........-KPLDSNLRT..NQAGFRRGR.NCIDQIHVLRRLLEGAID.....KKIPI
RTE_BovB_Av          ..........-F-LEREMPV..TQAGFRKGR.GTRDQIANIRWLMEKARE.....YQKEF
SART1_Bommo          ..........LENVGPNLAD..SQYGFRRGR.STLDAVQRVRDLS-DQAC....sRGGVL
SLACS_Trybg          ..........-KTAEKKFSG..IQFGV-GGH.I-EEAI----AKIRKDFAt...kG----
Soliton1_Av          .........lDE--QGVLPS..EQSGFRPHH.NMAVRLVSIIDEIGQSLA.....MNTAA
Soliton2_Av          ..........WSETNKLVPD..EQSGFRPGC.LLPTRV--LSMYQEVKNNm...aGNIPT
Soliton3_Av          ..........WAEGNKLIPE..EQSGFRPGG.LLPTRVLSIYQEIKNNLA.....ANMPT
Soliton4_Av          ..........WAETNHSVPR..EPSGFRPGG.LLSTRVLSIYQEIKNELA.....ANMPC
Soliton5_Av          ..........WANVNNIVPQ..EQSGFRKGC.QLQTRVLSIFQEVKNNLD.....GNVPV
Soliton6_Av          .........cHD--KNIYID..EQSGFTAER.RLQTRILSLVDDLR-LTIa...aNNRPA
Soliton6a_Av         .........cEE--KNIYVD..EQSGFSPQR.RLQTRIVSLIEDVRLN-Ia..acN-RPA
Soliton6b_Av         .........wCQ-MHNIYTD..EQSGFTPNR.RLQTRILLLCEDIRLT-Ia..acN-RPA
Soliton7_Av          .........lQR--RGLLPD..TQSGFREDF.RLQTRVLLFFEQVASLMA.....NSSPV
Soliton8_Av          .........lLR--RGLLPD..NQSGFRDGF.RLQSRL-LLFLEDLYSLM....sNSAPV
Soliton9a_Av         .........lIR--RGLLPD..NQSGFRENF.RLQTRLLLFLEDIYSIFS.....NSEPI
Soliton9b_Av         .........lVR--RGLLPD..NQSGFREGF.RLQTRLLLFLEDIYSILC.....NSEPI
Ta11_Arath           ..........-RLLPELISE..TQSAFVAER.LITDNILIAQENFHALRTnpackKKY--
Tad1_Neuro           ..........AAEEFNLLPE..GQMGNRAGR.STEFAVRVVTDAVH---Ta..wkLGAVT
TelKA1_Av            ..........YRKLNSMTIR..DAYPI-P--.RIDD---TLDSLQ-----.....--ESK
TelKA1a_Av           ..........YRKLNAMTIR..DAYPI---P.RIDDTLDSLQEAK-----.....-----
TelKA2_Av            ..........YRKLNAVTVR..DAYPIPRVD.DT---LDALDEAK-----.....-----
TelKA3a_Av           ..........YRKLNNVTIR..DAYPL---P.RIDDTLDALQQAQ-----.....-----
TelKA3b_Av           ..........YRKLNNITIR..DAYPL---P.RIDDTLDALQQAQ-----.....-----
TelKA4_Av            ..........YRQLNSVTVR..DVYPI-P--.RIDD---TLDQLQ-H---.....---AC
TERT1_Calb           kevlspvgqiLRLKLSKLRD..TYESYRASV.HSSVAEKISDYRDSLLTRf...gEIPKL
TERT_Giain           ...felerprNRY-LQAHLA..KNLGHIAVD.YAAWLDATYTENPEAQ--.....----I
TERT_Ratno           t.lfsmlnyeRTKHPHLMGS..SVLGMNDI-.YRTWRAFVLRVRALDQTP.....R---M
TERT_Schpo           ....silkhlIN-------E..ESSGI-PFN.LEVYMKLLTFKKD-LL-Khr.mfG-RKK
Tf2_Schpo            ..........YKPLNKYVKP..NIYPL-PLI.EQ-----LLAKIQ-----.....-GST-
Tnt1_Tobac           .........gFE--QKKGID..FDEIFSPVV.KMTSIRTILSLAA-----.....-SLDL
TRAS1_Bommo          .........lPR-----MST..RQFGFMPQR.STEDSLYTLMQHVKEKLK.....EKRII
TRS1_Trybr           ..........-DTVESQLTP..QQSAFRPGC.STLEQLLHVRAAL----Cr..ptHQSRT
Tx1_Av               ..........-KVIANIIHP..DQTCSVPGR.SIQDNVILIRSIIEYQRR.....IRDPI
Ty3_Caeel            ..........YRKVNKVVKN..NAHPL-PNI.EA-----TLQSLA-----.....--GKK
Ty3_Yeast            ..........YRTLNKATIS..DPFPL---P.RID-NLL---SRI-----.....-GNAQ
Vesta1a_Av           ..........YKKLNLVTIK..DSSPL-PNM.ED-----TLRRLG-----.....-TGYR
Vesta1b_Av           ..........YKKLNLITIK..DSSPL-PNM.ED-----TLRKLG-----.....-EGYN
Vesta2_Av            ..........YKKLNNITIK..DNHPL-PNM.EQ-----TIRRLG-----.....-SGYK
Vesta3_Av            ..........YKKLNSVTIK..DNYPL-PNM.EI-----TLQSLG-----.....-AGYS
Vesta4a_Av           ..........YRALNKITTP..DASPL-PH-.G-ED---LLQQLG-----.....-MGYK
Vesta4b_Av           ..........YRALNKITIS..DASPL-PHI.E-----DTLQELG-----.....-KGFK
Vesta5_Av            ..........YRKLNNITVQ..DNYPL-PNL.EQ--AIQMVGGRR-----.....-----
Vesta6a_Av           ..........YRKLNAITKK..DVF---PQP.SVEELV----QRL-----.....-GGHS
Vesta6b_Av           ..........FRQLNAITKK..DSYP---QP.SAEELLHRLAGHR-----.....-----
Vesta6c_Av           ..........FRRLNKITKK..DAY---PQP.SAEELIYRLSGHN-----.....-----
Vesta7_Av            ..........YRQLNSATER..DCYPL---P.RIEDTLNRLNGNR-----.....-----
Vesta_Pr             ..........YKKLNHITIK..DSSPL-PNM.ED-----TIRKLG-----.....-EGYK
YM40_Marpo           .........ePR-----FLD..SSHGFRPHR.SPHTALRQIRR-WTGTS-.....-----
Zepp_Chlvu           ..........-PLLNQVVDA..TQTGFLPKR.WAGDNVL-A--HLEEISYleathQPG--
Rw_RSIL806|g171.t1   ..........-ELLRPLFNK..MASNTTVTC.GTEV----IKQLHEWSKR....nIRQET
Rw_RSIL806|g4050.t1  ..........LRSVFNRVAR..RRIYINSLD.L----MKQLENYE-RQGH.....LLSTT
Rw_RSIL806|g4819.t1  ..........YRELNAVTVR..DVYPI---P.RIDDTLDQLQHAK-----.....-----
Rw_RSIL806|g5189.t1  .........lFQ--RGLLPD..NQSGFRENF.RLQTRLLLFLEDLRSLKS.....NSSPI
Rw_RSIL806|g5756.t1  ........khLQ-TSPYVIK..DSFDF----.-----LNKIKSSK-----.....-NVDR
Rw_RSIL806|g6285.t1  ..........YRRLNSITQK..DVYPL---P.RIDDVIERLNGSQ-----.....-----
Rw_RSIL806|g7312.t1  ..........----------..---------.------------------.....-----
Rw_RSIL806|g10301.t1 .......sdlID--NKNMIK..DSSSFVKDL.H------ALDDPL-----.....--STF
Rw_RSIL806|g12894.t1 ..........-KLLSPIYLH..VAHETTVIN.SID-WVRKLEKYT---AHg...yLKTTT
Rw_RSIL806|g13561.t1 ..........LTPIYNEVTK..DYT-FING-.--IDVVRKLEKYQQ---Dv...yLTSTT
Rw_RSIL806|g13766.t1 ..........YRELNSVTVR..DVYPI---P.RIDDTLDQLQNAK-----.....-----
Rw_RSIL806|g14459.t1 ..........---IRPLFDR..FARS----T.TILDGVDLLVQLQKYIEKg...yFNSTT
Rw_RSIL806|g15638.t1 ..........IRPLFDRFVR..HTT-FVDGA.D---LLDQLQKYI---QKg...yFNSST
Rw_RSIL806|g15640.t1 ..........-RLLG-LLFN..DATYCKKFH.KGYNVIHTMEFYQ-KSGQ.....LRPTT
Rw_RSIL806|g16519.t1 ..........YRKLNSITIR..DSYPL---P.RMDDTINKLAGAR-----.....-----
Rw_RSIL806|g17671.t1 ..........-------FIE..QLRETVEN-.-CLKNTKHLIEQL-SQIT.....LDHDH
Rw_RSIL806|g18028.t1 ..........YRRLNAVTER..DVYPL---P.RIDDIIDRLAGSK-----.....-----
Rw_RSIL806|g18155.t1 .......pvfLR-----V-A..RKTTFINGI.D---LVRALEKYV-TDGQ.....LKPTT
Rw_RSIL806|g18271.t1 ..........----------..---------.------------------.....-----
Rw_RSIL806|g18391.t1 ..........-ELIRPLFNK..ITSNTTATS.GTE----LIKQLHQWSTC....nRRQET
Rw_RSIL806|g18531.t1 ..........----------..---------.------------------.....-----
Rw_RSIL806|g18755.t1 ..........-KLIRPLFDR..----FVRQT.TIVDGANLLDQLQKYIQNg...yFNSST
Rw_RSIL806|g19000.t1 ........kdHPSINSLIDK..DSC------.--SLSFVTVDDAIESIQN.....LGKSA
Rw_RSIL806|g20383.t1 ..........-ELLRPLFDK..MAVKTTVNS.GFE----LIKQLLQWSKI....nMRQET
Rw_RSIL806|g21188.t1 ........tsAMTCNKSYTK..DSFDFVEK-.-----IKKHR--------.....-TTPG
Rw_RSIL806|g21611.t1 ..........FRQLNSVTIR..DVYPI---P.RIDDTLDQLQTAK-----.....-----
Rw_RSIL806|g22450.t1 ..........----------..---------.-------KLQQWPYDN--.....MKQES
Rw_RSIL806|g22584.t1 ..........----------..---------.------------------.....-----
Rw_RSIL806|g22608.t1 ........ntLR-TSPYMIK..DRFDFVRK-.------------------.....-----
Rw_RSIL806|g23484.t1 ..........--LLAPIYLN..VAREA-TFI.NGIDVIRKLEKYI-ATGH.....FQTTT
Rw_RSIL806|g24037.t1 ..........LRPLFDRLAS..NTTILNGVQ.LIKRVERWSAT------Y.....LTSAT
Rw_RSIL806|g24133.t1 ..........YKKLNSITIK..DNHPL-PNM.EQT--IQI---LG-----.....-GGYK
Rw_RSIL806|g24311.t1 ..........FRRLNSITDK..DAYPQ-P--.TAE----ELIYRI-----.....-SGHS
Rw_RSIL806|g24398.t1 ..........IRPLFDRFAR..STTI-VDG-.--VDLLLQIQKYI-A--Dg...yFNSST
Rw_RSIL806|g24476.t1 ..........-EIIRPIFDN..KCSTT----.SIIDGVSLIKDLNRYTKRg...lLKSTT
Rw_RSIL806|g24547.t1 .........lER--RNIMPE..HQAGFRPRK.STLNNIIRLTKYAQQHMHs..ssRRRHA
Rw_RSIL806|g24886.t1 ..........----------..---------.---------------Q--.....LNGAK
Rw_RSIL806|g25038.t1 ..........YKKLNAITIK..DNYPL-PNM.EA-----TLQTLG-----.....-AGYH
Rw_RSIL806|g25071.t1 ..........----------..---------.------------------.....--GYK
Rw_RSIL806|g25105.t1 ..........YRRLNTITIK..DAFPL---P.RIDEIFDQLSDAM-----.....-----
Rw_RSIL806|g25632.t1 ..........LRPLFDRLAS..ETAVLNGVQ.LIKQVEKWSDKYL-----.....-TPAT
Rw_RSIL806|g25685.t1 ..........IRPIYDEYNK..DNT-FTDGV.---DLIKCLENYA-ANGH.....LKPET
Rw_RSIL806|g25750.t1 ..........YKRLNAITIK..DSSPL-PNM.E-----DTLRKLG-----.....-KGFS
Rw_RSIL806|g25908.t1 ..........----------..---------.------------------.....-----
Rw_RSIL806|g26246.t1 ..........IKELRKTIKS..NIINTKNFV.EIISKI-KLDS-------.....---ND
Rw_RSIL806|g26606.t1 ..........WGETNSLVPV..EQSGFRPGC.LLPTRVLSIYQEVKNNMT.....ANIPT
Rw_RSIL806|g26705.t1 ..........YRQLNNITER..DSYPL---P.RIEETLNRL---------.....-NGNT
Rw_RSIL806|g26877.t1 ..........----------..---------.------------------.....-----
Rw_RSIL806|g26957.t1 ..........-KLIRPLFDR..----FVRQT.TIVDGANLLDQLQKYIQKg...yFNSST
Rw_RSIL806|g27067.t1 ..........YRKLNAVTIR..DAYPL---P.RIDDTLDSLRQAK-----.....-----
Rw_RSIL806|g27082.t1 ..........-NLLAPIYSQ..VAHETTFTN.S-IDVVRKLEQYV-ANGY.....LKPTT
Rw_RSIL806|g27158.t1 ..........-ELIQPIY--..DQYN--KEN.TIIDGVNLIKRLEQYAGDg...yLKPST
Rw_RSIL806|g27506.t1 ..........YRALNKITIP..DASPL-PHG.E-----DLLQELG-----.....-KGYQ
Rw_RSIL806|g27784.t1 ..........----------..---------.------------------.....-----
Rw_RSIL806|g27857.t1 ..........IRPLFDRF-V..RQTTFVDGA.D---LLDQLQKYI---QKg...yFNSST
Rw_RSIL806|g28113.t1 ..........----------..---------.------------------.....-----
Rw_RSIL806|g28132.t1 ..........LN-YRNILPR..HQAGFLEGK.STMYNILRLSRCARQAVD.....HSHHA
Rw_RSIL806|g28362.t1 .........lRPLFDKMTVK..TTVN--SGF.E------LIKQLLEWSKI....kMRQET
Rw_RSIL806|g28382.t1 ..........-QLIRPIFNQ..KVSHTTIV-.DGWHLIKRLRQYV-NDGH.....LKSTT
Rw_RSIL806|g28629.t1 .........fKVTINPQILI..DQHPI---P.SIEELLARLNNG------.....----Q
Rw_RSIL806|g28716.t1 ..........IRT----IFD..KQCRT---T.TIIDGTSLIQALNKHIKKg...lFKSST
Rw_RSIL806|g28814.t1 ..........-QLIRPIFDE..KCSI-TTII.SGTSLINQLKTYI---NKg...lFKSST
Rw_RSIL806|g28819.t1 ..........-KILQPIFSD..KCKET----.NIVDGASLIEGLHKYKEKg...lLKSST
Rw_RSIL806|g28907.t1 ..........YRKLNSITIQ..DNYPL-PN-.-LEQAI---QMV------.....-GGHQ
Rw_RSIL806|g29414.t1 ..........----------..---------.------------------.....-----
Rw_RSIL806|g29598.t1 .......lplF---DKMASN..TTVT--SGF.ELV------KQLQKWSKD....nMRQET
Rw_RSIL806|g29715.t1 ..........YRKLNEVTEK..DNYPL---P.RIQEIFDTLNGSR-----.....-----
Rw_RSIL806|g29754.t1 ..........----------..---------.------------------.....-----
Rw_RSIL806|g29821.t1 ..........----------..---------.------------------.....-----
Rw_RSIL806|g29924.t1 ..........----------..---------.------------------.....-----
Rw_RSIL806|g30011.t1 ..........YRKLNSITIK..DCYPQ-PTV.E--E---LLNRL------.....-GGHS
Rw_RSIL806|g30211.t1 ..........YKKLNNITIK..DNHPL-PN-.-MEQAIQLL---G-----.....-GGYN
Rw_RSIL806|g30701.t1 ..........WCKGKGIYTD..EQSGFTPNR.RLQSRILSICEDLKLTVA....aNNRPA
Rw_RSIL806|g30711.t1 ..........---LNSITQK..DVYPL---P.RIDDVIER----------.....LNGSH
Rw_RSIL806|g30760.t1 ..........LRPLFDKMAK..ESTVTSGFE.LLKKVEEWSKLN------.....INQQT
Rw_RSIL806|g30812.t1 ........rnARPQAKSYIK..DSFEFVKR-.-----IKEITLEK-----.....-GKTY
Rw_RSIL806|g30829.t1 ........tsF-ITNSITSA..TQEAIPTSK.QLNTNIKLTKYTK-HHVYg..tgRRCHA
Rw_RSIL806|g31306.t1 ..........----------..---------.------------------.....-----
Rw_RSIL806|g31394.t1 ..........----------..---------.-----SFPQPTTKELLHR.....LCGHC
Rw_RSIL806|g31486.t1 ..........YKKLNLITIK..DSSPL-PNM.E--E---SIRKLG-----.....-QGYK
Rw_RSIL806|g31530.t1 ..........----------..---------.------ATLKQL------.....-SGHS
Rw_RSIL806|g31611.t1 ..........----------..---------.------------------.....-----
Rw_RSIL806|g31709.t1 ..........YRKLNAITIR..DSYPL---P.RIDDTINQLAGAR-----.....-----
Rw_RSIL806|g31745.t1 ..........----------..---------.------------------.....-----
Rw_RSIL806|g31880.t1 ..........YRKLNDITVK..DSFPL---P.RIEDIFDQLSQ-------.....---ST
Rw_RSIL806|g31935.t1 ..........YRKLNNITVR..DNYPL-P--.NLEQAIQLVGGYQ-----.....-----
Rw_RSIL806|g32064.t1 .......plfL------RAA..RQTTFINGI.D---LVQALEKYVTND-H.....LKPTT
Rw_RSIL806|g32193.t1 ..........-RLLSQ-FIE..KTNMVRDSF.SFVDELLALPKCM-----.....--SQY
Rw_RSIL806|g32229.t1 ..........----------..---------.------------------.....-----
Rw_RSIL806|g32233.t1 ..........FRRLNSITKK..DSYP---QP.SAEELLHRLAGHQ-----.....-----
Rw_RSIL806|g32396.t1 ........kdHPSINSLIDK..DSYSL-SYV.TVDDAIKSIQQLGK----.....---GA
Rw_RSIL806|g32478.t1 ..........LRPLFENYSR..STTFLNG--.--GDFIQKLDYYNTQQNF.....LKPQT
Rw_RSIL806|g32495.t1 ..........----------..---------.------------------.....-----
Rw_RSIL806|g32569.t1 ..........LR---PLF--..DQMAANTTV.TCGTEVIKQLHDWSKQ-N.....LREET
Rw_RSIL806|g32571.t1 ..........CK-AKGIYVD..EQSGFTPNR.RLQTRILTICEDIRLTIA....aPNRPA
Rw_RSIL806|g32675.t1 ..........YRRLNAITIK..DAFPL---P.RIDEIFDQLSDAM-----.....-----
Rw_RSIL806|g32708.t1 ..........LTPIYNYVAK..DVTFI-NG-.--VDVIRKLKEYQEHG-Y.....LTTTT
Rw_RSIL806|g32742.t1 ..........LTPIYNYVTK..DITFI-NG-.--IDVVRKLKEYQ-QQGY.....LTSTT
Rw_RSIL806|g32805.t1 ..........LRPLFDRLAS..ETAISNGVQ.LIKQVERWSDKYL-----.....-TPAT
Rw_RSIL806|g32830.t1 ..........-HLLTPIYMQ..VAHET-TFI.NSIDLVRRLEKYA---ADg...yLKPTT
Rw_RSIL806|g32895.t1 ........qfIE--KKNMIR..DSFSFVEE-.-----ILALPKC------.....-MSQY
Rw_RSIL806|g32936.t1 ..........-RLIRPLFDRfiRQTTFVDG-.--ADLLNRLQHYIQ---Kg...fLTSST
Rw_RSIL806|g33064.t1 ........shLR-TSLYVIQ..DSFDF----.-----LNKIKSSK-----.....-NVDK
Rw_RSIL806|g33182.t1 ..........FRKLNNITTK..DAFPI---P.RIDDIFDHLSQAE-----.....-----
Rw_RSIL806|g33227.t1 ..........YRRLNSITQK..DVYPL---P.RIDDVIERLNGSQ-----.....-----
Rw_RSIL806|g33269.t1 ..........-KIIRPIFDD..KCAST----.TIIDGTSLIKELLKYIKKg...lFKSTT
Rw_RSIL806|g33296.t1 ..........YKKLNHITIK..DSHPL-P--.KMEQAIQTL---G-----.....-GGYK
Rw_RSIL806|g33895.t1 ..........--IIRPIFDD..KCAST----.TIIDGTSLIKELLKYIKKg...lFKSTT
Rw_RSIL806|g34245.t1 .........lLRPLFHKMAK..ETTV-NSGF.EL----VKQRETWSKN-N.....LKQET
Rw_RSIL806|g34304.t1 ..........----------..---------.------------------.....-----
Rw_RSIL806|g34307.t1 ..........FRKLNNITTK..DAFPM---P.RIDDIFDHLSQAE-----.....-----
Rw_RSIL806|g34477.t1 ..........----------..---------.---DQIFTLQQILEKSWE.....FAKPV
Rw_RSIL806|g34496.t1 ..........YRELNSVTVG..DVYPI---P.RIDDTLDQLQNAT-----.....-----
Rw_RSIL806|g34515.t1 .......leeARTKPKSYIK..DSFTFAK--.------LIQQQKP-----.....-QRND
Rw_RSIL806|g34753.t1 ..........----------..---------.------------------.....-----
Rw_RSIL806|g34771.t1 ..........LR-TNPSIVT..DTFKFVDEL.K------NLEFT------.....-NEKI
Rw_RSIL806|g34882.t1 ..........LTPIYNYVTK..NITFI----.NSTDLIRKLKEYE---QKg...yLTSTT
Rw_RSIL806|g34935.t1 ..........---IIKPIRD..SPYSL---K.NTNDFLKFIQQNS-HL--.....-SNNN
Rw_RSIL806|g34959.t1 ..........LRPMFNRV-A..KQTTFLNG-.--IDFVRQMETYR-NSGR.....LLPTT
Rw_RSIL806|g35015.t1 ..........LN-ERNILPS..HQAGFRPHR.STMYNIIRLERYAREQLQ.....KRQHS
Rw_RSIL806|g35032.t1 ..........YRAVNKITIP..DASPL-PH-.----AEDLLHELG-----.....-KGYQ
Rw_RSIL806|g35175.t1 ..........----------..---------.------------------.....-----
Rw_RSIL806|g35417.t1 ..........LTPIYNYVTK..DITFI---D.S-IDLIRKLKDYTEKG-Y.....LTSTK
Rw_RSIL806|g35558.t1 ..........-NLLRPLFDK..MASKITVNS.G-FELLK-QIRKW-SESN.....LKQET
Rw_RSIL806|g35559.t1 ..........----------..---------.------------------.....-----
Rw_RSIL806|g35561.t1 ..........-SLLRPLFDR..IAINT----.-TVKNGLQLIQQVERWSTt...yLTPAT
Rw_RSIL806|g35595.t1 ..........-DLLAPIYLQ..EARDI-TFI.NSIDATRKLEKYAE-DGY.....LKPTT
Rw_RSIL806|g35600.t1 ..........----------..---------.-TQEAITTSR-------Ql...nTNIKL
Rw_RSIL806|g35689.t1 ..........YRSLNNITER..DCYPL---P.RIDDTLNRLNGNN-----.....-----
Rw_RSIL806|g35830.t1 ..........LK-QRNILPR..HQAGFLEGK.STMYNILRLNRCARQALD.....RNHHA
Rw_RSIL806|g35850.t1 ..........-KLIRPLFDK..HARSTTIVD.G-TDLIRQLHQYVEND-R.....LQPST
Rw_RSIL806|g35956.t1 ..........-N--RGLLHD..SQSGFRSNF.RLQSRVLVLIDQISSLMS.....ASAPV
Rw_RSIL806|g36156.t1 ..........YRKLNSITKK..DSYPQ-PTV.E------ELIQRL-----.....-GGHS
Rw_RSIL806|g36157.t1 ..........----------..---------.------------------.....-----
Rw_RSIL806|g36290.t1 ........rdARSQAPLYIK..DSFEFVKKI.K--EIV--LEKYK-----.....---TY
Rw_RSIL806|g36358.t1 ..........YRRLNAITIK..DAFPL---P.RIDEIFDQLSDA------.....----T
Rw_RSIL806|g36379.t1 ..........LN-QANILPS..QQSGSRQHQ.STATRVQYLLQQLTQSSI.....YNSTS
Rw_RSIL806|g36462.t1 ..........----------..---------.------------------.....-----
Rw_RSIL806|g36463.t1 ..........FRRLNFITKK..DAYP---QP.SPEELIYRLS--------.....--GHT
Rw_RSIL806|g36556.t1 ..........-ELLRPLFDK..IASKTT---.-VTSGFELLKQLLEWSKT....nISEDT
Rw_RSIL806|g36604.t1 ..........-DLLAPIYLK..VTREV-TFI.NGIDVVRKLETYV-LDGH.....FQATT
Rw_RSIL806|g36625.t1 ..........YRRLNSITQK..DVYPL---P.RIDDVIERLNGSQ-----.....-----
Rw_RSIL806|g36747.t1 .........lLRPLFDKMAQ..ETTVT-SGF.E-------LVKKLNEWSIv...nMNQNN
Rw_RSIL806|g36756.t1 ..........-SLLRPLF--..DRLAI---N.STVKNGLELIQQVERWSAt...yLTRAT
Rw_RSIL806|g36873.t1 ..........-R-LLGLFFN..DATHCKKLH.K-AYNV-IHHMEF-YQKSg...hLLPTT
Rw_RSIL806|g36892.t1 ..........----------..---------.------------------.....-----
Rw_RSIL806|g37032.t1 ..........YRKLNDVTIR..DAYPI---P.RIDDTLDALQHAQ-----.....-----
Rw_RSIL806|g37601.t1 ..........LTPIYNYVTK..DITFI---N.S-IDLIRKLKEYE---QKg...yLTSTT
Rw_RSIL806|g37606.t1 ..........LRPFVDKILK..SKTFY----.DESDFIRKLNYYANTERR.....LRSTT
Rw_RSIL806|g37743.t1 ..........----------..---------.------------------.....-----
Rw_RSIL806|g37795.t1 ..........FRKLNNITTK..DAFPI---P.RIDDIFDHLSQAE-----.....-----
Rw_RSIL806|g37808.t1 ........diIE--REKMVR..DPFSFVEEL.K------TLPKSF-----.....--SNY
Rw_RSIL806|g37981.t1 ..........----------..---------.------------------.....-----
Rw_RSIL806|g38073.t1 ..........----------..---------.------------------.....-----
Rw_RSIL806|g38212.t1 ..........-------IAI..EQAGFRRGR.GTRDQVVNLRLLLEKAHE.....HQQTV
Rw_RSIL806|g38285.t1 ..........-ELLRSLFDK..MASNITVTF.GTELIKQLHQWSI----C....nIRQET
Rw_RSIL806|g38515.t1 ........tnRPSLSNSCIR..DSFDFVT--.-------KICDIN-----.....NSKNQ
Rw_RSIL806|g38530.t1 ..........YRRLNQITTK..DAFPL---P.RIDDIYDQLTKAT-----.....-----
Rw_RSIL806|g38581.t1 ..........----------..---------.------RRLETYA-A--Ng...yRKPTT
Rw_RSIL806|g38860.t1 ..........LRPLFNRLAS..ETTIS-NGC.QLIKQV----ERW-SATY.....LTPAT
Rw_RSIL806|g39060.t1 ..........-ELLRPLFNK..MASNTTVTC.GTEV----IKQLHEWSKR....nIRQET
Rw_RSIL806|g39209.t1 .........iIK--NNRSSQ..SFSYIRDSF.E------FVKKIIGIN--.....NSLNQ
Rw_RSIL806|g39222.t1 ..........-ELLRPLFDK..ISSNT-TVT.SRTEVIKQLHEWSKHN--.....ICQET
Rw_RSIL806|g39272.t1 ..........----------..---------.------------------.....-----
Rw_RSIL806|g39336.t1 ..........----------..---------.------------------.....-----
Rw_RSIL806|g39345.t1 ..........----------..---------.------------------.....-----
Rw_RSIL806|g39402.t1 ..........-ELLRPLFDK..IASNT-TVT.SRTE---VIKQLHEWSKR....nIRQET
Rw_RSIL806|g39410.t1 ..........----------..---------.------------------.....-----
Rw_RSIL806|g39535.t1 ..........-DLLAPIYLN..VAREMTF-I.NSIDVVSKLEKYV---LDg...hFQVTT
Rw_RSIL806|g39690.t1 ..........FRPVFNRVAR..KTIYV---N.S-LDLVKQLENHE-TQGH.....LLSTT
Rw_RSIL806|g39731.t1 ..........-ESLRPLFDK..MALKL-TVT.SGFELVKQLQN----WSKd...nMHQET
Rw_RSIL806|g39885.t1 ..........YRRLNAITIK..DAFPL---P.RIDEIFDQLSDA------.....----T
Rw_RSIL806|g39984.t1 ..........----IKPIRD..SPYSL---K.NINDFLKFIQ----QNSH.....LSKNN
Rw_RSIL806|g40305.t1 ..........YKKLNNMTIK..DNHPL-PNM.EQ-----TIRRLG-----.....-GGYK
Rw_RSIL806|g40431.t1 ..........-SLLRPLF--..DRLAI---N.TTVKNGLQLIQQVEKWSAt...yLTPAT
Rw_RSIL806|g40579.t1 ..........----------..---------.------------------.....--KSK
Rw_RSIL806|g40753.t1 ..........----------..---------.------------------.....----D
Rw_RSIL806|g40790.t1 ..........-RLLQPIYHQ..ATRST-TFF.KASNAVHALENYA-KEVR.....LQSNT
Rw_RSIL806|g40818.t1 ..........----------..---------.------------------.....-----
Rw_RSIL806|g40825.t1 ..........----------..---------.------------------.....-----
Rw_RSIL806|g40917.t1 ..........-DLLAPIYLD..VTRKY-TFI.NDIDVIRTLEKHA-ANGY.....VTSTT
Rw_RSIL806|g40968.t1 ..........----------..---------.-----------------D.....RRRHA
Rw_RSIL806|g40980.t1 ..........YKKLYNITIK..YNHPL-PN-.-MEQAIQLL---G-----.....-GGYN
Rw_RSIL806|g41005.t1 ..........----------..---------.------------------.....-----
Rw_RSIL806|g41006.t1 ..........-KTLQPIFND..KCKET----.NIIDGASLIEGLHKYIRKg...lFKSST
Rw_RSIL806|g41180.t1 ..........-TLLKPAIPQ..CPSYVKDS-.------FDFANIIKDK--.....KNLPG
Rw_RSIL806|g41214.t1 ..........LRPLFDRLAS..ETTILNGVQ.LIKQVERWSATY------.....LTAAT
Rw_RSIL806|g41298.t1 ..........YRKLNSVTKK..DCFP---QP.TTEELLHRLGGHR-----.....-----
Rw_RSIL806|g41318.t1 ..........----------..---------.------------------.....-----
Rw_RSIL806|g41374.t1 ..........----------..---------.------------------.....-----
Rw_RSIL806|g41606.t1 ..........----------..---------.------------------.....-----
Rw_RSIL806|g41769.t1 ........khLQ-TSPYVIK..DSFDF----.-----LNKIKSSK-----.....-NVDR
Rw_RSIL806|g41770.t1 ..........----------..---------.------------------.....-----
Rw_RSIL806|g41801.t1 ..........LTTTLSGVVC..NTSNFVKGL.AD----IELD--------.....--QDD
Rw_RSIL806|g42241.t1 ..........----------..---------.------------------.....-----
Rw_RSIL806|g42582.t1 ..........----------..---------.--------HLQKWSKN-N.....LRQET
Rw_RSIL806|g42657.t1 ..........----------..---------.------------------.....-----
Rw_RSIL806|g43034.t1 ..........FRQLNSVTVR..DVYPI---P.RIDDTLDQLQTAK-----.....-----
Rw_RSIL806|g43080.t1 ..........LTPIYNYVTK..DITFI---N.S-IDVIRKLKEYD-Q--Kg...yLTSTT
Rw_RSIL806|g43219.t1 ..........-ELLRPLFDK..ITSNTTVTS.GTK----VIKQLHEWSKR....nIGQET
Rw_RSIL806|g43765.t1 ..........----------..---------.------------------.....-----
Rw_RSIL806|g43852.t1 ..........----------..---------.------------------.....-----
Rw_RSIL806|g44127.t1 ..........----------..---------.------------------.....-----
Rw_RSIL806|g44159.t1 ..........---LN-----..---------.------------------.....-----
Rw_RSIL806|g44207.t1 ..........----------..---------.------------------.....-----
Rw_RSIL806|g44208.t1 ..........----------..---------.--------IKQLLEWAKI....kMRQET
Rw_RSIL806|g44701.t1 ..........----------..---------.------------------.....-----
Rw_RSIL806|g44715.t1 ..........----------..---------.------------------.....----T
Rw_RSIL806|g44918.t1 ..........LRPLFNRLAS..ETIIS-NGC.QLIKQV----ERW-SATY.....LTPAT
Rw_RSIL806|g45070.t1 ..........----------..---------.------------------.....-----
Rw_RSIL806|g45212.t1 ..........----------..---------.------------------.....-----
Rw_RSIL806|g45269.t1 ..........----------..---------.------------------.....-----
Rw_RSIL806|g45476.t1 ..........----------..---------.------------------.....-----
Rw_RSIL806|g45641.t1 ..........----------..---------.--IDVIRTLEKHT-GNGY.....LTSTT
Rw_RSIL806|g45686.t1 ..........----------..---------.------------------.....-----
Rw_RSIL806|g45718.t1 ..........YRKLNSVTKK..DSFP---QP.TTKEL---LHRL------.....-GGHC
Rw_RSIL806|g46819.t1 ..........----------..---------.------------------.....-----
Rw_RSIL806|g46905.t1 ..........----------..---------.------------------.....-----
Rw_RSIL806|g47441.t1 ..........----------..---------.------------------.....-----
Rw_RSIL806|g47704.t1 ..........----------..---------.------------------.....-----
Rw_RSIL806|g47831.t1 ..........----------..---------.------------------.....-----
Rw_RSIL806|g48137.t1 ..........----------..---------.---------RRLETYAADg...yLKPTT
Rw_RSIL806|g48217.t1 ..........YRRLNQITTK..DAFPL---P.RIDDIYDQLTKAA-----.....-----
                                                                                 

AI1M_Yeast           .WFIEVDLKKCFDTIS.HDLIIK.E.LKRY.........................ISDKG
Athena_Av            .LFVTFDINNLYTILPqEESLMI.L.GQFLre.....................hqCTHSN
Athena_Hc            .---------------.------.-.----.........................-----
Athena_Pr            .---------------.------.-.----.........................-----
AthenaL2_Av          .VLCTIDVADLYTMIPqVEGVLS.L.KKMMnyl...................nlkQI---
AthenaL3_Av          .LLCTIDVSDLYTMIPqVEGVLS.L.KKML........................dYLQLK
AthenaM_Av           .TFISMDVTDLYTMIP.QEGGVI.A.IKRLl.......................eEHNLK
AthenaO_Av           .QFATMDVSDLYTMVP.QEGGIQ.A.IKKMlrifh...............idqiqEVKTS
BEL_Drome            .YVLCADVEKMFRGIKvFK----.-.----.........................-----
Cer1_Caeel           .LYTVFDMIAGFWQIPl-D----.-.----.........................-----
Cercyon_Sm           .LMISFDVTALFTSIE.PNLAKE.T.LS-Lll....................tndENLAK
COB3_Marpo           .WWLEFDIRKCFDTIN.KKILMS.I.LSET.........................IQDNR
COI1_Podan           .WFIEGDIKGFFDNID.HHILEK.L.LVKH.........................FQDQR
Copia_Drome          .KVHQMDVKTAFLNGTl-K----.-.----.........................-----
CRE1_Crifa           .YLVALDGVNAYNTMS.RAHILQ.A.V---.........................YAEQR
CRE2_Crifa           .TLVALDATNAYNRMS.RRHILE.A.AYA-.........................QPELR
CZAR_Tcruzi          .SVAMLDGRNAYNAIS.RTAILS.A.VYGN.........................---TA
DIRS1_Dictyo         .YMVKLDIKKAYLHVLv-D----.-.----.........................-----
Doc_Drome            .TAIFLDVAQAFDRVW.LDGLLF.K.IIKL.........................LPQNT
dpol_DHBV            .PRISLDLSQAFYHLPlN-----.-.----.........................-----
dpol_HBV             .SWLSLDVSAAFYHLPlHPAAMP.H.LLVGsin..................hqygTLPNL
DRE_Dictyo           .IITFYDFEKAFDSIS.HNAILR.T.LAHL.........................KLPLK
EC67_Ecoli           .IILNIDLKDFFESFN.FGRVRG.Y.---F.........................LSNQD
EC86_Ecoli           .FILNIDLEDFFPSLT.ANKVFG.V.----.........................FHSLG
EC107_Ecoli          .QILKLDIENFFDSIS.WLQVWR.-.V---.........................FRQAQ
GilM_Giain           .HLLTVDVRNAFNSVP.HSVILF.A.LRRA.........................GVVQP
Gypsy_Drome          .FFTTLDLKSGYHQIYl-A----.-.----.........................-----
Hebe1_Av             .AVILFDIKAAFDSVW.HDGLIY.K.LNGL.........................RLPC-
Hebe2_Av             .AVVLFDIKAAFDSVW.HGGLIY.K.LDDL.........................RLPRY
Hebe7_Av             .AVILFDIKAAFDSVW.HDGLIY.K.LNDL.........................RLPC-
Hebe8_Av             .AVILFDIKAAFDSVW.HDGLIY.K.LNDL.........................RLPCF
Hebe10_Av            .AVILFDIKAAFDSVW.HDGLIN.K.LNDL.........................RLPC-
I_Drote              .SLVTLDFSRAFDRVG.VHSIIH.Q.LQEW.........................KTGPK
Jockey_Drome         .VGAFLDIQQAFDRVW.HPGLLY.K.AKRL.........................FPPQ-
Juno1_Av             .YYTTIDFKSGYFQVG.LD----.-.----.........................-----
Juno2_Av             .YFSKFDFKAGYFQVP.LD----.-.----.........................----K
Juno3_Av             .YFSKLDFQGGYHQVP.ID----.-.----.........................-----
Juno4_Av             .YYTTIDFKSGYFQVG.LD----.-.----.........................-----
Juno4a_Av            .YFTTLDMKQGYWQVP.IE----.-.----.........................-----
Juno4b_Av            .YFTTLDLKSGYWQIP.ID----.-.----.........................-----
Lian_Aedae           .LGVFLDIEGAFDNVS.FDAILE.A.ARNH.........................GLPTM
LINE1_Human          .MIISIDAEKAFDKIQ.QPFMLK.P.LNKL.........................GIDGT
LINE1_Wolf           .MILSLDAEKAFDKIQ.HPFLIK.T.LQSV.........................GIEGT
LtrA_Lacla           .WFVEGDIKGCFDNID.HVTLIG.L.INLK.........................IKDMK
Mag_Av               .RFTKIDLSDAYLQIE.LD----.-.----.........................---ND
Maui_Takru           .MLVLLDLSAAFDTVD.HSILLQ.R.LEHV........................iGIKGT
Mdg3_Drome           .VFTKLDLKNGFFHVH.VK----.-.----.........................----K
Micropia_Drome       .WFTTMDLQNGFFHVA.VE----.-.----.........................-----
MX65_Myxxa           .VVLKLDLKDFFPSVT.FARVRG.L.LIAL.........................GYGYP
Neptune_Fr           .YFFSMDVDSLYTNIPiESGINC.I.RNIFek.....................ypDPKRP
NeSL_Caeel           .AVAWLDLTNAFGSIP.HELIEY.A.LTAY.........................GFPQM
orf2_Calot           .WVLDADISKCFDKIN.HEKLLT.K.INTF.........................---PT
Pao_Bmori            .ITATADIKEMFIQVKl-R----.-.----.........................-----
Pat_Panre            .FMLTFDMKSGYHQARmAD----.-.----.........................-----
Penelope1_Av         .VKCSFDVESLYTNVP.VKEAIE.I.VLDYmye...................prkIIDVP
Penelope1a_Av        .IKCSFDVESLYTNVP.VKKAIE.I.TLDYmyk...................pnkLIDAP
Penelope2_Av         .VMCSFDVDSLYTNVPvEEAINI.V.VNNL.........................HKSKT
Penelope2a_Av        .MMISLDVESLFTNVP.VHEAVD.L.ATKIil....................dkkKQDKK
Penelope3_Av         .KMMSFDITSLFTNVP.LDRTIE.I.ILDKlyglqhtcty.....sdkkrddwcnKCKNR
Penelope3a_Av        .KLLSYDAISLFTNVPlQKTINF.I.LEEKygsfcdckivktnkrkrkkkikcknCIDKE
Penelope3b_Av        .KMVSFDIVSLFTKVPlVRTIQL.I.LEQMygpehtciys.....kdmkreewcnNCKQR
Penelope5a_Av        .KMISFDVTSLFTNVP.LTYTID.I.ILDHmyptcpsv........cannsrnqlCENCR
Penelope_Dv          .TLVSFDVVSLFPSIPiELALDT.I.RQKWtk.....................leEHTN-
pol_BAEVM            .WYTVLDLKDAFFCLPl-A----.-.----.........................-----
pol_CERV             .IYSSFDCKSGLWQVLl-D----.-.----.........................-----
pol_HTLV2            .HLQTIDLTDAFFQIPl-P----.-.----.........................-----
Poseidon_Tn          .TMVSFDVTSLFTCIPtSEATEA.I.HKRLlld..................knlqERTT-
pseudo_Shark         .LIFTMDVQSLYTYIPhADGLKA.F.RFFLsr.....................raDQ-SP
R1_Dromr             .YIATLDVSKAFDSVA.HDAVFN.T.VTAY.........................GAPKS
R2_Drome             .YIANLDVSKAFDSLS.HASIYD.T.LRAY.........................GAPKG
R4_Av                .SVAWIDYAKAFDSLP.HSYIKW.L.ISAVqvpk.................alatFIKKL
R9_4_Av              iYACLVDVSKAFDSVS.HQSIVR.A.LTMN.........................GAPSL
R9_Av                .YACLVDVSKAFDSVS.HQSIVR.A.LTMN.........................GAPSL
R9a_Av               .NVCLIDVAKAFDSVP.HESIFR.A.LTRH.........................RAPPS
RTE1_Av              .YNCFIDFQKAFDTIK.HKIIWA.M.LKSY.........................GVETK
RTE2_Av              .FMCFIDITKAYDSVN.RELLWK.V.CRSY.........................GITDK
RTE3_Av              .YLCFLDYTKAFDKVK.HDSLFQ.I.LEKL.........................DIDGK
RTE4_Av              .YITFIDFKKSFDSIN.RQTMFD.I.LRHY.........................GVPTK
RTE_BovB_Av          .YLCFIDYSKAFDCVD.HEKLWS.V.LLEM.........................GVPKH
SART1_Bommo          .LAVSIDISNAFNTVP.WSTILE.S.LRFH.........................RVPTG
SLACS_Trybg          .SLAMLDGRNAYNAIS.RRAILE.A.V---.........................YGDST
Soliton1_Av          .AALFVDFSTAFNQLW.FNGLWL.K.LMNL.........................KCPIY
Soliton2_Av          .LAVYVDYQKAYDKVW.HKGLLV.K.LKRL.........................GIPLG
Soliton3_Av          .LAIYVDYKKAYDKVW.HAGLIV.K.LRDL.........................RMPIE
Soliton4_Av          .LALCFDFKKAYDAVW.HTGTIV.K.LNRL.........................GMPKE
Soliton5_Av          .LGLYVDYKKAYDLMW.HKGLIV.K.LHRM.........................EIPLE
Soliton6_Av          .LIVFVDFMSAFDRMW.HPALIS.T.LVKL.........................DFPLP
Soliton6a_Av         .LVIFVDFLSAFDRMW.FPSLIS.T.LMRL.........................EMPLQ
Soliton6b_Av         .LAIFIDFLSAFDRMW.YPMLIR.N.LIEL.........................NMPLP
Soliton7_Av          .ATIFVDFKAAFDQLW.FEGCIG.K.LRRM.........................GIPKD
Soliton8_Av          .CSMFIDFRAAFDQIW.HCGCVG.K.LRRM.........................GIPNS
Soliton9a_Av         .CTIFIDLKSAFDQIW.HSGCIG.K.LKQL.........................GIPSS
Soliton9b_Av         .CTIFIDFKSAFDQLW.HSGCIG.K.LRNI.........................GIPTA
Ta11_Arath           .MAIKTDMSKAYDRVE.WSFLRA.L.MLKM.........................GFAQK
Tad1_Neuro           .SLMLLDLKGAFDRVN.HRWLLH.T.LWEM.........................QLPTW
TelKA1_Av            .FISTLDLRSGYWQVE.MD----.-.----.........................-----
TelKA1a_Av           .FVSTLDLRSGYWQVE.MD----.-.----.........................-----
TelKA2_Av            .FISTLDLRSGYWQVE.MD----.-.----.........................-----
TelKA3a_Av           .FFSTLDLRSGYWQVE.MK----.-.----.........................----N
TelKA3b_Av           .FFSTLDLRSGYWQVE.MD----.-.----.........................----Q
TelKA4_Av            .YFSSMDLRSGFWQIE.LN----.-.----.........................-----
TERT1_Calb           .FILKFDMKECYDRLS.QPVLMK.K.LEELfvd...................ktkTIAL-
TERT_Giain           .YMVTTDMITAFESVS.VPRLLY.Y.ISHYikq..................pnsmLCPMH
TERT_Ratno           .YFVKADVTGAYDAIP.QGKLVE.V.VANMial..................rnsvVIEQS
TERT_Schpo           .YFVRIDIKSCYDRIK.QDLMFR.I.VKKKldt..................lfvdFVDYW
Tf2_Schpo            .IFTKLDLKSAYHLIRv-R----.-.----.........................-----
Tnt1_Tobac           .EVEQLDVKTAFLHGDl-E----.-.----.........................-----
TRAS1_Bommo          .TIVSLDIEGAFDSAW.WPALEV.R.LAEE.........................KCPEY
TRS1_Trybr           .GAVFVDYK-AFDTVD.HDKIAR.E.MHRM.........................KVSPH
Tx1_Av               .GIVLWDQEKAFDRIN.HRYLVG.V.LNAF.........................GFTSN
Ty3_Caeel            .LYTVFDMIAGFWQIP.LD----.-.----.........................-----
Ty3_Yeast            .IFTTLDLHSGYHQIP.ME----.-.----.........................-----
Vesta1a_Av           .YFSKLDLKSGFYQIPiRE----.-.----.........................-----
Vesta1b_Av           .YFSKLDLKSGFYQIPiCD----.-.----.........................-----
Vesta2_Av            .FFSKLDMKSGFWQIP.IK----.-.----.........................----E
Vesta3_Av            .YFSKFDLRSGFWQLP.IN----.-.----.........................-----
Vesta4a_Av           .YFSKLDLKSGYHQFK.LP----.-.----.........................-----
Vesta4b_Av           .YFSKLDLKSGYHQFK.IP----.-.----.........................---Q-
Vesta5_Av            .YYSKLDLKSGYFQIP.IK----.-.----.........................-----
Vesta6a_Av           .WFTKIDMKAGYHQIPiRN----.-.----.........................-----
Vesta6b_Av           .IFSKLDLKSGYFQIPiHQ----.-.----.........................-----
Vesta6c_Av           .YFTKLDLKSGYFQIPiAE----.-.----.........................-----
Vesta7_Av            .LITKMDLRSGYHQIRiHP----.-.----.........................-----
Vesta_Pr             .YFSKLDLKSGFYQIPiRH----.-.----.........................-----
YM40_Marpo           .WMIEGDIKGYFDNID.HHLLAG.F.IAEL.........................VKDQR
Zepp_Chlvu           .VQVFLDFEKAFDRLD.RAWIER.C.MAAV.........................GFGPG
Rw_RSIL806|g171.t1   .LICTMDVMDLYTMISqTEGIMS.I.KKLLdyfk................ikkigN----
Rw_RSIL806|g4050.t1  .KFITADVKNLYTMIP.KGGALD.A.LYRFcvkh.................gkngKIGNL
Rw_RSIL806|g4819.t1  .YFSSMDLRSGFWQIE.LD----.-.----.........................----P
Rw_RSIL806|g5189.t1  .CTIFVDFRTAFDQLW.FAGCIG.K.LHRL.........................GIPPA
Rw_RSIL806|g5756.t1  .IFISFDVVSLFTNVL.LAYTID.L.VLDQmyptckksc......lkltraeqyrKRKQN
Rw_RSIL806|g6285.t1  .IFSKLDLRSGYFQIP.LA----.-.----.........................----P
Rw_RSIL806|g7312.t1  .---------------.------.-.----.........................-----
Rw_RSIL806|g10301.t1 .KMVSFDVVNLYTNIP.VDKTIN.IiLKELyenr.................pvppIIERN
Rw_RSIL806|g12894.t1 .KFITADVENLYTMIP.REGGLH.V.LLRFleky.................skhgKIGPF
Rw_RSIL806|g13561.t1 .LFVIFDVSDLYTMIP.RDGALA.A.LSRFct.....................kyATNKK
Rw_RSIL806|g13766.t1 .YFSSMYLRSGFWQIE.LD----.-.----.........................----P
Rw_RSIL806|g14459.t1 .LFITFDISNLYTMLP.QEGSLA.I.LAEFlqthh...............cerinGMSIE
Rw_RSIL806|g15638.t1 .LFIIFDIANLYTMLP.QEESLA.I.LAEFlrvhn...............cerinGISID
Rw_RSIL806|g15640.t1 .LFASFNINDLCLNFS.HQQVLD.A.LENFlnssig.............sdhsiqGMTIT
Rw_RSIL806|g16519.t1 .YYSKFDLKCGYHQIP.ID----.-.----.........................-----
Rw_RSIL806|g17671.t1 .RLVSIGVVDMFTNVPvSQAIAI.V.LQRI.........................GSSEK
Rw_RSIL806|g18028.t1 .FYSVFDLKQGYWQVP.IA----.-.----.........................----E
Rw_RSIL806|g18155.t1 .LFITFDVENLYTMIP.RQGALE.A.LMQFlerh.................lhnkKIGTL
Rw_RSIL806|g18271.t1 .---------------.------.-.----.........................-----
Rw_RSIL806|g18391.t1 .LLCTMDVLNFYTMIPqTDGIFS.I.KKMLd......................plHIKQ-
Rw_RSIL806|g18531.t1 .---------------.------.-.----.........................-----
Rw_RSIL806|g18755.t1 .LFITFDISNLYTMLP.QEESLA.V.LAEFlrvhn...............cekvnGISID
Rw_RSIL806|g19000.t1 .WMNKADIQDAFKLLP.IK----.-.----.........................-----
Rw_RSIL806|g20383.t1 .LFCTIDVMDLYTMVP.QTEGVL.S.LKKMldylk...............lkrinGLKIE
Rw_RSIL806|g21188.t1 .LLCSFDVRSLFTNIP.LDKAIE.I.GIKNirky.................nkniKLNDE
Rw_RSIL806|g21611.t1 .YFTSLDLKSGFWQIE.LD----.-.----.........................----D
Rw_RSIL806|g22450.t1 .LLCTIDVADLYTMIRqVEGVLS.L.KRMLd......................hfNLKQA
Rw_RSIL806|g22584.t1 .---------------.------.-.----.........................-----
Rw_RSIL806|g22608.t1 .---------------.------.-.----.........................-----
Rw_RSIL806|g23484.t1 .KFIVIDVTDLYTMIP.REGALH.A.LIRFlekhs..............hhgkigTLPID
Rw_RSIL806|g24037.t1 .SFITMDVTDLYTMIP.QEGGVT.A.IKRLieasg...............lkqidGVKKE
Rw_RSIL806|g24133.t1 .FFSKLDMKSGFWQIP.IK----.-.----.........................----E
Rw_RSIL806|g24311.t1 .YFTKLDLKSGYFQIP.IA----.-.----.........................----E
Rw_RSIL806|g24398.t1 .LFITFDISNLYTMLP.QEESLA.I.LAEFlqthh...............cerinGMSIE
Rw_RSIL806|g24476.t1 .LFCTFDIRNLYTMLP.QEEALN.I.LIEFlhvhg...............ynkvkCIPLE
Rw_RSIL806|g24547.t1 .AVILFDIKAAFDSVW.HDGLIY.K.LNEL.........................RLPQY
Rw_RSIL806|g24886.t1 .IFSRLDLRSGYHQIR.IK----.-.----.........................----D
Rw_RSIL806|g25038.t1 .YFSKLDLKFGFWQLP.IN----.-.----.........................----E
Rw_RSIL806|g25071.t1 .FFSKLDMKSGFWQIR.IK----.-.----.........................----E
Rw_RSIL806|g25105.t1 .YYTKFDFKSGYFQVP.LS----.-.----.........................----K
Rw_RSIL806|g25632.t1 .SFITMDVTDLYTMIP.QEGGVT.A.IKRLietsg...............lkqidG----
Rw_RSIL806|g25685.t1 .LFCTFDINNLYTMLP.QDEAIR.I.LGDFlrqhv...............gervkGVSIA
Rw_RSIL806|g25750.t1 .YFSKLDLKSGFYQIP.ID----.-.----.........................----D
Rw_RSIL806|g25908.t1 .---------------.------.-.----.........................-----
Rw_RSIL806|g26246.t1 .NLASLDISDMFNNVP.VTRAID.I.AIYRieqst..............afnnslFTKSD
Rw_RSIL806|g26606.t1 .LAVYVDYQKAYDKVW.HKGLIV.K.LNRL.........................GIPFG
Rw_RSIL806|g26705.t1 .YFSKLDLKTGYHQIPiHS----.-.----.........................-----
Rw_RSIL806|g26877.t1 .---------------.------.-.----.........................-----
Rw_RSIL806|g26957.t1 .LFITFDISNLYTMLP.QEESLA.I.LAEFlha..................hnceR----
Rw_RSIL806|g27067.t1 .FVSTLDLRSGYWQVE.MD----.-.----.........................---Q-
Rw_RSIL806|g27082.t1 .KFITADVENLYTMIP.REGGIN.A.LIRFldkyai............yhkigpfTIDM-
Rw_RSIL806|g27158.t1 .LFCTFDINNLYTMLP.QDESIR.I.LGDFlrenv...............gervkN----
Rw_RSIL806|g27506.t1 .YFSKLDLKSGYHQFR.IP----.-.----.........................----P
Rw_RSIL806|g27784.t1 .---------------.------.-.----.........................-----
Rw_RSIL806|g27857.t1 .LFITFDITNLYTMLP.QEESLA.T.LAEFlhthn...............cqrvnGLSID
Rw_RSIL806|g28113.t1 .---------------.------.-.----.........................-----
Rw_RSIL806|g28132.t1 .AVIFFDIKSAFDTVW.HYGLIY.K.MKDF.........................RLPDY
Rw_RSIL806|g28362.t1 .LFCTIDVMDLYTMVP.QAEGVL.S.LKKMldhlk...............lkcinGLTI-
Rw_RSIL806|g28382.t1 .LFCTFDINNLYTMLP.QQQSLD.I.LVEFfqtfq...............isnihS----
Rw_RSIL806|g28629.t1 .KFTKLDLSDAYLQVE.LD----.-.----.........................----E
Rw_RSIL806|g28716.t1 .LFCIFDIRNLYTMLP.QDEALD.I.LIEFihvhg...............ytkvkGIDLQ
Rw_RSIL806|g28814.t1 .LFCTFDIRNLYTMLP.QDEALK.I.LTEFlqhyg...............ytkvvKIYLN
Rw_RSIL806|g28819.t1 .LFCTFDIHNLYTMLP.QEESIR.I.LGEFleihg...............ytkvkAIDID
Rw_RSIL806|g28907.t1 .YYTKLDLRSGYFQIP.IR----.-.----.........................----E
Rw_RSIL806|g29414.t1 .---------------.------.-.----.........................--PMP
Rw_RSIL806|g29598.t1 .LFCTIDVADLYTMVP.QTEGVL.A.LKKMldhlk...............lkqvgD----
Rw_RSIL806|g29715.t1 .YFSKLDFQGGYHQVP.ID----.-.----.........................----E
Rw_RSIL806|g29754.t1 .---------------.------.-.----.........................-----
Rw_RSIL806|g29821.t1 .---------------.------.-.----.........................-----
Rw_RSIL806|g29924.t1 .---------------.------.-.----.........................-----
Rw_RSIL806|g30011.t1 .WFTKIDLKSGYYQIPiHP----.-.----.........................-----
Rw_RSIL806|g30211.t1 .FFSKLDMKSGFWQLP.IK----.-.----.........................----E
Rw_RSIL806|g30701.t1 .LLIFVDFLSAFDKMW.YPALIA.N.LVEL.........................DMPLP
Rw_RSIL806|g30711.t1 .IFSKLDLRSGYFQVP.LA----.-.----.........................----P
Rw_RSIL806|g30760.t1 .LFCTIDVVDLYTMIP.QTEDVL.S.LKKMld.....................ylK----
Rw_RSIL806|g30812.t1 .TMRSFYVESLYTNVP.VEKAIE.V.TLNYiyk...................qtkLVDVP
Rw_RSIL806|g30829.t1 .AVILFDIKAAFDSVW.HDGLIY.K.LNEL.........................RLPQY
Rw_RSIL806|g31306.t1 .---------------.------.-.----.........................-IPRD
Rw_RSIL806|g31394.t1 .FYSKLDLKFGYFQIPiHE----.-.----.........................-----
Rw_RSIL806|g31486.t1 .YFSKLDLKSGFYQIP.IN----.-.----.........................----E
Rw_RSIL806|g31530.t1 .YFTKLDLKSGYFQIP.IQ----.-.----.........................----E
Rw_RSIL806|g31611.t1 .-MVSFDIVSLYTNIP.LAETIQ.I.ILDHlykd................rtpptTIPRD
Rw_RSIL806|g31709.t1 .YYSKFDLKSGYHQIP.ID----.-.----.........................-----
Rw_RSIL806|g31745.t1 .---------------.------.-.----.........................-----
Rw_RSIL806|g31880.t1 .YFTTLDFKNGYFQIP.LA----.-.----.........................-----
Rw_RSIL806|g31935.t1 .FYTKLDLRSGYFQIP.IR----.-.----.........................----E
Rw_RSIL806|g32064.t1 .LFITFDVENLYTMIP.RQGALE.I.LLQFleqhlh............hnkigsiR----
Rw_RSIL806|g32193.t1 .KMVSFDIASLYTNVP.LTETID.I.ILKHlydg................hakppTISRE
Rw_RSIL806|g32229.t1 .---------------.------.-.----.........................-----
Rw_RSIL806|g32233.t1 .YFTKLDLKSGYFQIPiHE----.-.----.........................-----
Rw_RSIL806|g32396.t1 .WMNKADIQDAFKLLP.IK----.-.----.........................-----
Rw_RSIL806|g32478.t1 .NFVTFKIHNLSMNVS.HSSLLR.A.LGTFlvspl..............vdnrfyKLSSE
Rw_RSIL806|g32495.t1 .---------------.------.-.----.........................-----
Rw_RSIL806|g32569.t1 .ILCSMDVIDLYTMIPqTEGILA.I.RKMLn......................ylNIKQ-
Rw_RSIL806|g32571.t1 .LGIFVDFKTAFDKMW.HPVLIS.N.MLEL.........................DMPLN
Rw_RSIL806|g32675.t1 .YYTKFDFKSGYFQVP.LS----.-.----.........................----K
Rw_RSIL806|g32708.t1 .LFVIFDVADLYTMIP.RDGAIT.A.LTRFckkys..............vngkigNLNMD
Rw_RSIL806|g32742.t1 .LFVIFDVADLYTMIP.RDGAIA.A.LTRFcenna..............ingkigILKIS
Rw_RSIL806|g32805.t1 .SFITMDVTDLYTMIP.QEGS--.-.----.........................-----
Rw_RSIL806|g32830.t1 .KFITADVENLYTMIP.REGGIN.S.LIRFldkysk............yrkigpfTIDM-
Rw_RSIL806|g32895.t1 .KMVSFDIASLYTNVP.LTETID.I.ILKHlydg................hakpsTISRE
Rw_RSIL806|g32936.t1 .LFITFDINNLYTMLP.QEESLA.I.LAEFlrvhn...............cekvnGLSID
Rw_RSIL806|g33064.t1 .ILVSYDVVSLFTNVP.LTYTID.S.VLDQmyptckksc......lklprakqcrKCKQN
Rw_RSIL806|g33182.t1 .YYTTIDFKSGYFQVG.LD----.-.----.........................----P
Rw_RSIL806|g33227.t1 .IFSQLDLRSGYLKVP.LA----.-.----.........................----P
Rw_RSIL806|g33269.t1 .LFCTFDIRNLYTMLP.QDEALD.I.LVEFlrfhg...............ytkvkGIDLE
Rw_RSIL806|g33296.t1 .FFSKLDMKSGFWQIP.IE----.-.----.........................----E
Rw_RSIL806|g33895.t1 .LFCTFDIRNLYTMLP.QEEALD.I.LVEFlqfyg...............ytkvkGIDLK
Rw_RSIL806|g34245.t1 .LFCTIDVGDLYTMVPqIEGVLS.L.KKMLdylk................lkklgGLKIE
Rw_RSIL806|g34304.t1 .---------------.------.-.----.........................-----
Rw_RSIL806|g34307.t1 .YYTTIDFKSGYFQVG.LD----.-.----.........................----H
Rw_RSIL806|g34477.t1 .YTLFIDLEKAYDRVP.RNTLWE.V.LMEY.........................GIHGR
Rw_RSIL806|g34496.t1 .YFSSMDLHSGFWQIV.LD----.-.----.........................----P
Rw_RSIL806|g34515.t1 .IMLSLDIESLFTNTPvHEAINL.A.IKIImkkk.................qednRFTML
Rw_RSIL806|g34753.t1 .---------------.------.-.----.........................-----
Rw_RSIL806|g34771.t1 .KMVSFDVVSLFTKVPlARTTQL.I.LEKMygpehtclyd.....kemkqdewctNCKHR
Rw_RSIL806|g34882.t1 .LFVIFDVTDLYTMIP.RDGAIA.A.LRRFcqkys..............tngkigN----
Rw_RSIL806|g34935.t1 .RMISFDIQSLFTNIPvRETIEI.I.CNKLyctd................pklrpFIPKD
Rw_RSIL806|g34959.t1 .LFVTFDVTNLYTMIP.RDGAIF.A.LQKFlhkhg..............enrrihGMTID
Rw_RSIL806|g35015.t1 .AVIFFDIKAAFDTVW.FDGIIY.K.LFDL.........................RLPEY
Rw_RSIL806|g35032.t1 .YFSRLDLKSGYHQFR.IP----.-.----.........................----P
Rw_RSIL806|g35175.t1 .---------------.------.-.----.........................---DE
Rw_RSIL806|g35417.t1 .LFVTFDVADLYTIIP.RDGDIA.A.LRRFcqnysv............ngkignlKIDT-
Rw_RSIL806|g35558.t1 .IFCTIDVADLYTMVP.QTGGVL.S.LKKI.........................-----
Rw_RSIL806|g35559.t1 .---------------.------.-.----.........................-----
Rw_RSIL806|g35561.t1 .LFVTMDVTDLYTMIP.QEGGVT.A.IKKLmeasg...............lkqidGVK--
Rw_RSIL806|g35595.t1 .KFMTGDVENLYSMIP.REGGIN.A.LIRFlekhsk............yqrigpfT----
Rw_RSIL806|g35600.t1 .TVILFDIKAAFDSVW.HDGLIY.K.LNEL.........................RIPQY
Rw_RSIL806|g35689.t1 .YFTKLDLKSGYHQIRiHP----.-.----.........................-----
Rw_RSIL806|g35830.t1 .GVIFFDIKSAFDSVW.HDGLIY.K.MNDF.........................RLPVY
Rw_RSIL806|g35850.t1 .LFCTFDITDLYTMLP.QEESLH.V.LCEFliehg...............yrkiqGIPID
Rw_RSIL806|g35956.t1 .ATVFIDFKQAFDQLW.WTGC--.-.----.........................-----
Rw_RSIL806|g36156.t1 .WFTKLDLKSGYYQIPiHQ----.-.----.........................-----
Rw_RSIL806|g36157.t1 .---------------.------.-.----.........................-----
Rw_RSIL806|g36290.t1 .IKCSFDVESLYSNVP.VNEAIE.I.TLDYlyt...................prkLIDVP
Rw_RSIL806|g36358.t1 .YYTKFDFKSGYFQVP.LS----.-.----.........................----K
Rw_RSIL806|g36379.t1 .TVVYIDFLQAYDKLW.QQGFLL.K.LSYL.........................ECPLA
Rw_RSIL806|g36462.t1 .---------------.------.-.----.........................-----
Rw_RSIL806|g36463.t1 .YFTKLDLKSGYFQIP.IA----.-.----.........................----E
Rw_RSIL806|g36556.t1 .LFCTIDVMDLYTMVP.QTEGVL.L.LKKMldhlk...............lkqigGLKIE
Rw_RSIL806|g36604.t1 .KFIVIDVTDLYTMIP.REEALH.A.LMRFlenn.................shhgKIGTL
Rw_RSIL806|g36625.t1 .IFSKLDLRSGYFQVP.LA----.-.----.........................----P
Rw_RSIL806|g36747.t1 .IFCTIDVIDLYTMIPqIEGVLS.-.----.........................-----
Rw_RSIL806|g36756.t1 .SFITMDVTDLYTMIP.QEGGVT.A.IKRLieasg...............lkqidGVK--
Rw_RSIL806|g36873.t1 .LFVSFNINDLCLNFS.HQQVMD.A.LEHFlhsy................issdhS----
Rw_RSIL806|g36892.t1 .---------------.------.-.----.........................-----
Rw_RSIL806|g37032.t1 .FVSTLDLRSGYWQVE.MD----.-.----.........................----D
Rw_RSIL806|g37601.t1 .LLVIFDVTDLYTMIP.RDGAIA.A.LRRFcqkys..............angkigNLKVE
Rw_RSIL806|g37606.t1 .LFCTVQITNFYTMDT.HKNMLD.I.VEHFl......................snNLATN
Rw_RSIL806|g37743.t1 .---------------.------.-.----.........................-----
Rw_RSIL806|g37795.t1 .YYTTIDFKSGYFQVG.LD----.-.----.........................----P
Rw_RSIL806|g37808.t1 .KMVSFDISSLYTNVP.LDETIE.I.ILKNlyet................ratppTIQRD
Rw_RSIL806|g37981.t1 .---------------.-EALMQ.F.LERH.........................LCNKK
Rw_RSIL806|g38073.t1 .---------------.------.-.----.........................-----
Rw_RSIL806|g38212.t1 .FMCFIDFKKAFDSIS.HNKLWT.T.MMKM.........................GYPPH
Rw_RSIL806|g38285.t1 .LLCTMDVLDLYTMIP.QTEGIR.S.IKKLfd.....................ylNIKK-
Rw_RSIL806|g38515.t1 .VMISFDVASRYTNVP.VQEAIH.I.TLDMifk...................rpsPAPIS
Rw_RSIL806|g38530.t1 .YFTKFDFNAGYFQVP.LD----.-.----.........................----K
Rw_RSIL806|g38581.t1 .CLCTLDITDLYTMLP.QEESLN.V.LMEFlhysg...............yqkvkGIPCD
Rw_RSIL806|g38860.t1 .SFITMDVTDLYTMIP.QEGGVQ.A.IKRLieatg...............lrqidGVKKE
Rw_RSIL806|g39060.t1 .LICTMDVMDLYTIIP.QT----.-.----.........................-----
Rw_RSIL806|g39209.t1 .IMISFDVDNLYTNVP.VHEAIE.I.TLDLl.......................fKTPKS
Rw_RSIL806|g39222.t1 .LPGTMNVMDLYTMMPqIEGILS.-.----.........................-----
Rw_RSIL806|g39272.t1 .---------------.------.-.----.........................-----
Rw_RSIL806|g39336.t1 .---------------.---LLR.L.LEKYsk.....................hgT-IGP
Rw_RSIL806|g39345.t1 .---------------.------.-.----.........................-----
Rw_RSIL806|g39402.t1 .LLRTMDVMDLYTMML.QT--EG.I.L---.........................-----
Rw_RSIL806|g39410.t1 .---------------.------.-.----.........................-----
Rw_RSIL806|g39535.t1 .KFIVIDVTDLYTMIP.REGTLH.A.LMRFlenn.................syhgKIGTL
Rw_RSIL806|g39690.t1 .KFITADVKNLYTMIP.KGGALD.A.LYRFcvthg..............kngkigNLSVN
Rw_RSIL806|g39731.t1 .LFCTIDVADLYTMVPqIEGILS.L.KKMLdhlk................lkqvgGLKIE
Rw_RSIL806|g39885.t1 .FYTKFDFKSGYFQVP.LS----.-.----.........................----K
Rw_RSIL806|g39984.t1 .KMISFDLQSLFTNIPvRETIEI.I.CNKLyctd................sklrpFIPED
Rw_RSIL806|g40305.t1 .FFSKLDMKSGFWQIP.IK----.-.----.........................----E
Rw_RSIL806|g40431.t1 .LFVTMDVTDLYTMIP.QEGGVT.A.IKKLmeass...............lkqidGVK--
Rw_RSIL806|g40579.t1 .LFFFIDPHKYEEKIK.TDDLHS.V.LTLLddllkhk..........kitkdqykQMYPN
Rw_RSIL806|g40753.t1 .YLASLDIQDLYTNIP.VNKAIDiT.LKRLiesk................kldnlPLTKT
Rw_RSIL806|g40790.t1 .LFAAVHVNDLCTLIP.HEQWTE.S.LQHLlydyi..............pdgqvqGLTVD
Rw_RSIL806|g40818.t1 .---------------.------.-.----.........................--RTE
Rw_RSIL806|g40825.t1 .---------------.------.-.----.........................-----
Rw_RSIL806|g40917.t1 .KFITSDVENLYTMIP.RQGALE.A.LGRFcirhs..............kqgkigTFAID
Rw_RSIL806|g40968.t1 .AVILFDIKAAFDSVW.HDGLIY.K.LNQL.........................RLPQY
Rw_RSIL806|g40980.t1 .FFSKLDMKSGFWQLP.IK----.-.----.........................----E
Rw_RSIL806|g41005.t1 .---------------.------.-.----.........................-----
Rw_RSIL806|g41006.t1 .LFCTFDIHNLYTMLP.QHESIE.I.LGEFlevlg...............ytkvkGIDVT
Rw_RSIL806|g41180.t1 .LMCSLDVLSLFTNVT.LEKAIS.I.----.........................-----
Rw_RSIL806|g41214.t1 .SFITMDVTDLYTMIS.QEGRVT.A.LKRLieasg...............lkqidGVKKA
Rw_RSIL806|g41298.t1 .FYTKLDLKSGYFQLPiHE----.-.----.........................-----
Rw_RSIL806|g41318.t1 .---------------.------.-.----.........................-----
Rw_RSIL806|g41374.t1 .---------------.------.-.----.........................-----
Rw_RSIL806|g41606.t1 .----MDVLDLYTMIPqTEGILS.I.KKMLd......................ylNI--K
Rw_RSIL806|g41769.t1 .IFISFDVVSLFTNDP.LAYTID.L.VLDQm......................ypTCKKS
Rw_RSIL806|g41770.t1 .---------------.------.-.----.........................-----
Rw_RSIL806|g41801.t1 .HVASLDIQDLYTNIP.VNKAID.IaLKRLdes..................kkldNLPST
Rw_RSIL806|g42241.t1 .---------------.------.-.----.........................-----
Rw_RSIL806|g42582.t1 .LFCTIDVTDLYTMVPqIEGVLS.L.KKMLdhlk................lkqigGLKIE
Rw_RSIL806|g42657.t1 .-HTKFDFKAGYFQVP.LD----.-.----.........................----K
Rw_RSIL806|g43034.t1 .YFTSLDLKSGFWQIE.LD----.-.----.........................----D
Rw_RSIL806|g43080.t1 .LFVIFDVTDLYTMIP.RDGAIA.A.LTRFckkysm............nekignlK----
Rw_RSIL806|g43219.t1 .FICTMDVMDLYTMIP.QT----.-.----.........................-----
Rw_RSIL806|g43765.t1 .---------------.------.-.----.........................-----
Rw_RSIL806|g43852.t1 .---------------.------.-.----.........................-----
Rw_RSIL806|g44127.t1 .----MDVMDLYTMMPqTEGILS.I.RKMLn......................flNIKQV
Rw_RSIL806|g44159.t1 .---------------.------.-.----.........................-----
Rw_RSIL806|g44207.t1 .----MDVTDLYTMIP.QEGGVT.A.IKRLieasg...............lkqidGVKKE
Rw_RSIL806|g44208.t1 .LFCTIDVMDLYTMVP.QTEGVL.S.LKKMldhlk...............lkrinGLKIE
Rw_RSIL806|g44701.t1 .---------------.------.-.----.........................-----
Rw_RSIL806|g44715.t1 .LFVSFNINDLCLNFS.HEQALD.A.LEHFfnsyis.............sdhsiqGMTIS
Rw_RSIL806|g44918.t1 .SFITMDVTDLYTMI-.------.-.----.........................-----
Rw_RSIL806|g45070.t1 .---------------.------.-.----.........................-----
Rw_RSIL806|g45212.t1 .---------------.------.-.----.........................-----
Rw_RSIL806|g45269.t1 .---------------.------.-.----.........................-----
Rw_RSIL806|g45476.t1 .---------------.------.-.----.........................-----
Rw_RSIL806|g45641.t1 .KFITSDVENLYTMIP.RQGVLE.A.LGRFcirhs..............kqgeigTFTID
Rw_RSIL806|g45686.t1 .---------------.------.-.----.........................-----
Rw_RSIL806|g45718.t1 .FYSKLDLKSGYFQIP.IR----.-.----.........................----E
Rw_RSIL806|g46819.t1 .---------------.------.-.----.........................-----
Rw_RSIL806|g46905.t1 .---------------.------.-.----.........................-----
Rw_RSIL806|g47441.t1 .---------------.------.-.----.........................-----
Rw_RSIL806|g47704.t1 .---------------.------.-.----.........................-----
Rw_RSIL806|g47831.t1 .---------------.------.-.----.........................-----
Rw_RSIL806|g48137.t1 .KFITADVENLYTMIP.REGGID.A.LIRFlnkysk............yrkigpfT----
Rw_RSIL806|g48217.t1 .YFTKFDFKAGYFQVP.LD----.-.----.........................----K
                                                                                 

AI1M_Yeast           F.IDLV-..YKLLRA-GYIDEKGTYHKpM.--.---L....GLPQGSLISPILCNIVMTL
Athena_Av            GiSIDTI..IELARMVLQKNVFVHD--.N.KFyRQII....GGAMGSPFTLTLANIFMWY
Athena_Hc            -.-----..------------------.-.--.----....--AMGSPFTMTLANIYMFE
Athena_Pr            -.-----..------------------.-.--.----....--AMGSPFTMTLANIYMLK
AthenaL2_Av          -.DGQKI..EVIIR-LARFVMTNNYFKyNgQYyHQIK....GGAMGSPLTLTIANCYMFF
AthenaL3_Av          EiKGLKI..EAIIRLA-RYVIKNNYFSyNgQYyHQIR....GGAMGSPLTLTIANCYMFF
AthenaM_Av           Q.IDGIK..KEIILALTRFVISNNYFYfDgSYyKQKR....GGAMGSPLTLTIANTYMYF
AthenaO_Av           T.ILLL-..-----ARYVMKNNYFV-YgN.NYyKQIR....GGAMGSPLTLTISNAYMYF
BEL_Drome            PhTN-FQ..RIVWR---TTENEPLLHF.-.--.RLLT....VT-YGLAPSPFLAVRVLKQ
Cer1_Caeel           EkSKEIT..AFAI---------GSELF.-.--.EWN-....VLPFGLVISPALFQGTMEE
Cercyon_Sm           YtKL-QS..QSLLELMDLCLTTYFQF-.NnKIyKQTK....GTPMGSPISRLFAEAVMQR
COB3_Marpo           L.ESTL-..NQMWNAK-IMDVELGG--.-.--.---P....GVPQGSLISPILTNLYLDR
COI1_Podan           F.IDLY-..WKMVKA-GYVEFDKDKSSiI.--.----....GVPQGGIASPILSNLVLNE
Copia_Drome          EeIYMRL..PQGI-------SCNSDNV.-.--cKLNK....AI-YGLKQAARCWFEVFEQ
CRE1_Crifa           LkPIWGV..VKVALGGPGFLGVYRDGClKgNLwS-TK....GIRQGMVLGPLLYATGMAA
CRE2_Crifa           F.AFGV-..VNLSLGAAGELALYENGAkIhAL.KSTE....GVRQGMVLSPLLFANAMSG
CZAR_Tcruzi          WsPLWRV..TRLLLGTEGLVGFYEKGQlVhS-wKSTR....GVRQGMVLGPVLFSIGTIA
DIRS1_Dictyo         PqYRDLF..RFVW---------KGSHY.-.--.RWK-....TMPFGLSTAPRIFTMLLRP
Doc_Drome            H.KLLK-..SYLYNRVFAIR-CDTS-T.SrDC.AIEA....GVPQGSVLGPILYTLYTAD
dpol_DHBV            PaSSSRL..AVSD--------GQRVYY.-.--.--FR....KAPMGVGLSPFLLHLFTTA
dpol_HBV             HdSCSRN..LYVSLMLLFKTFGRKLHLyShPIiMGFR....KIPMGVGLSPFLLAQFTSA
DRE_Dictyo           M.VLTI-..MNLLNESETSVYINNSLSkSfTS.--KR....GTKQGDPISPTIFALVVEC
EC67_Ecoli           FlLNPVV..ATTLAKA----ACYNG--.-.--.---T....-LPQGSPCSPIISNLICNI
EC86_Ecoli           Y.NRLI-..SSVLTKI-----------.-.--cCYKN....LLPQGAPSSPKLANLICSK
EC107_Ecoli          L.PRNV-..VTML----TWICCYND--.-.--.----....ALPQGAPTSPAISNLVMRR
GilM_Giain           T.VAYIE..S--FL-AARHSS---D--lP.--.AVPA....GVPQGDPLSMAMFCQSLVW
Gypsy_Drome          EhDREKT..SFSV---------NGGKY.-.--.EFC-....RLPFGLRNASSIFQRALDD
Hebe1_Av             F.IINYL..ISFLSNRTA-AIEIENIL.S.RPfNLKS....GTPQGSPLSPLLYIMYTAD
Hebe2_Av             M.VRYL-..ISFLQNRTA-AIELENVL.SrSF.QLKS....GTPQGSPLSPLLYIIYTAD
Hebe7_Av             F.IINYL..ISFLSNRTA-AIEIENIL.-sRPfNLKS....GTPQGSPLSPLLYIMYTAD
Hebe8_Av             I.INYL-..ISFLSNRTAT-IEIENIL.S.RPfNLKS....GTPQGSPLSPLLYIMYTAD
Hebe10_Av            F.IINYL..ISFLSNR-TVAIEIENIL.S.RPfYLKS....GTPQGSPLSPLLYIMYTAD
I_Drote              I.INYIQ..NFMINR--KIIVRVGPHT.S.SPlPLSN....GIPLGSPISVILFLIAFNK
Jockey_Drome         L.YL-VV..KSFLEERT-FHVSVDGYKsSiKP.-IAA....GVPQGSVLGPTLYSVFASD
Juno1_Av             ArDRPKT..AFST---------RDQHY.-.--.-QFT....VLPQGVTNGPPAFQRIVSQ
Juno2_Av             A.DRPKT..AFST---------RDGHF.-.--.-QFK....VLPQGLTNGPPTFQRIVNQ
Juno3_Av             EsDKPKT..AFVTRDML-------WEY.-.--.---N....VMPQGIKNGPPTFQRIVNK
Juno4_Av             ArDRPKT..AFST---------RDQHY.-.--.-QFT....VLPQGVTNGPPAFQRIVSQ
Juno4a_Av            EkDKQKT..AFVTSEG----LFE----.-.--.--FN....VLPFGLSNAPATFQRIVNS
Juno4b_Av            EqDKKKT..AFVTSDG-----LYE---.-.--.--FN....VLPFGLSNAPATFQRIMNS
Lian_Aedae           I.TNWI-..HQMLKNRHLFSTLRQAAI.-.RKlSVC-....GCPQGGVLSPLLWNLVADT
LINE1_Human          Y.LKII-..RAIYDKPTANIILNGQKLeApPL.--KT....GTRQGCPLSPLLPNIVLEV
LINE1_Wolf           F.LD-IL..KAIYEKPTANIILNGEALgAfP-.-LRS....GTRQGCPLSPLLFNIVVEV
LtrA_Lacla           M.SQLI-..YKFLKA-GYLENWQYHKT.-.--.--YS....GTPQGGILSPLLANIYLHE
Mag_Av               S.KKLV-..--VI-------NTPLGLY.-.--.-QYN....RMPFGIANAPAIFQRTIDQ
Maui_Takru           A.LDWF-..RSYLSDRYQFAHVHGVP-.S.SYsRVSH....GVPQGSVLGPILFTLYMLP
Mdg3_Drome           E.SIKYT..SFVT---------PLGQY.-.--.EWL-....RMPFGLKNAPSVFQRFVNK
Micropia_Drome       EaSKPYT..AFVTREG----LFEF---.-.--.---N....KAPFGFKNSPAAFIRFVQF
MX65_Myxxa           V.AATL-..AVLMTESERQPVELEGILfHvPVgP--R....VCVQGAPTSPALCNAVLLR
Neptune_Fr           DeELLQL..LEIN-LSR--NDFIF---.NgKYyLQTK....GTAMGKRFAPAYANIFMAN
NeSL_Caeel           V.VDVVK..DMYQG--ASMRVKNATEKsDrIP.-IMS....GVKQGDPISPTLFNICLET
orf2_Calot           M.RRQI-..KAWLKA-GVLDNGHFSETtE.--.----....GTPQGGVISPLLANIALHG
Pao_Bmori            PeDKDAL..RYLWR-KDQRDNKPPEEN.-.--.RMTS....LI-FGASSSPSTA-IYVKN
Pat_Panre            SeLIYL-..AFRW---------EGKTF.-.--.-WMK....ALPFGLSSAPEYFTKLFRH
Penelope1_Av         F.DREQM..KKLLELS--VQDAPFRF-.QnKIyRQID....GVAMGNPLAPIIADLWMQK
Penelope1a_Av        F.NKEQ-..MEILLNL-SITDAPFRFQ.N.KIyKQTD....GVAMGNPLAPIIADLWMQK
Penelope2_Av         LnNTPFN..KFELTKLLQLAVCNVPFRfIdKYyTQYD....GVAMGSPLGPILADIFMNN
Penelope2a_Av        F.TKLT-..GKDLKHLFELAVTNTPFRfFdQLyMQID....GVSMGSPLAPVLADIFMTH
Penelope3_Av         FeMKYLL..ETSTKE--TNFIFNNKIY.-.--.SQIN....GVAMGSPLGPLFADIYVNY
Penelope3a_Av        N.LKWLL..EVSTAQ--THFHYNG---.-.NIyLQHN....GVSMGSPLGPLMADIFLVN
Penelope3b_Av        YeLKWLL..DTATKE--SHFVFNGKLY.-.--.RQVD....GIAMGSPLGPLFADIYVNY
Penelope5a_Av        K.RTDF-..AALLRVATSETHFIFDG-.-.HMyVQHN....GVAMGAPLAPVIADIFMAH
Penelope_Dv          I.PKQLF..MDIVRFCIEEN-RYF--KyEdKIyTQLK....GMPMGSPASPVIADILMEE
pol_BAEVM            PqSQELF..AFEWKDPE---RGISGQL.-.--.TWT-....RLPQGFKNSPTLFDEALHR
pol_CERV             KeSQLLT..AFTC---------PQGHY.-.--.QWN-....VVPFGLKQAPSIFPKTYAN
pol_HTLV2            KqYQPYF..AFTIPQPC--NYGPGTRY.-.--.AWT-....VLPQGFKNSPTLFEQQLAA
Poseidon_Tn          LsPA-QI..CTMLDLCL--NTTYFQFR.E.SFyRQKH....GCAMGSPVSPIVANLYMEE
pseudo_Shark         St--DTL..IRLAELVLTLNNFSF---.NsSHfLQKK....GEAMGTRMGPSYACLFVGY
R1_Dromr             F.VDYV-..RRWYSGGGTYFNGGDWRSeEfVP.--AR....GVKQGDPLSPVLFNLIIDR
R2_Drome             F.VDYVQ..NTYEGGGTSL-NGDGWSSeEfVP.--AR....GVKQGDPLSPILFNLVMDR
R4_Av                I.CKWKV..RYEA------RDPRGNILrS.SYlKIKS....GVLQGDSFSPLLFCIAMAP
R9_4_Av              L.VKLI-..MDQYTNINTIITCSGSI-.SnKI.NISS....GVKQGDPLSSLLFNMVIDE
R9_Av                L.VKLI-..MDQYTNVNTVITCSGSIS.N.KI.NISS....GVKQGDPLSSLLFNLVIDE
R9a_Av               F.IELVR..NQYIDSCT--SISYKEVS.SkKI.FIKR....GVKQGDSLSPLLFNLVTDE
RTE1_Av              I.ITLL-..QNIYET-SQSAVRIGNDY.G.EWfQTDV....GTRQGDPLSPLLFIAYLER
RTE2_Av              L.VNLL-..KMLYKDSIAK-VKINGEM.SdSF.EMNT....GVMQGGIPSPLLFNILFDF
RTE3_Av              D.LRLIR..NLYWDQKAAMRVNNDI--.S.EYtNIKR....GVRQGCVLSPDLFNIYSEM
RTE4_Av              M.VNAIQ..A-IYHNSQ-SVVLLDGHL.SeEF.QVTT....GVLQGDTLAPFLFIIVMDY
RTE_BovB_Av          L.IILM-..KNLYTNQ---QASVKTDYgNtNWfNIGK....GVRQGCILSPYLFNLYAEH
SART1_Bommo          L.RNLI-..EDYLAGRA--VVFPERR-.GwGHkAVSC....GVPQGSVLGPLLWDVGFDW
SLACS_Trybg          WsPLWRL..VSLLLGTTGEVGFYENGKlChT-wESTR....GVRQGMVLGPLLFSIGTLA
Soliton1_Av          L.IAWL-..RHYLKERKAY-IDIKNHL.SnTF.NLAK....GVPQGSCIGPVLFIVYHHD
Soliton2_Av          I.LKLLL..A-WLSNRRAY-VNYGDHN.S.RVlYMHT....GLPQGSSLSPYLFIVYHSD
Soliton3_Av          L.LTMI-..ESWLRNRQAYINLGENR-.SdNF.NTDI....GLPQGSSLSPYLFIIYHCD
Soliton4_Av          L.LKIV-..LCWLENRKAYISLGKKD-.S.TIfRLDI....GLPQGSSLSPYLFIVYHSD
Soliton5_Av          L.LK-IL..GNWLTNRNAYISFGKTK-.SnMFrTQI-....GLPQGSALSAFVFIVYHAD
Soliton6_Av          L.LRWIF..A-WLTGR-TMSIHVGEVV.SkSI.NIFV....GTPQGSVLAATLFRLHVHF
Soliton6a_Av         L.IKWI-..ASWLKGR-SLSIHHGE-KsS.RTiSMFV....GAPQGSILAATLFRLHIHF
Soliton6b_Av         L.VKWI-..YHWLQNR-TMSVYHGDKI.SkKI.DIKV....GAPQGSVLAATLFRLHIHF
Soliton7_Av          Y.LSWI-..YSWLAGRRAY-IEIAGKK.S.RCfNIYK....GCPQGSIFSPTLFITYHAD
Soliton8_Av          Y.VLWI-..DAWLSGRR-CYIDINGTK.S.RWfDIEK....GGPQGSVLTPTLFISYHGD
Soliton9a_Av         Y.LNWI-..DVWLRNRKRFIDFNGCHS.-.RLfSIGK....GGPQGSVLTPTLFITYHCD
Soliton9b_Av         Y.LNWI-..DVWLRNRKCF-IDING-CrS.RLfSIDK....GGPQGSVLTPTLFITYHCD
Ta11_Arath           W.VDWI-..IFCISSVSYKILLNGSPKgFiKP.--SR....GIRQGDPISPFLFILCTEA
Tad1_Neuro           I.IRWV-..ASFVAGR-RGSLFFDD--eTsRPyAITA....GVPQGSPLSPILFILFITP
TelKA1_Av            EkSREKT..AFIT---------HKGLY.-.--.E-FK....VMPYGLTNAPATFQRLMDI
TelKA1a_Av           KnSKEKT..AFVTH---------KGLF.-.--.E-FN....VMPFGLTNAPATFQRLMDV
TelKA2_Av            PeSQAMT..AFIS---------HKGLY.-.--.E-FK....VMPYGLMNAPATFQRLMDI
TelKA3a_Av           E.SKPLT..AFVT---------HRGLF.-.--.E-CT....VMPFGLTNAPATFQRLMDI
TelKA3b_Av           E.SKPLT..AFVT---------HRGLF.-.--.E-CT....VMPFGLTNAPATFQRLMDI
TelKA4_Av            PsSRDKT..AFTC---------HAGLF.-.--.-RFR....VMPFGLTNAPATFQRLMDL
TERT1_Calb           Q.KGNIL..EVCRSQIYDVVGSVKDARgNlHLyKRKR....GVFQGFSLSSIFCDILYSA
TERT_Giain           A.RIYKR..EDIIKML-ELHLLNPLVIhEgGVyRLTS....GIPQGSVVSTVLFNCYSSL
TERT_Ratno           I.SMNES..SSSLFDFFLHFLRHSVVKiGdRCyTQCQ....GIPQGSSLSTLLCSLCFGD
TERT_Schpo           T.KSS-S..E-IFKMLKE-HLSGHIVKiGnSQyLQKV....GIPQGSILSSFLCHFYMED
Tf2_Schpo            KgDEHKL..AFRC---------PRGVF.-.--.EYL-....VMPYGISTAPAHFQYFINT
Tnt1_Tobac           EeIYMEQ..PEGF------EVAGKKHM.-.-VcKLNK....SL-YGLKQAPRQWYMKFDS
TRAS1_Bommo          L.RRVI-..SSYLSDR-RVSVRYAGAEyE.RA.T-SK....GCVQGSIGGPILWNLLLDP
TRS1_Trybr           I.VKWC-..VSFLSNR-TGRVRFKEKLsRsR-.TFER....GVPQGIVLGPIMFIIVMNS
Tx1_Av               I.INWI-..KLLYGNG-SFRIKLNNYI.StSI.AFSS....GVRQGCSLSGLLFIICLEP
Ty3_Caeel            EkSKEIT..AFAI--------GSEL-F.-.--.EWN-....VLPFGLVISPALFQGTMEE
Ty3_Yeast            PkDRYKT..AFVT---------PSGKY.-.--.EYT-....VMPFGLVNAPSTFARYMAD
Vesta1a_Av           E.DKAKT..AFVTS---------FGLF.-.--.-QYN....VLPMGLRNSPPTFQKVMTD
Vesta1b_Av           A.DKAKT..AFVT---------PFGLY.-.--.-QFN....VLPMGLKNSPPTFQKVMTD
Vesta2_Av            E.DKHKT..AFITAD-----GLYEW--.-.--.--N-....VLAQGLKNSPPSFQRVMAD
Vesta3_Av            PgDRAKT..AFIT---------PFGLF.-.--.EWS-....VLPQGLRNSPPTFQRTMSK
Vesta4a_Av           PvDRAKT..AFLVS---------QGHY.-.--.-QYL....VLSMGPQNAPAAFQKTMSH
Vesta4b_Av           Q.DREKT..AFVVS---------SGHY.-.--.EY-S....VLPMGPTNGPACFQKTMSN
Vesta5_Av            EdDKHKT..AFITT--------HGLFE.-.--.--FN....VLAQGLKNSPPSFQRIMSS
Vesta6a_Av           Q.DKDKT..AFVT---------QDGLY.-.--.-QFE....VLPMGLMNAPPTFQRLMHN
Vesta6b_Av           S.DIPKT..AIITQ-----DGLYE---.-.--.--FT....VLAQGLMNAPPTFQRVMIE
Vesta6c_Av           A.DKEKT..AFVT---------PDGHY.-.--.E-FN....VLPQGLMNAPASFQRVMNN
Vesta7_Av            G.DKDRT..TFTT---------YNGLF.-.--.R-FN....VMPQGLKNSPSNFQRIMYE
Vesta_Pr             A.DKAKT..AFTT---------PFGHF.-.--.-QFN....VLPMGLKNSPPTFQKVMTN
YM40_Marpo           L.LALY-..WKLVRA-GYVNQGKAEPHlL.--.---T....GVPQGRILSPLLSNIYLHQ
Zepp_Chlvu           V.QRWV-..HILHSGTTSRVAFNGWHTdAfPV.--AA....GVFQGSPLSPLLFVLARAP
Rw_RSIL806|g171.t1   -.--IKA..EAIIRLC-RFVIQNNYFSyNgKYfHQVR....GGAMGSPLILTIANCYMYF
Rw_RSIL806|g4050.t1  Y.VNTIIplACLVLDT-NCFVFDNKYY.-.--.KQIR....GGAMGSPFTMTLANIYMYE
Rw_RSIL806|g4819.t1  A.SRDKT..AFISH---------AGLF.-.--.-RFR....VMPFGLTNAPATFQRLMDL
Rw_RSIL806|g5189.t1  Y.LNWI-..YAWLLDRR-GFIEINETR.S.RWfNIDK....GCPQGSVLSPTLFITYNCD
Rw_RSIL806|g5756.t1  V.--DF-..RTLLEEATSKTHFTFNNL.-.MY.VQHN....GVAVGAPLASVIADIFITR
Rw_RSIL806|g6285.t1  E.KRAKT..AFTT---------PDGLW.-.--.E-FT....RLSQGLKNSPSVFQRLMNQ
Rw_RSIL806|g7312.t1  -.-----..------------------.-.--.----....-------------------
Rw_RSIL806|g10301.t1 D.LKELL..TFATTK--SHFLFDGKIY.-.--.DQVD....GVSMGSPLAPLLAEIFLQE
Rw_RSIL806|g12894.t1 S.IDMI-..IKMARLI--LDTNYFAYI.N.KYyKQTR....GGAMGSAFTQVYANIYMLE
Rw_RSIL806|g13561.t1 I.GNLTI..DAILR-LARVVLDTNSFAyKdKYyRQIK....GGAMGSPFTMILTNIYMFD
Rw_RSIL806|g13766.t1 A.SRDKT..AFIS---------HADLF.-.--.-RSR....VMPFGLTNAPATFQRLTNL
Rw_RSIL806|g14459.t1 T.IIEL-..ARLVLQT-NNFVYGK---.-.KIyRQII....GGAMGSAFTLTLANVFMWK
Rw_RSIL806|g15638.t1 T.IIELA..RVVL-QANA-FVYNNKFY.-.--.RQII....GGAMGSAFTLTLANIFMWK
Rw_RSIL806|g15640.t1 T.ILQLI..RLVLDE--QYFIYNYKLY.-.--.RQTA....GSASGSSLTIPLVYIYLFY
Rw_RSIL806|g16519.t1 PrDKQKT..TFIP--------SYGLFE.-.--.--FN....VLPQGLINGPPVFQRIMNE
Rw_RSIL806|g17671.t1 FcQTNLT..KSDLRELSKLCLKNGYFTfNgRFyHQKN....GLPMGNILSGLIADIYLHD
Rw_RSIL806|g18028.t1 H.DKKKT..AFVTTDG------LFE--.-.--.--FN....VMSFGLSNAGATFQRLINS
Rw_RSIL806|g18155.t1 R.IDDI-..MRMARLVL--DTNIFA-Y.EnKYyRQIR....GGAMGSAFTRTLANIYMLH
Rw_RSIL806|g18271.t1 -.-----..------------------.-.--.----....------PLTLTVANCYIFF
Rw_RSIL806|g18391.t1 I.NGLKI..ETIIRSC-RFVVHNNYFSyNgKYyHQVR....GGAMGSPV-----------
Rw_RSIL806|g18531.t1 -.-----..------------------.-.--.----....-------LTLTIANCYIFF
Rw_RSIL806|g18755.t1 T.-----..---IVELGRIVLKANAFVcGnKFyRQII....GGAMGSAFTLTLANIFMWK
Rw_RSIL806|g19000.t1 Q.SLWP-..--FYS-----IKWNNNYY.-.--.-FFV....CLPFGSPSSPKLFDRLSEA
Rw_RSIL806|g20383.t1 T.IIRLS..RFVMRN--NYFSY-----.DgQYyHQIR....GGAMGSPLTLTMANCYMFF
Rw_RSIL806|g21188.t1 E.LNELF..NYCTK--YSNFTFNDEHY.-.--.DQIN....GVAMGSPLAPILAHLFMSN
Rw_RSIL806|g21611.t1 E.SRPKT..AFIT---------HAGLF.-.--.-QFK....VMPFGLTNAPATFQRLMDL
Rw_RSIL806|g22450.t1 -.NGLKI..EAIIRLA-RFVMQNNYFKyDgQFyHQIR....GEAMGSPLTLTIANCYMYF
Rw_RSIL806|g22584.t1 -.-----..----NDRTERFNQIRSSLcAsKMnSSRS....ETPQGSPLSPLLYIIYTSD
Rw_RSIL806|g22608.t1 -.-----..------------------.-.--.----....-------------------
Rw_RSIL806|g23484.t1 A.IMRM-..ARLILDT-NCFVYNNKYY.-.--.RQIR....GGAMGSAFTQVLANIYMYE
Rw_RSIL806|g24037.t1 I.ILALT..RFVMTN--------NYFYfDgSYyKQIR....GGAMGSPLTLTIANAYMYF
Rw_RSIL806|g24133.t1 E.DKHKT..AFIT---------PDGLY.-.--.EWN-....VLPQGLKNSPPSFQRLMLD
Rw_RSIL806|g24311.t1 S.DKEKT..AFAT---------PDGHY.-.--.E-FN....VLAQGLMNAPASFQRVMNN
Rw_RSIL806|g24398.t1 T.IIEL-..ARLVLQTNAF-VYGKKLY.-.--.RQII....GGAMGSAFTLTLANIFMWK
Rw_RSIL806|g24476.t1 A.IRKL-..ASIVLK-ENVFVYDKKIY.-.--.RQVL....GGAMGSSFTLTLANIFMWK
Rw_RSIL806|g24547.t1 L.TNYL-..ISFLQNRT-AAIEIENIL.S.RPfNLNS....GTPQGSPLSPLLYTIYTAD
Rw_RSIL806|g24886.t1 E.DIEKT..AFRT--------RYGSFE.-.--.--FV....VLPFGLTNAPPTFMRLMNS
Rw_RSIL806|g25038.t1 K.DRFKT..AFIT---------PFGLF.-.--.EWL-....VLPQGLRNSPPSFQRIMNN
Rw_RSIL806|g25071.t1 E.DKHKT..AFITLD-----GLYEW--.-.--.--N-....ILAQELKNSPLSFKRVMTD
Rw_RSIL806|g25105.t1 E.DRPKT..AFSTR---------DNHY.-.--.-QFT....VLPQGITNGPATFQRVINH
Rw_RSIL806|g25632.t1 -.---VK..KEIILALTRFVITNNYFYlDgSYyKQIK....GGAMGSPLTLTIANTYMYF
Rw_RSIL806|g25685.t1 T.IQKLA..EIVLKE-NA-FIYDNKFY.-.--.KQII....GGAMGSPFTLTLANIFMWH
Rw_RSIL806|g25750.t1 N.DKEKT..AFIT---------PFGLY.-.--.-QFN....VLPMGLRNSPPTFQKVMTD
Rw_RSIL806|g25908.t1 -.-----..-------------PFGLF.-.--.EWL-....VLPQGLRNSPPSFQRIMNN
Rw_RSIL806|g26246.t1 V.KQMIL..I-SLNN--SFIRFNGKFY.-.--.RQKS....GLPMGNCLSPLLADLYMDD
Rw_RSIL806|g26606.t1 L.LKLI-..FSWLNDRRAYVLFGESK-.S.KIfHSSV....GLPQGSSLSPYLFIVYHSD
Rw_RSIL806|g26705.t1 S.DKEKT..TFVT---------YNGIF.-.--.-HFN....VMPQGLKNAPSSFQRIMYE
Rw_RSIL806|g26877.t1 -.-----..-----------NTHKGLF.-.--.-QFN....PLPFGVASVPSIFQKIMDQ
Rw_RSIL806|g26957.t1 -.VNGIS..IDTIVEFGRVVLQANAFVySnKFyRQII....GGAMGSAFILTLANIFMGK
Rw_RSIL806|g27067.t1 D.SRKKT..AFVTH---------KGLF.-.--.E-FN....VMPFGLTNAPATFQRLMDI
Rw_RSIL806|g27082.t1 I.LKM--..ARLILDT-NYFVYKN---.-.KYyQQKR....GGAMGSAFTQVFANIYMLE
Rw_RSIL806|g27158.t1 -.---IS..VTTIQKLAEIVLKENAFVyDhKFyQQII....GGAMGSPFTLTLANIFMWD
Rw_RSIL806|g27506.t1 S.DRAKT..AFVVSQ---------GHY.-.--.E-FL....VLSMGPQNAPAGFQKTMCQ
Rw_RSIL806|g27784.t1 -.-----..------------------.-.--.----....-------------------
Rw_RSIL806|g27857.t1 TiIKLA-..RVVL-QANA-FIYNKKFY.-.--.RQII....GGAMGSPFTLTLANIFMWK
Rw_RSIL806|g28113.t1 -.-----..------------------.-.--.----....-------------------
Rw_RSIL806|g28132.t1 L.IYWTI..SFLYK-RTA-HIEIENQL.S.R-.----....-------------------
Rw_RSIL806|g28362.t1 -.-----..ETIIRL-SRFVMQNNSFSyDgQYyQQIR....GGAMGSPLTLTVANCYMFF
Rw_RSIL806|g28382.t1 -.---ID..HQTIRELARIVIEENVFVyRnKYyQQII....GGAMGSPFTLTLANIFMWK
Rw_RSIL806|g28629.t1 P.SKNL-..-VII-------NTPLGLF.-.--.R-YN....RMPFGISNAPAIFQRIIDQ
Rw_RSIL806|g28716.t1 T.IKEL-..ASIVLK-ENVFVYDKKIY.-.--.RQTI....GGAM-------------VR
Rw_RSIL806|g28814.t1 T.IGE--..------LATIVLKENVFAyGnKIyQQIL....ASAMSSSFTLTLANILMWN
Rw_RSIL806|g28819.t1 T.IKQL-..ASIVLQ-------ENAFVyDkKIyKQTT....GGAMGSSFTLTLANIFMWK
Rw_RSIL806|g28907.t1 E.DKHKT..AFIT---------VHGLY.-.--.E-FN....VLAQGLKNSPPSFQRIMSN
Rw_RSIL806|g29414.t1 Q.VDDTL..D-SLRE--AAFITHRGLY.-.--.E-FL....VMPFGLSNAPATFQRLMDL
Rw_RSIL806|g29598.t1 -.-LKI-..ETIIRLS-RFVMQNNYFSyNgQYyHQIR....GGAMGSPLTLTVANCYMFF
Rw_RSIL806|g29715.t1 S.DKPKT..AFVTRD-------KFWEY.-.--.---N....VMPQGIKNGPPTFQRIINK
Rw_RSIL806|g29754.t1 -.-----..------------------.-.--.----....-------------------
Rw_RSIL806|g29821.t1 -.-----..-------KTHFTFNNK--.-.-LdIQHN....GVGMGAPLAPIIAEVFMAN
Rw_RSIL806|g29924.t1 -.-----..--FISKLIDIKIDNDDRLaSlDViDLFNnvpiSLPMGNVLSPLLADLYMHE
Rw_RSIL806|g30011.t1 A.DKSKT..AFITQ---------DGLY.-.--.-QFQ....VLPMGLMNAPPTFQRVMNN
Rw_RSIL806|g30211.t1 E.DKFKT..AFIT---------PDGLF.-.--.EWN-....VLAQGLKNSPPSFQRVMTD
Rw_RSIL806|g30701.t1 L.IKWI-..YQWLQER-TMSIHHGDSQ.SkTV.KLYV....GAPQGSVLAATLFRIHIHF
Rw_RSIL806|g30711.t1 D.EREKT..AFIT---------HDGLW.-.--.-QFN....RLPQGLKNAPSVFQRLMNQ
Rw_RSIL806|g30760.t1 -.-----..------------------.-.--.----....-------------------
Rw_RSIL806|g30812.t1 F.DKEQ-..MKILLNL-SIRDSTFRFQ.N.KIyRQID....RVAMGNPLAPIIADLWMQK
Rw_RSIL806|g30829.t1 V.MNY--..---L--------------.-.--.---S....GTPQGSPLSPLLYIIYTAD
Rw_RSIL806|g31306.t1 D.MKKLL..EFATQD--SHFLFNGKIY.-.--.DQKD....GVSMGSPLAPLLAEIFLQD
Rw_RSIL806|g31394.t1 A.DKEKT..SFITQDG-------LWE-.-.--.--FN....VLPQGIMNGPPTFQRTMHN
Rw_RSIL806|g31486.t1 A.DREKT..AFVT---------PFGLY.-.--.-QFN....VLPMGLINSPPTFQKVMND
Rw_RSIL806|g31530.t1 E.DKQKT..AFITTT-------GLWE-.-.--.--FN....VLPQGLKNAPPSFQRIMYN
Rw_RSIL806|g31611.t1 D.MKKLL..EFATQD--SHFLFNGKIY.-.--.DQKD....GVSMGSPLAPLLAEIFLQD
Rw_RSIL806|g31709.t1 HrDKHKA..AFIM--------SYGLFE.-.--.--FN....VLPQGLINGPPVFQRIMNE
Rw_RSIL806|g31745.t1 -.-----..------------DYFNL-.-.--.KQIK....AEAMGSRLPLTIANCYMYF
Rw_RSIL806|g31880.t1 IhDRPKT..AFSTR---------DNHY.-.--.-QFK....VLPQGVKNGPPTFQRIVNQ
Rw_RSIL806|g31935.t1 E.DKHKT..AFIT------VHGLFE--.-.--.--FN....VLAQGLKNSPPSFQRIMSD
Rw_RSIL806|g32064.t1 -.IDDI-..KRMAR----LVLDTNSFAyEhKYyRQIR....GGAMGSAFTRTLANIYM--
Rw_RSIL806|g32193.t1 D.MKELL..DLATEK--SHFLFNGQLY.-.--.DQID....GVSMGSPLAPLNR------
Rw_RSIL806|g32229.t1 -.DRPKT..AFST---------RDGHF.-.--.-QFK....VLPQGLTNGPPTFQRIVNQ
Rw_RSIL806|g32233.t1 S.DIPKT..AIITQ---------DGLY.-.--.E-FT....VLAQGLMNAPPTFQRVMNE
Rw_RSIL806|g32396.t1 P.SLWP-..--FYG------IKWNNYY.-.--.YFFV....RLPFDSRSSPKLFDMLSEA
Rw_RSIL806|g32478.t1 S.IEELM..ALVLKNI--FFTFNKKLY.-.--.RVMK....GCPLNLPLTDLLCNIYLHD
Rw_RSIL806|g32495.t1 -.-----..------------------.-.--.-IIG....GIRQGCSLSGYLYVMCLEP
Rw_RSIL806|g32569.t1 I.KGLTI..ETIIRLC-RFVVHNNYFSyNeKFyYQVR....GGAMGSPLTLTITNCYMFF
Rw_RSIL806|g32571.t1 L.KEIIE..HVYISG------------.-.--.----....-------------------
Rw_RSIL806|g32675.t1 E.DRPKT..AFSTR---------DNHY.-.--.-QFT....VLPQGITNGPATFQRVINH
Rw_RSIL806|g32708.t1 T.IIQL-..ACVVLDTN--SFAYKDKY.-.-Y.RQIK....GGAMGSPFTMVLANIYMLE
Rw_RSIL806|g32742.t1 T.IIQL-..ACVVLDTN--SFAY----.KdKYyRQIK....GGAMGSPFTMVLANIYMLE
Rw_RSIL806|g32805.t1 -.-----..------------------.-.--.----....-------------------
Rw_RSIL806|g32830.t1 I.LKM--..ARLILD-------TNCFAyKnKYyQQKR....GGAMGSAFTQVFANIYMLE
Rw_RSIL806|g32895.t1 D.LKELL..DLATEK--SHFLFNGQLY.-.--.DQID....GVSMGR-------------
Rw_RSIL806|g32936.t1 T.IIEL-..ARIVLQANA-FVYNKKFY.-.--.RQII....GGAMGSAFTLTLANIFMWK
Rw_RSIL806|g33064.t1 VdFRTLL..EEVTSK--THFTFNNKMY.-.--.VQHN....GVAMGAPLAPVIADIFMTY
Rw_RSIL806|g33182.t1 K.DRPKT..AFSTR---------DQHY.-.--.-QFT....VLPQGVTNGPPAFQRIVSQ
Rw_RSIL806|g33227.t1 E.EHAKT..AFTT---------PDGLW.-.--.E-FT....RLPQGLKNSPSVFQRLMN-
Rw_RSIL806|g33269.t1 T.IRQLA..AIVLKE--NVFVYGNKIY.-.--.KQVL....GGAMGSSFTLTLANIFMWK
Rw_RSIL806|g33296.t1 E.DRHKT..AFIT---------PEGLY.-.--.EWN-....VLAQGLMNSPPSFQRVMAD
Rw_RSIL806|g33895.t1 T.IRELA..AIILKE--NVFVYGNKIY.-.--.QQVL....GGAMGSSFTLSLANIFMWK
Rw_RSIL806|g34245.t1 T.IIRLS..RFVMKN--NYFSYNGQYY.-.--.HQIR....GGAMGSPLTLTIANCYMFF
Rw_RSIL806|g34304.t1 -.-----..------------------.-.--.----....HGAMGSPFTMVLANIYMLE
Rw_RSIL806|g34307.t1 K.DCPKT..AFSTR---------DQHY.-.--.-QFT....VLPQGVTNGPPAFQRIVSQ
Rw_RSIL806|g34477.t1 L.LAAI-..QSLYNNCKDC-VRINGRK.SeSF.QVKV....GLRQGCVLSPLLFMVFMDK
Rw_RSIL806|g34496.t1 A.SRGKT..AFIS------HVGLFR--.-.--.--FR....VMPFSLTNAPATFQRLMDL
Rw_RSIL806|g34515.t1 NeEDLKH..RFYL----AVTNTPFRFY.N.ELyLQVD....GVSMDSPLASILADIFMEH
Rw_RSIL806|g34753.t1 -.-----..-----------------L.K.RI.LLIK....GGAMGSPFTMVLANIYMLE
Rw_RSIL806|g34771.t1 SeLKWLL..DTATKE--SHFLFNKKIY.-.--.RQID....GIAMGSPLGPLFADVYMNY
Rw_RSIL806|g34882.t1 -.--LKV..ETIIKLA-SVVLDTNSFAyKdKYyRQIK....GGAMGSPFTMVLANIYMLE
Rw_RSIL806|g34935.t1 YfRKLL-..EFTTTVS-AVELF-----.-.--.----....-------------------
Rw_RSIL806|g34959.t1 T.ITRL-..ARLVLDT-NCFVYEKKYY.-.--.QQIR....GGAMGSPFTMTLANIYMWE
Rw_RSIL806|g35015.t1 L.ICYI-..ISFLDNRTA-SIEIENIL.SkSI.LLRS....GTPQGSPLSPLLYIIYTSD
Rw_RSIL806|g35032.t1 V.DRPKT..AFVVSQ---------GHY.-.--.E-FR....VLSMGPQNAPAAFQKIMYK
Rw_RSIL806|g35175.t1 L.LRPLF..NKMASNTTVTSGTENGKY.-.-F.HQVH....VGTMGSTLTLTIANCYMYF
Rw_RSIL806|g35417.t1 I.IKL--..ASVVLD--TNIFAYKN--.-.KYyRQIK....GRAMSSPFTMILANRYILE
Rw_RSIL806|g35558.t1 -.-----..------------------.-.--.----....-------------------
Rw_RSIL806|g35559.t1 -.-----..------------------.-.--.----....---MGSPLTLTIANCYMFF
Rw_RSIL806|g35561.t1 -.-----..KEIILALTRFVITNNYFYlDgSYyKQIR....AYRYGFLL-----------
Rw_RSIL806|g35595.t1 -.IDMI-..----LKMARLILDTNYFAyEnKYyHQKR....GGAMGSAFTQVYANIYMLE
Rw_RSIL806|g35600.t1 L.MYYL-..ISFLQNRTA-SIEIENSL.StPF.HLNS....GTPQGSPLSPLLYIIYTAD
Rw_RSIL806|g35689.t1 D.DKDKT..TFVTS--------HGAFR.-.--.--FN....VMPQGLTNSPSNFQRLMYD
Rw_RSIL806|g35830.t1 L.IRWTI..SFLYRR--TAQIELENQL.ShSF.EIKS....GTPQGSPLSPLLYILFTSD
Rw_RSIL806|g35850.t1 A.IRKLA..RLVL----TENVFVDGKK.-.-IyRQIL....GGAMGSPFTLTLANIFMWK
Rw_RSIL806|g35956.t1 -.-----..------------------.-.--.----....-------------------
Rw_RSIL806|g36156.t1 A.DKEKT..AFVTQ---------DGLY.-.--.-QFE....VLPMGLMNAPPTFQRIMNN
Rw_RSIL806|g36157.t1 -.-----..------------------.-.--.----....-------------------
Rw_RSIL806|g36290.t1 F.NRDQM..KTLL-NL-SITDAPFQFH.N.KIyKQID....GVAMGNPLAPIIADLWMQK
Rw_RSIL806|g36358.t1 E.DRPKT..AFSTR---------DNHY.-.--.-QST....VLPQGITNGPATFQRVINH
Rw_RSIL806|g36379.t1 Y.MQWIT..NYFLD-R-SCIIDIDEHL.SqPI.HIKS....GVPQ---------------
Rw_RSIL806|g36462.t1 -.-----..-------------YEN--.-.KYyRQIR....GGAMGSAFTQTLANIYMLD
Rw_RSIL806|g36463.t1 E.EKEKT..AFVT---------PDDHY.-.--.E-FN....VLPQGLMTAPASFQRVMNN
Rw_RSIL806|g36556.t1 T.IIRLS..RFVMQN--NYFSYNNKFY.-.--.HQVR....GGAMGSPLTLTIANCYMFF
Rw_RSIL806|g36604.t1 S.IDAI-..MRMARLI--LDTNYFV-YdN.KYyRQIR....GGAMGSAFTQVLANIYMHE
Rw_RSIL806|g36625.t1 E.KRAKT..AFTTPN---------GLW.-.--.E-FT....RLSQRLKNSPSVFQRLMNQ
Rw_RSIL806|g36747.t1 L.KRILS..RFVMQN--NYFSYDGQFY.-.--.HQIR....GGAMGSPLTLTMANCYMFF
Rw_RSIL806|g36756.t1 -.-----..KEIILALTRFVITNNYFYlDgSYyKQIR....GGAMGSPLTLTMANAYMYF
Rw_RSIL806|g36873.t1 -.IQAMT..ISTILQLVRLVLDEQYFIySyKLyRQTA....GSASGSSLTIPLVYIYLFY
Rw_RSIL806|g36892.t1 -.-----..------------RVEGELlD.SF.LIEI....GVQQDGIPSPILFNILFDF
Rw_RSIL806|g37032.t1 N.SRPIT..AFVT---------HKGLF.-.--.E-CN....VMPFGLTNAPATFQRLMDI
Rw_RSIL806|g37601.t1 T.IIKL-..ACVVLDTNTF--AY----.KdKYyRQIK....GGAMGSPFTMALANIYMLE
Rw_RSIL806|g37606.t1 K.LESLT..IETIRNLLYLVLYNNVFYyKnKLyAFTK....GGPNTMPLTETLSTIDVSI
Rw_RSIL806|g37743.t1 -.-----..------------------.-.--.----....-------------------
Rw_RSIL806|g37795.t1 K.DRPKT..AFSTR---------DQHY.-.--.-QFT....VLPQGVTNGPPAFQRIVSQ
Rw_RSIL806|g37808.t1 D.MKQLL..IFATKN--THFLFDNNLY.-.--.DQVD....GVSMGSPLAPLLAEIFLQD
Rw_RSIL806|g37981.t1 I.GTLRI..DDIMRMAR-LVLDTNIFAyEnKYyRQIR....GGAMGSAFTQTLANIYMLD
Rw_RSIL806|g38073.t1 -.-KTV-..AYGLATSKTHFIFDQKMY.-.--.VQHN....GVAMGAPLAPIIADIFMSH
Rw_RSIL806|g38212.t1 L.IHLL-..AELYQKQNA-KVKVAGTV.SeSF.HIKK....GVRQGCVISPYLFNIIAEM
Rw_RSIL806|g38285.t1 I.NDLKI..ETIIHLCRFM-VHNNYFPyNgKCyHQVR....SGVMGSPLTLTIANCYMFF
Rw_RSIL806|g38515.t1 F.DRLQL..KQLLEI--SLCNIPFRFL.NdTY.VQGD....GVAMGSPLGPILADIFMSN
Rw_RSIL806|g38530.t1 A.DRPKT..AFSTR---------DGHF.-.--.-QFK....VLPQGLTNGPPTFQRIVNQ
Rw_RSIL806|g38581.t1 AiRKSAH..LVITEN---LFIYEKNFY.-.--.KQII....GGAMGSAFILRLANIFMWK
Rw_RSIL806|g38860.t1 I.ILALT..RFVMTN--NYFCLDGSYY.-.--.KQIR....GGAMGSPLTLTIANAYMYF
Rw_RSIL806|g39060.t1 -.--EI-..------------------.-.--.---R....GGAMGSLLTLTIANCYMYF
Rw_RSIL806|g39209.t1 S.NITYT..RSQFKELLKIAVCDIPFRfLdKTyTQID....GVAMGSPLGPILADLFMSN
Rw_RSIL806|g39222.t1 -.IRKI-..RFVVQNN--YFSYNG---.-.KYdHQVR....GGAMGSP------------
Rw_RSIL806|g39272.t1 -.-----..------------------.-.--.----....-------------------
Rw_RSIL806|g39336.t1 FsIDMI-..MKMARLI--LDTNYFAYI.N.KYyKQTR....GGAMGSAFTQVYANIYMLE
Rw_RSIL806|g39345.t1 -.-----..ARLILDTNTF-AYNNK--.-.-YyRQIR....GGAMGSAFTQVLANIYTFE
Rw_RSIL806|g39402.t1 T.IRKI-..RLIVQN--NYFSYNDKYY.-.--.HPVR....GSAMGSPLTLIIGNCYMFF
Rw_RSIL806|g39410.t1 -.-----..------------------.-.--.----....-------------------
Rw_RSIL806|g39535.t1 S.IDAI-..MRMARLI--FDTNYF-AYdN.KYyKQTC....GGAMSSAFTQVLANIYMHE
Rw_RSIL806|g39690.t1 T.IIRL-..ACLVLDT-NCFVFDNKYY.-.--.KQIR....GGAMGSPFTMTLANIYMYE
Rw_RSIL806|g39731.t1 T.IIRLS..RFVMQN--NYFSYNGQYY.-.--.HQIR....GGAMGSPLTLTVANCY---
Rw_RSIL806|g39885.t1 E.DRPKT..ALST---------RDNHY.-.--.-QFT....VLPQEITNGPATFQRVINH
Rw_RSIL806|g39984.t1 YfRKLL-..EFATTG--THFLFNNKYY.-.--.EQCG....GVSIVTPLAAIFAEIFMAH
Rw_RSIL806|g40305.t1 E.DKHKT..AFITADG-----LYE---.-.--.-W-N....VLAQGLKNSPPSFQRVMAD
Rw_RSIL806|g40431.t1 -.-----..KEIILALTRFVITNNYFYlDgSYyKQIR....GGAMGSPLTLTIANAYMYF
Rw_RSIL806|g40579.t1 L.NTLEF..AHIYF-----NLKVHKLV.SfSVdGYRG....DGAMGSPFTMVLANIYMLE
Rw_RSIL806|g40753.t1 D.IKDLL..NLSLKN--------NYFQfNdKFyEQKT....GLPMGNTLSPILADIYMDD
Rw_RSIL806|g40790.t1 T.IIELI..HFVLQN--QCFIFNNKIY.-.--.RQIN....GCGSGQPLNHLLANIYMFY
Rw_RSIL806|g40818.t1 V.IKWL-..HEWS----KCNICQDSLL.-.-CtMDVR....GGAMGSPLTLIIANCYMFF
Rw_RSIL806|g40825.t1 -.-----..------------------.-.--.----....-------NGPATFQRVINH
Rw_RSIL806|g40917.t1 HiMKMA-..RVIL-D-TNCFAYNKK--.-.-YyKQIR....GGAMGSAFTQVLANIYMFE
Rw_RSIL806|g40968.t1 I.MNYL-..MSFLQNRIA-SIEIENNL.S.KPfILNS....GTPQGSPLSPLLYIIYTAD
Rw_RSIL806|g40980.t1 E.DKFKT..AFIT---------PDGLF.-.--.EWN-....VLAQGLKNSPPSFQRVMTD
Rw_RSIL806|g41005.t1 -.-----..------------------.-.--.----....---MGSSFTLTLANIFMWK
Rw_RSIL806|g41006.t1 T.IKEL-..ATIVLQ------------.-.--.----....-------------------
Rw_RSIL806|g41180.t1 -.-----..------------------.-.--.----....-------------------
Rw_RSIL806|g41214.t1 I.ILVLT..RFIMTN--------NYFYlDgSYyKKIR....EGAMGSPLIITITNAYMYF
Rw_RSIL806|g41298.t1 T.DKEKT..AFITQDG-------LWE-.-.--.--FN....VLPQGIMNGPPTFQRTMHN
Rw_RSIL806|g41318.t1 -.-----..------------------.-.--.----....-------------------
Rw_RSIL806|g41374.t1 -.-----..------------KYFSY-.NdKYyHQVC....GSAMGSPLTLIIANCYMFF
Rw_RSIL806|g41606.t1 Q.INGLK..IETISRLGRFVIHNNYFSyNgKYyHQVR....GGAMDSSLTLTIANCFMFF
Rw_RSIL806|g41769.t1 C.LKLTR..AEQYRKCTQNV-------.-.--.----....-------------------
Rw_RSIL806|g41770.t1 -.-----..------------------.-.--.----....---MGAPLAPVIADIFMIR
Rw_RSIL806|g41801.t1 K.TD-IK..DLFLALKNSYCQFNS---.-.KFyKQKT....GLPIGNPLSPILADLYVDE
Rw_RSIL806|g42241.t1 -.-----..----------FSYDG---.-.QYyHQIR....GGAMGSPLTLTIANCYMFF
Rw_RSIL806|g42582.t1 T.IIRLS..RFVMQN--NYFSY-----.DgQFyHQIR....GGAMGSPLTLTMANCYMFF
Rw_RSIL806|g42657.t1 A.DQPKT..AFSTR---------DGHF.-.--.-QFK....VLSQGLTNGPPTFQRIVNQ
Rw_RSIL806|g43034.t1 E.SRPKT..AFIT---------HAGLF.-.--.-QFK....VMPFGLINAPATFQRLMDL
Rw_RSIL806|g43080.t1 -.----I..DTIIKLACVVLDTNTFAY.KeKYyRQIK....GGAMGSPFTMVLANIYMLE
Rw_RSIL806|g43219.t1 -.--EV-..------------------.-.--.---R....GGDMGSSLTLTSANCYMFF
Rw_RSIL806|g43765.t1 -.-----..------------------.-.--.----....---MGSPFTMVLANIYMLE
Rw_RSIL806|g43852.t1 -.DRPKT..AFST---------RDGHF.-.--.-QFK....VLPQGLTNGPPTFQRIVNQ
Rw_RSIL806|g44127.t1 N.DLKI-..ETIIRLS-RLMVQNNYFSyNdKYyHPVR....GSAMGSSLTLIIGNCYMFF
Rw_RSIL806|g44159.t1 -.-----..------------------.-.--.----....-------------------
Rw_RSIL806|g44207.t1 I.ILAL-..-------TRFVMTNNYFYlDgSYyKQIR....GGAMGSPLTLTIANAYMYF
Rw_RSIL806|g44208.t1 T.IIRLS..RFVMKN--------NYFSyDgQYyHQIR....GGAMGSPLTLTIANCYMFF
Rw_RSIL806|g44701.t1 -.-----..------------------.-.--.---V....RLPFGSRSSPKLFDMLSEA
Rw_RSIL806|g44715.t1 T.ILQLV..RLVLDE--QYFIYNYKLY.-.--.RQTA....GSASGSSLTIPLVYIYLFY
Rw_RSIL806|g44918.t1 -.-----..------------------.-.--.----....-------------------
Rw_RSIL806|g45070.t1 -.-----..------------------.-.-YyRQIK....GGAMGSPFTMILANIYMFD
Rw_RSIL806|g45212.t1 -.-----..------------------.-.--.----....-------NGPATFQRVINH
Rw_RSIL806|g45269.t1 -.---AF..VVLYTNT--FAY-KNKYY.-.--.RQIK....GGAMSSPFTMVLANTYILE
Rw_RSIL806|g45476.t1 -.-----..------------------.-.--.----....-------------------
Rw_RSIL806|g45641.t1 HiMKMV-..RVILD--TNCFAYNKKYY.-.--.KQIR....GGAMGSAFTQVLANFYMFE
Rw_RSIL806|g45686.t1 -.-----..------------------.-.--.----....---MGSSFTLTLANIFMWK
Rw_RSIL806|g45718.t1 A.DKEKT..AFITQDG-------LWE-.-.--.--FN....VLPQGIMNGPPTFQRTMHN
Rw_RSIL806|g46819.t1 -.-----..------------------.-.--.----....----------------YRQ
Rw_RSIL806|g46905.t1 -.-----..------------------.-.--.----....---MGSAFTQVFANIYMLE
Rw_RSIL806|g47441.t1 -.-----..------------------.-.--.----....-------------------
Rw_RSIL806|g47704.t1 -.-----..------------------.-.--.--FN....VLPQGIMNGPPTFQRTMHN
Rw_RSIL806|g47831.t1 -.-----..----------FSTRDNHY.-.--.-QFT....VLPQGITNGPATFQRVINH
Rw_RSIL806|g48137.t1 -.IDMILkmARLILN-----TNYFAYK.N.KYyQQKR....GGAMGSAFTQVYANIYMLE
Rw_RSIL806|g48217.t1 L.DRPKT..AFSTR---------DGHF.-.--.-QFK....VLPQGLTNGPPTFQ-----
                                                                                 

AI1M_Yeast           VDNWLEDYINlyn......................ndpnFKRMKYVRYADDILIGVLG.s
Athena_Av            WEKQTILSNL.............................PSRELYGRYIDDVFFTWNG.s
Athena_Hc            WEQPLIEHQK.............................LHQELYGRYIDDVFMTTN-.s
Athena_Pr            WEQPLIAHQK.............................RHNELYGRYIDDVFMTSNM.f
AthenaL2_Av          FEQDIIKQIN.............................NSLGLYVRYIDDIFIIINW..
AthenaL3_Av          FEQNIINQIH.............................NSFGLYFRYIDDIFIIINW..
AthenaM_Av           VERPIAKWAN.............................RTSSLYYRYIDDLFIMSNI..
AthenaO_Av           FQTPIVKWVQ.............................HGNGIYCRYIDDIFIAANT.t
BEL_Drome            LADDHGHEYPa...........................aAHALLHDAYVDDIPTGANT..
Cer1_Caeel           IIGDLLG---.............................---VCAFVYVDDLLIASKD..
Cercyon_Sm           LEASILLMIK.............................--PKNWIRYVDDTFLIVKK.d
COB3_Marpo           LDREILRIRKele......................kdpkFVRIYACRYADDILMAVSG.s
COI1_Podan           LDEFVQNIVDefn......................pnpdLAKIYYVRYADDWLIGVAG.s
Copia_Drome          ALKECEFVNSsvd......................kgniNENIYVLLYVDDVVIATGD..
CRE1_Crifa           AIGPVRQRI-.............................-PGVPVTAYIDDITLAASG..
CRE2_Crifa           IIRPLMEMH-.............................-PRVKVVAYLDDVTLIGPH..
CZAR_Tcruzi          TLRQLESSF-.............................-SNASFTAYLDDVTVAAPP..
DIRS1_Dictyo         VLRMLRDI--.............................--NVSVIAYLDDLLIVGST..
Doc_Drome            FPIDYN----.............................---LTTSTFADDTAILSRS..
dpol_DHBV            LGSEIARRF-.............................--NVWTFTYMDDFLLCHPN..
dpol_HBV             ICSVVRRAF-.............................-PHCLAFSYMDDVVLGAKS..
DRE_Dictyo           MATTIINDRCin........................gvtKETIKILQFADDTATIAYN..
EC67_Ecoli           MDMRLAKLAK.............................KYGCTYSRYADDITISTNK.n
EC86_Ecoli           LDYRIQGYAG.............................SRGLIYTRYADDLTLSAQS..
EC107_Ecoli          FDERIGEWCQ.............................ARGITYTRYCDDMTFSGHF..
GilM_Giain           PVETYLGQ--.............................---YKVVAYADDLVIASEE..
Gypsy_Drome          VLREQIG---.............................---KICYVYVDDVIIFSEN..
Hebe1_Av             SMNGIPTH--.............................---TEHGLFADDTALWISG..
Hebe2_Av             SMNGIPSH--.............................---TEHGLFADDTALWTST.i
Hebe7_Av             SMNGIPTH--.............................---TEHGLFADDTALWTSG..
Hebe8_Av             SMNGIPTH--.............................---TEHGLFADDTALWTSG..
Hebe10_Av            SINGIPTH--.............................---TEHGLFADDTALWTSG..
I_Drote              LSNIISLY--.............................-KEIKFNAYADDFFLIINF..
Jockey_Drome         MPTHTPVTEV............................dEEDVLIATYADDTAVLTKS..
Juno1_Av             ILGPTRWK--.............................----YALAYLDDVIIYSPT..
Juno2_Av             ILGPNRWK--.............................----HMLAYIDDIIIYSRT..
Juno3_Av             LLGNLQWH--.............................----CALAYIDDIIIYSKS..
Juno4_Av             ILGPTRW---.............................---KYALAYLDDVIIYSPT..
Juno4a_Av            ILGALRWD--.............................----IALVYLDDVIIYSRS..
Juno4b_Av            ILGTLRWD--.............................----ITLVYLDDIIIYSPS..
Lian_Aedae           LLRQLNNC--.............................--GFPTYGFADEYLALIVG..
LINE1_Human          LARAIRQEKEikg.......................qlgKEEVKLSLFADDMIVYLEN.p
LINE1_Wolf           LASAIRQQKDfrg......................iqfgKEEVKLSLFADEMILYIEN.p
LtrA_Lacla           LDKFVLQLKMkfd......................tsqtNKVLKYVRYADDFIISVKG.s
Mag_Av               MIAGIPNC--.............................------AAYLDDILITGAN..
Maui_Takru           LGNIIRQH--.............................--GINFHCYADDTQLYLSM.k
Mdg3_Drome           IFADMIREN-.............................----KVVVYMDDILLATEN.i
Micropia_Drome       IFQELINSN-.............................----IMQLYMDDIIVYAAT..
MX65_Myxxa           LDRRLAGLAR.............................RYGYTYTRYADDLTFSGDD..
Neptune_Fr           WEEEALLKCK.............................HKPAHYLRYLDDVWGIWTG.s
NeSL_Caeel           VIRRHLESANgh........................qclKTRIKVLAFADDMAILTDS..
orf2_Calot           LEKLVKEFAAsqr......................kvknQNSISLIRYADDFVILAPN..
Pao_Bmori            LNAQ-KHEAThp.........................eaAATIQNRHYVDDYLDIFKG..
Pat_Panre            PLATLRGD--.............................--GVNCLLYLDDLLVWSET..
Penelope1_Av         MEEKLNRFRK.............................NRPIVWLRYVDDIFCLFTI.s
Penelope1a_Av        MEEKLNRFSA.............................NKPMIWLRYVDDIFCIFTI.p
Penelope2_Av         LEIKLSRFTT.............................NKPQVWFRYVDDIFCIFKN..
Penelope2a_Av        MEQKFEEFKH............................yNKIKLYLRYVDDTFIILNG.k
Penelope3_Av         LEDKLMSRLK............................nNGLLYWRRFVDDTYAIIKK..
Penelope3a_Av        LEKKLMDELY............................tNGVEYYRRFVDDTFIIAKK..
Penelope3b_Av        LESKLKHRLE............................lNGVLYWKRFVDDCFAIIKE..
Penelope5a_Av        LEKSLMDQLQ............................qCGVHEWLRYVDDTFVLLEP..
Penelope_Dv          LLDKITDKLK.............................IKPRLLTKYVDDLFAITNK.i
pol_BAEVM            DLTDFRTQH-.............................-PEVTLLQYVDDLLLAAPT..
pol_CERV             SHSNQYS---.............................---KYCCVYVDDILVFSNT.g
pol_HTLV2            VLNPMRKMF-.............................-PTSTIVQYMDDILLASPT..
Poseidon_Tn          VEKRALLSFT............................gAAPSRWFRYVDDTWVKIQT.k
pseudo_Shark         VEQSLFRTYT............................gPKPHLFLRYIDDCIGAASC.s
R1_Dromr             LLRSLPKDIGvh.........................vgNAKVNACAFADDLMLFAST..
R2_Drome             LLRTLPSEIGak.........................vgNAITNAAAFADDLVLFAET..
R4_Av                ISHAINKMKCgyrtas.................gklknmQVELSHLFYMDDLKLYGSS..
R9_4_Av              LFDVIKDQYGyt........................idnIGTTNARCFADDLTLISSS..
R9_Av                LFDVIKDQYGyt........................idnIGTTNARCFADDLTLISSS..
R9a_Av               LFEILGDQFGyr........................idnIGSTNIKCFADDICLISGT..
RTE1_Av              VMDQVRQNTCgi........................nvsGILVNNLRFADDIDLIDED..
RTE2_Av              IIKEVISEAAisgvnfsygsn.......dfchgknenhvDFDILALLYADDLVAMCEK..
RTE3_Av              ILRNLEDVEGvk.........................igGYNCNNLRYADDTVLIAST..
RTE4_Av              VMKNAKLNHTnekgelgfi..........tnlrqstqqpAKMVHDLDFADDIALIESN..
RTE_BovB_Av          IMRKAGIDEAtgg......................ikigGRNINNLRYADDTTILAET..
SART1_Bommo          VLRGANLR--.............................--GVQVICYADDTLVTARG..
SLACS_Trybg          TLRRLQQTF-.............................-PEAQFTAYLDDVTVAAPP..
Soliton1_Av          ILEALSTI--.............................---HWKHLYADDFALLVAP.s
Soliton2_Av          MISCIGAHA-.............................-----SHIFADDLSVLITPsi
Soliton3_Av          LTKCLGAH--.............................----SGHLFADDLCVLIKA..
Soliton4_Av          IVHCAGAH--.............................----PVHVYADDLCIIIRG..
Soliton5_Av          QIKTTNAF--.............................-------------------..
Soliton6_Av          LPSFFMN---.............................---LVCHLFADDLAIVITG.a
Soliton6a_Av         LPTIFFQA--.............................----TSHLFADDLALVMFG.q
Soliton6b_Av         LPKYLFQF--.............................----CSHLFADDLALLLKG.s
Soliton7_Av          MGDFLGG---.............................---CLSHFFADDLAAILAG..
Soliton8_Av          MSQFLAG---.............................---CTSHFFADDVVVLIAG..
Soliton9a_Av         MSQFLSG---.............................---CTSHFFADDVAAVLAG..
Soliton9b_Av         MSAFLSR---.............................---CTSHFFADDVAAILAG..
Ta11_Arath           LVAKLKDAEWhgr......................israSPSTSHLLFADDSLFFCKA.d
Tad1_Neuro           LYRKLATIP-.............................--NTITVGFADDTNVVAVA..
TelKA1_Av            VLAGLKWQ--.............................----CCLVYIDDVVIYSST..
TelKA1a_Av           VLAGLKWQ--.............................----CCLVYIDDVVIYSST..
TelKA2_Av            VLAGLKWK--.............................----SCLVYIDDVIIYSSN..
TelKA3a_Av           VLAGLKWQ--.............................----CCLVYLDDIIVFSAT..
TelKA3b_Av           VLAGLKWQ--.............................----CCLVYLDDIIVFSTT..
TelKA4_Av            VLGRLKWS--.............................----CALVYLDDIIVYSSS..
TERT1_Calb           MVHDCFQFLWk...........................sKQDFLFVRLVDDFLLVTPD.s
TERT_Giain           LHVQLLNTGIv...........................sSRLFFYRTFVDDWLLLTTS.i
TERT_Ratno           MENKLFAEVQ.............................-RDGLLLRFVDDFLLVTPH..
TERT_Schpo           LIDEYLSFTK.............................KKGSVLLRVVDDFLFITVN.k
Tf2_Schpo            ILGEAKE---.............................---SHVVCYMDDILIHSKS..
Tnt1_Tobac           FMKSQTYLKTysd......................rfseNNFIILLLYVDDMLIVGKD..
TRAS1_Bommo          LIHQLQAR--.............................--GEYIQAFADDVVLVFDG..
TRS1_Trybr           LSQRLAEVP-.............................--LLQHGFFADDLTLFSRH..
Tx1_Av               LLNRIRLNQSipgaflpgsqfrairqiifpindnilnteQVKIKTIAYADDINTLVRN..
Ty3_Caeel            IIGDLLG---.............................---VCAFVYVDDLLIASKD..
Ty3_Yeast            TFRDLRFVN-.............................-------VYLDDILIFSES..
Vesta1a_Av           TLKSCRSFS-.............................------SVYLDDIIIFSKS..
Vesta1b_Av           TLKSCRQFS-.............................------LVYLDDIVVFSTS..
Vesta2_Av            ILKPCREFS-.............................------LVYIDDIVVFSHS..
Vesta3_Av            VLSSCIDFS-.............................------LIYLDDIIVFSRS..
Vesta4a_Av           IMKPCREF--.............................-----CLVYLDDIVLYSRT..
Vesta4b_Av           LLKPCYDF--.............................-----ARVYLDDIIIFSRT..
Vesta5_Av            LLLPCKKFS-.............................------IVYLDDILIYSDN..
Vesta6a_Av           IIGYNRWD--.............................----YTAVYLDDIIIFSDS..
Vesta6b_Av           LLANGRWD--.............................----YVVVYLDDIVIFSKN..
Vesta6c_Av           LLATGRWD--.............................----YVVIYLDDIVVFSHS..
Vesta7_Av            LLVQTRWE--.............................----YCLVYIDDILIFSQS..
Vesta_Pr             TLAPCRQFS-.............................------IVYLDDIVVFSKT..
YM40_Marpo           FDLFMEEIKVkyt......................giqtGSRVRYVRYADDWVIGVTG..
Zepp_Chlvu           MAAHARMLAGqla......................lpsgEPAPVMHQHADDTSVHART..
Rw_RSIL806|g171.t1   YERDIVKQVN.............................NSNGLYLRNIDDIFIIINW..
Rw_RSIL806|g4050.t1  WEQSLHQHQQ.............................QRNQLYGQYIDDIFMTSNE..
Rw_RSIL806|g4819.t1  VLGGLKWS--.............................----CALVYLDDIIVYSSS..
Rw_RSIL806|g5189.t1  LGSSLAGC--.............................----ISHLFADDLAGIVAD..
Rw_RSIL806|g5756.t1  LKTTLT----.............................-------------------..
Rw_RSIL806|g6285.t1  TLG-------.............................-------------------..
Rw_RSIL806|g7312.t1  ----LRWD--.............................----ICLAYLDDIIVYSPS..
Rw_RSIL806|g10301.t1 FEKKYSSLFE............................nLGIVYWKRYVDDTFVLLDP..
Rw_RSIL806|g12894.t1 WEQNLIEHQA.............................SKNEIYG------------..
Rw_RSIL806|g13561.t1 WEQDLIEHQT.............................LHKEIYGRYIDDVFMTTNL.s
Rw_RSIL806|g13766.t1 VLGGLMWS--.............................----CALVYLDDIIVYSSS..
Rw_RSIL806|g14459.t1 WERQAILSKL.............................PSHEFYGRYIDDIFFTSNE..
Rw_RSIL806|g15638.t1 WERQTILPKL.............................PSHELYGRYIDDVFFTCNQ.s
Rw_RSIL806|g15640.t1 WQQNLLEDLI.............................NKNEVFFRYRDEAFITWNR.s
Rw_RSIL806|g16519.t1 VLGDLLGH--.............................----HCLVYLDDIITFSRN..
Rw_RSIL806|g17671.t1 HLQQQLKEI-.............................-QDKNWRC-VDDMLVVTKM.s
Rw_RSIL806|g18028.t1 ILSSLRWD--.............................----IALVYLDDIIVYSPS..
Rw_RSIL806|g18155.t1 WEQKLIQDQE.............................ADKEIYGRYIDDVFMTTNL.t
Rw_RSIL806|g18271.t1 FEQDIIKQIN.............................NGDRLYLRYIDDIFITINW..
Rw_RSIL806|g18391.t1 ----------.............................-------------------..
Rw_RSIL806|g18531.t1 FERDIVKQIN.............................NSGGLYVRYIDDIFITINW..
Rw_RSIL806|g18755.t1 WERQTILPKL.............................GSHEIYGRYVDDVFFTSNE..
Rw_RSIL806|g19000.t1 IFWIAEHNY-.............................-GIKNMLHLLNDFFIVDSP..
Rw_RSIL806|g20383.t1 YEQQIIKQIH.............................NSGGLYFRYIDDIFIVINW..
Rw_RSIL806|g21188.t1 LEENINNYKG.............................KKPDIYYRYVDDIFMIMNG.t
Rw_RSIL806|g21611.t1 ILGGLKWS--.............................----CALVYLDDIIVYSPT..
Rw_RSIL806|g22450.t1 FEQNIIKQIN.............................NSHGFYVRYIDDIFITINW.s
Rw_RSIL806|g22584.t1 SMNGVDEH--.............................---TEHGLFADDTALWTTS..
Rw_RSIL806|g22608.t1 ----------.............................-------------------..
Rw_RSIL806|g23484.t1 WEEDLIQYQA.............................AHNGIYGR-----------..
Rw_RSIL806|g24037.t1 VERPIEKWAN.............................RTCSLYYRYIDDLFIMSNV..
Rw_RSIL806|g24133.t1 LLSPCRQF--.............................-----ALVYIDDIVIFSYT..
Rw_RSIL806|g24311.t1 LIATGRWD--.............................----YIVIYLDDIVIFSHS..
Rw_RSIL806|g24398.t1 WERQAILPKL.............................PSHEFYGRYIDDIFFTSNE.t
Rw_RSIL806|g24476.t1 WQKEFVRRQD.............................MTGEFYGRYIDDIFMTWNK.s
Rw_RSIL806|g24547.t1 SMNGAPEH--.............................---TEHGLFADDTALWTSS..
Rw_RSIL806|g24886.t1 IFHKYLDV--.............................----FVIIYLDDILVYSKK..
Rw_RSIL806|g25038.t1 VLGAYSEF--.............................-----CLVYLDDIIIFSKD..
Rw_RSIL806|g25071.t1 ILSSYRQ---.............................----LSLVYINDIVVYSRS..
Rw_RSIL806|g25105.t1 ILGPARWK--.............................----YALAYIDDVIIFSKT..
Rw_RSIL806|g25632.t1 VERPIFKWAQ.............................RTCSLYYRYIDDLFIMSNV..
Rw_RSIL806|g25685.t1 WGKRWVRRQQ.............................SKKQVYGRYIDDVFFTSNE.p
Rw_RSIL806|g25750.t1 TLKSCRSF--.............................-----CLVYLDDIIVFSTS..
Rw_RSIL806|g25908.t1 ILGAYSEF--.............................-----CLVYLDDIIIFSKD..
Rw_RSIL806|g26246.t1 YIEKYLTDL-.............................NQTNKLWRYVDDILILTKM.n
Rw_RSIL806|g26606.t1 LVTYLGAH--.............................----SSHIFADDLSVLISP..
Rw_RSIL806|g26705.t1 LLVNTRWD--.............................----FCLVYIDDVIIFSQT..
Rw_RSIL806|g26877.t1 MLAGLEGT--.............................------VCCLDDITVTGKN..
Rw_RSIL806|g26957.t1 WERQTILPKL.............................AFHELYGRYIDDVFFTWNA.s
Rw_RSIL806|g27067.t1 VLAGLKWQ--.............................----CCLVYIDDVVIFSPT..
Rw_RSIL806|g27082.t1 WEQDLIKHQA.............................SKHEIYGRYIDDIFMTTNI.s
Rw_RSIL806|g27158.t1 WEKRWVRRQH.............................SKKEIYGRYIDDVFFTSNE.s
Rw_RSIL806|g27506.t1 VMKPGREF--.............................-----CQVFLDDIILFSRT..
Rw_RSIL806|g27784.t1 ----------.............................---------LDDILIFSRS..
Rw_RSIL806|g27857.t1 WERQTILPKL.............................PSHELYGRYIDDVFFTCNQ.s
Rw_RSIL806|g28113.t1 ----------.............................IQEKINHLFADDLTIIIKG.g
Rw_RSIL806|g28132.t1 ----------.............................-------------------..
Rw_RSIL806|g28362.t1 YEQQIVKQIH.............................NSGGLYFRYIDDIFIVINW..
Rw_RSIL806|g28382.t1 WEKESICKML.............................PSTEIYGRYIDDIFITWND.s
Rw_RSIL806|g28629.t1 VIAGIPN---.............................-----CVAYLDDILLTGAN..
Rw_RSIL806|g28716.t1 -RQDISN---.............................---EFYGRYIDDIFIPWNK.s
Rw_RSIL806|g28814.t1 WQQKLVDQQE.............................-------------------..
Rw_RSIL806|g28819.t1 WQKEFVRQQD.............................ITNEFYGRYIDDVFMTWNR.s
Rw_RSIL806|g28907.t1 LLLPCKKF--.............................-----CLVYLDDILIYSDS..
Rw_RSIL806|g29414.t1 ILAGIKWQ--.............................----SCLVYIDDIVVFSST..
Rw_RSIL806|g29598.t1 YEQQIIKQIN.............................-------------------..
Rw_RSIL806|g29715.t1 LLGHLQWH--.............................----CALAYIDDIIIYSNS..
Rw_RSIL806|g29754.t1 ----------.............................-REHCCLVYLDDIIIFGET..
Rw_RSIL806|g29821.t1 LETTLMNQLN.............................-------------------..
Rw_RSIL806|g29924.t1 FINNQLHKI-.............................--KDKLFRYVDDLFIITKM.c
Rw_RSIL806|g30011.t1 IIGYNRWD--.............................----YILVYLDDILVFSNS..
Rw_RSIL806|g30211.t1 ILSPCREF--.............................-----SLVYIDDIVVYSRS..
Rw_RSIL806|g30701.t1 LPQYFFRF--.............................----CTHLFADDVAILLKG..
Rw_RSIL806|g30711.t1 TLGSLRWD--.............................----ICLAYLDDIVIYSPS..
Rw_RSIL806|g30760.t1 ----------.............................-------------------..
Rw_RSIL806|g30812.t1 IEEKLNRFST.............................NKPMIWLRYVDDIFCIFTI.p
Rw_RSIL806|g30829.t1 SMNAIPDH--.............................---TEHGLFADDTALWTSS..
Rw_RSIL806|g31306.t1 FEKKHLSSFK............................eKGIVYWKRYVDDTFVLLDP..
Rw_RSIL806|g31394.t1 LLGYGRWD--.............................----YVMAYLDDILLFSPE..
Rw_RSIL806|g31486.t1 TLKPCRQF--.............................-----SLVYLDDIIVFSRS..
Rw_RSIL806|g31530.t1 LLVNKREH--.............................----YCLVYLDDIIIFSKS..
Rw_RSIL806|g31611.t1 FEKKHLPSFK............................eKGIVYWKRYVDDTFVLLDP..
Rw_RSIL806|g31709.t1 ILGDLLGH--.............................----HCLVYLDDIITFSKT..
Rw_RSIL806|g31745.t1 FEQNIIKQIN.............................NSFGIYVRYIDDIFMAINW..
Rw_RSIL806|g31880.t1 ILGPARWK--.............................----HCLAYLDDVVIFSRT..
Rw_RSIL806|g31935.t1 LLSSCKKF--.............................-----CLTYLDDILIYSNT..
Rw_RSIL806|g32064.t1 ----------.............................-------------------..
Rw_RSIL806|g32193.t1 ----------.............................-------------------..
Rw_RSIL806|g32229.t1 ILGPNRWK--.............................----HVLAYIDDIIIYSQN..
Rw_RSIL806|g32233.t1 LLANGRWD--.............................----YVVVYLDDIVIFSKT..
Rw_RSIL806|g32396.t1 IVWIAEHNY-.............................-GIKNMLHLLDDFFVVDSP..
Rw_RSIL806|g32478.t1 WQMSLLRQIR.............................LKDSFYGRY----------..
Rw_RSIL806|g32495.t1 LLNLIRKNPKipgvvvpgsqyr.....slvntilqhdetNIEIKTLAYADDVCTFVFN..
Rw_RSIL806|g32569.t1 FERSIVKQVN.............................NSNGLYLRYIDDIFITINW..
Rw_RSIL806|g32571.t1 ----------.............................-------------------..
Rw_RSIL806|g32675.t1 ILGPTRWK--.............................----YALAYIDDIIIYSKT..
Rw_RSIL806|g32708.t1 WEQKLIQHQQ.............................RHHEIYGRYIDDVFMTTNL..
Rw_RSIL806|g32742.t1 WEQKLIQHQK.............................IHNGIYGRYIDDVFMTSNL.t
Rw_RSIL806|g32805.t1 ----------.............................-------------------..
Rw_RSIL806|g32830.t1 WEKDLIEHQT.............................SKHEIYGRYIDDIFMTMNE.p
Rw_RSIL806|g32895.t1 ----------.............................-------------------..
Rw_RSIL806|g32936.t1 WERQTILPKL.............................ASHELYGRYIDDIFFTWNG.s
Rw_RSIL806|g33064.t1 LETTLMDKLT............................qLGVCEWYRYVDDTFVLINA..
Rw_RSIL806|g33182.t1 ILGPTRWQ--.............................----YSLAYLDDVIIYSPS..
Rw_RSIL806|g33227.t1 ----------.............................-------------------..
Rw_RSIL806|g33269.t1 W---------.............................-------------------..
Rw_RSIL806|g33296.t1 ILSPCRQF--.............................-----ALVYIDDIVVYSRS..
Rw_RSIL806|g33895.t1 WQKDLVRRQD.............................MTGEFYGRYIDDIFMTWNK.s
Rw_RSIL806|g34245.t1 FERKIVRQIH.............................NSNGLYFRYIDDIFITINW..
Rw_RSIL806|g34304.t1 WEQKLIQHQN.............................RHHEIYGRYIDDIFMTTNL..
Rw_RSIL806|g34307.t1 ILGPTRWQ--.............................----YTLAYLDDVIKYSPT..
Rw_RSIL806|g34477.t1 ISRTSTNPACve.........................igDVKVDSLLFADDVVRLAAS..
Rw_RSIL806|g34496.t1 VLGGLKWS--.............................----CVLVYLDDIIVYSSS..
Rw_RSIL806|g34515.t1 IEQELEKFED............................nNKIKFYRRYVDDTFIIFNG.k
Rw_RSIL806|g34753.t1 WAQKLIQYQN.............................RHHEIYGRYIDDVFMTTNL..
Rw_RSIL806|g34771.t1 LLSKLERRLK............................hNGVLYLKRYVDDCFAIIRE..
Rw_RSIL806|g34882.t1 WEQKLIQHQH.............................QHHEIYGRYIDDVFMTTNL.s
Rw_RSIL806|g34935.t1 ----------.............................-------------------..
Rw_RSIL806|g34959.t1 WEQSLIEHQK.............................VHNELYGRYIDDVFMTTNL.s
Rw_RSIL806|g35015.t1 SMNSIHQH--.............................---TEHGLFADDTALWTTS..
Rw_RSIL806|g35032.t1 WNNRMLSMLS.............................S------------------..
Rw_RSIL806|g35175.t1 YERDIVKQVN.............................NSNGLYLRYIDDILIIINW..
Rw_RSIL806|g35417.t1 LEQKLIQHQN.............................RHHEIYGPYIDDVIMATNL..
Rw_RSIL806|g35558.t1 ----------.............................-------------------..
Rw_RSIL806|g35559.t1 YEQQIIKQIS.............................NSGGLYFRYIDDIFIAINW..
Rw_RSIL806|g35561.t1 ----------.............................-------------------..
Rw_RSIL806|g35595.t1 WEQKLIQHQS.............................SKNEIYGRYIDDIFMTVNE..
Rw_RSIL806|g35600.t1 SMNGLPEH--.............................---TEYGLFADDTALWTSS..
Rw_RSIL806|g35689.t1 LLVSSRWD--.............................----YTLVYLDDVVIFSRT..
Rw_RSIL806|g35830.t1 SMNSIPFK--.............................---VEYGLFADDTAIFTSS..
Rw_RSIL806|g35850.t1 WQKEFALQQL.............................NVNEIYGRYIDDVFFTSNQ.p
Rw_RSIL806|g35956.t1 ----------.............................-------------------..
Rw_RSIL806|g36156.t1 IIGYKRWD--.............................----YILVYLDDILVFSKS..
Rw_RSIL806|g36157.t1 ----------.............................----YILVYLDDILVFSKS..
Rw_RSIL806|g36290.t1 MEEKLNRFRT.............................NRPIAWLRYVDDIFCLFTI.s
Rw_RSIL806|g36358.t1 ILGPARWK--.............................----YALAYIDDVIIYSKT..
Rw_RSIL806|g36379.t1 ----------.............................-------------------..
Rw_RSIL806|g36462.t1 WEQKLIQNQEad........................keiYGRTSGTPFIDDVFMTTNL.t
Rw_RSIL806|g36463.t1 LLATGRWD--.............................----YVVVYLDDIVVFSHS..
Rw_RSIL806|g36556.t1 YEQQIVKQIN.............................NSGGLYFRYIDDIFLAINW..
Rw_RSIL806|g36604.t1 WEQDLIKYQA.............................AHNGIYGRYIDDIFMATNE..
Rw_RSIL806|g36625.t1 TLGLLRWD--.............................----ICLAYLDDIIVYSPS..
Rw_RSIL806|g36747.t1 FERTIAKQIK.............................NGGGLYFRYIDDLFIVINW..
Rw_RSIL806|g36756.t1 VERPISKWAN.............................RTCSLYYRYIDDLFIMSNV..
Rw_RSIL806|g36873.t1 WQPDLLEDLI.............................NKNELFFRYRDEAFITWNR.s
Rw_RSIL806|g36892.t1 IIRKVIEEAGiaeakfsygtn.......dffhdkretyeNFNILTLLYADDLAAMCEA..
Rw_RSIL806|g37032.t1 VLADA-----.............................-------------------..
Rw_RSIL806|g37601.t1 WEQKLLQHQN.............................RHHEIYGRYIDDVFMTTNL..
Rw_RSIL806|g37606.t1 WQEKILKEID.............................ENIEFFGRYKDRLFFTWNK..
Rw_RSIL806|g37743.t1 ----------.............................-----TACYLDDIIVTGKN..
Rw_RSIL806|g37795.t1 ILGPTRWQ--.............................----YSLAYLDDVIIYSPT..
Rw_RSIL806|g37808.t1 FEKKHSSTFT............................sMGIVYWKRYVDDTFVLIDS..
Rw_RSIL806|g37981.t1 WEQKLIQDQE.............................ADKEIYGRYIDDVFMTTNS.t
Rw_RSIL806|g38073.t1 LEETLMDRLK............................eSGVCEWYRYVDDTFVLIEP..
Rw_RSIL806|g38212.t1 AMRETLEDFTggi.......................qigGQEITNLRYADDIVLTTQS..
Rw_RSIL806|g38285.t1 F---------.............................-------------------..
Rw_RSIL806|g38515.t1 LDIKLNR---.............................-------------------..
Rw_RSIL806|g38530.t1 IL--------.............................-------------------..
Rw_RSIL806|g38581.t1 LEKELVHRQE.............................ASNEIYDRYIDDIFFISNQ.s
Rw_RSIL806|g38860.t1 VERPISKWA-.............................-------------------..
Rw_RSIL806|g39060.t1 YERDIVKQVN.............................NSNGFYLRYIDDIFIIINW..
Rw_RSIL806|g39209.t1 LEQKLNRFST.............................NKPLTWIRYVDDIFCIFNK..
Rw_RSIL806|g39222.t1 ----------.............................-------------------..
Rw_RSIL806|g39272.t1 --EQLKQH--.............................-GVVYWRRYVDDTLAIVKE..
Rw_RSIL806|g39336.t1 WEQNLIEYQA.............................SKNEIYGRYIDDIFMTTNE.s
Rw_RSIL806|g39345.t1 WKQDLIKHQE.............................KHNEIYGRYID-IFMTTNQ.t
Rw_RSIL806|g39402.t1 FEQDI-----.............................-------------------..
Rw_RSIL806|g39410.t1 ----------.............................--------YLDDIIVTGNN..
Rw_RSIL806|g39535.t1 WEQDLIQYQA.............................VHKGIYGRYTDDIFMTTNE..
Rw_RSIL806|g39690.t1 WEQSLIQHQQ.............................IRNELYGWYIDDIYMTSNE..
Rw_RSIL806|g39731.t1 ----------.............................-------IYIDDIFIAINW..
Rw_RSIL806|g39885.t1 ILGPARWK--.............................----YALAYIDDVIIYSKT..
Rw_RSIL806|g39984.t1 FEEKYLPILLnn.........................ndSKLLAWSRYIDDAFTIYTN..
Rw_RSIL806|g40305.t1 ILSPCRQF--.............................-----SLVYIDDIVVFSRS..
Rw_RSIL806|g40431.t1 VERPISKWAN.............................KTCSLYFRYIDDLFIMSNV..
Rw_RSIL806|g40579.t1 WEQKLIQHQN.............................RHYEIYERYIDDVFMITNL..
Rw_RSIL806|g40753.t1 X---------.............................-------------------..
Rw_RSIL806|g40790.t1 WQQDLVKTLV.............................NQNEIFDRYL---------..
Rw_RSIL806|g40818.t1 FEQDIVKQIK.............................NSNGLYLRYTDDICITINW..
Rw_RSIL806|g40825.t1 ILGPARWK--.............................----YVLAYIDDVIIYSKT..
Rw_RSIL806|g40917.t1 WEQDLIQYQE.............................THNGIYGRYIDDIFMTTNE..
Rw_RSIL806|g40968.t1 SMNGIPDH--.............................---TEHGLFADDTALWTSS..
Rw_RSIL806|g40980.t1 ILSTCREF--.............................-----SLVYIDDIVVYSRS..
Rw_RSIL806|g41005.t1 WQKEFVRQQD.............................ITSEFYGRYIDDVFMTWNR.s
Rw_RSIL806|g41006.t1 ----------.............................-------------------..
Rw_RSIL806|g41180.t1 ----------.............................-------------------..
Rw_RSIL806|g41214.t1 VERPISKWAN.............................RTCSLYYRYIDDLFIMSNV..
Rw_RSIL806|g41298.t1 LFGYGRWD--.............................----YVMVYLDDILIFSHT..
Rw_RSIL806|g41318.t1 ----IPEH--.............................---TEHGLFADDTALWTSS..
Rw_RSIL806|g41374.t1 FEQDIVKQIN.............................NSNGLCLRYIDDIYVLRSM..
Rw_RSIL806|g41606.t1 FLNEI-----.............................-------------------..
Rw_RSIL806|g41769.t1 ----------.............................-------------------..
Rw_RSIL806|g41770.t1 LETTLTDKLT............................qLGICEWYRYVDDTFVLINK..
Rw_RSIL806|g41801.t1 YQKQ------.............................-------------------..
Rw_RSIL806|g42241.t1 YEQQIIKQIH.............................NSGGLYFRYIDDIFIVINW..
Rw_RSIL806|g42582.t1 YERDIVKQIN.............................NSNGLYFRYIDDIFIVINW..
Rw_RSIL806|g42657.t1 ILGPNRWK--.............................----HVLAYIDDIIIYSQN..
Rw_RSIL806|g43034.t1 ILGGLKWS--.............................----CVLVYLDDIIVYSPT..
Rw_RSIL806|g43080.t1 WEQKLIQHQN.............................RHQEIYGRYIDDVFMTTSL..
Rw_RSIL806|g43219.t1 YERDIVKQVN.............................NSNGLYLRYIDDIFIIINW..
Rw_RSIL806|g43765.t1 WKQKLIQHQN.............................RHHEIYGRYIDDVFMTTNL..
Rw_RSIL806|g43852.t1 ILGPNRWK--.............................----HVLAYIDDIIIYSQN..
Rw_RSIL806|g44127.t1 VEQDI-----.............................-------------------..
Rw_RSIL806|g44159.t1 ----------.............................-------------------..
Rw_RSIL806|g44207.t1 VERPISKWAN.............................RTCSLYYRYIDDLFIVSNV..
Rw_RSIL806|g44208.t1 YEQQIIKQIH.............................NSGGLYFRYIDDIFIVINW..
Rw_RSIL806|g44701.t1 IVWIAEHNY-.............................-GIKNMLHLLDDFFVVDSP..
Rw_RSIL806|g44715.t1 WQQDILEDLI.............................NKNELFFRYRDEIFITWNR.t
Rw_RSIL806|g44918.t1 ----------.............................-------------------..
Rw_RSIL806|g45070.t1 WKQDLSKHQT.............................LHKEIYGRHIDDVFMTTNL.s
Rw_RSIL806|g45212.t1 ILGPARWK--.............................----YALAYIDDVIIFSKT..
Rw_RSIL806|g45269.t1 WEQKLIQHQN.............................RHDEISGRYIDDVFMTTNL..
Rw_RSIL806|g45476.t1 ----------.............................-------AYLDDILIFSRT..
Rw_RSIL806|g45641.t1 WEQDLIQYQ-.............................-------------------..
Rw_RSIL806|g45686.t1 WEKEFVRRQD.............................MTGEFYGRYIDDIFMTWNK.s
Rw_RSIL806|g45718.t1 LLGYGRWD--.............................----YVMAYLDDILSFSRT..
Rw_RSIL806|g46819.t1 IIGGAM----.............................ASHELYGRYIDDIFFTWNG.s
Rw_RSIL806|g46905.t1 WEQDLIKHQA.............................SKHEIYGRYIDDIFMTTNI.s
Rw_RSIL806|g47441.t1 ----------.............................-------------------..
Rw_RSIL806|g47704.t1 LLGYGRWD--.............................----YVMVYLDDILIFSHT..
Rw_RSIL806|g47831.t1 ILGPARWK--.............................----YALAYIDDVIIFSKT..
Rw_RSIL806|g48137.t1 WEKDLIEHQT.............................SKHE---------------..
Rw_RSIL806|g48217.t1 ----------.............................-------------------..
                                                                                 

AI1M_Yeast           K.............N............DCKMIKRDLNN.......FLNS..LGLTMNEEK
Athena_Av            K.............Q............--------NLT.......KLLD.tANKFHPNIK
Athena_Hc            L.............N............--------QLN.......VLLN.rIEKKDENIR
Athena_Pr            M.............G............--------QIN.......QLLD.qADQQDENIR
AthenaL2_Av          P.............I............------RHLLK.......ETDR..WNTIDSNIK
AthenaL3_Av          P.............Q............------RHLHQ.......QIDR..WNKFDKNII
AthenaM_Av           H.............E............E---ILK----.......----..---------
AthenaO_Av           H.............E............--------LLE.......GLVR.hWNRIDENIK
BEL_Drome            F.............E............ELMILKDELIA.......LLDK..-GKFKLRKW
Cer1_Caeel           M.............E............QHLQDVKEALT.......RIRK..SGMKLRASK
Cercyon_Sm           E.............L............E------HTYK.......LINN.vFNDIKFTMK
COB3_Marpo           K.............A............LAREVMERVSR.......FLKD.vLHLEINPEQ
COI1_Podan           S.............E............TARAIKERIAA.......YLKD.iLKLELSMEK
Copia_Drome          -.............-............-MTRMNNFKRY.......LMEK.fRMTDLNEIK
CRE1_Crifa           -.............A............EGARAAEAYAD.......ALET..VGVVTNARK
CRE2_Crifa           -.............A............AVQDFLAEAGP.......QLSR..VGFDINPAK
CZAR_Tcruzi          -.............G............MLGKVCEATSR.......AMRA..LGIETNEDK
DIRS1_Dictyo         K.............E............ECLSNLKKTMD.......LLVK..LGFKLNLEK
Doc_Drome            Kcpi.......katA............LLSRHLTSVER.......WLAD..WRISINVQK
dpol_DHBV            A.............R............HLNSISHAVCT.......FLQE..LGIRINFDK
dpol_HBV             V.............Q............HLESLYTAVTN.......FLLS..LGIHLNPNK
DRE_Dictyo           F.............M............DHFLMNEWIKK.......FCQA..TSAKINQTK
EC67_Ecoli           T.............F............PGVVLGKVLVK.......EIEN..SGFEINDSK
EC86_Ecoli           M.............K............KVVKARDFLFS.......IIPS..EGLVINSKK
EC107_Ecoli          -.............-............NARQVKNKVCG.......LLAE..LGLSLNKRK
GilM_Giain           A.............I............PIDTVKSDAQS.......ALSR..IGLTVELSK
Gypsy_Drome          E.............S............DHVRHIDTVLK.......CLID..ANMRVSQEK
Hebe1_Av             Ntlt.......nlnT............RLQQSIDAFES.......WCKS..WKLKLQPTK
Hebe2_Av             S.............Ttg.......lklRLQQSIDAFES.......WCSS..WKLQLQPTK
Hebe7_Av             N.............-............TLTNLNTRLQQsidafesWCKS..WKLKLQPTK
Hebe8_Av             N.............-............TLTNLNTRLQQsidafesWCKS..WKLKLQPTK
Hebe10_Av            N.............Tltn......lntRLQQSIDAFES.......WCKS..WKLNLQPTK
I_Drote              K.............Knt........niSLDNLLNDIGN.......WGSY..SGASLSLSK
Jockey_Drome         K.............Sila......atsGLQEYLDAFQQ.......WAEN..WNVRINAEK
Juno1_Av             F.............D............QHLVHLDDILN.......RLHE..ANFRLNVGK
Juno2_Av             F.............L............EHVQHIEEVCS.......LLHD..ANFKLNIVK
Juno3_Av             M.............S............EHLHHLEQVLS.......LLHQ..ANFRLNATK
Juno4_Av             F.............D............QHLVHLDDILN.......RLHE..ANFRLNVGK
Juno4a_Av            L.............V............QHAQHLDAVLC.......ALQE..ANIKLNAEK
Juno4b_Av            F.............D............QHVEHLDRVFK.......ALHE..ANVKLNATK
Lian_Aedae           Mcis.......tlfD............LMQSALQVVES.......WCRQ..YGLSVNPNK
LINE1_Human          I.............V............SAQNLLKLISN.......FSKV..SGYKINVQK
LINE1_Wolf           K.............V............STPRLLQ-LMQ.......HCGS.vAGYIINAQK
LtrA_Lacla           K.............E............DCQWIKEQLKL.......FIHN.kLKMELSEEK
Mag_Av               D.............E............EHFQTLEMVLT.......RLSE..FNLRCNPEK
Maui_Takru           P.............Eete......klvKLQTCLKDIKS.......WMSS..NFLLLNPGK
Mdg3_Drome           N.............E............HLETLKEIFKR.......LVEN..-KLELRIDK
Micropia_Drome       P.............E............ECMEKTEMVLK.......RAAE..FGLKIKWKK
MX65_Myxxa           V.............T............ALERVRALAAR.......YVQE..EGFEVNREK
Neptune_Fr           E.............L............--------QFR.......EFVE.tLNSHDPSIK
NeSL_Caeel           P.............D............QLQRELSKLDN.......DCTP..LNLIFKPAK
orf2_Calot           K.............T............QIIVLKEIVKT.......WLAE..MGLELNPNK
Pao_Bmori            L.............K............DAVLVTTDFRR.......KHER..KPTSKTFWI
Pat_Panre            Y.............E............GACEASAKVRA.......LFGK..LGVVLNNEK
Penelope1_Av         E.............I............KIKDFHSRINR.......WHEK..LNFTLELES
Penelope1a_Av        E.............K............KIHDFHSRINK.......WHKN..LRFTLEPES
Penelope2_Av         D.............Q............NINYMMNKINK.......WHNN..IKFTVEKEK
Penelope2a_Av        E.............Q............DAQELVDFANQ.......LHTK..LKFTYETEK
Penelope3_Av         D.............A............NADKIIDILNS.......FDNS..IVFTFEEEK
Penelope3a_Av        D.............An.........ekKIQSILNSF--.......----..---------
Penelope3b_Av        D.............S............DDKKLLNILNS.......FDVD..VQFTVEPEK
Penelope5a_Av        T.............T............EVADVLRI---.......----..LNNFHPSIK
Penelope_Dv          D.............-............---------VE.......NILK.eLNSFHKQIK
pol_BAEVM            K.............K............ACTQGTRHLLQ.......ELGE..KGYRASAKK
pol_CERV             R.............K............EHYIHVLNILR.......RCEK..LGIILSKKK
pol_HTLV2            N.............E............ELQQLSQLTLQ.......ALTT..HGLPISQEK
Poseidon_Tn          E.............-............---------VE.......KFTT.hLNQTDNFVK
pseudo_Shark         H.............E............--------DLE.......QFIH.fTNTFHPNLK
R1_Dromr             P.............K............GLQELLNTTVK.......FLSS..VGLTLNADK
R2_Drome             R.............M............GLQVLLDKTLD.......FLSI..VGLKLNADK
R4_Av                S.............E............NLTKMVKKVES.......ISTA..INMKMNTKK
R9_4_Av              R.............M............GMNKLLELTTE.......FFKE..RGLNVNPSK
R9_Av                R.............M............GMNKLLELTTK.......FFKE..RGLNVNPSK
R9a_Av               K.............I............GMGHMISETTK.......FLDE..RGLQVNAKK
RTE1_Av              L.............S............SLQRQIELTRT.......AAEQ..SGLMLNINK
RTE2_Av              I.............S............DLEKFISCFEK.......VTQQ..YGLTMSIKK
RTE3_Av              E.............A............ELQKMINIVST.......ESTK..MGLSLNVKK
RTE4_Av              F.............D............RAQSQLITTAE.......WASN..VGLQVNIKK
RTE_BovB_Av          A.............D............DLQYLLRKVKE.......ESAA..AGLKLNMKK
SART1_Bommo          D.............Dyrs......asiLAAAAVATVVA.......RIRK..LGLEVALHK
SLACS_Trybg          -.............E............ELKNVCAATAE.......AMEA..LGIVNNADK
Soliton1_Av          S.............SmsptemihdlkkQIEKVLTRLIN.......YSAK..WKQPINYSK
Soliton2_Av          T.............Kklkpm.idflevEGTRVCDKIAD.......YSKK..WKQPINLAK
Soliton3_Av          PivrslspiidfieK............EGNRTCKEISE.......YSRK..WNQPVNVQK
Soliton4_Av          PitkklqntndylgK............EGTEICKKVME.......YAEK..WKQPLNVRK
Soliton5_Av          -.............-............-----------.......----..---------
Soliton6_Av          L.............EkrfsvnirelekQAEVAMKILET.......YADN..NLLPVNINK
Soliton6a_Av         L.............EdkfsvnirylekKAEEVMIILEK.......YSDN..IILPVNIQK
Soliton6b_Av         L.............EkklsqniieleeQAKIAMGILSS.......FSKN..YLLPVNVKK
Soliton7_Av          S.............I............-----------.......----..---------
Soliton8_Av          Q.............L............GMR--------.......----..---------
Soliton9a_Av         Qlgi.......rftD............-----------.......----..---------
Soliton9b_Av         Q.............-............-----------.......----..---------
Ta11_Arath           P.............L............QGKEIIDILRL.......YGEA..SGQQLNPDK
Tad1_Neuro           R.............T............TLQAAWEVCSE.......WAGA..RGMEFEATK
TelKA1_Av            F.............E............QHIEDLKHVFE.......ALRS..ANLTLKTSK
TelKA1a_Av           F.............E............QHLIDLENVFQ.......ALKA..ANLTLKSSK
TelKA2_Av            F.............N............QHINDLTEVFD.......ALRN..AKLTLKASK
TelKA3a_Av           F.............E............QHQQDLQKVFT.......ALTD..ANLALKASK
TelKA3b_Av           F.............E............QHQQDLQKIFT.......ALSD..ANLTLKASK
TelKA4_Av            F.............A............NHLSHLELILQ.......QIQQ..SGLTLKIDK
TERT1_Calb           N.............I............Y-DQVHNILSG.......KILE.sYGAFVNKDK
TERT_Giain           A.............L............YIEYLNIMRDH.......GAYF.rLSCFTKPHK
TERT_Ratno           L.............D............QAKTFLSTLVH.......GVPE..YGCMINLQK
TERT_Schpo           K.............D............A-KKFLNLSLR.......GFEK..HNFSTSLEK
Tf2_Schpo            E.............S............EHVKHVKDVLQ.......KLKN..ANLIINQAK
Tnt1_Tobac           -.............-............-KGLIAK-LKG.......DLSK..----SFDMK
TRAS1_Bommo          D.............Salq......ierQANTSLEHVQA.......WGVR..NKLKFAPHK
TRS1_Trybr           T.............E............RLQCGLNVVLQ.......WSKE..YFMSVNVAK
Tx1_Av               R.............D............EERSTMDMFEL.......YSQA..SGAKVNSSK
Ty3_Caeel            M.............E............QHLQDVKEALT.......RIRK..SGMKLRASK
Ty3_Yeast            P.............E............EHWKHLDTVLE.......RLKN..ENLIVKKKK
Vesta1a_Av           F.............A............DHLEHLERVLT.......ALQA..KNLVLNPPK
Vesta1b_Av           F.............E............EHLCHLEHVLN.......ALQM..KNLILNPPK
Vesta2_Av            F.............E............EHLDHIRQLLY.......VLSK..YNFQLNPPK
Vesta3_Av            Y.............D............EHLVHIEKVLN.......ALKL..HNLTLNPAK
Vesta4a_Av           F.............D............EHLHHLHLAFS.......TLAD..AKLVLNVAK
Vesta4b_Av           L.............F............EHLQHLDLVFT.......IFNI..NKLVLSPTK
Vesta5_Av            F.............D............QHLQHVNQVLA.......ILNK..HKFQLNPPK
Vesta6a_Av           F.............E............QHVQHLQEIFQ.......ILQD..HNFTLNPKK
Vesta6b_Av           I.............D............EHKQHVSDVLS.......TLHN..ANFQVSPSK
Vesta6c_Av           L.............E............EHERHVNEVLS.......ILNN..AHFKVSPSK
Vesta7_Av            F.............K............EHVHHLNEILL.......VLAK..AKLQVNPHK
Vesta_Pr             Y.............D............DHLEHLRQVFA.......ALQT..RNFVLNPPK
YM40_Marpo           P.............K............AAVQIKEEVST.......FLQE.kLKLSLQAEK
Zepp_Chlvu           P.............G............MRSCWGPSVGL.......HCAA..TGARLQRSK
Rw_RSIL806|g171.t1   P.............I............--Q----HLSK.......QINR..WNELDLNIK
Rw_RSIL806|g4050.t1  P.............V............------ENIKA.......LLDR..ENAKDPNIR
Rw_RSIL806|g4819.t1  F.............E............DHLNHLELVLQ.......QIQN..SGLTLKINK
Rw_RSIL806|g5189.t1  QlgikytyqcldleK............RLKVFIDHLEY.......YSCL..TDQPINTNK
Rw_RSIL806|g5756.t1  -.............-............-----------.......----..---------
Rw_RSIL806|g6285.t1  -.............-............-----------.......----..---------
Rw_RSIL806|g7312.t1  F.............D............QHLLDVNQVCQ.......VLHA..SNFKLNYNK
Rw_RSIL806|g10301.t1 K.............F............SAKKVCAELSK.......LHPS..VKFTSQEEG
Rw_RSIL806|g12894.t1 -.............-............-----------.......----..---------
Rw_RSIL806|g13561.t1 K.............E............EILKELEATTK.......KDSN..INITT----
Rw_RSIL806|g13766.t1 F.............E............DHLHHLELVLQ.......H---..---------
Rw_RSIL806|g14459.t1 T.............E............------TTIKQ.......WLKA..ANQFHPNIK
Rw_RSIL806|g15638.t1 E.............D............KVKALLEAANK.......FHSN..IKLEYKISK
Rw_RSIL806|g15640.t1 E.............D............ELRTLLAMANS.......QFSQ..---------
Rw_RSIL806|g16519.t1 I.............N............DHIKDIHAVLH.......ALNN..HNFKLNLPK
Rw_RSIL806|g17671.t1 E.............P............KVEEYMKKINY.......TKHK..IKFTHEYEK
Rw_RSIL806|g18028.t1 F.............H............THLQHVARVLE.......VLDK..ANIKLNRDK
Rw_RSIL806|g18155.t1 F.............D............-------QVKK.......RLEN..AHRKDPNIR
Rw_RSIL806|g18271.t1 P.............T............Q------HLLK.......EIYR..WNKFDSSIK
Rw_RSIL806|g18391.t1 -.............-............-----------.......----..---------
Rw_RSIL806|g18531.t1 P.............T............Q------HLFK.......QIDR..WNKFDLNIK
Rw_RSIL806|g18755.t1 T.............E............G------KVKE.......LLEA..ANNFHPNIK
Rw_RSIL806|g19000.t1 D.............D............GGERTFAMVSF.......IFNR..LKIPLSVNK
Rw_RSIL806|g20383.t1 P.............A............------RHLLK.......QIDK..WNHFDDNIK
Rw_RSIL806|g21188.t1 Q.............K............DISNFKK-FMN.......NLEK.tIKFTVEVQE
Rw_RSIL806|g21611.t1 F.............Q............LHFKHLESVLQ.......HIQA..SGLILHISK
Rw_RSIL806|g22450.t1 N.............-............------RHLAK.......QVDR..WNQFDLNIK
Rw_RSIL806|g22584.t1 N.............-............TITNLKHHLQS.......SSKN.rADLHFSQRK
Rw_RSIL806|g22608.t1 -.............-............-----------.......----..---------
Rw_RSIL806|g23484.t1 -.............-............-----------.......----..---------
Rw_RSIL806|g24037.t1 H.............T............D------IL-K.......GLVK.fWNRIDNNIE
Rw_RSIL806|g24133.t1 F.............E............EHVKHLTQVLS.......ILSS..HNLQLNSSK
Rw_RSIL806|g24311.t1 L.............E............DHKRHVNEILS.......ILDA..AHFKVSPSK
Rw_RSIL806|g24398.t1 E.............T............TIKQWLDAANE.......FHPN..IKLTYSIGK
Rw_RSIL806|g24476.t1 E.............K............ALQDILDEANT.......WHPN..IKLEYKISQ
Rw_RSIL806|g24547.t1 N.............Tias......ltsRLQQSIDEFQS.......WCNS..WKLKLQPSK
Rw_RSIL806|g24886.t1 E.............Q............DHYHHIKLVLQ.......LLRD..NHLYVNKAK
Rw_RSIL806|g25038.t1 F.............N............QHLNHIEQVLN.......ASKS..HNLILNPAK
Rw_RSIL806|g25071.t1 F.............E............EHLDHITQLLL.......ILLI..HSFQLNPSK
Rw_RSIL806|g25105.t1 F.............E............EHLIHLNDICT.......ILKN..ARFRLNPDK
Rw_RSIL806|g25632.t1 H.............A............DILKGLVKF--.......----..W--------
Rw_RSIL806|g25685.t1 I.............E............TIQQLLKDANG.......WHPN..IKLEWNI--
Rw_RSIL806|g25750.t1 F.............S............EHLDHLKQVFS.......ALQS..KSLVLNPPK
Rw_RSIL806|g25908.t1 F.............N............QHLNHIEQILN.......ALKS..HNLILNPTK
Rw_RSIL806|g26246.t1 K.............D............ELDTYVKKINK.......RRSN..IKFTMEYEN
Rw_RSIL806|g26606.t1 P.............I............-----------.......----..---------
Rw_RSIL806|g26705.t1 F.............D............QHVAHLNEIFS.......VLHN..ANLQLNPQK
Rw_RSIL806|g26877.t1 K.............I............DHFNNLNKVFI.......RLKE..YRFHINIDK
Rw_RSIL806|g26957.t1 E.............D............KLKQLLEAANN.......FHPN..IKLEYHIGK
Rw_RSIL806|g27067.t1 F.............E............QHVKDLEKVFQ.......ALQS..ANLTLKTSK
Rw_RSIL806|g27082.t1 F.............G............EITKELEKAQQ.......KDLN..IKIIPTIQK
Rw_RSIL806|g27158.t1 I.............E............IVQQLLQDANG.......WHPN..IKLESNVGH
Rw_RSIL806|g27506.t1 F.............D............EHIRHLQLALG.......TLAA..AKLVLNVSK
Rw_RSIL806|g27784.t1 F.............D............EHKKHLNEILS.......ILAK..ANFQVNPDK
Rw_RSIL806|g27857.t1 E.............D............KVKQLLEAANE.......FHPN..IKLDYKISK
Rw_RSIL806|g28113.t1 L.............EmrlstnikyleaQAKAVLKALEE.......FSDN..HILPVNVSK
Rw_RSIL806|g28132.t1 -.............-............-----------.......----..---------
Rw_RSIL806|g28362.t1 P.............A............------RHLLK.......QIDK..WNHFDENIK
Rw_RSIL806|g28382.t1 Q.............E............KLEALLKKLNS.......YHPN..IKLEY----
Rw_RSIL806|g28629.t1 E.............E............EHLRTLEMVLL.......RLSE..FGFRCNPEK
Rw_RSIL806|g28716.t1 E.............K............ELIKLLEEANI.......WHPN..IEL------
Rw_RSIL806|g28814.t1 -.............-............-----------.......----..---------
Rw_RSIL806|g28819.t1 E.............K............ELRKLLEDANK.......WHPN..IKLDFKISQ
Rw_RSIL806|g28907.t1 F.............I............QHIDHLNQVLA.......VLNK..HKFQLNPQK
Rw_RSIL806|g29414.t1 F.............E............QHLKDLSSVFD.......RLKT..AGLTLKASK
Rw_RSIL806|g29598.t1 -.............-............-----------.......----..---------
Rw_RSIL806|g29715.t1 M.............S............EHLHHLEQVLS.......LLHH..ANFRLNASK
Rw_RSIL806|g29754.t1 F.............K............DHTKLLDEILS.......ILDK..DRFQLNPSK
Rw_RSIL806|g29821.t1 -.............-............-----------.......----..---------
Rw_RSIL806|g29924.t1 K.............T............-------ELES.......YVVS..LNLNRTNIK
Rw_RSIL806|g30011.t1 F.............D............DHMKHLQELFI.......ILSN..HQFTLNPTK
Rw_RSIL806|g30211.t1 F.............E............EHLNHLAQVLA.......ALSK..HNFQLNPVK
Rw_RSIL806|g30701.t1 S............lEkklsqniielekQAKIAMHILLS.......FSEN..HLLPVNVKK
Rw_RSIL806|g30711.t1 F.............V............QHLIDLNKVCQ.......ALNN..SNFKLNHIK
Rw_RSIL806|g30760.t1 -.............-............-----------.......----..---------
Rw_RSIL806|g30812.t1 K.............A............KINEFHIRINK.......WHRN..LHFTVEFED
Rw_RSIL806|g30829.t1 N.............Ttts......lnsRLQQSIDAFES.......LCKS..WKLKLQPTK
Rw_RSIL806|g31306.t1 K.............V............SAKDIAAQLSQ.......CHPS..LKFTCEEEY
Rw_RSIL806|g31394.t1 -.............-............-----------.......----..ANFQVNPDK
Rw_RSIL806|g31486.t1 Y.............E............EHMIHLEQVFS.......ALSS..KHFVLNPPK
Rw_RSIL806|g31530.t1 F.............N............EHIHHLDDILS.......SLYK..HNFQLNPPK
Rw_RSIL806|g31611.t1 K.............V............SAKEIAAQLSQ.......CHPS..LKFTCEEEY
Rw_RSIL806|g31709.t1 I.............H............DHAKAIHAILN.......ALNN..HNFKLNLSK
Rw_RSIL806|g31745.t1 P.............N............--RRLIKQ---.......----..---------
Rw_RSIL806|g31880.t1 F.............D............DHVSHLDEIFY.......LLHT..HNFRLSFEK
Rw_RSIL806|g31935.t1 F.............D............QHLDHLNQILA.......ILNK..HKFQLNPQK
Rw_RSIL806|g32064.t1 -.............-............-----------.......----..---------
Rw_RSIL806|g32193.t1 -.............-............-----------.......----..---------
Rw_RSIL806|g32229.t1 F.............N............EHLKHIEEVCL.......LLQE..ANFKLNVDK
Rw_RSIL806|g32233.t1 I.............E............EHKQHVADVLS.......TLHK..ANFQVSPAK
Rw_RSIL806|g32396.t1 D.............D............GGERTSAMISF.......IFNR..LKIPLSVNK
Rw_RSIL806|g32478.t1 -.............-............-----------.......----..---------
Rw_RSIL806|g32495.t1 T.............N............DEFETYELFKK.......YSYA..SGGKTNDTK
Rw_RSIL806|g32569.t1 P.............I............--Q----HLLK.......QINR..WNQFDINIK
Rw_RSIL806|g32571.t1 -.............-............-----------.......----..---------
Rw_RSIL806|g32675.t1 F.............E............EHLSHLNEICQ.......ILKN..ARFRLNPEK
Rw_RSIL806|g32708.t1 S.............K............------EEILK.......EIDK..TTVTDSNIK
Rw_RSIL806|g32742.t1 K.............E............EILKLLDET--.......----..TK-TDSNIK
Rw_RSIL806|g32805.t1 -.............-............-----------.......----..---------
Rw_RSIL806|g32830.t1 F.............D............ELTKKLDEVQQ.......KDVN..-------IK
Rw_RSIL806|g32895.t1 -.............-............-----------.......----..---------
Rw_RSIL806|g32936.t1 E.............D............KVKELLEAANN.......FHPN..IKLEYKISK
Rw_RSIL806|g33064.t1 D.............A............NVANILSILND.......FHPS..IKFTRKIED
Rw_RSIL806|g33182.t1 F.............E............QHLIHLDDILN.......RLND..ANFRLNVEK
Rw_RSIL806|g33227.t1 -.............-............-----------.......----..---------
Rw_RSIL806|g33269.t1 -.............-............-----------.......----..---------
Rw_RSIL806|g33296.t1 F.............E............EHLKHIHQVLS.......ILSQ..HNFQLNPSK
Rw_RSIL806|g33895.t1 E.............E............TLQDLLHQANT.......WHPN..IKLEYKIGK
Rw_RSIL806|g34245.t1 P.............Y............------RHLLK.......QIDR..WNKFDENIK
Rw_RSIL806|g34304.t1 S.............K............E--DILKELDE.......TIKT.dSNVTISTTI
Rw_RSIL806|g34307.t1 F.............D............QHLIHLDNIQQ.......----..---------
Rw_RSIL806|g34477.t1 A.............N............DLQNALDRFEE.......VCSA..FGMKISSKK
Rw_RSIL806|g34496.t1 F.............E............DHLHHLDLVLQ.......HIQQ..---------
Rw_RSIL806|g34515.t1 Q.............G............DIDKLLNYVNS.......LHPN..LKFTNEVE-
Rw_RSIL806|g34753.t1 S.............K............E-----DILKE.......LDET..IKTDSNATI
Rw_RSIL806|g34771.t1 N.............T............DTDKLLDILNS.......FDTD..IQFTVEHEI
Rw_RSIL806|g34882.t1 K.............E............-------EILQ.......QLDE..TMKTDPNIK
Rw_RSIL806|g34935.t1 -.............-............-----------.......----..---------
Rw_RSIL806|g34959.t1 L.............D............QIKIRLNIADE.......QDEN..IRITHTIGS
Rw_RSIL806|g35015.t1 N.............Titn......lnyRLQSSINEFQK.......WCSS..WKKKLEIEV
Rw_RSIL806|g35032.t1 -.............-............-----------.......----..---------
Rw_RSIL806|g35175.t1 P.............I............Q------HLSK.......QINR..WNELDLIIK
Rw_RSIL806|g35417.t1 T.............K............------EEILQ.......QLNE..TMKTDPNIK
Rw_RSIL806|g35558.t1 -.............-............-----------.......----..---------
Rw_RSIL806|g35559.t1 P.............A............------RHLFK.......QIDG..WNHFDENIK
Rw_RSIL806|g35561.t1 -.............-............-----------.......----..---------
Rw_RSIL806|g35595.t1 P.............Y............------DDILF.......ELEK..LQNEDPNIK
Rw_RSIL806|g35600.t1 N.............Ttss......lssKLQQASDAFQT.......WCKS..W--------
Rw_RSIL806|g35689.t1 F.............D............QHIHHLNEILS.......ILSS..ARLQLNPQK
Rw_RSIL806|g35830.t1 N.............Ttsr......vrdRLQESINQFIK.......WCDS..WKLVIQPTK
Rw_RSIL806|g35850.t1 I.............A............AIEKLLKDADS.......YHPN..IRLTAVIGK
Rw_RSIL806|g35956.t1 -.............-............-----------.......----..---------
Rw_RSIL806|g36156.t1 F.............-............-----------.......----..---------
Rw_RSIL806|g36157.t1 F.............D............NHIKHLQELFD.......ILAE..HQFTLNPSK
Rw_RSIL806|g36290.t1 E.............T............KIKDFHSRINK.......WHDN..LKFTLEPES
Rw_RSIL806|g36358.t1 F.............E............ERLLYLNEICT.......ILKN..ARFRLNPQK
Rw_RSIL806|g36379.t1 -.............-............-----------.......----..---------
Rw_RSIL806|g36462.t1 F.............D............---QVKERLEN.......AHRK.dTNIRISYSI
Rw_RSIL806|g36463.t1 L.............Q............EHKHHVDEVLS.......VLNK..AHFKVSPSK
Rw_RSIL806|g36556.t1 P.............V............------RHLFK.......QIDR..WNHFDENIK
Rw_RSIL806|g36604.t1 N.............-............-MADIKKELGK.......AAKK.dINIKINYQI
Rw_RSIL806|g36625.t1 F.............D............QHLSDVNQVGQ.......VLHA..SNFK-----
Rw_RSIL806|g36747.t1 -.............-............-----------.......----..---------
Rw_RSIL806|g36756.t1 H.............A............D-------ILK.......GLVN.fWNRLDSNIK
Rw_RSIL806|g36873.t1 E.............D............ELRTLLATANS.......QFL-..---------
Rw_RSIL806|g36892.t1 A.............S............DLATFIRTFEK.......VTEE..FGLTMSVKK
Rw_RSIL806|g37032.t1 -.............-............-----------.......----..---------
Rw_RSIL806|g37601.t1 T.............K............------EEILE.......QLNE..TIKTDPNIK
Rw_RSIL806|g37606.t1 S.............Sa..........lELETFLEDIRE.......KFSN..VRFQ-----
Rw_RSIL806|g37743.t1 K.............I............DHLNNLHKVFN.......RIKE..YGFQINKGK
Rw_RSIL806|g37795.t1 F.............D............QHLTHLDDILN.......RLND..ANFRLNVNK
Rw_RSIL806|g37808.t1 T.............F............SAKDICTKLSQ.......FQKS..IKFTCEEEA
Rw_RSIL806|g37981.t1 F.............D............-------QVKE.......KLEN..AHRKDPNIR
Rw_RSIL806|g38073.t1 I.............T............KAENVLEILNN.......FHPS..ISFTHQLET
Rw_RSIL806|g38212.t1 M.............N............KLQELV-----.......----..---------
Rw_RSIL806|g38285.t1 -.............-............-----------.......----..---------
Rw_RSIL806|g38515.t1 -.............-............-----------.......----..---------
Rw_RSIL806|g38530.t1 -.............-............-----------.......----..---------
Rw_RSIL806|g38581.t1 L.............-............------DIINE.......MLDE..ANNFHSNIK
Rw_RSIL806|g38860.t1 -.............-............-----------.......----..---------
Rw_RSIL806|g39060.t1 P.............I............------PHLSK.......QINR..WNELDLNIK
Rw_RSIL806|g39209.t1 K.............Q............NINEFLKRINK.......WHPN..IKFTIEYEQ
Rw_RSIL806|g39222.t1 -.............-............-----------.......----..---------
Rw_RSIL806|g39272.t1 D.............A............DISKILTILNS.......FHSS..IQFTIEPEN
Rw_RSIL806|g39336.t1 Y.............-............---DVITAVLQ.......QAQKqdVNIKINPTI
Rw_RSIL806|g39345.t1 I.............D............EIREQLEKAQN.......QDVN..IKINYNIDI
Rw_RSIL806|g39402.t1 -.............-............-----------.......----..---------
Rw_RSIL806|g39410.t1 T.............I............DHLNNLQQLFI.......RIRE..YGFHLNKQK
Rw_RSIL806|g39535.t1 N.............-............-IHAIKIQLEK.......ASNR.dTNIQINYEI
Rw_RSIL806|g39690.t1 P.............I............------ENIKA.......LLDR..ENEKDPNIR
Rw_RSIL806|g39731.t1 P.............A............------RHLFK.......QIDR..WNHFDENIK
Rw_RSIL806|g39885.t1 F.............E............EHLLHLNEICT.......ILKN..ARFRLNPDK
Rw_RSIL806|g39984.t1 D.............T............DEDEILQLLNT.......FHPC..IKFMLEPET
Rw_RSIL806|g40305.t1 F.............E............EHLNHLQQLLC.......ILSK..YNFQLNPPK
Rw_RSIL806|g40431.t1 H.............A............-----------.......----..---------
Rw_RSIL806|g40579.t1 S.............K............E--DILKEL--.......--DE..TIKTDSNVK
Rw_RSIL806|g40753.t1 -.............-............-----------.......----..---------
Rw_RSIL806|g40790.t1 -.............-............-----------.......----..---------
Rw_RSIL806|g40818.t1 P.............I............QH---------.......----..---------
Rw_RSIL806|g40825.t1 F.............Q............EHLSRLNEICQ.......ILKK..ARFRLNPEK
Rw_RSIL806|g40917.t1 T.............-............-----IEEINR.......ELEK..AQLKDINIK
Rw_RSIL806|g40968.t1 N.............Ttts......lniRLQQSIDAFES.......WCKS..WKLKLQPTK
Rw_RSIL806|g40980.t1 F.............E............EHLNHLTQVLS.......ALSK..HNFQLNPVK
Rw_RSIL806|g41005.t1 E.............K............ELRKLLDNANT.......WHPN..IKLDYKIDK
Rw_RSIL806|g41006.t1 -.............-............-----------.......----..---------
Rw_RSIL806|g41180.t1 -.............-............-----------.......----..---------
Rw_RSIL806|g41214.t1 H.............A............-----------.......----..---------
Rw_RSIL806|g41298.t1 F.............N............EHLHHLNEILS.......ILAK..ANFQVNPDK
Rw_RSIL806|g41318.t1 N.............Tits......lssRLQQSIDEFQS.......WCNS..WKLKLQPSK
Rw_RSIL806|g41374.t1 R.............K............-ILVMKFKFTL.......NCNE..LE-------
Rw_RSIL806|g41606.t1 -.............-............-----------.......----..---------
Rw_RSIL806|g41769.t1 -.............-............-----------.......----..---------
Rw_RSIL806|g41770.t1 D.............A............NVDNILSILND.......FHSS..IKFTRKIEN
Rw_RSIL806|g41801.t1 -.............-............-----------.......----..---------
Rw_RSIL806|g42241.t1 P.............A............------RHLLK.......QIDK..WNHFDENIK
Rw_RSIL806|g42582.t1 P.............V............------RHLLK.......QIDR..WNHFDENIK
Rw_RSIL806|g42657.t1 F.............N............EHLKHIEEVCL.......LLHE..ANFKSNVDK
Rw_RSIL806|g43034.t1 F.............Q............LHLKHLESVLQ.......HIQA..SGLILHIYK
Rw_RSIL806|g43080.t1 T.............K............------EEILR.......ELEE..TTKNDPNIK
Rw_RSIL806|g43219.t1 P.............I............--Q----HLSK.......QINR..WNELDLNIK
Rw_RSIL806|g43765.t1 S.............K............--EDILKELDG.......TIKT.dSNVKISTTI
Rw_RSIL806|g43852.t1 F.............N............EHLKHIEEVCS.......LLHE..ANFKLNVDK
Rw_RSIL806|g44127.t1 -.............-............-----------.......----..---------
Rw_RSIL806|g44159.t1 -.............-............-----------.......----..---------
Rw_RSIL806|g44207.t1 H.............A............-----------.......----..---------
Rw_RSIL806|g44208.t1 P.............A............------RHLLK.......QIDK..WNHFDENIK
Rw_RSIL806|g44701.t1 D.............D............GGERTSAIISF.......IFNR..LKIPLSVNK
Rw_RSIL806|g44715.t1 E.............D............ELRVLLTMANS.......QFPQ..---------
Rw_RSIL806|g44918.t1 -.............-............-----------.......----..---------
Rw_RSIL806|g45070.t1 K.............E............EILKELEATTK.......KDSN..INITT----
Rw_RSIL806|g45212.t1 F.............E............EHLIHLNDICT.......ILKN..ARFRLNPDK
Rw_RSIL806|g45269.t1 -.............-............-----------.......----..---------
Rw_RSIL806|g45476.t1 F.............D............EHVKHLTEILS.......ILAE..VNFQVNPDK
Rw_RSIL806|g45641.t1 -.............-............-----------.......----..---------
Rw_RSIL806|g45686.t1 E.............K............ALQDILDEANT.......WHPN..IKLEYKISR
Rw_RSIL806|g45718.t1 F.............D............EHVKHLTEILS.......ILAE..ANFQVNPDK
Rw_RSIL806|g46819.t1 E.............D............EVKELLEASNY.......FRPN..IKLEHKISK
Rw_RSIL806|g46905.t1 F.............D............EITKELEKAQQ.......KDLN..IKIIPNIQ-
Rw_RSIL806|g47441.t1 -.............-............--VNQILEVCL.......LLHE..ANFKLNVDK
Rw_RSIL806|g47704.t1 F.............N............EHKHHLNEILS.......ILAK..ANFQVNPDK
Rw_RSIL806|g47831.t1 F.............E............EHLIHLNDICT.......ILKN..ARFRLNPDK
Rw_RSIL806|g48137.t1 -.............-............-----------.......----..---------
Rw_RSIL806|g48217.t1 -.............-............-----------.......----..---------
                                                                                 

AI1M_Yeast           TLITa.tETPARFLGYNI
Athena_Av            LEYQiskS--LPFLDILL
Athena_Hc            ITRSfgsT--IEYLDVLV
Athena_Pr            ITRTigsK--IEFLDVSI
AthenaL2_Av          LSANislH--ADFLDLH-
AthenaL3_Av          LKANisn--QVNFLDLQI
AthenaM_Av           ----...-----------
AthenaO_Av           LTAD..iSQSVNFLDVSI
BEL_Drome            SSNSsaaDSPVKVLGIQW
Cer1_Caeel           CHIA...KKEVEYLGHKV
Cercyon_Sm           QESNd.k---LPFLDILI
COB3_Marpo           TRLGhvvEEKATFLGMRL
COI1_Podan           TLITnasEDKAYFLGTEI
Copia_Drome          HFIGiemQEDKIYLSQSA
CRE1_Crifa           SMVVlpvVAEARILGAHF
CRE2_Crifa           SHHLi.aQGVVRILGAGF
CZAR_Tcruzi          TEVLy.iRPFARVLGAGV
DIRS1_Dictyo         SVLE..pTQSITFLGLQI
Doc_Drome            CKQV...-----------
dpol_DHBV            TTPS..pVTEIRFLGYQI
dpol_HBV             TKRW...GYSLNFMGYVI
DRE_Dictyo           CSCI...KSNERYLGFDF
EC67_Ecoli           TRLTy.kTSRQEVTGLTV
EC86_Ecoli           TCISg.pRSQRKVTGLVI
EC107_Ecoli          GCLIa.aCKRQQVTGIVV
GilM_Giain           CSSTq.a-GAISFMGTRV
Gypsy_Drome          TRFF...KESVEYLGFIV
Hebe1_Av             TELI...-----------
Hebe2_Av             TELI...-----------
Hebe7_Av             TEL-...-----------
Hebe8_Av             TEL-...-----------
Hebe10_Av            TE--...-----------
I_Drote              CQHL...-----------
Jockey_Drome         CANV...-----------
Juno1_Av             CHIA...QTSIDYLGHHI
Juno2_Av             CEIA...RTEILFLGHII
Juno3_Av             CEFV...QKRIQFLGHM-
Juno4_Av             CHIA...QTSIDYLGHHI
Juno4a_Av            CSIC...KKELDYLGFRI
Juno4b_Av            CSVA...RKQLDYLGFRI
Lian_Aedae           TSIV...-----------
LINE1_Human          SQAF...SKRIKYLGIQL
LINE1_Wolf           SVAFlytN----------
LtrA_Lacla           TLITh.sSQPARFLGYDI
Mag_Av               CSFF...VKEVSYLGFII
Maui_Takru           TEVM...-----------
Mdg3_Drome           CEFM...QSSIKYLGFII
Micropia_Drome       CNFM...QRRIHFLGHII
MX65_Myxxa           TRVQr.rGGAQRVTGVTV
Neptune_Fr           LKTEinkH-SINFLDTTV
NeSL_Caeel           CASLldeNTTYKYLGVQT
orf2_Calot           TRIVasqEVGFNFLGFNV
Pao_Bmori            DSEIsstINERRWLPTKH
Pat_Panre            SSVT..pQREVKWLGVVF
Penelope1_Av         N---...-----------
Penelope1a_Av        NNS-...---IAFLD---
Penelope2_Av         HNQ-...---IAFLDVL-
Penelope2a_Av        DFE-...---LPFLDVKV
Penelope3_Av         NNS-...---LPFLDINI
Penelope3a_Av        ----...-----------
Penelope3b_Av        ENSL...----AFLDIL-
Penelope5a_Av        FTYEdekDDRLSFLDVQV
Penelope_Dv          FTMElekDGKLPFLDSIV
pol_BAEVM            AQIC...QTKVTYLGYIL
pol_CERV             AQLF...KEKINFLGLEI
pol_HTLV2            TQQT...PGQIRFLGQVI
Poseidon_Tn          FTREdvkGDSLAFLDCEI
pseudo_Shark         FTWTisnT-SLSFLDLSV
R1_Dromr             CFTIsik-----------
R2_Drome             CFTVlkrTDEWKYLGINF
R4_Av                CAVA...-----------
R9_4_Av              CMSI...-----------
R9_Av                CMSI...-----------
R9a_Av               CMSI...-----------
RTE1_Av              TKTM...-----------
RTE2_Av              TCVM...-----------
RTE3_Av              SECMsisKNKI-------
RTE4_Av              TQLLtnq-----------
RTE_BovB_Av          TFVM..t-----------
SART1_Bommo          SEA-...-----------
SLACS_Trybg          TEVLrttQVMEHILGQPM
Soliton1_Av          TYWT...-----------
Soliton2_Av          TVVQ...-----------
Soliton3_Av          TVM-...-----------
Soliton4_Av          TV--...-----------
Soliton5_Av          ----...-----------
Soliton6_Av          TKAM...-----------
Soliton6a_Av         TK--...-----------
Soliton6b_Av         TKAM...-----------
Soliton7_Av          ----...-----------
Soliton8_Av          ----...-----------
Soliton9a_Av         ----...-----------
Soliton9b_Av         ----...-----------
Ta11_Arath           SSVMsirNTIKVSLGIHK
Tad1_Neuro           TELMlqpTESTRFLGVWL
TelKA1_Av            CHFC...RRETKYLGHII
TelKA1a_Av           CQFC...RREMRYLGHVI
TelKA2_Av            CHFC...RNEIKYLGHII
TelKA3a_Av           CNFC...LPEIKYLGHLV
TelKA3b_Av           CNFC...LPEIKYLGHLV
TelKA4_Av            CHFC...KTHLKYLGHIV
TERT1_Calb           TVVVtttKTSIDFVGLEV
TERT_Giain           N---fapIATLDCS-REP
TERT_Ratno           TVVNlpaHCLFPWCGLLL
TERT_Schpo           TVINnesKKRMPFFGFSV
Tf2_Schpo            CEFH...QSQVKFIGYHI
Tnt1_Tobac           DLG-...-PAQQILGMKI
TRAS1_Bommo          TCAMt.i-----------
TRS1_Trybr           TKGTigaDRTPKLLGVTF
Tx1_Av               TEILw.i-----------
Ty3_Caeel            CHIA...KKEVEYLGHKV
Ty3_Yeast            CKFA...SEETEFLGYSI
Vesta1a_Av           CVFA...VQEIDYLGHTV
Vesta1b_Av           CVFA...ADEIDYLGHTI
Vesta2_Av            CKFF...HRKIDYLSHI-
Vesta3_Av            CELA...KEQIEYLGHVV
Vesta4a_Av           CELA...VEKVVVLGHTI
Vesta4b_Av           CEIA...VTKVEFLGHIV
Vesta5_Av            CEVF...RTNIDYLGHTI
Vesta6a_Av           CSIA...KQSIEFLSHTI
Vesta6b_Av           CSIA...VETIEFLSHI-
Vesta6c_Av           CTIA...ARKIEFLGHVV
Vesta7_Av            CSFA...KSSIDYLGHTV
Vesta_Pr             CELL...VSQINYLGHTI
YM40_Marpo           TRITnlsRSEALFLGTLI
Zepp_Chlvu           SQALaasSDGVKHLGIPL
Rw_RSIL806|g171.t1   LKAQ..vGHSTNFLD---
Rw_RSIL806|g4050.t1  ITYT..iHDSVEFLDVLI
Rw_RSIL806|g4819.t1  CHFC...KTHLKYLGHIV
Rw_RSIL806|g5189.t1  TQAL..fT----------
Rw_RSIL806|g5756.t1  ----...-----------
Rw_RSIL806|g6285.t1  ----...-----------
Rw_RSIL806|g7312.t1  CAFF...QREISFLGHKI
Rw_RSIL806|g10301.t1 A---...-----------
Rw_RSIL806|g12894.t1 ----...-----------
Rw_RSIL806|g13561.t1 ----...-----------
Rw_RSIL806|g13766.t1 ----...-----------
Rw_RSIL806|g14459.t1 LTYT..mGKSVSFLDLL-
Rw_RSIL806|g15638.t1 SV--...----PFLDV--
Rw_RSIL806|g15640.t1 ----...-----------
Rw_RSIL806|g16519.t1 CALI...HERIEYLGHEI
Rw_RSIL806|g17671.t1 NNQ-...---LNYLDR--
Rw_RSIL806|g18028.t1 CTLA...RHQIDYLGFRI
Rw_RSIL806|g18155.t1 ISYS..iQSTIDFLDVTV
Rw_RSIL806|g18271.t1 LEAQ..vGYSTNFLDL--
Rw_RSIL806|g18391.t1 ----...-----------
Rw_RSIL806|g18531.t1 LKAE..vSHSKNFLDL--
Rw_RSIL806|g18755.t1 LEYT..iGKSAPFLDV--
Rw_RSIL806|g19000.t1 TVRP...VQEIEYLGII-
Rw_RSIL806|g20383.t1 LSEN..iGVTADFLDLHI
Rw_RSIL806|g21188.t1 E---...-NKLPFLDV--
Rw_RSIL806|g21611.t1 CQFC...KTKITYLGHVV
Rw_RSIL806|g22450.t1 LSAN..iSFQADFL----
Rw_RSIL806|g22584.t1 ISV-...-----------
Rw_RSIL806|g22608.t1 ----...-----------
Rw_RSIL806|g23484.t1 ----...-----------
Rw_RSIL806|g24037.t1 FSES..iGQTAEYLDV--
Rw_RSIL806|g24133.t1 CFIL...HRQIDYLSHTV
Rw_RSIL806|g24311.t1 CTIA...VQKIEFLGHII
Rw_RSIL806|g24398.t1 S---...---ISFLDI--
Rw_RSIL806|g24476.t1 S---...---LPFLD---
Rw_RSIL806|g24547.t1 TELV...-----------
Rw_RSIL806|g24886.t1 CQFG...VDHIEFVGHIV
Rw_RSIL806|g25038.t1 CEIA...KQQIEYLGHVI
Rw_RSIL806|g25071.t1 CMNF...-----------
Rw_RSIL806|g25105.t1 CEIA...QTETDYLGHNI
Rw_RSIL806|g25632.t1 ----...-----------
Rw_RSIL806|g25685.t1 ----...-----------
Rw_RSIL806|g25750.t1 CEIA...VRQIDYLGHTI
Rw_RSIL806|g25908.t1 CEIA...KQQIEYLGHVI
Rw_RSIL806|g26246.t1 DKT-...---INFLDTS-
Rw_RSIL806|g26606.t1 ----...-----------
Rw_RSIL806|g26705.t1 CSLF...KGEINYLGHTI
Rw_RSIL806|g26877.t1 CIFL...QYYVEYLGFIV
Rw_RSIL806|g26957.t1 ----...--SLPFLDV--
Rw_RSIL806|g27067.t1 CQFC...RREMRYLGHII
Rw_RSIL806|g27082.t1 SV--...----QFLE---
Rw_RSIL806|g27158.t1 S---...---VSFLDV--
Rw_RSIL806|g27506.t1 CELA...VEKVVVLGHTI
Rw_RSIL806|g27784.t1 CSIA...VQKIDFLT---
Rw_RSIL806|g27857.t1 SV--...----PFLD---
Rw_RSIL806|g28113.t1 TKAMi.vH----------
Rw_RSIL806|g28132.t1 ----...-----------
Rw_RSIL806|g28362.t1 LSEN..iGVTADFLDLH-
Rw_RSIL806|g28382.t1 ---K..iGTSLPFLDVT-
Rw_RSIL806|g28629.t1 CLFF...QDEVSYLGFII
Rw_RSIL806|g28716.t1 ----...-----------
Rw_RSIL806|g28814.t1 ----...-----------
Rw_RSIL806|g28819.t1 S---...---LPFLD---
Rw_RSIL806|g28907.t1 CEFV...KTNIDYLGHTI
Rw_RSIL806|g29414.t1 CDFC...RKELKYLGHII
Rw_RSIL806|g29598.t1 ----...-----------
Rw_RSIL806|g29715.t1 CEFV...QTRIQFLGHII
Rw_RSIL806|g29754.t1 CSIM...RTKIEYLGHSI
Rw_RSIL806|g29821.t1 ----...-----------
Rw_RSIL806|g29924.t1 FTCEyeeNKQINFLDTTI
Rw_RSIL806|g30011.t1 CSIA...QQSIEFLSHTI
Rw_RSIL806|g30211.t1 CNIF...HQHIDYLSHTI
Rw_RSIL806|g30701.t1 TKAMl.vH----------
Rw_RSIL806|g30711.t1 CSFF...QNNISFLGHHI
Rw_RSIL806|g30760.t1 ----...-----------
Rw_RSIL806|g30812.t1 ENS-...---IPFLDVRV
Rw_RSIL806|g30829.t1 TELV...-----------
Rw_RSIL806|g31306.t1 TTIH...-----------
Rw_RSIL806|g31394.t1 CFIA...VQEIDFLGHTI
Rw_RSIL806|g31486.t1 CELM...VSTINYLGHTI
Rw_RSIL806|g31530.t1 CFFV...KQQIDYLGHTI
Rw_RSIL806|g31611.t1 TTIN...-----------
Rw_RSIL806|g31709.t1 CALA...HEQIEYLGHEI
Rw_RSIL806|g31745.t1 ----...-----------
Rw_RSIL806|g31880.t1 CTIA...TDSINYLGHHI
Rw_RSIL806|g31935.t1 CELI...RTSIDYLGHTI
Rw_RSIL806|g32064.t1 ----...-----------
Rw_RSIL806|g32193.t1 ----...-----------
Rw_RSIL806|g32229.t1 CEVA...RAEILFLGHLI
Rw_RSIL806|g32233.t1 CSIA...VEKIEFLSHIV
Rw_RSIL806|g32396.t1 TVGP...VQEIEYLGII-
Rw_RSIL806|g32478.t1 ----...-----------
Rw_RSIL806|g32495.t1 TVIF...-----------
Rw_RSIL806|g32569.t1 LKEQ..iGQSTNFLDL--
Rw_RSIL806|g32571.t1 ----...-----------
Rw_RSIL806|g32675.t1 CEIA...RTQTDYLGHNI
Rw_RSIL806|g32708.t1 ITTS..vNQSLEYLDVTI
Rw_RSIL806|g32742.t1 ITTT..iSQSLDYLDVTI
Rw_RSIL806|g32805.t1 ----...-----------
Rw_RSIL806|g32830.t1 IKPT..iDGSVHFLDVT-
Rw_RSIL806|g32895.t1 ----...-----------
Rw_RSIL806|g32936.t1 SV--...----PFLDVL-
Rw_RSIL806|g33064.t1 N---...-DKLEFLDVQV
Rw_RSIL806|g33182.t1 CRIA...RTSIDYLGHHI
Rw_RSIL806|g33227.t1 ----...-----------
Rw_RSIL806|g33269.t1 ----...-----------
Rw_RSIL806|g33296.t1 CSIF...HQQIHYLSHTV
Rw_RSIL806|g33895.t1 N---...---LPFLD---
Rw_RSIL806|g34245.t1 LFEN..iGSKVDFLDLHI
Rw_RSIL806|g34304.t1 ----...SQSLEYLDFTI
Rw_RSIL806|g34307.t1 ----...-----------
Rw_RSIL806|g34477.t1 TELM..vI----------
Rw_RSIL806|g34496.t1 ----...-----------
Rw_RSIL806|g34515.t1 ----...-----------
Rw_RSIL806|g34753.t1 TTTI...SQSLEYLDVTI
Rw_RSIL806|g34771.t1 DNS-...---IPFLDISI
Rw_RSIL806|g34882.t1 ITIT..iSQTLEYLDATI
Rw_RSIL806|g34935.t1 ----...-----------
Rw_RSIL806|g34959.t1 TV--...----EFLDV--
Rw_RSIL806|g35015.t1 EDVIikpTSSARYLGV--
Rw_RSIL806|g35032.t1 ----...-----------
Rw_RSIL806|g35175.t1 LKAQ..vGHSTNFLD---
Rw_RSIL806|g35417.t1 ITIT..iNQALEYLDASI
Rw_RSIL806|g35558.t1 ----...-----------
Rw_RSIL806|g35559.t1 LSKN..iDSTADFLDLHI
Rw_RSIL806|g35561.t1 ----...-----------
Rw_RSIL806|g35595.t1 INST..vNDTVNFLDITI
Rw_RSIL806|g35600.t1 ----...-----------
Rw_RSIL806|g35689.t1 CSFV...KREIDYLGHTI
Rw_RSIL806|g35830.t1 TELI...-----------
Rw_RSIL806|g35850.t1 SVT-...-----FLDVR-
Rw_RSIL806|g35956.t1 ----...-----------
Rw_RSIL806|g36156.t1 ----...-----------
Rw_RSIL806|g36157.t1 CSIA...KQSIEFLSHTI
Rw_RSIL806|g36290.t1 NNS-...---ISFLDVRV
Rw_RSIL806|g36358.t1 CEIA...RTQTDYLGHNI
Rw_RSIL806|g36379.t1 ----...-----------
Rw_RSIL806|g36462.t1 ----...QSTIDFLDVTV
Rw_RSIL806|g36463.t1 CTIA...ATQIEFLGHIV
Rw_RSIL806|g36556.t1 LSEN..iGSTANFLDLHI
Rw_RSIL806|g36604.t1 DTC-...---VNFLDVTV
Rw_RSIL806|g36625.t1 ----...-----------
Rw_RSIL806|g36747.t1 ----...-----------
Rw_RSIL806|g36756.t1 FSES..iRQTAEYL----
Rw_RSIL806|g36873.t1 ----...-----------
Rw_RSIL806|g36892.t1 HV--...-----------
Rw_RSIL806|g37032.t1 ----...-----------
Rw_RSIL806|g37601.t1 ITIT..iNQALEYLDAT-
Rw_RSIL806|g37606.t1 ----...-----------
Rw_RSIL806|g37743.t1 CIFL...NNYVEYLGFIV
Rw_RSIL806|g37795.t1 CQIA...KTSIDYLGHHI
Rw_RSIL806|g37808.t1 ANTN...--TVSFLN---
Rw_RSIL806|g37981.t1 ISYS..iQSTIDFLDVTV
Rw_RSIL806|g38073.t1 NGS-...---LPFLDVW-
Rw_RSIL806|g38212.t1 ----...-----------
Rw_RSIL806|g38285.t1 ----...-----------
Rw_RSIL806|g38515.t1 ----...-----------
Rw_RSIL806|g38530.t1 ----...-----------
Rw_RSIL806|g38581.t1 LVRQ..iGTNL-------
Rw_RSIL806|g38860.t1 ----...-----------
Rw_RSIL806|g39060.t1 LKAQ..vGHSTNFLD---
Rw_RSIL806|g39209.t1 NE--...--KLAFLDVLI
Rw_RSIL806|g39222.t1 ----...-----------
Rw_RSIL806|g39272.t1 DR--...DQSLPFLDILI
Rw_RSIL806|g39336.t1 SNS-...---VNFLDITI
Rw_RSIL806|g39345.t1 ----...--SVDFLD---
Rw_RSIL806|g39402.t1 ----...-----------
Rw_RSIL806|g39410.t1 CSFL...QNQVEYLGYIV
Rw_RSIL806|g39535.t1 NTS-...---VNFLDVTI
Rw_RSIL806|g39690.t1 ITYT..iHESVEFLDVLI
Rw_RSIL806|g39731.t1 LFEN..iGSTADFLDLH-
Rw_RSIL806|g39885.t1 YEIA...RTQTDYLGHNI
Rw_RSIL806|g39984.t1 NSS-...---IPFLEV--
Rw_RSIL806|g40305.t1 CKLF...HQKIDYLSHII
Rw_RSIL806|g40431.t1 ----...-----------
Rw_RSIL806|g40579.t1 ISIT..iSQSLEYLDVTI
Rw_RSIL806|g40753.t1 ----...-----------
Rw_RSIL806|g40790.t1 ----...-----------
Rw_RSIL806|g40818.t1 ----...-----------
Rw_RSIL806|g40825.t1 CEIA...RTQTDYLGHNI
Rw_RSIL806|g40917.t1 ITTI..iSTSVHFLDVTI
Rw_RSIL806|g40968.t1 TELL...-----------
Rw_RSIL806|g40980.t1 YTIF...HQQIDYLSHTI
Rw_RSIL806|g41005.t1 S---...---LPFLDV--
Rw_RSIL806|g41006.t1 ----...-----------
Rw_RSIL806|g41180.t1 ----...-----------
Rw_RSIL806|g41214.t1 ----...-----------
Rw_RSIL806|g41298.t1 CSIA...VQEIDFLSHTI
Rw_RSIL806|g41318.t1 TELV...-----------
Rw_RSIL806|g41374.t1 ----...-----------
Rw_RSIL806|g41606.t1 ----...-----------
Rw_RSIL806|g41769.t1 ----...-----------
Rw_RSIL806|g41770.t1 N---...-DKLEFLDVQV
Rw_RSIL806|g41801.t1 ----...-----------
Rw_RSIL806|g42241.t1 LSEN..iGVTADFLDLHI
Rw_RSIL806|g42582.t1 LSEN..iSSIVDFLDLHI
Rw_RSIL806|g42657.t1 CEVA...RTEILFLGHLI
Rw_RSIL806|g43034.t1 CQFC...KTKITYLGHVV
Rw_RSIL806|g43080.t1 VTIT..iNHALEYLDAS-
Rw_RSIL806|g43219.t1 LKAQ..vGHSTNFLD---
Rw_RSIL806|g43765.t1 S---...-QSVEYIDVTI
Rw_RSIL806|g43852.t1 CEIA...RTEILFLGHLI
Rw_RSIL806|g44127.t1 ----...-----------
Rw_RSIL806|g44159.t1 ----...-----------
Rw_RSIL806|g44207.t1 ----...-----------
Rw_RSIL806|g44208.t1 LSEN..iGVTADFLDLH-
Rw_RSIL806|g44701.t1 TVGP...VQEIEYLGII-
Rw_RSIL806|g44715.t1 ----...-----------
Rw_RSIL806|g44918.t1 ----...-----------
Rw_RSIL806|g45070.t1 ----...-----------
Rw_RSIL806|g45212.t1 CEIA...QTETDYLGHNI
Rw_RSIL806|g45269.t1 ----...-----------
Rw_RSIL806|g45476.t1 CFIA...VNEIDFLGHTI
Rw_RSIL806|g45641.t1 ----...-----------
Rw_RSIL806|g45686.t1 S---...---LPFL----
Rw_RSIL806|g45718.t1 CFIA...VQEIDFLDHTI
Rw_RSIL806|g46819.t1 SV--...----PFLDVL-
Rw_RSIL806|g46905.t1 -E--...--SVQFLE---
Rw_RSIL806|g47441.t1 CEVA...RTEILFLGHLI
Rw_RSIL806|g47704.t1 CSIA...VQEIDFLSHTI
Rw_RSIL806|g47831.t1 CEIA...QTETDYLGHNI
Rw_RSIL806|g48137.t1 ----...-----------
Rw_RSIL806|g48217.t1 ----...-----------
                                       
