# Supplementary material for: Evolutionary dynamics of transposable elements in bdelloid rotifers
Source: eLife. 2021 Feb 5;10:e63194. doi: 10.7554/eLife.63194 (PMC7943196; doi:10.7554/eLife.63194)
Supplement: Figure 5—source data 1. [file elife-63194-fig5-data1.zip › Figure 5--source data 1. Reverse transcriptase alignments and phylogenies/Av_TEs_Athena_P_full.hmmalign.fasta.treefile]

(AI1M_Yeast:0.4636033068,((((((((((((Athena_Av:0.6311792495,(Athena_Hc:0.1656536320,Athena_Pr:0.1307089725)92.5_100:0.2703230575)82.1_99:0.3946409785,((AthenaL2_Av:0.1699754242,AthenaL3_Av:0.1062307848)99.3_100:0.2967354956,(AthenaM_Av:0.2354375204,AthenaO_Av:0.4146979740)94.4_100:0.1936675826)91.4_100:0.2542728783)89.1_100:0.2603293352,(Neptune_Fr:0.7635965256,pseudo_Shark:0.7463501969)94.8_100:0.3342282722)89.1_93:0.3101855354,(Cercyon_Sm:0.7230410022,(Penelope_Dv:0.4586064665,Poseidon_Tn:0.4962010611)57.2_94:0.0762477391)92_94:0.1716889194)86.4_96:0.1414593279,Penelope5a_Av:0.6112816211)94.4_94:0.2252154006,(Penelope3_Av:0.1093999344,(Penelope3a_Av:0.5725451047,Penelope3b_Av:0.3769800948)19.1_60:0.1217221609)99.9_100:0.4931679257)38.8_56:0.0343328862,(((Penelope1_Av:0.1006475368,Penelope1a_Av:0.1459128189)99.8_100:0.3321309563,Penelope2_Av:0.3744811829)76.1_94:0.1384960239,Penelope2a_Av:0.4609592527)70.8_96:0.1277555519)99.6_100:0.7807647796,((TERT1_Calb:1.2466390163,TERT_Schpo:0.7850348046)74_100:0.1803880876,(TERT_Giain:1.6539453372,TERT_Ratno:0.6083656593)91_99:0.3820885775)97.1_100:0.4757535446)93.4_99:0.3956383723,((((BEL_Drome:0.8582798887,Pao_Bmori:1.0161034647)95.3_99:0.6765805926,((((((((Cer1_Caeel:0.0063304504,Ty3_Caeel:0.0134911932)99.9_100:0.3488826446,pol_CERV:0.7265957022)91.3_63:0.1315686767,(((Gypsy_Drome:0.5474515665,Tf2_Schpo:0.5911264118)51.2_60:0.0637792761,Ty3_Yeast:0.3083114164)83.8_59:0.1128554558,((((((Juno1_Av:0.0000023211,Juno4_Av:0.0100263281)100_100:0.2152596778,Juno2_Av:0.1138921676)97.7_100:0.1552699385,Juno3_Av:0.2440442851)92.9_100:0.0760683702,((((((Vesta1a_Av:0.0975945449,Vesta1b_Av:0.0761395056)88_100:0.0492086416,Vesta_Pr:0.1174808761)50_97:0.0578987583,(Vesta4a_Av:0.1778062187,Vesta4b_Av:0.1609935391)99.9_100:0.2815575498)93.6_92:0.0867878978,Vesta3_Av:0.2757420297)69.7_85:0.0490316598,(Vesta2_Av:0.1781487850,Vesta5_Av:0.2929308299)63_87:0.0900832296)99.7_100:0.2203338980,((Vesta6a_Av:0.3023265527,(Vesta6b_Av:0.1569124002,Vesta6c_Av:0.1355136532)95.7_100:0.1121355754)94.8_99:0.1086977078,Vesta7_Av:0.3443837848)79.9_97:0.0667531500)77.7_96:0.0821207739)89.4_99:0.0569213680,(Juno4a_Av:0.1382427325,Juno4b_Av:0.0774630399)98.9_100:0.1384575897)90_99:0.0992726258,((((TelKA1_Av:0.0537368565,TelKA2_Av:0.1567124387)89.2_99:0.0506492111,TelKA1a_Av:0.0941714558)90.5_100:0.0443074224,(TelKA3a_Av:0.0260369126,TelKA3b_Av:0.0089962425)99.8_100:0.1197473736)82.4_99:0.0419435460,TelKA4_Av:0.3617660739)98.5_100:0.1843394493)91.9_98:0.1146023397)84.3_56:0.0598708878)89.1_57:0.1142180007,(Mdg3_Drome:0.3580673177,Micropia_Drome:0.4900340283)90.2_99:0.1733864924)86.3_55:0.1262184627,Mag_Av:0.6361536376)87_90:0.1676889012,(((dpol_DHBV:0.3716350631,dpol_HBV:0.4123071202)100_100:1.3270153530,pol_HTLV2:0.3570046654)77.1_61:0.2658221280,pol_BAEVM:0.4461424202)93.5_60:0.2624247674)98_58:0.3902312553,(DIRS1_Dictyo:0.4724498984,Pat_Panre:1.1488386667)19.1_50:0.0897753849)64.7_33:0.0993130113,(Copia_Drome:0.5422825444,Tnt1_Tobac:0.5700023770)100_100:1.7551076420)0_24:0.0110196747)99.3_100:0.6659994325,(((CRE1_Crifa:0.3762423372,(CZAR_Tcruzi:0.2684343314,SLACS_Trybg:0.2115678731)99.9_100:0.3384478444)70.9_69:0.2488534472,CRE2_Crifa:0.2696481726)100_100:0.8410254329,GilM_Giain:1.1094192990)86.2_89:0.3310846628)0_44:0.0000028260,((((((((Doc_Drome:0.4597184974,Jockey_Drome:0.4434775193)99.6_100:0.3397415023,(((Hebe1_Av:0.0072634660,Hebe10_Av:0.0242102614)0_89:0.0000020381,(Hebe7_Av:0.0035257998,Hebe8_Av:0.0155630099)97.6_99:0.0413859168)93.9_98:0.0848845531,Hebe2_Av:0.0938180213)99.9_100:0.4405518738)52.1_85:0.0595494420,(((Soliton1_Av:0.5599468289,(Soliton7_Av:0.1996530522,(Soliton8_Av:0.2049104429,(Soliton9a_Av:0.0927197618,Soliton9b_Av:0.0504575044)96.7_100:0.1128977420)94.8_100:0.1520930518)99.8_100:0.3871975544)82.1_98:0.0819969819,(Soliton2_Av:0.2282002389,((Soliton3_Av:0.1703945236,Soliton4_Av:0.2752665326)69.1_100:0.0491981637,Soliton5_Av:0.3144561642)38.4_96:0.0658895202)99.9_100:0.3276086096)86.2_99:0.1005889898,((Soliton6_Av:0.1590042449,Soliton6a_Av:0.1577331787)89.4_100:0.1024571986,Soliton6b_Av:0.1465836111)100_100:0.5613692690)99.8_100:0.3899839115)82_84:0.0967415455,(Maui_Takru:0.7615250120,TRS1_Trybr:0.6253180185)85.9_91:0.1456923013)37.1_63:0.0857125822,(Lian_Aedae:0.6784295001,(SART1_Bommo:0.7495083771,TRAS1_Bommo:0.6879742767)71.5_96:0.1092539572)89.6_95:0.1528676827)73.7_52:0.0520077394,Tad1_Neuro:0.7438400602)95.1_74:0.1653541359,(((((DRE_Dictyo:0.6119650012,Zepp_Chlvu:0.8212512150)77.8_96:0.1409722703,Ta11_Arath:0.9274899438)81.5_86:0.0984079603,((LINE1_Human:0.1672538603,LINE1_Wolf:0.1247514482)100_100:0.5918662764,Tx1_Av:0.5916516132)46.6_76:0.0501366685)96.8_99:0.2138293108,((NeSL_Caeel:0.5399655077,R4_Av:1.0143736923)80.8_91:0.1553830831,((R1_Dromr:0.2092322436,R2_Drome:0.0904142886)100_100:0.4045333688,((R9_4_Av:0.0326085923,R9_Av:0.0097341984)98.6_100:0.2270438747,R9a_Av:0.2734639706)99.8_100:0.4122038102)98.5_100:0.3504854794)91.8_89:0.1642959984)83.5_86:0.1032506809,((RTE1_Av:0.3978931219,(RTE2_Av:0.7036907915,(RTE3_Av:0.5512001529,RTE_BovB_Av:0.3550488148)91.4_100:0.1323830566)65.2_84:0.1164054780)65.1_67:0.1489954238,RTE4_Av:0.5148084720)99.2_100:0.2787897155)90.8_90:0.1591901008)60.1_61:0.0568753166,I_Drote:0.8044929973)87.1_88:0.1690885835)96.7_99:0.3273305933)85.2_98:0.2098612597,(((EC67_Ecoli:0.5815159664,EC86_Ecoli:0.6398231571)40.4_99:0.1799587390,MX65_Myxxa:0.5927359428)82.6_99:0.2030935332,EC107_Ecoli:0.6122060161)100_100:0.8151912479)85.2_99:0.2442665341,orf2_Calot:0.6275134681)93.5_73:0.2516719512,COB3_Marpo:0.5998211448)50.3_57:0.1014815399,((COI1_Podan:0.2528387107,YM40_Marpo:0.3174445266)95.1_88:0.1512343056,LtrA_Lacla:0.4071214393)92.3_84:0.1262715985);
