# Supplementary material for: Evolutionary dynamics of transposable elements in bdelloid rotifers
Source: eLife. 2021 Feb 5;10:e63194. doi: 10.7554/eLife.63194 (PMC7943196; doi:10.7554/eLife.63194)
Supplement: Figure 5—source data 1. [file elife-63194-fig5-data1.zip › Figure 5--source data 1. Reverse transcriptase alignments and phylogenies/Ar_ARIC003.hmmalign.clustal]

CLUSTAL 2.1 multiple sequence alignment

AI1M_Yeast     GTGKFKFKPMRMVNIPKPK......----GGMRPL.SVGNPRDKIVQEVMRMILDTIf..
Athena_Av      -----LIRCLLKETKISFS......-K------CI.LFLSLKIGLGVLGLIRPLFD-...
Athena_Hc      -------------------......----------.---------------------...
Athena_Pr      -------------------......----------.---------------------...
AthenaL2_Av    ---------AHLYYLPKAH......-KPGTPLRPI.---ISGLKHPTLKISKFLD--...
AthenaL3_Av    -------ELAHLYYLPKAH......-KPGTPLRPI.---VSGLKHPTIKISKYLD--...
AthenaM_Av     ---------AHLYFLPKAH......-KPNTPLRPI.---VAGMKSPTIGISKWLD-Dl..
AthenaO_Av     ---------AHLYFLPKAH......----KTGTPL.RPIVAGLKSPTIEISRWLDSI...
BEL_Drome      KLTSAQVEESPDTCFYLPHh...alDSLTTKCRVV.-------------------FDg..
Cer1_Caeel     IRESKSPWSSPVVLVKKKD......----GSIRMC.-------------------ID...
Cercyon_Sm     RMKSNGPVLPRFYGRPKIH......-K---PNIPL.RPIVALPGTPTYNLSREIS--...
COB3_Marpo     GT--YEFEPIWRSEGPKTG......-K--AEKRPL.TIANPRDKIIQEAFRMVLEIIy..
COI1_Podan     KSEQFRFRPTRRVYIPKAN......----GKMRPL.GIASPRDKIVQEVFRAILEQVl..
Copia_Drome    RPENKNIVDSRWVFSVKYNe...lgNPIRYKARLV.-------------------AR...
CRE1_Crifa     EVVARRLRSSAVTPIPKDE......--AGTKIRPI.VPESAWLKLASLVAMAEIP--...
CRE2_Crifa     PSFATRIRACILHPFRKEA......--GSAKVRPI.TPESALMKLAAHIALDSVE--...
CZAR_Tcruzi    PEVAHRLRATNLTVLRKPN......----KKFPPI.GAECVWAKAISLMAVDAVM--...
DIRS1_Dictyo   NHYSKRVFYSNVFTVPKPG......-T--NLHRPV.-------------------LD...
Doc_Drome      GYFPQKWKKSTIVMIPKPGk....dKTQPSSYRPI.SLLTCLSKLFEKMLLLRISPH...
dpol_DHBV      NTSWPNRITGKLFLVDKNS......-RNTTEARLV.-------------------VDf..
dpol_HBV       IPRTPARVTGGVFLVDKN-......PHNTAESRLV.-------------------VDf..
DRE_Dictyo     TTIPKDFKQGILITIYKNKg....dPNNLDNYRPI.TLLNVDYKIYSKIINNRIL--...
EC67_Ecoli     LYRIGSDNQYTQFTIPKKG......----KGVRTI.SAPTDRLKDIQ---RRICDLLsdc
EC86_Ecoli     LLIYTADFRYRIYTVEKKG......--PEKRMRTI.YQPSRELKALQ---GWVLRNI...
EC107_Ecoli    ALSNHAGRHYRRIILSKRH......----GGQRLV.LAPDYLLKTVQ---RNILKNVl..
GilM_Giain     WAQLQPLCEFRLKLLPKSG......----GRWRPI.AVQETLLVAFHRLLLRRT---...
Gypsy_Drome    IRPSRSPYNSPTWVVDKKGt....dAFGNPNKRLV.-------------------ID...
Hebe1_Av       --IPAMWKKANIILLLKPKk....dKQQPSSYRPI.SLLSCLGKLLEKIIKQRLMLE...
Hebe2_Av       GYIPDTRKQANIILLLKPKk....dKQQPSSYRPI.SLLSCLGKLLEKIVKQRLMSE...
Hebe7_Av       --IPAMWKKANIILLLKPKk....dKQQPSSYRPI.SLLSCLGKLLEKIIKQRLMLE...
Hebe8_Av       --IPAMWKKANIILLLKPKk....dKQQPSSYRPI.SLLSCLGKLLEKIIKQRLMLE...
Hebe10_Av      --IPAMWKKANIILLLKPKk....nKQQPSSYRPI.SLLSCLGKLLEKIIKQRLMLE...
I_Drote        -HIPQAYKTSLIIPILKPNt....dKTKTTSYRPI.SLNCCIAKKLDKIIAKRLWW-...
Jockey_Drome   GYFPKAWKSASIIMIHKTGk....tPTDVDSYRPT.SLLPSLGKIMERLILNRLLT-...
Juno1_Av       -EESTSPWSSPIVLVRKKD......----GSVRFC.-------------------ID...
Juno2_Av       ---STSPWSSPVVLVKKKD......----GTTRFC.-------------------VD...
Juno3_Av       IRPSQSPWSSPVVLQKKKD......----GSWRFC.-------------------ID...
Juno4_Av       IEESTSPWSSPIVLVRKKD......----GSVRFC.-----------------IDY-...
Juno4a_Av      IRPSSSPWSSPVVIVKKKD......----GKPRFC.-------------------VD...
Juno4b_Av      IRPSSSPWSSPVVIIKKKD......----GSPRFC.-------------------VD...
Lian_Aedae     GYIPKSWRDITVMFIPKGGr...asYEEAKSFRPI.SLTSFLLKCLERIIDHHIRDV...
LINE1_Human    GILPNSFYEASIILIPKPGr....dTTKKENFRPI.SLMNIDAKILNKILANQI-Q-...
LINE1_Wolf     -VLPNSFYEASITLIPKPDk....dPTKKENYRPI.SLMNMDAKILNKILANRIQ--...
LtrA_Lacla     GT--YYPQPVRRMYIAKKN......-S--KKMRPL.GIPTFTDKLIQEAVRIILESIy..
Mag_Av         ---ETSAWAAPIVPVKKPN......----GKIRIC.-------------------GD...
Maui_Takru     ---------AVIKPLLKKPs...ldPDVLANYRPI.SNLPFISKVLEKVVVTQLLEH...
Mdg3_Drome     -----SEYASPIVLVKKKT......----GDLRMC.-------------------VD...
Micropia_Drome ----TSNVASRIVVVRKKD......----GTLRVC.-------------------VD...
MX65_Myxxa     HRPRERVRHYVTFAVPKRS......----GGVRLL.HAPKRRLKALQ---RRMLALLvs.
Neptune_Fr     LVGDVEPRERRFYILPKIH......KEPEKWTIPY.ELPPGRPIVSDCGSETYFT--...
NeSL_Caeel     RKIPKHWKEAETILLFKNG.....dQSKPENWRPI.SLMPVIYKLYSSLWNRRI---...
orf2_Calot     KL-NHKVKATRRVWIPKPG......-N--VEKRPL.GIPTMQDRATQSLVKLALEPEw..
Pao_Bmori      EQMEALVAKGYAEPAPKTKt...enPPKPEKLRVV.-------------------HD...
Pat_Panre      KVISALSVSVNADAKCRLV......----MDLTT-.-------------------VN...
Penelope1_Av   ---------SVFYGLPKAH......-KAGYPLRPI.---ISTIGSYQYELSKYLAKAir.
Penelope1a_Av  ---------SVFYGLPKAH......----KEGYPI.RPIISTIGSYQYALSKYLARQir.
Penelope2_Av   --RSTSSNIACMYGQPKIH......-KQGYPLRPV.---ISSIGSYNYELSKYLA--...
Penelope2a_Av  ---STGSRCSVLFCNPKVH......-KEGMPLRPI.---ISTTNSHSYKLAKYLTKLl..
Penelope3_Av   -----GSQPARIYGLPKIH......-KQGAPLRPI.---VSATGTFNYKLAKLLATKld.
Penelope3a_Av  -------QPARIYGLPKIH......----KDGVPL.RPILSANNTFNYKLAKWLVTEl..
Penelope3b_Av  --------PGKAYGLPKIH......-KEGIALRPIiSACNTSTYKLSKLLASKL-KH...
Penelope5a_Av  ---PTGSRPARLYGLPKIHk....sDRPDYPLRPV.---MSATKTVGYGLGKMLKN-...
Penelope_Dv    KMTTTTAVPPRIYGLPKIH......-K---EGTPL.RPICSSIGSPSYGLCKYII--...
pol_BAEVM      LRPCRSPWNTPLLPVKKPG......-T--QDYRPV.-------------------QD...
pol_CERV       IKPSKSTHMSPAFLVENEA......ERRRGKKRMV.-------------------VN...
pol_HTLV2      IEPYSGPGNNPVFPVKKPN......----GKWRFI.-------------------HD...
Poseidon_Tn    YRLYPGEATPCFYGLPKIH......-K---EGTPL.RPIVSSINSVTYNISKFLA--...
pseudo_Shark   NLIVPQLSTARSYLLPKIH......-R---TDCPG.QPIASACSCPTKLISTYLN--...
R1_Dromr       --LPVPFRMARTIFIPKTV.....rANRPQDFRPI.SVPSIVVRQLNAILASRLTA-...
R2_Drome       GNLPHSIRLARTVFIPKTV.....tAKRPQDFRPI.SVPSVLVRQLNAILATRL---...
R4_Av          ---------GRIVLIHKSG.....sHEDPANYRPI.ACLNTCYKMLTSFITAYL-QK...
R9_4_Av        --IPEQLKLNKTILIPKGNs....dLSLLKNWRPI.TISSIILRVYNRLLAYRMNKV...
R9_Av          --IPEQLKLNKTILIPKGNs....dLSLLKNWRPI.TISSIILRVYNRLLAYRMNKI...
R9a_Av         RRIPSELKLNRTTLIPKGNi....dLDKITNWRPI.TISSVLLRLFNKIIGHRMSKY...
RTE1_Av        GTIPEDWGKSILVPIPKKG.....dLSNCSNYRTI.SLINHTGKVLLTVLLNRLK--...
RTE2_Av        --MVTEWNMTTLIKLYKNKg....dRKICDNYRGI.ALLNTTSKLFSRIILNRIQ--...
RTE3_Av        GEIPEDLTKSVFIALPKKP.....gATECELHRTI.SLMSHIAKVLLKILMMRMK--...
RTE4_Av        QQTPRQFNTNIIIPIPKKG.....dKTLMTNYRGI.SLMSIAAKVYNRILLNRIR--...
RTE_BovB_Av    --WPEDWKTSIFILIPKNG.....nAKDCSNYRTI.ALISHASKIMLKIIQRRLEP-...
SART1_Bommo    GRFPEEWKTGRLVLIPKEGr....pRDQPSGYRPI.VVLSEAGKLLERVVAGRLVRH...
SLACS_Trybg    EVGRRLQATSLTVLLRKPN......----GKYRPI.GAESVWAKLASHIAISRVM--...
Soliton1_Av    --TPSHWHIAKMILLSKTKs....kVIAIDKTRPI.SLLPCFSKIFEKCFLYHFR-Sw..
Soliton2_Av    ------WKIAKLITLNKLKt....gVPRCDQTRPI.SLLATHSKIFEKIILERV-RH...
Soliton3_Av    -RFPDMWKVAKIVTLNKLKa....gTPQPDQTRPI.SLLPAHSKLFEKVLLERTR-R...
Soliton4_Av    --------LARIVTLSKLNa....gIHQADQTRPI.SLLPTHSKLFEKIILNKIRY-...
Soliton5_Av    -LFPEDWKLAKVVPLNKLKa....gIPTSEQTRPI.SLLATHSKIYEKIILNRV-QE...
Soliton6_Av    -------KHAKVICLSKDG.....qYPEVNKLRPI.SLLSNVGKMFERIIHARILKW...
Soliton6a_Av   ----ESSKHAKVICLSKDG.....lYPSESKLRPI.SLLPNIGKWYERIIHSRILKW...
Soliton6b_Av   -------KHAKVICLSKDG.....iYPEENRLRPI.SLLPNIGKWFERCIHEQI-QS...
Soliton7_Av    -NFPALWKDTRILLLAKKE.....hVCEPKNTRPI.SLLDVFLKTNEKLFQTRFKDI...
Soliton8_Av    --LPIAWKDSRMILLAKKE.....aICLPSLTRPI.SLIGSFLKIGKRLFLTRFREV...
Soliton9a_Av   --LPVGWKNTRMILLAKKD.....sICSPSLTRPI.SLIDSFLKVGERLFLNRFRDV...
Soliton9b_Av   AVLPNGWKNTRMVLIAKKD.....sICLPSLTRPI.SLIDSFLKIGERLFLNRFRDV...
Ta11_Arath     GFFDERLNETNICLIPKTE.....rPRKMAEFRPI.SLCNVSYKVISKVLSSRL-K-...
Tad1_Neuro     GHFPQRFKDAKVVVLKKPGk...sqQKLAGAWRPI.SLLSNVGKILEALVAKRL-TQ...
TelKA1_Av      -VPSKSPWASPIVLAPKKD......----GTLRFC.-------------------ID...
TelKA1a_Av     -SPSKSPWASPVILAPKKD......----GSLRFC.-------------------ID...
TelKA2_Av      ITPSNSPWASPVVLAPKKD......----GTLRFC.-------------------ID...
TelKA3a_Av     ITPSKSPWASPVVLAPKKD......----GTMRFC.-------------------ID...
TelKA3b_Av     ITPSKSPWASPVVLAPKKD......----GTMRFC.-------------------ID...
TelKA4_Av      -EPCASPYAAPITLQPKKD......----GSLRFC.-------------------VD...
TERT1_Calb     KIQREQLPCGKIKLIPKRS......-SFRVICVPI.KRSLKLLNKKLELDTLEKEKRefe
TERT_Giain     RIFWKQVSPGRLSFVYKSN......----GRVRPL.CNFSFCSR-RHRVSLNSFLRSalq
TERT_Ratno     QDTWLAMPICRLRFIPKPN......-----GLRPI.VNMSYSMGTRALGRRKQA-QHftq
TERT_Schpo     DTQKTTLPPAVIRLLPKKN......-TFRLITNLR.KRFLIKQMGSNKKMLVSTNQTlrp
Tf2_Schpo      IRESKAINACPVMFVPKKE......----GTLRMV.-------------------VD...
Tnt1_Tobac     PKGKRPLKCKWVFKLKKDGd....cKLVRYKARLV.-------------------VK...
TRAS1_Bommo    RYFPKIWKAATVVILRKSGk...dsYTEPKSHRPI.GLLPVLGKLYEKMLVARLKYHl..
TRS1_Trybr     GVVPPAWKTRVIIPILKAGk....kAEDLDSYRPV.TLTSCLCKVMERIIAARL-R-...
Tx1_Av         --FHPKFLQALLTLLKKKNk....sDGSMKDFRPI.SLMNIDYKILSKVLSTRLR--...
Ty3_Caeel      IRESKSPWSSPVVLVKKKD......----GSIRMC.-----------------ID--...
Ty3_Yeast      -VPSKSPCSSPVVLVPKKD......----GTFRLC.-------------------VD...
Vesta1a_Av     -SESHSPYAAPAMLVKKKD......----GTHRFV.-------------------VD...
Vesta1b_Av     -SESHSPYAAPAILIKKKE......----GSYRFV.-------------------VD...
Vesta2_Av      -RKSYSPYAAPALLVAKHD......----GSWRMV.-------------------VD...
Vesta3_Av      IRISQSSYAAPALLVKKKD......----QSWRLV.-------------------ID...
Vesta4a_Av     --ETNSPYAAPAFIVPRKD......------NRPG.----------------RLVVD...
Vesta4b_Av     -HESHSPYAAPAFIVPRKA......------NRPG.----------------RLVVD...
Vesta5_Av      -RPSFSQYSAPILLIKKRD......----GTYRFI.-------------------VD...
Vesta6a_Av     -IPSTSEWSSPVVLLTKPD......----GTFRFI.-------------------ID...
Vesta6b_Av     -RPSHSPWSSPVLLKKKPD......----GTFRFL.-------------------VD...
Vesta6c_Av     ---STSPWSSPALLKKKPD......----GTFRFL.-------------------VD...
Vesta7_Av      --KSHASWSSPVLLVKKKD......----GTYRFV.-------------------VD...
Vesta_Pr       -TESHSPYAAPAFLVKKHD......----GTYRFV.------------------VD-...
YM40_Marpo     KDESFQFRPSRREFIPKAD......----GKLRSL.GIPSPRDKIVQEVMRRILEPVf..
Zepp_Chlvu     GRRCPPLTQGRITLLYKGKg...adRESLASYRPI.TLLNTDYKLAARAIASRI-G-...
|g437.t1       -------------------......----------.---------------------...
|g1430.t1      -YFPEHWLQAKIILLSKTKs....sTVELNDTRPI.SLLPCFSKLYEKLFLEHFRQW...
|g1881.t1      -YIPARWKEANIILLLKPKk....dKQHPSSYRPI.SLLSCLGKLLEKIIKQRLMLE...
|g2161.t1      --PSFSQYSAPILLIKKRD......----GSYRFI.-------------------VD...
|g5388.t1      ---SKSPWCSPVVLVKKKD......----GGTRFC.-------------------VD...
|g5709.t1      -------------------......----------.---------------------...
|g7101.t1      --IPDAWKEAVIIPSFKKG.....dNQECKNYRGI.SLLSVVGKVFTKVIQQRLQ--...
|g7754.t1      --TPDNWHIARMILLSKAKs....kTIKIDETRPI.SLLSCFSKIFEKCFMIQFRQW...
|g9379.t1      ---------PHLYFIPKPH......-KIGTPLRPI.---ISMIRSPAKGISHFLDLV...
|g9995.t1      -------------------......----------.---------------------...
|g10179.t1     --ESNSPYAAPAFIVPRKD......------DRPG.----------------RLVVD...
|g12145.t1     ------SKHAKVICLSKDG.....qYPEVSKLRPI.SLLSNIGKIFERIIHARILKW...
|g12206.t1     -------------------......----------.---------------------...
|g12424.t1     ----KEWKIARTICLNKSDd....pAPRTNQLRPI.SMLPAFSKIYEKLFLMRFN-S...
|g12542.t1     -------------------......----------.---------------QRLQ--...
|g12819.t1     -RFPEVWKTAKIVTLNKLRg....gIPRTDQTRPI.SLLPTHSKIFEKILLNRTR-E...
|g13823.t1     --VPTQWKKSTTIIIPKKG.....dREDLKNYRPI.ALLPTIYKAFTKVLVNRMT--...
|g14695.t1     ----KTIELAHLYFIPKAH......-KVNTPLRPI.---VSSIKAAATGVSHFLDQI...
|g15501.t1     --MVKEWNMTTLIKLYKNKg....dRKICDNYRGI.ALLNTTSKIFSRIILNRIQ--...
|g16665.t1     --ESTSPWSSPVVLVKKKD......----KTVRFC.-------------------ID...
|g16668.t1     --ESTSPWSSPVVLVKKKD......----KTVRFC.-------------------ID...
|g16683.t1     --PSNSPWAAPVHIVKKPD......----GSSRFT.-------------------VD...
|g16809.t1     -----SQWAAPIVVVPKPG......----GNVRLC.---------------ADLS--...
|g17366.t1     -------------------......-----QTRPI.SLLDSFLEVYERLFLNRFLTV...
|g18176.t1     ------IELAHLYYLPKSH......-KSGTPLRPI.---ISGLKHPTIKISKYLD-D...
|g18802.t1     ----EQAELAHLHLLPKAH......-KPNTSLRPI.---MAGMKSPTINISKWLD--...
|g19122.t1     ---SHASWSSPVLLVKKRD......----GTYRFV.-------------------VD...
|g19871.t1     ----------TLYFLPDTD......----TENVIF.HPMSCCRDSLTIRLSQFLR--...
|g20422.t1     -YIPDIWKKAHIILLLKPKk....eKRLPSSYRPI.SLLSCLGKLLEKIIKQRLTLE...
|g20436.t1     --PSHSPWSSPVILLKKPN......----GEFRFI.-------------------VD...
|g21387.t1     -----------------PD.....iRQRPVSFHPI.---MVCSSGPTIGIARYIH--...
|g21620.t1     --IPGACKQAVIIPLFKKG.....hNQECKNYRGI.SLLSIVGKVFMKVIQQRLQ--...
|g21668.t1     -----TVELAHLYFNPKTH......----KDNIPV.RPIENTIHAPTTNISKFLDK-...
|g21796.t1     -------------------......----------.---------------------...
|g21941.t1     -TIPEEWGKSLLVPIPKKG.....dLSNCSNYRTI.SLINHTGKVLLIVLLNRLK--...
|g22650.t1     -------------------......----------.---------------------...
|g23551.t1     ----------HLYFNPKTH......-KDGIPVRPI.-------------ENKRIR--...
|g23579.t1     -----EVKLAHLYYLPKAH......-KPGTPLRPI.---ISGLKYPTIKISKFLD-D...
|g23963.t1     --ESHSPYAAPAILIKKKD......----NSYRFV.-------------------VD...
|g23973.t1     ----EQAELAHLYFLPKAH......-KPNTPLRPI.---MAGMKSPTINISKWLD--...
|g23975.t1     -------------------......----------.---------------------...
|g25293.t1     -RIPSGLKINRTTLIPKENi....yLDKITNWRPT.TISSVLLRLFNKIIGYRMSKY...
|g25294.t1     -YFPALWKDTPILLLEKKE.....hICEPSATRPI.SLLDVFLKTIETLYQDRLK-Dl..
|g25576.t1     -RPSTSPWSSPVVIIKKKD......----GSPRFC.-------------------VD...
|g25780.t1     --TSPHWHTAKMILIPKTKa....rTIAIEETRPI.SLLPCFSKLFEKCFLIHFRKW...
|g25895.t1     -------KIAKVVCLSKDG.....mYPNENKLRPI.SLLPNIGKLFERIIHHRILSW...
|g26504.t1     ----TKCELAHLYFNPKTH......----KDGIPV.RPIENTIHASTRNISKFLDRI...
|g27031.t1     ---PSAWKDTRMILLAKKE.....sICSPSLTRPI.SLIDSFLKIGERLFLTRFRDI...
|g27571.t1     -------------------......----------.---------------------...
|g27592.t1     -------------------......----------.---------------------...
|g27611.t1     -------------------......----------.---------------------...
|g27912.t1     -------------------......----------.---------------------...
|g27920.t1     -------QLAYLYFVPKPH......-KEGTPLRPI.---VSSMHMPTTGISKFLD--...
|g27986.t1     -YIPNTWKQANIILLLKPKk....dKQQPSSYRPI.SLLSCLGKLLEKIVKQRLMSE...
|g29270.t1     -------------------......----------.---------------------...
|g29911.t1     ---STSPWSSPVVLVNKKD......----GTTRFC.-------------------VD...
|g29985.t1     -------------------......----------.---------------------...
|g30425.t1     ---DSSLWAAPIVPVQKPN......----GAIRIC.-------------------GD...
|g30539.t1     -------------------......----------.---------------------...
|g31211.t1     ---PRGSQPARIYGLPKVH......-KAGAPLRPI.---VSASDTFNYKLAKLLTRQl..
|g31260.t1     --ESHSPYAAPAMLVKKKD......----GTHRFV.-------------------VD...
|g31396.t1     -------------------......----------.---------------------...
|g31632.t1     -------------------......-KKDGTVRFC.-------------------ID...
|g32215.t1     -------KIAKVICLSKDG.....lFPTVNKLRPI.SLLPNLAKWFERIIHARILKW...
|g32278.t1     ----KTIQMAYLYFVPKPH......-KQGTPLRPI.---VSSMHTPTTGISKMLD--...
|g32488.t1     ---PEVWKLARIITLSKLNa....gIPQTDQTRPI.SLLPTHSKLFEKIILNRIRY-...
|g32665.t1     ---SHSPYAAPAFLVKKHD......----GTYRFV.-------------------VD...
|g32958.t1     -------------------......----------.---------------------...
|g33167.t1     ---STSPWSSPVILVQKKD......----GTTRFC.-------------------VD...
|g33533.t1     --------ISVFYGLPKAH......-KAGYPIRPI.---ISTIGSYQYQLSKYLAKAi..
|g33708.t1     --PSTSPWSSPVVLLKKPN......----GEFRFI.-------------------ID...
|g33711.t1     ----ENVQLAYLYFVPKPL......-KEGIPSRPI.---VSSTYMPTTGISKFLD--...
|g34205.t1     -TIPEEWGRSILVPIPKKG.....dTSECSNYRTI.SLINHTGKVFLMVLLNRLK--...
|g34350.t1     -------------------......----------.---------------------...
|g34353.t1     -------------------......----------.---------------------...
|g34368.t1     -------------------......----------.-----------KIIQRRLE--...
|g34564.t1     ------KWAAPIVAVPKPG......----GKVRIC.-------------------AD...
|g34900.t1     --MPSRFKDVRIILLAKKD.....aICTPDLTRPI.ALLDSFLKVQERLFLNRFRSV...
|g34952.t1     --------LAHYHGLPKTH......-KDGIPLRPI.---IASIYSPLTLLSKFLN--...
|g35498.t1     -TPSNSPWASPVVLAPKKD......----GSLRFC.-------------------ID...
|g35776.t1     -------------------......----------.---------------------...
|g36066.t1     -KTPKHWQTAKIILLPKTKs....tYTDLNDTRPI.SLLPSFSKLYEKLFLVRLRI-...
|g36121.t1     --MVKEWNMTTLIKLYKNKg....dRKICDNYRGI.ALLNTTSKLFSRIILNRIQ--...
|g36548.t1     -------------------......----------.---------------------...
|g36550.t1     ----PEWKQGIIVKIPKKG.....nIADCNNWRGI.TLLSIPGKIFT------LR--...
|g37897.t1     -------------------......----------.---------------------...
|g37985.t1     -------------------......----------.---------------------...
|g38399.t1     -------------------......----------.---------------------...
|g38442.t1     ---SYSPFAAPALLVAKHD......----GTWRMV.-------------------VD...
|g38786.t1     ---------PHLYFIPKPH......-KIGTPLRPI.---ISMIRSPSVGISHFLDQV...
|g38984.t1     -------QLAYLYFVPKPH......-KEGTPLRPI.---VSSMHIPTTGISKFLD--...
|g39521.t1     ---STSPWSSPVILVQKKD......----RTTRFC.-------------------VD...
|g39533.t1     ---------SVFYGLPKAH......-KAGYPIRPI.---ISTIGSYQYELSKYLAKAi..
|g39535.t1     -TPSKSSWASPVVLAPKKD......----GSMRFC.-------------------ID...
|g39987.t1     -YIPAMWKKANIILLLKPKk....dKKHPSSYRPI.SLLSCIGKLLEKIIKQRLMLQ...
|g40265.t1     --ISEQWGRSLLIPIPKKG.....dLSQCSNYRTI.SLINHAGKVLLMVLLNRLK--...
|g40506.t1     -------------------......----------.---------------------...
|g40510.t1     -----EVELAHLYYLPKAH......-KTGTPLRPI.---ISGLKHPTIKISKFLD-D...
|g40514.t1     ---------------QKIG......----TPLRPI.---VPSIKAAATGVSHFLDLR...
|g40603.t1     --ESTSPWSSPVVLVKKKD......----KTMRFC.-------------------ID...
|g40906.t1     -------------------......----------.---------------------...
|g40939.t1     -------------------......----------.---------------------...
|g41280.t1     -RPSHSPWSSPILLKKKPD......----GSYRFL.-------------------VD...
|g41299.t1     -------------------......----------.-ACVCVSRFLDQVLRPIFD--...
|g41352.t1     -------------------......----------.---------------------...
|g41353.t1     -------ELAYLYFVPKPH......-KEETPLRPI.---VLSMSKPTTSISKFLD--...
|g41674.t1     -------------------......----------.---------------------...
|g41692.t1     -------------------......----------.RYAPARRKIIKEELSKMLN-Dgii
|g41723.t1     -YIPDIWMKAHIILLLKPNk....dKRLPSSYRPI.SLLSCLGKLLEKIIKQRLMLE...
|g41725.t1     --KSTSPWSSPALLKQKPD......----GSYRFL.-------------------VD...
|g41776.t1     ------AQLAYLYFVPKPH......-KEGTPLRPI.---VSSMHMPTTGISKFLD--...
|g41997.t1     -TIPEEWGKSILVPIPKKG.....dLSNCSNYRTI.SLINHTGKVLLVVLLNRLK--...
|g42097.t1     ----RGSQPGRIYALPKIH.....kQPDPDGIIPF.RPIVSSSNTYNHKLAKLLANKl..
|g42231.t1     ------AQLAYLYFVPKPH......-KEGAPLRPI.---VSSMHMPTTGISKFLD--...
|g42528.t1     -------------------......----------.--------------------Lns.
|g42673.t1     --PSNSPWSSPVVIIKKAD......----GSPRFC.-------------------VD...
|g42740.t1     -------KIAKVICLSKDG.....lFPTVNKLRPI.SLLPNLAKWFERIIHARILKW...
|g42843.t1     -------------------......----------.---------------------...
|g42895.t1     ---PAGSRPARLYGLPKIHk....sDRPDYPPRPV.---MSATKTVGYGLGKMLKNR...
|g42998.t1     -------------------......----------.---------------------...
|g43092.t1     ------SQPARLYGLPKTH......-KDGVPLRPI.---LSATGTFNYGVAKMLVNRl..
|g43671.t1     --IPEDLTKSIFIALPKKS.....gATECELHRTI.SLMSHVTKILLKILMLRMK--...
|g43716.t1     ---PRGSQPARIYGLPKIH......-KLGAPLRPI.---VSASGTFNYKLAKLLANKl..
|g43861.t1     -------ELAHLYFLPKAH......----KPNTPL.RPMMAGMKSPTVNISKWLD--...
|g43874.t1     -------------------......----------.---------------------...
|g43889.t1     ---PNDWQTGIVVPIFKKG.....dQRDCSNYRGI.TLLSLPGKVFARIIERRCRQ-...
|g44002.t1     -RPSTSPWSSPVVIIKKKD......----GSPRFC.-------------------VD...
|g44088.t1     -RPSSSPWSSPVVIVKKKD......----GKPRFC.-------------------VD...
|g44206.t1     -TIPEEWGKSLLVPTPKKG.....dLSNCSNYQTI.SLINHTGKVHLTVLLNRLK--...
|g44338.t1     -----KVKLAYLYFVPKPH......-KEGTPLRPI.---VSSMNMPTTGISKFLD--...
|g44396.t1     -RPSSSPWSSPVVIIPKKD......----GSPRFC.-------------------VD...
|g44587.t1     -TPSNSPWASPVVLAPKKD......----GSLRFC.-------------------ID...
|g44798.t1     -------------------......----------.---------------------...
|g45220.t1     -------QLAYLYFVPKPH......-KEGTPLRPI.---VSSMHMPTTGISKFLD--...
|g45558.t1     -------WAAPIVVVPKPG......----GKVRLC.---------------ADLS--...
|g45677.t1     ---SYSPFAAPALLVAKHD......----GTWRMV.-------------------VD...
|g45900.t1     -------------------......----------.---------------------...
|g45939.t1     --KSTSPWSSPALLKQKPD......----GSYRFL.-------------------VD...
|g46086.t1     ---SKSPWASPVVLAPKKD......----GSIRFC.-------------------VD...
|g46302.t1     ----VGSQPGRIYGLPKVH......-KNGTPLRPI.---LSANGTFNYKLAKWLVTQl..
|g46386.t1     -------------------......----------.---------------------...
|g46895.t1     -------------------......----------.-------KAGGNVLLHRLH--...
|g46899.t1     ----YASWSSPVILVKKKD......----GSYRFV.-------------------ID...
|g47097.t1     --ESHSPYAAPAFLVKKHD......----GTYRFV.-------------------VD...
|g47117.t1     -------------------......----------.---------------------...
|g47122.t1     --------LAYLCFVSKLH......-KEETPLRPI.---VPSMNTPTAGISKFLD--...
|g47300.t1     -------------------......----------.---------------------...
|g47365.t1     -------------------......----------.---------------------...
|g47725.t1     ------VELAHLYYLPKAH......-KLDTPLRPI.---VTGLKHPTIKISKYLD--...
|g48262.t1     -------------------......----------.---------------------...
|g48810.t1     --PSTSPWSSPVILKKKPD......----GTFRFL.-------------------VD...
|g48870.t1     -------WAAPIVAVPKPG......----EKARIC.-------------------AD...
|g48885.t1     -RPSTSPWSSPVILKKKPD......----GSFRFL.-------------------VD...
|g48891.t1     ---STSPWSSPVILVQKKD......----GTTRFC.-------------------VD...
|g49082.t1     -------ELAHLYFLPKAH......-KPNTPLRPI.---VAGMKSPTIGISKWLDDV...
|g49091.t1     -------------------......----------.---------------------...
|g49365.t1     ---PTGSRPARLYGLPKIHk....sDKPDYPLRPV.---MSATKTVGYGLGKMLKN-...
|g49395.t1     --FPNAWKDSRILLLAKKE.....hICEVNSTRPI.SLLDVFLKVNEKLFQTRFNDV...
|g49553.t1     -QIPKQFNTNIIIPIPKKG.....dKTLTANYRGI.SLMSVAAKTYNRILLNRIR--...
|g49865.t1     -------------------......----------.---------------------...
|g49980.t1     --ESHSPYAAPAMLVKKKD......----GTHRFV.-------------------VD...
|g50336.t1     --PSTSPWCSPVVLVKKKD......----GSTRFC.-------------------VD...
|g50355.t1     --IPEEWGRSILIPIPKKG.....dLSQCSNYRTI.SLINHTGKVLLMVLLNRLK--...
|g50800.t1     --PSKSPWAAPVVLAPKKD......----GTMRFC.-------------------ID...
|g50911.t1     ----TSAWAAPIVPVKEPN......----GKIRIC.-------------------GD...
|g50942.t1     -RPSTSPWSSPVILKKKPD......----GTFRFL.-------------------VD...
|g50976.t1     ------VELAHLYYLPKTH......-KPGTPLRPI.---ISGLKHPTLKISKFLD--...
|g51130.t1     ------DWAAPIVPVKKPN......----GKIRIC.-------------------GD...
|g51171.t1     -------ELSHLYFNPKTH......----KDGIPV.RPIENTIHSATKNISTFLDQ-...
|g51502.t1     -------ELAHLYFLPKAH......-KAGTPLRPI.---VAGLKSPTIEISRWLDSI...
|g51606.t1     ----------------KGD......NQECKNYRGI.GLVSVVDKVFMTVIQQRLQ--...
|g51705.t1     ------SQPARLYGLPKVH......-KDGVPLRPI.---LSASGTFNFGIAQLLVRKls.
|g52382.t1     ---PNEVELAHLYYLPKAH......-KPGTPLRPI.---IAGLKHPTIKISKFLD-D...
|g52397.t1     -EIPEDLTKSIFIALPKKP.....gATECELHRTI.SLMSHTTKVLLKILMMRMK--...
|g52682.t1     --------LGHFHGLPKPH......----KPGTPI.RPIIASMHAPATLISKFLN--...
|g52731.t1     -------ELSHLYFNPKTH......-KENIPVRPI.---ENTIRAATTNIPKFLD--...
|g53220.t1     -------------------......----------.---------------------...
|g53243.t1     --PSTSDWSSPVVLLTKSD......----GTFRFI.-------------------ID...
|g53458.t1     ----------HYHGLPETH......----KNGIPL.QPIIASISSPTTLLSKFLN--...
|g53599.t1     -------------------......----------.---------------------...
|g53817.t1     -YIPAMWEKANIILLLKPKk....dKQHPSSYRPI.SLLSCLGKLLEKIIKQRLMLE...
|g53889.t1     -------IPARLYGLPKVH......-KVNTPLRPI.---VSCVQSYNYRLGKFLADI...
|g54025.t1     -RIDTSLWAAPIVPVKKPN......----GSIRIC.-------------------GD...
|g54079.t1     --------NGRTVLLYKAG.....sREDPSNFRPI.TCLNTCYKILTGYIAIYLS-R...
|g54428.t1     -------------------......----------.---------------------...
|g54658.t1     -------------------......----------.---------------------...
|g54759.t1     --------DGRIVLIYKAG.....sTNDPANYRPI.ACLNTCYKMLTGFITAYLN-I...
|g55151.t1     -------------------......----------.---------------------...
|g55353.t1     --------LAHLYFLPKAH......-KPNTPLRPI.---VAGMQSPTIRISKWLD--...
|g55375.t1     -TIPEEWSKSILVPIPKKG.....dLSQCCNYRTI.SLINHTGKVFLTVLLNRLK--...
|g55579.t1     -------------------......----------.---------------------...
|g55594.t1     ---PNEVELAHLYYLPKAH......-KPGTPLRPI.---IAGLKHPTIKISKFLDDI...
|g55809.t1     -------------------......----------.---------PTIRISKWLD--...
|g55927.t1     ----DDWTSAILIRLYKGKg....dKQICDNYREI.SLLVVASEVFSRIILNRVQ--...
|g56007.t1     -------IPARLYGLPKIH......-KENKSLRPI.---VSCVQSYNYRLGKFLAG-...
|g56022.t1     -RPSNRTWASPIVLAPKKD......----GTLRFC.-------------------VD...
|g56210.t1     --------NGRTVLLYKAG.....sRDDPSNFRPI.TCLNTCYKILTGYIAIYMS-R...
|g56483.t1     ------SQPARLYGLPKTH......----KDGIPL.CPILSATGTFNYGVAKMLVNRl..
|g56576.t1     --ESTSPWSSPVVLVKKKD......----KTMRFC.-------------------ID...
|g56610.t1     -------------------......----------.---------------------...
|g56612.t1     -------ELSHLYFNPKTH......-KENIPVRPI.---ENTIRAATTNISKFLDQ-...
|g56667.t1     --TPPQWHIAKMILLSKSKa....rTISVDETRPI.SLLPCFSKLFEKCFLLHFRQW...
|g56935.t1     ---STSPWCSPVVLVKKKD......----GETRCC.-------------------VD...
|g57199.t1     ---------AYLYYLPKAH......-KTGTPLRPI.---ISGLKHPTIKISKFLD-D...
|g57215.t1     -----------IRGQPKLH......-KPNNPMRII.---TCSKNTITSPVSKYVFHI...
|g57398.t1     -------------------......----------.---------------------...
|g57717.t1     -------------------......----------.---------------------...
|g57862.t1     -YIPDAWKQANIILLLKPNk....dKQQPSSYRPI.SLLSCLGKLLEKIVKQRLMSE...
|g57974.t1     ---PRGSQPARVYGLPKVH......-KAGATLRPI.---VSASGTFNYKLAKLLTRKl..
|g58022.t1     -RIDTSQWAAPIVPIRKPS......----GKIRIC.--------------GDYKM--...
|g58039.t1     -TIPEEWGKSILIPIPKKG.....dLSNCSNYRTI.SLINHTGKVLLIVLMNRLK--...
|g58269.t1     -------------------......----------.---------------------...
|g58572.t1     -------------------......----TPLRPI.---ISSMYTPTTAISKFLD--...
|g59119.t1     -------------------......----------.---------------------...
|g59120.t1     --PSKSPWASPVVLAPKKD......----GSLRFC.-------------------ID...
|g59179.t1     ------CKLAYIYFNPKTH......-KDGTPFRPI.---MNTIDSPTTNISRLLD--...
|g59514.t1     ------VELGHLYFLPKPH......-KIGTPLRPI.---ISSMNGPTNKISHFLEHL...
|g59594.t1     -------------------......----------.---------------------...
|g59678.t1     ----------YMYNLPKPH......-KKGTPLRPI.---MNTIHGATTKISKFLD--...
|g59912.t1     -----TTELAHLYFIPKPH......-KIGTPLRPI.---VSSIKAAATGVSHFLDLR...
|g59922.t1     ---------SYMYNLPKSHkamiilNSFVVKGTPL.RHIINTMHGATTKISRFLDRL...
|g60020.t1     ---PSGSRPARIYGVPKLH.....kKRENYPLRPV.---MSATKTAAYGLGKMLANRl..
|g60028.t1     ---SYSPFAAPALLVAKHD......----GSWRMV.-------------------VD...
|g60054.t1     ---PVGSRAARLYGLPKLH......-KANNPLRPV.---MSATKTVGYGLGKMLTSRl..
|g60143.t1     -----GSVPARLYGLPKVH......-KANVPLRPI.---VSCIQSYNYRIGKFLAN-...
|g60217.t1     -------QLAYLYFVPKPH......----KEGTPL.RPMVSSMHMPTTGISKFLD--...
|g60348.t1     -YIPDAWKQAKIILLLKPTk....dKQQPSSYRPI.SLLNYLGKLLEKIVRQRLMSE...
|g60417.t1     -------------------......----------.---------------------...
|g60480.t1     -------IPARLYGLPKVH......-KTNTPLRPI.---VSCVQSYNYRLGKFLADI...
|g60786.t1     -------------------......----------.---------------------...
|g60820.t1     -------------------......----------.---------------------...
|g60871.t1     ---STSPWSSPIILVQKKD......----GTTRFC.-------------------VD...
|g60882.t1     --IPEQWGRSLLIPIPKKG.....dLSQCSNYRTI.SLINHSGKVPLMVLLNRLK--...
|g61404.t1     -------------------......----------.---------------------...
|g62110.t1     -------------------......----------.---------------------...
|g62224.t1     -------------------......----------.---------------------...
|g62230.t1     -------KIAKIICLSKDG.....mYPAENKLRPI.SLLPNVAKLFERVIHRRILSW...
|g62410.t1     ------VELAYLYFVPKPH......-EEGTPLRPI.---VSSMNMPTTGISKFLD--...
|g62646.t1     -------------------......----------.---------------------...
|g62660.t1     ------VELAYLYFVPKPH......-KEGTPLRPI.---VSSMNMPTTGISKFLD--...
|g62848.t1     -------------------......----------.---------------------...
|g62909.t1     ---SYSPFAAPALLVAKHD......----GSWRMV.-------------------VD...
|g63290.t1     -------------------......----------.---------------------...
|g63396.t1     ------SQPARLYGLPKVH......-KDGVPLRPI.---LSASGTFNFGIAQLLVRKl..
|g63510.t1     -------------------......----------.---------------------...
|g63548.t1     -------------------......----------.----------TTGISKFLD--...
|g63572.t1     -------------------......----------.---------------------...
|g63591.t1     -RIDTSLWAAPIVPVKKPN......----GSIRIC.-------------------GD...
|g63679.t1     -------------------......----------.---------------------...
|g63700.t1     -------------------......----------.---------------------...
|g63787.t1     -------------------......----------.---------------------...
|g63899.t1     -------------------......----------.---------------------...
|g64107.t1     -------------------......----------.---------------------...
|g64142.t1     -------------------......----------.---------------------...
|g64191.t1     ---STSPWCSPVVLVKKKD......----GGTRFC.-------------------VD...
|g64394.t1     -------------------......----------.---------------------...
                                                                           

AI1M_Yeast     ............dKK--.---MSTH..SHG..FRKNM.SCQTAIWEVRNMFGGSN-....
Athena_Av      .............-K--.---YVRH..TT-..-ID-D.GVD-LLDKFQTYI-RNGY....
Athena_Hc      .............----.-------..---..-----.------------------....
Athena_Pr      .............----.-------..---..-----.------------------....
AthenaL2_Av    .............-NLL.RPLF--D..QMA..IKTTV.TCG--FDLLQKLQRWSSK....
AthenaL3_Av    .............-NLL.RPLF--D..QMA..I---K.TTITSGFDLVQHLRKWSIi...
AthenaM_Av     ............lRPLF.NQLASDT..AIE..-NGTQ.LIKSVERWSDNYL-----....
AthenaO_Av     .............LRPL.FDRLAKE..TSI..LNGVE.LIDLLEK-----WSKQN-....
BEL_Drome      ............sGKDS.SGVSLND..RLH..IGPPI.QRD----LFGV----CLR....
Cer1_Caeel     .............YRKV.NKVVKNN..AHP..L-PNI.EA-----TLQSLA-----....
Cercyon_Sm     .............-R--.---ILKH..LVD..H---S.NHSIKSATQFL-DQIRNI....
COB3_Marpo     ............ePR--.---FKDI..SHG..FRRNK.GTHSALRDIKMRWKNPS-....
COI1_Podan     ............ePR--.---FHSS..SHG..FRPGR.GCHSAL-ATIRYWNGIK-....
Copia_Drome    ............gFT--.QKYQIDY..EET..FAPVA.RISSFRFILSLVI-----....
CRE1_Crifa     .............-SSF.KETFKGW..QYG..V-WGD.V-AKAV----AKIRRDS-....
CRE2_Crifa     .............-KSF.RSTFKGW..QYG..V-WGD.S-TEAV----KRIREAYAea.s
CZAR_Tcruzi    .............-PAL.KTCFKNL..QYG..V-GNN.I-ELAI----QKIRRDFHl...
DIRS1_Dictyo   .............LKRL.NTYI-NN..Q-S..F-KME.GIK----NLPSMV-----....
Doc_Drome      .............LR-I.NNTLPTH..QFG..FREKH.GTIEQVNRITSEIRTAFE....
dpol_DHBV      ............sQFSK.GKNAMRF..PRY..WSPNL.STLRRIL-----------....
dpol_HBV       ............sQFSR.GSSRVSW..PKF..AVPNL.QSLTNL------------....
DRE_Dictyo     .............-KLL.NKIISPF..QTG..FVPRR.LLHDNIITLNSTIEIIKReint
EC67_Ecoli     ..........rdeIFAI.RKISNNY..SFG..FERGK.SIILNAYKHRGKQ-----....
EC86_Ecoli     ............lDK--.-LSSSPF..SIG..FEKHQ.SILNNATPHIGAN-----....
EC107_Ecoli    ...........sqFP--.---LSPF..ATA..YRPGC.PIVSNAQPHCQQP-----....
GilM_Giain     .............-PAL.RK-LPAW..QLA..F-EHL.AQMKAI-----RAAEELK....
Gypsy_Drome    .............FRKL.NEKTIPD..RYP..M-PSI.PM-----ILANLG-----....
Hebe1_Av       ............lER--.RNILPQH..QAG..FRPGK.STIYNIVRLERYAAGQLRr..p
Hebe2_Av       ............lNR--.RNILPEH..QAG..FRPGK.STVYNIVRLQRYAERQLTa..e
Hebe7_Av       ............lER--.RNILPQH..QAG..FRPGK.STIYNIVRLERYAEGQLRr..p
Hebe8_Av       ............lER--.RNILPQH..QAG..FRPGK.STIYNIVRLERYAAGQLRr..p
Hebe10_Av      ............lER--.RNILPQH..QAG..FRPGK.STIYNIVRLERYAAGQLRr..p
I_Drote        .............LVTH.SNLLSEN..QFG..FKKGK.STSDCLLYVDYLITKS--....
Jockey_Drome   .............CKDV.TKAIPKF..QFG..FRLQH.GTPEQLHRVVNFALEAME....
Juno1_Av       .............YRKL.NAITTKD..AFP..I---P.RIDDIFDHLSQAG-----....
Juno2_Av       .............YRRL.NQITTKD..AFP..L---P.RIDDIYDQLTQAT-----....
Juno3_Av       .............YRKL.NEVTEKD..NYP..L-P--.RIQEMLDALNGS------....
Juno4_Av       .............-RKL.NAITTKD..AFP..I---P.RIDDIFDHLSQTG-----....
Juno4a_Av      .............YRRL.NYITERD..VYP..L---P.RIDDIIDRLSGAK-----....
Juno4b_Av      .............YRRL.NLITERD..VYP..L---P.RIDDILDKLAGSQ-----....
Lian_Aedae     ............yLA--.NMPLHVN..QHA..YQSGK.STVTLLHKVVYDIEKAFA....
LINE1_Human    .............-QHI.KKLIHHD..QVG..FIPAM.QGWFNIRKSINIIQHINRtkdt
LINE1_Wolf     .............-QYI.KKIIHHD..QVG..FIPGT.QGWFNTRKTINVIHHISK....
LtrA_Lacla     ............ePV--.---FEDV..SHG..FRPQR.SCHTALKTIKREFGGAR-....
Mag_Av         .............FK--.--VTINS..QMW..-IDQH.PIPTIEELLTRLN-----....
Maui_Takru     ............lQR--.NSLFEMF..QSG..FRAHH.STETALLKVTNDLLIASD....
Mdg3_Drome     .............FRKL.NKMTMKD..NYP..L---P.LIDD---LLDRMN-----....
Micropia_Drome .............YRKL.NTMVLMD..CFP..V-P--.IMEEVLEKLQSAK-----....
MX65_Myxxa     ...........klPV--.----SPQ..AHG..FVPGR.SIKTGAAPHVGRR-----....
Neptune_Fr     .............-A--.---EFLD..FYL..-NPLS.TKH-PAFVRDTYH-FIEIiktl
NeSL_Caeel     .............-RAV.PNVLSKC..QRG..FQERE.GCNESLAILRTAIDVAKG....
orf2_Calot     ............eAK--.---FEPN..SYG..FRPGR.NAHDAREAIFNSIRYSN-....
Pao_Bmori      ............aAART.RGVALND..M--..LLKGP.N------LLQSLPGVIMR....
Pat_Panre      ............pYITA.NKIK---..---..-----.--LENVAIAKSLI-----....
Penelope1_Av   ..........darP--Q.APSYIKD..SFE..F--GK.KIKEII--LEK-------....
Penelope1a_Av  ..........narP--P.ANSFIKD..SFE..F----.-----VNKIKEIILE---....
Penelope2_Av   .............----.-SLIKIN..QTE..----K.SISYIKDSFEFVK-EITKi...
Penelope2a_Av  ...........edARSK.PTSYVKD..SFS..F----.----AKLIQEQKP-----....
Penelope3_Av   ...........ylRR--.NDRIIKD..TFT..FVDEL.LTL----KFD--------....
Penelope3a_Av  ...........svLKEY.E-TIIQD..RFS..FVKD-.-------LHKLEI--N--....
Penelope3b_Av  .............LR-V.SPTVVTD..TFK..FVDEL.Q------KLTFDN-----....
Penelope5a_Av  .............----.------R..LQE..LRTSP.YMVQNTFDFVNKI-KQSQ....
Penelope_Dv    .............-Q--.---ILKN..LTM..----D.SRYNIKNAVDFKD-RVNNs...
pol_BAEVM      .............LREI.NKRTVDI..H-P..TVPNP.Y-N----LLSTLK-----....
pol_CERV       .............YKAM.NKATKGD..AHN..L-PNK.DE-----LLTLVR-----....
pol_HTLV2      .............LRAT.NAITTTL..TSP..S-PGP.P------DLTSLP-----....
Poseidon_Tn    .............-S--.---ILAP..MVG..----N.TPHHIKNSLDFAE-KVSNl...
pseudo_Shark   .............-S--.---IFPP..LVQ..----E.LPTYVHDTTHALH-LLQSfq.f
R1_Dromr       .............----.AVSWDPR..QRG..FLPTD.GCADNATIVDLVLRDHHK....
R2_Drome       .............--NS.SINWDPR..QRG..FLPTD.GCADNATIVDLVLRHSHK....
R4_Av          .............YVTE.RCILPGE..QIA..LREGVwGCTHALTQDQSLIADALN....
R9_4_Av        .............FK--.---TNDK..QVG..FKPVN.GCGINISWLHSLLKHA-R....
R9_Av          .............FK--.---TNDK..QVG..FKPVN.GCGINISWLHSLLKHARL....
R9a_Av         .............FE--.---IDKR..QLG..FTPIN.GCSMNIQWLHHLLKHARL....
RTE1_Av        .............-SYL.DPYLSEE..QAG..FRKDR.STVHQILVLRLLAEKAKR....
RTE2_Av        .............-NLI.DCQLLEI..QSG..FRSNR.STIDQIFTLKMTMEKRRA....
RTE3_Av        .............-NKI.TPEIAKE..QYG..FMPDK.GTRNAIFILRMIIERSIE....
RTE4_Av        .............-KPL.DSNLRTN..QAG..FRRGR.NCIDQIHVLRRLLEGAID....
RTE_BovB_Av    .............-F-L.EREMPVT..QAG..FRKGR.GTRDQIANIRWLMEKARE....
SART1_Bommo    .............LENV.GPNLADS..QYG..FRRGR.STLDAVQRVRDLS-DQAC....
SLACS_Trybg    .............-KTA.EKKFSGI..QFG..V-GGH.I-EEAI----AKIRKDFAt...
Soliton1_Av    ............lDE--.QGVLPSE..QSG..FRPHH.NMAVRLVSIIDEIGQSLA....
Soliton2_Av    .............WSET.NKLVPDE..QSG..FRPGC.LLPTRV--LSMYQEVKNNm...
Soliton3_Av    .............WAEG.NKLIPEE..QSG..FRPGG.LLPTRVLSIYQEIKNNLA....
Soliton4_Av    .............WAET.NHSVPRE..PSG..FRPGG.LLSTRVLSIYQEIKNELA....
Soliton5_Av    .............WANV.NNIVPQE..QSG..FRKGC.QLQTRVLSIFQEVKNNLD....
Soliton6_Av    ............cHD--.KNIYIDE..QSG..FTAER.RLQTRILSLVDDLR-LTIa...
Soliton6a_Av   ............cEE--.KNIYVDE..QSG..FSPQR.RLQTRIVSLIEDVRLN-Ia..a
Soliton6b_Av   ............wCQ-M.HNIYTDE..QSG..FTPNR.RLQTRILLLCEDIRLT-Ia..a
Soliton7_Av    ............lQR--.RGLLPDT..QSG..FREDF.RLQTRVLLFFEQVASLMA....
Soliton8_Av    ............lLR--.RGLLPDN..QSG..FRDGF.RLQSRL-LLFLEDLYSLM....
Soliton9a_Av   ............lIR--.RGLLPDN..QSG..FRENF.RLQTRLLLFLEDIYSIFS....
Soliton9b_Av   ............lVR--.RGLLPDN..QSG..FREGF.RLQTRLLLFLEDIYSILC....
Ta11_Arath     .............-RLL.PELISET..QSA..FVAER.LITDNILIAQENFHALRTnpac
Tad1_Neuro     .............AAEE.FNLLPEG..QMG..NRAGR.STEFAVRVVTDAVH---Ta..w
TelKA1_Av      .............YRKL.NSMTIRD..AYP..I-P--.RIDD---TLDSLQ-----....
TelKA1a_Av     .............YRKL.NAMTIRD..AYP..I---P.RIDDTLDSLQEAK-----....
TelKA2_Av      .............YRKL.NAVTVRD..AYP..IPRVD.DT---LDALDEAK-----....
TelKA3a_Av     .............YRKL.NNVTIRD..AYP..L---P.RIDDTLDALQQAQ-----....
TelKA3b_Av     .............YRKL.NNITIRD..AYP..L---P.RIDDTLDALQQAQ-----....
TelKA4_Av      .............YRQL.NSVTVRD..VYP..I-P--.RIDD---TLDQLQ-H---....
TERT1_Calb     ryrkevlspvgqiLRLK.LSKLRDT..YES..YRASV.HSSVAEKISDYRDSLLTRf...
TERT_Giain     vii...felerprNRY-.LQAHLAK..NLG..HIAVD.YAAWLDATYTENPEAQ--....
TERT_Ratno     rlkt.lfsmlnyeRTKH.PHLMGSS..VLG..MNDI-.YRTWRAFVLRVRALDQTP....
TERT_Schpo     va.....silkhlIN--.-----EE..SSG..I-PFN.LEVYMKLLTFKKD-LL-Khr.m
Tf2_Schpo      .............YKPL.NKYVKPN..IYP..L-PLI.EQ-----LLAKIQ-----....
Tnt1_Tobac     ............gFE--.QKKGIDF..DEI..FSPVV.KMTSIRTILSLAA-----....
TRAS1_Bommo    ............lPR--.---MSTR..QFG..FMPQR.STEDSLYTLMQHVKEKLK....
TRS1_Trybr     .............-DTV.ESQLTPQ..QSA..FRPGC.STLEQLLHVRAAL----Cr..p
Tx1_Av         .............-KVI.ANIIHPD..QTC..SVPGR.SIQDNVILIRSIIEYQRR....
Ty3_Caeel      .............YRKV.NKVVKNN..AHP..L-PNI.EA-----TLQSLA-----....
Ty3_Yeast      .............YRTL.NKATISD..PFP..L---P.RID-NLL---SRI-----....
Vesta1a_Av     .............YKKL.NLVTIKD..SSP..L-PNM.ED-----TLRRLG-----....
Vesta1b_Av     .............YKKL.NLITIKD..SSP..L-PNM.ED-----TLRKLG-----....
Vesta2_Av      .............YKKL.NNITIKD..NHP..L-PNM.EQ-----TIRRLG-----....
Vesta3_Av      .............YKKL.NSVTIKD..NYP..L-PNM.EI-----TLQSLG-----....
Vesta4a_Av     .............YRAL.NKITTPD..ASP..L-PH-.G-ED---LLQQLG-----....
Vesta4b_Av     .............YRAL.NKITISD..ASP..L-PHI.E-----DTLQELG-----....
Vesta5_Av      .............YRKL.NNITVQD..NYP..L-PNL.EQ--AIQMVGGRR-----....
Vesta6a_Av     .............YRKL.NAITKKD..VF-..--PQP.SVEELV----QRL-----....
Vesta6b_Av     .............FRQL.NAITKKD..SYP..---QP.SAEELLHRLAGHR-----....
Vesta6c_Av     .............FRRL.NKITKKD..AY-..--PQP.SAEELIYRLSGHN-----....
Vesta7_Av      .............YRQL.NSATERD..CYP..L---P.RIEDTLNRLNGNR-----....
Vesta_Pr       .............YKKL.NHITIKD..SSP..L-PNM.ED-----TIRKLG-----....
YM40_Marpo     ............ePR--.---FLDS..SHG..FRPHR.SPHTALRQIRR-WTGTS-....
Zepp_Chlvu     .............-PLL.NQVVDAT..QTG..FLPKR.WAGDNVL-A--HLEEISYleat
|g437.t1       .............----.-------..---..-----.-----------------Kv...
|g1430.t1      .............I-TD.HGILPEE..QTG..FRPGH.NMYTRITAIIDQIGQGLA....
|g1881.t1      ............lDR--.RNVLPQH..QAG..FRPGK.STVYNIVRLERFAEGQLRr..p
|g2161.t1      .............YRKL.NNITIQD..KFP..L-PN-.-LEQAIQMVGGRR-----....
|g5388.t1      .............YRKL.NAITVKD..SFP..L---P.RIDDIFDQVSQAT-----....
|g5709.t1      .............---H.EGIYVDE..QSG..FTPNR.RLQTRILTICEDIRLTIA....
|g7101.t1      .............-TRH.EQLAREE..QAG..FRPGR.GCCDQIFALRQLLEERIR....
|g7754.t1      ............iHD--.QGILPAE..QSG..FRPGH.NMAVRLVSIVDQIGQCLS....
|g9379.t1      .............LRPI.FQQA-TR..QTS..FINDI.HFIRRLELYRNL-----G....
|g9995.t1      .............----.-------..---..-----.------------------....
|g10179.t1     .............YRAL.NRITIPD..ASP..L-PHG.E-----DLLQELG-----....
|g12145.t1     .............CN-D.KNIFIDE..QSG..FTAER.RLQTRILSLVEDLRLTTA....
|g12206.t1     .............----.-------..---..-----.------------------....
|g12424.t1     .............WSQR.MNVLPSQ..QSG..ARPHQ.ATTTRVNCLLEQITQSLL....
|g12542.t1     .............-TRH.EQLAREE..QAG..FRPCR.GCCDQVFTLRQLLEEHIR....
|g12819.t1     .............WAEG.NQLIPNE..QSG..FRPGG.LLPTRVLSIYQEIKNNLA....
|g13823.t1     .............-RQL.DEQQPCE..QAG..FRSGF.STTDHLQVVNQVLERTRE....
|g14695.t1     .............LRPL.YDQVAKS..STF..I----.NDIDFVRQLEHYR-DSGR....
|g15501.t1     .............-DLV.DCQLLEI..QSG..FRSNR.STIDQIFTLKMTMEKRKA....
|g16665.t1     .............YRRL.NTITVKD..AFP..L---P.RIDEIFDPLTHAV-----....
|g16668.t1     .............YRRL.NTITVKD..AFP..L---P.RIDEIFDQLTHAV-----....
|g16683.t1     .............YRKL.NSVTVKD..NYP..L---P.SIAETINQLQGYS-----....
|g16809.t1     .............-TGV.NQSLEID..KYP..L-PKP.N------DLFVAL-----....
|g17366.t1     .............LN-D.KGILPDN..QSG..FRANY.RFQTRLLLLIEQLESYMS....
|g18176.t1     ............lLRPL.FNQMAST..TTV..T-SGY.ELIQRLQ----IW-SHTN....
|g18802.t1     .............-NLL.RSIFDRL..AID..-----.TTVLNGVELLKKIERWSAn...
|g19122.t1     .............YRQL.NNVTERD..CYP..L---P.RIDDTLNRLNGNR-----....
|g19871.t1     .............-RQI.EPIYRRT..TLA..T-TFK.QGADCVHALMKYT-GEKR....
|g20422.t1     ............iER--.RNILPEH..QAG..FRAKK.STLYNIVRLERFARSKLHr..p
|g20436.t1     .............YRKL.NAITRKD..AYP..---QP.TTEEL---LQRLG-----....
|g21387.t1     .............-RLL.QPIYDQV..ALS..T-TFF.KESDVIHALESYANHGS-....
|g21620.t1     .............-SRH.EQLAREK..QAG..FRLWR.GCCNQVFTLRQLLEERFR....
|g21668.t1     .............--IL.RPIF-DD..KCA..L---T.TIIDGAHLITAMKTYANKg...
|g21796.t1     .............----.-------..---..-----.------------------....
|g21941.t1     .............-GHL.DPYLSEE..QAG..FRKDR.STVHQILTLRLIAEKAKR....
|g22650.t1     .............----.-------..---..-----.------------------....
|g23551.t1     .............-PIF.NEICQPT..N--..ITDGN.SFLNEMFKYTK------Kg...
|g23579.t1     ............mLRPL.FNQIASK..TTV..T-SGF.E---LLQKLQQ---WSTT....
|g23963.t1     .............YKRL.NLITIKD..SSP..L-PN-.-IE---DTLRKLG-----....
|g23973.t1     .............-NLL.RPIFDR-..-LA..I---D.TTVLNGVELLKEIERWSAn...
|g23975.t1     .............----.-------..---..-----.------DLIRRLQAYTANg...
|g25293.t1     .............FE--.---IDKR..QLG..LTPIN.GCSMNILWLHHLLKHARL....
|g25294.t1     ............lNR--.HGLLPNS..QPG..FREGF.RLQTRVLLFFDQVANLMA....
|g25576.t1     .............YRRL.NLITERD..VYP..L---P.RIDDILDKLAGSR-----....
|g25780.t1     .............I-NS.QGLLPDE..QTG..FRPGH.NMAVRLVAIVDQIGQSLA....
|g25895.t1     .............CN-D.HNIAVDE..QSG..FMQGR.RLQTRILSLVENLRLTVA....
|g26504.t1     .............IRPV.FDNVCAT..TTI..I-DGA.SL------IKQLNTYVNKc...
|g27031.t1     ............lVN--.RGLLPDN..QSG..FRDGF.RLQTRLLLFLEDIYSLMS....
|g27571.t1     .............----.-------..---..-----.------------------....
|g27592.t1     .............----.-------..---..-----.------------------....
|g27611.t1     .............-RRH.NKCLLGI..ATF..NRVE-.-MHRRWQAYCQTAPKVE-....
|g27912.t1     .............----.-------..---..-----.------------------....
|g27920.t1     .............-RLL.RLLF--D..QHA..-RPT-.TIIDGVDLIRRLQAYTTNg...
|g27986.t1     ............lDR--.RNILPEH..QAG..FRPGK.STVYNIVRLQQYAERQLTa..e
|g29270.t1     .............----.-------..---..-----.------------------....
|g29911.t1     .............YRRL.NQVTTKD..AFS..L---P.RIDYIYDQLTKAT-----....
|g29985.t1     .............----.-------..---..-----.------------------....
|g30425.t1     ............fKVTI.NPHTIVD..QHP..I---P.SIDELLSRLRHG------....
|g30539.t1     .............----.-------..---..-----.------------------....
|g31211.t1     ...........dhLRK-.SDSIIKD..TFT..FVDEL.RT------LKFDN-----....
|g31260.t1     .............YKRL.NLVTIKD..SSP..L-PNM.EE-----TLRQLG-----....
|g31396.t1     .............----.-------..---..-----.------------------....
|g31632.t1     .............YRKL.NEITIRD..AYP..L---P.RIDDILNTLQHAQ-----....
|g32215.t1     .............CNEL.N-IAVDE..QSG..FMQGR.RLQTRTLSLIENLRLTTT....
|g32278.t1     .............-QLI.RPLFDQH..VEK..----T.TIIDGVHLIRRLELYVSLg...
|g32488.t1     .............WAET.NHLVPRE..QSG..FRPGG.LLSTRVLSIYQEIKNELA....
|g32665.t1     .............YKKL.NTITIKD..SSP..L-PNM.EA-----TIMKLG-----....
|g32958.t1     .............----.-------..---..-----.------------------....
|g33167.t1     .............YRRL.NQITTKD..AFP..L---P.RMDDIYDQLTKAT-----....
|g33533.t1     ...........rdARPQ.APSYIKD..SFE..FVKK-.--------IKEIM---LE....
|g33708.t1     .............YRRL.NAITKKD..SYP..Q-PTV.E-----ELLQRLG-----....
|g33711.t1     .............-RLL.RPLFDRH..VRS..T----.TTIDGVDLIRRLQAYTACg...
|g34205.t1     .............-QHL.DPYMSEE..QAG..FRKDR.NTTHQILILRLLAEKAKR....
|g34350.t1     .............----.-------..---..-----.----------LLAKKAKR....
|g34353.t1     .............----.-------..---..-----.-----------II--NTM....
|g34368.t1     .............-PFL.ERELPAT..QAG..FRKGR.GTHDQIANLRWLMKKARE....
|g34564.t1     ............fSTGI.NQAIDID..QYP..L-PRP.D------ELFAVL-----....
|g34900.t1     .............LKD-.LGILPDS..QSG..FRPGH.RLQTRVLLLIEQISSYMS....
|g34952.t1     .............-NLL.APIYLQV..ARE..T-TFI.NDIDLVRKLESHV---DKg...
|g35498.t1     .............YRKL.NAVTVRD..AYP..I---P.RVDDTLDALDEAK-----....
|g35776.t1     .............----.-------..---..-----.------------------....
|g36066.t1     .............WIDE.NGILPDE..QTG..FRPKH.DMSTRIIALLDQLGRCLS....
|g36121.t1     .............-NLI.DGQLLEI..QSG..FRSNR.STIDQIFTLKMTMEKRKA....
|g36548.t1     .............----.-------..---..-----.----------QKIEQWSSn...
|g36550.t1     .............-N--.---IIEQ..SAE..F----.------------------....
|g37897.t1     .............----.-------..---..-----.------------------....
|g37985.t1     .............----.-------..---..-----.------------------....
|g38399.t1     .............-ELS.RNILRAH..QAR..FCAKK.RTLYNIVRLERFARSKLHr..p
|g38442.t1     .............YKKL.NNMTIKD..NHP..L-PNM.EQ-----TIRRLG-----....
|g38786.t1     .............LRPI.FNQA-TR..QTT..FINDI.HFIRRLELYRNL-----G....
|g38984.t1     .............-RLL.RPLFDKH..VRS..T----.TIIDGVDLIRRLQAYTTNg...
|g39521.t1     .............YRRL.NQITTKD..AFP..L---P.RMDDIYDQLTKAT-----....
|g39533.t1     ...........rnARPE.AKSFVKD..SFE..FVQK-.--------IKEIL---LE....
|g39535.t1     .............YRKL.NNLTIRD..AYP..L---P.RIDDTLDSLQQAQ-----....
|g39987.t1     .............LK-R.RNILPQH..QAG..FRPGK.STIYNIIRLERYADGQLKr..p
|g40265.t1     .............-HHL.DPYLSEE..QAE..FRKDR.STVQQILILRLLAEKAKR....
|g40506.t1     .............----.-------..---..-----.------------------....
|g40510.t1     ............lLRPL.FDKMALD..TTV..T-SGF.E------LLKKLKEWSIQ....
|g40514.t1     .............LRPL.FDEVAKE..TTF..I-NN-.--LHFVRTLEKYR-DSGR....
|g40603.t1     .............YRRL.NAITIKD..AFP..L---P.RIDEIFDQLTDAK-----....
|g40906.t1     .............----.-------..---..-----.------------------....
|g40939.t1     .............----.-------..---..-----.------------------....
|g41280.t1     .............FRRL.NSITRKD..SYP..---QP.SAEELLHRLAGHR-----....
|g41299.t1     .............-RPT.RQTTFAN..NIH..FVRRL.ELYRNLDLLTSTT-----....
|g41352.t1     .............----.-------..---..-----.------------------....
|g41353.t1     .............-RLL.RPLFDKH..VRS..T----.TIIDGVDLIRRLETYAANg...
|g41674.t1     .............----.-------..---..-----.------------------....
|g41692.t1     i........psknYRKL.NNITIRD..AYP..L---P.RIDDTLDSLQQAQ-----....
|g41723.t1     ............iER--.RNILPVH..QAG..FRAKK.STLYNIVRLERFARSKLHr..p
|g41725.t1     .............FRRL.NAISKKD..SYP..---QP.SAEEMLHRLAGHK-----....
|g41776.t1     .............-RLL.RPLFDKH..VRS..T----.TIIDGVDLIRRLQAYTANg...
|g41997.t1     .............-AHL.DPYLSEE..QAG..L----.--------L---AEKAKR....
|g42097.t1     ...........dyLR-K.NSTIVND..TFS..FVEW-.-------LHKLKI-----....
|g42231.t1     .............-RLL.RPLFDKH..VRS..T----.TIIDGVDLIRRLQAYAANg...
|g42528.t1     ...........fyYKHI.RPIFDKH..CYA..TTIFD.GA-HFIKRINKYV-K--Ng...
|g42673.t1     .............YRRL.NSITIKD..IYP..L---P.RIDDIIDRLAGSR-----....
|g42740.t1     .............CNEL.N-IAVDE..QSG..FMQGR.RLQTRTLSLIENLRLTTA....
|g42843.t1     .............----.-------..---..-----.------------------....
|g42895.t1     .............----.-------..LQE..LRTSP.YMVKNTFDFVNKIK-QSK....
|g42998.t1     .............----.-------..---..-----.------------------....
|g43092.t1     ...........thLR-L.HHTVISD..TFS..FVDQL.H--------RLTI-----....
|g43671.t1     .............-NKI.TPEIAKE..QYG..FMPDK.GTRNAIFILRMIIERSIE....
|g43716.t1     ...........dyLR-K.NESIIKD..TFT..FVDEL.R------SLKFDN-----....
|g43861.t1     .............-NLL.RPIFDQL..AVE..T----.-TVSNGADLIKKVERWSAr...
|g43874.t1     .............----.-------..---..-----.------------------....
|g43889.t1     .............--IV.EPQIQEN..QCG..FRAGR.STVDQIFTLQQTIEKSWE....
|g44002.t1     .............YRRL.NLITERD..VYP..L---P.RIDDILDKLAGSR-----....
|g44088.t1     .............YRRL.NYITERD..VYP..L---P.RIDDIIDRLAGAK-----....
|g44206.t1     .............-GNL.DPYLSEE..QAG..FRKDR.SIVHQILTLRLIAEKAKR....
|g44338.t1     .............-RLL.RPLFDKH..VRS..T----.TIIDGVDLIRRLETYAANg...
|g44396.t1     .............YRRL.NLITERD..VYP..L---P.RIDDIIDRLAGSQ-----....
|g44587.t1     .............YRKL.NAVTVRD..AYP..I---P.RVDDTLDALDEAK-----....
|g44798.t1     .............----.-------..---..-----.-----------------R....
|g45220.t1     .............-RLL.RPLFDKH..VRS..T----.TIIDGVDLIRRLQAYTANg...
|g45558.t1     .............-TGV.NDAIEID..KYP..L-PKP.D------ELFVAL-----....
|g45677.t1     .............YKKL.NTMTIKD..NHP..L-PNM.EQ-----TIRRLG-----....
|g45900.t1     .............----.-------..---..-----.------------------....
|g45939.t1     .............FRRL.NAISKKD..SYP..---QP.SAEEMLHRLAGHK-----....
|g46086.t1     .............YRKL.NSITTRD..AYP..I---P.RIDDTLDALQEAR-----....
|g46302.t1     ...........shLRE-.HETIIQD..RFS..FVKNL.--------HQLDI-----....
|g46386.t1     .............----.-GILPQE..RTG..FRPKH.NVAARLVSMIDQIRQSLS....
|g46895.t1     .............-ALL.QTIWHTE..QIP..STWKK.AII---VPIHKKGDNSEC....
|g46899.t1     .............YRSL.NNITERD..CYP..L---P.RIDDTLNRLNGNN-----....
|g47097.t1     .............YKKL.NLITIKD..SSP..L-PN-.-MED---TIRKLG-----....
|g47117.t1     .............----.-------..---..-----.------------------....
|g47122.t1     .............-RLL.RLLFDKH..VRS..----T.SIIDGVDLIRRLETYTTNd...
|g47300.t1     .............----.-------..---..----D.TTVSNRLELLKHIERWSDg...
|g47365.t1     .............----.-------..---..-----.------NTIVHYQTKILRr...
|g47725.t1     .............-DLL.QPLFNRM..AS-..----K.TTITSSFELIQHLRKWSIi...
|g48262.t1     .............----.-------..---..-----.------------------....
|g48810.t1     .............FRRL.NAITKKD..AYP..---QP.SAEELIYRLS--------....
|g48870.t1     ............fSTGI.NQAIDID..QYP..L-PR-.-PD----DLFAVL-----....
|g48885.t1     .............FRRL.NAITKKD..AYP..---QP.SAEELIYRLS--------....
|g48891.t1     .............YRRL.NQITTKD..AFP..L---P.RMDDIYDQLTKAT-----....
|g49082.t1     .............LRPL.FNQLASE..TAI..-ENGT.QL---IKSVERCS----En...
|g49091.t1     .............----.-------..---..-----.-------SMIDQIRQSLS....
|g49365.t1     .............----.------R..LHQ..LRDSP.YTIKNTFDFVSKIKNSN-....
|g49395.t1     ............lLR--.RGILPDN..QSG..FRESF.RLQTRVLLFFEQVASLMS....
|g49553.t1     .............-E--.-------..---..-----.------------------....
|g49865.t1     .............----.-------..---..-----.------------------....
|g49980.t1     .............YKRL.NLVTIKD..SSP..L-PNM.EE-----TLRRLG-----....
|g50336.t1     .............YRKL.NDITVKD..SFP..L---P.RIDDIFDQLSQSI-----....
|g50355.t1     .............-HQL.DPFLSEE..QAG..FRKDR.STVHQILILRLLAEKAKR....
|g50800.t1     .............YRKL.NNLTIRD..AYP..L---P.RIDDTLDALQQAQ-----....
|g50911.t1     ............fKVTV.NSQIWID..QHP..I---P.SID----ELFTRL-----....
|g50942.t1     .............FRRL.NSITKKD..AYP..---QP.SAEELIYRLS--------....
|g50976.t1     .............-SLL.RPLF--D..QMA..SMTTV.TSGFELIKHLQKW---STt...
|g51130.t1     ............yKVTL.NPQMMID..QYP..I---P.TIDELLARLDNGV-----....
|g51171.t1     .............--RI.RPIFNDK..CSItiIIDGD.QLIKQLRIYEM------Ng...
|g51502.t1     .............LRPL.FDRLAKE..TSI..LNGVE.LID----LL-ERWSHQN-....
|g51606.t1     .............-TRH.EQLAREE..HAG..FRPWR.GCCDQVFTLRQLLEERIR....
|g51705.t1     ...........hlAK--.HSTVIED..TFK..FLDE-.-------LHSLKI-----....
|g52382.t1     .............--LL.RPLF--N..QMA..IETNV.TSG---FELVKKLQDWSRt...
|g52397.t1     .............-NKI.TPEIAKA..QYG..FMPDK.GTRNTIFILRMIIERSIE....
|g52682.t1     .............-DLL.APVYLQV..TRD..YTL-I.NDIDVVRRLEEYA---ANg...
|g52731.t1     .............-QMI.RPIFDHK..CHR..T----.TIIDGAHLIKRMKRYVRTd...
|g53220.t1     .............----.-----DK..LVR..FKSVN.GCGINISWLHSLLKHARL....
|g53243.t1     .............YRKL.NAITKKD..VYP..Q-PTV.E------ELIQRL-----....
|g53458.t1     .............-NLL.APIYLQV..ARE..T-TFI.NDIDLVRKLESHV---DKg...
|g53599.t1     .............----.-------..---..-----.------------------....
|g53817.t1     ............lER--.HNILPQH..QAG..FRPGK.STIYNISDT---------....
|g53889.t1     .............IK--.--PLRDS..KYS..FKNND.GFLKF---LKQNS-S---....
|g54025.t1     ............fKVTI.NPQILVD..QHP..I---P.SIDELLARI---------....
|g54079.t1     .............YINE.RNILPIE..QRA..LQKNVwGCTHALIVDQTVVADAFY....
|g54428.t1     .............----.-------..---..-----.------------------....
|g54658.t1     .............----.-------..---..-----.------------------....
|g54759.t1     .............YVKE.RHVLPEE..QIA..LR---.------------------....
|g55151.t1     .............----.------R..QTT..FINGI.D------LVRQLEAYQQNg...
|g55353.t1     .............-DLL.RPLFNQL..ASD..IAIEN.GTQ--LIKSVERWS-ENY....
|g55375.t1     .............-TQL.DPYLSEE..QAG..FRKDR.NTVQQILTLRLLAEKAKR....
|g55579.t1     .............----.-------..---..-----.------------------....
|g55594.t1     .............LRPLfNQMAIET..NVT..--SGF.E------LVKKLQEWSRT....
|g55809.t1     .............-SLL.RPLFDKV..ASD..TTVSN.GL--ELLKHIERWS---Gs...
|g55927.t1     .............-NHL.DEQLLEE..QAG..FRSNR.STIDQIFTLKMIMEKSRE....
|g56007.t1     .............---T.MKSIRNS..KFS..L---K.NTDEFQKFLKQNS----S....
|g56022.t1     .............YRKL.NAVTIRD..AYP..I---P.RIDDTLDALEEAQ-----....
|g56210.t1     .............YINE.RNMLPIE..QRA..LQKNVwGCTHALIVDQTVVADAYY....
|g56483.t1     ...........thLR-T.HHTVISD..TFS..FVDQL.H--------SLAI-----....
|g56576.t1     .............YRRL.NAITIKD..AFP..L---P.RIDEIFDQLTDAK-----....
|g56610.t1     .............----.-------..---..-----.------------------....
|g56612.t1     .............--II.RPIFDQK..CHT..T----.TIIDGAHLIKRMKRYVRTg...
|g56667.t1     .............IK-D.QGLLPDE..QSG..FRPGH.NMAVRLVAIVDQIGQSLS....
|g56935.t1     .............YRKL.NAIIVKD..SFS..L---P.RIDDIFDQVS--------....
|g57199.t1     ............lLRPL.FDKMALD..TTV..T-SGF.E------LLKKLKEWSIQ....
|g57215.t1     .............IKEL.RSTI---..-SG..VVTN-.-TTSFVDKINYIP-----....
|g57398.t1     .............----.-------..---..-----.------------------....
|g57717.t1     .............----.-------..---..-----.------------------....
|g57862.t1     .............LN-Q.RNILPEH..QAG..FRPGK.STVYNIVRLQRYAENQLTa..e
|g57974.t1     ...........dhLRK-.SDSIIKD..TFT..FVDEL.RT------LKFDN-----....
|g58022.t1     .............--TV.NSQMLID..QHP..I-P--.NIDEL---LTRL------....
|g58039.t1     .............-AYL.DPYLSEE..QAG..FRRDR.STIHQILMLRLLAEKAKR....
|g58269.t1     .............----.-------..---..-----.-----LELIKRLQKWSSN....
|g58572.t1     .............-KLI.RPLFDKH..ARA..T----.TIIDGVDLIRRLQKYSSRg...
|g59119.t1     .............----.-----RD..TYP..I---P.RIDDTLDSLQEAK-----....
|g59120.t1     .............YRKL.NSMTIRD..AYP..I---P.RIDDTLDSLQEAK-----....
|g59179.t1     .............-RLI.RPIFNDK..VKD..T----.TIIDGTQLIQRLQQYANDg...
|g59514.t1     .............LRPL.FDHVAKE..TTI..I----.---NGIDLVRQLEEYQRDg...
|g59594.t1     .............----.-------..---..-----.----LVRQLNSYRD---Nd...
|g59678.t1     .............-RLI.RPLFDKYvrQTT..IVDG-.--VDLLDKFQKYIQK--D....
|g59912.t1     .............LRPL.FDEVVKE..TTF..I-NN-.-L-HFVRTLEKYR-DSGR....
|g59922.t1     .............IRPL.FDKYVQH..TTI..I-DG-.--ADLLDKFQKYI-RNGY....
|g60020.t1     ...........taLR-T.SPYMIKD..TFD..FVR--.-------KIKSLQ-----....
|g60028.t1     .............YKKL.NNMTIKD..NHP..L-PNM.EQ-----TIRRLG-----....
|g60054.t1     ...........shLR-N.SPYVVKD..TFD..FVNKI.KLSTN-------------....
|g60143.t1     .............---I.IKSIRTN..TYS..LKN--.NAEFLKFLVENKT-----....
|g60217.t1     .............-RLL.RPLFDQH..ARS..T----.RIIDGVDLIRPLQAYTTNg...
|g60348.t1     ............lNR--.RNILPEH..QAG..FRPGK.------------------....
|g60417.t1     .............----.-------..---..-----.----NIVRLQQYAERQLTa..e
|g60480.t1     .............IK--.--PLRDS..KYS..LKNN-.---DAFLKFLKQNSS---....
|g60786.t1     .............----.-------..---..-LTFS.NEADFMKKLMYYAYEQHR....
|g60820.t1     .............----.-------..---..-----.------------------....
|g60871.t1     .............YRRL.NQITTKD..GFP..L---P.RMDDIYDQLTKAT-----....
|g60882.t1     .............-HHL.DPYLSEE..QAG..FRKDR.STVQQILILRLLAEKAKR....
|g61404.t1     .............----.-------..---..-----.------------------....
|g62110.t1     .............----.-------..---..-----.------------------....
|g62224.t1     .............----.-------..---..-----.------------------....
|g62230.t1     .............CH-D.HNIAVDE..QSG..-----.------------------....
|g62410.t1     .............-RLL.RPLFDKH..VRS..T----.TIINGVGLICRLETYAANg...
|g62646.t1     .............----.-------..---..-----.------------------....
|g62660.t1     .............-RLL.RPLFDKH..VRS..I----.TIIDGVDLIRRLETYAANg...
|g62848.t1     .............----.-------..---..-----.------------------....
|g62909.t1     .............YKKL.NNMTIKD..NHP..L-PNM.EQ-----TIRRLG-----....
|g63290.t1     .............----.-------..---..-----.------------------....
|g63396.t1     ...........shLT-K.HSTVIED..TFK..FLD--.-------ELHSLQ----I....
|g63510.t1     .............----.-------..---..-----.------------------....
|g63548.t1     .............-RLL.RPLFDKH..VRS..----T.TIIDGVDLIRRLQAYTANg...
|g63572.t1     .............----.-------..---..-----.------------------....
|g63591.t1     ............fKVTI.NPQILVD..QHP..I---P.SIDELLARLGSG------....
|g63679.t1     .............----.-------..---..-----.------------------....
|g63700.t1     .............----.-------..---..-----.------------------....
|g63787.t1     .............----.-------..---..-----.------------------....
|g63899.t1     .............----.-------..---..-----.------------------....
|g64107.t1     .............----.-------..---..-----.------------------....
|g64142.t1     .............----.-------..---..-----.------------------....
|g64191.t1     .............YRKL.NAITVKD..SFP..L---P.RIDDIFDQVSQAT-----....
|g64394.t1     .............----.-------..---..-----.------------------....
                                                                           

AI1M_Yeast     .-----.WFIEVDLKKCFDTIS.HDLIIKEL.KRY.........................
Athena_Av      .LNSST.LFVTFDINNLYTILPqEESLMILG.QFLre.......................
Athena_Hc      .-----.---------------.--------.---.........................
Athena_Pr      .-----.---------------.--------.---.........................
AthenaL2_Av    nLKQET.VLCTIDVADLYTMIPqVEGVLSLK.KMMnyl......................
AthenaL3_Av    nLRKDS.LLCTIDVSDLYTMIPqVEGVLSLK.KML.........................
AthenaM_Av     .-TSST.TFISMDVTDLYTMIP.QEGGVIAI.KRLl........................
AthenaO_Av     .LNRQT.QFATMDVSDLYTMVP.QEGGIQAI.KKMlrifh....................
BEL_Drome      .FRQHQ.YVLCADVEKMFRGIKvFK------.---.........................
Cer1_Caeel     .-GKK-.LYTVFDMIAGFWQIPl-D------.---.........................
Cercyon_Sm     qINDDE.LMISFDVTALFTSIE.PNLAKETL.S-Lll.......................
COB3_Marpo     .-----.WWLEFDIRKCFDTIN.KKILMSIL.SET.........................
COI1_Podan     .-----.WFIEGDIKGFFDNID.HHILEKLL.VKH.........................
Copia_Drome    .-QYNL.KVHQMDVKTAFLNGTl-K------.---.........................
CRE1_Crifa     .-EEHE.YLVALDGVNAYNTMS.RAHILQAV.---.........................
CRE2_Crifa     sD----.TLVALDATNAYNRMS.RRHILEAA.YA-.........................
CZAR_Tcruzi    kG----.SVAMLDGRNAYNAIS.RTAILSAV.YGN.........................
DIRS1_Dictyo   .-KQGY.YMVKLDIKKAYLHVLv-D------.---.........................
Doc_Drome      .HREYC.TAIFLDVAQAFDRVW.LDGLLFKI.IKL.........................
dpol_DHBV      .-PVGM.PRISLDLSQAFYHLPlN-------.---.........................
dpol_HBV       .LSSNL.SWLSLDVSAAFYHLPlHPAAMPHL.LVGsin......................
DRE_Dictyo     kEDMEP.IITFYDFEKAFDSIS.HNAILRTL.AHL.........................
EC67_Ecoli     .-----.IILNIDLKDFFESFN.FGRVRGY-.--F.........................
EC86_Ecoli     .-----.FILNIDLEDFFPSLT.ANKVFGV-.---.........................
EC107_Ecoli    .-----.QILKLDIENFFDSIS.WLQVWR-V.---.........................
GilM_Giain     rT---H.HLLTVDVRNAFNSVP.HSVILFAL.RRA.........................
Gypsy_Drome    .-KAK-.FFTTLDLKSGYHQIYl-A------.---.........................
Hebe1_Av       rRRRHS.AVILFDIKAAFDSVW.HDGLIYKL.NGL.........................
Hebe2_Av       sPRRHS.AVVLFDIKAAFDSVW.HGGLIYKL.DDL.........................
Hebe7_Av       rRRRHS.AVILFDIKAAFDSVW.HDGLIYKL.NDL.........................
Hebe8_Av       rRRRHS.AVILFDIKAAFDSVW.HDGLIYKL.NDL.........................
Hebe10_Av      rRRRHS.AVILFDIKAAFDSVW.HDGLINKL.NDL.........................
I_Drote        .-KMHT.SLVTLDFSRAFDRVG.VHSIIHQL.QEW.........................
Jockey_Drome   .NKEYA.VGAFLDIQQAFDRVW.HPGLLYKA.KRL.........................
Juno1_Av       .-----.YYTTIDFKSGYFQVG.LD------.---.........................
Juno2_Av       .-----.YFSKFDFKAGYFQVP.LD------.---.........................
Juno3_Av       .----Q.YFSKLDFQGGYHQVP.ID------.---.........................
Juno4_Av       .-----.YYTTIDFKSGYFQVG.LD------.---.........................
Juno4a_Av      .-----.YFTTLDMKQGYWQVP.IE------.---.........................
Juno4b_Av      .-----.YFTTLDLKSGYWQIP.ID------.---.........................
Lian_Aedae     .QKQSC.LGVFLDIEGAFDNVS.FDAILEAA.RNH.........................
LINE1_Human    nH----.MIISIDAEKAFDKIQ.QPFMLKPL.NKL.........................
LINE1_Wolf     rKTKNH.MILSLDAEKAFDKIQ.HPFLIKTL.QSV.........................
LtrA_Lacla     .-----.WFVEGDIKGCFDNID.HVTLIGLI.NLK.........................
Mag_Av         .--NGK.RFTKIDLSDAYLQIE.LD------.---.........................
Maui_Takru     .HGLVS.MLVLLDLSAAFDTVD.HSILLQRL.EHV.........................
Mdg3_Drome     .--EKT.VFTKLDLKNGFFHVH.VK------.---.........................
Micropia_Drome .-----.WFTTMDLQNGFFHVA.VE------.---.........................
MX65_Myxxa     .-----.VVLKLDLKDFFPSVT.FARVRGLL.IAL.........................
Neptune_Fr     kIPADS.YFFSMDVDSLYTNIPiESGINCIR.NIFek.......................
NeSL_Caeel     .KRRNL.AVAWLDLTNAFGSIP.HELIEYAL.TAY.........................
orf2_Calot     .----K.WVLDADISKCFDKIN.HEKLLTKI.NTF.........................
Pao_Bmori      .FRQHN.ITATADIKEMFIQVKl-R------.---.........................
Pat_Panre      .-PKSG.FMLTFDMKSGYHQARmAD------.---.........................
Penelope1_Av   .-NKTY.VKCSFDVESLYTNVP.VKEAIEIV.LDYmye......................
Penelope1a_Av  .KEKTY.IKCSFDVESLYTNVP.VKKAIEIT.LDYmyk......................
Penelope2_Av   eYKNNQ.VMCSFDVDSLYTNVPvEEAINIVV.NNL.........................
Penelope2a_Av  .-NMND.MMISLDVESLFTNVP.VHEAVDLA.TKIil.......................
Penelope3_Av   .-NSQI.KMMSFDITSLFTNVP.LDRTIEII.LDKlyglqhtcty...............
Penelope3a_Av  .-MNEH.KLLSYDAISLFTNVPlQKTINFIL.EEKygsfcdckivkt.............
Penelope3b_Av  .--EKI.KMVSFDIVSLFTKVPlVRTIQLIL.EQMygpehtciys...............
Penelope5a_Av  .-HANK.KMISFDVTSLFTNVP.LTYTIDII.LDHmyptcpsv.................
Penelope_Dv    qIREEE.TLVSFDVVSLFPSIPiELALDTIR.QKWtk.......................
pol_BAEVM      .-PDYS.WYTVLDLKDAFFCLPl-A------.---.........................
pol_CERV       .-GKK-.IYSSFDCKSGLWQVLl-D------.---.........................
pol_HTLV2      .-TALP.HLQTIDLTDAFFQIPl-P------.---.........................
Poseidon_Tn    hLESGE.TMVSFDVTSLFTCIPtSEATEAIH.KRLlld......................
pseudo_Shark   pGP-QH.LIFTMDVQSLYTYIPhADGLKAFR.FFLsr.......................
R1_Dromr       .RYASC.YIATLDVSKAFDSVA.HDAVFNTV.TAY.........................
R2_Drome       .HFRSC.YIANLDVSKAFDSLS.HASIYDTL.RAY.........................
R4_Av          qTQRPI.SVAWIDYAKAFDSLP.HSYIKWLI.SAVqvpk.....................
R9_4_Av        .LNKNPiYACLVDVSKAFDSVS.HQSIVRAL.TMN.........................
R9_Av          .NKNSI.YACLVDVSKAFDSVS.HQSIVRAL.TMN.........................
R9a_Av         .RKRDI.NVCLIDVAKAFDSVP.HESIFRAL.TRH.........................
RTE1_Av        .QGKKI.YNCFIDFQKAFDTIK.HKIIWAML.KSY.........................
RTE2_Av        .FNKPL.FMCFIDITKAYDSVN.RELLWKVC.RSY.........................
RTE3_Av        .VKHDL.YLCFLDYTKAFDKVK.HDSLFQIL.EKL.........................
RTE4_Av        .KKIPI.YITFIDFKKSFDSIN.RQTMFDIL.RHY.........................
RTE_BovB_Av    .YQKEF.YLCFIDYSKAFDCVD.HEKLWSVL.LEM.........................
SART1_Bommo    sRGGVL.LAVSIDISNAFNTVP.WSTILESL.RFH.........................
SLACS_Trybg    kG----.SLAMLDGRNAYNAIS.RRAILEAV.---.........................
Soliton1_Av    .MNTAA.AALFVDFSTAFNQLW.FNGLWLKL.MNL.........................
Soliton2_Av    aGNIPT.LAVYVDYQKAYDKVW.HKGLLVKL.KRL.........................
Soliton3_Av    .ANMPT.LAIYVDYKKAYDKVW.HAGLIVKL.RDL.........................
Soliton4_Av    .ANMPC.LALCFDFKKAYDAVW.HTGTIVKL.NRL.........................
Soliton5_Av    .GNVPV.LGLYVDYKKAYDLMW.HKGLIVKL.HRM.........................
Soliton6_Av    aNNRPA.LIVFVDFMSAFDRMW.HPALISTL.VKL.........................
Soliton6a_Av   cN-RPA.LVIFVDFLSAFDRMW.FPSLISTL.MRL.........................
Soliton6b_Av   cN-RPA.LAIFIDFLSAFDRMW.YPMLIRNL.IEL.........................
Soliton7_Av    .NSSPV.ATIFVDFKAAFDQLW.FEGCIGKL.RRM.........................
Soliton8_Av    sNSAPV.CSMFIDFRAAFDQIW.HCGCVGKL.RRM.........................
Soliton9a_Av   .NSEPI.CTIFIDLKSAFDQIW.HSGCIGKL.KQL.........................
Soliton9b_Av   .NSEPI.CTIFIDFKSAFDQLW.HSGCIGKL.RNI.........................
Ta11_Arath     kKKY--.MAIKTDMSKAYDRVE.WSFLRALM.LKM.........................
Tad1_Neuro     kLGAVT.SLMLLDLKGAFDRVN.HRWLLHTL.WEM.........................
TelKA1_Av      .--ESK.FISTLDLRSGYWQVE.MD------.---.........................
TelKA1a_Av     .-----.FVSTLDLRSGYWQVE.MD------.---.........................
TelKA2_Av      .-----.FISTLDLRSGYWQVE.MD------.---.........................
TelKA3a_Av     .-----.FFSTLDLRSGYWQVE.MK------.---.........................
TelKA3b_Av     .-----.FFSTLDLRSGYWQVE.MD------.---.........................
TelKA4_Av      .---AC.YFSSMDLRSGFWQIE.LN------.---.........................
TERT1_Calb     gEIPKL.FILKFDMKECYDRLS.QPVLMKKL.EELfvd......................
TERT_Giain     .----I.YMVTTDMITAFESVS.VPRLLYYI.SHYikq......................
TERT_Ratno     .R---M.YFVKADVTGAYDAIP.QGKLVEVV.ANMial......................
TERT_Schpo     fG-RKK.YFVRIDIKSCYDRIK.QDLMFRIV.KKKldt......................
Tf2_Schpo      .-GST-.IFTKLDLKSAYHLIRv-R------.---.........................
Tnt1_Tobac     .-SLDL.EVEQLDVKTAFLHGDl-E------.---.........................
TRAS1_Bommo    .EKRII.TIVSLDIEGAFDSAW.WPALEVRL.AEE.........................
TRS1_Trybr     tHQSRT.GAVFVDYK-AFDTVD.HDKIAREM.HRM.........................
Tx1_Av         .IRDPI.GIVLWDQEKAFDRIN.HRYLVGVL.NAF.........................
Ty3_Caeel      .--GKK.LYTVFDMIAGFWQIP.LD------.---.........................
Ty3_Yeast      .-GNAQ.IFTTLDLHSGYHQIP.ME------.---.........................
Vesta1a_Av     .-TGYR.YFSKLDLKSGFYQIPiRE------.---.........................
Vesta1b_Av     .-EGYN.YFSKLDLKSGFYQIPiCD------.---.........................
Vesta2_Av      .-SGYK.FFSKLDMKSGFWQIP.IK------.---.........................
Vesta3_Av      .-AGYS.YFSKFDLRSGFWQLP.IN------.---.........................
Vesta4a_Av     .-MGYK.YFSKLDLKSGYHQFK.LP------.---.........................
Vesta4b_Av     .-KGFK.YFSKLDLKSGYHQFK.IP------.---.........................
Vesta5_Av      .-----.YYSKLDLKSGYFQIP.IK------.---.........................
Vesta6a_Av     .-GGHS.WFTKIDMKAGYHQIPiRN------.---.........................
Vesta6b_Av     .-----.IFSKLDLKSGYFQIPiHQ------.---.........................
Vesta6c_Av     .-----.YFTKLDLKSGYFQIPiAE------.---.........................
Vesta7_Av      .-----.LITKMDLRSGYHQIRiHP------.---.........................
Vesta_Pr       .-EGYK.YFSKLDLKSGFYQIPiRH------.---.........................
YM40_Marpo     .-----.WMIEGDIKGYFDNID.HHLLAGFI.AEL.........................
Zepp_Chlvu     hQPG--.VQVFLDFEKAFDRLD.RAWIERCM.AAV.........................
|g437.t1       eSGSMT.YFLRSDVSNFYDSIN.IDCLDQAL.VEFlndcefnynlhihtiyktqyrngri
|g1430.t1      .LNTAT.AAVFIDFKSAFNQLW.IKGLWIKL.KRL.........................
|g1881.t1      sRRRHS.AVILFDIKAAFDSVW.HDGLIYKL.NDL.........................
|g2161.t1      .-----.YYSKFDLRSGYFQIP.IK------.---.........................
|g5388.t1      .-----.YFTKLDFKSGYFQIP.LA------.---.........................
|g5709.t1      aPNRPM.LGIFVDFKSAFVKMW.HPVLLTNL.IKL.........................
|g7101.t1      .CGKRL.VGVFIDFAAAFDSVH.RPALWKSL.VAE.........................
|g7754.t1      .KNTAA.AALFVDFRSAFNQTW.FGGLWLKL.NNL.........................
|g9379.t1      lLTPKT.NFITFDVTDLYTMIP.RNRALVAL.EQFlkrha....................
|g9995.t1      .-----.---------------.--------.---.........................
|g10179.t1     .-KGYT.CFSKLDLKSGYHQFR.LP------.---.........................
|g12145.t1     aNNRPA.LVIFVDFMSAFDKMW.HPALFSTL.SQL.........................
|g12206.t1     .-----.---------------.--------.---.........................
|g12424.t1     .HNSFT.PVVYIDFLQAFDKLW.QQGLLLKL.NRL.........................
|g12542.t1     .CGKRL.VAVFIDFATAFDSVH.RP------.---.........................
|g12819.t1     .ANMPT.LAIYVDYQKAYDKVW.HDGLIVKL.RDL.........................
|g13823.t1     .CKIPM.CMVFVDYEKAFDSIE.INAVINAL.VRQ.........................
|g14695.t1     .FRLTT.TFVTFDVTDLYTMIP.HNGFLIAL.GHFlerhs....................
|g15501.t1     .FNKPL.FMCFIDITKAYDSVN.RELLWKVC.RSY.........................
|g16665.t1     .-----.YFSKFDFKSGYFQVP.LA------.---.........................
|g16668.t1     .-----.YFSKFDFKSGYFQVP.LA------.---.........................
|g16683.t1     .-----.YYTKMDLKSGYLQIP.IS------.---.........................
|g16809.t1     .-NGGC.QFSKIDFSEAYLQVP.LD------.---.........................
|g17366.t1     .NSAPV.TTVLVDFKSAFDQLW.--------.---.........................
|g18176.t1     .LQRET.ILCTIDVIDLYTMIP.QTEGVLAL.KKMl........................
|g18802.t1     nLIMTT.SLVTMNVTDLYTMIP.QEGGVTAI.KRLieasg....................
|g19122.t1     .-----.LFTKMDLRSGYHQIRiHP------.---.........................
|g19871.t1     .LRSTT.LFATIYIHDLCTVYS.HEEMLYLL.ERFlhehvs...................
|g20422.t1     gIRQHS.AVIFFDIKAAFDSVW.HDGLIYKL.HDL.........................
|g20436.t1     .--GHK.WFTKLDLKAGYFQIPiQD------.---.........................
|g21387.t1     .LLSTT.LFATISIQDLDTTIS.HDKMMQTF.ERFlneyyqs..................
|g21620.t1     .CGKRL.VTVFIDFAAAFDNVH.RPALWRSL.VTE.........................
|g21668.t1     lLKPTT.FFCTFDIRNLYTMLP.QDEALNIL.IEFlyvhg....................
|g21796.t1     .HMPTT.YLCTFDITNLYTMLP.QEESLDIL.TEFllehg....................
|g21941.t1     .QGKKV.YNCFIDFQKAFDTIK.HNIIWATL.KSY.........................
|g22650.t1     .-----.---------------.--------.---.........................
|g23551.t1     lLKPTT.LFCIFDIRNLYTMLP.QDEALNIL.IDFlythg....................
|g23579.t1     nLKQET.IFCTNDVVDLFTMIP.QVGGVLAL.RKMl........................
|g23963.t1     .-RGYS.YFSKLDLKSGFYQIP.IR------.---.........................
|g23973.t1     nLTMTT.SFVTMDVTDLYTMIP.QEGGVTAI.KRLieasg....................
|g23975.t1     yLKPTT.YLCTFDITDLYTMLL.QEESLDIL.TEFlle......................
|g25293.t1     .EKREV.NVCLIDVAKAFDSVP.RDSIFRAL.---.........................
|g25294.t1     .NSSPV.ATIFVDFKAAFDQLW.FEGCIVKL.KSM.........................
|g25576.t1     .-----.YFTTFDLKAGYWQIP.IA------.---.........................
|g25780.t1     .KHTAA.GGLFVDFRTAFNQLW.FQGLWIKL.IKL.........................
|g25895.t1     aCNRPA.LTIFVDFLSAFDRMW.FPALITNL.NEL.........................
|g26504.t1     lLKPST.LLCTFDIHNLYTMLP.QDEAVDIL.IEFlq.......................
|g27031.t1     .NSSPV.CTIFIDFRSAFDQLW.HHGCIGKL.RRL.........................
|g27571.t1     .-----.---------------.--------.---.........................
|g27592.t1     .-----.---------------.--------.---.........................
|g27611.t1     .SGSMT.YFLRSDVSNFYDSIN.IDCLDQAL.VEFlndcefnyklhihtiyktqyrngri
|g27912.t1     .-----.---------------.--------.---.........................
|g27920.t1     yLKPTT.YLCTFNITDVYTMLP.PEESLDIL.TEFllehg....................
|g27986.t1     sSRRHS.AVVLFDIKAAFDSVW.HDGLIYKL.NDL.........................
|g29270.t1     .LKPAT.YLCTLDITYLYMMLP.QEESLNIL.TEFrllhg....................
|g29911.t1     .-----.YFSKFDSKAGYFQVP.LD------.---.........................
|g29985.t1     .-----.AALFADYNSAFNQLW.FNGLGLKL.NKL.........................
|g30425.t1     .----Q.HFTKLDLSDAYLQVE.LD------.---.........................
|g30539.t1     .-----.---------------.--------.---.........................
|g31211.t1     .--SRI.KLISFDITSLFTKVP.LNRTIQLI.LDKmygpehtcty...............
|g31260.t1     .-TGYR.YFSKLDLKSGFYQIP.IR------.---.........................
|g31396.t1     .-----.---------------.--------.---.........................
|g31632.t1     .-----.FLSTLDLRFGYWQVE.MD------.---.........................
|g32215.t1     aCNRPA.LAIFVDFASAFDRMW.HPALIRNL.NEL.........................
|g32278.t1     lLKPTT.HLCTCDITDLYTMLP.QEESIAIL.KHFlqhfk....................
|g32488.t1     .ANMPC.LALYFDFKKAYDTVW.HAGTIY--.---.........................
|g32665.t1     .-DGYK.YFSKLDLKSGFYQIP.IR------.---.........................
|g32958.t1     .-----.---------------.--------.---.........................
|g33167.t1     .-----.YFSKFDFKSGYFQVP.LD------.---.........................
|g33533.t1     .KNKTY.VKCSFDVESLYTNVP.VKEAIEIT.LDYmykpr....................
|g33708.t1     .--GHS.WFTKLDLKSGYYQIP.IQ------.---.........................
|g33711.t1     yLKLPT.YLCTFDITDLYTTLP.QEKSLDIL.TEFlle......................
|g34205.t1     .NGKKI.YNCFVDFTKAFDTIK.HNIMWAVL.RSY.........................
|g34350.t1     .QGKKI.YNCFTDFQKAFDTNK.HKIIWPTL.KSY.........................
|g34353.t1     .HGATT.KISSFDINNLYTMLP.QEESLKIL.GQFlcahe....................
|g34368.t1     .YQEEF.YLCFIIYSKAFDCVV.HEKLWPVL.LEM.........................
|g34564.t1     .-NGGK.FFSKIDFSEAYLQVP.MD------.---.........................
|g34900.t1     .NSSPV.ATVFVDFKSAFDQIW.FEGCIGKL.RRM.........................
|g34952.t1     fFNSTT.IFVTADVKDLYTMIPrQSATLALM.RFLekyak....................
|g35498.t1     .-----.FISTLDLRSGYWQVE.MD------.---.........................
|g35776.t1     .-----.---------------.--------.---.........................
|g36066.t1     .LNTAA.AALFIDYKAAFNQLW.IGGLWLKL.QRL.........................
|g36121.t1     .FNKPL.FMCFIDITKAYDSVN.RELLWKVC.RNY.........................
|g36548.t1     nIEQET.LLCTMDVTDLYTMIPqVSGALSLR.KMLd........................
|g36550.t1     .-QRPL.QINFIDFKKAFDSVH.RESLWKIV.RAY.........................
|g37897.t1     .-----.---------------.--------.---.........................
|g37985.t1     .-----.---------------.--------.---.........................
|g38399.t1     gIRQHS.TVIFFDIKVAFDSVW.HDGLIYKL.PDL.........................
|g38442.t1     .-GGYK.FFSKLDMKSGFWQIP.IK------.---.........................
|g38786.t1     lLTPKT.NFITFDVTDLYTMIP.RNGALVAL.EQFlkrha....................
|g38984.t1     yLKPTT.YLCTFDITDLYTMLP.QEESLDIL.TEFl........................
|g39521.t1     .-----.YFSKFDFKSGYFQVP.LD------.---.........................
|g39533.t1     .KEKTY.IQCSFDVESLYTNVP.IEEAIEIT.LDY.........................
|g39535.t1     .-----.FFSTLDLRSGYWQVE.MD------.---.........................
|g39987.t1     gLRRHS.AVILFDIKAAFGSVW.HDGLIYKL.NDL.........................
|g40265.t1     .NNKKI.YNCFIDFQKAFDTIK.HKIIWVVL.KSY.........................
|g40506.t1     .-----.---------------.--------.---.........................
|g40510.t1     nLKQET.LLCTIDVADLYTMIPqVEGVLA-L.KKMld.......................
|g40514.t1     .LSSTA.LFLSGDVANLYTMIP.RDGAILAL.LKFlnkyt....................
|g40603.t1     .-----.YYTKFDFKSGYFQVP.LS------.---.........................
|g40906.t1     .-----.----VDYQKAYDKVW.HDGLIVKL.RDL.........................
|g40939.t1     .-----.---------------.--------.---.........................
|g41280.t1     .-----.IYTKLDLKSGYFQIPiHE------.---.........................
|g41299.t1     .-----.NFITYDVDDFYTMIP.RDGALLAL.QQLltkhv....................
|g41352.t1     .-----.---------------.--------.---.........................
|g41353.t1     yLKPTT.HLCTFDITDLYTILP.QEESLNIL.TQIlmkhg....................
|g41674.t1     .-----.---------------.--------.---.........................
|g41692.t1     .-----.FFSMLDLRSDYWQVE.MD------.---.........................
|g41723.t1     gIRQHS.AVIFFDIKAAFDSVW.HDGLIYKL.HDL.........................
|g41725.t1     .-----.YFTKLDLRSGYFQIP.IQ------.---.........................
|g41776.t1     yLKPTT.YFCTFDITDLYTMLP.QEESLDIL.TEF.........................
|g41997.t1     .QGKKV.YNCFIDFQKAFDTIK.HKIIWATL.KSY.........................
|g42097.t1     .DPNEH.KLFSFDITSLFTKVP.LDRTIEII.LEKlydkkhtciv...............
|g42231.t1     yLKPTT.YLCTFDITDLYTMLP.QEESLDIL.TEFllehg....................
|g42528.t1     lFRPTT.IFCTFDIHNLYTMLP.QDEALNIL.VEFlhvhg....................
|g42673.t1     .-----.LFSKLDLRSGYFQVP.LA------.---.........................
|g42740.t1     aCNRPA.LVIFVDFASAFDRMW.HPALIRNL.NEL.........................
|g42843.t1     .-IPTT.YLCTFDITDSCAMLP.QEESLDIL.TEFllehg....................
|g42895.t1     .-YADK.NMVSFDVTSLFTNVP.LT------.---.........................
|g42998.t1     .-----.---------------.--------.---.........................
|g43092.t1     .DMSKH.KIVSFDVTSLFTNVP.LDYTIDLI.VEQvygnicgcannn.............
|g43671.t1     .VKHDL.YLCFLDYTKAFDKVK.HDNLLEIL.DQV.........................
|g43716.t1     .--SRI.KLISFDITSLFTNVP.LNRTIQII.LDKmygsehtcty...............
|g43861.t1     nLIITT.SFVTMDVTDLYTMIP.QEGGVTAI.KRLieasg....................
|g43874.t1     .-----.---------------.--------.---.........................
|g43889.t1     .YAKPI.YALFIDLEKAYDRVP.RNILWNVL.KEY.........................
|g44002.t1     .-----.YFTTFDLKAGYWQIP.IA------.---.........................
|g44088.t1     .-----.YFTTLDMKQGYWQVP.IE------.---.........................
|g44206.t1     .QGKKY.TTVSL----------.--------.---.........................
|g44338.t1     yLKPTT.HLCTFDITDLYTMLP.QEESLNIL.TEFlmehg....................
|g44396.t1     .-----.YFSTLDLKAGYWQIP.IA------.---.........................
|g44587.t1     .-----.FISTLDLRSGYWQVE.MD------.---.........................
|g44798.t1     .LSSTT.LFISGDVANLYTMIP.RDGAILAL.QKFlnkyt....................
|g45220.t1     yLKPTT.YLCTFDITDLYTMLP.QEESLDIL.TEFlle......................
|g45558.t1     .-NGGT.VFSKIDFSEAYLQVP.LD------.---.........................
|g45677.t1     .-GGYK.LFSKLDMKSGFWQIP.IK------.---.........................
|g45900.t1     .-----.-------------LW.YPGLIWKL.NRL.........................
|g45939.t1     .-----.YFTKLDLRSGYFQIPiHE------.---.........................
|g46086.t1     .-----.YITTLDLRSGYWQVE.ME------.---.........................
|g46302.t1     .DMNQH.KLLSYDAISLFTNVPlQKTIEFIL.QAKygdhceckiaett............
|g46386.t1     .MNTAA.AALFVDFSSAFNQLW.FNGLWLKL.TKL.........................
|g46895.t1     kHYRGI.SLL---SISAFDCIH.WSALWKTL.ETE.........................
|g46899.t1     .-----.YFTKMDLKSGYHQIRiHP------.---.........................
|g47097.t1     .-EGYK.YFSKLDLKSGFYQIP.IR------.---.........................
|g47117.t1     .-----.---------------.--------.---.........................
|g47122.t1     yPQPTT.HLCTFDIKDLYT---.--------.---.........................
|g47300.t1     yMTTTT.SFITMDVTDLCTMIL.QEGGVTAI.KRLietsr....................
|g47365.t1     fYQTNT.LLCTIDIANLYTMISqIEGLSVEV.---.........................
|g47725.t1     hMKQET.LLCTIDVSDLYTMIPqIEGVLSLK.KMLd........................
|g48262.t1     .-----.---------------.--------.---.........................
|g48810.t1     .--GHS.YFTKLDLKSGYFQIP.IA------.---.........................
|g48870.t1     .-NGGK.FFSKISFSEAYLQVP.ME------.---.........................
|g48885.t1     .--GHS.FFTKLDLKSGYFQIP.IA------.---.........................
|g48891.t1     .-----.YFSKFDFKSGYFQIP.LD------.---.........................
|g49082.t1     yLTSST.TFISMDVTDLYTMIP.QEGAVIAI.KRLleehn....................
|g49091.t1     .MNTAT.AALFVDFSSAFNQLW.FNGLWLKL.TKL.........................
|g49365.t1     .-HADK.KMVSFDVTSLFTNVP.LAFTINII.LDKlyptclfv.................
|g49395.t1     .NSSPI.ATIFVDFKAAFDQLW.FEGCIGKL.RKM.........................
|g49553.t1     .-----.---------------.--------.---.........................
|g49865.t1     .-----.---------------.--------.---.........................
|g49980.t1     .-TGYR.YFSKLDLKSGFYQIP.IR------.---.........................
|g50336.t1     .-----.YFTKLDFKNGYFQIP.LA------.---.........................
|g50355.t1     .NGKKI.YNCFIDFQKAFDTIK.HEIIWAVL.KSY.........................
|g50800.t1     .-----.FFSTLDLRSGYWQVE.MD------.---.........................
|g50911.t1     .-NNGI.KFSKLDLSDAYLQIE.LD------.---.........................
|g50942.t1     .--GHS.FFTKLDLKSGYFQIP.IA------.---.........................
|g50976.t1     kLNNET.LLSTIDATDLYTMIP.QTEGVLTL.KQMl........................
|g51130.t1     .-----.KFTKLDLSDAYLQIE.LD------.---.........................
|g51171.t1     lLKSTT.LFCTFDIHNLYTILP.QDEALDTL.IEF.........................
|g51502.t1     .LKSQT.QFVTMDVSDLYTMVP.QEGGIQAI.KKMlrvfh....................
|g51606.t1     .CGKRL.VAVFIDFAAAFDSVH.QPALWRSL.VA-.........................
|g51705.t1     .NMNDH.KLVSFDVTSLFTMVPlQQTIDIIL.DELyggkcncsnvvhnkedvtkmk....
|g52382.t1     nIRQDT.LLCTADVTDLYTMVPqVEGVLSLR.KML.........................
|g52397.t1     .VKHDL.YLCFLDYTKAFDKVK.HDNRFQIL.EKL.........................
|g52682.t1     yITPTT.KFITIDVENLYTMIP.RQGALCAL.ARFcmkhs....................
|g52731.t1     aCKPST.LFCTFDIHNLYTMLP.QDESLNVL.VEFlhvhg....................
|g53220.t1     .NKNSI.YVSLVDVSKAFNSVS.HQSIVRLL.TQN.........................
|g53243.t1     .-GGHS.WFTKIDMKAGYHQIP.IR------.---.........................
|g53458.t1     fFNSTT.IFVTADVKDLYTMIP.RQGATLAL.MRFleky.....................
|g53599.t1     .-----.------FQKAFDTIK.HKIIWAML.RSY.........................
|g53817.t1     .-----.---------------.--------.---.........................
|g53889.t1     .-LSTN.KMISFDIESLFTNIP.VGRTIDIIcYKL.........................
|g54025.t1     .-GSGE.KFTKLDLSDAYLQLE.LD------.---.........................
|g54079.t1     qKQRPL.SVAWIDYAKAFDSVP.HKYILWVL.EAM.........................
|g54428.t1     .-----.---------------.--------.---.........................
|g54658.t1     .-----.---------------.--------.---.........................
|g54759.t1     .-----.---------------.--------.---.........................
|g55151.t1     hLLPTT.QFVTFDVTDLYTMIP.RNGALETL.GRFlvktas...................
|g55353.t1     .LTSST.TFISMDVTDLYTMIP.QEGGVVAI.KRLl........................
|g55375.t1     .QGKKV.FNCFIDFQKAFDTIK.HKIIWATL.KSY.........................
|g55579.t1     .-----.---------------.--------.---.........................
|g55594.t1     nIRQDT.LLCTADVTDLYTMVPqVEGVLSLR.KML.........................
|g55809.t1     yMTTTT.SFITMDVTDLYTMIP.QEGGVTAI.KRLietsr....................
|g55927.t1     .CNRPL.SMCFVDIQKAYDSVN.RDLLWEIC.KHY.........................
|g56007.t1     .L-SIN.KMMSFDIESLFTNIP.VKRTIDII.CYKlyctd....................
|g56022.t1     .-----.FISTLDLRSGYWQVQ.MEPASQAL.TAF.........................
|g56210.t1     qKQRPL.SVAWIDYAKAFDSVP.HKYILWVL.EAM.........................
|g56483.t1     .DMSKH.KIVSFDVTSLFTNVP.LDYTIGLI.IEQiygnhcdcikn..............
|g56576.t1     .-----.YYTKFDFKSGYFQVPlVK------.---.........................
|g56610.t1     .-----.---------------.--------.---.........................
|g56612.t1     aFKPST.LFCTFDIHNLYTMLP.QDESLNVL.VEFlhvhg....................
|g56667.t1     .KHTAA.GGLFVDFRTAFNQLW.FNGLWLKL.TKL.........................
|g56935.t1     .--RTT.YFTKLDFKSGYFQIS.LA------.---.........................
|g57199.t1     nMKQET.LLCTIDVADLYTMIPqVEGVLA-L.KKMld.......................
|g57215.t1     .LDRDE.NLASLDIQDLFTNIP.VTRAIDIV.IHRltesk....................
|g57398.t1     .-----.---------------.--------.---.........................
|g57717.t1     .-----.---------------.--------.---.........................
|g57862.t1     sRRRHS.AVVLFDIKAAFDSVW.HDGLIY--.---.........................
|g57974.t1     .--SRI.KLISFDITSLFTKVP.LNRTIQLI.LDKmygpehtcty...............
|g58022.t1     .-NNGE.KFTKLDLTDAYLQVE.LD------.---.........................
|g58039.t1     .QGKKI.YNCFIDFQKAFDTIK.HKIIWATL.KSY.........................
|g58269.t1     nLRSST.ILCTIDVSDLYTVIPhVEGVLSLK.SML.........................
|g58572.t1     yLKPTT.LLCSFDITDLYTMLP.QEESLNTV.MEFlhyyg....................
|g59119.t1     .-----.FISTLDLRSGYWQVE.MD------.---.........................
|g59120.t1     .-----.FISTLDLRSGYWQVE.MD------.---.........................
|g59179.t1     hLKPTT.LFCTFDINNLYTMLP.QQKSLDIL.VEFlqtye....................
|g59514.t1     rLSTST.HFITFDVTDLYTMIP.RNGSLEAL.GRFlirts....................
|g59594.t1     hLLPTT.YFITFDVTDLYTMIP.KSGAVEAL.GRF.........................
|g59678.t1     yLKSTT.LFVTFDINNLYTMLP.QEESLKIL.KQFlheyq....................
|g59912.t1     .LSSTK.LFISGDADNLYTMIP.RDGAILAL.LKFln.......................
|g59922.t1     .LNSST.LFVSFDINNLYTMLP.QEESLKIL.GQFlrehe....................
|g60020.t1     .-LGDK.KMISFDVTSLFTKVP.LTYTIDMI.LDKmypkcsls.................
|g60028.t1     .-GGYK.FFSKLDMKSGFWQIP.IK------.---.........................
|g60054.t1     .--LTK.TMISFDVTSLFTNVPlTYTINYIL.DQMypacsric.................
|g60143.t1     .LANNN.KMISFDIESLFTNIP.VEETIDIA.CEKlyytk....................
|g60217.t1     yLKPTI.YLCTFDITDLYTMLP.PEESLDIL.TEFl........................
|g60348.t1     .-----.---------------.--------.---.........................
|g60417.t1     sSRRHS.AVVLFDIKAAFDSVW.HDGLIYKL.NDL.........................
|g60480.t1     .-LSTN.KMISFDIESLFTNIPvGRTIDTIC.YKL.........................
|g60786.t1     .LKPTT.LFCTIQITNFYSLDT.HETMIETI.TSFlrdksa...................
|g60820.t1     .-----.---------------.--------.---.........................
|g60871.t1     .-----.YFSKFDFKSGYFQVP.LD------.---.........................
|g60882.t1     .NNKKI.YNCFIDFQKAFDTIK.HK------.NHM.........................
|g61404.t1     .-----.---------------.--------.---.........................
|g62110.t1     .-----.----------YTMIPqIEGVLTLK.QIN.........................
|g62224.t1     .-----.--------------P.RNGALVAL.EQFlekha....................
|g62230.t1     .-----.---------------.--------.---.........................
|g62410.t1     yLKPTT.HLCTFDITDLYTMLP.QEEYLNIL.TEFllehg....................
|g62646.t1     .-----.---------------.--------.---.........................
|g62660.t1     yLKPTT.HLCTFDITDLYTTLP.QKESLNIL.TEFllehg....................
|g62848.t1     .-----.---------------.--------.---.........................
|g62909.t1     .-GGYK.FFSKLDMKSGFWQIP.IK------.---.........................
|g63290.t1     .-----.---------------.--------.---.........................
|g63396.t1     .NMNDH.KLVSFDVTSLFTMVP.LP------.---.........................
|g63510.t1     .-----.-MMSFDIESLFTNIP.VDRTIDII.CYKlyctd....................
|g63548.t1     yLKPTT.YLCTFDITDLYAMLP.QEESLDIL.TEFllehg....................
|g63572.t1     .-----.---------------.--------.---.........................
|g63591.t1     .----E.KFTKLDLSDAYLQLE.LD------.---.........................
|g63679.t1     .-----.---------------.--------.---.........................
|g63700.t1     .-----.---------------.--------.---.........................
|g63787.t1     .-----.---------------.--------.---.........................
|g63899.t1     .-----.---------------.--------.---.........................
|g64107.t1     .-----.---------------.--------.---.........................
|g64142.t1     .-----.-----DVKDLYTMIP.RQGAILAL.MRFlekyak...................
|g64191.t1     .-----.YFTKLDFKSGYFQIP.LA------.---.........................
|g64394.t1     .---TT.KFITADVKDLYTMIP.RTGALQAL.ASFvdkysk...................
                                                                           

AI1M_Yeast     .............................................ISDKGF.IDLV-YKL
Athena_Av      ...........................................hqCTHSNGiSIDTIIEL
Athena_Hc      .............................................------.--------
Athena_Pr      .............................................------.--------
AthenaL2_Av    ..........................................nlkQI----.DGQKIEVI
AthenaL3_Av    ............................................dYLQLKEiKGLKIEAI
AthenaM_Av     ............................................eEHNLKQ.IDGIKKEI
AthenaO_Av     ........................................idqiqEVKTST.ILLL----
BEL_Drome      .............................................-----PhTN-FQRIV
Cer1_Caeel     .............................................-----EkSKEITAFA
Cercyon_Sm     ..........................................tndENLAKYtKL-QSQSL
COB3_Marpo     .............................................IQDNRL.ESTL-NQM
COI1_Podan     .............................................FQDQRF.IDLY-WKM
Copia_Drome    .............................................-----EeIYMRLPQG
CRE1_Crifa     .............................................YAEQRLkPIWGVVKV
CRE2_Crifa     .............................................QPELRF.AFGV-VNL
CZAR_Tcruzi    .............................................---TAWsPLWRVTRL
DIRS1_Dictyo   .............................................-----PqYRDLFRFV
Doc_Drome      .............................................LPQNTH.KLLK-SYL
dpol_DHBV      .............................................-----PaSSSRLAVS
dpol_HBV       .........................................hqygTLPNLHdSCSRNLYV
DRE_Dictyo     .............................................KLPLKM.VLTI-MNL
EC67_Ecoli     .............................................LSNQDFlLNPVVATT
EC86_Ecoli     .............................................FHSLGY.NRLI-SSV
EC107_Ecoli    .............................................FRQAQL.PRNV-VTM
GilM_Giain     .............................................GVVQPT.VAYIES--
Gypsy_Drome    .............................................-----EhDREKTSFS
Hebe1_Av       .............................................RLPC-F.IINYLISF
Hebe2_Av       .............................................RLPRYM.VRYL-ISF
Hebe7_Av       .............................................RLPC-F.IINYLISF
Hebe8_Av       .............................................RLPCFI.INYL-ISF
Hebe10_Av      .............................................RLPC-F.IINYLISF
I_Drote        .............................................KTGPKI.INYIQNFM
Jockey_Drome   .............................................FPPQ-L.YL-VVKSF
Juno1_Av       .............................................-----ArDRPKTAFS
Juno2_Av       .............................................----KA.DRPKTAFS
Juno3_Av       .............................................-----EsDKPKTAFV
Juno4_Av       .............................................-----ArDRPKTAFS
Juno4a_Av      .............................................-----EkDKQKTAFV
Juno4b_Av      .............................................-----EqDKKKTAFV
Lian_Aedae     .............................................GLPTMI.TNWI-HQM
LINE1_Human    .............................................GIDGTY.LKII-RAI
LINE1_Wolf     .............................................GIEGTF.LD-ILKAI
LtrA_Lacla     .............................................IKDMKM.SQLI-YKF
Mag_Av         .............................................---NDS.KKLV---V
Maui_Takru     ............................................iGIKGTA.LDWF-RSY
Mdg3_Drome     .............................................----KE.SIKYTSFV
Micropia_Drome .............................................-----EaSKPYTAFV
MX65_Myxxa     .............................................GYGYPV.AATL-AVL
Neptune_Fr     ...........................................ypDPKRPDeELLQLLEI
NeSL_Caeel     .............................................GFPQMV.VDVVKDMY
orf2_Calot     .............................................---PTM.RRQI-KAW
Pao_Bmori      .............................................-----PeDKDALRYL
Pat_Panre      .............................................-----SeLIYL-AFR
Penelope1_Av   ..........................................prkIIDVPF.DREQMKKL
Penelope1a_Av  ..........................................pnkLIDAPF.NKEQ-MEI
Penelope2_Av   .............................................HKSKTLnNTPFNKFE
Penelope2a_Av  ..........................................dkkKQDKKF.TKLT-GKD
Penelope3_Av   ...................................sdkkrddwcnKCKNRFeMKYLLETS
Penelope3a_Av  ................................nkrkrkkkikcknCIDKEN.LKWLLEVS
Penelope3b_Av  ...................................kdmkreewcnNCKQRYeLKWLLDTA
Penelope5a_Av  ....................................cannsrnqlCENCRK.RTDF-AAL
Penelope_Dv    ...........................................leEHTN-I.PKQLFMDI
pol_BAEVM      .............................................-----PqSQELFAFE
pol_CERV       .............................................-----KeSQLLTAFT
pol_HTLV2      .............................................-----KqYQPYFAFT
Poseidon_Tn    .........................................knlqERTT-LsPA-QICTM
pseudo_Shark   ...........................................raDQ-SPSt--DTLIRL
R1_Dromr       .............................................GAPKSF.VDYV-RRW
R2_Drome       .............................................GAPKGF.VDYVQNTY
R4_Av          .........................................alatFIKKLI.CKWKVRYE
R9_4_Av        .............................................GAPSLL.VKLI-MDQ
R9_Av          .............................................GAPSLL.VKLI-MDQ
R9a_Av         .............................................RAPPSF.IELVRNQY
RTE1_Av        .............................................GVETKI.ITLL-QNI
RTE2_Av        .............................................GITDKL.VNLL-KML
RTE3_Av        .............................................DIDGKD.LRLIRNLY
RTE4_Av        .............................................GVPTKM.VNAIQA-I
RTE_BovB_Av    .............................................GVPKHL.IILM-KNL
SART1_Bommo    .............................................RVPTGL.RNLI-EDY
SLACS_Trybg    .............................................YGDSTWsPLWRLVSL
Soliton1_Av    .............................................KCPIYL.IAWL-RHY
Soliton2_Av    .............................................GIPLGI.LKLLLA-W
Soliton3_Av    .............................................RMPIEL.LTMI-ESW
Soliton4_Av    .............................................GMPKEL.LKIV-LCW
Soliton5_Av    .............................................EIPLEL.LK-ILGNW
Soliton6_Av    .............................................DFPLPL.LRWIFA-W
Soliton6a_Av   .............................................EMPLQL.IKWI-ASW
Soliton6b_Av   .............................................NMPLPL.VKWI-YHW
Soliton7_Av    .............................................GIPKDY.LSWI-YSW
Soliton8_Av    .............................................GIPNSY.VLWI-DAW
Soliton9a_Av   .............................................GIPSSY.LNWI-DVW
Soliton9b_Av   .............................................GIPTAY.LNWI-DVW
Ta11_Arath     .............................................GFAQKW.VDWI-IFC
Tad1_Neuro     .............................................QLPTWI.IRWV-ASF
TelKA1_Av      .............................................-----EkSREKTAFI
TelKA1a_Av     .............................................-----KnSKEKTAFV
TelKA2_Av      .............................................-----PeSQAMTAFI
TelKA3a_Av     .............................................----NE.SKPLTAFV
TelKA3b_Av     .............................................----QE.SKPLTAFV
TelKA4_Av      .............................................-----PsSRDKTAFT
TERT1_Calb     ..........................................ktkTIAL-Q.KGNILEVC
TERT_Giain     .........................................pnsmLCPMHA.RIYKREDI
TERT_Ratno     .........................................rnsvVIEQSI.SMNESSSS
TERT_Schpo     .........................................lfvdFVDYWT.KSS-SE-I
Tf2_Schpo      .............................................-----KgDEHKLAFR
Tnt1_Tobac     .............................................-----EeIYMEQPEG
TRAS1_Bommo    .............................................KCPEYL.RRVI-SSY
TRS1_Trybr     .............................................KVSPHI.VKWC-VSF
Tx1_Av         .............................................GFTSNI.INWI-KLL
Ty3_Caeel      .............................................-----EkSKEITAFA
Ty3_Yeast      .............................................-----PkDRYKTAFV
Vesta1a_Av     .............................................-----E.DKAKTAFV
Vesta1b_Av     .............................................-----A.DKAKTAFV
Vesta2_Av      .............................................----EE.DKHKTAFI
Vesta3_Av      .............................................-----PgDRAKTAFI
Vesta4a_Av     .............................................-----PvDRAKTAFL
Vesta4b_Av     .............................................---Q-Q.DREKTAFV
Vesta5_Av      .............................................-----EdDKHKTAFI
Vesta6a_Av     .............................................-----Q.DKDKTAFV
Vesta6b_Av     .............................................-----S.DIPKTAII
Vesta6c_Av     .............................................-----A.DKEKTAFV
Vesta7_Av      .............................................-----G.DKDRTTFT
Vesta_Pr       .............................................-----A.DKAKTAFT
YM40_Marpo     .............................................VKDQRL.LALY-WKL
Zepp_Chlvu     .............................................GFGPGV.QRWV-HIL
|g437.t1       irkrtlfwvgkenesmcatllddtkpvnngifhdmviheghievyD-RAKL.LKYIRAQL
|g1430.t1      .............................................DCPLYI.MAWLRKYL
|g1881.t1      .............................................RLPQYI.IKYL-ISF
|g2161.t1      .............................................----EH.DKHKTAFI
|g5388.t1      .............................................----PA.DRPKTAFS
|g5709.t1      .............................................DMPLN-.--------
|g7101.t1      .............................................GVPDRI.VHLL-QQL
|g7754.t1      .............................................HCPLHF.IAWL-RHY
|g9379.t1      .......................................ingrinGMTIDT.LIKLSVTV
|g9995.t1      .............................................------.--------
|g10179.t1     .............................................----SV.DCAKTAFV
|g12145.t1     .............................................DFPLPL.LKWI-SSW
|g12206.t1     .............................................------.--------
|g12424.t1     .............................................NCPSPY.LIWI-ANY
|g12542.t1     .............................................------.ALWR--SL
|g12819.t1     .............................................GIPINL.LTMI-VSW
|g13823.t1     .............................................NISKKY.IRTLLNTN
|g14695.t1     .......................................tnhrihGMTIDTiMKLARLVL
|g15501.t1     .............................................GITDKL.VNLL-KML
|g16665.t1     .............................................----KE.DRPKTAFS
|g16668.t1     .............................................----KE.DRPKTAFS
|g16683.t1     .............................................----EE.DQPKSAFI
|g16809.t1     .............................................----DE.SKKL----
|g17366.t1     .............................................------.--------
|g18176.t1     ............................................dYLKLKQvDGLKVETI
|g18802.t1     ........................................qkqidGVKKEI.IPALTRFV
|g19122.t1     .............................................-----D.DKDRTT-F
|g19871.t1     .......................................dsheidGLSISTlVELV-RLF
|g20422.t1     .............................................RLPQYL.TKYL-ISF
|g20436.t1     .............................................-----C.DKEKTAFC
|g21387.t1     ......................................nengahqFLTIHTiLKLV-DFI
|g21620.t1     .............................................GVPDKI.VHLL-QQL
|g21668.t1     ........................................yrkvkGMALDT.IRKL-ATI
|g21796.t1     ........................................ytkanAVPIDA.IRKL----
|g21941.t1     .............................................GVEPRM.VTLL-SQI
|g22650.t1     .............................................------.--------
|g23551.t1     ........................................yrnvqGISLDT.IRKL----
|g23579.t1     ............................................iHLKLKEvNGLKIETI
|g23963.t1     .............................................----ES.DKAKTAFV
|g23973.t1     ........................................qkqidGVKKEI.ILALTRFV
|g23975.t1     .........................................hgytKVNSVP.IDAI-RKL
|g25293.t1     .............................................------.--------
|g25294.t1     .............................................VFQTT-.--------
|g25576.t1     .............................................----EE.DKKKTAFI
|g25780.t1     .............................................NCPKYL.IAWL-RHY
|g25895.t1     .............................................GMPLSL.LKWI-QSW
|g26504.t1     ...........................................ihG---YTkVKSINLET
|g27031.t1     .............................................GIPISF.LNWI-EAW
|g27571.t1     .............................................------.--------
|g27592.t1     .............................................------.------SI
|g27611.t1     irkrtlfwvgkenesmcatllddtkpinngifhdmviheghvevyD-RAKL.LKYIRAQL
|g27912.t1     .............................................------.--------
|g27920.t1     ........................................ytkvnAVPIDA.---I-RKL
|g27986.t1     .............................................RLPRYI.VRYL-ISF
|g29270.t1     ........................................yqqvkNIPLDA.IRKLARLV
|g29911.t1     .............................................----KA.DRPKTAFS
|g29985.t1     .............................................YCPLYI.IAWL-KQY
|g30425.t1     .............................................----DS.SKDL-V-V
|g30539.t1     .............................................------.-------I
|g31211.t1     ...................................sdlkrddwciVCKNRYeMRYLLETT
|g31260.t1     .............................................----DE.DKAKTAFV
|g31396.t1     .............................................------.------QV
|g31632.t1     .............................................----KE.SKPLIAFV
|g32215.t1     .............................................GMPLPL.LKWV-HSW
|g32278.t1     ........................................ythvqGMTIDA.--------
|g32488.t1     .............................................------.--------
|g32665.t1     .............................................----EE.DKEKTAFI
|g32958.t1     .............................................------.SKYLAKAI
|g33167.t1     .............................................----EA.DRPKTAFS
|g33533.t1     .......................................kltnvpF-----.NREQMKKL
|g33708.t1     .............................................----QS.DKEKTAFV
|g33711.t1     .........................................hgyiKVN---.--TVSIDA
|g34205.t1     .............................................GVDNKV.ITLL-EKI
|g34350.t1     .............................................GADTKI.ITPP-QNI
|g34353.t1     ........................................ctrlnGISIDT.IIE----L
|g34368.t1     .............................................GVPKHL.IILM-KNL
|g34564.t1     .............................................----ET.SKNILV--
|g34900.t1     .............................................GIPLAY.VNWI-QAW
|g34952.t1     ........................................hgkigT-----.-LAI-EHI
|g35498.t1     .............................................----PE.SQAMTAFI
|g35776.t1     .............................................------.------SS
|g36066.t1     .............................................NCPTEL.HAWL-RNY
|g36121.t1     .............................................GITDKL.VNLL-KML
|g36548.t1     ...........................................ylNIKQ-I.DGLKTEVI
|g36550.t1     .............................................DIPQRF.LDTL-RNI
|g37897.t1     .............................................------.--------
|g37985.t1     .............................................------.--------
|g38399.t1     .............................................LPPQQ-.--------
|g38442.t1     .............................................----EE.DKHKTAFV
|g38786.t1     .......................................ingrinGMTIDTlIKLSVAVL
|g38984.t1     ............................................lEHGYTK.VNAVSIDA
|g39521.t1     .............................................----EA.DRPKTAFS
|g39533.t1     ............................................mYKP---.--------
|g39535.t1     .............................................----EA.SKPLTAFV
|g39987.t1     .............................................RLPRYI.ISYL-ISF
|g40265.t1     .............................................GVNNKV.VTLL-QKI
|g40506.t1     .............................................------.DNYRIGKF
|g40510.t1     ...........................................hfK--LKQiGGLKVETI
|g40514.t1     .......................................qnhrivGMTIDT.ITKL-ARL
|g40603.t1     .............................................----KE.DRPKTAFS
|g40906.t1     .............................................GIPINL.LTMI-VSW
|g40939.t1     .............................................------.--------
|g41280.t1     .............................................-----S.DIPKTAIV
|g41299.t1     .......................................dngkihGMTINTaMKL--ANA
|g41352.t1     .............................................------.--------
|g41353.t1     ........................................yrkvrGVPTDA.IRKL-ARL
|g41674.t1     .............................................------.--------
|g41692.t1     .............................................----EN.SKPITAFV
|g41723.t1     .............................................RLPQYL.TNYL-ISF
|g41725.t1     .............................................----ES.DIPKTAII
|g41776.t1     .............................................LLE---.--------
|g41997.t1     .............................................GVDTKT.ITLL-QNI
|g42097.t1     ...................................skkpkttwcdKCKNRYeMKFLLELA
|g42231.t1     ........................................ytkvnAVPIDA.---I-RKL
|g42528.t1     ........................................yrkvkGIVLDT.--------
|g42673.t1     .............................................----PK.ERDKTAFS
|g42740.t1     .............................................GMPLPL.LKWV-HSW
|g42843.t1     ........................................ytkvnAVPIDA.--------
|g42895.t1     .............................................-----YtIDLILDHM
|g42998.t1     .............................................------.--------
|g43092.t1     .................................rgkhrttdqcknCVNKSN.LKWLLDIA
|g43671.t1     .............................................DIDGKD.LQLIRNLY
|g43716.t1     ...................................sslkrddwcrLCKNRYeMKYLLETS
|g43861.t1     ........................................hkridGVKKEI.ILALTRFV
|g43874.t1     .............................................------.--------
|g43889.t1     .............................................GIRNQL.LSAI-QSL
|g44002.t1     .............................................----EE.DKKKTAFI
|g44088.t1     .............................................----EK.DKQKTAFV
|g44206.t1     .............................................------.--------
|g44338.t1     ........................................yrkvnGVPIDA.IRKLARLV
|g44396.t1     .............................................----EE.DKKKTAFV
|g44587.t1     .............................................-----PvSQAMTAF-
|g44798.t1     .......................................qnhritGMTIDT.ITKL-ARL
|g45220.t1     .........................................hgytKVNAVP.IDAI-RKL
|g45558.t1     .............................................----EE.SQKI--LV
|g45677.t1     .............................................----EE.DKNKTAFI
|g45900.t1     .............................................QCLSAY.LLWI-INY
|g45939.t1     .............................................-----S.DIPKTAII
|g46086.t1     .............................................----KE.SKTKTAFI
|g46302.t1     ................................qkrkkkkkqkcknCIDKTN.LKWLLEVA
|g46386.t1     .............................................NCPLYL.MQWL-RHY
|g46895.t1     .............................................YVPLKI.IKLL-QTS
|g46899.t1     .............................................-----D.DKDKTTFI
|g47097.t1     .............................................----AA.DKEKTAFV
|g47117.t1     .............................................------.--------
|g47122.t1     .............................................------.--------
|g47300.t1     ........................................leqidGVKKEI.ILAL----
|g47365.t1     .............................................-----I.IRLA-RFF
|g47725.t1     ...........................................ylQLKQ-I.KDLKTEAI
|g48262.t1     .............................................------.--------
|g48810.t1     .............................................----PA.DREKTAFV
|g48870.t1     .............................................----ET.SKNT---L
|g48885.t1     .............................................-----PgDREKTAFV
|g48891.t1     .............................................----EA.DRPKTAFS
|g49082.t1     ........................................lkqidGIKKEI.ILALTRFV
|g49091.t1     .............................................NCPLYL.MQWL-RHY
|g49365.t1     ....................................cqnnsrsqlCEKCRK.RNDF-AAL
|g49395.t1     .............................................NIPKDY.LSWI-YAW
|g49553.t1     .............................................------.--------
|g49865.t1     .............................................------.--------
|g49980.t1     .............................................----DE.DKAKTAFV
|g50336.t1     .............................................----PS.DRPKTAFS
|g50355.t1     .............................................GVNNKV.VTLL-EKI
|g50800.t1     .............................................----EA.SKPLTAFV
|g50911.t1     .............................................----EP.SKQL-L-V
|g50942.t1     .............................................----ET.DREKTAFV
|g50976.t1     ...........................................dhHQLKHI.NNLKVEAI
|g51130.t1     .............................................-----E.DSKK-LVV
|g51171.t1     .............................................-----L.STKLSSVV
|g51502.t1     ........................................idqiqEVKTST.ILLLARYV
|g51606.t1     .............................................----EV.VDAVMRKV
|g51705.t1     ........................neghkkknlkpnknnyntcvaCLDRAD.MKWLLETA
|g52382.t1     ............................................dHLKLKQvDGLKVETI
|g52397.t1     .............................................DIDGKD.LGIIRNIY
|g52682.t1     .......................................kqgkigTLALDH.IMKM-ARL
|g52731.t1     ........................................yrkvkGIALDT.IRKLALIV
|g53220.t1     .............................................GAPSML.IDLI-VDQ
|g53243.t1     .............................................----DQ.DKEKTAFV
|g53458.t1     .........................................tkhgKIGTLS.I----DYI
|g53599.t1     .............................................GVDVKM.ITLL-QNI
|g53817.t1     .............................................------.--------
|g53889.t1     ............................................yCTDPKL.RLYIPEHY
|g54025.t1     .............................................----ES.SKEL-V-V
|g54079.t1     .............................................QVPSPL.RALI-KSL
|g54428.t1     .............................................----EI.KDLKTEAI
|g54658.t1     .............................................------.--------
|g54759.t1     .............................................------.--------
|g55151.t1     ......................................ngkignlSVD---.TILKLARI
|g55353.t1     ............................................eEHNLKQ.IDGIKKEI
|g55375.t1     .............................................GVETKM.VTLLQKTY
|g55579.t1     .............................................------.--------
|g55594.t1     ............................................dHLKLKQvDGLKVETI
|g55809.t1     ........................................leqidGIKKEI.ILAL----
|g55927.t1     .............................................GLPPKT.DRLI-QLL
|g56007.t1     ........................................pklrpYIPEHY.FRQMLDYA
|g56022.t1     .............................................----SS.RDWILSTI
|g56210.t1     .............................................QVPSPL.RALIKSLM
|g56483.t1     .................................drnkkrtmdqcnNCQNKInLKWLLDIA
|g56576.t1     .............................................-----E.DRPKTAFS
|g56610.t1     .............................................------.--------
|g56612.t1     ........................................yrkvkGIALDT.IRKLALIV
|g56667.t1     .............................................NCPMKL.VTWL-RHY
|g56935.t1     .............................................----PD.DRPKTAFS
|g57199.t1     ...........................................hfK--LKQiGGLKVETI
|g57215.t1     ........................................kledmKLTKTD.IKRLLLVA
|g57398.t1     .............................................------.--------
|g57717.t1     .............................................------.--------
|g57862.t1     .............................................------.--------
|g57974.t1     ...................................sdlkrddwcsVCKNRYeMKYLLETT
|g58022.t1     .............................................------.DNSKQLVV
|g58039.t1     .............................................GVDTKI.ITLL-QNI
|g58269.t1     ............................................dHLKLKKvNNVRTEAI
|g58572.t1     ........................................yqkvqSIPFDTiRKLGRIVL
|g59119.t1     .............................................----KN.SREKTAFV
|g59120.t1     .............................................----KN.SREKTAFV
|g59179.t1     ........................................ithvrRMDTET.IRELARIV
|g59514.t1     .......................................tkgkigNLSIDT.ILQ-LARL
|g59594.t1     .............................................LIQNSM.KD------
|g59678.t1     ........................................cdrlnN-----.-ISI-DTI
|g59912.t1     ...........................................kyTQNHRI.VGMTMARL
|g59922.t1     ........................................ctrlnGISIDT.VIELARTV
|g60020.t1     ....................................ctykqrkrlCVECRN.RRDF-EHL
|g60028.t1     .............................................----EE.DKHKTAFI
|g60054.t1     .....................................pprprtkhCRACKK.RRDF-EIL
|g60143.t1     ........................................pelrpYIPENYfRKLM--YI
|g60217.t1     ............................................lEHGYTK.VNSVSIDA
|g60348.t1     .............................................------.--------
|g60417.t1     .............................................RLPRYM.VRYL-ISF
|g60480.t1     ............................................yC-TDPKlRPYIPEHY
|g60786.t1     .......................................yntinkVSVNTI.RNLLQLFL
|g60820.t1     .............................................------.--------
|g60871.t1     .............................................----EA.DRPKTAFS
|g60882.t1     .............................................------.--------
|g61404.t1     .............................................------.--------
|g62110.t1     .............................................NFKVEA.IIRLARFV
|g62224.t1     .......................................ingrinGMTIGTlIKLA-VTV
|g62230.t1     .............................................------.--------
|g62410.t1     ........................................yrkvkGVPTDA.IRKLARLV
|g62646.t1     .............................................------.--------
|g62660.t1     ........................................yrkvnGVPIDA.IRKLARLV
|g62848.t1     .............................................CLDRVD.MKWLLETA
|g62909.t1     .............................................----EE.DKHKTAFV
|g63290.t1     .............................................-IALDT.IRKL----
|g63396.t1     .............................................------.--------
|g63510.t1     ........................................pklrpYIPEHY.FRQMLEYA
|g63548.t1     ........................................ytkvnAVPIDA.---I-RKL
|g63572.t1     .............................................------.--------
|g63591.t1     .............................................----EP.SKEL-V-V
|g63679.t1     .............................................------.--------
|g63700.t1     .............................................-ISIDT.I----IEL
|g63787.t1     .............................................------.--------
|g63899.t1     .............................................------.--------
|g64107.t1     .............................................------.--------
|g64142.t1     ......................................hgkigtlAIDH-I.LRMA-RFI
|g64191.t1     .............................................----PA.DRPKTAFS
|g64394.t1     ......................................hghigsfSIDH-L.MRMA-RLI
                                                                           

AI1M_Yeast     ...LRA..-GYIDEKGTYHKpM.--.---LGLPQGSLISPILCNIVMTLVDNWLEDYINl
Athena_Av      ...ARM..VLQKNVFVHD--.N.KFyRQIIGGAMGSPFTLTLANIFMWYWEKQTILSNL.
Athena_Hc      ...---..------------.-.--.------AMGSPFTMTLANIYMFEWEQPLIEHQK.
Athena_Pr      ...---..------------.-.--.------AMGSPFTMTLANIYMLKWEQPLIAHQK.
AthenaL2_Av    ...IR-..LARFVMTNNYFKyNgQYyHQIKGGAMGSPLTLTIANCYMFFFEQDIIKQIN.
AthenaL3_Av    ...IRL..A-RYVIKNNYFSyNgQYyHQIRGGAMGSPLTLTIANCYMFFFEQNIINQIH.
AthenaM_Av     ...ILA..LTRFVISNNYFYfDgSYyKQKRGGAMGSPLTLTIANTYMYFVERPIAKWAN.
AthenaO_Av     ...--A..RYVMKNNYFV-YgN.NYyKQIRGGAMGSPLTLTISNAYMYFFQTPIVKWVQ.
BEL_Drome      ...WR-..--TTENEPLLHF.-.--.RLLTVT-YGLAPSPFLAVRVLKQLADDHGHEYPa
Cer1_Caeel     ...I--..-------GSELF.-.--.EWN-VLPFGLVISPALFQGTMEEIIGDLLG---.
Cercyon_Sm     ...LEL..MDLCLTTYFQF-.NnKIyKQTKGTPMGSPISRLFAEAVMQRLEASILLMIK.
COB3_Marpo     ...WNA..K-IMDVELGG--.-.--.---PGVPQGSLISPILTNLYLDRLDREILRIRKe
COI1_Podan     ...VKA..-GYVEFDKDKSSiI.--.----GVPQGGIASPILSNLVLNELDEFVQNIVDe
Copia_Drome    ...I--..-----SCNSDNV.-.--cKLNKAI-YGLKQAARCWFEVFEQALKECEFVNSs
CRE1_Crifa     ...ALG..GPGFLGVYRDGClKgNLwS-TKGIRQGMVLGPLLYATGMAAAIGPVRQRI-.
CRE2_Crifa     ...SLG..AAGELALYENGAkIhAL.KSTEGVRQGMVLSPLLFANAMSGIIRPLMEMH-.
CZAR_Tcruzi    ...LLG..TEGLVGFYEKGQlVhS-wKSTRGVRQGMVLGPVLFSIGTIATLRQLESSF-.
DIRS1_Dictyo   ...W--..-------KGSHY.-.--.RWK-TMPFGLSTAPRIFTMLLRPVLRMLRDI--.
Doc_Drome      ...YNR..VFAIR-CDTS-T.SrDC.AIEAGVPQGSVLGPILYTLYTADFPIDYN----.
dpol_DHBV      ...D--..------GQRVYY.-.--.--FRKAPMGVGLSPFLLHLFTTALGSEIARRF-.
dpol_HBV       ...SLM..LLFKTFGRKLHLyShPIiMGFRKIPMGVGLSPFLLAQFTSAICSVVRRAF-.
DRE_Dictyo     ...LNE..SETSVYINNSLSkSfTS.--KRGTKQGDPISPTIFALVVECMATTIINDRCi
EC67_Ecoli     ...LAK..A----ACYNG--.-.--.---T-LPQGSPCSPIISNLICNIMDMRLAKLAK.
EC86_Ecoli     ...LTK..I-----------.-.--cCYKNLLPQGAPSSPKLANLICSKLDYRIQGYAG.
EC107_Ecoli    ...L--..--TWICCYND--.-.--.----ALPQGAPTSPAISNLVMRRFDERIGEWCQ.
GilM_Giain     ...FL-..AARHSS---D--lP.--.AVPAGVPQGDPLSMAMFCQSLVWPVETYLGQ--.
Gypsy_Drome    ...V--..-------NGGKY.-.--.EFC-RLPFGLRNASSIFQRALDDVLREQIG---.
Hebe1_Av       ...LSN..RTA-AIEIENIL.S.RPfNLKSGTPQGSPLSPLLYIMYTADSMNGIPTH--.
Hebe2_Av       ...LQN..RTA-AIELENVL.SrSF.QLKSGTPQGSPLSPLLYIIYTADSMNGIPSH--.
Hebe7_Av       ...LSN..RTA-AIEIENIL.-sRPfNLKSGTPQGSPLSPLLYIMYTADSMNGIPTH--.
Hebe8_Av       ...LSN..RTAT-IEIENIL.S.RPfNLKSGTPQGSPLSPLLYIMYTADSMNGIPTH--.
Hebe10_Av      ...LSN..R-TVAIEIENIL.S.RPfYLKSGTPQGSPLSPLLYIMYTADSINGIPTH--.
I_Drote        ...INR..--KIIVRVGPHT.S.SPlPLSNGIPLGSPISVILFLIAFNKLSNIISLY--.
Jockey_Drome   ...LEE..RT-FHVSVDGYKsSiKP.-IAAGVPQGSVLGPTLYSVFASDMPTHTPVTEV.
Juno1_Av       ...T--..-------RDQHY.-.--.-QFTVLPQGVTNGPPAFQRIVSQILGPTRWK--.
Juno2_Av       ...T--..-------RDGHF.-.--.-QFKVLPQGLTNGPPTFQRIVNQILGPNRWK--.
Juno3_Av       ...TRD..ML-------WEY.-.--.---NVMPQGIKNGPPTFQRIVNKLLGNLQWH--.
Juno4_Av       ...T--..-------RDQHY.-.--.-QFTVLPQGVTNGPPAFQRIVSQILGPTRW---.
Juno4a_Av      ...TSE..G----LFE----.-.--.--FNVLPFGLSNAPATFQRIVNSILGALRWD--.
Juno4b_Av      ...TSD..G-----LYE---.-.--.--FNVLPFGLSNAPATFQRIMNSILGTLRWD--.
Lian_Aedae     ...LKN..RHLFSTLRQAAI.-.RKlSVC-GCPQGGVLSPLLWNLVADTLLRQLNNC--.
LINE1_Human    ...YDK..PTANIILNGQKLeApPL.--KTGTRQGCPLSPLLPNIVLEVLARAIRQEKEi
LINE1_Wolf     ...YEK..PTANIILNGEALgAfP-.-LRSGTRQGCPLSPLLFNIVVEVLASAIRQQKDf
LtrA_Lacla     ...LKA..-GYLENWQYHKT.-.--.--YSGTPQGGILSPLLANIYLHELDKFVLQLKMk
Mag_Av         ...I--..-----NTPLGLY.-.--.-QYNRMPFGIANAPAIFQRTIDQMIAGIPNC--.
Maui_Takru     ...LSD..RYQFAHVHGVP-.S.SYsRVSHGVPQGSVLGPILFTLYMLPLGNIIRQH--.
Mdg3_Drome     ...T--..-------PLGQY.-.--.EWL-RMPFGLKNAPSVFQRFVNKIFADMIREN-.
Micropia_Drome ...TRE..G----LFEF---.-.--.---NKAPFGFKNSPAAFIRFVQFIFQELINSN-.
MX65_Myxxa     ...MTE..SERQPVELEGILfHvPVgP--RVCVQGAPTSPALCNAVLLRLDRRLAGLAR.
Neptune_Fr     ...N-L..SR--NDFIF---.NgKYyLQTKGTAMGKRFAPAYANIFMANWEEEALLKCK.
NeSL_Caeel     ...QG-..-ASMRVKNATEKsDrIP.-IMSGVKQGDPISPTLFNICLETVIRRHLESANg
orf2_Calot     ...LKA..-GVLDNGHFSETtE.--.----GTPQGGVISPLLANIALHGLEKLVKEFAAs
Pao_Bmori      ...WR-..KDQRDNKPPEEN.-.--.RMTSLI-FGASSSPSTA-IYVKNLNAQ-KHEATh
Pat_Panre      ...W--..-------EGKTF.-.--.-WMKALPFGLSSAPEYFTKLFRHPLATLRGD--.
Penelope1_Av   ...LEL..S--VQDAPFRF-.QnKIyRQIDGVAMGNPLAPIIADLWMQKMEEKLNRFRK.
Penelope1a_Av  ...LLN..L-SITDAPFRFQ.N.KIyKQTDGVAMGNPLAPIIADLWMQKMEEKLNRFSA.
Penelope2_Av   ...LTK..LLQLAVCNVPFRfIdKYyTQYDGVAMGSPLGPILADIFMNNLEIKLSRFTT.
Penelope2a_Av  ...LKH..LFELAVTNTPFRfFdQLyMQIDGVSMGSPLAPVLADIFMTHMEQKFEEFKH.
Penelope3_Av   ...TKE..--TNFIFNNKIY.-.--.SQINGVAMGSPLGPLFADIYVNYLEDKLMSRLK.
Penelope3a_Av  ...TAQ..--THFHYNG---.-.NIyLQHNGVSMGSPLGPLMADIFLVNLEKKLMDELY.
Penelope3b_Av  ...TKE..--SHFVFNGKLY.-.--.RQVDGIAMGSPLGPLFADIYVNYLESKLKHRLE.
Penelope5a_Av  ...LRV..ATSETHFIFDG-.-.HMyVQHNGVAMGAPLAPVIADIFMAHLEKSLMDQLQ.
Penelope_Dv    ...VRF..CIEEN-RYF--KyEdKIyTQLKGMPMGSPASPVIADILMEELLDKITDKLK.
pol_BAEVM      ...WKD..PE---RGISGQL.-.--.TWT-RLPQGFKNSPTLFDEALHRDLTDFRTQH-.
pol_CERV       ...C--..-------PQGHY.-.--.QWN-VVPFGLKQAPSIFPKTYANSHSNQYS---.
pol_HTLV2      ...IPQ..PC--NYGPGTRY.-.--.AWT-VLPQGFKNSPTLFEQQLAAVLNPMRKMF-.
Poseidon_Tn    ...LDL..CL--NTTYFQFR.E.SFyRQKHGCAMGSPVSPIVANLYMEEVEKRALLSFT.
pseudo_Shark   ...AEL..VLTLNNFSF---.NsSHfLQKKGEAMGTRMGPSYACLFVGYVEQSLFRTYT.
R1_Dromr       ...YSG..GGTYFNGGDWRSeEfVP.--ARGVKQGDPLSPVLFNLIIDRLLRSLPKDIGv
R2_Drome       ...EGG..GTSL-NGDGWSSeEfVP.--ARGVKQGDPLSPILFNLVMDRLLRTLPSEIGa
R4_Av          ...A--..----RDPRGNILrS.SYlKIKSGVLQGDSFSPLLFCIAMAPISHAINKMKCg
R9_4_Av        ...YTN..INTIITCSGSI-.SnKI.NISSGVKQGDPLSSLLFNMVIDELFDVIKDQYGy
R9_Av          ...YTN..VNTVITCSGSIS.N.KI.NISSGVKQGDPLSSLLFNLVIDELFDVIKDQYGy
R9a_Av         ...IDS..CT--SISYKEVS.SkKI.FIKRGVKQGDSLSPLLFNLVTDELFEILGDQFGy
RTE1_Av        ...YET..-SQSAVRIGNDY.G.EWfQTDVGTRQGDPLSPLLFIAYLERVMDQVRQNTCg
RTE2_Av        ...YKD..SIAK-VKINGEM.SdSF.EMNTGVMQGGIPSPLLFNILFDFIIKEVISEAAi
RTE3_Av        ...WDQ..KAAMRVNNDI--.S.EYtNIKRGVRQGCVLSPDLFNIYSEMILRNLEDVEGv
RTE4_Av        ...YHN..SQ-SVVLLDGHL.SeEF.QVTTGVLQGDTLAPFLFIIVMDYVMKNAKLNHTn
RTE_BovB_Av    ...YTN..Q---QASVKTDYgNtNWfNIGKGVRQGCILSPYLFNLYAEHIMRKAGIDEAt
SART1_Bommo    ...LAG..RA--VVFPERR-.GwGHkAVSCGVPQGSVLGPLLWDVGFDWVLRGANLR--.
SLACS_Trybg    ...LLG..TTGEVGFYENGKlChT-wESTRGVRQGMVLGPLLFSIGTLATLRRLQQTF-.
Soliton1_Av    ...LKE..RKAY-IDIKNHL.SnTF.NLAKGVPQGSCIGPVLFIVYHHDILEALSTI--.
Soliton2_Av    ...LSN..RRAY-VNYGDHN.S.RVlYMHTGLPQGSSLSPYLFIVYHSDMISCIGAHA-.
Soliton3_Av    ...LRN..RQAYINLGENR-.SdNF.NTDIGLPQGSSLSPYLFIIYHCDLTKCLGAH--.
Soliton4_Av    ...LEN..RKAYISLGKKD-.S.TIfRLDIGLPQGSSLSPYLFIVYHSDIVHCAGAH--.
Soliton5_Av    ...LTN..RNAYISFGKTK-.SnMFrTQI-GLPQGSALSAFVFIVYHADQIKTTNAF--.
Soliton6_Av    ...LTG..R-TMSIHVGEVV.SkSI.NIFVGTPQGSVLAATLFRLHVHFLPSFFMN---.
Soliton6a_Av   ...LKG..R-SLSIHHGE-KsS.RTiSMFVGAPQGSILAATLFRLHIHFLPTIFFQA--.
Soliton6b_Av   ...LQN..R-TMSVYHGDKI.SkKI.DIKVGAPQGSVLAATLFRLHIHFLPKYLFQF--.
Soliton7_Av    ...LAG..RRAY-IEIAGKK.S.RCfNIYKGCPQGSIFSPTLFITYHADMGDFLGG---.
Soliton8_Av    ...LSG..RR-CYIDINGTK.S.RWfDIEKGGPQGSVLTPTLFISYHGDMSQFLAG---.
Soliton9a_Av   ...LRN..RKRFIDFNGCHS.-.RLfSIGKGGPQGSVLTPTLFITYHCDMSQFLSG---.
Soliton9b_Av   ...LRN..RKCF-IDING-CrS.RLfSIDKGGPQGSVLTPTLFITYHCDMSAFLSR---.
Ta11_Arath     ...ISS..VSYKILLNGSPKgFiKP.--SRGIRQGDPISPFLFILCTEALVAKLKDAEWh
Tad1_Neuro     ...VAG..R-RGSLFFDD--eTsRPyAITAGVPQGSPLSPILFILFITPLYRKLATIP-.
TelKA1_Av      ...T--..-------HKGLY.-.--.E-FKVMPYGLTNAPATFQRLMDIVLAGLKWQ--.
TelKA1a_Av     ...TH-..--------KGLF.-.--.E-FNVMPFGLTNAPATFQRLMDVVLAGLKWQ--.
TelKA2_Av      ...S--..-------HKGLY.-.--.E-FKVMPYGLMNAPATFQRLMDIVLAGLKWK--.
TelKA3a_Av     ...T--..-------HRGLF.-.--.E-CTVMPFGLTNAPATFQRLMDIVLAGLKWQ--.
TelKA3b_Av     ...T--..-------HRGLF.-.--.E-CTVMPFGLTNAPATFQRLMDIVLAGLKWQ--.
TelKA4_Av      ...C--..-------HAGLF.-.--.-RFRVMPFGLTNAPATFQRLMDLVLGRLKWS--.
TERT1_Calb     ...RSQ..IYDVVGSVKDARgNlHLyKRKRGVFQGFSLSSIFCDILYSAMVHDCFQFLWk
TERT_Giain     ...IKM..L-ELHLLNPLVIhEgGVyRLTSGIPQGSVVSTVLFNCYSSLLHVQLLNTGIv
TERT_Ratno     ...LFD..FFLHFLRHSVVKiGdRCyTQCQGIPQGSSLSTLLCSLCFGDMENKLFAEVQ.
TERT_Schpo     ...FKM..LKE-HLSGHIVKiGnSQyLQKVGIPQGSILSSFLCHFYMEDLIDEYLSFTK.
Tf2_Schpo      ...C--..-------PRGVF.-.--.EYL-VMPYGISTAPAHFQYFINTILGEAKE---.
Tnt1_Tobac     ...F--..----EVAGKKHM.-.-VcKLNKSL-YGLKQAPRQWYMKFDSFMKSQTYLKTy
TRAS1_Bommo    ...LSD..R-RVSVRYAGAEyE.RA.T-SKGCVQGSIGGPILWNLLLDPLIHQLQAR--.
TRS1_Trybr     ...LSN..R-TGRVRFKEKLsRsR-.TFERGVPQGIVLGPIMFIIVMNSLSQRLAEVP-.
Tx1_Av         ...YGN..G-SFRIKLNNYI.StSI.AFSSGVRQGCSLSGLLFIICLEPLLNRIRLNQSi
Ty3_Caeel      ...I--..------GSEL-F.-.--.EWN-VLPFGLVISPALFQGTMEEIIGDLLG---.
Ty3_Yeast      ...T--..-------PSGKY.-.--.EYT-VMPFGLVNAPSTFARYMADTFRDLRFVN-.
Vesta1a_Av     ...TS-..--------FGLF.-.--.-QYNVLPMGLRNSPPTFQKVMTDTLKSCRSFS-.
Vesta1b_Av     ...T--..-------PFGLY.-.--.-QFNVLPMGLKNSPPTFQKVMTDTLKSCRQFS-.
Vesta2_Av      ...TAD..-----GLYEW--.-.--.--N-VLAQGLKNSPPSFQRVMADILKPCREFS-.
Vesta3_Av      ...T--..-------PFGLF.-.--.EWS-VLPQGLRNSPPTFQRTMSKVLSSCIDFS-.
Vesta4a_Av     ...VS-..--------QGHY.-.--.-QYLVLSMGPQNAPAAFQKTMSHIMKPCREF--.
Vesta4b_Av     ...VS-..--------SGHY.-.--.EY-SVLPMGPTNGPACFQKTMSNLLKPCYDF--.
Vesta5_Av      ...TT-..-------HGLFE.-.--.--FNVLAQGLKNSPPSFQRIMSSLLLPCKKFS-.
Vesta6a_Av     ...T--..-------QDGLY.-.--.-QFEVLPMGLMNAPPTFQRLMHNIIGYNRWD--.
Vesta6b_Av     ...TQ-..----DGLYE---.-.--.--FTVLAQGLMNAPPTFQRVMIELLANGRWD--.
Vesta6c_Av     ...T--..-------PDGHY.-.--.E-FNVLPQGLMNAPASFQRVMNNLLATGRWD--.
Vesta7_Av      ...T--..-------YNGLF.-.--.R-FNVMPQGLKNSPSNFQRIMYELLVQTRWE--.
Vesta_Pr       ...T--..-------PFGHF.-.--.-QFNVLPMGLKNSPPTFQKVMTNTLAPCRQFS-.
YM40_Marpo     ...VRA..-GYVNQGKAEPHlL.--.---TGVPQGRILSPLLSNIYLHQFDLFMEEIKVk
Zepp_Chlvu     ...HSG..TTSRVAFNGWHTdAfPV.--AAGVFQGSPLSPLLFVLARAPMAAHARMLAGq
|g437.t1       ...YNS..---YLYTRHSTMsSiKSyRRTVGINHGLRIASMLGQIYLNKIDNDIKFS-P.
|g1430.t1      ...I-G..RSAY-IELEGCK.SeQF.PLFKGVPQGSCVGPVLFIIYHYDILNAISNL--.
|g1881.t1      ...LNN..RT-AAIEIENIL.S.RPfKLMSGTPQGSPLSPLLYIMYTADSMNGIPTH--.
|g2161.t1      ...TTH..------GLFE--.-.--.--FNVLAQGLKNSPPSFQRIMSSLLSPCKQF--.
|g5388.t1      ...TR-..--------DNHY.-.--.-QFTVLPQGVKNGPPTFQRIINEVLGPDRRK--.
|g5709.t1      ...---..------------.-.--.---------------------------------.
|g7101.t1      ...YEG..TRSC-VRVNGEK.SeDF.SVYTGVRQGCVVSPLLFNITVDAVMRKVFNNRQg
|g7754.t1      ...MKD..RKAY-IDIKNST.S.DLfILEKGVPQGSCIGPLLFIVYHFDILESLKTI--.
|g9379.t1      ...LE-..T-NSFVFEGKYY.-.--.KQIRGGAMGSPFTMTLANISHNE----------.
|g9995.t1      ...---..------------.-.--.---------------------------------.
|g10179.t1     ...VSQ..G---------HY.-.--.E-YLVLSMGPQNAPAAFQKMMSQIMKPCRDF--.
|g12145.t1     ...LEN..R-TMCIHVGEAI.SkKI.NIFVGAPQGSVLAATLFRLHVHFLPSFFMNM--.
|g12206.t1     ...---..------------.-.--.VQHNGVAMGAPLAPVIADIFMAHLETTLMDQLK.
|g12424.t1     ...FTE..R-SLKIDYGGIE.S.ALvKVERGAPQGSCLGPVMYVISHHDIPYIFEN---.
|g12542.t1     ...V--..------------.-.--.--AEGVRQGCVASPLLFNIVVDAVMRKVFKNRHg
|g12819.t1     ...LNC..REAYINLGENK-.SeKF.NIDVGLPQGAHSGHLFA----------------.
|g13823.t1     ...TDC..STSIRLFHNDIV.-.-I.PVKRGVRQGDTISPKLFNAALEDVFRKINWERRg
|g14695.t1     ...TT-..--NCFAFNNKYY.-.--.EQIRGGAMGSPLTMTLANIYMLEWEQPLIKYQK.
|g15501.t1     ...YKD..SIAK-VKINGEL.SdSF.EMNTGVMQGGIPSPILFNILFDFIIKEVINEAAv
|g16665.t1     ...TR-..--------DNHF.-.--.-QFTVLPQGITNGPATFQRIINHILGPTRWQ--.
|g16668.t1     ...TR-..--------DNHF.-.--.-QFTVLPQGITNGPATFQRIINHVLGPTRWQ--.
|g16683.t1     ...TKE..G---------LY.-.--.-HFKVLPAGLKNAPPTFQRIMNTIIARGREQ--.
|g16809.t1     ...L--..---VINTHKGLF.-.--.R-YNRLPFGVASAPSIFQKIMDQMLAGLQGT--.
|g17366.t1     ...---..------------.-.--.----GGPQGSSVTPTLFITYHSDIAQFLPRA--.
|g18176.t1     ...IRL..A-RFVIQNNYFEyNnNYyHQIRGGAMGSPLTLTIANCYMFFLEQKISRQIN.
|g18802.t1     ...ITN..----NYFYFDGI.-.-YyKQIRGGAMGSPLTLIIANAYMYFVERPIAKWAS.
|g19122.t1     ...T--..------AYNGLF.-.--.-RFNVMPQGLKNSPSNFQRIMYELLVKTRWE--.
|g19871.t1     ...LDN..--QYIVYGYK--.-.-LyRHVRGSPVKSPLTSVLANIYMYYWEQELITTLR.
|g20422.t1     ...LHN..RT-AAIEIDNDL.S.RPfQLQSGTPQGSPLSPLLYIIYTADSMNDIPPH--.
|g20436.t1     ...TQ-..--------DGLY.-.--.-QFEVLSMGLMNAPPTFQRVMNNIIGYKRWD--.
|g21387.t1     ...LQN..--QIFIFKNKIY.-.--.RQVKGSASQSPLTSLLMNIYMFYWQEDLKKIVL.
|g21620.t1     ...YEG..T-----------.-.--.---------------------------------.
|g21668.t1     ...VLK..-DNVFVYGNKIY.-.--.QQRTGGAMGSSFTLTLANIFMWKWQKEFVRRQD.
|g21796.t1     ...AR-..---LVLTENVFTyEkRFyRQVIDGAMGSAFTLTLANVFLWKWEKRLVQQ--.
|g21941.t1     ...YEK..A-QSAVRIGTEY.G.DWfHTNVGTRQGDPLSPLLFIAYLDRVMDQVRQNTCg
|g22650.t1     ...---..------------.-.--.-----MPFGIANAPAIFQRIIDQVLAGIPNS--.
|g23551.t1     ...---..-ASFVIKENVCAySkKIyRQIIGGAMGSSFTLTLANIFMWKWQKDIVRQQD.
|g23579.t1     ...IRL..-ARFVIQNNYFKyNsKFyHQVRGGAMGSPLTLTIANCYMFFFEQDIARQIK.
|g23963.t1     ...T--..-------PFGLY.-.--.-QFNVLPMGLKNSPPTFQKVMSDTLKSCRAF--.
|g23973.t1     ...MTN..----NYFYFDGI.-.-YyKQIRGGAMGSPLTLTIANAYMYFVERPIAKWAS.
|g23975.t1     ...ARL..V----LAENVFTyEkRFyRQVIGGAMGSAFTLTLANIFMWKREKRLVQQQL.
|g25293.t1     ...---..------------.-.--.---------------------------------.
|g25294.t1     ...---..------------.-.--.---------------------------------.
|g25576.t1     ...TTD..G---------LY.-.--.E-FNVLPFGLSNAPATFQRTINSVLGSLRWD--.
|g25780.t1     ...LRD..RNAYIDMIPAK-.SiVF.DLAKGVPQGSVVGPVLFIVYHHDLLESLDTI--.
|g25895.t1     ...LLN..R-SFSISFGNVH.SrNI.KMHVGAPQGSILAATLFRLHVHFLPSFFFGL--.
|g26504.t1     ...IRA..LASVVLKENVFVyEkRIyKQVIGGAMGSSFTLTLANIFMWKWQKELVRRQD.
|g27031.t1     ...LLN..RR-GFIEIGGRK.S.RWfSIQKGGPQGSVLTPTLFITYHCDMSQFLSSC--.
|g27571.t1     ...---..------------.-.--.--HVGAPQGSVLAAALFRLHVHFLPSFFFGL--.
|g27592.t1     ...LR-..---INQADNN-V.SeEF.DVTTGVLQGDTLAPFLFIIVIDYVMKNAQLDHTd
|g27611.t1     ...YNS..--YLYTRHSTVSpIkSY.RRTVGINHGLRIASMLGQIYLNKIDNDIKFS-P.
|g27912.t1     ...---..------------.-.--.-------MGSAFTLTLPNIFMWKWEKPFVLYQT.
|g27920.t1     ...ARL..VLTENVF----AyEkRFyRQVGGGAMGSAFTLTLANIFMWKWKKRLVQKQL.
|g27986.t1     ...LHN..RT-AAIEIENVL.SrTF.QLKSGTPQGSPLSPLLYIIYTADSMNGIPSH--.
|g29270.t1     ...LT-..--ENVFTYDKK-.-.-LyRQVFGGAMGSAFTLSLANIFMWKWKKQLKMK--.
|g29911.t1     ...TR-..--------DEHF.-.--.-QFKLLPQALTNGPPTFQRIVNQILGPNRWK--.
|g29985.t1     ...LCR..RKAYINMKNT--.SsSIfNLSKGVPQGSCIGPVLFIVYHHDILEALSTI--.
|g30425.t1     ...I--..-----NTPLGLY.-.--.K-YNRMPFGISGAPAIFQRLIDQIILDIPH---.
|g30539.t1     ...TEN..V---------FTyAkKFcRQVICGAIGSAFTLTLANIFMWKWEKKFAQRQA.
|g31211.t1     ...TKE..--TNFIFNDKIY.-.--.SQTNGIAMGSPLGPLFADIYVNYLEERLLPRLK.
|g31260.t1     ...TS-..--------FGLF.-.--.-QYNVLPMGLKNSPPTFQKVMTDTLKSCRSF--.
|g31396.t1     ...LD-..-TNCFVFEGKYY.-.--.QQVLDGALGSPFTMTLANIYILKWEHSLIEFQK.
|g31632.t1     ...TDK..---------GLF.-.--.E-CTVMSFGLTNAPATLQRLMVIVLGGLKWE--.
|g32215.t1     ...LTN..RW-LYLSYGDEN.SrTI.QMLLGAPQDSVLAATLFRLHIHFLPAISNGT--.
|g32278.t1     ...IET..LARIVLMENVFYyEqKYyRQIKGGAMGSPFTLTLANIFMWHWEQKLVQEQR.
|g32488.t1     ...---..------------.-.--.---------------------------------.
|g32665.t1     ...T--..-------PFGLF.-.--.-QFNVLPMGLKNSPPTFQKVMSNTLQFCRHF--.
|g32958.t1     ...RTA..RPQA---PSYI-.KdSF.EQVDGVAMGNPLAPIIADLWMQKMEDKLNRFRK.
|g33167.t1     ...TR-..--------DGHF.-.--.-QFKVLPQGLTNGPPTFQRIVNQILGPNRWK--.
|g33533.t1     ...LY-..-LSVTDAPFRFQ.N.KIyKQIDGVAMGNPLAPIIADLWMQKMEEKLNRFRK.
|g33708.t1     ...TQ-..--------DGLY.-.--.-QFEVLPMGLMNAPPTFQRMMNNIIGYNRWD--.
|g33711.t1     ...IRK..LARLVLTENIFTyEkRFyRQVVGGAMGSAFTLTLANVFMWKWEKRLAQQQL.
|g34205.t1     ...YGN..S-RSAVRIGSDI.G.EWfQTSVGTRQGDPLSPLLFIAYLERIMDKTTSTNNg
|g34350.t1     ...CEK..S-QSAVRIGNNY.G.GWfQTDVGTRQGDPLSLLLFIVYLERVMDQVKQNTCg
|g34353.t1     ...ARM..VLQKNVFVHDN-.-.KFyRQIVGGAMGSPFTLTLANIFMWYWGKRSILSNL.
|g34368.t1     ...YTN..QQA---TVKTDYeNtNWfNIGKGVRQGCILSPYLFNLYTEHIMTKAEIYETa
|g34564.t1     ...---..----INTHKGLY.-.--.-RYNRLPFGIASAPSIFQKLMDTMLSGLDGT--.
|g34900.t1     ...LLG..R-RCTIEINGKR.S.RWfSVMRGGPQGSCFTPTLFITYHADMGDFLPST--.
|g34952.t1     ...LRM..A-RFILDSNYFVyNnKYyRQIRSGAMGSAFTQVLANIYMFEWEQELIAYIH.
|g35498.t1     ...S--..-------HKGLY.-.--.E-FKVMPYGLTNAPATFQRLMDIVLAGLKWK--.
|g35776.t1     ...TSM..-DLFRIKLNDYI.StSI.DFNSCVRQGCNLSGVLFIICLEPLLHRIRSNRTi
|g36066.t1     ...LYE..RNA-FIEIKGHQ.SrTF.LQHKGVPQGSCIGPR------------------.
|g36121.t1     ...YKD..SIAK-VKINGEM.SdSF.EMNTGVMQGGIPSPILFNILFDFIIKEVISEAAi
|g36548.t1     ...I--..------RLARF-.-.--.VMTNSGAMGCPLTLIIANCYMFFFEQNIVKQIN.
|g36550.t1     ...YLD..S-SCCVKID--TgNtEFfHIVTGVRQDCIISPFLFLLVIDFVMRETMNGSDf
|g37897.t1     ...---..------------.-.--.--------------------------------Sg
|g37985.t1     ...---..------------.-.--.---------------------------------.
|g38399.t1     ...---..------------.-.--.---------------------------------.
|g38442.t1     ...TAE..---------GLY.-.--.EW-NVLAQGLKNSPPSFQRVMAEVLSPCRLF--.
|g38786.t1     ...ETN..---SFVFEGKYY.-.--.KQVRGGAMGSPFTMTLANIYMLKWEQLLVEHQK.
|g38984.t1     ...IRK..LARLVLTENVFTyEkRFyRQVVGGAMGSAFTSTLANVFLWKWEKRLVQQQL.
|g39521.t1     ...TR-..--------DGHF.-.--.-QFKVLPQGLTNGPPTFQRIVNQILGPNRWK--.
|g39533.t1     ...---..------------.-.--.---------------------------------.
|g39535.t1     ...TH-..--------RGLF.-.--.E-CTVMPFGLTNAPATFQRLMDIVLAGLKWQ--.
|g39987.t1     ...LND..RT-AAIELENIL.S.RPfNLKSGTPQGSPLSPLLYIMYTADSMNGIPTH--.
|g40265.t1     ...YGT..S-RAAVRIGTDL.G.EWfQPSVGTRQGDPLSPLLFIAYLERIMDQ------.
|g40506.t1     ...LAS..IGTHFLFNKKFY.-.--.DQRDGVSMGTPTAVLFAEIFMENFEEKHPSILLn
|g40510.t1     ...VRL..S-RFVMQNNYFSlNgQFyHQIRGGAMGSPLTLTISNCYMYFYQQDIVKQIS.
|g40514.t1     ...VLD..T-NCFVFEDKYY.-.--.LQIRGGAMGSPFTMTLANIYMFEWEQSLIE---.
|g40603.t1     ...TR-..--------DNHY.-.--.-QFTVLPQGITNGPATFQRIINHILGPTRWK--.
|g40906.t1     ...LNC..REAYINLGENK-.SeKF.NIDIGLPQGAHSGHLFA----------------.
|g40939.t1     ...FKD..R-TLTIDYHEYR.S.RPiNVCRGALQGSCFGPKAFIVNHYDLPMNFENP--.
|g41280.t1     ...TQ-..--------DGLY.-.--.E-FTVLAQGLMNAPPTFQRVMNELLANGRWD--.
|g41299.t1     ...VLD..TNSFVVEDKYY-.-.--.KKIRGGAIGSSFTMTLANIYI------------.
|g41352.t1     ...---..----TITDGVDL.IrRLeKLALGGAMGSAFTLTLANIFMWKWEKQLVLDQA.
|g41353.t1     ...VST..------------.-.--.---------------------------------.
|g41674.t1     ...---..------SKAGYY.S.AI.DFKSGYFQGVTNGAPTFQRIVSQILGPARWK--.
|g41692.t1     ...TH-..--------RGLL.-.--.E-CTVMPFGLTNAPATFQRLMDIVLSGLKWQ--.
|g41723.t1     ...LHK..RT-AAIEIDNDI.S.RPfQLQSGTPQGSPLSPLLYIIYTADSMNDIPPH--.
|g41725.t1     ...TQ-..--------DGLY.-.--.E-FTVLAQGLMNAPPTFQRVMNELLANGRWD--.
|g41776.t1     ...---..------------.-.--.---------------------------------.
|g41997.t1     ...YEK..A-QSAVRIGNDY.G.EWfQTDVGTRQGDPLSPLLFIAYLERVMDQ------.
|g42097.t1     ...TKE..--THFIFNNKTY.-.--.CQINGVAMGSPLGPLFADIYINYLEQKFMKRIT.
|g42231.t1     ...ARL..V----LTENVFSyEkRFyRQVVGGAMGSAFTLTLANVFLWKWEKPLLQQQL.
|g42528.t1     ...IRK..LASIVIKENMFVyGkKIyKQTTGGAMGSSFTLTLANLFMWKWQKELVRQHN.
|g42673.t1     ...T--..-------PDGHW.-.--.-QFTRLPQGLKNSPAVFQRLMNSTLGMLRWD--.
|g42740.t1     ...LTN..RW-LYLSYGDEN.SrTI.QMLVGAPQGSVLAATLFRLHIHFLPAIFNGT--.
|g42843.t1     ...IRK..LARLVLTENVFTyEkRFyRQVVGGAMGSAFTLTLANVFLWKWEKRLVQQQL.
|g42895.t1     ...YPK..CP--SICENNSR.-.--.---NKLSMGAPLASVIPDIFMAHLGKSLMDQLQ.
|g42998.t1     ...---..------------.-.--.---NGTPQGSPLSPLLYIMYTADSMNGIPTH--.
|g43092.t1     ...TKG..--THFSFNGKNY.-.--.VQHNGVAMGSPLGPLLADIFLVHLEKQLMDDLN.
|g43671.t1     ...WNQ..KAAM--KINGDT.S.EYtNIKRGVRQGCVLSPDLFNIYSEMILRNLEDVEGm
|g43716.t1     ...TKE..--TEFIFNNKIY.-.--.SQINGIAMGSPLGPLFADIYVNYLEERLWPRLK.
|g43861.t1     ...MTN..--NYFYFDGVYY.-.--.KQIRGGAMGSPLTLTIANAYMYFVERPIAKWAS.
|g43874.t1     ...---..------------.-.--.-------MGSLLTLTISNCYMYFYQQDIVKQIS.
|g43889.t1     ...YKN..CQSC-VRINGSK.S.DYfQVQVGLRQGCVLSPLLFVIYMDKISRTSASSTCv
|g44002.t1     ...TTD..G---------LY.-.--.E-FNVLPFGLSNAPATFQRTINSVLGSLRWD--.
|g44088.t1     ...TSE..G------LFE--.-.--.--FNVLPFGLSNAPATFQRIVNSILGALRWD--.
|g44206.t1     ...---..------------.-.--.---------------------------------.
|g44338.t1     ...---..-----ITENVFTyEkKFyRQVVGGAMGSAFTLTLANIFMWKWEKEFAQRQA.
|g44396.t1     ...TTD..G------LFE--.-.--.--FNVLPFGLSNAPASFQRIMNSILGTLRWD--.
|g44587.t1     ...---..-----ISHKGLY.-.--.E-FNVMPYGLMNAPATFQRLMDIVLAGLKWK--.
|g44798.t1     ...VLD..T-NCFVFEDKYY.-.--.LQIRGEAMGSPFTMTLANIYMFEWEQSLIEYQK.
|g45220.t1     ...A--..--RLVHTENVFSyEkRFyRQVVGGAMGSAFTLTLANVFMWKWEKRLVQQQVn
|g45558.t1     ...I--..-----NTHKGLF.-.--.R-YNRLPFGVASAPSIFQKIMDTMLSGLNGA--.
|g45677.t1     ...TAE..------------.-.--.--------GLKNSPPSYQRVMADILAPCRQF--.
|g45900.t1     ...FKD..R-TLTIDYHEYR.S.RPiNVCRGALQGSCFGPKAFIVNHYDLPMNYENP--.
|g45939.t1     ...TQ-..--------DGLY.-.--.E-FTVLAQGLMNAPPTFQRVMNELLANGRWD--.
|g46086.t1     ...T--..-------HKGLY.-.--.E-FTVMPYGLTNAPATFQRLMDIVLAGLKWQ--.
|g46302.t1     ...TAQ..--THFHFNGNIY.-.--.LQHNGVSMGSPLGPLMADIFLVNLEKKLMDELK.
|g46386.t1     ...LKE..RKAY-IGIEETS.SiTF.NLSKGVPQGSCVAPVLSIVYHYDILEALSTI--.
|g46895.t1     ...YNG..ST-SHIPIRNES.SgEF.SIRTGVRQGDVVSPILFNVVIDD----------.
|g46899.t1     ...TT-..-------HGTFR.-.--.--FNVMPQGLTNSPANFQRLMYELLVNSRWD--.
|g47097.t1     ...T--..-------PFGHF.-.--.-QFNVLPMGLKNSPPTFQKVMNNTLAPCRQF--.
|g47117.t1     ...---..------------.-.--.---------------------------------.
|g47122.t1     ...---..------------.-.--.---------------------------------.
|g47300.t1     ...---..-TRFVMNNNYFYlDgSYyKQIKRGAMGSPLTLAVANAYMYFVERPIAKWAK.
|g47365.t1     ...IKN..K--YFEYNGQYY.H.QI.RG-GGGAMGSPLTLTIANCYVFFFEQKIIRQIH.
|g47725.t1     ...IRL..A-RFVIQNNYFSyNgQYyHQVRGGAMGSPLTLTIANCYMFFFEQDIIRQIH.
|g48262.t1     ...---..------------.-.--.--YNRMPFGISGAPAIFQRLIDQVILDIPH---.
|g48810.t1     ...T--..-------PDGHY.-.--.E-FNVLAQGLTNAPASFQRVMNNLLVTGRWD--.
|g48870.t1     ...V--..----INTHKGLY.-.--.-RYNRLPFGIASAPSIFQKLVDTMLSGLYGT--.
|g48885.t1     ...T--..-------PDGHY.-.--.E-FNVLAQGLTNAPASFQRVMNNLLATGRWD--.
|g48891.t1     ...TR-..--------DGHF.-.--.-QFKVLPQGLTNGPPTFQRIVNQILGPNRWK--.
|g49082.t1     ...LTN..--------NYFYfDgSYyKQIKGGAMGSPLTLTIANTYMYFVERPIAKWAK.
|g49091.t1     ...LEE..RKAY-IFIEEIS.SvTF.NLSKGVPQ-------------------------.
|g49365.t1     ...LRV..ATSETHFIFDGK.-.-MyVQHNGVAMGAPLAPIIADIFMSHLEESLMDRLR.
|g49395.t1     ...LTK..RRAY-IEIEGIR.S.RWfNIYKGCPQGSIFSPTLFIAYHADMGDFLGGC--.
|g49553.t1     ...---..------------.-.--.---------------------------------.
|g49865.t1     ...---..------------.-.--.--------------------------DIPLH--.
|g49980.t1     ...TS-..--------FGLF.-.--.-QYNVLPMGLKNSPPTFQKVMTDTLKSCRSF--.
|g50336.t1     ...TRD..---------AHY.-.--.-QFTVLPQGVKNGPPTFQRIVNQILGSARWK--.
|g50355.t1     ...YGK..S-RSAVRIGTDL.G.DWfQSSVGTRQGDPLSPLLFIAYLERIMDQTTSTNIg
|g50800.t1     ...TH-..--------RGLF.-.--.E-CTVMPFGLTNAPATFQRLMDIVLAGLKWQ--.
|g50911.t1     ...I--..-----NTPLGLF.-.--.R-YNRLPFGIASAPAIFQRVIDQVIAGIPNT--.
|g50942.t1     ...T--..-------PDGHY.-.--.E-FNVLAQGLTNAPASFQRVMNNLIATGRWD--.
|g50976.t1     ...IRL..A-RFVMQNNYFSyNnQFyHQIRGGAMGSPLTLTIANCYMFFFEQNIIKQIT.
|g51130.t1     ...IN-..-----TPIGLFR.-.--.--YNRMPFGIANAPAIFQKLIDQIITGIPNT--.
|g51171.t1     ...LKE..--NVFVYGRKIY.-.--.RQILGGAMGSALTLTLANIFMWKWQQKLVEEQQ.
|g51502.t1     ...MKN..--NYFVYGNCYY.-.--.KQIRGGAMGSPLTLTISNAYMYFFQTPIVKWVQ.
|g51606.t1     ...FKN..RR----------.-.--.---------------------------------.
|g51705.t1     ...TSR..--THFHFNHKIY.-.--.RQINGVSMGSPLGPLLANIYMVHLEKNLMEELQ.
|g52382.t1     ...IRL..S-RFVMQNNYFSyEdQFyHQIRGGAMGSPLTLTIANCYMFFYERDIVKQVN.
|g52397.t1     ...WDQ..KAAIRINND---.-.--.---------------------------------.
|g52682.t1     ...ILD..T-NCFAYNN---.-.KYyRQIRGGAMGSAFTQVLANIYMFEWEQDLIEHQQ.
|g52731.t1     ...IKE..--NVFVYGD---.-.KIyQQTTGGAMGSSFTLTLANIFMWKWQKELVRQQD.
|g53220.t1     ...YNN..VSTVINCAGEI-.SgRI.DISSGAKQAGPLSSLLFNLVIDELFDVIQDQYGy
|g53243.t1     ...TQ-..--------DGLY.-.--.-QFEVLPMGLMNAPPTFQRLMHNIIGYNRWD--.
|g53458.t1     ...LRM..A-PFILDSNYFVyTnKYyRQIRGEAMGSAFTQVLANIYMFEWEQELIAYIH.
|g53599.t1     ...YEK..S-QSAVRIGTDY.G.EWfRTDVGTRQGDPLSPLLFIAYLERVMDQVRQSTCg
|g53817.t1     ...---..------------.-.--.---------------------------------.
|g53889.t1     ...FRQ..MLEYATKWTHFLfSgKYyDQCDGVSMGTPLAAVFAETFMTDFEQKHLPGILd
|g54025.t1     ...IN-..-----TPLGLFK.-.--.--YSRMPFGIANAPAIFQRVIDQVIAGISN---.
|g54079.t1     msqWRV..KYEVKAKRGKCIrS.QFlKIKSGVLQGDSFSPLLFCLSMAPLSHALNHL-Gl
|g54428.t1     ...IRL..A-RFVIQNNSFSyNgQYyHQVRGGAMGSPLTLTIANCYMFFFEQDIIHQIH.
|g54658.t1     ...---..------------.-.--.---SGTPQGSPLSPLLYIMYTADSMNGIPTH--.
|g54759.t1     ...---..------------.-.--.---------------------------------.
|g55151.t1     ...VLD..T-NYFVYNNKYY.-.--.RQIKGGAMGSAFTMTLANVYMLAWEQPLVELQT.
|g55353.t1     ...ILA..LTRFVITNNYFYfDgSYyKQIRGGAM-------------------------.
|g55375.t1     ...DSA..--QSAVRSGKEN.GeRF.RTNVGTRQGDPI---------------------.
|g55579.t1     ...---..-----------AcNiTY.QQTTGGAMGSSFTLTLANIFMWNWQKEFVRQHDv
|g55594.t1     ...IRL..S-RFVMQNNYFSyEdQFyHQIRGGAMGSPLTLTIANCYMFFYEREIVKQVN.
|g55809.t1     ...---..-TRFVMNNNYFYlDgSYyKQIKGGAMGSPLTLTIANAYMYFVERPIAKWAK.
|g55927.t1     ...YKD..TTA-GVRINDEL.SdSF.NIDTGVQQGGIPSCILFNILFDFIMRRVIVTAKq
|g56007.t1     ...TKW..--THFLFNNKYY.-.--.DQSDGVSMGTPLAAVFAEIFMADFEEKYLPGILn
|g56022.t1     ...LGT..CRTFYLENDE--.-.--.---------------------------------.
|g56210.t1     ...TQWrvKYEVKAKRGKCIrS.QFlKIKSGVLQGDSFSPLLFCLSMAPLSHALNHL-Gl
|g56483.t1     ...TKG..--THFSFNGNNY.-.--.IQHNGVAMGSPLGPLLADIFLVHLEKQLMDELN.
|g56576.t1     ...TR-..--------DNHY.-.--.-QFTVLPQGITNGPATFQRIINHILGPTRWK--.
|g56610.t1     ...---..------------.-.--.RHVRGSPVKSPLTSVLANIYMYYWEQELIATLR.
|g56612.t1     ...IKE..--NVFVYGNKIY.-.--.QQTTGGAMGSSFTLTLANIFMWKWQKEFVRQ--.
|g56667.t1     ...LCN..RKAF-IDIKSSQ.StAF.ILEKGVPQGSVMGPVLFIVYHHDLIESLSTI--.
|g56935.t1     ...TR-..--------DNHY.-.--.-QFTVLPQGVKNGLPTVEK--------------.
|g57199.t1     ...LRL..S-RFVMQNNYFSlNgQFyHQIRGGAMGSPLTLTISNCYMYFYQQDIVKQIS.
|g57215.t1     ...LNN..--SYFQFNNKFY.-.--.RQTKGLPMGNTLSPLIADIYMDYYIKENMKEI-.
|g57398.t1     ...---..------------.-.--.-------MGAPLAPVIADIFMAHLETTLMDQLK.
|g57717.t1     ...---..------------.-.--.--KSGTPQGSPLSPLLYIIYTADSMNGIPSH--.
|g57862.t1     ...---..------------.-.--.---------------------------------.
|g57974.t1     ...TKE..--TNFIFNDNIY.-.--.SQTNGIAMGSPLGPLFADIYVNYLEERLLPRLK.
|g58022.t1     ...I--..-----NTPLGLF.-.--.R-YNRMPFGIANAPAIFQRIMDQVLSGIPNT--.
|g58039.t1     ...YEK..S-QSAVRIGNDY.G.EWfQTDVGTRQGDPLSPLLFIVYLERVMDQVRQNTCg
|g58269.t1     ...LR-..LARFVMKNNYFKyNgQYyHQVRGGAMGSPLALTIANCYMFFYEQNIIRQVT.
|g58572.t1     ...TEN..---VFIYEK---.-.KFyKQIIGGAMGSAFTLTLANIFMWKWEKELVRRQV.
|g59119.t1     ...T--..-------HKGLY.-.--.E-FNVMPFGLTNAPATFQRLMDVVLAGLKWQ--.
|g59120.t1     ...T--..-------HKGLY.-.--.E-FNVMPFGLTNAPATFQRLMDVVLAGLKWQ--.
|g59179.t1     ...IEE..--NVFIYRNKYY.-.--.QQIIGGAMGSPFTLTLANIFMWKWEKESICKEL.
|g59514.t1     ...VLD..T-NYFVYNE---.-.KYyRQIKGGAMGSAFTMTLANVYMLEWEQSLVEMQV.
|g59594.t1     ...---..T-NYFVCNNKYY.R.--.QINDGI-VGSTFAMTLVNVYMLEWKQSLIELQ-.
|g59678.t1     ...IEL..-ARTVLEKNVFVyDkKFyRQIIGGAMGSPFTLTLANIFMWYWEKQTILCKL.
|g59912.t1     ...VL-..YTNCFVFEDKYY.-.--.LQIRGGAMGSPFTVTLANIYM------------.
|g59922.t1     ...L--..--QKNVFVHDN-.-.KFyRQIVGGAMGSPFTLTLANIFMWYWEKQ------.
|g60020.t1     ...LHL..ATSKTHFTFDKK.-.-MyVQHNGVAMGAPLAPIIADIFMSHLEDKLMDRL-.
|g60028.t1     ...TAE..---------GLY.-.--.EW-NVLAQGLKNSPPSYQRVMADILTPCRQF--.
|g60054.t1     ...LRT..ATSETNFLFDKK.-.-MyVQHNGVAMGAPLAPVIADIFMAHLETTLMDQLK.
|g60143.t1     ...ATT..-GTHFLFNEKYY.-.--.DQCDGVSMGTPLAALLAEIFMENFEEKYLPTLLn
|g60217.t1     ...IRK..LARLALTENVFTyEkRFyRQVIGGAMGSAFTLSLANVFLWKWEKPLLQQQL.
|g60348.t1     ...---..------------.-.--.---------------------------------.
|g60417.t1     ...LHN..RT-AAIEIENVL.SrSF.QLKSGTPQGSPLSPLLYIIYTADSMNGIPSH--.
|g60480.t1     ...FRQ..MLEYATKWTHFLfSgKYyDQCDGVSMGTPLAA-------------------.
|g60786.t1     ...YQN..LF---------ShRnKIyVIKKGSPNTMSLSQTLANIYLYDWQQSILNQFE.
|g60820.t1     ...---..------------.-.--.-----------FTLTLANIFMWKWQKEFVRQQD.
|g60871.t1     ...T--..-------LDGHF.-.--.-QFKVLPQGLTNGPPTFQRIVNQILGPNRWN--.
|g60882.t1     ...---..------------.-.--.---------------------------------.
|g61404.t1     ...---..------------.-.--.--KSGTPQGCPLSPLLYILYTADLMNDIPSH--.
|g62110.t1     ...MQN..--NYFSYNH---.-.QFyHQIRGGPMGSPLTITIANCYVFFF---------.
|g62224.t1     ...L-E..T-NSFVFEGKYY.-.--.KQIRGGAMGSPFTMTLANIYMLKWEQLLVEHQK.
|g62230.t1     ...---..------------.-.--.---------------------------------.
|g62410.t1     ...IT-..--ENVFTYEKK-.-.-FyRRVIGGAMGSAFTLTLANIFTRKWEKDFAQRQA.
|g62646.t1     ...---..------------.-.--.--------------------MAEVLSPCRLF--.
|g62660.t1     ...I--..------TENVFTyEkKFyRQVVGGAMGSAFTLTLANIFMWKWEKEFVQRQA.
|g62848.t1     ...TSR..--THFHFNHKIY.-.--.RQINGVSMGPPLGPLLANIYVVHLEKNLMEELQ.
|g62909.t1     ...TAE..G-----LYE---.-.--.-W-NVLAQGLKNS--------------------.
|g63290.t1     ...---..-ALIVIKENVFVyGdKIyQQTTGGAMGSSFTLTLANIFMWKWQKELVRQQ-.
|g63396.t1     ...---..------------.-.--.---------------------------------.
|g63510.t1     ...TKW..--THFLFNDKYY.-.--.DQCDGVSMGTPLAAVFAEVFMADFEDKHLPTILn
|g63548.t1     ...ARL..V----LTENVFSyEkRFyRQVVGGAMGSAFTLTLAN---------------.
|g63572.t1     ...---..------------.-.--.-------MGSPLTMTLANIYMLEWEQPLIKYQK.
|g63591.t1     ...IN-..-----TPLGLFK.-.--.--YSRMPFGIANAPAIFQRVIDQVISGISN---.
|g63679.t1     ...---..------------.-.-IiKLMSDTPQGSPLSPLLYIMYTADSMNGIPTH--.
|g63700.t1     ...ARM..VLQKNVFVHDN-.-.KFyRQIVGGAMGSPFTLTLANIFMWYWEKRSILSNL.
|g63787.t1     ...---..------------.-.--.--MSGTPQGSPLSPLLYIMYTADSMNGIPTH--.
|g63899.t1     ...---..------------.-.--.-------MGSTFTQVLANIYMFEWEQELIDHQH.
|g64107.t1     ...---..------------.-.--.---TVLPQGVKNGPPTFQRIINEVLGPDRRK--.
|g64142.t1     ...LD-..-TNYFVYNNKYY.-.--.RQIRGGAMGSAFTQVLANI--------------.
|g64191.t1     ...TR-..--------DNHY.-.--.-QFTVLPQGVKNGLPTFQRIINEVLGPDRRK--.
|g64394.t1     ...L-D..K-NYFVYQNKYY.-.--.KQIRGGAMGSAFTQVLANIDMFEREQELIAHQ-.
                                                                           

AI1M_Yeast     yn......................ndpnFKRMK...YVRYADDILIGVLG.sK.......
Athena_Av      ............................PSREL...YGRYIDDVFFTWNG.sK.......
Athena_Hc      ............................LHQEL...YGRYIDDVFMTTN-.sL.......
Athena_Pr      ............................RHNEL...YGRYIDDVFMTSNM.fM.......
AthenaL2_Av    ............................NSLGL...YVRYIDDIFIIINW..P.......
AthenaL3_Av    ............................NSFGL...YFRYIDDIFIIINW..P.......
AthenaM_Av     ............................RTSSL...YYRYIDDLFIMSNI..H.......
AthenaO_Av     ............................HGNGI...YCRYIDDIFIAANT.tH.......
BEL_Drome      ...........................aAHALL...HDAYVDDIPTGANT..F.......
Cer1_Caeel     ............................---VC...AFVYVDDLLIASKD..M.......
Cercyon_Sm     ............................--PKN...WIRYVDDTFLIVKK.dE.......
COB3_Marpo     le......................kdpkFVRIY...ACRYADDILMAVSG.sK.......
COI1_Podan     fn......................pnpdLAKIY...YVRYADDWLIGVAG.sS.......
Copia_Drome    vd......................kgniNENIY...VLLYVDDVVIATGD..-.......
CRE1_Crifa     ............................-PGVP...VTAYIDDITLAASG..-.......
CRE2_Crifa     ............................-PRVK...VVAYLDDVTLIGPH..-.......
CZAR_Tcruzi    ............................-SNAS...FTAYLDDVTVAAPP..-.......
DIRS1_Dictyo   ............................--NVS...VIAYLDDLLIVGST..K.......
Doc_Drome      ............................---LT...TSTFADDTAILSRS..Kcpi....
dpol_DHBV      ............................--NVW...TFTYMDDFLLCHPN..A.......
dpol_HBV       ............................-PHCL...AFSYMDDVVLGAKS..V.......
DRE_Dictyo     n........................gvtKETIK...ILQFADDTATIAYN..F.......
EC67_Ecoli     ............................KYGCT...YSRYADDITISTNK.nT.......
EC86_Ecoli     ............................SRGLI...YTRYADDLTLSAQS..M.......
EC107_Ecoli    ............................ARGIT...YTRYCDDMTFSGHF..-.......
GilM_Giain     ............................---YK...VVAYADDLVIASEE..A.......
Gypsy_Drome    ............................---KI...CYVYVDDVIIFSEN..E.......
Hebe1_Av       ............................---TE...HGLFADDTALWISG..Ntlt....
Hebe2_Av       ............................---TE...HGLFADDTALWTST.iS.......
Hebe7_Av       ............................---TE...HGLFADDTALWTSG..N.......
Hebe8_Av       ............................---TE...HGLFADDTALWTSG..N.......
Hebe10_Av      ............................---TE...HGLFADDTALWTSG..N.......
I_Drote        ............................-KEIK...FNAYADDFFLIINF..K.......
Jockey_Drome   ...........................dEEDVL...IATYADDTAVLTKS..K.......
Juno1_Av       ............................----Y...ALAYLDDVIIYSPT..F.......
Juno2_Av       ............................----H...MLAYIDDIIIYSRT..F.......
Juno3_Av       ............................----C...ALAYIDDIIIYSKS..M.......
Juno4_Av       ............................---KY...ALAYLDDVIIYSPT..F.......
Juno4a_Av      ............................----I...ALVYLDDVIIYSRS..L.......
Juno4b_Av      ............................----I...TLVYLDDIIIYSPS..F.......
Lian_Aedae     ............................--GFP...TYGFADEYLALIVG..Mcis....
LINE1_Human    kg.......................qlgKEEVK...LSLFADDMIVYLEN.pI.......
LINE1_Wolf     rg......................iqfgKEEVK...LSLFADEMILYIEN.pK.......
LtrA_Lacla     fd......................tsqtNKVLK...YVRYADDFIISVKG.sK.......
Mag_Av         ............................-----...-AAYLDDILITGAN..D.......
Maui_Takru     ............................--GIN...FHCYADDTQLYLSM.kP.......
Mdg3_Drome     ............................----K...VVVYMDDILLATEN.iN.......
Micropia_Drome ............................----I...MQLYMDDIIVYAAT..P.......
MX65_Myxxa     ............................RYGYT...YTRYADDLTFSGDD..V.......
Neptune_Fr     ............................HKPAH...YLRYLDDVWGIWTG.sE.......
NeSL_Caeel     h........................qclKTRIK...VLAFADDMAILTDS..P.......
orf2_Calot     qr......................kvknQNSIS...LIRYADDFVILAPN..K.......
Pao_Bmori      p.........................eaAATIQ...NRHYVDDYLDIFKG..L.......
Pat_Panre      ............................--GVN...CLLYLDDLLVWSET..Y.......
Penelope1_Av   ............................NRPIV...WLRYVDDIFCLFTI.sE.......
Penelope1a_Av  ............................NKPMI...WLRYVDDIFCIFTI.pE.......
Penelope2_Av   ............................NKPQV...WFRYVDDIFCIFKN..D.......
Penelope2a_Av  ...........................yNKIKL...YLRYVDDTFIILNG.kE.......
Penelope3_Av   ...........................nNGLLY...WRRFVDDTYAIIKK..D.......
Penelope3a_Av  ...........................tNGVEY...YRRFVDDTFIIAKK..D.......
Penelope3b_Av  ...........................lNGVLY...WKRFVDDCFAIIKE..D.......
Penelope5a_Av  ...........................qCGVHE...WLRYVDDTFVLLEP..T.......
Penelope_Dv    ............................IKPRL...LTKYVDDLFAITNK.iD.......
pol_BAEVM      ............................-PEVT...LLQYVDDLLLAAPT..K.......
pol_CERV       ............................---KY...CCVYVDDILVFSNT.gR.......
pol_HTLV2      ............................-PTST...IVQYMDDILLASPT..N.......
Poseidon_Tn    ...........................gAAPSR...WFRYVDDTWVKIQT.kE.......
pseudo_Shark   ...........................gPKPHL...FLRYIDDCIGAASC.sH.......
R1_Dromr       h.........................vgNAKVN...ACAFADDLMLFAST..P.......
R2_Drome       k.........................vgNAITN...AAAFADDLVLFAET..R.......
R4_Av          yrtas.................gklknmQVELS...HLFYMDDLKLYGSS..S.......
R9_4_Av        t........................idnIGTTN...ARCFADDLTLISSS..R.......
R9_Av          t........................idnIGTTN...ARCFADDLTLISSS..R.......
R9a_Av         r........................idnIGSTN...IKCFADDICLISGT..K.......
RTE1_Av        i........................nvsGILVN...NLRFADDIDLIDED..L.......
RTE2_Av        sgvnfsygsn.......dfchgknenhvDFDIL...ALLYADDLVAMCEK..I.......
RTE3_Av        k.........................igGYNCN...NLRYADDTVLIAST..E.......
RTE4_Av        ekgelgfi..........tnlrqstqqpAKMVH...DLDFADDIALIESN..F.......
RTE_BovB_Av    gg......................ikigGRNIN...NLRYADDTTILAET..A.......
SART1_Bommo    ............................--GVQ...VICYADDTLVTARG..D.......
SLACS_Trybg    ............................-PEAQ...FTAYLDDVTVAAPP..-.......
Soliton1_Av    ............................---HW...KHLYADDFALLVAP.sS.......
Soliton2_Av    ............................-----...SHIFADDLSVLITPsiT.......
Soliton3_Av    ............................----S...GHLFADDLCVLIKA..Pivrslsp
Soliton4_Av    ............................----P...VHVYADDLCIIIRG..Pitkklqn
Soliton5_Av    ............................-----...--------------..-.......
Soliton6_Av    ............................---LV...CHLFADDLAIVITG.aL.......
Soliton6a_Av   ............................----T...SHLFADDLALVMFG.qL.......
Soliton6b_Av   ............................----C...SHLFADDLALLLKG.sL.......
Soliton7_Av    ............................---CL...SHFFADDLAAILAG..S.......
Soliton8_Av    ............................---CT...SHFFADDVVVLIAG..Q.......
Soliton9a_Av   ............................---CT...SHFFADDVAAVLAG..Qlgi....
Soliton9b_Av   ............................---CT...SHFFADDVAAILAG..Q.......
Ta11_Arath     gr......................israSPSTS...HLLFADDSLFFCKA.dP.......
Tad1_Neuro     ............................--NTI...TVGFADDTNVVAVA..R.......
TelKA1_Av      ............................----C...CLVYIDDVVIYSST..F.......
TelKA1a_Av     ............................----C...CLVYIDDVVIYSST..F.......
TelKA2_Av      ............................----S...CLVYIDDVIIYSSN..F.......
TelKA3a_Av     ............................----C...CLVYLDDIIVFSAT..F.......
TelKA3b_Av     ............................----C...CLVYLDDIIVFSTT..F.......
TelKA4_Av      ............................----C...ALVYLDDIIVYSSS..F.......
TERT1_Calb     ...........................sKQDFL...FVRLVDDFLLVTPD.sN.......
TERT_Giain     ...........................sSRLFF...YRTFVDDWLLLTTS.iA.......
TERT_Ratno     ............................-RDGL...LLRFVDDFLLVTPH..L.......
TERT_Schpo     ............................KKGSV...LLRVVDDFLFITVN.kK.......
Tf2_Schpo      ............................---SH...VVCYMDDILIHSKS..E.......
Tnt1_Tobac     sd......................rfseNNFII...LLLYVDDMLIVGKD..-.......
TRAS1_Bommo    ............................--GEY...IQAFADDVVLVFDG..D.......
TRS1_Trybr     ............................--LLQ...HGFFADDLTLFSRH..T.......
Tx1_Av         pgaflpgsqfrairqiifpindnilnteQVKIK...TIAYADDINTLVRN..R.......
Ty3_Caeel      ............................---VC...AFVYVDDLLIASKD..M.......
Ty3_Yeast      ............................-----...--VYLDDILIFSES..P.......
Vesta1a_Av     ............................-----...-SVYLDDIIIFSKS..F.......
Vesta1b_Av     ............................-----...-LVYLDDIVVFSTS..F.......
Vesta2_Av      ............................-----...-LVYIDDIVVFSHS..F.......
Vesta3_Av      ............................-----...-LIYLDDIIVFSRS..Y.......
Vesta4a_Av     ............................-----...CLVYLDDIVLYSRT..F.......
Vesta4b_Av     ............................-----...ARVYLDDIIIFSRT..L.......
Vesta5_Av      ............................-----...-IVYLDDILIYSDN..F.......
Vesta6a_Av     ............................----Y...TAVYLDDIIIFSDS..F.......
Vesta6b_Av     ............................----Y...VVVYLDDIVIFSKN..I.......
Vesta6c_Av     ............................----Y...VVIYLDDIVVFSHS..L.......
Vesta7_Av      ............................----Y...CLVYIDDILIFSQS..F.......
Vesta_Pr       ............................-----...-IVYLDDIVVFSKT..Y.......
YM40_Marpo     yt......................giqtGSRVR...YVRYADDWVIGVTG..P.......
Zepp_Chlvu     la......................lpsgEPAPV...MHQHADDTSVHART..P.......
|g437.t1       ............................LEDEF...AVRHEDDLLIISPH..R.......
|g1430.t1      ............................---HF...KHLFADDLAVVLSP..S.......
|g1881.t1      ............................---TE...HGLFADDTALWTSG..H.......
|g2161.t1      ............................-----...CIVYLDDVLIFSDT..F.......
|g5388.t1      ............................----Y...CLAYIDDILIFSQT..L.......
|g5709.t1      ............................-----...--------------..-.......
|g7101.t1      vq.......................fgdNEFIT...DLMFADDSVVFAET..E.......
|g7754.t1      ............................---HY...KHLFADDLAIVIAP..Spylasas
|g9379.t1      ............................----L...YGRYIDDVFMTSNL.sL.......
|g9995.t1      ............................--KGL...FELYLDDIIVYSRT..F.......
|g10179.t1     ............................-----...SIVYLDDIVLFSKT..F.......
|g12145.t1     ............................----V...CHLFADDLAIVMKG.aM.......
|g12206.t1     ............................-----...--------------..-.......
|g12424.t1     ............................--PIH...VHAYVDDIAIAYIP.sFhlklkp.
|g12542.t1     vq.......................fgdNEFIT...DLMFADDSVVFAES..E.......
|g12819.t1     ............................-----...--------------..-.......
|g13823.t1     i........................mvdGEPLN...HLRFADDIILFAHD..V.......
|g14695.t1     ............................SQNEL...YGRYIDDVFMTTNS..L.......
|g15501.t1     sgvrfsygsn.......dfchgkhekhsDFDIL...ALLYADDLVVMCDK..I.......
|g16665.t1     ............................----Y...ALAYIDDIIIYSKT..F.......
|g16668.t1     ............................----Y...ALAYIDDVIIYSKT..F.......
|g16683.t1     ............................----F...CLIYLDDIIVFSKS..F.......
|g16809.t1     ............................-----...-VCYLDDIIVTGST..T.......
|g17366.t1     ............................----M...CFFFADDLAAVLAD..H.......
|g18176.t1     ............................NSFGL...YVRYIDDIFIIINW..P.......
|g18802.t1     ............................RTASL...YFRYIDDLFIMSNI..H.......
|g19122.t1     ............................----Y...CLVYIDDVLIFSQS..F.......
|g19871.t1     ............................DQQEI...YGRRLDKIFLTWNK.sE.......
|g20422.t1     ............................---TE...HGLFADDTALWTTS..N.......
|g20436.t1     ............................----F...VLVYLDDIMIYSNS..F.......
|g21387.t1     ............................NENEL...FGRCYDKIFLTWNG.sK.......
|g21620.t1     ............................-----...--------------..-.......
|g21668.t1     ............................ITGEF...YGRYIDDIFITWNK.sE.......
|g21796.t1     ............................-----...--LYVDDIFFTSNQ.pL.......
|g21941.t1     v........................rigGMTIN...NLRFADDIDLMEED..L.......
|g22650.t1     ............................-----...-IAYLDDILITGKS..E.......
|g23551.t1     ............................VTCEF...YGRYIDDVFMTWNR.sE.......
|g23579.t1     ............................NSHGL...YIRYIDDIYIAINW..P.......
|g23963.t1     ............................-----...SFVYLDDIVVFSTS..F.......
|g23973.t1     ............................RTASL...YFRYIDDLFIMSNI..H.......
|g23975.t1     ............................NANEI...YGRH----------..-.......
|g25293.t1     ............................-----...--------------..-.......
|g25294.t1     ............................-----...--------------..-.......
|g25576.t1     ............................----I...TLVYLDDTIVYSPS..F.......
|g25780.t1     ............................---HW...KHLFADDLAILFTP..D.......
|g25895.t1     ............................----S...VHMFADDLAIVLTG.sL.......
|g26504.t1     ............................MSGEF...YGRYIDDVFMIWNR.sE.......
|g27031.t1     ............................----S...SHFFADDVAAVLAG..Qigirytd
|g27571.t1     ............................----S...VHMFADDLAIVLTG.sL.......
|g27592.t1     enaeygfi..........tnkrqssrqpAATIH...DLDFADDIALLENS..L.......
|g27611.t1     ............................LEDEF...AVRHEDDLLIISPH..R.......
|g27912.t1     ............................SSNEI...CSRYIDDIICTSNE.sF.......
|g27920.t1     ............................NANEI...YGRYIDDIFFTSNQ.pL.......
|g27986.t1     ............................---TE...HGLFADDTALWTSQ..I.......
|g29270.t1     ............................-----...--------------..-.......
|g29911.t1     ............................----H...TLAYIDDIIIYSRT..F.......
|g29985.t1     ............................---HW...KHLFADDLATLIAP..S.......
|g30425.t1     ............................-----...CIAYLDDLLITGPT..E.......
|g30539.t1     ............................SSNEI...YGRYIDDVFFTSNK.aL.......
|g31211.t1     ...........................rNGLLY...WKRYVDDTFAIVEK..H.......
|g31260.t1     ............................-----...SSVYLDDIIIFSKS..F.......
|g31396.t1     ............................ANNEI...CGRYRDDVFLTADS..L.......
|g31632.t1     ............................-----...-------CCLHLQD..L.......
|g32215.t1     ............................----S...VHMFADDLAIVLDG..A.......
|g32278.t1     ............................TSNEL...YGRYIDDIIFTSND.sA.......
|g32488.t1     ............................-----...--------------..-.......
|g32665.t1     ............................-----...ALVYLDDIVVFSKT..Y.......
|g32958.t1     ............................NRPTV...WLRYVDDIFCLFTI.pE.......
|g33167.t1     ............................----H...MLAYIDDIIIYSRT..F.......
|g33533.t1     ............................NKPIV...WLRYVDDVFCLFTI.sE.......
|g33708.t1     ............................----Y...VLVYLDDILIFSKS..F.......
|g33711.t1     ............................NTNEI...YRR-----------..-.......
|g34205.t1     a........................nlsGTLVS...NLRFADDIDLISEN..H.......
|g34350.t1     n........................nvsGILIS...KLRFADGIAFINED..-.......
|g34353.t1     ............................PSREL...YGQYIDDVFFTWNG.sK.......
|g34368.t1     gg......................inigGRNIN...NIHFADDTTILAET..A.......
|g34564.t1     ............................-----...-VAYLDDIIVTGCS..E.......
|g34900.t1     ............................----L...SFFFADDLAAVLAG..Q.......
|g34952.t1     ............................QHNGI...YGRYIDDIFIVTNQ..S.......
|g35498.t1     ............................----S...CLVYIDDVIIYSSN..F.......
|g35776.t1     lgvlppggqfetirntfltendqrkdveQVRIK...TIAYADDVNTIVRN..F.......
|g36066.t1     ............................-----...--------------..-.......
|g36121.t1     sgvkfsygsn.......dfchgknekhvDFDIL...ALLYADDLVAMCEK..-.......
|g36548.t1     ............................NSFGL...YVRFIDDIFIAIDW..P.......
|g36550.t1     gi......................qwnnMSRFT...DLDFADDIVLLANT..E.......
|g37897.t1     i........................kigGRNIN...NIRYADDTTILAET..A.......
|g37985.t1     ............................--HTE...HGLFADDTALWTTS..N.......
|g38399.t1     ............................-----...--------------..-.......
|g38442.t1     ............................-----...TLVYIDDIVVFSRS..F.......
|g38786.t1     ............................AHNEL...YGRYIDDVFMTSNL.pL.......
|g38984.t1     ............................NTNEIygrHVQYIDDIFFTSDQ.lL.......
|g39521.t1     ............................----H...MLAYIDDIIIYSRT..F.......
|g39533.t1     ............................-----...--------------..-.......
|g39535.t1     ............................----C...CLVYLDDIIVFSAT..F.......
|g39987.t1     ............................---TE...HGLFADDTALWTSG..H.......
|g40265.t1     ............................-----...--------------..-.......
|g40506.t1     g.........................nnTKLLV...WHRYVDDTFTIFKH..D.......
|g40510.t1     ............................NSGGL...YFRYIDDIFLAVNW..P.......
|g40514.t1     ............................-----...--------------..-.......
|g40603.t1     ............................----Y...ALAYIDDVIIYSTT..F.......
|g40906.t1     ............................-----...--------------..-.......
|g40939.t1     ............................---SA...VHLYVDDLTIVYIP..P.......
|g41280.t1     ............................----F...VVVYLDDIVIFSKD..I.......
|g41299.t1     ............................-----...--------------..-.......
|g41352.t1     ............................SSNET...YGRYIDDIIFTFNG.sL.......
|g41353.t1     ............................-----...--------------..-.......
|g41674.t1     ............................----Y...SLAYLDDVIIYSTT..F.......
|g41692.t1     ............................----C...CLVYLDDILYFL--..-.......
|g41723.t1     ............................---TE...HGLFADDTALWTSS..N.......
|g41725.t1     ............................----Y...VVVYLDDILVFSKT..I.......
|g41776.t1     ............................-----...--------------..-.......
|g41997.t1     ............................-----...--------------..-.......
|g42097.t1     ...........................kNGVEH...YKRFVDDTFVIAHK..D.......
|g42231.t1     ............................NTNEIygrHVQYIDDIFFTSNQ.pL.......
|g42528.t1     ............................ICGEF...FGRYIDDVFMAWNR.tE.......
|g42673.t1     ............................----I...CLSYLDDIIVYSSS..F.......
|g42740.t1     ............................----S...IHMFADDLALVLDG..A.......
|g42843.t1     ............................NTNEIygrHVQYIDDIFFTSNQ.pL.......
|g42895.t1     ...........................qCGVHE...WYRFVDDTFVLLEP..A.......
|g42998.t1     ............................---TE...HGLFADDAALWTSG..Hpls....
|g43092.t1     ...........................qNGLVF...WRRYVDDTFAIIAE..N.......
|g43671.t1     k.........................igGYNFN...NLRYADDTVLIAST..V.......
|g43716.t1     ...........................rNGLLY...WRRYVDDTFAIVEK..D.......
|g43861.t1     ............................RTSSL...YFRYIDDLFIMSNI..H.......
|g43874.t1     ............................NSGGL...YFRYIDDIFLAINW..P.......
|g43889.t1     q.........................igNVKVD...SLLFADDIARLATS..E.......
|g44002.t1     ............................----I...TLVYLDDIIVYSPS..F.......
|g44088.t1     ............................----I...ALVYLDDVIIYSRS..L.......
|g44206.t1     ............................-----...--------------..-.......
|g44338.t1     ............................SSNEI...YGRYIDDVFFTSNE.tL.......
|g44396.t1     ............................----I...TLVYLDDIIIYSKS..F.......
|g44587.t1     ............................----C...CLVYINDVIIYSTN..F.......
|g44798.t1     ............................AHNEI...YDRYIDDFFMKTNS..L.......
|g45220.t1     ..........................tnENYGR...HVQYIDDIFFTSNQ.pL.......
|g45558.t1     ............................-----...-VSYLDDIIVTGKD..F.......
|g45677.t1     ............................-----...PLVYIDDIVMFSRS..F.......
|g45900.t1     ............................---SA...VHLYVDDLTIVYIP..P.......
|g45939.t1     ............................----Y...VVVYLDDILVFSKT..I.......
|g46086.t1     ............................----S...CLVYIDDIVIYSPT..F.......
|g46302.t1     ...........................aNGVEY...YRRFVDDTFIIARK..D.......
|g46386.t1     ............................---HW...KHLYADDLAILIAP..S.......
|g46895.t1     ............................-----...--------------..-.......
|g46899.t1     ............................----Y...TLVYLDDVIIFSRT..F.......
|g47097.t1     ............................-----...ALVYLDDIIVFSKT..Y.......
|g47117.t1     ............................---AE...HGLFVDDTALWTSG..N.......
|g47122.t1     ............................-----...--------------..-.......
|g47300.t1     ............................RTCSL...YFRYINDLFIMTNV.yR.......
|g47365.t1     ............................NSFGL...YYRFIDDVFIIINW..P.......
|g47725.t1     ............................NSFGL...YFRYIDDLFIIINW..P.......
|g48262.t1     ............................-----...CVAYLDDLLITGPT..E.......
|g48810.t1     ............................----Y...VVVYLDDIVIFSHS..L.......
|g48870.t1     ............................-----...-VAYLDDIIVTGCS.eL.......
|g48885.t1     ............................----Y...VVVYLDDIVIFSHS..L.......
|g48891.t1     ............................----H...MLAYIDDIIIYSRT..F.......
|g49082.t1     ............................RTFSL...YYRYIDDLFIMSNV..H.......
|g49091.t1     ............................-----...--------------..-.......
|g49365.t1     ...........................qSGVCE...WHRYVDDTFVLLEP..S.......
|g49395.t1     ............................----L...SHFFADDLAAIVAG..S.......
|g49553.t1     ............................-----...--------------..-.......
|g49865.t1     ............................---TE...HVLFADDTALWTSS..N.......
|g49980.t1     ............................-----...SSVYLDDIIIFSKS..F.......
|g50336.t1     ............................----F...CLAYIDDILIFSRT..L.......
|g50355.t1     i........................kisGTYIN...NLKFADDIDLLSED..H.......
|g50800.t1     ............................----C...CLVYLDDIIVFSTT..F.......
|g50911.t1     ............................-----...-VAYLDDILITGRT..E.......
|g50942.t1     ............................----Y...VVVYLDDIVIFSHS..L.......
|g50976.t1     ............................NSGGL...YFRYIDDIFIIINW..P.......
|g51130.t1     ............................-----...-VAYLDDILITWKT..T.......
|g51171.t1     ............................QSGEF...YGRYIDDVFMTWNR.tE.......
|g51502.t1     ............................HGNGI...YCRYIDDIFIAANT..T.......
|g51606.t1     ............................-----...--------------..-.......
|g51705.t1     ...........................hHGVVY...WKRYVDDTITIVKV..D.......
|g52382.t1     ............................NSGGL...YLRYIDDIFLAINW..P.......
|g52397.t1     ............................-----...--------------..-.......
|g52682.t1     ............................LHHGM...YGRYIDDIFMTTDQ..S.......
|g52731.t1     ............................ITGEL...FGRYIDDILMTWNE.sE.......
|g53220.t1     v........................idgIGSTN...ARCFADNLTLVSSS..R.......
|g53243.t1     ............................----Y...VVIYLDDIIIFSHS..F.......
|g53458.t1     ............................QHNGI...YGRYIVDIFIVTNQ..S.......
|g53599.t1     i........................nisGTVIN...NLRFADDIDLIDED..N.......
|g53817.t1     ............................-----...--------------..-.......
|g53889.t1     g.........................raPKLLA...WCRYVDDTFTIVRP..D.......
|g54025.t1     ............................-----...CIAYLDDILITGAN..E.......
|g54079.t1     ryeta................cgrkenlTLSLS...HQFYMDDLKLYASS..R.......
|g54428.t1     ............................NSFGL...YFHSIDDIFIIINW..P.......
|g54658.t1     ............................---TE...HGLFADDTALWTSG..H.......
|g54759.t1     ............................-----...--------------..-.......
|g55151.t1     ............................QQGEL...YGRYIDDVFMSSNM.sT.......
|g55353.t1     ............................-----...--------------..-.......
|g55375.t1     ............................-----...--------------..-.......
|g55579.t1     t.........................gdLFGSI...LYKYIDDIFMTWNR.sE.......
|g55594.t1     ............................NSGGL...YLRYIDDIFLAINW..P.......
|g55809.t1     ............................RTCSL...YFRYIDDLFIMTNV.hR.......
|g55927.t1     mgitgiqlayg....sndfhhtdhdkyeEFDLL...ALMYADDLVTMCDI..M.......
|g56007.t1     q.........................kdAKLLA...WCRYVDDTFTIVKS..D.......
|g56022.t1     ............................-----...--------------..-.......
|g56210.t1     ryeta................cgrkenlTLSLT...HQFYMDDLKLYASS..R.......
|g56483.t1     ...........................qNGLIF...WRRYVDDTFAIIEE..N.......
|g56576.t1     ............................----Y...ALAYIDHVIIYSTT..F.......
|g56610.t1     ............................DQQEI...YGRRLDQIFLTWNK.sE.......
|g56612.t1     ............................-----...--------------..-.......
|g56667.t1     ............................---HW...KHLFADDLAILFAP..D.......
|g56935.t1     ............................-----...--------------..-.......
|g57199.t1     ............................NSGGL...YFRYIDDIFLAINW..P.......
|g57215.t1     ............................NNEKK...IFRYVDDILIITKM.kE.......
|g57398.t1     ...........................qSGVCE...WHRYVDDTFVLLEP..T.......
|g57717.t1     ............................---TE...YGLFADDTGL----..N.......
|g57862.t1     ............................-----...--------------..-.......
|g57974.t1     ...........................rNGLLY...WKRYVDDPFAMVEK..H.......
|g58022.t1     ............................-----...-IAYLDDILITGKN..E.......
|g58039.t1     i........................nvsGILIN...NLRFADDIDLIDED..L.......
|g58269.t1     ............................NSLGL...YLRFIDDIFIIVNW..P.......
|g58572.t1     ............................ASNEI...YGRYIDDIFFTSNQ.sL.......
|g59119.t1     ............................----C...CLVYIDDVVIYSPT..F.......
|g59120.t1     ............................----C...CLVYIDDVVIYSPT..F.......
|g59179.t1     ............................PTHEI...YGRYIDDVFFTWNG.sQ.......
|g59514.t1     ............................QQGEL...YGRYIDDVFMTSNM.sI.......
|g59594.t1     ............................-----...--------------..-.......
|g59678.t1     ............................PSHEI...YGRYIDDVFFTWNG.sE.......
|g59912.t1     ............................-----...--------------..-.......
|g59922.t1     ............................-----...--------------..-.......
|g60020.t1     ............................-----...--------------..-.......
|g60028.t1     ............................-----...ALVYIDDIVVFSRS..F.......
|g60054.t1     ............................QSG--...--------------..-.......
|g60143.t1     n.........................neTKLLA...WRRYVDDTFTIFKN..D.......
|g60217.t1     ............................NTNEI...YGRYIDDIFFTSNQ..P.......
|g60348.t1     ............................-----...--------------..-.......
|g60417.t1     ............................---TE...HGLFADDTALWTST..I.......
|g60480.t1     ............................-----...--------------..-.......
|g60786.t1     ............................YNQEL...FGRHKDQIFFTWNK.sY.......
|g60820.t1     ............................ITGEL...FGRYIDDILMTWNK.sE.......
|g60871.t1     ............................----H...TLTYIDDIIIYSRT..F.......
|g60882.t1     ............................-----...--------------..-.......
|g61404.t1     ............................---TE...HGLFADDTALWTST..I.......
|g62110.t1     ............................-----...--------------..-.......
|g62224.t1     ............................AHNEL...YGRYIDDVFMTSNL.sL.......
|g62230.t1     ............................-----...--------------..-.......
|g62410.t1     ............................SSNEI...YGRYIDDVFFTSNE.aL.......
|g62646.t1     ............................-----...TLVYIDDIVVFSRS..F.......
|g62660.t1     ............................SSNEI...Y-------------..-.......
|g62848.t1     ............................HHGV-...--------------..-.......
|g62909.t1     ............................-----...--------------..-.......
|g63290.t1     ............................-----...--------------..-.......
|g63396.t1     ............................-----...--------------..-.......
|g63510.t1     n.........................ktSKLLA...WCRYVDDTFTIVKC..D.......
|g63548.t1     ............................-----...--------------..-.......
|g63572.t1     ............................SQNEL...YGRYIDDVFMTTNS..L.......
|g63591.t1     ............................-----...CIAYLDDTLITGAN..E.......
|g63679.t1     ............................---TE...HGLFADDTALWTSG..H.......
|g63700.t1     ............................PSREL...YGRYIDDVFFTWNG.sK.......
|g63787.t1     ............................---TE...HGLFADDTALWTSG..H.......
|g63899.t1     ............................VRHEM...YGRYIDDIFMTTNL.sI.......
|g64107.t1     ............................----Y...CLAYIDDILIFSQT..L.......
|g64142.t1     ............................-----...--------------..-.......
|g64191.t1     ............................----Y...CLAHIDD-------..-.......
|g64394.t1     ............................-----...--------------..-.......
                                                                           

AI1M_Yeast     ......N.............DCKMIKRDLNN.......FLNS.LG....LTMNEEKTLIT
Athena_Av      ......Q.............--------NLT.......KLLDtAN....KFHPNIKLEYQ
Athena_Hc      ......N.............--------QLN.......VLLNrIE....KKDENIRITRS
Athena_Pr      ......G.............--------QIN.......QLLDqAD....QQDENIRITRT
AthenaL2_Av    ......I.............------RHLLK.......ETDR.WN....TIDSNIKLSAN
AthenaL3_Av    ......Q.............------RHLHQ.......QIDR.WN....KFDKNIILKAN
AthenaM_Av     ......E.............E---ILK----.......----.--....-----------
AthenaO_Av     ......E.............--------LLE.......GLVRhWN....RIDENIKLTAD
BEL_Drome      ......E.............ELMILKDELIA.......LLDK.-G....KFKLRKWSSNS
Cer1_Caeel     ......E.............QHLQDVKEALT.......RIRK.SG....MKLRASKCHIA
Cercyon_Sm     ......L.............E------HTYK.......LINNvFN....DIKFTMKQESN
COB3_Marpo     ......A.............LAREVMERVSR.......FLKDvLH....LEINPEQTRLG
COI1_Podan     ......E.............TARAIKERIAA.......YLKDiLK....LELSMEKTLIT
Copia_Drome    ......-.............-MTRMNNFKRY.......LMEKfRM....TDLNEIKHFIG
CRE1_Crifa     ......A.............EGARAAEAYAD.......ALET.VG....VVTNARKSMVV
CRE2_Crifa     ......A.............AVQDFLAEAGP.......QLSR.VG....FDINPAKSHHL
CZAR_Tcruzi    ......G.............MLGKVCEATSR.......AMRA.LG....IETNEDKTEVL
DIRS1_Dictyo   ......E.............ECLSNLKKTMD.......LLVK.LG....FKLNLEKSVLE
Doc_Drome      ...katA.............LLSRHLTSVER.......WLAD.WR....ISINVQKCKQV
dpol_DHBV      ......R.............HLNSISHAVCT.......FLQE.LG....IRINFDKTTPS
dpol_HBV       ......Q.............HLESLYTAVTN.......FLLS.LG....IHLNPNKTKRW
DRE_Dictyo     ......M.............DHFLMNEWIKK.......FCQA.TS....AKINQTKCSCI
EC67_Ecoli     ......F.............PGVVLGKVLVK.......EIEN.SG....FEINDSKTRLT
EC86_Ecoli     ......K.............KVVKARDFLFS.......IIPS.EG....LVINSKKTCIS
EC107_Ecoli    ......-.............NARQVKNKVCG.......LLAE.LG....LSLNKRKGCLI
GilM_Giain     ......I.............PIDTVKSDAQS.......ALSR.IG....LTVELSKCSST
Gypsy_Drome    ......S.............DHVRHIDTVLK.......CLID.AN....MRVSQEKTRFF
Hebe1_Av       ...nlnT.............RLQQSIDAFES.......WCKS.WK....LKLQPTKTELI
Hebe2_Av       ......Ttg........lklRLQQSIDAFES.......WCSS.WK....LQLQPTKTELI
Hebe7_Av       ......-.............TLTNLNTRLQQsidafesWCKS.WK....LKLQPTKTEL-
Hebe8_Av       ......-.............TLTNLNTRLQQsidafesWCKS.WK....LKLQPTKTEL-
Hebe10_Av      ......Tltn.......lntRLQQSIDAFES.......WCKS.WK....LNLQPTKTE--
I_Drote        ......Knt.........niSLDNLLNDIGN.......WGSY.SG....ASLSLSKCQHL
Jockey_Drome   ......Sila.......atsGLQEYLDAFQQ.......WAEN.WN....VRINAEKCANV
Juno1_Av       ......D.............QHLVHLDDILN.......RLHE.AN....FRLNVGKCHIA
Juno2_Av       ......L.............EHVQHIEEVCS.......LLHD.AN....FKLNIVKCEIA
Juno3_Av       ......S.............EHLHHLEQVLS.......LLHQ.AN....FRLNATKCEFV
Juno4_Av       ......D.............QHLVHLDDILN.......RLHE.AN....FRLNVGKCHIA
Juno4a_Av      ......V.............QHAQHLDAVLC.......ALQE.AN....IKLNAEKCSIC
Juno4b_Av      ......D.............QHVEHLDRVFK.......ALHE.AN....VKLNATKCSVA
Lian_Aedae     ...tlfD.............LMQSALQVVES.......WCRQ.YG....LSVNPNKTSIV
LINE1_Human    ......V.............SAQNLLKLISN.......FSKV.SG....YKINVQKSQAF
LINE1_Wolf     ......V.............STPRLLQ-LMQ.......HCGSvAG....YIINAQKSVAF
LtrA_Lacla     ......E.............DCQWIKEQLKL.......FIHNkLK....MELSEEKTLIT
Mag_Av         ......E.............EHFQTLEMVLT.......RLSE.FN....LRCNPEKCSFF
Maui_Takru     ......Eete.......klvKLQTCLKDIKS.......WMSS.NF....LLLNPGKTEVM
Mdg3_Drome     ......E.............HLETLKEIFKR.......LVEN.-K....LELRIDKCEFM
Micropia_Drome ......E.............ECMEKTEMVLK.......RAAE.FG....LKIKWKKCNFM
MX65_Myxxa     ......T.............ALERVRALAAR.......YVQE.EG....FEVNREKTRVQ
Neptune_Fr     ......L.............--------QFR.......EFVEtLN....SHDPSIKLKTE
NeSL_Caeel     ......D.............QLQRELSKLDN.......DCTP.LN....LIFKPAKCASL
orf2_Calot     ......T.............QIIVLKEIVKT.......WLAE.MG....LELNPNKTRIV
Pao_Bmori      ......K.............DAVLVTTDFRR.......KHER.KP....TSKTFWIDSEI
Pat_Panre      ......E.............GACEASAKVRA.......LFGK.LG....VVLNNEKSSVT
Penelope1_Av   ......I.............KIKDFHSRINR.......WHEK.LN....FTLELESN---
Penelope1a_Av  ......K.............KIHDFHSRINK.......WHKN.LR....FTLEPESNNS-
Penelope2_Av   ......Q.............NINYMMNKINK.......WHNN.IK....FTVEKEKHNQ-
Penelope2a_Av  ......Q.............DAQELVDFANQ.......LHTK.LK....FTYETEKDFE-
Penelope3_Av   ......A.............NADKIIDILNS.......FDNS.IV....FTFEEEKNNS-
Penelope3a_Av  ......An..........ekKIQSILNSF--.......----.--....-----------
Penelope3b_Av  ......S.............DDKKLLNILNS.......FDVD.VQ....FTVEPEKENSL
Penelope5a_Av  ......T.............EVADVLRI---.......----.LN....NFHPSIKFTYE
Penelope_Dv    ......-.............---------VE.......NILKeLN....SFHKQIKFTME
pol_BAEVM      ......K.............ACTQGTRHLLQ.......ELGE.KG....YRASAKKAQIC
pol_CERV       ......K.............EHYIHVLNILR.......RCEK.LG....IILSKKKAQLF
pol_HTLV2      ......E.............ELQQLSQLTLQ.......ALTT.HG....LPISQEKTQQT
Poseidon_Tn    ......-.............---------VE.......KFTThLN....QTDNFVKFTRE
pseudo_Shark   ......E.............--------DLE.......QFIHfTN....TFHPNLKFTWT
R1_Dromr       ......K.............GLQELLNTTVK.......FLSS.VG....LTLNADKCFTI
R2_Drome       ......M.............GLQVLLDKTLD.......FLSI.VG....LKLNADKCFTV
R4_Av          ......E.............NLTKMVKKVES.......ISTA.IN....MKMNTKKCAVA
R9_4_Av        ......M.............GMNKLLELTTE.......FFKE.RG....LNVNPSKCMSI
R9_Av          ......M.............GMNKLLELTTK.......FFKE.RG....LNVNPSKCMSI
R9a_Av         ......I.............GMGHMISETTK.......FLDE.RG....LQVNAKKCMSI
RTE1_Av        ......S.............SLQRQIELTRT.......AAEQ.SG....LMLNINKTKTM
RTE2_Av        ......S.............DLEKFISCFEK.......VTQQ.YG....LTMSIKKTCVM
RTE3_Av        ......A.............ELQKMINIVST.......ESTK.MG....LSLNVKKSECM
RTE4_Av        ......D.............RAQSQLITTAE.......WASN.VG....LQVNIKKTQLL
RTE_BovB_Av    ......D.............DLQYLLRKVKE.......ESAA.AG....LKLNMKKTFVM
SART1_Bommo    ......Dyrs.......asiLAAAAVATVVA.......RIRK.LG....LEVALHKSEA-
SLACS_Trybg    ......E.............ELKNVCAATAE.......AMEA.LG....IVNNADKTEVL
Soliton1_Av    ......Smsptem.ihdlkkQIEKVLTRLIN.......YSAK.WK....QPINYSKTYWT
Soliton2_Av    ......Kklkpm..idflevEGTRVCDKIAD.......YSKK.WK....QPINLAKTVVQ
Soliton3_Av    iidfieK.............EGNRTCKEISE.......YSRK.WN....QPVNVQKTVM-
Soliton4_Av    tndylgK.............EGTEICKKVME.......YAEK.WK....QPLNVRKTV--
Soliton5_Av    ......-.............-----------.......----.--....-----------
Soliton6_Av    ......Ekrfsvn.irelekQAEVAMKILET.......YADN.NL....LPVNINKTKAM
Soliton6a_Av   ......Edkfsvn.irylekKAEEVMIILEK.......YSDN.II....LPVNIQKTK--
Soliton6b_Av   ......Ekklsqn.iieleeQAKIAMGILSS.......FSKN.YL....LPVNVKKTKAM
Soliton7_Av    ......I.............-----------.......----.--....-----------
Soliton8_Av    ......L.............GMR--------.......----.--....-----------
Soliton9a_Av   ...rftD.............-----------.......----.--....-----------
Soliton9b_Av   ......-.............-----------.......----.--....-----------
Ta11_Arath     ......L.............QGKEIIDILRL.......YGEA.SG....QQLNPDKSSVM
Tad1_Neuro     ......T.............TLQAAWEVCSE.......WAGA.RG....MEFEATKTELM
TelKA1_Av      ......E.............QHIEDLKHVFE.......ALRS.AN....LTLKTSKCHFC
TelKA1a_Av     ......E.............QHLIDLENVFQ.......ALKA.AN....LTLKSSKCQFC
TelKA2_Av      ......N.............QHINDLTEVFD.......ALRN.AK....LTLKASKCHFC
TelKA3a_Av     ......E.............QHQQDLQKVFT.......ALTD.AN....LALKASKCNFC
TelKA3b_Av     ......E.............QHQQDLQKIFT.......ALSD.AN....LTLKASKCNFC
TelKA4_Av      ......A.............NHLSHLELILQ.......QIQQ.SG....LTLKIDKCHFC
TERT1_Calb     ......I.............Y-DQVHNILSG.......KILEsYG....AFVNKDKTVVV
TERT_Giain     ......L.............YIEYLNIMRDH.......GAYFrLS....CFTKPHKN---
TERT_Ratno     ......D.............QAKTFLSTLVH.......GVPE.YG....CMINLQKTVVN
TERT_Schpo     ......D.............A-KKFLNLSLR.......GFEK.HN....FSTSLEKTVIN
Tf2_Schpo      ......S.............EHVKHVKDVLQ.......KLKN.AN....LIINQAKCEFH
Tnt1_Tobac     ......-.............-KGLIAK-LKG.......DLSK.--....--SFDMKDLG-
TRAS1_Bommo    ......Salq.......ierQANTSLEHVQA.......WGVR.NK....LKFAPHKTCAM
TRS1_Trybr     ......E.............RLQCGLNVVLQ.......WSKE.YF....MSVNVAKTKGT
Tx1_Av         ......D.............EERSTMDMFEL.......YSQA.SG....AKVNSSKTEIL
Ty3_Caeel      ......E.............QHLQDVKEALT.......RIRK.SG....MKLRASKCHIA
Ty3_Yeast      ......E.............EHWKHLDTVLE.......RLKN.EN....LIVKKKKCKFA
Vesta1a_Av     ......A.............DHLEHLERVLT.......ALQA.KN....LVLNPPKCVFA
Vesta1b_Av     ......E.............EHLCHLEHVLN.......ALQM.KN....LILNPPKCVFA
Vesta2_Av      ......E.............EHLDHIRQLLY.......VLSK.YN....FQLNPPKCKFF
Vesta3_Av      ......D.............EHLVHIEKVLN.......ALKL.HN....LTLNPAKCELA
Vesta4a_Av     ......D.............EHLHHLHLAFS.......TLAD.AK....LVLNVAKCELA
Vesta4b_Av     ......F.............EHLQHLDLVFT.......IFNI.NK....LVLSPTKCEIA
Vesta5_Av      ......D.............QHLQHVNQVLA.......ILNK.HK....FQLNPPKCEVF
Vesta6a_Av     ......E.............QHVQHLQEIFQ.......ILQD.HN....FTLNPKKCSIA
Vesta6b_Av     ......D.............EHKQHVSDVLS.......TLHN.AN....FQVSPSKCSIA
Vesta6c_Av     ......E.............EHERHVNEVLS.......ILNN.AH....FKVSPSKCTIA
Vesta7_Av      ......K.............EHVHHLNEILL.......VLAK.AK....LQVNPHKCSFA
Vesta_Pr       ......D.............DHLEHLRQVFA.......ALQT.RN....FVLNPPKCELL
YM40_Marpo     ......K.............AAVQIKEEVST.......FLQEkLK....LSLQAEKTRIT
Zepp_Chlvu     ......G.............MRSCWGPSVGL.......HCAA.TG....ARLQRSKSQAL
|g437.t1       ......Y.............RLRRIKLHMNQ.......RLNE.LH....HITNPLKTSLK
|g1430.t1      ......AnwssqllisnlaqQITNVIKELYS.......YSIT.WK....QPINFKKTYWT
|g1881.t1      ......Tlts.......lrsRLQKSIDAFES.......WCKA.WK....LKLQPTKTELI
|g2161.t1      ......E.............QHLQHVNQVLA.......ILNK.HK....FQLNPPKCEVF
|g5388.t1      ......D.............DHLLHLNEVFD.......LLHS.FN....FRLSVEKCTIA
|g5709.t1      ......-.............-----------.......----.--....-----------
|g7101.t1      ......P.............EASAIIQDIKD.......AAYP.YG....LIINADKTKVF
|g7754.t1      mildltE.............QIKQVLKHLID.......YANK.WK....QPINFSKTFWT
|g9379.t1      ......D.............KINFMLDVVNN.......QDEN.IR....-----------
|g9995.t1      ......E.............QHLQDLKKVFL.......ALAD.AN....ITLKSSKCNFC
|g10179.t1     ......D.............EHLHHLQLVFD.......VLSK.AK....LVLNVVKCELA
|g12145.t1     ......Eekfskn.imalekQAELTMKILQK.......YADD.YI....LPVNINKTKAM
|g12206.t1     ......-.............-----------.......----.--....-----------
|g12424.t1     qigqmnE.............RINRDMGNLLK.......YSND.WH....QPLNPNKTEFV
|g12542.t1     ......S.............EASEVIQNVKD.......AAYP.YG....LIVKLDNLQLE
|g12819.t1     ......-.............-----------.......----.--....-----------
|g13823.t1     ......N.............IAGEMLKELNE.......ASAK.VG....LRINRAKTQVM
|g14695.t1     ......S.............QMNTQLNE---.......----.IE....VKDPNIKITRS
|g15501.t1     ......C.............DLEKFICCFEK.......VTQQ.YG....LTMSIKKTCVM
|g16665.t1     ......N.............EHLTHLNEICQ.......LLKD.AR....FRLNPEKCEIA
|g16668.t1     ......S.............DHLTHLNEICQ.......LLKD.AR....FRLNPEKCEIA
|g16683.t1     ......S.............EHLEHVGTVLR.......VLYE.HH....FQLNPPKCDFF
|g16809.t1     ......S.............EHLVNLGNVFE.......RIHD.YG....FHINKSKCSFL
|g17366.t1     ......MgvkfglqcidlerRLHTFFEQLEF.......YSIL.AV....QTINYAKTQAM
|g18176.t1     ......-.............-----LRHLVK.......QIDR.WN....KFDENIQLSAN
|g18802.t1     ......A.............---DVLKGLVR.......FWNR.--....LDINIELSESI
|g19122.t1     ......E.............EHVHHLNEILL.......VLAT.AK....LQVNPHKCSFA
|g19871.t1     ......E.............ALHQLIETINT.......ASNR.YH....LHLTKTINNNN
|g20422.t1     ......Tlts.......ltqRLQQSIDAFES.......WCKS.WK....LKLQPTKTEMI
|g20436.t1     ......E.............EHVRHLDEILA.......TLSR.HQ....FQLNLKKCLVA
|g21387.t1     ......K.............QLRSLLYSSSS.......FMK-.--....-----IKTSIG
|g21620.t1     ......-.............-----------.......----.--....-----------
|g21668.t1     ......Q.............QLRKLLDEANQ.......WHPN.IK....LEYKISRS---
|g21796.t1     ......N.............KINEMLDHAKD.......FHPN.IK....LVRQIGKNVS-
|g21941.t1     ......G.............LLKRQ------.......----.--....-----------
|g22650.t1     ......E.............EHLATLEMVLE.......KLSD.FG....LRCNMEKCSFF
|g23551.t1     ......E.............DLINLLDQANT.......WHLN.IK....LDYKIGKTV--
|g23579.t1     ......K.............------HHLIK.......QIDR.WN....GFDSNIKLSAN
|g23963.t1     ......D.............DHIQHLNAVLT.......ALQS.KH....LVLNPPKCIFA
|g23973.t1     ......A.............---DVLKGLVR.......FWNR.--....LDINIELSESI
|g23975.t1     ......-.............-----------.......----.--....-----------
|g25293.t1     ......-.............-----------.......----.--....-----------
|g25294.t1     ......-.............-----------.......----.--....-----------
|g25576.t1     ......D.............QHIQHLDQVLC.......ALHK.AN....VKLNSKKCSLA
|g25780.t1     ......SslappnmiqdiveHLEEVLVRLID.......YSKT.WK....QPINFNKTYWM
|g25895.t1     ......Ekrlsln.isdlemRAKDVMRQLEI.......FSTN.SL....LPVNTNKTKAL
|g26504.t1     ......K.............ELIKLLDEANT.......WHPN.IK....LDYKIGQC---
|g27031.t1     qcidleK.............RIKSFVDYLEY.......YASI.AD....QPLNRSKTEAL
|g27571.t1     ......Ekrlsln.isdlemRAKDVMKQLEL.......FSTN.SL....LPVNTNKTKAL
|g27592.t1     ......E.............RAQSQLIQTTK.......RASE.VG....LQINIKKTKVL
|g27611.t1     ......Y.............RLRRIKLHMNQ.......RLNE.LH....HVTNPLKTSLK
|g27912.t1     ......D.............-------KINR.......MLYE.AH....LFHHNIKLVRQ
|g27920.t1     ......E.............KINEMLDHAND.......FHPN.IK....LVRQIGKNVS-
|g27986.t1     ......Sttg.......lneRLQQSIDAFES.......WCSS.WK....LKLQPTKTELV
|g29270.t1     ......-.............-----------.......----.--....-----------
|g29911.t1     ......P.............EHAQHIEEVCS.......LLNN.AN....FKLNIAKCEIA
|g29985.t1     ......SaltpkemmkslrrQLARILRSLIN.......YSIT.WK....QPINFNKTYWT
|g30425.t1     ......A.............AHLHTLDQVLK.......KLAD.YG....FTCNPAKCVFF
|g30539.t1     ......D.............KVNEMLDTANN.......WHPN.IK....LARN-------
|g31211.t1     ......A.............NVEKIVDILNS.......FDND.IV....FTFEEEKHNC-
|g31260.t1     ......E.............EHLAHLERVLI.......ALQA.KN....LVLNPPKCVFA
|g31396.t1     ......H.............QLCIKLNIAEK.......----.--....-----------
|g31632.t1     ......-.............------QKAFL.......ALAD.AN....ITLKSSKCNFC
|g32215.t1     .....iEkrlsdn.iidlekQASTSMMKLEQ.......YSNE.LI....LPVNVAKTKAL
|g32278.t1     ......D.............KVKQKLQDANN.......YHPN.IK....LTSTTDKTVS-
|g32488.t1     ......-.............-----------.......----.--....-----------
|g32665.t1     ......E.............DHMFHLAQVFS.......AIQE.RN....LVLNPPKCELL
|g32958.t1     ......T.............QIKDFHSRINK.......WHDK.LS....FTIELESNNS-
|g33167.t1     ......P.............EHAKHIEEVCS.......LLND.AN....FKLNIAKCEIA
|g33533.t1     ......T.............SIRDFHSRINK.......WHEK.LN....FTLELESNKS-
|g33708.t1     ......E.............EHMDHLRELFA.......VLSD.HR....FTLNPSKCSLA
|g33711.t1     ......-.............-----------.......----.--....-----------
|g34205.t1     ......I.............ALQEQIQQLTT.......TAAE.AG....LLVNTRKTKTM
|g34350.t1     ......-.............-----------.......----.--....-----------
|g34353.t1     ......Q.............NLTKILDAANK.......LHLN.IK....LEYHISKS---
|g34368.t1     ......D.............DLQYLLKKVEK.......KCSC.W-....-----------
|g34564.t1     ......L.............DHLKNLKNVFA.......RIQD.FG....FKINKQKCSFL
|g34900.t1     ......Mgvry....tdqcmDLERRLSILFE.......YLEY.YSilsvQPINYSKTQAM
|g34952.t1     ......-.............-----LAEVQL.......ELQKaQT....KDINIEITPVI
|g35498.t1     ......N.............QHINDLTEVFD.......ALRN.AN....LTLKASKCHFC
|g35776.t1     ......R.............EEKLTMDIFEL.......YSVT.SS....AEVNSMKIEIL
|g36066.t1     ......-.............-----------.......----.--....-----------
|g36121.t1     ......-.............-----------.......----.--....-----------
|g36548.t1     ......K.............--QRFLKQIDR.......W---.--....-----------
|g36550.t1     ......E.............NLQKMTTALET.......TASN.VG....LRINSEKTNTF
|g37897.t1     ......D.............DLQYLIQKV-K.......KSAA.TG....VKLNMKKNFVM
|g37985.t1     ......Tlts.......ltqRLQQSIDAFES.......WCKS.WK....LKLHPTKTEMI
|g38399.t1     ......-.............-----------.......----.--....-----------
|g38442.t1     ......E.............EHVEHIQQLLS.......ILSK.YN....FQLNPPKCKLF
|g38786.t1     ......D.............KINIILDLVNR.......KDEN.IR....-----------
|g38984.t1     ......N.............KINEMLDDAND.......FHQN.IK....LVRQIGKNVS-
|g39521.t1     ......P.............EHVQHIEEVCS.......LLDD.AN....FKLNITKCEIA
|g39533.t1     ......-.............-----------.......----.--....-----------
|g39535.t1     ......E.............QHQHDLRKVFT.......ALSE.AN....LTLKATKCHFC
|g39987.t1     ......Tlts.......lksRLQQSINEFES.......WCKS.WK....LKLQPTKTELI
|g40265.t1     ......-.............-----------.......----.--....-----------
|g40506.t1     ......V.............KEDEIRQLLNT.......LHQC.IK....FTAEAETNCSM
|g40510.t1     ......I.............------RHLIK.......QVDR.WN....QFDSNIRLSAN
|g40514.t1     ......-.............-----------.......----.--....-----------
|g40603.t1     ......N.............EHVTHLNEICQ.......ILRN.AR....FRLNPEKCEVA
|g40906.t1     ......-.............-----------.......----.--....-----------
|g40939.t1     ......IsqkyaiqkhtiqsLINKDLEKRRI.......YTED.NL....QPVNVKKTES-
|g41280.t1     ......N.............EHKQHLADVLS.......TLHH.AN....FQVSPAKCSIA
|g41299.t1     ......-.............-----------.......----.--....-----------
|g41352.t1     ......D.............-------KINQ.......MLNE.SH....LSHLNIKLVHQ
|g41353.t1     ......-.............-----------.......----.--....-----------
|g41674.t1     ......N.............QHLIHLDDILN.......RLND.AN....FRLNVNKCQIA
|g41692.t1     ......-.............-----------.......----.--....-----------
|g41723.t1     ......Tlts.......lsqRLQQSIDAFES.......WCKS.WK....LKLQPTKTEMI
|g41725.t1     ......E.............EHKKHVDDVIS.......TLHQ.VN....FQVSPPKCFIA
|g41776.t1     ......-.............-----------.......----.--....-----------
|g41997.t1     ......-.............-----------.......----.--....-----------
|g42097.t1     ......T.............NIKTILDILNS.......YDVE.IQ....FTCEEEKDHT-
|g42231.t1     ......N.............KINEMLDNANN.......FHPN.IK....LVRQIGKDVSF
|g42528.t1     ......Q.............ELRKLLADANQ.......WHPNiYN....-----------
|g42673.t1     ......A.............QHLMDVRRVCQ.......VLHA.GN....FTLNASKCSFF
|g42740.t1     .....iEkrlsdn.iiylekQARTSMMKLEQ.......YSHE.LI....LPVNVAKTKAL
|g42843.t1     ......N.............KINEMLDNAND.......FHPN.IK....L----------
|g42895.t1     ......T.............EVADVLKILNN.......FHPS.IK....FTYEDEKDDR-
|g42998.t1     ...slrS.............TLQKTIDAFES.......WCKS.WK....LKLQPTKTELI
|g43092.t1     ......T.............NPQALLTILNS.......FHSS.IQ....FTMESELSGS-
|g43671.t1     ......E.............DLQEMIDIVSK.......ESLK.MG....LSLNVKKSECM
|g43716.t1     ......A.............NVEKIIDILNS.......FDNY.IV....FTFEEENNNT-
|g43861.t1     ......A.............DTL---KGLVR.......FWNR.--....LDKNIELSESI
|g43874.t1     ......I.............------RHFIK.......QVDR.RN....QFDSNIRLSAN
|g43889.t1     ......N.............NLQMALNKFDK.......VCLD.YG....MKISEKKTEVM
|g44002.t1     ......D.............QHLQHLDQVLC.......ALHK.AN....VKLNSKKCSLA
|g44088.t1     ......V.............QHAQHLDAVLC.......ALQE.AN....IKLNAEKCSIC
|g44206.t1     ......-.............-----------.......----.--....-----------
|g44338.t1     ......D.............KVNEMLDTANN.......WHPN.IK....LVRNIGRDVS-
|g44396.t1     ......E.............KHVAHLDLVLT.......ALAK.AN....VKLNPDKCSLV
|g44587.t1     ......N.............QHINDLTEVFD.......ALRN.AN....LTLKASKCHFC
|g44798.t1     ......S.............DLKVQLNIIET.......KDAN.--....----TRITTTT
|g45220.t1     ......N.............KINEMLDNGND.......FHPN.IK....LVRQIGKNVS-
|g45558.t1     ......M.............DHLNNLDKVLA.......RIEE.FG....FHINKSKCSFS
|g45677.t1     ......E.............GHVEHIQLVLS.......ILSK.YN....FQLNPPKCKLF
|g45900.t1     ......IsqkyaiqkhtiqsIINKDLEKLRI.......YTED.NL....QPVNVKKTEYV
|g45939.t1     ......E.............EHKRHVDDVIS.......TLHQ.VN....FQVSPPKCFIA
|g46086.t1     ......E.............QHLIDLRNVLQ.......ALRE.AN....LTLKRSKCCFC
|g46302.t1     ......A.............NEERIQTILNS.......FDEA.VK....FTFESANE--M
|g46386.t1     ......SalssinmiesmieQLKQVLVCLIK.......YSKK.WK....PPINYEKTFWT
|g46895.t1     ......-.............-----------.......----.--....-----------
|g46899.t1     ......C.............DHIRHLDEILS.......ILTT.AQ....LQLNPQKCSFV
|g47097.t1     ......D.............DHLSHLAQVFL.......ALQS.RH....FVLNPPKCELL
|g47117.t1     ......Tltn.......ltsRLQQSIDAFEN.......WCKS.WK....LKWQPTKTELI
|g47122.t1     ......-.............-----------.......----.--....-----------
|g47300.t1     ......D.............-----------.......----.--....-----------
|g47365.t1     ......E.............------RHFKK.......QFDQ.LN....TFDSNIKL---
|g47725.t1     ......Q.............------RHLLQ.......QIDR.WN....KFDENIILKAN
|g48262.t1     ......A.............THLHTLDQVLN.......KLAD.YG....FTCNPAKCVFF
|g48810.t1     ......E.............EHTQHVDEILS.......ILDN.AH....FKVSPSKCTIA
|g48870.t1     ......G.............HLKNFLNAF-A.......RIQD.FG....FKINKQKCSFL
|g48885.t1     ......E.............EHAKHVDEILS.......ILNN.AH....FRVSPSKCTIA
|g48891.t1     ......P.............EHAKHIE----.......----.--....-----------
|g49082.t1     ......E.............DILEG------.......----.--....-----------
|g49091.t1     ......-.............-----------.......----.--....-----------
|g49365.t1     ......T.............VVQDVLNVLNS.......FHPD.IK....FTHEDEKDQR-
|g49395.t1     ......IgmkytlqcielerKLQKFLENLEY.......YSIL.TS....QPINFAKTEGL
|g49553.t1     ......-.............-----------.......----.--....-----------
|g49865.t1     ......Tlts.......lsqRLQQPIDAFES.......WCKS.WK....LKLKPTKTEMI
|g49980.t1     ......E.............EHLAHLERVLI.......ALQA.KN....LVLNPPKCVFA
|g50336.t1     ......D.............DHIIHLNEVFH.......LLHS.FN....FRLSVDKCTIA
|g50355.t1     ......I.............SLQDQILQITN.......AAEE.GG....LLINIKKTKTM
|g50800.t1     ......E.............QHQYDLRKVFT.......ALSE.AN....LTLKASKCNFC
|g50911.t1     ......D.............EHLRTLDMVLS.......KLAE.FG....FTCNPDKCAFL
|g50942.t1     ......E.............EHAHHVAEILS.......ILDK.AH....FKVSPSKCTIA
|g50976.t1     ......L.............R----------.......----.--....-----------
|g51130.t1     ......A.............DHLQTLDTVLA.......RLAD.FG....LTCNPSKCSFF
|g51171.t1     ......E.............ELRQLLNDANE.......WHPN.IK....LDYQIGKS---
|g51502.t1     ......H.............------ELLEG.......LVQH.WN....RIDENIKLTAD
|g51606.t1     ......-.............-----------.......----.--....-----------
|g51705.t1     ......S.............DINKITSILNS.......FHPS.IQ....FTIEPETDQS-
|g52382.t1     ......V.............------RHLMK.......QVDR.WN....QFDSNIHLSAN
|g52397.t1     ......-.............-----------.......----.--....-----------
|g52682.t1     ......I.............--EE----INI.......ELEKaNN....KDINIKISTSI
|g52731.t1     ......Q.............QLRELLLEANQ.......WHPN.IK....LDYKISQN---
|g53220.t1     ......I.............GLNKLISLT--.......-TKE.RE....LDVNPSKCI--
|g53243.t1     ......E.............EHVGHLREIFQ.......ILKD.HQ....FTLNPKKCSIA
|g53458.t1     ......-.............-----LAEVQL.......ELRK.AQ....TKDINIKITPV
|g53599.t1     ......S.............SLQRQVELTKT.......AAEQ.AG....LILNINKTKTM
|g53817.t1     ......-.............-----------.......----.--....-----------
|g53889.t1     ......E.............DGDQVRDLLNI.......FDPC.IR....FTVTPEVN---
|g54025.t1     ......S.............EHLYTLELVLS.......KLSD.FG....LTCNPEKCSFF
|g54079.t1     ......E.............NLKKLLNVVKA.......VSKA.IS....MKINAQKCATA
|g54428.t1     ......Q.............------RHLLQ.......QIDR.WN....KFDKNIILKAN
|g54658.t1     ......Tlts.......lrsRLQKSIDAFES.......WCKS.WK....LKLQPTKTELI
|g54759.t1     ......-.............-----------.......----.--....-----------
|g55151.t1     ......D.............AIRRMLDWMND.......KDGE.--....-----------
|g55353.t1     ......-.............-----------.......----.--....-----------
|g55375.t1     ......-.............-----------.......----.--....-----------
|g55579.t1     ......R.............ELRKLLHGASR.......RHSN.IQ....LDYK-------
|g55594.t1     ......V.............------RHLMK.......QVDR.WN....QFDSNIHLSAN
|g55809.t1     ......D.............T----LNGLVQ.......----.--....-----------
|g55927.t1     ......A.............DLEIFIRIFQQ.......VTQQ.FG....LTMSIKKTRVM
|g56007.t1     ......A.............NEDEFRALLNT.......FDPC.IR....FTVEPEANNT-
|g56022.t1     ......-.............-----------.......----.--....-----------
|g56210.t1     ......E.............NLKQLLNVVKA.......VSKA.IS....MKINTKKCATA
|g56483.t1     ......T.............NPQTLLNILNS.......FHSS.IQ....FTMESESAGS-
|g56576.t1     ......D.............EHVTHLNEICQ.......ILRN.VK....LQ---------
|g56610.t1     ......E.............ALHQLIETINT.......ASNR.YH....FHLTITINKNN
|g56612.t1     ......-.............-----------.......----.--....-----------
|g56667.t1     ......SslapskmikdiieQMMKVLNRLID.......YSKY.WK....QPINFKKTYWM
|g56935.t1     ......-.............-----------.......----.--....-----------
|g57199.t1     ......I.............------RHFIK.......QVDR.WN....QFDSNIRLSAN
|g57215.t1     ......N.............ELQEYVTKLNK.......IRGN.IK....FTYEFESN---
|g57398.t1     ......T.............NVADVLTILNN.......FHAS.IK....FTYELEKDHS-
|g57717.t1     ......E.............RLQRSIDASES.......WRSS.WK....LKLQPTKNRA-
|g57862.t1     ......-.............-----------.......----.--....-----------
|g57974.t1     ......A.............NVDKIVDILNS.......FDND.VV....FTFEEENHNC-
|g58022.t1     ......D.............EHFKTLEMVLE.......KLVD.FG....LCCNMDKCSFF
|g58039.t1     ......S.............SLQRQVELTKT.......AAEQ.SG....LIVNINKTKTM
|g58269.t1     ......Q.............------RHLSK.......EVDR.WN....TFDANIKLSAK
|g58572.t1     ......D.............VVNQMLDEANH.......YHPN.IK....LVRQIGKS---
|g59119.t1     ......E.............QHLVDLEKVFQ.......ALKE.AN....LTLKASKCQFC
|g59120.t1     ......E.............QHLVDLENVFQ.......ALKE.AN....LTLKASKCQFC
|g59179.t1     ......E.............QLEELLKKLNE.......HHPN.IK....LEYKIAQS---
|g59514.t1     ......D.............DIRAKLDWMNK.......KDGK.--....---NIRITYSV
|g59594.t1     ......-.............-----------.......----.--....-----------
|g59678.t1     ......Q.............DLKKILDVANK.......FHSN.IK....LEYQISKT---
|g59912.t1     ......-.............-----------.......----.--....-----------
|g59922.t1     ......-.............-----------.......----.--....-----------
|g60020.t1     ......-.............-----------.......----.--....-----------
|g60028.t1     ......E.............EHVEHIQQLLS.......ILSK.YN....FQLNPPKCKLF
|g60054.t1     ......-.............-----------.......----.--....-----------
|g60143.t1     ......V.............NEDDIRQLLNT.......FHPC.IK....FTVESEIHGT-
|g60217.t1     ......-.............-----------.......----.--....-----------
|g60348.t1     ......-.............-----------.......----.--....-----------
|g60417.t1     ......Sttg.......lneRLQQSIDAFES.......WCSS.WK....LKLQPTKTELV
|g60480.t1     ......-.............-----------.......----.--....-----------
|g60786.t1     ......D.............ILSSFLQSLKN.......QKSN.VN....FRLS-------
|g60820.t1     ......Q.............QLRELLHEANQ.......WHPN.IK....LDYKISQN---
|g60871.t1     ......P.............EHAKHIEEVCS.......LLND.AN....FKLNIAKCEIA
|g60882.t1     ......-.............-----------.......----.--....-----------
|g61404.t1     ......Sttg.......lnlRLQQSIDAFES.......WCSS.RK....LKLQPTKTELI
|g62110.t1     ......-.............-----------.......----.--....-----------
|g62224.t1     ......D.............KINFMLDVVNN.......QDEN.IR....-----------
|g62230.t1     ......-.............-----------.......----.--....-----------
|g62410.t1     ......D.............KVNEMLDTANN.......LHPN.IK....LVR--------
|g62646.t1     ......E.............EHVEHIQQLLS.......ILSK.YN....FQLNPPKCKLF
|g62660.t1     ......-.............-----------.......----.--....-----------
|g62848.t1     ......-.............-----------.......----.--....-----------
|g62909.t1     ......-.............-----------.......----.--....-----------
|g63290.t1     ......-.............-----------.......----.--....-----------
|g63396.t1     ......-.............-----------.......----.--....-----------
|g63510.t1     ......A.............KEDVFRQL---.......----.--....-----------
|g63548.t1     ......-.............-----------.......----.--....-----------
|g63572.t1     ......S.............QMNTQLNEIEV.......K---.--....-----------
|g63591.t1     ......S.............EHLCTLELVLS.......KLS-.--....-----------
|g63679.t1     ......Tlts.......lrsRLQKSIDAFES.......WCKS.WK....LKLQPTKTELI
|g63700.t1     ......Q.............NLTKILDAANK.......LHPN.IK....LEYHISKS---
|g63787.t1     ......Tlts.......lrsRLQKSIDAFES.......WCKS.WK....LKLQPTKTELI
|g63899.t1     ......E.............EITNLLEKMQH.......KDPN.--....ISISYKIDSA-
|g64107.t1     ......D.............DHLLHLNEVFD.......LLHS.FN....FRLSVEKCTIA
|g64142.t1     ......-.............-----------.......----.--....-----------
|g64191.t1     ......-.............-----------.......----.--....-----------
|g64394.t1     ......-.............-----------.......----.--....-----------
                                                                           

AI1M_Yeast     a.tETPARFLGYNI
Athena_Av      iskS--LPFLDILL
Athena_Hc      fgsT--IEYLDVLV
Athena_Pr      igsK--IEFLDVSI
AthenaL2_Av    islH--ADFLDLH-
AthenaL3_Av    isn--QVNFLDLQI
AthenaM_Av     ...-----------
AthenaO_Av     ..iSQSVNFLDVSI
BEL_Drome      saaDSPVKVLGIQW
Cer1_Caeel     ...KKEVEYLGHKV
Cercyon_Sm     d.k---LPFLDILI
COB3_Marpo     hvvEEKATFLGMRL
COI1_Podan     nasEDKAYFLGTEI
Copia_Drome    iemQEDKIYLSQSA
CRE1_Crifa     lpvVAEARILGAHF
CRE2_Crifa     i.aQGVVRILGAGF
CZAR_Tcruzi    y.iRPFARVLGAGV
DIRS1_Dictyo   ..pTQSITFLGLQI
Doc_Drome      ...-----------
dpol_DHBV      ..pVTEIRFLGYQI
dpol_HBV       ...GYSLNFMGYVI
DRE_Dictyo     ...KSNERYLGFDF
EC67_Ecoli     y.kTSRQEVTGLTV
EC86_Ecoli     g.pRSQRKVTGLVI
EC107_Ecoli    a.aCKRQQVTGIVV
GilM_Giain     q.a-GAISFMGTRV
Gypsy_Drome    ...KESVEYLGFIV
Hebe1_Av       ...-----------
Hebe2_Av       ...-----------
Hebe7_Av       ...-----------
Hebe8_Av       ...-----------
Hebe10_Av      ...-----------
I_Drote        ...-----------
Jockey_Drome   ...-----------
Juno1_Av       ...QTSIDYLGHHI
Juno2_Av       ...RTEILFLGHII
Juno3_Av       ...QKRIQFLGHM-
Juno4_Av       ...QTSIDYLGHHI
Juno4a_Av      ...KKELDYLGFRI
Juno4b_Av      ...RKQLDYLGFRI
Lian_Aedae     ...-----------
LINE1_Human    ...SKRIKYLGIQL
LINE1_Wolf     lytN----------
LtrA_Lacla     h.sSQPARFLGYDI
Mag_Av         ...VKEVSYLGFII
Maui_Takru     ...-----------
Mdg3_Drome     ...QSSIKYLGFII
Micropia_Drome ...QRRIHFLGHII
MX65_Myxxa     r.rGGAQRVTGVTV
Neptune_Fr     inkH-SINFLDTTV
NeSL_Caeel     ldeNTTYKYLGVQT
orf2_Calot     asqEVGFNFLGFNV
Pao_Bmori      sstINERRWLPTKH
Pat_Panre      ..pQREVKWLGVVF
Penelope1_Av   ...-----------
Penelope1a_Av  ...---IAFLD---
Penelope2_Av   ...---IAFLDVL-
Penelope2a_Av  ...---LPFLDVKV
Penelope3_Av   ...---LPFLDINI
Penelope3a_Av  ...-----------
Penelope3b_Av  ...----AFLDIL-
Penelope5a_Av  dekDDRLSFLDVQV
Penelope_Dv    lekDGKLPFLDSIV
pol_BAEVM      ...QTKVTYLGYIL
pol_CERV       ...KEKINFLGLEI
pol_HTLV2      ...PGQIRFLGQVI
Poseidon_Tn    dvkGDSLAFLDCEI
pseudo_Shark   isnT-SLSFLDLSV
R1_Dromr       sik-----------
R2_Drome       lkrTDEWKYLGINF
R4_Av          ...-----------
R9_4_Av        ...-----------
R9_Av          ...-----------
R9a_Av         ...-----------
RTE1_Av        ...-----------
RTE2_Av        ...-----------
RTE3_Av        sisKNKI-------
RTE4_Av        tnq-----------
RTE_BovB_Av    ..t-----------
SART1_Bommo    ...-----------
SLACS_Trybg    rttQVMEHILGQPM
Soliton1_Av    ...-----------
Soliton2_Av    ...-----------
Soliton3_Av    ...-----------
Soliton4_Av    ...-----------
Soliton5_Av    ...-----------
Soliton6_Av    ...-----------
Soliton6a_Av   ...-----------
Soliton6b_Av   ...-----------
Soliton7_Av    ...-----------
Soliton8_Av    ...-----------
Soliton9a_Av   ...-----------
Soliton9b_Av   ...-----------
Ta11_Arath     sirNTIKVSLGIHK
Tad1_Neuro     lqpTESTRFLGVWL
TelKA1_Av      ...RRETKYLGHII
TelKA1a_Av     ...RREMRYLGHVI
TelKA2_Av      ...RNEIKYLGHII
TelKA3a_Av     ...LPEIKYLGHLV
TelKA3b_Av     ...LPEIKYLGHLV
TelKA4_Av      ...KTHLKYLGHIV
TERT1_Calb     tttKTSIDFVGLEV
TERT_Giain     fapIATLDCS-REP
TERT_Ratno     lpaHCLFPWCGLLL
TERT_Schpo     nesKKRMPFFGFSV
Tf2_Schpo      ...QSQVKFIGYHI
Tnt1_Tobac     ...-PAQQILGMKI
TRAS1_Bommo    t.i-----------
TRS1_Trybr     igaDRTPKLLGVTF
Tx1_Av         w.i-----------
Ty3_Caeel      ...KKEVEYLGHKV
Ty3_Yeast      ...SEETEFLGYSI
Vesta1a_Av     ...VQEIDYLGHTV
Vesta1b_Av     ...ADEIDYLGHTI
Vesta2_Av      ...HRKIDYLSHI-
Vesta3_Av      ...KEQIEYLGHVV
Vesta4a_Av     ...VEKVVVLGHTI
Vesta4b_Av     ...VTKVEFLGHIV
Vesta5_Av      ...RTNIDYLGHTI
Vesta6a_Av     ...KQSIEFLSHTI
Vesta6b_Av     ...VETIEFLSHI-
Vesta6c_Av     ...ARKIEFLGHVV
Vesta7_Av      ...KSSIDYLGHTV
Vesta_Pr       ...VSQINYLGHTI
YM40_Marpo     nlsRSEALFLGTLI
Zepp_Chlvu     aasSDGVKHLGIPL
|g437.t1       ..tK----------
|g1430.t1      l.fH----------
|g1881.t1      ...-----------
|g2161.t1      ...RTEIDYLGHTI
|g5388.t1      ...AEHINYLGHHI
|g5709.t1      ...-----------
|g7101.t1      ...-----------
|g7754.t1      l.fH----------
|g9379.t1      ...-----------
|g9995.t1      ...RPKMKYLGHII
|g10179.t1     ...VESVIALGHKI
|g12145.t1     ...-----------
|g12206.t1     ...-----------
|g12424.t1     v.yHKSIQ------
|g12542.t1     ..qVQQYKYLGS--
|g12819.t1     ...-----------
|g13823.t1     ...KND--------
|g14695.t1     ..aGTAMEFLDV--
|g15501.t1     s.lQ----------
|g16665.t1     ...KRQIEYLGHQV
|g16668.t1     ...QRQIEYLGHQV
|g16683.t1     ...KSTMNYLGHTI
|g16809.t1     ...QDSVEYLGFIV
|g17366.t1     ...-----------
|g18176.t1     ..iSHQVNFLDL--
|g18802.t1     ...GASAKYLDVK-
|g19122.t1     ...KSSIDYLGHTV
|g19871.t1     ...---ITYLDVN-
|g20422.t1     ...-----------
|g20436.t1     ...VQQVEFLSHII
|g21387.t1     ...-QKITYMD---
|g21620.t1     ...-----------
|g21668.t1     ...---LPFLDV--
|g21796.t1     ...-----FLDVL-
|g21941.t1     ...-----------
|g22650.t1     ...KEEVTYLGYII
|g23551.t1     ...----PFLDI--
|g23579.t1     ..iNLFADFLDLH-
|g23963.t1     ...AQEIDYLGHTI
|g23973.t1     ...GTSAEYLDVK-
|g23975.t1     ...-----------
|g25293.t1     ...-----------
|g25294.t1     ...-----------
|g25576.t1     ...RKQLDYLGFRI
|g25780.t1     l.fN----------
|g25895.t1     ...-----------
|g26504.t1     ...---LPFLD---
|g27031.t1     ...-----------
|g27571.t1     ...-----------
|g27592.t1     t.nQ----------
|g27611.t1     ..tK----------
|g27912.t1     ..iCSSVSFLDVQI
|g27920.t1     ...-----FLDVL-
|g27986.t1     ...-----------
|g29270.t1     ...-----------
|g29911.t1     ...RTEILFLGHII
|g29985.t1     l.fN----------
|g30425.t1     ...QDSVSYLGFRI
|g30539.t1     ...-----------
|g31211.t1     ...---LPFLDILV
|g31260.t1     ...AQEIDYLGHTV
|g31396.t1     ...-----------
|g31632.t1     ...RPKMKYLGHII
|g32215.t1     ...-----------
|g32278.t1     ...-----FLDVQI
|g32488.t1     ...-----------
|g32665.t1     ...VSQIDYLGHTV
|g32958.t1     ...---ISFLDVLV
|g33167.t1     ...RAEILFLGHIV
|g33533.t1     ...---ISFLDVLV
|g33708.t1     ...KQSIDFLSHTI
|g33711.t1     ...-----------
|g34205.t1     ...-----------
|g34350.t1     ...-----------
|g34353.t1     ...---LPFLD---
|g34368.t1     ...-----------
|g34564.t1     ...QSEVEYLGFVV
|g34900.t1     ...-----------
|g34952.t1     ...GTSVNFLDVIV
|g35498.t1     ...RNEIKYLGHII
|g35776.t1     w.iS----------
|g36066.t1     ...-----------
|g36121.t1     ...-----------
|g36548.t1     ...-----------
|g36550.t1     ...-----------
|g37897.t1     ..tNGSI-------
|g37985.t1     ...-----------
|g38399.t1     ...-----------
|g38442.t1     ...QQKIDYLSHII
|g38786.t1     ...-----------
|g38984.t1     ...-----FLDML-
|g39521.t1     ...RTEILFLGHIV
|g39533.t1     ...-----------
|g39535.t1     ...LPEIKYLGHLV
|g39987.t1     ...-----------
|g40265.t1     ...-----------
|g40506.t1     ...----PFLDV--
|g40510.t1     ..iSLHANFLDLHI
|g40514.t1     ...-----------
|g40603.t1     ...RTQTDYLGHSI
|g40906.t1     ...-----------
|g40939.t1     ...-----------
|g41280.t1     ...VEKIEFLSH--
|g41299.t1     ...-----------
|g41352.t1     ..tGSSVSFLNVQ-
|g41353.t1     ...-----------
|g41674.t1     ...KTAIDYLGHHI
|g41692.t1     ...-----------
|g41723.t1     ...-----------
|g41725.t1     ...VETVEFLSHIV
|g41776.t1     ...-----------
|g41997.t1     ...-----------
|g42097.t1     ...---LSFLDVKI
|g42231.t1     ...LDVV-------
|g42528.t1     ...-----------
|g42673.t1     ...QDEVCFLGHKI
|g42740.t1     ...-----------
|g42843.t1     ...-----------
|g42895.t1     ...---LSFL----
|g42998.t1     ...-----------
|g43092.t1     ...---LSFLDINI
|g43671.t1     ..sI----------
|g43716.t1     ...---LPFLDIHI
|g43861.t1     ...GTSAEYLD---
|g43874.t1     ..iSLHADFLDLH-
|g43889.t1     m.iS----------
|g44002.t1     ...RKQLDYLGFRI
|g44088.t1     ...KKELDYLGFRI
|g44206.t1     ...-----------
|g44338.t1     ...-----FLDVH-
|g44396.t1     ...RKQLDYLGFRI
|g44587.t1     ...RKEIKYLGHVI
|g44798.t1     ...SSKIEFLDVL-
|g45220.t1     ...-----FLDV--
|g45558.t1     ...KKRVEYLGLIV
|g45677.t1     ...QRKIEYL----
|g45900.t1     i.yH----------
|g45939.t1     ...VETVEFLSHIV
|g46086.t1     ...RKEMKYLGHII
|g46302.t1     ...DHSISFLDVKI
|g46386.t1     ..lY----------
|g46895.t1     ...-----------
|g46899.t1     ...KSEIDYLGHTI
|g47097.t1     ...VTKIDYLGHTI
|g47117.t1     ...-----------
|g47122.t1     ...-----------
|g47300.t1     ...-----------
|g47365.t1     ...-----------
|g47725.t1     ..tSIPINFLDLQI
|g48262.t1     ...QDSVSYLGFRI
|g48810.t1     ...ARQIEFLGHIV
|g48870.t1     ...QSEVEYLGFVV
|g48885.t1     ...ARQIEFLGH--
|g48891.t1     ...-----------
|g49082.t1     ...-----------
|g49091.t1     ...-----------
|g49365.t1     ...---LSFLDVEV
|g49395.t1     ...-----------
|g49553.t1     ...-----------
|g49865.t1     ...-----------
|g49980.t1     ...AQEIDYLGHTV
|g50336.t1     ...SDHIDFLGHHI
|g50355.t1     vfgA----------
|g50800.t1     ...LPEIKYLGHLV
|g50911.t1     ...QNEVSYLGYII
|g50942.t1     ...AREIDFLGLVV
|g50976.t1     ...-----------
|g51130.t1     ...KDEVNYLGFII
|g51171.t1     ...-----------
|g51502.t1     ..iSQSVNFLDVA-
|g51606.t1     ...-----------
|g51705.t1     ...---LPFLDILI
|g52382.t1     ...-----------
|g52397.t1     ...-----------
|g52682.t1     ...NTSVHFLDVTV
|g52731.t1     ...---LPFLD---
|g53220.t1     ...-----------
|g53243.t1     ...QQTIEFLSHM-
|g53458.t1     ..iGTSVNFLDVIV
|g53599.t1     ...-----------
|g53817.t1     ...-----------
|g53889.t1     ...-DTIAFLD---
|g54025.t1     ...EDEVSYLGYII
|g54079.t1     ...-----------
|g54428.t1     ..tKDQISFLDLQI
|g54658.t1     ...-----------
|g54759.t1     ...-----------
|g55151.t1     ...-----------
|g55353.t1     ...-----------
|g55375.t1     ...-----------
|g55579.t1     ...-----------
|g55594.t1     ...-----------
|g55809.t1     ...-----------
|g55927.t1     ...-----------
|g56007.t1     ...---ILFLDVL-
|g56022.t1     ...-----------
|g56210.t1     ...-----------
|g56483.t1     ...---LSFLDINI
|g56576.t1     ...-----------
|g56610.t1     ...---ITYLDVN-
|g56612.t1     ...-----------
|g56667.t1     l.fN----------
|g56935.t1     ...-----------
|g57199.t1     ..iSLHANFLDLH-
|g57215.t1     ...-NKISFLDTTV
|g57398.t1     ...---LPFLDVRV
|g57717.t1     ...-----------
|g57862.t1     ...-----------
|g57974.t1     ...---LPFLDILV
|g58022.t1     ...EDEVVYLGYII
|g58039.t1     ...-----------
|g58269.t1     ..iGLHANFLDAH-
|g58572.t1     ...---LPFLD---
|g59119.t1     ...RQEMHYLGHVV
|g59120.t1     ...RQEMHYLGHVV
|g59179.t1     ...---LPFLD---
|g59514.t1     ...GFKIEFLGVQ-
|g59594.t1     ...-----------
|g59678.t1     ...---LPFLDI--
|g59912.t1     ...-----------
|g59922.t1     ...-----------
|g60020.t1     ...-----------
|g60028.t1     ...QREIEYLSHVI
|g60054.t1     ...-----------
|g60143.t1     ...---IPFLDVTV
|g60217.t1     ...-----------
|g60348.t1     ...-----------
|g60417.t1     ...-----------
|g60480.t1     ...-----------
|g60786.t1     ...-----------
|g60820.t1     ...---LPFLD---
|g60871.t1     ...RAEILFLGHII
|g60882.t1     ...-----------
|g61404.t1     ...-----------
|g62110.t1     ...-----------
|g62224.t1     ...-----------
|g62230.t1     ...-----------
|g62410.t1     ...-----------
|g62646.t1     ...QQKIDYLSHVI
|g62660.t1     ...-----------
|g62848.t1     ...-----------
|g62909.t1     ...-----------
|g63290.t1     ...-----------
|g63396.t1     ...-----------
|g63510.t1     ...-----------
|g63548.t1     ...-----------
|g63572.t1     ...-----------
|g63591.t1     ...-----------
|g63679.t1     ...-----------
|g63700.t1     ...---LPFLDI--
|g63787.t1     ...-----------
|g63899.t1     ...---IDFLDV--
|g64107.t1     ...AEHINYLGHHI
|g64142.t1     ...-----------
|g64191.t1     ...-----------
|g64394.t1     ...-----------
                             
