# Supplementary material for: Evolutionary dynamics of transposable elements in bdelloid rotifers
Source: eLife. 2021 Feb 5;10:e63194. doi: 10.7554/eLife.63194 (PMC7943196; doi:10.7554/eLife.63194)
Supplement: Figure 5—source data 1. [file elife-63194-fig5-data1.zip › Figure 5--source data 1. Reverse transcriptase alignments and phylogenies/Dc_DCAR706.hmmalign.clustal]

CLUSTAL 2.1 multiple sequence alignment

AI1M_Yeast        GTGKFKFKPMRMVNIPKPK...----GGMRPL.SVGNPRDKIVQEVMRMILDTIf.....
Athena_Av         -----LIRCLLKETKISFS...-K------CI.LFLSLKIGLGVLGLIRPLFD-......
Athena_Hc         -------------------...----------.---------------------......
Athena_Pr         -------------------...----------.---------------------......
AthenaL2_Av       ---------AHLYYLPKAH...-KPGTPLRPI.---ISGLKHPTLKISKFLD--......
AthenaL3_Av       -------ELAHLYYLPKAH...-KPGTPLRPI.---VSGLKHPTIKISKYLD--......
AthenaM_Av        ---------AHLYFLPKAH...-KPNTPLRPI.---VAGMKSPTIGISKWLD-Dl.....
AthenaO_Av        ---------AHLYFLPKAH...----KTGTPL.RPIVAGLKSPTIEISRWLDSI......
BEL_Drome         KLTSAQVEESPDTCFYLPHhalDSLTTKCRVV.-------------------FDg.....
Cer1_Caeel        IRESKSPWSSPVVLVKKKD...----GSIRMC.-------------------ID......
Cercyon_Sm        RMKSNGPVLPRFYGRPKIH...-K---PNIPL.RPIVALPGTPTYNLSREIS--......
COB3_Marpo        GT--YEFEPIWRSEGPKTG...-K--AEKRPL.TIANPRDKIIQEAFRMVLEIIy.....
COI1_Podan        KSEQFRFRPTRRVYIPKAN...----GKMRPL.GIASPRDKIVQEVFRAILEQVl.....
Copia_Drome       RPENKNIVDSRWVFSVKYNelgNPIRYKARLV.-------------------AR......
CRE1_Crifa        EVVARRLRSSAVTPIPKDE...--AGTKIRPI.VPESAWLKLASLVAMAEIP--......
CRE2_Crifa        PSFATRIRACILHPFRKEA...--GSAKVRPI.TPESALMKLAAHIALDSVE--......
CZAR_Tcruzi       PEVAHRLRATNLTVLRKPN...----KKFPPI.GAECVWAKAISLMAVDAVM--......
DIRS1_Dictyo      NHYSKRVFYSNVFTVPKPG...-T--NLHRPV.-------------------LD......
Doc_Drome         GYFPQKWKKSTIVMIPKPGk.dKTQPSSYRPI.SLLTCLSKLFEKMLLLRISPH......
dpol_DHBV         NTSWPNRITGKLFLVDKNS...-RNTTEARLV.-------------------VDf.....
dpol_HBV          IPRTPARVTGGVFLVDKN-...PHNTAESRLV.-------------------VDf.....
DRE_Dictyo        TTIPKDFKQGILITIYKNKg.dPNNLDNYRPI.TLLNVDYKIYSKIINNRIL--......
EC67_Ecoli        LYRIGSDNQYTQFTIPKKG...----KGVRTI.SAPTDRLKDIQ---RRICDLLsdc...
EC86_Ecoli        LLIYTADFRYRIYTVEKKG...--PEKRMRTI.YQPSRELKALQ---GWVLRNI......
EC107_Ecoli       ALSNHAGRHYRRIILSKRH...----GGQRLV.LAPDYLLKTVQ---RNILKNVl.....
GilM_Giain        WAQLQPLCEFRLKLLPKSG...----GRWRPI.AVQETLLVAFHRLLLRRT---......
Gypsy_Drome       IRPSRSPYNSPTWVVDKKGt.dAFGNPNKRLV.-------------------ID......
Hebe1_Av          --IPAMWKKANIILLLKPKk.dKQQPSSYRPI.SLLSCLGKLLEKIIKQRLMLE......
Hebe2_Av          GYIPDTRKQANIILLLKPKk.dKQQPSSYRPI.SLLSCLGKLLEKIVKQRLMSE......
Hebe7_Av          --IPAMWKKANIILLLKPKk.dKQQPSSYRPI.SLLSCLGKLLEKIIKQRLMLE......
Hebe8_Av          --IPAMWKKANIILLLKPKk.dKQQPSSYRPI.SLLSCLGKLLEKIIKQRLMLE......
Hebe10_Av         --IPAMWKKANIILLLKPKk.nKQQPSSYRPI.SLLSCLGKLLEKIIKQRLMLE......
I_Drote           -HIPQAYKTSLIIPILKPNt.dKTKTTSYRPI.SLNCCIAKKLDKIIAKRLWW-......
Jockey_Drome      GYFPKAWKSASIIMIHKTGk.tPTDVDSYRPT.SLLPSLGKIMERLILNRLLT-......
Juno1_Av          -EESTSPWSSPIVLVRKKD...----GSVRFC.-------------------ID......
Juno2_Av          ---STSPWSSPVVLVKKKD...----GTTRFC.-------------------VD......
Juno3_Av          IRPSQSPWSSPVVLQKKKD...----GSWRFC.-------------------ID......
Juno4_Av          IEESTSPWSSPIVLVRKKD...----GSVRFC.-----------------IDY-......
Juno4a_Av         IRPSSSPWSSPVVIVKKKD...----GKPRFC.-------------------VD......
Juno4b_Av         IRPSSSPWSSPVVIIKKKD...----GSPRFC.-------------------VD......
Lian_Aedae        GYIPKSWRDITVMFIPKGGrasYEEAKSFRPI.SLTSFLLKCLERIIDHHIRDV......
LINE1_Human       GILPNSFYEASIILIPKPGr.dTTKKENFRPI.SLMNIDAKILNKILANQI-Q-......
LINE1_Wolf        -VLPNSFYEASITLIPKPDk.dPTKKENYRPI.SLMNMDAKILNKILANRIQ--......
LtrA_Lacla        GT--YYPQPVRRMYIAKKN...-S--KKMRPL.GIPTFTDKLIQEAVRIILESIy.....
Mag_Av            ---ETSAWAAPIVPVKKPN...----GKIRIC.-------------------GD......
Maui_Takru        ---------AVIKPLLKKPsldPDVLANYRPI.SNLPFISKVLEKVVVTQLLEH......
Mdg3_Drome        -----SEYASPIVLVKKKT...----GDLRMC.-------------------VD......
Micropia_Drome    ----TSNVASRIVVVRKKD...----GTLRVC.-------------------VD......
MX65_Myxxa        HRPRERVRHYVTFAVPKRS...----GGVRLL.HAPKRRLKALQ---RRMLALLvs....
Neptune_Fr        LVGDVEPRERRFYILPKIH...KEPEKWTIPY.ELPPGRPIVSDCGSETYFT--......
NeSL_Caeel        RKIPKHWKEAETILLFKNG..dQSKPENWRPI.SLMPVIYKLYSSLWNRRI---......
orf2_Calot        KL-NHKVKATRRVWIPKPG...-N--VEKRPL.GIPTMQDRATQSLVKLALEPEw.....
Pao_Bmori         EQMEALVAKGYAEPAPKTKtenPPKPEKLRVV.-------------------HD......
Pat_Panre         KVISALSVSVNADAKCRLV...----MDLTT-.-------------------VN......
Penelope1_Av      ---------SVFYGLPKAH...-KAGYPLRPI.---ISTIGSYQYELSKYLAKAir....
Penelope1a_Av     ---------SVFYGLPKAH...----KEGYPI.RPIISTIGSYQYALSKYLARQir....
Penelope2_Av      --RSTSSNIACMYGQPKIH...-KQGYPLRPV.---ISSIGSYNYELSKYLA--......
Penelope2a_Av     ---STGSRCSVLFCNPKVH...-KEGMPLRPI.---ISTTNSHSYKLAKYLTKLl.....
Penelope3_Av      -----GSQPARIYGLPKIH...-KQGAPLRPI.---VSATGTFNYKLAKLLATKld....
Penelope3a_Av     -------QPARIYGLPKIH...----KDGVPL.RPILSANNTFNYKLAKWLVTEl.....
Penelope3b_Av     --------PGKAYGLPKIH...-KEGIALRPIiSACNTSTYKLSKLLASKL-KH......
Penelope5a_Av     ---PTGSRPARLYGLPKIHk.sDRPDYPLRPV.---MSATKTVGYGLGKMLKN-......
Penelope_Dv       KMTTTTAVPPRIYGLPKIH...-K---EGTPL.RPICSSIGSPSYGLCKYII--......
pol_BAEVM         LRPCRSPWNTPLLPVKKPG...-T--QDYRPV.-------------------QD......
pol_CERV          IKPSKSTHMSPAFLVENEA...ERRRGKKRMV.-------------------VN......
pol_HTLV2         IEPYSGPGNNPVFPVKKPN...----GKWRFI.-------------------HD......
Poseidon_Tn       YRLYPGEATPCFYGLPKIH...-K---EGTPL.RPIVSSINSVTYNISKFLA--......
pseudo_Shark      NLIVPQLSTARSYLLPKIH...-R---TDCPG.QPIASACSCPTKLISTYLN--......
R1_Dromr          --LPVPFRMARTIFIPKTV..rANRPQDFRPI.SVPSIVVRQLNAILASRLTA-......
R2_Drome          GNLPHSIRLARTVFIPKTV..tAKRPQDFRPI.SVPSVLVRQLNAILATRL---......
R4_Av             ---------GRIVLIHKSG..sHEDPANYRPI.ACLNTCYKMLTSFITAYL-QK......
R9_4_Av           --IPEQLKLNKTILIPKGNs.dLSLLKNWRPI.TISSIILRVYNRLLAYRMNKV......
R9_Av             --IPEQLKLNKTILIPKGNs.dLSLLKNWRPI.TISSIILRVYNRLLAYRMNKI......
R9a_Av            RRIPSELKLNRTTLIPKGNi.dLDKITNWRPI.TISSVLLRLFNKIIGHRMSKY......
RTE1_Av           GTIPEDWGKSILVPIPKKG..dLSNCSNYRTI.SLINHTGKVLLTVLLNRLK--......
RTE2_Av           --MVTEWNMTTLIKLYKNKg.dRKICDNYRGI.ALLNTTSKLFSRIILNRIQ--......
RTE3_Av           GEIPEDLTKSVFIALPKKP..gATECELHRTI.SLMSHIAKVLLKILMMRMK--......
RTE4_Av           QQTPRQFNTNIIIPIPKKG..dKTLMTNYRGI.SLMSIAAKVYNRILLNRIR--......
RTE_BovB_Av       --WPEDWKTSIFILIPKNG..nAKDCSNYRTI.ALISHASKIMLKIIQRRLEP-......
SART1_Bommo       GRFPEEWKTGRLVLIPKEGr.pRDQPSGYRPI.VVLSEAGKLLERVVAGRLVRH......
SLACS_Trybg       EVGRRLQATSLTVLLRKPN...----GKYRPI.GAESVWAKLASHIAISRVM--......
Soliton1_Av       --TPSHWHIAKMILLSKTKs.kVIAIDKTRPI.SLLPCFSKIFEKCFLYHFR-Sw.....
Soliton2_Av       ------WKIAKLITLNKLKt.gVPRCDQTRPI.SLLATHSKIFEKIILERV-RH......
Soliton3_Av       -RFPDMWKVAKIVTLNKLKa.gTPQPDQTRPI.SLLPAHSKLFEKVLLERTR-R......
Soliton4_Av       --------LARIVTLSKLNa.gIHQADQTRPI.SLLPTHSKLFEKIILNKIRY-......
Soliton5_Av       -LFPEDWKLAKVVPLNKLKa.gIPTSEQTRPI.SLLATHSKIYEKIILNRV-QE......
Soliton6_Av       -------KHAKVICLSKDG..qYPEVNKLRPI.SLLSNVGKMFERIIHARILKW......
Soliton6a_Av      ----ESSKHAKVICLSKDG..lYPSESKLRPI.SLLPNIGKWYERIIHSRILKW......
Soliton6b_Av      -------KHAKVICLSKDG..iYPEENRLRPI.SLLPNIGKWFERCIHEQI-QS......
Soliton7_Av       -NFPALWKDTRILLLAKKE..hVCEPKNTRPI.SLLDVFLKTNEKLFQTRFKDI......
Soliton8_Av       --LPIAWKDSRMILLAKKE..aICLPSLTRPI.SLIGSFLKIGKRLFLTRFREV......
Soliton9a_Av      --LPVGWKNTRMILLAKKD..sICSPSLTRPI.SLIDSFLKVGERLFLNRFRDV......
Soliton9b_Av      AVLPNGWKNTRMVLIAKKD..sICLPSLTRPI.SLIDSFLKIGERLFLNRFRDV......
Ta11_Arath        GFFDERLNETNICLIPKTE..rPRKMAEFRPI.SLCNVSYKVISKVLSSRL-K-......
Tad1_Neuro        GHFPQRFKDAKVVVLKKPGksqQKLAGAWRPI.SLLSNVGKILEALVAKRL-TQ......
TelKA1_Av         -VPSKSPWASPIVLAPKKD...----GTLRFC.-------------------ID......
TelKA1a_Av        -SPSKSPWASPVILAPKKD...----GSLRFC.-------------------ID......
TelKA2_Av         ITPSNSPWASPVVLAPKKD...----GTLRFC.-------------------ID......
TelKA3a_Av        ITPSKSPWASPVVLAPKKD...----GTMRFC.-------------------ID......
TelKA3b_Av        ITPSKSPWASPVVLAPKKD...----GTMRFC.-------------------ID......
TelKA4_Av         -EPCASPYAAPITLQPKKD...----GSLRFC.-------------------VD......
TERT1_Calb        KIQREQLPCGKIKLIPKRS...-SFRVICVPI.KRSLKLLNKKLELDTLEKEKReferyr
TERT_Giain        RIFWKQVSPGRLSFVYKSN...----GRVRPL.CNFSFCSR-RHRVSLNSFLRSalqvii
TERT_Ratno        QDTWLAMPICRLRFIPKPN...-----GLRPI.VNMSYSMGTRALGRRKQA-QHftqrlk
TERT_Schpo        DTQKTTLPPAVIRLLPKKN...-TFRLITNLR.KRFLIKQMGSNKKMLVSTNQTlrpva.
Tf2_Schpo         IRESKAINACPVMFVPKKE...----GTLRMV.-------------------VD......
Tnt1_Tobac        PKGKRPLKCKWVFKLKKDGd.cKLVRYKARLV.-------------------VK......
TRAS1_Bommo       RYFPKIWKAATVVILRKSGkdsYTEPKSHRPI.GLLPVLGKLYEKMLVARLKYHl.....
TRS1_Trybr        GVVPPAWKTRVIIPILKAGk.kAEDLDSYRPV.TLTSCLCKVMERIIAARL-R-......
Tx1_Av            --FHPKFLQALLTLLKKKNk.sDGSMKDFRPI.SLMNIDYKILSKVLSTRLR--......
Ty3_Caeel         IRESKSPWSSPVVLVKKKD...----GSIRMC.-----------------ID--......
Ty3_Yeast         -VPSKSPCSSPVVLVPKKD...----GTFRLC.-------------------VD......
Vesta1a_Av        -SESHSPYAAPAMLVKKKD...----GTHRFV.-------------------VD......
Vesta1b_Av        -SESHSPYAAPAILIKKKE...----GSYRFV.-------------------VD......
Vesta2_Av         -RKSYSPYAAPALLVAKHD...----GSWRMV.-------------------VD......
Vesta3_Av         IRISQSSYAAPALLVKKKD...----QSWRLV.-------------------ID......
Vesta4a_Av        --ETNSPYAAPAFIVPRKD...------NRPG.----------------RLVVD......
Vesta4b_Av        -HESHSPYAAPAFIVPRKA...------NRPG.----------------RLVVD......
Vesta5_Av         -RPSFSQYSAPILLIKKRD...----GTYRFI.-------------------VD......
Vesta6a_Av        -IPSTSEWSSPVVLLTKPD...----GTFRFI.-------------------ID......
Vesta6b_Av        -RPSHSPWSSPVLLKKKPD...----GTFRFL.-------------------VD......
Vesta6c_Av        ---STSPWSSPALLKKKPD...----GTFRFL.-------------------VD......
Vesta7_Av         --KSHASWSSPVLLVKKKD...----GTYRFV.-------------------VD......
Vesta_Pr          -TESHSPYAAPAFLVKKHD...----GTYRFV.------------------VD-......
YM40_Marpo        KDESFQFRPSRREFIPKAD...----GKLRSL.GIPSPRDKIVQEVMRRILEPVf.....
Zepp_Chlvu        GRRCPPLTQGRITLLYKGKgadRESLASYRPI.TLLNTDYKLAARAIASRI-G-......
DCAR706|g1150.t1  ---------------YKTG..dAHLEKNYRLI.TLPLALSKCV-----------......
DCAR706|g2233.t1  -------------------...----------.---------------------......
DCAR706|g2894.t1  --------------LFKSG..dVHEKGNYRPI.TLLPVLSKVCERVVHHKL-YD......
DCAR706|g4506.t1  -------------------...----------.---------------------......
DCAR706|g5243.t1  -------------------...----------.---------------------......
DCAR706|g5529.t1  -RPSQSSWSSLVVLVKKKD...----GTLNSI.-------------------VDn.....
DCAR706|g5705.t1  -------------------...----------.---------------------......
DCAR706|g5740.t1  --WPRDFTKAIIVTMEKKP..nATECADHRTL.SLIPHASKIMLKVLAKRLE--......
DCAR706|g5909.t1  -------------------...----------.---------------------......
DCAR706|g6069.t1  -------------------...----------.---------------------......
DCAR706|g6094.t1  -------------GQPKLH...-KKDNPMRLI.---TCSRNTITSPVSKFVF--......
DCAR706|g6288.t1  -------ELAHLYFNPKTH...-KVDIPVRPI.---ENTIRAPTTKISKFLD--......
DCAR706|g7269.t1  --YPEPWKIARIVTLNKLKa.gVPRCDQTRPI.SLLSTHSKLSEKVLLERVR-L......
DCAR706|g7412.t1  -------------------...----------.--------------------D......
DCAR706|g7972.t1  ----TGSRTPEAYFLVKIH...-KKDLPVRPI.---ISSYDSYNYRTAKYLA--......
DCAR706|g8012.t1  -------------------...----------.---------------------......
DCAR706|g8135.t1  -------------------...----------.---------------------......
DCAR706|g8447.t1  -------------------...----------.---------------------......
DCAR706|g8526.t1  ---PTGSRPARIYGLPKIH...----KPNIPL.RLILSATKTIAYGLGKILSI-......
DCAR706|g8627.t1  --------KSERVTAPNIG...----TPLRPI.---ASSMRAASTGVSHFLDQVlc....
DCAR706|g9156.t1  -------------------...----------.---------------------......
DCAR706|g10099.t1 --PSTSPWSSPAILLKKPD...----GSFRFL.-------------------VY......
DCAR706|g10506.t1 -------------------...----------.---------------------......
DCAR706|g10811.t1 --YPDGWKIAKFVILNKLKa.gTPACDQTRPI.SLLATHSKIFEEVMLERVK-N......
DCAR706|g10952.t1 ---RTDSRTTEAYFLVKVH...-KNNLPLRPI.---ISSYDSYNYNTAKYLA--......
DCAR706|g11010.t1 -------------------...----------.---------------------......
DCAR706|g11470.t1 ---VEDWTMAILIRLYKNKg.dKHICDNYRGI.SLLIVVSKIFSRIILNRIQ--......
DCAR706|g11566.t1 -------------------...----------.---------------------......
DCAR706|g11629.t1 --SPKQFKRGIIVKLPKKG..dLRDPNNWRGI.TLLLIPGKVLCGILADRIR--......
DCAR706|g11740.t1 -------------------...----------.---------------------......
DCAR706|g11821.t1 --ESTSPWSSPVVLVKKKD...----KTTRFC.-------------------ID......
DCAR706|g12153.t1 -------------------...----------.---------------------......
DCAR706|g12211.t1 --IPDKFKEIHMVLLAKKG..aICKPDQTRPI.SLIDNFMKVQERLFLNRFLVI......
DCAR706|g12828.t1 -------------CNTKSN..aYPRKNDLRPI.SILNAIGKVYEKVLHPKYHTW......
DCAR706|g12865.t1 -------------------...----------.---------------------......
DCAR706|g13300.t1 ----SSEWASPVVLVMKKD...----GTIRMC.-------------------VD......
DCAR706|g13603.t1 -------------------...----------.---------------------......
DCAR706|g14236.t1 -------------------...----------.---------------------......
DCAR706|g14416.t1 -------------------...----------.---------------------......
DCAR706|g14554.t1 -------------------...----------.---------------------......
DCAR706|g14568.t1 --FPAHWKNSIVNPLHKRG..dKLDPSNYRPI.TLLQAFTKIPE-----RLD--......
DCAR706|g14677.t1 -------------------...----------.---------------------......
DCAR706|g14965.t1 -------------------...----------.--------------------D......
DCAR706|g15705.t1 ---PVGLSPARIYDLPKIH...-KTDTSLRPV.---LSSINTFNYRLSNYNELSf.....
DCAR706|g15854.t1 -------------------...----------.---------------------......
DCAR706|g15881.t1 ----------PAMAVPKKN...----GEIRIV.-------------------ID......
DCAR706|g15902.t1 ----TSPWSSNVVLVKKKH...----GGIRFC.-------------------VD......
DCAR706|g16028.t1 -------------------...----------.---------------------......
DCAR706|g16123.t1 ---SNSPYASPIVLAAKKD...----GSLRFC.-------------------VD......
DCAR706|g16526.t1 -------------------...----------.---------------------......
DCAR706|g16934.t1 -------------------...----------.---------------------......
DCAR706|g17130.t1 -------------------...----------.---------------------......
DCAR706|g17180.t1 -RVPASLKLNRTKLLPKGTa.qLDNIKNWRPI.TIASILICLFNKILANRMSKV......
DCAR706|g17326.t1 ---STSASLSVMYGQPKVH...-RIGYPLRPI.---ISSVGSYNYELSRHLAQIi.....
DCAR706|g17433.t1 -YVPTQWKLGHIILIQKPDk.nPNDPESYRPI.SLLSCLGKLTERIVKQRL-SD......
DCAR706|g17667.t1 -RPSNSPWSSPVILHKKPN...----GGIRFL.-------------------GD......
DCAR706|g17671.t1 -RPSNSPWSSSVILHKKKD...----CGIRFL.-------------------VD......
DCAR706|g17876.t1 ---PDGWKIAKFVILNKLKa.gTPTCDQTRPI.SLLATHSKSFEKIVLERVK-N......
DCAR706|g17893.t1 -------------------...---GTPLRPI.---SNTKRAATTGISKYLDQI......
DCAR706|g18009.t1 -------------------...----------.---------------------......
DCAR706|g18135.t1 -TFPSQWKLGFVTVIFKQG..dVHHPTNYRPI.TLLSAVSKIFERVIFKRVFTF......
DCAR706|g18211.t1 -------------------...----------.---------------------......
DCAR706|g18280.t1 -------------------...----------.---------------------......
DCAR706|g18442.t1 -------------------...----------.---------------------......
DCAR706|g18511.t1 -------------------...----------.---------------------......
DCAR706|g18556.t1 -------------------...----------.---------------------......
DCAR706|g18655.t1 -------------CLSKDG..lYPEEHRLRPI.SLLPNIGKWMERIMHQRILKW......
DCAR706|g18698.t1 -------KIAKGICLSKEG..aFPFEDRLRSI.SLLLNLAKWFERIMAARIEAW......
DCAR706|g18782.t1 -------------------...----------.---------------------......
DCAR706|g18791.t1 -------------------...----------.---------------------......
DCAR706|g19054.t1 --ESTSSWSSPVVLVKKKD...----KTTRFC.-------------------ID......
DCAR706|g19056.t1 -------------------...----------.---------------------......
DCAR706|g19104.t1 --PSNSPYAAPALLTPKKD...----GSWRMV.-------------------VD......
DCAR706|g19566.t1 ---VEDWSLALLIRLYKKG..eKQLCDNYRGI.SLLNVTSKIFSRLILNRIQ--......
DCAR706|g19587.t1 -------------------...----------.---------------------......
DCAR706|g19800.t1 -------------------...----------.---------------------......
DCAR706|g19831.t1 -------------------...----------.---------------------......
DCAR706|g19832.t1 --EPKNLSCGTFYILPKIH...----KKHCPE.RPIISGIDHLTSNISDYLERLlipyv.
DCAR706|g20334.t1 ----KSPYAAPALLTPKSD...----GTWRFV.-------------------VD......
DCAR706|g20411.t1 -------------------...----------.---------------------......
DCAR706|g20506.t1 -------RAPEAYFLVKVH...-KSNQPVRPI.---ISSYDAYNYKTAKFLANLl.....
DCAR706|g20624.t1 -RRSTSPWASPVVLIKKKD...----GSTRFC.-------------------VD......
DCAR706|g20646.t1 --YPDGWKIAKFVILNKLKa.gTPTCDQIRPI.SLLATHSKIFEKIVLERVK-N......
DCAR706|g20672.t1 --WPRDFTKAIIVTMEKKP..nATECADHRTL.SLIPHASKIMLKVLAERLE--......
DCAR706|g20715.t1 -------------------...----------.---------------------......
DCAR706|g20734.t1 -------------------...----------.---------------------......
DCAR706|g20804.t1 -------------------...----------.---------------------......
DCAR706|g20867.t1 -------------------...----------.---------------------......
DCAR706|g20872.t1 --PSNSPWSSPVILQEKNN...----GEFCFL.-------------------VD......
DCAR706|g20978.t1 -----GSRPARLYGLPKTH...-KPNLPLRPI.---MSSIKTFNYKLSKWLA-Ell....
DCAR706|g21138.t1 -------------------...----------.--------------------D......
DCAR706|g21139.t1 -------------------...----------.--------------------D......
DCAR706|g21300.t1 ------VKLSYMSFNPKAH...-KEGTPLRPI.---MNTIQAPTRAISDFLD--......
DCAR706|g21457.t1 -------------GLPKPH...-KPGTPLRPI.---IASINAPTTLISKFLN--......
DCAR706|g21556.t1 ---PEPWKMAKIIILSTLKa.gVPRCDQTRPI.SLLATHSKLFEKVLLERVR-H......
DCAR706|g21787.t1 -------------------...----------.---------------------......
DCAR706|g21860.t1 -------------------...----------.---------------------......
DCAR706|g21976.t1 -------------------...----------.---------------------......
DCAR706|g21986.t1 -------------------...----------.---------------------......
DCAR706|g22054.t1 -------------------...----------.---------------------......
DCAR706|g22055.t1 -------------------...----------.---------------------......
DCAR706|g22135.t1 -EFPDKWKVATVNPTYKKG..pKNIVSNYRPI.SLLSIASKFLERFVYNQLSNH......
DCAR706|g22193.t1 ------SRPARLYGLPKTH...-KPNLPLRPI.---MSFIKTFNYKLSKWLA-Ell....
DCAR706|g22285.t1 ---SFGPWASPVTLVPKKD...----GTLRFC.-------------------ID......
DCAR706|g22323.t1 -----------YHGLPKPH...-KPGTPLRPI.---IASINASATLVSKFLN--......
DCAR706|g22349.t1 -------------------...----------.----PDYKIISKVLAQRLK--......
DCAR706|g22402.t1 -------------------...----------.---------------------......
DCAR706|g22479.t1 -------------------...----------.---------------------......
DCAR706|g22517.t1 -------------------...----------.---------------------......
DCAR706|g22746.t1 ----HSQYKSPALLVSKSS...----GGHRLV.-------------------MN......
DCAR706|g22821.t1 ---ATGPWVAPVTLQPKRD...----GTMRFC.-------------------ID......
DCAR706|g22842.t1 -------------------...----------.---------------------......
DCAR706|g22911.t1 -------------------...----------.---------------------......
DCAR706|g22962.t1 -------------------...---------L.TLLNTTTSIKRIPQAQVH--Sp.....
DCAR706|g22975.t1 -------------------...----------.---------------------......
DCAR706|g22979.t1 ---PSAWSDVRMLLLAKKE..sICIPSQTRPI.SLLDVFLKVDEKLFLTRFRNI......
DCAR706|g22989.t1 -------------------...----------.---------------------......
DCAR706|g23112.t1 -------------------...----------.---------------------......
DCAR706|g23134.t1 -------------------...----------.---------------------......
DCAR706|g23289.t1 ---KTGSRTPEAYFLVKVH...-KQNLPVRPI.---ISSYDSYNYNTAKYLA--......
DCAR706|g23302.t1 -------------------...----------.------NRMYEKCFLVHFRKW......
DCAR706|g23384.t1 -------------------...----NPMRII.---VSMRDTMCSNL-------......
DCAR706|g23526.t1 -------------------...----------.---------------------......
DCAR706|g23635.t1 -------------------...----------.---------------------......
DCAR706|g23649.t1 --WPRDFTKAIIVTMEKKP..nATEYADHRTL.SLIPHASKIMLKVLAKRLE--......
DCAR706|g23801.t1 ----FGPWGSPVTPVPKKD...----GTLRFC.-------------------VD......
DCAR706|g23833.t1 --ESNSSYASPAILVEKKD...----KSWRLV.-------------------ID......
DCAR706|g23892.t1 -----ESKYAKVICLSKDG..lYPKENRLRPI.SLLPNLGKWMERIVHDRLIKW......
DCAR706|g23898.t1 ---PSHWKTAKMLLLPKEKa.sLISIENTRSI.SLISCFGKVFEKCMLLHQKV-......
DCAR706|g24024.t1 -RPSNSPWPSPVILHKKKD...----GGTRFL.-------------------VD......
DCAR706|g24109.t1 -----CFKVGAIYLLYKDG..ePWLVNNYRPV.TLFHILSKPLERVVYTQL-YN......
DCAR706|g24121.t1 --ESHSPYSAPAILIDKKD...----KSYRLV.-------------------VD......
DCAR706|g24215.t1 -RPSNSPWAAPVVLVKKKD...----GTPRFC.-------------------ID......
DCAR706|g24293.t1 -------------------...----------.---------------------......
DCAR706|g24319.t1 -RIDTSTWAAPIVPVGKPT...----GKIRIC.-------------------ED......
DCAR706|g24709.t1 -------------------...----------.---------------------......
DCAR706|g24783.t1 -------------------...----------.-------KWFERIIHQRILKW......
DCAR706|g24804.t1 -------------------...-------RLI.SLEDKIDDLERYNRTWCLRVHg.....
DCAR706|g24834.t1 --PSQSPWSSPVILLKKPN...----GEFRFI.-------------------VD......
DCAR706|g25014.t1 -------------------...----------.---------------------......
DCAR706|g25092.t1 -VIPPQWKLAHIILIQKPDk.dPNDPTTYRPI.----SLDKLMERLVEQMLN-E......
DCAR706|g25100.t1 --YPNGWKIAKLVILNKLKa.rIPTCDQTRPI.SLLATHSKIFEKIMLERVK-N......
DCAR706|g25143.t1 ------PYASPIVLTSKKE...----GSLRFC.-------------------VD......
DCAR706|g25258.t1 -------------------...----------.---------------------......
DCAR706|g25403.t1 -------------------...----------.---------------------......
DCAR706|g25426.t1 -----YWKKGEMILLPKDKt.tLIDINNTRPI.SLLPCLGKLYEKSFLIYLRK-......
DCAR706|g25441.t1 --PSHSPWSSPVILLKKPN...----GEFRFI.-------------------VD......
DCAR706|g25793.t1 -------------------...----------.---------------------......
DCAR706|g25865.t1 ------LEIAHYHGLPKPH...-KPGTLLRPI.---VASMHGPTTALSKFLN-D......
DCAR706|g25949.t1 -------------------...----------.---------------------......
DCAR706|g25999.t1 -------------------...----------.---------------------......
DCAR706|g26075.t1 -------------------...----------.---------------------......
DCAR706|g26084.t1 --SSTSAWASPVVLVTKKD...----GKPRFC.-------------------VD......
DCAR706|g26131.t1 ----------------KTH...-KNDNPMRLI.--VSMRNKIGS-TMTKHLTKV......
DCAR706|g26238.t1 -------------------...----------.---------------------......
DCAR706|g26240.t1 -------------------...----------.---------------------......
DCAR706|g26259.t1 ---RTGSRTPEAYFLVKVH...-KNNLPLRPI.---ISSYDSYNYNTAKYLA--......
DCAR706|g26422.t1 -------------------...----------.---------------------......
DCAR706|g26489.t1 -------------------...----------.---------------------......
DCAR706|g26612.t1 ----NSQYAASALLTPKSD...----GTLRLV.-------------------MD......
DCAR706|g26847.t1 -------------------...----------.---------------------......
DCAR706|g26907.t1 --ESTSPWSSPVVLVKKKD...----GTIRFC.-------------------ID......
DCAR706|g27157.t1 -------------------...----------.-------KLQTQLLNNSTT-N......
DCAR706|g27258.t1 -------------------...----------.---------------------......
DCAR706|g27265.t1 -------------------...----------.---------------------......
DCAR706|g27316.t1 ---SDRWKNGVINPLYKSG..dSLDPSNYRPI.TLLPALSKIPERLVHRQLYNH......
DCAR706|g27384.t1 -------------------...-KQNDDNIPI.RSIKNTIRAVTRNISKFLDEI......
DCAR706|g27488.t1 --FPKAWQLGYIIPLYKSD..dPQSSNNYRPI.TLLPAVSKIFERVIYRHL-YG......
DCAR706|g27568.t1 -------------------...----------.---------------------......
DCAR706|g27569.t1 -------------------...----------.---------------------......
DCAR706|g27635.t1 -------------------...----------.---------------------......
DCAR706|g27668.t1 -------------------...----------.---------------------......
DCAR706|g27857.t1 -------------------...----------.---------------------......
DCAR706|g27925.t1 -------------------...----------.---------------------......
DCAR706|g28032.t1 ----------RIRGQPKLH...-KVNNPMRIV.---TCSKDTITSPVSRFV---......
DCAR706|g28051.t1 -RVPASLKLNRTKLLPKGTv.qLDNIKNWHPI.TIASILIRLFNNILAKRMS--......
DCAR706|g28154.t1 --------LAHLYFLPKAH...-KPNTPLRPI.---VAGIKSPPMKISKFLD--......
DCAR706|g28224.t1 -------------------...----------.---------------------......
DCAR706|g28304.t1 -------------------...----------.---------------------......
DCAR706|g28379.t1 -------------------...----------.---------------------......
DCAR706|g28388.t1 -----HDKIARMIFHSKAG..sYPTISELRPI.SILNAIGKLYEKIMYTYLQKW......
DCAR706|g28555.t1 -----KLWLTRVVLTKKKG...----GSPRFC.-------------------ID......
DCAR706|g28558.t1 ------SKHGKVICLSKDG..mYPVVNKLRPI.SLLSNFGKWFERVIHNRILRW......
DCAR706|g28748.t1 -------------------...----------.---TMFKKSRKAKLKKKKDNR......
DCAR706|g28814.t1 -------------------...----------.---------------------......
DCAR706|g28823.t1 --PSKSPWASPVILAPKKD...----GSMRFC.-------------------VD......
DCAR706|g28850.t1 ----------HFHGLVKVH...-KYGTPVRPIiAGINALGTLLSKLLYQLLAP-......
DCAR706|g28931.t1 --PSNSPWSSPVILHKKPN...----GGIRFL.-------------------VD......
DCAR706|g29066.t1 -VFPQQWKRGLVNPLFKSG..dSLDPNSYRPV.TLLPALSKVCERVVFRQL-YN......
DCAR706|g29112.t1 ------------------Nn.pALTTSQLRPI.TLLPVLSKLYEHLFLLKFKKW......
DCAR706|g29136.t1 ---------AKIITLSKLK...----------.-------------------SS......
DCAR706|g29210.t1 ------SRFARLYGLPKVH...----KPNRPI.RSILSSIKTFNYGLGLMLAKRl.....
DCAR706|g29256.t1 ---ATGPWAAPVTLQRKRD...----GTMRFC.-------------------ID......
DCAR706|g29391.t1 -------------------...----------.---------------------......
DCAR706|g29513.t1 -------------------...----------.---------------------......
DCAR706|g29555.t1 -------------------...----------.---------------------......
DCAR706|g29962.t1 --PSNSPWSSPILSLKKQD...----KSLRFC.-------------------ID......
DCAR706|g30131.t1 -------------------...----------.---------------------......
DCAR706|g30186.t1 -IFPSYWKRGLINPLFKSG..nLLDPSNYRPI.TLLPALSKVCECAVFRQL-YDy.....
DCAR706|g30299.t1 ---SHSSWASPVLLVKKHD...----GSPRFV.-------------------VD......
DCAR706|g30305.t1 -------------------...----------.---------------------......
DCAR706|g30351.t1 -------ELPHLYYNPKDH...-KPGVPLRPI.---VAGIKSPITPISKYLD--......
DCAR706|g30469.t1 -------------------...----------.---------------------......
DCAR706|g30480.t1 ---PSAWSDVRMLLLAKKE..sICIPSQTRPI.SLLDVFLKVDEKLFLTRFRNI......
DCAR706|g30730.t1 ------SRTPEAYFLVKVH...-KKNQPLRPI.---ISSYDAYNYKTAKYIA-Dll....
DCAR706|g30766.t1 -------------------...----------.---------------------......
DCAR706|g31154.t1 ---STSASLSVMYGQPKVH...-RNGYPLRPI.---ISPIGSYNYELSRHLAQLi.....
DCAR706|g31231.t1 -------------------...----------.---------------------......
DCAR706|g31291.t1 --FPLRRKNGIVNPLYKNG..dKLERSNYRPI.TLLQAFSKVPERLVHKQLYTH......
DCAR706|g31526.t1 -------------------...----------.---------------------......
DCAR706|g31729.t1 ---SKSPYAAPALLTRKKD...----NTWRLV.-------------------VD......
DCAR706|g31738.t1 -------------------...----------.---------------------......
DCAR706|g31777.t1 -------------------...-----NYRPI.TLLNY----------------......
DCAR706|g31839.t1 -------IPARLYGLPKTH...----KIGVPI.RPIISCLQSYNYGLAKFLA--......
DCAR706|g31995.t1 -RPSTSPWSSPVLLVKKKD...----GDYRFV.-------------------VD......
DCAR706|g32284.t1 -------------------...----------.---------FIYTIKKLI-IE......
DCAR706|g32287.t1 -------------------...----------.---------------------......
DCAR706|g32423.t1 ---PSYWKTVKMKLLAKKD..sVCLVSDTRPI.SLLDVFLKILERLFLERFQKI......
DCAR706|g32446.t1 ---PSLWKIANVTPVHKKG..pKAIVDNYRPI.SLLSILSKVLERFIQAIA---......
DCAR706|g32453.t1 --ESTSPCSSPIVLVRKDG...-----SLRFC.-------------------ID......
DCAR706|g32640.t1 --FPAHWKNGIVNPLHKSG..dKLDPSNYRPI.TLLQAFSKIPEHLVHRQL-YS......
DCAR706|g32724.t1 ---STSSWSSPVVLIQKLD...----GSSRFV.-------------------VD......
DCAR706|g32768.t1 ---SFGPWASPVTLVPKKD...----GTLRFC.-------------------ID......
DCAR706|g32810.t1 -------------------...----------.---------------------......
DCAR706|g32838.t1 -------YASPGFLTAKKD...----GKWRLV.-------------------VD......
DCAR706|g32872.t1 -------------------...----------.---------------------......
DCAR706|g32880.t1 -------------------...----------.---------------------......
DCAR706|g32884.t1 -----------MILLPKTKc.sTVSVEDTRPI.SLLPCFSKLYEKCFLVHFRI-......
DCAR706|g32950.t1 --ESTSPWSAPVILVKKKD...----GSTRFC.-------------------ID......
DCAR706|g32958.t1 -------------------...----------.---------------------......
DCAR706|g33111.t1 ---STSPWSSPIVLIKKKD...----GTTRFC.-------------------VD......
DCAR706|g33171.t1 ------VELAHLYYLPKAH...-KPKTPLRPI.---ISGLKHPTIKISKFLDDI......
DCAR706|g33254.t1 --RPTGSQPGRIYGLPKIH...-KVGNPLRPI.---VSAINTYNYKLSLMLANKl.....
DCAR706|g33334.t1 -------------------...----------.---------------------......
DCAR706|g33428.t1 -------------------...----------.---------------------......
DCAR706|g33479.t1 --FPSIFKTGYVNALFKDG..eLTSPSNYRPI.TLLPALSKAFERIMHFHLYSH......
DCAR706|g33481.t1 -VFPSSLKIGHVTSLYKSK..eHWLSCNYRPM.TLLPIMSKVFERIVFRAVYTH......
DCAR706|g33485.t1 -------------------...----------.---------------------......
DCAR706|g33492.t1 -------------------...----------.---------------------......
DCAR706|g33493.t1 --MVEDWTMAILIRLYKNKg.dKRICDNYRGI.SLLIVVSKIFSRIVLNRIQ--......
DCAR706|g33668.t1 -------------------...----------.---------------------......
DCAR706|g34060.t1 -QFSKTWKLGYITSIFKSG..dPHEVNNYRPI.TLLPVLSKILERLIHRKVY-G......
DCAR706|g34065.t1 ----KKSKHAKIICLSKDG..iYSEANRMRPI.SLLPNIGKWFERIVHERIMKW......
DCAR706|g34274.t1 ----------KAYGLTKIH...-KKDLPLRPI.---VAVYSTFNYKLSKLLAKKl.....
DCAR706|g34330.t1 -----SPSASPVVLAPKKD...----GTLRFC.-------------------VD......
DCAR706|g34378.t1 -------------------...----------.------LKCTQYKLTTKY---......
DCAR706|g34486.t1 ---SFGPWASPVTLVPKKD...----GKLRFC.-------------------ID......
DCAR706|g34497.t1 -------------------...----------.---------------------......
DCAR706|g34627.t1 -------------------...----------.---------IQKIISHKLIAE......
DCAR706|g34668.t1 -------------------...----------.---------------------......
DCAR706|g34756.t1 ----TGSRTPEAYFLVKVH...-KNNLSLGPI.---ISSYDSYNYNTAKYLA--......
DCAR706|g34761.t1 -------------------...----------.---------------------......
DCAR706|g35181.t1 -RPPNSPWSSPVVIVKKKD...----GSPRFC.-------------------VD......
DCAR706|g35214.t1 -------------------...----------.---------------------......
DCAR706|g35261.t1 -RPSTSAWASPVVLVTKKD...----GKPRFC.-------------------VD......
DCAR706|g35266.t1 -RRSTSPWASPVVLVKKPD...----GSTRFC.-------------------VD......
DCAR706|g35295.t1 -RRSTSPWASPVVLVKKPD...----GSTRFC.-------------------VD......
DCAR706|g35296.t1 -------------------...----------.---------------------......
DCAR706|g35461.t1 ---------ATMYGQSKIH...-KLNYPLRPI.---ISSIGSYNHDLSKYLY--......
DCAR706|g35495.t1 --FPSYWKRGLINPLFKSS..nLLDPSNYRPI.TLLPALSKVCERVVFRQL-YDy.....
DCAR706|g35502.t1 ----------QMILHKKPN...----GGIRFL.-------------------VD......
DCAR706|g35740.t1 -----APWAAPVVLAPKKD...----GTLRFC.-------------------VD......
DCAR706|g35812.t1 -VFPKCWKNGLITSVYKSG..nNLDRSNYRPI.TLSKALSKIPERLGHRQLYRH......
DCAR706|g35815.t1 ----HSQYKSPALLVSKSS...----GGHRLV.-------------------MN......
DCAR706|g35819.t1 -------------------...----------.---------------------......
DCAR706|g35904.t1 ----KAPYAAPALLTPKPD...----GTWRFV.-------------------VD......
DCAR706|g35919.t1 -------------------...----------.---------------------......
DCAR706|g35924.t1 -------------------...----------.---------------------......
DCAR706|g35941.t1 -------------------...----------.---------------------......
DCAR706|g35985.t1 --------PYVAYFLPKVH...----KSTLPV.RPIISSYDAYNHNTARYLA--......
DCAR706|g35991.t1 ------SRFARLYGLPKIH...----KPNRPI.RSILSSIKTFNYGLGLMLAKRl.....
DCAR706|g36001.t1 ---SYSSWSSPVLLVKKKD...----DTFRFV.-------------------ID......
DCAR706|g36054.t1 ----------MIYCTVKVH...-KQNYSLRPI.---ISICNAPNYKIAAHLASMi.....
DCAR706|g36192.t1 -------------------...----------.---------------------......
DCAR706|g36276.t1 -------------------...----------.---------LAK---------......
DCAR706|g36314.t1 ----RKYQLAHLYYLPQAH...-KQGTPLRPI.---CASINSPTARLSQFLD--......
DCAR706|g36517.t1 ---PVRPSSAVFYILPKLH...-KKSCPGRPI.---VPGCQHMTSNISKYLEQKltpfi.
DCAR706|g36644.t1 --FPQKWKTGYVTAIFKSG..nPHEVNNYRPI.TLLPIISKVFERLIYRKVY-G......
DCAR706|g36669.t1 --MPKKFKDVRIVLLAKKN..aICSPEETRPI.SLLDSFLKVQERLFLDRFLQV......
DCAR706|g36690.t1 --ESTSPWSSPIVLVRKKD...----GSMRFC.-------------------ID......
DCAR706|g36859.t1 -------------------...----------.---------------------......
DCAR706|g37070.t1 -------------------...----------.---------------------......
DCAR706|g37097.t1 -------------------...----------.---------------------......
DCAR706|g37107.t1 -------------------...----------.---------------------......
DCAR706|g37112.t1 ----TSPWSSPVVLVKKKD...----GTTRFC.-------------------VD......
DCAR706|g37166.t1 -------------------...----------.---------------------......
DCAR706|g37246.t1 ----------------KAH...-KQGTPLCPI.---CACINSPTAPLSQFLD--......
DCAR706|g37548.t1 ----TGSRCAVFFALPKVH...----KIGFPL.RSIISTTNSYNYKLAKYLT-Sll....
DCAR706|g37647.t1 -EFPKAWQLGYTIPLYKSD..dPQSSNNYRLI.TRLPALSKIFERVIYRHV-YG......
DCAR706|g37759.t1 -----ASKGAKIICLSKDG..lYPEEHRLRPI.SLLPNIGKWMERIMHQRILKW......
DCAR706|g37780.t1 -------------------...----------.---------------------......
DCAR706|g37807.t1 --------------VHKPD...----KSMRLI.---VSMRDTMGSALTKFIT--......
DCAR706|g37864.t1 --MPKKFKEVRMILLAKKN..aVCAPDETRPI.SLLDSFMKVQERLFLDRFLQV......
DCAR706|g37970.t1 --PSHAPWSSPVILLKKPN...----GEFRFI.-------------------VH......
DCAR706|g37995.t1 -RPSNSPWSSPVVTVKKKD...----GSPRFC.-------------------VD......
DCAR706|g38113.t1 -------------------...----------.---------------------......
DCAR706|g38213.t1 -------------------...----------.---------------------......
DCAR706|g38215.t1 -------------------...----------.---------------------......
DCAR706|g38260.t1 ----HKLKLAHLYFIPKAH...-KPNISVRPI.---IASINAPARCISSFLD--......
DCAR706|g38265.t1 -------------------...----------.---------------------......
DCAR706|g38334.t1 --ESTSPWSSPVVLVKKKD...----KTVRFC.-------------------VD......
DCAR706|g38500.t1 -------------------...-----S----.---------------RRLVID......
DCAR706|g38575.t1 -------------------...----------.---------------------......
DCAR706|g38593.t1 -------------------...----------.---------------------......
DCAR706|g38644.t1 -RPSNSPWSSPVLLVKKKD...----GSVRFV.-------------------VD......
DCAR706|g38650.t1 -------------------...----------.---------------------......
DCAR706|g38713.t1 --ESHSSYSEPAILVDKKD...----NTYRLV.-------------------ID......
DCAR706|g38828.t1 -------------------...----------.---------------------......
DCAR706|g38952.t1 ---PDGWKIAKFVILNKLKa.gTPTCDQTRPI.SLLATHSKSFEKIVLERVK-N......
DCAR706|g39179.t1 -------SIAVMYGQPKAH...-KINYPLRPI.---ISNVGSYNYELSKYLT--......
DCAR706|g39187.t1 -RPSKSPWGAPVLFAKKKD...----GSLRMC.-------------------VD......
DCAR706|g39223.t1 -------------------...----------.---------------------......
DCAR706|g39320.t1 --ESHSPYSAPAILIDKKD...----KSYRLV.-------------------VD......
DCAR706|g39355.t1 ----PSFLRALITLLRKPGt.pEGHIKSYRPL.SLMNVDYKIISKVLAQRLK--......
DCAR706|g39428.t1 -RPSSSPWSSPVVIIKKKD...----GSPRFC.-------------------VD......
DCAR706|g39490.t1 --------LAHLYYLPKAH...-KSGTPLRPI.---ISGLKHPSIKISKFLD--......
DCAR706|g39505.t1 ----TSTSLSVMYDQPKVH...-RNGYPLRPI.---ISSVGSYNYELSRHLAQIi.....
DCAR706|g39731.t1 ---SDSHYAAPAILVEKKD...----KKYRLV.-------------------VD......
DCAR706|g39770.t1 -RRSTSPWASPVVLVKKPD...----GSTRFC.-------------------VD......
DCAR706|g39857.t1 ----FGPCASPVTFVPKKN...----GTLRFC.-------------------ID......
DCAR706|g40053.t1 -------------------...----------.---------------------......
DCAR706|g40059.t1 -------------------...----------.---------------------......
DCAR706|g40124.t1 -------------------...----------.---------------------......
DCAR706|g40253.t1 -------------------...----------.---------------------......
DCAR706|g40317.t1 --FPGIWKNGVINPLYKSG..dSLKRSNYRPI.TLLKVLSKVPERLVHRQLYRH......
DCAR706|g40342.t1 --ESTSPWSSPVVLVKKKD...----GTIRFC.-------------------ID......
DCAR706|g40535.t1 ------TELAHLYFIPKPH...-KIDTPLRPI.---VSSIKAAATGVSHFLDLL......
DCAR706|g40564.t1 -------------------...----------.---------------------......
DCAR706|g40575.t1 -------------------...----------.-LLSIPGKVLCGILADRIR--......
DCAR706|g40680.t1 -------------------...----------.---------------------......
DCAR706|g40897.t1 --FPQQWKRGLVNPLFKSG..dSLEPNNYRPI.TLLPALSKVCERVVFRQL-YN......
DCAR706|g40916.t1 -------------------...------MRPI.SLLPNISKWFERIVHERIM-K......
DCAR706|g41009.t1 -------------------...----------.---------------------......
DCAR706|g41010.t1 ---VEDWTMAILIRLYKNKg.dKRFYDNYRGI.SLLIVVSKIFSRIILNRIQ--......
DCAR706|g41222.t1 -RRSTSPWASPVVLVKKPD...----GSTRFC.-------------------VD......
DCAR706|g41267.t1 -------------------...----------.---------------------......
DCAR706|g41279.t1 -------------------...----------.---------------------......
DCAR706|g41289.t1 -TFPSQWKLGFVTAIFKQG..dVHHPINYRPI.TLLSAVSKIFERVISKRVFTF......
DCAR706|g41417.t1 -------------------...----------.---------------------......
DCAR706|g41610.t1 --------LAHLYFLPKPY...-KPNTPLRPI.---LAGIKSSPMKISKFLDRH......
DCAR706|g41673.t1 --WPTDWKRSVYIPIPKKG..dTRECSNYRTI.ALISHASKVMLKIIQARLQ--......
DCAR706|g41868.t1 -------------------...----------.-------QIINEQVKEMLENHiir...
DCAR706|g41930.t1 --ESNSPWSSPVVLVKKKD...----KSVRFC.-------------------ID......
DCAR706|g42023.t1 --FPFYWKRGLINPLFKSG..nLLDPSNYRPI.TLLPALSKVWKRVSFRQL-YDy.....
DCAR706|g42073.t1 ----------------KVH...-KEDKSMRLI.---VSMRETMGSSIAKYIM--......
DCAR706|g42167.t1 ------WKEVRIILLAKKE..aVCAVSGTRPI.SLLDTFLKVLERLFLVRFQII......
DCAR706|g42177.t1 ---PEPWKIAKIITLSKLKa.gVPRCDQTRPI.SLLATHSKLFEKVLLKRVR-H......
DCAR706|g42211.t1 -------------------...----------.---------------------......
DCAR706|g42280.t1 --PSTSPWSSPVILIKKPD...----GEFRFI.-------------------VD......
DCAR706|g42325.t1 ----TGSRTPEAYFLVKVH...-KSGQPVRTI.---ISSYNSYNYNMAKYLI--......
DCAR706|g42353.t1 -------------------...----------.---------------------......
DCAR706|g42368.t1 --------------LPKKG..dLRDPNNWRDI.TLLSIPGKVLCAILADRIR--......
DCAR706|g42369.t1 -------------------...----------.---------------------......
DCAR706|g42471.t1 -------------------...----------.---------------------......
DCAR706|g42508.t1 -RRSTSPWASPVVLIKKKD...----GSTRFC.-------------------VD......
DCAR706|g42513.t1 ---SFGPWASPVTLVPKKD...----GTLRFC.-------------------ID......
DCAR706|g42522.t1 ---SISPWSSTVVLIKKKD...----GSIRFC.-------------------VD......
DCAR706|g42534.t1 -------------------...----------.---------------------......
DCAR706|g42661.t1 --------------VHKPD...----KSMRLI.---VSMRDTMGSALTKFIT--......
DCAR706|g42751.t1 -------------------...----------.---------------------......
DCAR706|g42857.t1 -------------------...----------.---------------------......
DCAR706|g42953.t1 --PSNSPWSSPVLLVKKKD...----GTVRFV.-------------------VD......
DCAR706|g42990.t1 -RPSTSPWSSPVIIHKKKD...----GGLRFL.-------------------VD......
DCAR706|g43115.t1 -------GPGKAYGLPKIH...-KKDLPLRPI.---ISTCNTFNYKLSKLLAKKl.....
DCAR706|g43246.t1 ------CQLAHLYYQPKAH...-KQGTPLRSI.---CASINSPTAPSSQFLD--......
DCAR706|g43333.t1 -------------------...----------.---------------------......
DCAR706|g43372.t1 --ESTSPWSSPVVLVKKKD...----KTTRFC.-------------------ID......
DCAR706|g43521.t1 -------------------...----------.---------------------......
DCAR706|g43531.t1 -------------------...----------.---------------------......
DCAR706|g43548.t1 -------------------...----------.-----------------FCVD......
DCAR706|g43571.t1 -------------------...----TPLRPI.VACIHAPATPASKLLNDLL--......
DCAR706|g43588.t1 -----SEYASPALLTPKSD...----GSWRLV.-------------------ID......
DCAR706|g43614.t1 -------------------...----------.---------------------......
DCAR706|g43618.t1 -------------------...----------.---------------------......
DCAR706|g43629.t1 -------------------...----------.---------------------......
DCAR706|g43683.t1 -RPSKSPWSSPVVIVRKKD...----GSPRFC.-------------------VD......
DCAR706|g43697.t1 ---SRSPWSSPVIIQEKKD...----GTIRFL.-------------------VD......
DCAR706|g43709.t1 -------------------...----------.---------------------......
DCAR706|g43766.t1 -------------------...----------.---------------------......
DCAR706|g43867.t1 -------------------...----------.---------------------......
DCAR706|g43950.t1 -------------------...----------.---------------------......
DCAR706|g44059.t1 ------SIPARLYGLPKTH...----KIGVPI.RPIISCLQSYNYGLAKFLA--......
DCAR706|g44143.t1 -------------------...------LRPI.---VAGIHAPVSLISKFLN--......
DCAR706|g44147.t1 --MPKKFKDVRIVLLAKKN..aICSPEETRPI.FLLDSFPKVQERLFLDRFLQV......
DCAR706|g44192.t1 ---------STFYGLPKIH...-KNNYPLRPI.---ISSIGSYSYELSKHLANI......
DCAR706|g44207.t1 --ESNSPYAAPAILVKKKD...----GNHRLV.-------------------ID......
DCAR706|g44232.t1 -------------------...----------.---------------------......
DCAR706|g44416.t1 -----ESKYAKVICLSKDG..lYLKENRLRPI.SLLPNLGKWMERIVHDRLIKW......
DCAR706|g44433.t1 -------------------...----NPMRLI.---VSMRDTMYSNLSKYLT--......
DCAR706|g44512.t1 ---SYSPFAAPALLVAKHD...----GSWRMV.-------------------VD......
DCAR706|g44563.t1 -------SYATMYGQPKIH...-KSNYPVRPI.---ISSIGSYIHDLSKYLY-Dii....
DCAR706|g44713.t1 ---SFGPWVSPVTLVPKKD...----STLRFC.-------------------VD......
DCAR706|g44822.t1 -------------------...----------.---------------------......
DCAR706|g44825.t1 -QFPSSWKTGYLTPLFKSG..dHNDPTNYRPI.TLLPILSKVLERLIYKRL---......
DCAR706|g44883.t1 ---SFGPWASPVTLVPKKD...----GSLRFC.-------------------ID......
DCAR706|g44913.t1 -TFPIHWKNGIVNPLYKNG..dKLERSNYRPI.TLLQAFSKVPERLVHKQLYTH......
DCAR706|g45013.t1 -----------VRGQPKIH...-KSGNPMRLI.---VSMRNTLFSTLSKHLT--......
DCAR706|g45065.t1 -RPSTSPWSAPVVIIRKKD...----GNPRFC.-------------------VD......
DCAR706|g45105.t1 -RPSTSPWSAPVVIIRKKD...----GSPRFC.-------------------VD......
DCAR706|g45229.t1 -------------------...----------.---------------------......
DCAR706|g45230.t1 ---SRSPWSSPVIIQEKKD...----GTIRFL.-------------------VD......
DCAR706|g45238.t1 -------------------...----------.---------------------......
DCAR706|g45420.t1 -------------------...----------.---------------------......
DCAR706|g45424.t1 -------------------...----------.---------------------......
DCAR706|g45640.t1 -RVPASLKLNRTKLLPKGTa.qLDNIKNWRPI.TIASVLIRLFNKILAKRMSKV......
DCAR706|g45755.t1 --ESSSPYAASAMLVDKGD...----GKTRLV.-------------------VD......
DCAR706|g45820.t1 -RPSTSPWSSPVILHKKND...----GGIRFL.-------------------VD......
DCAR706|g45830.t1 -------------------...----------.---------------------......
DCAR706|g45854.t1 ---SSSPYAASVMLVDKGD...----GKKRLV.-------------------VD......
DCAR706|g45949.t1 -RPSTSPWSSPVLLVKKKD...----GDYRFV.-------------------VD......
DCAR706|g45986.t1 -------ELPHLYYNPKDH...-KPGVPLRPI.---VAGLKSPITPISKYLD--......
DCAR706|g45988.t1 --ESTSPWSSPVVLVKKKD...----KTTRFC.-------------------ID......
DCAR706|g46046.t1 ------PWAAPVTLQPKRD...----GTMRFC.-------------------ID......
DCAR706|g46054.t1 -------------------...----------.---------------------......
DCAR706|g46192.t1 --MPSKFKEVRMVLLAKKD..aVCKPDQTRPI.SLIDSFLKVQERLFLNRFLEV......
DCAR706|g46209.t1 -----SNYASPGFLTDKKD...----GKWRLV.-------------------VD......
DCAR706|g46293.t1 ---ANSPYAAPVTLQSKRD...----GTLRFC.-------------------ID......
DCAR706|g46432.t1 -RPSKSPYGAPVLFAKKKD...----GSLRMC.-------------------VD......
DCAR706|g46567.t1 -------------------...----------.---------------------......
DCAR706|g46627.t1 ---PNWAKIARMFCNTKSN..aYPRKNDLRPI.SILNAIGKVYEKVLHPKYHTW......
DCAR706|g46848.t1 -------------------...----------.---------------------......
DCAR706|g46924.t1 -------------------...----------.---------------------......
DCAR706|g47002.t1 ---QPGFLSALLTLLKKGNa.iDGSMKGFRPL.SLMNVDYKILSKVLSIRLS--......
DCAR706|g47066.t1 -------------------...----------.---------------------......
DCAR706|g47095.t1 -------------------...----------.---------------------......
DCAR706|g47359.t1 -------------------...----------.---------------------......
DCAR706|g47385.t1 ----LKPACASLYILPKLH...-KKKCPGRPI.---VSGIQHVTSNISKHLERHltpfvp
DCAR706|g47386.t1 --PSHSSWSSPVILLKKPN...----GEFRFI.-------------------VD......
DCAR706|g47427.t1 -------------------...----------.---------------------......
DCAR706|g47447.t1 -------------------...----------.---------------------......
DCAR706|g47544.t1 -------------------...----------.----------------RFLVD......
DCAR706|g47592.t1 --EPKQSTCGSFYILPKLH...-KKNCPGRPI.---VSGIEHLTANISKYLERNltpyip
DCAR706|g47600.t1 --ESNSPWSSPVVLVKKKD...----KSVRFC.-------------------ID......
DCAR706|g47604.t1 -RPSNSPWSSPVLLKMKPD...----GTYRFL.-------------------VD......
DCAR706|g47621.t1 -RPSSSPWSSPVVLIKKKD...----GSPRFC.-------------------VD......
DCAR706|g47634.t1 -------------------...----------.---------------------......
DCAR706|g47676.t1 -------------------...----------.---------------------......
DCAR706|g47690.t1 -------KIAKGICLSKEG..aFPFENRLRSI.SLLPNLAKWFERIMAARIEAW......
DCAR706|g47693.t1 -RPSTSPWSSPVLLVKKKD...----GDYRFV.-------------------VD......
DCAR706|g47707.t1 -RPSTSPWSSPVVIVKKKD...----GSPRFC.-------------------VD......
DCAR706|g47784.t1 ---PDGWKIAKLVILNKLKa.gTPTCDQTRPI.SLLATHSKIFEKIMLERVK-N......
DCAR706|g47809.t1 -------------------...----------.---------------------......
DCAR706|g47814.t1 -------------------...----------.---------------------......
DCAR706|g47825.t1 -RPSQSSWSSPVVLVKKKD...----GTPRFC.-------------------ID......
DCAR706|g47834.t1 -------------------...----------.---------------------......
DCAR706|g47839.t1 -------------------...----------.---------------------......
DCAR706|g47856.t1 ---SDSHYAAPAILIEKKD...----KKYRLV.-------------------VD......
DCAR706|g47905.t1 -------------------...----------.---------------------......
DCAR706|g47987.t1 -------------------...----------.---------------------......
DCAR706|g48001.t1 ----KSEYAAPALLTPKSD...----GSWRFV.-------------------VD......
DCAR706|g48009.t1 -------------------...----------.---------------------......
DCAR706|g48010.t1 -------------------...----------.---------------------......
DCAR706|g48018.t1 -------------------...----------.---------------------......
DCAR706|g48039.t1 -------------------...----------.---------------------......
DCAR706|g48051.t1 -VFPKCWKNGLITPVYKSG...NALDRSNRPI.TLLKALSKIPERARDSTTY--......
DCAR706|g48129.t1 -------------------...----------.---------------------......
DCAR706|g48178.t1 -------------------...----------.---------------------......
DCAR706|g48180.t1 --PSSSPWSSPVVTVKKKD...----GKPRFC.-------------------VD......
DCAR706|g48262.t1 -------------------...----------.---------------------......
DCAR706|g48298.t1 -------------------...----------.---------------------......
DCAR706|g48342.t1 --PSNSPWASPVVLVSKKD...----GSARFC.-------------------VD......
DCAR706|g48423.t1 --WPQDWKTSIFIPIPKKG..nAKDCSNYRTI.AVISHASKIMLKIIQRRLE--......
DCAR706|g48453.t1 -------------------...----------.---------------------......
DCAR706|g48556.t1 ----------------KKD...----GKWRLV.-------------------VD......
DCAR706|g48775.t1 -------------------...----------.---------------------......
DCAR706|g48798.t1 -------------------...----------.---------------------......
DCAR706|g48950.t1 --PSHSSWSSPVILLKKPN...----GEFRFI.-------------------VD......
DCAR706|g49057.t1 -------------------...----------.---------------------......
DCAR706|g49120.t1 ---PNWAKIARMFCNTKSN..aYPRKNDLRPI.SILYATGKVYEKVLHPEYHTW......
DCAR706|g49297.t1 --ESTSPWSSPVVLVKKKD...----KTTRFC.-------------------ID......
DCAR706|g49343.t1 -------------------...----------.---------------------......
DCAR706|g49379.t1 --WPQDWKTSISIPIPKKG..nAKDCSNYRTI.ALISHASKIMLKIIQRRLE--......
DCAR706|g49401.t1 --ESTSPWSSPIVLIRKKD...----GSMRFC.-------------------ID......
DCAR706|g49498.t1 -------------------...----------.---------------------......
DCAR706|g49521.t1 -------------------...----------.---------------------......
DCAR706|g49555.t1 -------------------...----------.---------------------......
DCAR706|g49606.t1 ---STSPWSSPIVLIKKKD...----GTTRFC.-------------------VD......
DCAR706|g49668.t1 -RPSNLPWSSPVIIHKKKD...----GGIRFL.-------------------VD......
DCAR706|g49714.t1 -------------------...----------.---------------------......
DCAR706|g49935.t1 -------------------...----------.---------------------......
DCAR706|g49937.t1 -------------------...----------.---------------------......
DCAR706|g49960.t1 -RESNSPWASPVVIVKKKD...----GSPRFC.-------------------VD......
DCAR706|g50372.t1 -------------------...----------.---------------------......
DCAR706|g50394.t1 -------------------...----------.---------------------......
                                                                              

AI1M_Yeast        .........dKK-----M..ST..HSHGF.RKNM.SCQTAIWEVRNMFGGSN-.......
Athena_Av         ..........-K-----Y..VR..HTT--.ID-D.GVD-LLDKFQTYI-RNGY.......
Athena_Hc         ..........--------..--..-----.----.------------------.......
Athena_Pr         ..........--------..--..-----.----.------------------.......
AthenaL2_Av       ..........-NLLRPLF..--..DQMAI.KTTV.TCG--FDLLQKLQRWSSK......n
AthenaL3_Av       ..........-NLLRPLF..--..DQMAI.---K.TTITSGFDLVQHLRKWSIi.....n
AthenaM_Av        .........lRPLFNQLA..SD..TAIE-.NGTQ.LIKSVERWSDNYL-----.......
AthenaO_Av        ..........LRPLFDRL..AK..ETSIL.NGVE.LIDLLEK-----WSKQN-.......
BEL_Drome         .........sGKDSSGVS..LN..DRLHI.GPPI.QRD----LFGV----CLR.......
Cer1_Caeel        ..........YRKVNKVV..KN..NAHPL.-PNI.EA-----TLQSLA-----.......
Cercyon_Sm        ..........-R-----I..LK..HLVDH.---S.NHSIKSATQFL-DQIRNI......q
COB3_Marpo        .........ePR-----F..KD..ISHGF.RRNK.GTHSALRDIKMRWKNPS-.......
COI1_Podan        .........ePR-----F..HS..SSHGF.RPGR.GCHSAL-ATIRYWNGIK-.......
Copia_Drome       .........gFT--QKYQ..ID..YEETF.APVA.RISSFRFILSLVI-----.......
CRE1_Crifa        ..........-SSFKETF..KG..WQYGV.-WGD.V-AKAV----AKIRRDS-.......
CRE2_Crifa        ..........-KSFRSTF..KG..WQYGV.-WGD.S-TEAV----KRIREAYAea...ss
CZAR_Tcruzi       ..........-PALKTCF..KN..LQYGV.-GNN.I-ELAI----QKIRRDFHl.....k
DIRS1_Dictyo      ..........LKRLNTYI..-N..NQ-SF.-KME.GIK----NLPSMV-----.......
Doc_Drome         ..........LR-INNTL..PT..HQFGF.REKH.GTIEQVNRITSEIRTAFE.......
dpol_DHBV         .........sQFSKGKNA..MR..FPRYW.SPNL.STLRRIL-----------.......
dpol_HBV          .........sQFSRGSSR..VS..WPKFA.VPNL.QSLTNL------------.......
DRE_Dictyo        ..........-KLLNKII..SP..FQTGF.VPRR.LLHDNIITLNSTIEIIKRei..ntk
EC67_Ecoli        .......rdeIFAIRKIS..NN..YSFGF.ERGK.SIILNAYKHRGKQ-----.......
EC86_Ecoli        .........lDK---LSS..SP..FSIGF.EKHQ.SILNNATPHIGAN-----.......
EC107_Ecoli       ........sqFP-----L..SP..FATAY.RPGC.PIVSNAQPHCQQP-----.......
GilM_Giain        ..........-PALRK-L..PA..WQLAF.-EHL.AQMKAI-----RAAEELK......r
Gypsy_Drome       ..........FRKLNEKT..IP..DRYPM.-PSI.PM-----ILANLG-----.......
Hebe1_Av          .........lER--RNIL..PQ..HQAGF.RPGK.STIYNIVRLERYAAGQLRr....pr
Hebe2_Av          .........lNR--RNIL..PE..HQAGF.RPGK.STVYNIVRLQRYAERQLTa....es
Hebe7_Av          .........lER--RNIL..PQ..HQAGF.RPGK.STIYNIVRLERYAEGQLRr....pr
Hebe8_Av          .........lER--RNIL..PQ..HQAGF.RPGK.STIYNIVRLERYAAGQLRr....pr
Hebe10_Av         .........lER--RNIL..PQ..HQAGF.RPGK.STIYNIVRLERYAAGQLRr....pr
I_Drote           ..........LVTHSNLL..SE..NQFGF.KKGK.STSDCLLYVDYLITKS--.......
Jockey_Drome      ..........CKDVTKAI..PK..FQFGF.RLQH.GTPEQLHRVVNFALEAME.......
Juno1_Av          ..........YRKLNAIT..TK..DAFPI.---P.RIDDIFDHLSQAG-----.......
Juno2_Av          ..........YRRLNQIT..TK..DAFPL.---P.RIDDIYDQLTQAT-----.......
Juno3_Av          ..........YRKLNEVT..EK..DNYPL.-P--.RIQEMLDALNGS------.......
Juno4_Av          ..........-RKLNAIT..TK..DAFPI.---P.RIDDIFDHLSQTG-----.......
Juno4a_Av         ..........YRRLNYIT..ER..DVYPL.---P.RIDDIIDRLSGAK-----.......
Juno4b_Av         ..........YRRLNLIT..ER..DVYPL.---P.RIDDILDKLAGSQ-----.......
Lian_Aedae        .........yLA--NMPL..HV..NQHAY.QSGK.STVTLLHKVVYDIEKAFA.......
LINE1_Human       ..........-QHIKKLI..HH..DQVGF.IPAM.QGWFNIRKSINIIQHINRtk..dtn
LINE1_Wolf        ..........-QYIKKII..HH..DQVGF.IPGT.QGWFNTRKTINVIHHISK......r
LtrA_Lacla        .........ePV-----F..ED..VSHGF.RPQR.SCHTALKTIKREFGGAR-.......
Mag_Av            ..........FK----VT..IN..SQMW-.IDQH.PIPTIEELLTRLN-----.......
Maui_Takru        .........lQR--NSLF..EM..FQSGF.RAHH.STETALLKVTNDLLIASD.......
Mdg3_Drome        ..........FRKLNKMT..MK..DNYPL.---P.LIDD---LLDRMN-----.......
Micropia_Drome    ..........YRKLNTMV..LM..DCFPV.-P--.IMEEVLEKLQSAK-----.......
MX65_Myxxa        ........klPV------..SP..QAHGF.VPGR.SIKTGAAPHVGRR-----.......
Neptune_Fr        ..........-A-----E..FL..DFYL-.NPLS.TKH-PAFVRDTYH-FIEIik..tlk
NeSL_Caeel        ..........-RAVPNVL..SK..CQRGF.QERE.GCNESLAILRTAIDVAKG.......
orf2_Calot        .........eAK-----F..EP..NSYGF.RPGR.NAHDAREAIFNSIRYSN-.......
Pao_Bmori         .........aAARTRGVA..LN..DM--L.LKGP.N------LLQSLPGVIMR.......
Pat_Panre         .........pYITANKIK..--..-----.----.--LENVAIAKSLI-----.......
Penelope1_Av      .......darP--QAPSY..IK..DSFEF.--GK.KIKEII--LEK-------.......
Penelope1a_Av     .......narP--PANSF..IK..DSFEF.----.-----VNKIKEIILE---.......
Penelope2_Av      ..........-----SLI..KI..NQTE-.---K.SISYIKDSFEFVK-EITKi.....e
Penelope2a_Av     ........edARSKPTSY..VK..DSFSF.----.----AKLIQEQKP-----.......
Penelope3_Av      ........ylRR--NDRI..IK..DTFTF.VDEL.LTL----KFD--------.......
Penelope3a_Av     ........svLKEYE-TI..IQ..DRFSF.VKD-.-------LHKLEI--N--.......
Penelope3b_Av     ..........LR-VSPTV..VT..DTFKF.VDEL.Q------KLTFDN-----.......
Penelope5a_Av     ..........--------..--..RLQEL.RTSP.YMVQNTFDFVNKI-KQSQ.......
Penelope_Dv       ..........-Q-----I..LK..NLTM-.---D.SRYNIKNAVDFKD-RVNNs.....q
pol_BAEVM         ..........LREINKRT..VD..IH-PT.VPNP.Y-N----LLSTLK-----.......
pol_CERV          ..........YKAMNKAT..KG..DAHNL.-PNK.DE-----LLTLVR-----.......
pol_HTLV2         ..........LRATNAIT..TT..LTSPS.-PGP.P------DLTSLP-----.......
Poseidon_Tn       ..........-S-----I..LA..PMVG-.---N.TPHHIKNSLDFAE-KVSNl.....h
pseudo_Shark      ..........-S-----I..FP..PLVQ-.---E.LPTYVHDTTHALH-LLQSfq...fp
R1_Dromr          ..........----AVSW..DP..RQRGF.LPTD.GCADNATIVDLVLRDHHK.......
R2_Drome          ..........--NSSINW..DP..RQRGF.LPTD.GCADNATIVDLVLRHSHK.......
R4_Av             ..........YVTERCIL..PG..EQIAL.REGVwGCTHALTQDQSLIADALN......q
R9_4_Av           ..........FK-----T..ND..KQVGF.KPVN.GCGINISWLHSLLKHA-R.......
R9_Av             ..........FK-----T..ND..KQVGF.KPVN.GCGINISWLHSLLKHARL.......
R9a_Av            ..........FE-----I..DK..RQLGF.TPIN.GCSMNIQWLHHLLKHARL.......
RTE1_Av           ..........-SYLDPYL..SE..EQAGF.RKDR.STVHQILVLRLLAEKAKR.......
RTE2_Av           ..........-NLIDCQL..LE..IQSGF.RSNR.STIDQIFTLKMTMEKRRA.......
RTE3_Av           ..........-NKITPEI..AK..EQYGF.MPDK.GTRNAIFILRMIIERSIE.......
RTE4_Av           ..........-KPLDSNL..RT..NQAGF.RRGR.NCIDQIHVLRRLLEGAID.......
RTE_BovB_Av       ..........-F-LEREM..PV..TQAGF.RKGR.GTRDQIANIRWLMEKARE.......
SART1_Bommo       ..........LENVGPNL..AD..SQYGF.RRGR.STLDAVQRVRDLS-DQAC......s
SLACS_Trybg       ..........-KTAEKKF..SG..IQFGV.-GGH.I-EEAI----AKIRKDFAt.....k
Soliton1_Av       .........lDE--QGVL..PS..EQSGF.RPHH.NMAVRLVSIIDEIGQSLA.......
Soliton2_Av       ..........WSETNKLV..PD..EQSGF.RPGC.LLPTRV--LSMYQEVKNNm.....a
Soliton3_Av       ..........WAEGNKLI..PE..EQSGF.RPGG.LLPTRVLSIYQEIKNNLA.......
Soliton4_Av       ..........WAETNHSV..PR..EPSGF.RPGG.LLSTRVLSIYQEIKNELA.......
Soliton5_Av       ..........WANVNNIV..PQ..EQSGF.RKGC.QLQTRVLSIFQEVKNNLD.......
Soliton6_Av       .........cHD--KNIY..ID..EQSGF.TAER.RLQTRILSLVDDLR-LTIa.....a
Soliton6a_Av      .........cEE--KNIY..VD..EQSGF.SPQR.RLQTRIVSLIEDVRLN-Ia....ac
Soliton6b_Av      .........wCQ-MHNIY..TD..EQSGF.TPNR.RLQTRILLLCEDIRLT-Ia....ac
Soliton7_Av       .........lQR--RGLL..PD..TQSGF.REDF.RLQTRVLLFFEQVASLMA.......
Soliton8_Av       .........lLR--RGLL..PD..NQSGF.RDGF.RLQSRL-LLFLEDLYSLM......s
Soliton9a_Av      .........lIR--RGLL..PD..NQSGF.RENF.RLQTRLLLFLEDIYSIFS.......
Soliton9b_Av      .........lVR--RGLL..PD..NQSGF.REGF.RLQTRLLLFLEDIYSILC.......
Ta11_Arath        ..........-RLLPELI..SE..TQSAF.VAER.LITDNILIAQENFHALRTnp..ack
Tad1_Neuro        ..........AAEEFNLL..PE..GQMGN.RAGR.STEFAVRVVTDAVH---Ta....wk
TelKA1_Av         ..........YRKLNSMT..IR..DAYPI.-P--.RIDD---TLDSLQ-----.......
TelKA1a_Av        ..........YRKLNAMT..IR..DAYPI.---P.RIDDTLDSLQEAK-----.......
TelKA2_Av         ..........YRKLNAVT..VR..DAYPI.PRVD.DT---LDALDEAK-----.......
TelKA3a_Av        ..........YRKLNNVT..IR..DAYPL.---P.RIDDTLDALQQAQ-----.......
TelKA3b_Av        ..........YRKLNNIT..IR..DAYPL.---P.RIDDTLDALQQAQ-----.......
TelKA4_Av         ..........YRQLNSVT..VR..DVYPI.-P--.RIDD---TLDQLQ-H---.......
TERT1_Calb        kevlspvgqiLRLKLSKL..RD..TYESY.RASV.HSSVAEKISDYRDSLLTRf.....g
TERT_Giain        ...felerprNRY-LQAH..LA..KNLGH.IAVD.YAAWLDATYTENPEAQ--.......
TERT_Ratno        t.lfsmlnyeRTKHPHLM..GS..SVLGM.NDI-.YRTWRAFVLRVRALDQTP.......
TERT_Schpo        ....silkhlIN------..-E..ESSGI.-PFN.LEVYMKLLTFKKD-LL-Khr...mf
Tf2_Schpo         ..........YKPLNKYV..KP..NIYPL.-PLI.EQ-----LLAKIQ-----.......
Tnt1_Tobac        .........gFE--QKKG..ID..FDEIF.SPVV.KMTSIRTILSLAA-----.......
TRAS1_Bommo       .........lPR-----M..ST..RQFGF.MPQR.STEDSLYTLMQHVKEKLK.......
TRS1_Trybr        ..........-DTVESQL..TP..QQSAF.RPGC.STLEQLLHVRAAL----Cr....pt
Tx1_Av            ..........-KVIANII..HP..DQTCS.VPGR.SIQDNVILIRSIIEYQRR.......
Ty3_Caeel         ..........YRKVNKVV..KN..NAHPL.-PNI.EA-----TLQSLA-----.......
Ty3_Yeast         ..........YRTLNKAT..IS..DPFPL.---P.RID-NLL---SRI-----.......
Vesta1a_Av        ..........YKKLNLVT..IK..DSSPL.-PNM.ED-----TLRRLG-----.......
Vesta1b_Av        ..........YKKLNLIT..IK..DSSPL.-PNM.ED-----TLRKLG-----.......
Vesta2_Av         ..........YKKLNNIT..IK..DNHPL.-PNM.EQ-----TIRRLG-----.......
Vesta3_Av         ..........YKKLNSVT..IK..DNYPL.-PNM.EI-----TLQSLG-----.......
Vesta4a_Av        ..........YRALNKIT..TP..DASPL.-PH-.G-ED---LLQQLG-----.......
Vesta4b_Av        ..........YRALNKIT..IS..DASPL.-PHI.E-----DTLQELG-----.......
Vesta5_Av         ..........YRKLNNIT..VQ..DNYPL.-PNL.EQ--AIQMVGGRR-----.......
Vesta6a_Av        ..........YRKLNAIT..KK..DVF--.-PQP.SVEELV----QRL-----.......
Vesta6b_Av        ..........FRQLNAIT..KK..DSYP-.--QP.SAEELLHRLAGHR-----.......
Vesta6c_Av        ..........FRRLNKIT..KK..DAY--.-PQP.SAEELIYRLSGHN-----.......
Vesta7_Av         ..........YRQLNSAT..ER..DCYPL.---P.RIEDTLNRLNGNR-----.......
Vesta_Pr          ..........YKKLNHIT..IK..DSSPL.-PNM.ED-----TIRKLG-----.......
YM40_Marpo        .........ePR-----F..LD..SSHGF.RPHR.SPHTALRQIRR-WTGTS-.......
Zepp_Chlvu        ..........-PLLNQVV..DA..TQTGF.LPKR.WAGDNVL-A--HLEEISYle..ath
DCAR706|g1150.t1  ..........--------..--..RQSGF.KKQD.ETITQLHEIIHYINKGMD.......
DCAR706|g2233.t1  ..........--------..--..-----.----.----RIVSIIDQIGQSLN.......
DCAR706|g2894.t1  ..........YFLRNNLL..SR..HQSGF.RCGD.GTINQLHEIVHKINEGLD.......
DCAR706|g4506.t1  ..........--------..--..-----.----.------------------.......
DCAR706|g5243.t1  ..........--------..--..-----.----.------------------.......
DCAR706|g5529.t1  .........qYR--IVVT..RK..DEYPI.-PN-.-MEHTINRLG--------.......
DCAR706|g5705.t1  ..........--------..--..-----.----.------------------.......
DCAR706|g5740.t1  ..........-AKTQYFI..DK..TQFGF.RRGY.GTKEAIGVMRML------.......
DCAR706|g5909.t1  ..........YRRTNEIT..TK..DPLP-.----.RIDEILV----------Q.......
DCAR706|g6069.t1  ..........--------..--..-----.----.------------------.......
DCAR706|g6094.t1  ..........-K-----V..IK..DLRST.VSGV.VI--NTTKFVDEISKIT-.......
DCAR706|g6288.t1  ..........-ELLQPIF..DD..KCK--.--KP.TIINGAHLITELSEYTKKg.....l
DCAR706|g7269.t1  ..........WAESQQLI..PP..EQSDF.CPGR.LLPTRVLSIYQEVKNNFA.......
DCAR706|g7412.t1  ..........YKKLNNVT..IK..DSFPL.-PNM.EQ-----TLQRLG-----.......
DCAR706|g7972.t1  ..........-ELLSPAM..KD..GRSYL.---K.DTFHFVDKIRENK-----.......
DCAR706|g8012.t1  ..........--------..--..-----.----.------------------.......
DCAR706|g8135.t1  ..........--------..--..-----.----.------------------.......
DCAR706|g8447.t1  ..........--------..--..-----.----.------------------.......
DCAR706|g8526.t1  ..........-R----LA..PL..RNSPF.-VVR.DTGDFVKRVSALSSE---.......
DCAR706|g8627.t1  .......pifDR------..VA..RQTTF.VNGI.NLVRRLELHQDLG-YL--.......
DCAR706|g9156.t1  ..........--------..--..-----.----.------------L-KQRK.......
DCAR706|g10099.t1 ..........NRKLNEVT..KK..DSYP-.--QP.NTEE----LLQRI-----.......
DCAR706|g10506.t1 ..........--------..--..-----.----.------------------.......
DCAR706|g10811.t1 ..........WAEANHII..PD..EQSDF.RSNC.LLPTRVLSIFQEV--NFA.......
DCAR706|g10952.t1 ..........-NLLAPAL..ND..APSYV.---K.DTFDFVDKIQNN------.......
DCAR706|g11010.t1 ..........--------..--..-----.----.SGIYVVQQLKSYSRSA-R.......
DCAR706|g11470.t1 ..........-GLLDKKL..LD..QQAGF.RPNR.SIVDQIFTLKMIMEKSQE.......
DCAR706|g11566.t1 ..........--------..--..-----.----.------------------.......
DCAR706|g11629.t1 ..........-PATEKAL..RK..EQAGF.RPNR.GCSDQIFTLRRIIEKSIN.......
DCAR706|g11740.t1 ..........--------..--..-----.----.------------------.......
DCAR706|g11821.t1 ..........YRRLNAIT..IK..DAFPL.---P.RIDEIFDQLSEAV-----.......
DCAR706|g12153.t1 ..........--------..--..-SQPL.-PKI.STVDALLYLLNNLTKNLNt.....q
DCAR706|g12211.t1 .........lEN--KGIL..PN..SQSGF.ITGR.QLQTHVLLRIEQISSYMA.......
DCAR706|g12828.t1 ..........LK-ENKII..PH..QQSGF.QANI.RLQTRVLSVYEEARQCIA.......
DCAR706|g12865.t1 ..........--------..--..-----.----.--------QREEIDKLL-.......
DCAR706|g13300.t1 ..........YRRLNSVT..KT..DQYPV.---P.RMEDILTHFSQKQ-----.......
DCAR706|g13603.t1 ..........--------..--..-----.----.------------------.......
DCAR706|g14236.t1 ..........--------..--..-QSGF.IRGD.STVNQLIDFVHTIYQNGD.......
DCAR706|g14416.t1 ..........--------..--..-----.----.------------------.......
DCAR706|g14554.t1 ..........--------..--..-QFGF.RPKS.STADALLHITIKLSEILK.......
DCAR706|g14568.t1 ..........--STTNLL..LE..VVHKI.NGG-.-LKENK--FVRAG-----.......
DCAR706|g14677.t1 ..........--------..--..-----.----.------------------.......
DCAR706|g14965.t1 ..........YKKLNHIT..IK..DNFPL.-PNM.KQ-----TIQRLG-----.......
DCAR706|g15705.t1 .........lCD--NKFS..VK..DTFQF.----.---INILKYNKHL-----.......
DCAR706|g15854.t1 ..........--------..--..-----.----.------------------.......
DCAR706|g15881.t1 ..........ARTANKAI..KR..TRHIT.-P--.TI----DEIVSDI-----.......
DCAR706|g15902.t1 ..........FSKLNEIT..TK..DRFPL.-PRI.N------IIFDNL-----.......
DCAR706|g16028.t1 ..........--------..--..-----.----.------------------.......
DCAR706|g16123.t1 ..........YRRLNAAT..VR..DAYPI.---P.RIDDTLDSLQQAK-----.......
DCAR706|g16526.t1 ..........--------..--..-----.----.------------------.......
DCAR706|g16934.t1 ..........----NNVT..TK..DRYPM.---P.RVDDIFDRLSGSR-----.......
DCAR706|g17130.t1 ..........--------..--..-----.----.------------------.......
DCAR706|g17180.t1 ..........FQ-----T..DA..RQRGF.KPLN.GAGQNIAMLHHLIRHART.......
DCAR706|g17326.t1 ........qrYRTPPPSF..VK..DSFQF.VE--.----RIKNIDYED-----.......
DCAR706|g17433.t1 ..........FAEQHKLL..PD..YQSGF.RKND.TALW--------------.......
DCAR706|g17667.t1 ..........YRKLNSVT..KK..DSFP-.--QP.TTEELV----QRL-----.......
DCAR706|g17671.t1 ..........YPKLNSVT..KK..DSFP-.--QP.TTEELLQRLGD-------.......
DCAR706|g17876.t1 ..........WADANHII..PD..EQSDF.RPNC.LLPTRVLSIFQEVENNFA.......
DCAR706|g17893.t1 ..........IRPLFDKY..AK..STTIV.-DG-.--VDLLDKLQRYI-AAGY.......
DCAR706|g18009.t1 ..........--------..--..-----.----.------------------.......
DCAR706|g18135.t1 .........lIK--AREI..SP..NQSGF.LPSH.STITQLV--Q--------.......
DCAR706|g18211.t1 ..........--------..--..-----.----.------------------.......
DCAR706|g18280.t1 ..........--------..--..-----.----.------------------.......
DCAR706|g18442.t1 ..........--------..--..-----.----.------------------.......
DCAR706|g18511.t1 ..........--------..--..-----.----.------------------.......
DCAR706|g18556.t1 ..........--------..--..--MGF.RRGR.SCIDNIFCLRQIIEKRPE.......
DCAR706|g18655.t1 ..........-CEQNNIY..VD..EQSGF.TLGR.RLQTRILSLIEELRITTA......a
DCAR706|g18698.t1 ..........CV-EHGIQ..TE..EQSGF.MSHR.RLQTRIISLVEELRLTVA......a
DCAR706|g18782.t1 ..........--------..--..-----.----.------------------.......
DCAR706|g18791.t1 ..........--------..--..-QSGF.IRGD.FTVNQLIDFVHTIYQNGD.......
DCAR706|g19054.t1 ..........YRRLNAIT..IK..DAFPL.---P.RIYKIFDQLSEAV-----.......
DCAR706|g19056.t1 ..........--------..--..-----.----.------------------.......
DCAR706|g19104.t1 ..........YKKLNKIT..LK..DNYPL.-PNM.EQ-----TLQNLG-----.......
DCAR706|g19566.t1 ..........-NMIDHQL..LE..AQAGF.RAQR.STMDQIFTLKTTMEKRRE.......
DCAR706|g19587.t1 ..........--------..--..-----.----.--MSRVHILRRILEGCHK.......
DCAR706|g19800.t1 ..........--------..--..-----.----.------------------.......
DCAR706|g19831.t1 ..........--------..--..-----.----.-------QLANYYEKHFS.......
DCAR706|g19832.t1 .....sllqeYA-MNDYP..VQ..NYIVL.KDTN.HLLKEIELVDKKILNRNL.......
DCAR706|g20334.t1 ..........YKKLNNVT..IK..DSFPL.-PNM.EQ-----TLQRLG-----.......
DCAR706|g20411.t1 ..........--------..--..-----.----.------------------.......
DCAR706|g20506.t1 ........saAMKEGSSY..IK..DPFDF.----.-----VDKIHSNK-----.......
DCAR706|g20624.t1 ..........YKKLNNIT..KK..DSYPL.-PHM.G--ETINRFDGHQ-----.......
DCAR706|g20646.t1 ..........WADANHII..PD..EQSGF.RPNC.LLPTRVLSIFQEVENNFA.......
DCAR706|g20672.t1 ..........-AKTQYFS..GK..TQFGF.RRGC.GTKEAIGVMRMLYERCLE.......
DCAR706|g20715.t1 ..........--------..--..-----.----.------------------.......
DCAR706|g20734.t1 ..........--------..--..-----.----.------------------.......
DCAR706|g20804.t1 ..........--------..--..-----.----.------------------.......
DCAR706|g20867.t1 ..........--------..--..-----.----.------------------.......
DCAR706|g20872.t1 ..........YRKLNAVT..KK..DAYPQ.-PT-.-VEELI----NRL-----.......
DCAR706|g20978.t1 ........qpLR-KSSYT..IK..DTFDF.IK--.LTK-----TFNTQ-----.......
DCAR706|g21138.t1 ..........YKTLNHIT..IK..DNFPL.-PNM.EQ-----TIQRLG-----.......
DCAR706|g21139.t1 ..........YKTLNHIT..IK..DNFPL.-PNM.EQ-----TIQRLG-----.......
DCAR706|g21300.t1 ..........-QLIRPIY..NE..QNKA-.---N.TIIDGVNLIKRLEKYVADg.....h
DCAR706|g21457.t1 ..........-NLLAPIF..LD..VARRT.-TFI.NGIDVVRKLEKYV-KDGH.......
DCAR706|g21556.t1 ..........WAESQQLV..PI..EQSGF.RP--.------------------.......
DCAR706|g21787.t1 ..........------IT..TK..DAFPI.---P.RIDDIFDHLAQAE-----.......
DCAR706|g21860.t1 ..........--------..--..-----.----.------------------.......
DCAR706|g21976.t1 ..........--------..--..-----.----.------------------.......
DCAR706|g21986.t1 ..........--------..--..-----.----.------------------.......
DCAR706|g22054.t1 ..........--------..--..-----.----.------------------.......
DCAR706|g22055.t1 ..........--------..--..-----.----.------------------.......
DCAR706|g22135.t1 ..........LN-SNNFF..SD..NQFGF.RPKT.ATIDALLYLLNNLTKNLNt.....q
DCAR706|g22193.t1 ........qpLR-KSSCT..IK..DTFDF.IKLT.K-------TYNTQ-----.......
DCAR706|g22285.t1 ..........FRKLNEVT..IK..DTYPI.---P.RIDDTLDALKGAK-----.......
DCAR706|g22323.t1 ..........-DLLAPIF..LQvaRKTTF.ING-.--IDVVRQLEKYV---SDg.....y
DCAR706|g22349.t1 ..........-LVMEKVV..HP..DQTCS.VPNR.TLQDNIHLARSIIKYHRQ.......
DCAR706|g22402.t1 ..........--------..--..-----.----.------------------.......
DCAR706|g22479.t1 ..........--------..--..-----.----.------------------.......
DCAR706|g22517.t1 ..........--------..--..-----.----.------------------.......
DCAR706|g22746.t1 ..........YKRLNDIT..IK..DGYDL.-PNM.EE-----TIQELG-----.......
DCAR706|g22821.t1 ..........YRRLNEVT..VR..DVYPL.---P.RIDDTLDALYDAK-----.......
DCAR706|g22842.t1 ..........--------..--..-----.----.------------------.......
DCAR706|g22911.t1 ..........--------..--..-----.----.------------------.......
DCAR706|g22962.t1 .........hQSKLNLIT..ER..DVYPL.---P.RIDDIIDKLADSQ-----.......
DCAR706|g22975.t1 ..........--------..--..-----.----.------------------.......
DCAR706|g22979.t1 .........lTR--RGLL..PD..IQSGF.REKF.RLQTRVLLFLEQVSSMMA.......
DCAR706|g22989.t1 ..........--------..--..-----.----.------------------.......
DCAR706|g23112.t1 ..........--------..--..-----.----.------------------.......
DCAR706|g23134.t1 ..........--------..--..-----.----.------------------.......
DCAR706|g23289.t1 ..........-NLLSPAM..-N..DAASF.IKD-.S-----FEFVDKIRYNK-.......
DCAR706|g23302.t1 ..........-VQDAGIL..PD..EQTGF.RQGH.NMAVRIVSINDQIGQSLN.......
DCAR706|g23384.t1 ..........----AKYL..TK..ITKSL.AGGV.RCIKNTQEFIKQL-YKSK.......
DCAR706|g23526.t1 ..........--------..--..-----.----.------------------.......
DCAR706|g23635.t1 ..........--------..-N..TNFGF.RKGL.GTEDAQLFLAHQIAKGVD.......
DCAR706|g23649.t1 ..........-AKTQYFI..GK..TQFGF.RRGC.ETKEAIGVMRMLYERCLE.......
DCAR706|g23801.t1 ..........FRKLNEIT..VK..DTYPI.---P.RIDDTLDVLNGAK-----.......
DCAR706|g23833.t1 ..........YKKLNAIT..IK..DEFPL.-PNM.E-----DTLQEVG-----.......
DCAR706|g23892.t1 ..........-CDAKGIH..VD..EQSGF.TPER.RLQTRIISMCDDLRLTIT......a
DCAR706|g23898.t1 ..........--------..--..-----.----.------------------.......
DCAR706|g24024.t1 ..........YRKLNSVT..KK..DSFP-.--QP.TTEELLQRLGD-------.......
DCAR706|g24109.t1 ..........YLAKNNLL..TC..LQSGC.RHRD.STINQ-------------.......
DCAR706|g24121.t1 ..........YKKLNTIT..IK..DEFPL.-PNM.EE-----TLQEVG-----.......
DCAR706|g24215.t1 ..........YRLLNMHT..KK..DSYPL.-PN-.-IRDMFDHLNGA------.......
DCAR706|g24293.t1 ..........--------..--..-----.----.------------------.......
DCAR706|g24319.t1 ..........FK----VT..IS..SQIWV.-DQH.PISSIDELLTRL------.......
DCAR706|g24709.t1 ..........--------..--..-----.----.------------------.......
DCAR706|g24783.t1 ..........CK-ENNIC..VD..EQSGF.TPER.RLQTRILSICEEL-----.......
DCAR706|g24804.t1 .........fYEEKNENI..IE..KITSF.-TNK.QLE--LELSPTAIENGHRvgpfkyg
DCAR706|g24834.t1 ..........YRKLNSIT..KT..DSYPQ.-P--.TME---ELLQSLG-----.......
DCAR706|g25014.t1 ..........--------..--..-----.----.-------------HQQLR.......
DCAR706|g25092.t1 ..........FAEQHHLL..PN..YQAGF.RQQR.STTDNLLHLKHDVDVNLY.......
DCAR706|g25100.t1 ..........WADANHII..PD..ELFTA.----.------YSIFQGVENNFT.......
DCAR706|g25143.t1 ..........YRGLNTIT..VR..DAYPI.---P.RIDSTLDSLQQAK-----.......
DCAR706|g25258.t1 ..........--------..--..-----.AKNT.TIIDDVDLLGKLQKYITKg.....y
DCAR706|g25403.t1 ..........--------..--..-----.----.------------------.......
DCAR706|g25426.t1 ..........WMTDNNIL..PS..EQSGL.RSAH.STTTRFTQFIQDVSTSLQ.......
DCAR706|g25441.t1 ..........YRKLNSIT..KK..DSYPQ.-PIV.E------ELLQRP-----.......
DCAR706|g25793.t1 ..........--------..--..-----.----.------------------.......
DCAR706|g25865.t1 ..........--LLAPIFlkVA..RQTTF.VNGI.YVVRQLAKYVADG----H.......
DCAR706|g25949.t1 ..........--------..--..-----.----.------------------.......
DCAR706|g25999.t1 ..........--------..--..EQSGF.RSAH.STTTRFTQFIQDVSTSLQ.......
DCAR706|g26075.t1 ..........--------..--..-----.----.------------------.......
DCAR706|g26084.t1 ..........YRKINQLT..TR..DAFPL.-PN-.-MEETINRLGGAA-----.......
DCAR706|g26131.t1 ..........LR----KL..GD..KVRSL.KNTK.YLIEDIYKVKV-------.......
DCAR706|g26238.t1 ..........--------..--..-----.----.------------------.......
DCAR706|g26240.t1 ..........--------..--..-----.----.------------------.......
DCAR706|g26259.t1 ..........-NLLTPAL..RD..APSYV.---K.DTFDFVDKIQNN------.......
DCAR706|g26422.t1 ..........--------..-A..KQTTF.VNGI.DLVRQLEKYRDSG----H.......
DCAR706|g26489.t1 ..........--------..--..-----.----.------------------.......
DCAR706|g26612.t1 ..........YKKLNHIT..IK..DNFPL.-PNM.EQ-----TIQRLG-----.......
DCAR706|g26847.t1 ..........--------..--..-----.----.-IHDSF-EFVKKITGIQ-.......
DCAR706|g26907.t1 ..........YRKLNDVT..IK..DVFPL.---P.RIDEIFDELAAAV-----.......
DCAR706|g27157.t1 ..........NSSLQKDI..YN..EMSSF.-QRI.TIQNRERSLSSTATKHTIg.....l
DCAR706|g27258.t1 ..........--------..--..-----.----.------------------.......
DCAR706|g27265.t1 ..........--------..--..-----.----.------------------.......
DCAR706|g27316.t1 ..........LV-KNKLL..WP..FQSGF.VAKD.STTNLLLDVVNKIKLGIT.......
DCAR706|g27384.t1 ..........---LRRIF..DK..HCTT-.-TTT.RIIDGAHLITELTKHIKKg.....l
DCAR706|g27488.t1 .........fLR-TNNLI..CK..TQSGF.VPHD.SSVNQLISIVDFIANNLN.......
DCAR706|g27568.t1 ..........--------..--..-----.----.------------------.......
DCAR706|g27569.t1 ..........--------..--..-----.----.------------------.......
DCAR706|g27635.t1 ..........--------..--..-----.----.------------------.......
DCAR706|g27668.t1 ..........--------..--..-----.----.------------------.......
DCAR706|g27857.t1 ..........--------..--..-----.----.------------------.......
DCAR706|g27925.t1 ..........--------..--..-----.----.------------------.......
DCAR706|g28032.t1 ..........----FKMI..KD..LRST-.IDGV.VCNT--MKFVEEI-SDLP.......
DCAR706|g28051.t1 ..........-K--VSQT..DA..RQKGS.KPLN.GVGQNIAILHHLIRHART.......
DCAR706|g28154.t1 ..........-QQLRPIF..DR..MAKGS.-SVT.GGIYLVERLRKWAHYR--.......
DCAR706|g28224.t1 ..........--------..--..-----.----.------------------.......
DCAR706|g28304.t1 ..........--------..--..-----.----.------------------.......
DCAR706|g28379.t1 ..........--------..--..-----.----.-----------------K.......
DCAR706|g28388.t1 .........mIE--KKVI..PT..SQSGF.QPGV.RLQTRVLSLYEAARASIA.......
DCAR706|g28555.t1 ..........YRQLNEVT..RK..DCYPL.-PN-.-IQE---LFDQLA-H---.......
DCAR706|g28558.t1 ..........YK-GMDIC..VD..EQSGFfRPKE.GC----------------.......
DCAR706|g28748.t1 ..........LP-----Y..TN..IQRYH.TPPP.SFVKDAFQFVERIKNINY.......
DCAR706|g28814.t1 ..........--------..--..-----.----.------------------.......
DCAR706|g28823.t1 ..........YRKLNSTT..IR..DAYPI.---P.RIDDTLDALQEAK-----.......
DCAR706|g28850.t1 ..........---IYLEV..AK..DTTFI.---N.ST-QMIRKLEKYV-TNGH.......
DCAR706|g28931.t1 ..........YRKLNSVT..KK..DSFP-.--QP.TTEELV----QRL-----.......
DCAR706|g29066.t1 ..........YLTKNKLL..SP..FQSGF.IAKD.STTNTLLDVVHKINAGLE.......
DCAR706|g29112.t1 ..........L-EQQNIL..PP..QQAGA.RKHL.STSSRENLLIEQITQSLR.......
DCAR706|g29136.t1 .........tLGESQQLL..PI..EQSGF.RPGC.LLPTRVLSIYQEVKNNLA.......
DCAR706|g29210.t1 ........ahLR-SSASM..VK..DSFEF.---A.NT---VKSFSGSQ-----.......
DCAR706|g29256.t1 ..........FRRLNAVT..VR..DAYPL.---P.RIDDTLDALHDAQ-----.......
DCAR706|g29391.t1 ..........--------..--..-----.----.------------------.......
DCAR706|g29513.t1 ..........--------..--..-----.----.------------------.......
DCAR706|g29555.t1 ..........--------..-A..RQTTF.ING-.--IDVARQLEEYVA---Hg.....h
DCAR706|g29962.t1 ..........LRRINEIT..IK..DKYPM.-PI-.-TYDIFDQMS--------.......
DCAR706|g30131.t1 ..........--------..--..-----.----.------------------.......
DCAR706|g30186.t1 .........lIK--NKLL..TT..LQSGF.ISKD.STTSLLLDIIQKINIGVE.......
DCAR706|g30299.t1 ..........YRKLNSIT..IR..DSYLL.---P.RMDDTINQLAGSR-----.......
DCAR706|g30305.t1 ..........--------..--..-----.----.------------------.......
DCAR706|g30351.t1 ..........-KTLRPIF..EK..YTQHY.-TLQ.NTYVFLNHLDRHP-----.......
DCAR706|g30469.t1 ..........--------..--..-----.----.------------------.......
DCAR706|g30480.t1 .........lTR--RGLL..PD..IQSGF.REKF.RLQTRVLLFLEQVSSMMA.......
DCAR706|g30730.t1 ........spAMKEGHSF..IN..DSFNF.----.---------VNKIHAN--.......
DCAR706|g30766.t1 ..........--------..--..-----.----.------------------.......
DCAR706|g31154.t1 ........qrYRTPPPSF..VK..DSFQF.VER-.-----IKNIDCED-----.......
DCAR706|g31231.t1 ..........--------..--..-----.----.------------------.......
DCAR706|g31291.t1 .........fIK--NKLL..SV..SQSGF.AAKD.GPINLLLEVVHKNNSDIK.......
DCAR706|g31526.t1 ..........--------..--..-----.----.------------------.......
DCAR706|g31729.t1 ..........YKKLNAVT..IK..DNHPL.-PNM.ET-----TIQTLG-----.......
DCAR706|g31738.t1 ..........--------..--..-QSGF.IKGD.STVNQLIDFVNTIYQNGD.......
DCAR706|g31777.t1 ..........--------..--..-----.----.------------------.......
DCAR706|g31839.t1 ..........----NIIT..PL..RNSKY.-SLK.NTDEFLTFLKSNP--QL-.......
DCAR706|g31995.t1 ..........YRKLNNVT..VK..DSFPI.---P.TIESALKQLS--------.......
DCAR706|g32284.t1 ..........C-EAKNVF..DN..KQFGF.RKRL.GTEDAQLFLSHHIATGID.......
DCAR706|g32287.t1 ..........--------..--..-----.----.------------------.......
DCAR706|g32423.t1 .........lCN--RGIL..HD..SQSGF.RSNF.RLQSRVLLLIDQISSLMS.......
DCAR706|g32446.t1 ..........--------..--..-----.----.------------------.......
DCAR706|g32453.t1 ..........FRKLNSIT..TK..DAFPI.---P.RIDDIFDHLAQAE-----.......
DCAR706|g32640.t1 ..........YLVKNKLL..SV..FQSGF.IAKD.STTNLLLEVVYKINSGLK.......
DCAR706|g32724.t1 ..........YRKLNNIT..DK..DCYPM.-P--.DIED---TIRKLA-----.......
DCAR706|g32768.t1 ..........FRKLNEVT..VK..DTYPI.---P.RIDDTLDAFKGAK-----.......
DCAR706|g32810.t1 ..........--------..--..-QSGF.IRGD.STVNQLIDFVHTAYQNGD.......
DCAR706|g32838.t1 ..........YKKLNAIT..KK..DNNPL.-PNM.EE-----TIQLLG-----.......
DCAR706|g32872.t1 ..........--------..--..-----.----.------------------.......
DCAR706|g32880.t1 ..........--------..--..-----.----.--------LAHPIAKGID.......
DCAR706|g32884.t1 ..........WVQDAGIL..PD..EQTGF.RQGH.NMAVQIVSIIDQIGQSLN.......
DCAR706|g32950.t1 ..........YRKLNDIT..IK..NVFSL.---P.KIDEIFDQLADAV-----.......
DCAR706|g32958.t1 ..........--------..--..-----.----.------------------.......
DCAR706|g33111.t1 ..........YRRINEIT..TK..DSFPS.---P.RIDEIFDQLG--------.......
DCAR706|g33171.t1 ..........LRLLFDKM..AL..KTTVM.----.SGFELVKKLQGWSKNN--.......
DCAR706|g33254.t1 ........ehLR-KSVTL..IL..DTFSF.VKQ-.------------------.......
DCAR706|g33334.t1 ..........--------..--..-----.----.------------------.......
DCAR706|g33428.t1 ..........--------..--..-----.----.------------------.......
DCAR706|g33479.t1 ..........LK-KNNLL..SP..LQSGF.IRHD.STVNQLVGLVQSIHLETE.......
DCAR706|g33481.t1 ..........LV-KNNLL..NM..MQSGF.RKYH.STVTQLIEFVHNIYRDLE.......
DCAR706|g33485.t1 ..........--------..--..-----.----.------------------.......
DCAR706|g33492.t1 ..........--------..--..-----.----.------------------.......
DCAR706|g33493.t1 ..........-GLLDKKL..LD..QQAGF.RPNR.STVDQIFTLKMIMEKSQE.......
DCAR706|g33668.t1 ..........--------..--..-----.----.------------------.......
DCAR706|g34060.t1 ..........YLTNYNLL..ST..NQSGF.RHGD.STINQLIAIVHEILLAFD.......
DCAR706|g34065.t1 .........cER--KGIY..ID..EQSGF.TPGR.RLQTKILSLCEDLRLTTV......a
DCAR706|g34274.t1 ........dhLR-ISPTI..IN..DTFKF.VDE-.-----IHSLRFYH-----.......
DCAR706|g34330.t1 ..........YRRLNSMT..IR..DAYPI.---P.RIDDTLDSLQEAK-----.......
DCAR706|g34378.t1 ..........-----KLL..SP..FQSGF.IAKD.STTNMLLDVVHEINAGLE.......
DCAR706|g34486.t1 ..........FRKLNEVT..IK..DTYPI.---P.RIDDTLDALKGAK-----.......
DCAR706|g34497.t1 ..........--------..--..-----.----.------------------.......
DCAR706|g34627.t1 ..........CEN-LNIL..HD..NQFEF.RKGL.GTEDAQLFLAHQIAKGID.......
DCAR706|g34668.t1 ..........--------..--..-----.----.------------------.......
DCAR706|g34756.t1 ..........-NLLASAL..KD..APSYV.---K.DTFDFVDKIQNN------.......
DCAR706|g34761.t1 ..........--------..--..-----.----.------------------.......
DCAR706|g35181.t1 ..........YRKINLIT..QK..DVYPL.---P.RMDDIM---EQMA-----.......
DCAR706|g35214.t1 ..........--------..--..-----.----.------------------.......
DCAR706|g35261.t1 ..........YRKINQLT..TR..DAFPL.-PN-.-MEETINRLGDAA-----.......
DCAR706|g35266.t1 ..........YRKINHIT..KK..DAYPL.-PHM.GE--TINRL---------.......
DCAR706|g35295.t1 ..........YRKINHIT..QK..DAYPL.-PHI.G--ETINRL---------.......
DCAR706|g35296.t1 ..........--------..--..-----.----.------------------.......
DCAR706|g35461.t1 ..........-ELIKNNR..PS..KSFSY.IRD-.S-FEFVKKITGIQ-----.......
DCAR706|g35495.t1 .........lIK--NKLL..TT..LQSGF.ISKD.STTSLLLDVIQRINIGVE.......
DCAR706|g35502.t1 ..........YRKLNSVT..RK..DSFP-.--QP.TTEELIT----QI-----.......
DCAR706|g35740.t1 ..........YRKLNVLT..VK..DAYPI.---P.RVDDTLDSLQQAK-----.......
DCAR706|g35812.t1 .........lIN--TKLL..SA..SQSEF.IAKD.SRTYVLLDVINKINTGVK.......
DCAR706|g35815.t1 ..........YKRLNEIT..IK..DGYDL.-PNM.E--E---TIQELD-----.......
DCAR706|g35819.t1 ..........-RKPNLIT..ER..DVYLL.---L.RIDDIADKVA--------.......
DCAR706|g35904.t1 ..........YKKLNNVT..IE..DQFPL.-PNM.EQ-----TVQRLG-----.......
DCAR706|g35919.t1 ..........-----HQL..LE..AQAGV.RAQR.RTMDQIFTLKTTVETRRE.......
DCAR706|g35924.t1 ..........--------..--..-----.----.------------------.......
DCAR706|g35941.t1 ..........--------..--..-----.----.------------------.......
DCAR706|g35985.t1 ..........-NLLLSSI..SE..SDSYL.KDSF.E---FVHRIKQNK-----.......
DCAR706|g35991.t1 ........ayLR-SSAST..VK..DSFEF.---A.NT---VKPFSESQ-----.......
DCAR706|g36001.t1 ..........YRRLNEIT..AK..DCYPL.---P.DIKDTLNRLSGSN-----.......
DCAR706|g36054.t1 ........kqCNDQLSSY..VK..DSFEF.VKM-.--------LQNNI-----.......
DCAR706|g36192.t1 ..........--------..--..-----.----.------------------.......
DCAR706|g36276.t1 ..........--YITNIL..KD..IADNR.RSIK.NTKDLIEKLYKLK-----.......
DCAR706|g36314.t1 ..........-NLLRPLF..KQ..STSTS.IEN-.-GIYIVQQLKSYS-RSEQ.......
DCAR706|g36517.t1 .....pliqdI-ALEDYN..ID..NYIIL.KDTN.HLLIEIDKLNHQINDQKL.......
DCAR706|g36644.t1 ..........YLTKYQLL..SA..NQSGF.RHGD.STVNQLIAIVHEILLAFD.......
DCAR706|g36669.t1 ..........LK-NRGIL..PD..SQSGF.RANH.RLQTRVLLLIDQISSYMA.......
DCAR706|g36690.t1 ..........FRKLNSIT..TK..DAFPI.---P.RIDDIFDHLAQAE-----.......
DCAR706|g36859.t1 ..........--------..--..-----.----.------------------.......
DCAR706|g37070.t1 ..........--------..--..-----.----.------------------.......
DCAR706|g37097.t1 ..........--------..--..-----.----.------------------.......
DCAR706|g37107.t1 ..........--------..--..-----.----.------------------.......
DCAR706|g37112.t1 ..........FSKLNAIT..VP..DKFPL.---P.KIDDIFDTLSDSE-----.......
DCAR706|g37166.t1 ..........--------..--..-----.----.------------------.......
DCAR706|g37246.t1 ..........-NLLRPLF..KQ..ST-PT.-SVE.SGIYVAQQLKSYS-RSER.......
DCAR706|g37548.t1 ........erARSKPPSY..IK..DSFQF.AK--.L------IQQKKV-----.......
DCAR706|g37647.t1 .........fLR-TNNLI..CK..NQSGL.VPHD.SSVNQLISIVDFIANSLN.......
DCAR706|g37759.t1 ..........-CEQNNIY..VD..EQSGF.TPGR.RLQTRILSLIEELRLTTA......a
DCAR706|g37780.t1 ..........--------..--..-----.----.------------------.......
DCAR706|g37807.t1 ..........--NITKSV..AD..NNRSI.---K.NTQDLVTKLYKLK-----.......
DCAR706|g37864.t1 ..........LK-DKGIL..PD..TQSGF.RANH.RLQTRVLLLIEQISSYMS.......
DCAR706|g37970.t1 ..........YRKLNAIT..RK..DSYP-.--QP.TTEEL---LQRLG-----.......
DCAR706|g37995.t1 ..........YRKINLIT..QK..DVYPL.---P.RMDDIM---EQMA-----.......
DCAR706|g38113.t1 ..........--------..--..-----.----.------------------.......
DCAR706|g38213.t1 ..........--------..--..-----.----.------------------.......
DCAR706|g38215.t1 ..........--------..--..-----.----.------------------.......
DCAR706|g38260.t1 ..........-KLLSPIF..DQ..VARKT.TLIN.G-IDLVRALEKYRD---Nc.....r
DCAR706|g38265.t1 ..........--------..--..-----.----.------------------.......
DCAR706|g38334.t1 ..........YRRLNEIT..IK..DKFPL.---P.KIEEIFDQLSD-------.......
DCAR706|g38500.t1 ..........YKKLNNIT..IK..DQYPL.-PNM.EQ-----TIQRLG-----.......
DCAR706|g38575.t1 ..........--------..--..-----.---H.RLQTRVLLLIEQIQSYMS.......
DCAR706|g38593.t1 ..........--------..--..-----.----.------------------.......
DCAR706|g38644.t1 ..........YRKLNNIT..IK..DSYPI.-PH-.-IEET---LSRL------.......
DCAR706|g38650.t1 ..........--------..--..-----.----.------------------.......
DCAR706|g38713.t1 ..........YKKLNSIT..IK..DEFPL.-PNM.EE-----TLQEVG-----.......
DCAR706|g38828.t1 ..........--------..--..-----.----.------------------.......
DCAR706|g38952.t1 ..........WADANHII..PD..EQSDF.RPNC.LLPTRVLSIFQEVENNFA.......
DCAR706|g39179.t1 ..........-KVIEQHR..PE..KSFSF.VKD-.-TFDFVKRLRAVK-----.......
DCAR706|g39187.t1 ..........YRALNKVT..IK..NKYPL.---P.RIDELLDRSG--------.......
DCAR706|g39223.t1 ..........--------..--..-----.----.------------------.......
DCAR706|g39320.t1 ..........YKKLNAIT..IK..DEFPL.-PNM.EE-----TLQEVG-----.......
DCAR706|g39355.t1 ..........-LVMEKVV..HP..DQTCS.VPNR.TLQDNIHLARSLIRYHRQ.......
DCAR706|g39428.t1 ..........YRRSNLIT..ER..DVYPL.---P.RIDDIIDKLAGSK-----.......
DCAR706|g39490.t1 ..........-NLLRPLF..--..DQMAL.---K.TTVTSGFELYQKLQQWSPn.....s
DCAR706|g39505.t1 ........qrYRTPPPSF..VK..DSFQF.VE--.----RIKNIDYED-----.......
DCAR706|g39731.t1 ..........YRQLNSVT..IK..DPFPL.---P.RME---DTLQELG-----.......
DCAR706|g39770.t1 ..........YRKINNIT..KK..DSYPL.-PHM.GE--TINRL---------.......
DCAR706|g39857.t1 ..........FRKLNEVT..IK..DTYPI.---P.RIDDTLDTLKGAK-----.......
DCAR706|g40053.t1 ..........--------..--..-----.----.------------------.......
DCAR706|g40059.t1 ..........--------..--..-----.----.------------------.......
DCAR706|g40124.t1 ..........--------..--..-----.----.------------------.......
DCAR706|g40253.t1 ..........--------..--..-QFGF.RPKS.PTTDALLHITIKLSEILE.......
DCAR706|g40317.t1 .........lTR--NKLL..SN..CQSGF.IAKD.STTYLLLDVVNKINSGMI.......
DCAR706|g40342.t1 ..........YRTLNDVT..IK..DVFPL.---P.RIDEIFDELAAAV-----.......
DCAR706|g40535.t1 ..........LRPIFDQA..AK..ETTII.---N.SIQ-FVRQIESYR-DSGR.......
DCAR706|g40564.t1 ..........--------..--..-----.-HHD.SCVNQLLSIVHNIYKAFD.......
DCAR706|g40575.t1 ..........-PEIEKVL..RE..EQAGF.RPNR.GCSDQIFTLRRIIEKS--.......
DCAR706|g40680.t1 ..........--------..--..-----.----.------------------.......
DCAR706|g40897.t1 ..........YLTKYKLL..SP..FQSGF.IAKD.STTNMLLNVVHEINAGLE.......
DCAR706|g40916.t1 ..........WRERKGIY..ID..EQS--.-PGR.RLQTKILSLCEDLRLTTA......a
DCAR706|g41009.t1 ..........--------..--..-----.----.------------------.......
DCAR706|g41010.t1 ..........-GLLDKKL..LD..QQAGF.RPNR.SSVDQIF-----------.......
DCAR706|g41222.t1 ..........YRKINHIT..KK..DAYPL.-PHM.GE--TINRL---------.......
DCAR706|g41267.t1 ..........--------..--..-----.----.------------------.......
DCAR706|g41279.t1 ..........--------..--..-----.----.------------------.......
DCAR706|g41289.t1 .........lIK--AREI..NP..NQSGF.LPSH.STITQLVQMVHDIALAFN.......
DCAR706|g41417.t1 ..........--------..--..----F.-PQP.TTEELLQRLG--------.......
DCAR706|g41610.t1 ..........LRPLFDVM..TK..GSSIT.-GG-.--IYLVKRLRKWA--QFK.......
DCAR706|g41673.t1 ..........-PYMEREL..PD..VQAGF.RKGR.GTRDQIANIRWIMEKARE.......
DCAR706|g41868.t1 ......pstnYRKLNLIT..ER..DVYPL.---P.RIDDIIDKLSDSN-----.......
DCAR706|g41930.t1 ..........YRKLNAIT..IK..DAYPL.---P.KIDEILDQLAEAV-----.......
DCAR706|g42023.t1 .........lIK--NKLL..TT..LQSGF.ISKD.STTSLLLDVIQNINIGIE.......
DCAR706|g42073.t1 ..........-N-ITKSL..AD..NARSV.---K.NTEDLINKLYKLK-----.......
DCAR706|g42167.t1 ..........LQ-GRGIL..PD..TQSGF.RPGF.RLQTRVLTLVEQISSYMA.......
DCAR706|g42177.t1 ..........WAENQQLV..PI..EQSGF.RPGC.LLPTRVLSIYQEVKNNLA.......
DCAR706|g42211.t1 ..........--------..--..-----.----.------------------.......
DCAR706|g42280.t1 ..........YRKLNEIT..KK..DSYP-.--QP.TTEELL----QRI-----.......
DCAR706|g42325.t1 ..........-ALLKPAI..SQ..CPSYV.KD--.S-----FDFARIIKENKD.......
DCAR706|g42353.t1 ..........--------..--..-----.----.------------------.......
DCAR706|g42368.t1 ..........-PAIEKVL..RE..EQAGF.RPNR.GCSDQIFTLRRIIEKSIN.......
DCAR706|g42369.t1 ..........--------..--..-----.----.------------------.......
DCAR706|g42471.t1 ..........--------..--..-----.----.------------------.......
DCAR706|g42508.t1 ..........YRKLNNIT..KK..DSYPL.-PHM.GE--TINRLG--------.......
DCAR706|g42513.t1 ..........FRKLNEVT..VK..DTYPI.---P.RIDDTLDALKGAK-----.......
DCAR706|g42522.t1 ..........YRKLNTIT..TK..DSYPL.---P.RIDDILDQLSDSL-----.......
DCAR706|g42534.t1 ..........--------..--..-----.----.---------EYSIKGH--.......
DCAR706|g42661.t1 ..........--NITKSV..AD..NNRSI.---K.NTQDLVIKLYKLK-----.......
DCAR706|g42751.t1 ..........--------..--..-----.----.------------------.......
DCAR706|g42857.t1 ..........--------..--..-----.----.------------------.......
DCAR706|g42953.t1 ..........YRKLNNVT..TK..DTYPI.-PN-.-IEQ---TLNRL------.......
DCAR706|g42990.t1 ..........YRKLNAVT..KK..DSFP-.--QP.T---AEELLQRLG-----.......
DCAR706|g43115.t1 ........ghLR-ISPNI..IN..DTFKF.VDE-.-----IHSLRFNQ-----.......
DCAR706|g43246.t1 ..........-NLLRPLF..KQ..ST-PT.----.SIENGIYLVQQLKSYSRSe.....p
DCAR706|g43333.t1 ..........--------..--..-----.----.------------------.......
DCAR706|g43372.t1 ..........YRRLKAIT..IK..DAFPL.---P.RIDEIFDQLSDAM-----.......
DCAR706|g43521.t1 ..........--------..--..-----.----.------------------.......
DCAR706|g43531.t1 ..........--------..--..-----.----.------------------.......
DCAR706|g43548.t1 ..........YRKLNSIT..ER..DVYPL.---P.LINDIIDKLGGAK-----.......
DCAR706|g43571.t1 ..........-APIF-IT..VN..RKYTF.---I.NDIDVIRQLEK---YATDg.....y
DCAR706|g43588.t1 ..........YKKLNLVT..IK..DQYPL.-PNM.EQ-----TIQRLG-----.......
DCAR706|g43614.t1 ..........--------..--..-----.----.-----------------R.......
DCAR706|g43618.t1 ..........--------..--..-----.----.----NTKHLIEDIYKVKV.......
DCAR706|g43629.t1 ..........--------..--..-----.----.------------------.......
DCAR706|g43683.t1 ..........YRKINAIT..QK..DVYPL.---P.RMDEII----EQP-----.......
DCAR706|g43697.t1 ..........YRKLNAVT..KK..DNYPH.---P.SIEELLN----RI-----.......
DCAR706|g43709.t1 ..........--------..--..-----.----.----------------NR.......
DCAR706|g43766.t1 ..........--------..--..-----.----.------------------.......
DCAR706|g43867.t1 ..........--------..--..-----.----.------------------.......
DCAR706|g43950.t1 ..........--------..--..-----.----.------------------.......
DCAR706|g44059.t1 ..........----NIIT..PL..RNSKY.-SLK.NTDEFLTFLKSNP--QL-.......
DCAR706|g44143.t1 ..........-NLLAPIY..LK..AAHET.TFTN.S-IYLIRRLENYE---RNg.....f
DCAR706|g44147.t1 ..........LK-NRGIL..PD..SQSGF.RANH.RLQTRVLLLIDQISSYMA.......
DCAR706|g44192.t1 .........iN-----RH..RP..AQV--.---L.SHVKDSFHFVNLI-KDFQ.......
DCAR706|g44207.t1 ..........YKKLNLLT..IK..DSSPL.-PNM.E--D---TIRKLG-----.......
DCAR706|g44232.t1 ..........--------..--..-----.----.------------------.......
DCAR706|g44416.t1 ..........--------..--..-----.----.------------------.......
DCAR706|g44433.t1 ..........-----KIT..KS..LADKV.RPIK.NTQDFIQKLYKVK-----.......
DCAR706|g44512.t1 ..........YKKLNNMT..IK..DNHPL.-PNM.EQ-----TIRRLG-----.......
DCAR706|g44563.t1 .......rnnRPSKSFSY..VR..DSFEF.VKK-.--------VTGIT-----.......
DCAR706|g44713.t1 ..........FRKLNEVT..VK..DTYPI.---P.RIDDTLDVLNGAK-----.......
DCAR706|g44822.t1 ..........--------..--..-----.----.------------------.......
DCAR706|g44825.t1 ..........--------..--..-----.----.------------------.......
DCAR706|g44883.t1 ..........FRKLNDIT..IK..DTYPI.---P.RIDDTPDALKSAK-----.......
DCAR706|g44913.t1 .........fIK--NKLL..SV..SQSGF.VAKD.STINLLLEVVHKIKSGIK.......
DCAR706|g45013.t1 ..........-K-LLTSI..GD..KV---.RSVT.NTKDLIKQLSRIK-----.......
DCAR706|g45065.t1 ..........YRKLNLIT..ER..DVYPL.---P.RIDDIIDKLAGSQ-----.......
DCAR706|g45105.t1 ..........YRKQNLIT..ER..DVYPS.---P.RIDDIIDKLVGSQ-----.......
DCAR706|g45229.t1 ..........--------..--..-QSGF.IRDD.SSVNQLIDFVHTIYRNGD.......
DCAR706|g45230.t1 ..........YRKLNAVT..KK..DNYPH.---P.STEELLN----RI-----.......
DCAR706|g45238.t1 ..........--------..--..-----.----.------------------.......
DCAR706|g45420.t1 ..........----ERQL..SE..AQSGF.RAHR.STIDQIFTLKMIMEKRRV.......
DCAR706|g45424.t1 ..........--------..--..-----.----.------------------.......
DCAR706|g45640.t1 ..........FQ-----T..DA..RQRGF.KPLN.GAGQNIAMLHHLI-----.......
DCAR706|g45755.t1 ..........FKKLNRVT..IK..DSSPM.-PNM.GE-----TIRKLG-----.......
DCAR706|g45820.t1 ..........YRKLNAVT..RK..DSFP-.--QP.TTEELL----SRI-----.......
DCAR706|g45830.t1 ..........--------..--..-----.----.------------------.......
DCAR706|g45854.t1 ..........YKKLNRVT..IK..DSSPM.-PNM.EE-----TIRKLG-----.......
DCAR706|g45949.t1 ..........YRKLNNVT..VK..DSFPI.-P--.TIE---STLKQLS-----.......
DCAR706|g45986.t1 ..........-KTLRPIF..EK..YTQHY.----.-TLQNTYVFWNHL-DKHP.......
DCAR706|g45988.t1 ..........YRRLNAIT..TK..DAFPL.---P.RIDEIFDQLSDAM-----.......
DCAR706|g46046.t1 ..........YRRLNEVT..VR..DVYPL.---P.RIDDTLDALHDAK-----.......
DCAR706|g46054.t1 ..........--------..--..-----.----.------------------.......
DCAR706|g46192.t1 ..........IK-AKGLL..PD..SQSGF.RMEH.RLQTRVLLLIEQIQSYMS.......
DCAR706|g46209.t1 ..........YKKLNAIT..KK..DNNPL.-PNM.EE-----TIQRLG-----.......
DCAR706|g46293.t1 ..........FRQLNSVT..VR..DVYPL.---P.RIDDTLDQLQNAK-----.......
DCAR706|g46432.t1 ..........YRALNKIT..IK..NKYPL.---P.RIDEMLDQLNGAK-----.......
DCAR706|g46567.t1 ..........--------..--..-----.----.------------------.......
DCAR706|g46627.t1 ..........LK-ENKII..PH..QQSGF.QANI.RLQTRVLSVYEEARQCIA.......
DCAR706|g46848.t1 ..........--------..--..-----.----.-----------------R.......
DCAR706|g46924.t1 ..........--------..--..-----.----.------------------.......
DCAR706|g47002.t1 ..........--------..--..-----.----.------------------.......
DCAR706|g47066.t1 ..........--------..--..-----.----.------------------.......
DCAR706|g47095.t1 ..........--------..--..-----.----.------------------.......
DCAR706|g47359.t1 ..........--------..--..-----.----.------------------.......
DCAR706|g47385.t1 ....ylqqiaC---DEYN..ID..NYIVL.KDTN.HLLIEIEKINKHLNDNNI.......
DCAR706|g47386.t1 ..........YRKLNSIT..KK..DAYP-.--QP.TTEEL---LQRLG-----.......
DCAR706|g47427.t1 ..........--------..--..-----.----.------------------.......
DCAR706|g47447.t1 ..........--------..--..-----.----.------------------.......
DCAR706|g47544.t1 ..........YRKLNEVT..KK..DSYP-.--QP.NTEE----LLQRI-----.......
DCAR706|g47592.t1 ....llnqiaY---EEYN..VQ..NYFVL.KDTN.HLLIEIERFNTEISTQNI.......
DCAR706|g47600.t1 ..........YRKLNAIT..TK..DAYPL.-PKI.GE-----IFDQLA-----.......
DCAR706|g47604.t1 ..........FRRLNSIT..KK..DSYP-.--QP.SAEELLHHLAGHR-----.......
DCAR706|g47621.t1 ..........YRRLNLIT..ER..DVYPL.---P.RIDDIIDKLAGSQ-----.......
DCAR706|g47634.t1 ..........--------..--..-----.----.------------------.......
DCAR706|g47676.t1 ..........--------..--..-----.----.------------------.......
DCAR706|g47690.t1 ..........CV-EHGIQ..TE..EQSGL.MSHR.RLQTRIISLVEELRLTVA......a
DCAR706|g47693.t1 ..........YRKLNNVT..VK..DSLKQ.----.--------L---------.......
DCAR706|g47707.t1 ..........YRKLNSIT..ER..DVYPL.---P.LTNDIIDKLGGAK-----.......
DCAR706|g47784.t1 ..........WADANHII..PD..EQSGF.RPNC.LLPTRVLSIFQEVENNFA.......
DCAR706|g47809.t1 ..........--------..--..-----.----.------------------.......
DCAR706|g47814.t1 ..........--------..--..-----.----.------------------.......
DCAR706|g47825.t1 ..........YRRLNLVT..RK..DEYPI.-P--.NMEDTINRLGGNA-----.......
DCAR706|g47834.t1 ..........--------..--..-----.----.------------------.......
DCAR706|g47839.t1 ..........--------..--..-----.----.------------------.......
DCAR706|g47856.t1 ..........YRQLNSVT..IK..DPFPL.---P.RME---DTLQELG-----.......
DCAR706|g47905.t1 ..........--------..--..-----.----.------------------.......
DCAR706|g47987.t1 ..........--------..--..-----.----.------------------.......
DCAR706|g48001.t1 ..........YKKLNNIT..IK..DQFPL.-PNM.EQ-----TIQRLG-----.......
DCAR706|g48009.t1 ..........--------..--..-----.----.------------------.......
DCAR706|g48010.t1 ..........--------..--..-----.---I.NTGDFIKKLNKIK-----.......
DCAR706|g48018.t1 ..........--------..--..-----.----.------------------.......
DCAR706|g48039.t1 ..........--------..--..-----.----.------------------.......
DCAR706|g48051.t1 ..........--LLLDVI..NQ..INTGV.KED-.-------KFV--------.......
DCAR706|g48129.t1 ..........--------..--..-----.----.------------------.......
DCAR706|g48178.t1 ..........--------..--..-----.----.---------HQEIQNNLA.......
DCAR706|g48180.t1 ..........YRKLNAIT..ER..DVYPL.---P.RIDDIIDRMVGAQ-----.......
DCAR706|g48262.t1 ..........--------..--..-----.----.------------------.......
DCAR706|g48298.t1 ..........--------..--..-----.----.------------------.......
DCAR706|g48342.t1 ..........YRKLNEIT..KK..DSYPL.---P.RIEDIFDQLVGAT-----.......
DCAR706|g48423.t1 ..........-PFLEREM..PV..TQAGF.RKGR.GTRDQI------------.......
DCAR706|g48453.t1 ..........--------..--..-----.----.------------------.......
DCAR706|g48556.t1 ..........YKKLNAIT..KK..DNNPL.-PNM.EE-----TIQRLG-----.......
DCAR706|g48775.t1 ..........--------..--..-----.----.------------------.......
DCAR706|g48798.t1 ..........--------..--..-----.----.----------------QR.......
DCAR706|g48950.t1 ..........YRKLNSIT..KK..DAYP-.--QP.TTEEL---LQRLG-----.......
DCAR706|g49057.t1 ..........--------..--..-----.----.------------------.......
DCAR706|g49120.t1 ..........LK-ENKII..PH..QQSGF.QANI.RLQTRVLSVYEEARQYIA.......
DCAR706|g49297.t1 ..........YRRLNAIT..IK..DAFPL.---P.RIDEIFDQLSDAM-----.......
DCAR706|g49343.t1 ..........--------..--..-----.----.------------------.......
DCAR706|g49379.t1 ..........--------..--..-----.----.------------------.......
DCAR706|g49401.t1 ..........FRKLNSIT..TK..DAFPI.---P.RIDDIFDHLAQAE-----.......
DCAR706|g49498.t1 ..........--------..--..-----.----.------------------.......
DCAR706|g49521.t1 ..........--------..--..-----.----.------------------.......
DCAR706|g49555.t1 ..........--------..--..-----.----.------------------.......
DCAR706|g49606.t1 ..........YRRINEIT..TK..DSFPL.---P.RIDEIFDQL---G-----.......
DCAR706|g49668.t1 ..........YRKLNCVT..KK..DSFSQ.-P--.TTE---ELLQRLG-----.......
DCAR706|g49714.t1 ..........--------..--..-----.----.------------------.......
DCAR706|g49935.t1 ..........--------..--..-----.----.------------------.......
DCAR706|g49937.t1 ..........--------..--..-----.----.------------------.......
DCAR706|g49960.t1 ..........YRRLNNVT..TK..DRYPM.---P.RVDDIFDRLSGSR-----.......
DCAR706|g50372.t1 ..........--------..--..-----.----.-------------RQCVA.......
DCAR706|g50394.t1 ..........--------..--..-----.----.------------------.......
                                                                              

AI1M_Yeast        -----.WFIEVDLKKCFDTIS.HDLIIK.ELKRY.........................I
Athena_Av         LNSST.LFVTFDINNLYTILPqEESLMI.LGQFLre.....................hqC
Athena_Hc         -----.---------------.------.-----.........................-
Athena_Pr         -----.---------------.------.-----.........................-
AthenaL2_Av       LKQET.VLCTIDVADLYTMIPqVEGVLS.LKKMMnyl...................nlkQ
AthenaL3_Av       LRKDS.LLCTIDVSDLYTMIPqVEGVLS.LKKML........................dY
AthenaM_Av        -TSST.TFISMDVTDLYTMIP.QEGGVI.AIKRLl.......................eE
AthenaO_Av        LNRQT.QFATMDVSDLYTMVP.QEGGIQ.AIKKMlrifh...............idqiqE
BEL_Drome         FRQHQ.YVLCADVEKMFRGIKvFK----.-----.........................-
Cer1_Caeel        -GKK-.LYTVFDMIAGFWQIPl-D----.-----.........................-
Cercyon_Sm        INDDE.LMISFDVTALFTSIE.PNLAKE.TLS-Lll....................tndE
COB3_Marpo        -----.WWLEFDIRKCFDTIN.KKILMS.ILSET.........................I
COI1_Podan        -----.WFIEGDIKGFFDNID.HHILEK.LLVKH.........................F
Copia_Drome       -QYNL.KVHQMDVKTAFLNGTl-K----.-----.........................-
CRE1_Crifa        -EEHE.YLVALDGVNAYNTMS.RAHILQ.AV---.........................Y
CRE2_Crifa        D----.TLVALDATNAYNRMS.RRHILE.AAYA-.........................Q
CZAR_Tcruzi       G----.SVAMLDGRNAYNAIS.RTAILS.AVYGN.........................-
DIRS1_Dictyo      -KQGY.YMVKLDIKKAYLHVLv-D----.-----.........................-
Doc_Drome         HREYC.TAIFLDVAQAFDRVW.LDGLLF.KIIKL.........................L
dpol_DHBV         -PVGM.PRISLDLSQAFYHLPlN-----.-----.........................-
dpol_HBV          LSSNL.SWLSLDVSAAFYHLPlHPAAMP.HLLVGsin..................hqygT
DRE_Dictyo        EDMEP.IITFYDFEKAFDSIS.HNAILR.TLAHL.........................K
EC67_Ecoli        -----.IILNIDLKDFFESFN.FGRVRG.Y---F.........................L
EC86_Ecoli        -----.FILNIDLEDFFPSLT.ANKVFG.V----.........................F
EC107_Ecoli       -----.QILKLDIENFFDSIS.WLQVWR.-V---.........................F
GilM_Giain        T---H.HLLTVDVRNAFNSVP.HSVILF.ALRRA.........................G
Gypsy_Drome       -KAK-.FFTTLDLKSGYHQIYl-A----.-----.........................-
Hebe1_Av          RRRHS.AVILFDIKAAFDSVW.HDGLIY.KLNGL.........................R
Hebe2_Av          PRRHS.AVVLFDIKAAFDSVW.HGGLIY.KLDDL.........................R
Hebe7_Av          RRRHS.AVILFDIKAAFDSVW.HDGLIY.KLNDL.........................R
Hebe8_Av          RRRHS.AVILFDIKAAFDSVW.HDGLIY.KLNDL.........................R
Hebe10_Av         RRRHS.AVILFDIKAAFDSVW.HDGLIN.KLNDL.........................R
I_Drote           -KMHT.SLVTLDFSRAFDRVG.VHSIIH.QLQEW.........................K
Jockey_Drome      NKEYA.VGAFLDIQQAFDRVW.HPGLLY.KAKRL.........................F
Juno1_Av          -----.YYTTIDFKSGYFQVG.LD----.-----.........................-
Juno2_Av          -----.YFSKFDFKAGYFQVP.LD----.-----.........................-
Juno3_Av          ----Q.YFSKLDFQGGYHQVP.ID----.-----.........................-
Juno4_Av          -----.YYTTIDFKSGYFQVG.LD----.-----.........................-
Juno4a_Av         -----.YFTTLDMKQGYWQVP.IE----.-----.........................-
Juno4b_Av         -----.YFTTLDLKSGYWQIP.ID----.-----.........................-
Lian_Aedae        QKQSC.LGVFLDIEGAFDNVS.FDAILE.AARNH.........................G
LINE1_Human       H----.MIISIDAEKAFDKIQ.QPFMLK.PLNKL.........................G
LINE1_Wolf        KTKNH.MILSLDAEKAFDKIQ.HPFLIK.TLQSV.........................G
LtrA_Lacla        -----.WFVEGDIKGCFDNID.HVTLIG.LINLK.........................I
Mag_Av            --NGK.RFTKIDLSDAYLQIE.LD----.-----.........................-
Maui_Takru        HGLVS.MLVLLDLSAAFDTVD.HSILLQ.RLEHV........................iG
Mdg3_Drome        --EKT.VFTKLDLKNGFFHVH.VK----.-----.........................-
Micropia_Drome    -----.WFTTMDLQNGFFHVA.VE----.-----.........................-
MX65_Myxxa        -----.VVLKLDLKDFFPSVT.FARVRG.LLIAL.........................G
Neptune_Fr        IPADS.YFFSMDVDSLYTNIPiESGINC.IRNIFek.....................ypD
NeSL_Caeel        KRRNL.AVAWLDLTNAFGSIP.HELIEY.ALTAY.........................G
orf2_Calot        ----K.WVLDADISKCFDKIN.HEKLLT.KINTF.........................-
Pao_Bmori         FRQHN.ITATADIKEMFIQVKl-R----.-----.........................-
Pat_Panre         -PKSG.FMLTFDMKSGYHQARmAD----.-----.........................-
Penelope1_Av      -NKTY.VKCSFDVESLYTNVP.VKEAIE.IVLDYmye...................prkI
Penelope1a_Av     KEKTY.IKCSFDVESLYTNVP.VKKAIE.ITLDYmyk...................pnkL
Penelope2_Av      YKNNQ.VMCSFDVDSLYTNVPvEEAINI.VVNNL.........................H
Penelope2a_Av     -NMND.MMISLDVESLFTNVP.VHEAVD.LATKIil....................dkkK
Penelope3_Av      -NSQI.KMMSFDITSLFTNVP.LDRTIE.IILDKlyglqhtcty.....sdkkrddwcnK
Penelope3a_Av     -MNEH.KLLSYDAISLFTNVPlQKTINF.ILEEKygsfcdckivktnkrkrkkkikcknC
Penelope3b_Av     --EKI.KMVSFDIVSLFTKVPlVRTIQL.ILEQMygpehtciys.....kdmkreewcnN
Penelope5a_Av     -HANK.KMISFDVTSLFTNVP.LTYTID.IILDHmyptcpsv........cannsrnqlC
Penelope_Dv       IREEE.TLVSFDVVSLFPSIPiELALDT.IRQKWtk.....................leE
pol_BAEVM         -PDYS.WYTVLDLKDAFFCLPl-A----.-----.........................-
pol_CERV          -GKK-.IYSSFDCKSGLWQVLl-D----.-----.........................-
pol_HTLV2         -TALP.HLQTIDLTDAFFQIPl-P----.-----.........................-
Poseidon_Tn       LESGE.TMVSFDVTSLFTCIPtSEATEA.IHKRLlld..................knlqE
pseudo_Shark      GP-QH.LIFTMDVQSLYTYIPhADGLKA.FRFFLsr.....................raD
R1_Dromr          RYASC.YIATLDVSKAFDSVA.HDAVFN.TVTAY.........................G
R2_Drome          HFRSC.YIANLDVSKAFDSLS.HASIYD.TLRAY.........................G
R4_Av             TQRPI.SVAWIDYAKAFDSLP.HSYIKW.LISAVqvpk.................alatF
R9_4_Av           LNKNPiYACLVDVSKAFDSVS.HQSIVR.ALTMN.........................G
R9_Av             NKNSI.YACLVDVSKAFDSVS.HQSIVR.ALTMN.........................G
R9a_Av            RKRDI.NVCLIDVAKAFDSVP.HESIFR.ALTRH.........................R
RTE1_Av           QGKKI.YNCFIDFQKAFDTIK.HKIIWA.MLKSY.........................G
RTE2_Av           FNKPL.FMCFIDITKAYDSVN.RELLWK.VCRSY.........................G
RTE3_Av           VKHDL.YLCFLDYTKAFDKVK.HDSLFQ.ILEKL.........................D
RTE4_Av           KKIPI.YITFIDFKKSFDSIN.RQTMFD.ILRHY.........................G
RTE_BovB_Av       YQKEF.YLCFIDYSKAFDCVD.HEKLWS.VLLEM.........................G
SART1_Bommo       RGGVL.LAVSIDISNAFNTVP.WSTILE.SLRFH.........................R
SLACS_Trybg       G----.SLAMLDGRNAYNAIS.RRAILE.AV---.........................Y
Soliton1_Av       MNTAA.AALFVDFSTAFNQLW.FNGLWL.KLMNL.........................K
Soliton2_Av       GNIPT.LAVYVDYQKAYDKVW.HKGLLV.KLKRL.........................G
Soliton3_Av       ANMPT.LAIYVDYKKAYDKVW.HAGLIV.KLRDL.........................R
Soliton4_Av       ANMPC.LALCFDFKKAYDAVW.HTGTIV.KLNRL.........................G
Soliton5_Av       GNVPV.LGLYVDYKKAYDLMW.HKGLIV.KLHRM.........................E
Soliton6_Av       NNRPA.LIVFVDFMSAFDRMW.HPALIS.TLVKL.........................D
Soliton6a_Av      N-RPA.LVIFVDFLSAFDRMW.FPSLIS.TLMRL.........................E
Soliton6b_Av      N-RPA.LAIFIDFLSAFDRMW.YPMLIR.NLIEL.........................N
Soliton7_Av       NSSPV.ATIFVDFKAAFDQLW.FEGCIG.KLRRM.........................G
Soliton8_Av       NSAPV.CSMFIDFRAAFDQIW.HCGCVG.KLRRM.........................G
Soliton9a_Av      NSEPI.CTIFIDLKSAFDQIW.HSGCIG.KLKQL.........................G
Soliton9b_Av      NSEPI.CTIFIDFKSAFDQLW.HSGCIG.KLRNI.........................G
Ta11_Arath        KKY--.MAIKTDMSKAYDRVE.WSFLRA.LMLKM.........................G
Tad1_Neuro        LGAVT.SLMLLDLKGAFDRVN.HRWLLH.TLWEM.........................Q
TelKA1_Av         --ESK.FISTLDLRSGYWQVE.MD----.-----.........................-
TelKA1a_Av        -----.FVSTLDLRSGYWQVE.MD----.-----.........................-
TelKA2_Av         -----.FISTLDLRSGYWQVE.MD----.-----.........................-
TelKA3a_Av        -----.FFSTLDLRSGYWQVE.MK----.-----.........................-
TelKA3b_Av        -----.FFSTLDLRSGYWQVE.MD----.-----.........................-
TelKA4_Av         ---AC.YFSSMDLRSGFWQIE.LN----.-----.........................-
TERT1_Calb        EIPKL.FILKFDMKECYDRLS.QPVLMK.KLEELfvd...................ktkT
TERT_Giain        ----I.YMVTTDMITAFESVS.VPRLLY.YISHYikq..................pnsmL
TERT_Ratno        R---M.YFVKADVTGAYDAIP.QGKLVE.VVANMial..................rnsvV
TERT_Schpo        G-RKK.YFVRIDIKSCYDRIK.QDLMFR.IVKKKldt..................lfvdF
Tf2_Schpo         -GST-.IFTKLDLKSAYHLIRv-R----.-----.........................-
Tnt1_Tobac        -SLDL.EVEQLDVKTAFLHGDl-E----.-----.........................-
TRAS1_Bommo       EKRII.TIVSLDIEGAFDSAW.WPALEV.RLAEE.........................K
TRS1_Trybr        HQSRT.GAVFVDYK-AFDTVD.HDKIAR.EMHRM.........................K
Tx1_Av            IRDPI.GIVLWDQEKAFDRIN.HRYLVG.VLNAF.........................G
Ty3_Caeel         --GKK.LYTVFDMIAGFWQIP.LD----.-----.........................-
Ty3_Yeast         -GNAQ.IFTTLDLHSGYHQIP.ME----.-----.........................-
Vesta1a_Av        -TGYR.YFSKLDLKSGFYQIPiRE----.-----.........................-
Vesta1b_Av        -EGYN.YFSKLDLKSGFYQIPiCD----.-----.........................-
Vesta2_Av         -SGYK.FFSKLDMKSGFWQIP.IK----.-----.........................-
Vesta3_Av         -AGYS.YFSKFDLRSGFWQLP.IN----.-----.........................-
Vesta4a_Av        -MGYK.YFSKLDLKSGYHQFK.LP----.-----.........................-
Vesta4b_Av        -KGFK.YFSKLDLKSGYHQFK.IP----.-----.........................-
Vesta5_Av         -----.YYSKLDLKSGYFQIP.IK----.-----.........................-
Vesta6a_Av        -GGHS.WFTKIDMKAGYHQIPiRN----.-----.........................-
Vesta6b_Av        -----.IFSKLDLKSGYFQIPiHQ----.-----.........................-
Vesta6c_Av        -----.YFTKLDLKSGYFQIPiAE----.-----.........................-
Vesta7_Av         -----.LITKMDLRSGYHQIRiHP----.-----.........................-
Vesta_Pr          -EGYK.YFSKLDLKSGFYQIPiRH----.-----.........................-
YM40_Marpo        -----.WMIEGDIKGYFDNID.HHLLAG.FIAEL.........................V
Zepp_Chlvu        QPG--.VQVFLDFEKAFDRLD.RAWIER.CMAAV.........................G
DCAR706|g1150.t1  ENVFV.QGVFLDISKAFDTVW.HRGLLH.KLESY.........................G
DCAR706|g2233.t1  QNTAA.AALFVDFKAAFNQLW.YKGLWL.KLRGL.........................G
DCAR706|g2894.t1  ECGFV.RGVFLDIRKAFDTVW.HRGLLL.KLEKY.........................G
DCAR706|g4506.t1  -----.---------------.------.-----.........................-
DCAR706|g5243.t1  -----.---------------.------.-----.........................-
DCAR706|g5529.t1  --GNA.WYSKLDLKSGYHQIP.IR----.-----.........................-
DCAR706|g5705.t1  -----.---------------.------.-----.........................-
DCAR706|g5740.t1  -----.---------------.------.-----.........................-
DCAR706|g5909.t1  LGESA.YFTKLNFKAGYFQMPlHK----.-----.........................-
DCAR706|g6069.t1  -----.---------------.-EGLLV.KLKAK.........................G
DCAR706|g6094.t1  LDKDE.RLASLDIKELFDNIP.VTRAVDlVIQRLseskk...............ldglpL
DCAR706|g6288.t1  FQSTT.LFCTFDIHNLYTMLP.QDEALN.TLMEFl.......................hA
DCAR706|g7269.t1  GNIPT.LAIYFDYQKAYDKVW.HIGFLV.KLYRL.........................G
DCAR706|g7412.t1  -EGYH.FFTKLDFKSGFWQIP.IK----.-----.........................-
DCAR706|g7972.t1  -NISG.IMFSLDVSSLFTSVP.LDKSIE.LAMIKirqy.................hpkwK
DCAR706|g8012.t1  -----.---------------.------.-----.........................-
DCAR706|g8135.t1  -----.---------------.------.-----.........................-
DCAR706|g8447.t1  ---PV.ATVFVDFKQAFDELW.WDGCIG.KLLWL.........................G
DCAR706|g8526.t1  -DVKK.KMISFDVTSLFTKVP.LTYTIElILNELype...................cteT
DCAR706|g8627.t1  -TPTT.TFVTFDVAALYTMIP.RDGALI.VLEEFlckya..............qnglihG
DCAR706|g9156.t1  AGINE.IMASFDVESLYASVP.VGEAID.IAVNKiwsqn..............kkkklmK
DCAR706|g10099.t1 -GRHS.WFTKLDLKSGYFQIP.IQ----.-----.........................-
DCAR706|g10506.t1 ---NE.LMFSLDVESLFTNVP.VNEAID.LAINIimkk................kgenaK
DCAR706|g10811.t1 ANIPT.LAIFVDYQKAYDNVW.HMALIV.KLFRL.........................G
DCAR706|g10952.t1 KQMPG.LLCSLDASSLFTNVP.LEKAIP.IAIEKirny.................hsllP
DCAR706|g11010.t1 FTPKT.LFITFDIIDLYTMLN.QSRTIF.YLRRFl......................qgD
DCAR706|g11470.t1 YNKSL.FICFIDIQKAYDSVN.RELLWK.VCRHY.........................G
DCAR706|g11566.t1 -----.---------------.------.-----.........................-
DCAR706|g11629.t1 KRYGI.ILNFIDFEKAFNSIH.QESLWE.ILKSY.........................G
DCAR706|g11740.t1 -----.---------------.------.-----.........................-
DCAR706|g11821.t1 -----.IFTKFDFKSGYFQIP.LA----.-----.........................-
DCAR706|g12153.t1 PPVDT.ILVAFDLEKAFDKVS.FQIILS.RLALL.........................G
DCAR706|g12211.t1 NSSPV.ATVFVDYKSAFDQLW.FMGCIG.KLRKG.........................G
DCAR706|g12828.t1 TNRPG.LILFVDFVSAFDKVW.HKALLV.KLARF.........................H
DCAR706|g12865.t1 KQDAE.YFTIIDFKSGYFQVP.LD----.-----.........................-
DCAR706|g13300.t1 -----.YFSTFDCNKGFHQIE.LA----.-----.........................-
DCAR706|g13603.t1 -----.-MISFDVASLFTKVPlVYTIEL.ILDEMypkctetc.........qeklktkqC
DCAR706|g14236.t1 KGQIT.RAIYLDFIKAFDRVW.LRGLLH.KLEMK.........................G
DCAR706|g14416.t1 ---YV.RAVLLDFQMAFDNVS.HRGLLF.KLERK.........................G
DCAR706|g14554.t1 QKKAA.IGVAFDFAKAFDRVS.HTVLLK.KLHKA.........................H
DCAR706|g14568.t1 ---PL.Y-----FQKAFDNVN.YECLLF.KLYQK.........................G
DCAR706|g14677.t1 -----.---------------.------.-----.........................-
DCAR706|g14965.t1 -EGYR.YFTKLDLKSGFWQIP.IR----.-----.........................-
DCAR706|g15705.t1 -ANDS.KIVSFDVNSLFINIP.VDETIN.IIINKlyhfs...............srestT
DCAR706|g15854.t1 -----.---------------.------.-----.........................-
DCAR706|g15881.t1 -HGAK.VFSKTDLRQGFHQIE.IG----.-----.........................-
DCAR706|g15902.t1 -SDSE.YFTTLDFKSGYHQIP.LD----.-----.........................-
DCAR706|g16028.t1 -----.---------------.------.-----.........................-
DCAR706|g16123.t1 -----.FVSTLDLKSGYWQVE.MD----.-----.........................-
DCAR706|g16526.t1 -----.---------------.------.-----.........................-
DCAR706|g16934.t1 -----.YFTTLDLRQGYWQIP.LA----.-----.........................-
DCAR706|g17130.t1 -----.---------------.------.-----.........................-
DCAR706|g17180.t1 HKRDL.YVCLLDVSKAFDSVP.HDSVIR.ALMRK.........................G
DCAR706|g17326.t1 ---GQ.TMVSFDIESLYTNIP.VYEAIE.TALGLiy.....................vvG
DCAR706|g17433.t1 -----.---------------.------.-----.........................-
DCAR706|g17667.t1 -GEHT.YFTKLDLKSGYFQIP.ID----.-----.........................-
DCAR706|g17671.t1 ---NR.YFTKLDLKSGYFQIPiLE----.-----.........................-
DCAR706|g17876.t1 ANIPT.LAIYVDYQKAYDNVW.HMALIV.KLFRL.........................G
DCAR706|g17893.t1 LTAST.LFVTFDIIDLYTMLP.QEEALA.ILAEFl.......................hE
DCAR706|g18009.t1 -----.---------------.----FA.ILRSY.........................G
DCAR706|g18135.t1 -----.---------------.------.-----.........................-
DCAR706|g18211.t1 -----.---------------.------.-----.........................-
DCAR706|g18280.t1 -----.---------------.------.-----.........................-
DCAR706|g18442.t1 -----.---------------.------.-----.........................-
DCAR706|g18511.t1 -----.---------------.------.-----.........................-
DCAR706|g18556.t1 RRAPF.YISFVDFKAAFDSVN.HAALWI.VLESY.........................G
DCAR706|g18655.t1 NNRPA.LVIFVDFLSAFDKMW.FPALMK.NLIML.........................D
DCAR706|g18698.t1 CNGPA.LCLFIDFETAFDKLW.YPALFM.TLKDL.........................E
DCAR706|g18782.t1 -----.---------------.------.-----.........................-
DCAR706|g18791.t1 EGQIT.KAIFLDFSKAFDRVW.FRVLLH.KLEMK.........................G
DCAR706|g19054.t1 -----.IFTKFDFKSGYFQIP.LA----.-----.........................-
DCAR706|g19056.t1 -----.---------------.------.-----.........................-
DCAR706|g19104.t1 -IGYK.YFTKLDLKSGFWQFP.IR----.-----.........................-
DCAR706|g19566.t1 LNKPL.FMCFIDITKAYDSVN.RELLWK.VCLK-.........................-
DCAR706|g19587.t1 KNPPF.VATFVDFKKAFDSIH.RVMIFN.ILRNY.........................G
DCAR706|g19800.t1 -----.---------------.------.-----.........................-
DCAR706|g19831.t1 EPVFD.ACIFVDFKTAFDAMW.WPALMK.KLENL.........................-
DCAR706|g19832.t1 NVQHL.YMVTGDITSLYTNIP.QDDGIQ.ALSNFit.....................nfG
DCAR706|g20334.t1 -EGYH.FFTKLDLKSGFWQIP.IK----.-----.........................-
DCAR706|g20411.t1 -----.---------------.------.-----.........................-
DCAR706|g20506.t1 -DSTG.LMFSLDISSLFTNVP.LEKSVD.IATRKirqy................hldwkI
DCAR706|g20624.t1 -----.YFTKLDLKSGYFQIP.IQ----.-----.........................-
DCAR706|g20646.t1 ANIPT.LAIYVDYQKAYDNVW.HMALIV.KLFRL.........................E
DCAR706|g20672.t1 HGLDV.FICFVDFEKAFDRVN.WKKLME.ILKKI.........................G
DCAR706|g20715.t1 -----.---------------.------.-----.........................-
DCAR706|g20734.t1 -----.---------------.------.-----.........................-
DCAR706|g20804.t1 -----.---------------.----FA.ILRSY.........................G
DCAR706|g20867.t1 ---KT.RFATLKIKNFYNMIP.HDRIIE.ALGQFlsd..................tiviG
DCAR706|g20872.t1 -GGHK.YFTKLDLKSDNFQIP.IN----.-----.........................-
DCAR706|g20978.t1 -YSEK.QMVSFDIQNLYTQIPiAQTIQI.ILSKMyphitqnhq......cqkqvhstkhF
DCAR706|g21138.t1 -EGYR.YFTKLDLKSGIWQIP.IR----.-----.........................-
DCAR706|g21139.t1 -EGYR.YFTKLDLKSGIWQIP.IR----.-----.........................-
DCAR706|g21300.t1 LKAST.LFCIFDINNLFTMLP.QDASIQ.ILGEFlrehvr.............gsvkslS
DCAR706|g21457.t1 MKSTT.RFIIADVTDLYTMIP.RQGALE.ALA--.........................-
DCAR706|g21556.t1 -----.---------------.------.-----.........................-
DCAR706|g21787.t1 -----.YYTTIDFKSGYFQAG.LD----.-----.........................-
DCAR706|g21860.t1 -----.--------------P.VLGLLV.KLKAK.........................G
DCAR706|g21976.t1 -----.---------------.------.-----.........................-
DCAR706|g21986.t1 -----.---------------.----ID.LLNKLdclkass..........pgvsprmlK
DCAR706|g22054.t1 HGLDV.LICFVDFEKVFDRVN.WKKLME.ILKKI.........................R
DCAR706|g22055.t1 RESPV.LAAFLDFSKAFDKVN.HTGLLM.KLRSA.........................G
DCAR706|g22135.t1 PPVDT.ILVAFHLVKAFDKFS.FQIILS.RLALL.........................G
DCAR706|g22193.t1 -YSEK.QMVSFDIQNLYTQIPiAQTIQI.ILNKMyphitqnhqck..kqmhstkhlcanC
DCAR706|g22285.t1 -----.YFSTLDLSSGFWQVE.LD----.-----.........................-
DCAR706|g22323.t1 YESTT.KFITADVTDLYTMIP.RQGALE.ALARFclqhs..............kqgkigT
DCAR706|g22349.t1 RREAF.GLVQWDQGKAFDRKP.------.-----.........................-
DCAR706|g22402.t1 -----.--------KAFDRVN.WKKLME.ILKKI.........................G
DCAR706|g22479.t1 -----.---------------.------.-----.........................-
DCAR706|g22517.t1 -----.---------------.------.-----.........................-
DCAR706|g22746.t1 NGKNH.YFSKLDLKSGFWQFP.ID----.-----.........................-
DCAR706|g22821.t1 -----.YFSTLDLRSGFWQVE.LD----.-----.........................-
DCAR706|g22842.t1 --ESA.YFTKVDFKSGYFQIPlHP----.-----.........................-
DCAR706|g22911.t1 -----.---------------.------.-----.........................-
DCAR706|g22962.t1 -----.YFTTLDLKAGYWQIP.IE----.-----.........................-
DCAR706|g22975.t1 -----.---------------.------.-----.........................-
DCAR706|g22979.t1 NSSPV.ATVFIDFKSAFDQLW.FEGCLG.KLRRM.........................G
DCAR706|g22989.t1 -----.---------------.------.-----.........................-
DCAR706|g23112.t1 -----.---------------.------.-----.........................-
DCAR706|g23134.t1 -----.---------------.------.-----.........................E
DCAR706|g23289.t1 -NING.LMCSLDVSSLFTNVP.LEKAIP.IGIKKireh.................hpnlA
DCAR706|g23302.t1 QNTAA.AALFVDFKAAFNQLW.YKGLWL.KLRRL.........................G
DCAR706|g23384.t1 IKKNY.SLASLDVSDMFTSID.RNKMLK.TLDKMldlned.............wtrempL
DCAR706|g23526.t1 -----.---------------.------.-----.........................-
DCAR706|g23635.t1 KNQVI.SAAFLDVGKAFNSID.PNLLFT.KLKDS.........................G
DCAR706|g23649.t1 HGLDV.FICFVDFEKAFDRVN.WKKLME.ILKKI.........................G
DCAR706|g23801.t1 -----.YFSTIDLSSGFLQVE.LD----.-----.........................-
DCAR706|g23833.t1 -NGFA.FFSKLDLKSGFWQLP.ID----.-----.........................-
DCAR706|g23892.t1 PNRPA.LILFVDFMSAFDRVW.YPALIH.NLKEL.........................G
DCAR706|g23898.t1 -----.---------------.------.-----.........................-
DCAR706|g24024.t1 ---NR.YFTKFDLKSGYFQIPiLEQDKE.KYTRWsm....................giqC
DCAR706|g24109.t1 -----.---------------.------.-----.........................-
DCAR706|g24121.t1 -GGYC.YFSKLDLKSGFWQLP.ID----.-----.........................-
DCAR706|g24215.t1 ----K.YYSKLDLKSGYHQIP.IA----.-----.........................-
DCAR706|g24293.t1 --NHS.AVIFFDIKQAFDSVW.HEGLIY.KLFDL.........................K
DCAR706|g24319.t1 -NNGE.KFTKLDLSDAYLQVE.LG----.-----.........................-
DCAR706|g24709.t1 -----.---------------.------.-----.........................-
DCAR706|g24783.t1 -----.------------RLT.VA----.-----.........................-
DCAR706|g24804.t1 QNRPI.IVVFVDFKKAFDKVW.RNELLY.KLRNK.........................G
DCAR706|g24834.t1 --GHS.WFTKLDLKSGYYQIP.IQ----.-----.........................-
DCAR706|g25014.t1 PQQPF.TVVCADMEWLGPSIS.HEVVQI.LLEVC.........................G
DCAR706|g25092.t1 KNKQT.ALIVFDNKRAFDSVW.FNGLLH.KLKKM.........................N
DCAR706|g25100.t1 ADIPT.LAIYVDYQKVYDNVW.HMAVIV.KLFRL.........................G
DCAR706|g25143.t1 -----.FVSTLDLKSGYWQVE.MD----.-----.........................-
DCAR706|g25258.t1 FKSST.LFITFDITDLYTMLP.QQESLA.ILVEFl.......................hE
DCAR706|g25403.t1 -----.---------------.------.-----.........................-
DCAR706|g25426.t1 QHIAA.LILYTDFSKAFDQLW.RRGLIY.KLHKL.........................R
DCAR706|g25441.t1 -GDHS.WFTKLDLKSGYYQIP.IQ----.-----.........................-
DCAR706|g25793.t1 -----.----------FDTDW.HKGLLV.QLKAK.........................G
DCAR706|g25865.t1 LTATT.KFITADVTDLYTMIP.RQGALV.ALARFcakh.................srwgK
DCAR706|g25949.t1 -----.----MDLEAGYWQIP.IA----.-----.........................-
DCAR706|g25999.t1 QHTAA.LVLYIDFSKAFDQLW.RRGLIY.KLHKL.........................R
DCAR706|g26075.t1 -----.------FRKAFDTVM.HKGLLV.KLKAK.........................G
DCAR706|g26084.t1 -----.FFTKLDLKSGYFQIP.IREEDK.AKT-Afi....................tqnV
DCAR706|g26131.t1 VSPKM.SLASLDVVDLFTSID.RDDAVG.ILSEKlkqdkn.............wkadttL
DCAR706|g26238.t1 -----.------FSKAFDGVP.HDGLLL.KLEST.........................G
DCAR706|g26240.t1 -----.---------------.------.-----.........................-
DCAR706|g26259.t1 KQMPG.LLCSLDVSSLFTNVP.LEKAIP.IAIEKirky.................hpllP
DCAR706|g26422.t1 LTTTT.QFITFDVTDLYTMIP.RDGALP.TLGRClnky.................svrgK
DCAR706|g26489.t1 -----.---------------.------.-----.........................-
DCAR706|g26612.t1 -EGYR.YFTKLDLKSGFWQIP.IR----.-----.........................-
DCAR706|g26847.t1 NSSDQ.IRVNFDVDNLYTNVPvHEAIEI.TL-DMlfk...................rptP
DCAR706|g26907.t1 -----.FYTKFDFKAGYFQIP.LA----.-----.........................-
DCAR706|g27157.t1 FKSTT.LLCTFDIQNLFTKLP.LDEALN.ILMEFlhvhg...............ytkvkG
DCAR706|g27258.t1 -----.---------------.--AIIS.KLEETdg.....................niG
DCAR706|g27265.t1 -----.---------------.------.-----.........................-
DCAR706|g27316.t1 ANKFV.RAALLDFKKAFDNVN.HECLLL.KLYKK.........................G
DCAR706|g27384.t1 FKSTT.LLCTFDIENLFTKLP.LDEALN.ILMEF.........................-
DCAR706|g27488.t1 KGNPG.LAAFLDFRKAFNKVS.HSGLLV.KVRGK.........................G
DCAR706|g27568.t1 -----.---------------.------.-----.........................-
DCAR706|g27569.t1 -----.---------------.------.-----.........................-
DCAR706|g27635.t1 -----.---------------.------.-----.........................-
DCAR706|g27668.t1 -----.---------------.------.ILLMNt.......................eG
DCAR706|g27857.t1 -----.---------------.------.-----.........................-
DCAR706|g27925.t1 -----.---------------.------.-----.........................-
DCAR706|g28032.t1 IKKEE.HLASLDIQDLFTNIP.VTRAVD.IVVQKlvesn...............klinsD
DCAR706|g28051.t1 HKRDL.YLCLLDVSKAFDSVP.HDSAIR.ALMRK.........................G
DCAR706|g28154.t1 LTNDT.IFVTIDVSDLYTMVP.QKGGLE.AIKKM.........................-
DCAR706|g28224.t1 -----.---------------.------.-----.........................-
DCAR706|g28304.t1 -----.---------------.------.-----.........................-
DCAR706|g28379.t1 PGENE.LMFSLDVESLFTNVP.VNEAIG.LAIQIimkkk...............nhdakF
DCAR706|g28388.t1 SNRPG.LILFVDFASAFDKVW.HKALLV.KLSRY.........................D
DCAR706|g28555.t1 ---SR.FYTKLDLKSGYYQIP.ID----.-----.........................-
DCAR706|g28558.t1 -----.---------------.------.-----.........................-
DCAR706|g28748.t1 -EDGQ.MMVSFDIESLYTNIP.VYEAIE.AALDLiy.....................vdG
DCAR706|g28814.t1 -----.---------------.------.-----.........................-
DCAR706|g28823.t1 -----.FVSTLDLRSGYCQVE.MD----.-----.........................-
DCAR706|g28850.t1 FKSTT.YFIIADVKNLYTMIP.RNGALH.ALIRFlekysh............qrkigtfR
DCAR706|g28931.t1 -GGHT.YFTKLDLKSGYFQIP.ID----.-----.........................-
DCAR706|g29066.t1 DHHYV.RAVLLDFQKAFDNVS.HQGLLL.KLEKR.........................G
DCAR706|g29112.t1 YNSFT.PVIYVDFKPAFDMVW.QQGLIL.KLYNL.........................E
DCAR706|g29136.t1 GNIPT.LAIYYDYQKAYDKVW.HIGLSV.KLYRL.........................G
DCAR706|g29210.t1 --LNL.RMISFDVK-------.------.-----.........................-
DCAR706|g29256.t1 -----.FFSTLDLRSGFWQVE.LD----.-----.........................-
DCAR706|g29391.t1 -----.---------------.------.-----.........................-
DCAR706|g29513.t1 -----.---------------.------.-----.........................-
DCAR706|g29555.t1 FTSTT.KFVTADVKDLYTMIQ.RQGAIE.ALIRFleky.................shhgK
DCAR706|g29962.t1 --NAA.YFSKIDFKSVYFEILlVK----.-----.........................-
DCAR706|g30131.t1 -----.---YIDMQKAYCSVN.RALLWT.VCRHY.........................G
DCAR706|g30186.t1 NDRYV.RVMLLDFQKAFDNVS.HSSLLM.KLEKK.........................D
DCAR706|g30299.t1 -----.YYSKLDLKSGYHQIP.ID----.-----.........................-
DCAR706|g30305.t1 -----.-MVSFDVDNLYTNVPvHEAIEI.TL-DMlfk...................rptP
DCAR706|g30351.t1 MTDDT.ILATFDITDLYTMIPqKESIMA.LCRFL........................aK
DCAR706|g30469.t1 -----.---------------.------.-----.........................-
DCAR706|g30480.t1 NSSPV.ATVFIDFKSAFDQLW.FEGCLG.KLRRM.........................G
DCAR706|g30730.t1 KDKSG.LMFSLDVSSLFTTVP.LEKSID.IA---.........................-
DCAR706|g30766.t1 -----.---------------.------.-----.........................-
DCAR706|g31154.t1 ---GQ.IMISFDIESLYTNIP.VYEAIE.TVLNLiyv..................dgikP
DCAR706|g31231.t1 -----.--------AAFDQIW.HDGLVY.KLAQL.........................N
DCAR706|g31291.t1 KDKFI.RAASLDFQKAFDNVN.HECLIL.KLYKK.........................G
DCAR706|g31526.t1 -----.---------------.------.-----.........................-
DCAR706|g31729.t1 -GGYN.YFTKLDLKSGFWQVP.IA----.-----.........................-
DCAR706|g31738.t1 KGQII.RAICLDFSKAFDRVW.LRGLLH.KLEMK.........................G
DCAR706|g31777.t1 -----.------FSKAFDRVP.HDGLLL.KLEST.........................G
DCAR706|g31839.t1 --AKF.KMISFDIESLFTNIP.VKETID.IICDK.........................-
DCAR706|g31995.t1 --GHS.YFTKLDLKS------.------.-----.........................-
DCAR706|g32284.t1 KQQIV.TTAFLDVSKAFNSIN.PTLLIT.KLKKT.........................G
DCAR706|g32287.t1 -----.---------AFDSVH.QEPLWE.ILKSY.........................G
DCAR706|g32423.t1 SSAPV.ATVFVDFKQAFDQLW.WDGCIG.KLLRL.........................G
DCAR706|g32446.t1 -----.---------------.------.-----.........................-
DCAR706|g32453.t1 -----.YYTTTDLKSGYFQAG.LD----.-----.........................-
DCAR706|g32640.t1 ENKFV.RAALLDFQKAFDNVN.HEYLLF.KLYQK.........................G
DCAR706|g32724.t1 --RHK.YYTKLDLKSGYFQIP.LQ----.-----.........................-
DCAR706|g32768.t1 -----.YFSTLDLSSGFWQVE.LD----.-----.........................-
DCAR706|g32810.t1 KGQIT.RAVFLDFSKAFDRVW.LRGLLH.KLEMK.........................G
DCAR706|g32838.t1 -GGYS.YFSKLDLKSGFFQIP.IR----.-----.........................-
DCAR706|g32872.t1 -----.---------------.------.-----.........................-
DCAR706|g32880.t1 KNQII.SAAFLDVSKACNSTD.PNLLLT.KLKDS.........................G
DCAR706|g32884.t1 QNTAA.AALFVDFKAAFNQLW.YKGLWL.KLRRL.........................G
DCAR706|g32950.t1 -----.YYTRFNFRAGYFQIP.LA----.-----.........................-
DCAR706|g32958.t1 -----.---------------.------.-----.........................-
DCAR706|g33111.t1 --EAT.YFTKLDFKSGYFQIP.LN----.-----.........................-
DCAR706|g33171.t1 MKQET.ILGTIDVTDLYTMIPqVEGVLS.LRKML........................dY
DCAR706|g33254.t1 -----.---------------.------.-----.........................-
DCAR706|g33334.t1 -----.---------------.-----A.IRRSH.........................G
DCAR706|g33428.t1 -----.---------------.------.-----.........................-
DCAR706|g33479.t1 QSKTT.RAVFLDFSKTFDRVW.IKGLLK.KLEG-.........................-
DCAR706|g33481.t1 NGDDC.IAVYLDFSKALDKVW.HSAFLN.KLEKK.........................G
DCAR706|g33485.t1 -----.---------------.------.-----.........................-
DCAR706|g33492.t1 -----.---------------.------.-----.........................-
DCAR706|g33493.t1 YNKSL.FMCFIDIQKAYDSVN.RE----.-----.........................-
DCAR706|g33668.t1 -----.---------------.------.-----.........................-
DCAR706|g34060.t1 NSERV.LSVFLDFRKAFDTVW.HKGLLV.KLKAK.........................G
DCAR706|g34065.t1 CNRSA.LVIFVDFLSAFDKLW.YPALIK.HLYEL.........................D
DCAR706|g34274.t1 --DEI.KLVSFDIISLFTKVP.LDRTIE.LILEKmygkphtctc.....stkkkddwcdN
DCAR706|g34330.t1 -----.FISTLDLRTGYSQVE.ID----.-----.........................-
DCAR706|g34378.t1 DHHYV.RAVLLDFQKAFDNVS.HRGLLL.KLEKK.........................G
DCAR706|g34486.t1 -----.YFSTLDLSSGFWQVE.LD----.-----.........................-
DCAR706|g34497.t1 -----.LLCTFDITDLYTMLP.QEESLK.ILTQFlieng...............yrkvkG
DCAR706|g34627.t1 KHQVI.SAAFLDVSKAFNSID.PNPLLT.KLNDS.........................S
DCAR706|g34668.t1 -----.---------------.------.-----.........................-
DCAR706|g34756.t1 KQMPG.LLYSRDVSSLFTNVP.LEKAIP.IAIEKirky.................hpllP
DCAR706|g34761.t1 -----.--------------W.HKGLLV.KLKAK.........................G
DCAR706|g35181.t1 --GSK.WYSKLDMKSGYFQVP.IS----.-----.........................-
DCAR706|g35214.t1 -----.---------------.------.-----.........................-
DCAR706|g35261.t1 -----.FFTKLDLKSGYFQIP.IR----.-----.........................-
DCAR706|g35266.t1 -GGHK.YFSKLDLKSGYFQIP.IR----.-----.........................-
DCAR706|g35295.t1 -GGHK.YFSKLDLKSGHFQIP.IR----.-----.........................-
DCAR706|g35296.t1 -----.---------------.------.-----.........................-
DCAR706|g35461.t1 NSADQ.IMISFDVDSLYTNVPvHEAIEI.TLDML........................fK
DCAR706|g35495.t1 NDRYV.RAVLLNFQKAFDNVS.HSGLLM.KLGKK.........................G
DCAR706|g35502.t1 -GGSK.YFTKLDLKFGYFQIPiHE----.-----.........................-
DCAR706|g35740.t1 -----.FVSTLDLRSGYWQVE.MD----.-----.........................-
DCAR706|g35812.t1 DDKLV.PCTLLDFKKAFDNVN.HECLLV.KLYKK.........................G
DCAR706|g35815.t1 NGKNH.YFSKLDLKSGFWQFP.ID----.-----.........................-
DCAR706|g35819.t1 --GSN.YFTILDLKSGYWLIP.IA----.-----.........................-
DCAR706|g35904.t1 -DGYK.IFTKLDLKSGFWQIP.IK----.-----.........................-
DCAR706|g35919.t1 LSKPL.FIYLIDFTKAYDPVN.RELLWK.VCLKY.........................G
DCAR706|g35924.t1 -----.YFTKFDFKSGYFQIP.LA----.-----.........................-
DCAR706|g35941.t1 -----.---------------.------.-----.........................-
DCAR706|g35985.t1 -SQPG.LIFSLDVASLFTNVP.LELAIT.IAIEKirky.................hpslT
DCAR706|g35991.t1 --LNL.RMISIDVKNLFTKVPlAYTIVD.KLY--.........................-
DCAR706|g36001.t1 -----.YFSKFDLKTGYHQIQ.MD----.-----.........................-
DCAR706|g36054.t1 VGSNE.IMLSFDVESLYPNVS.VTEAID.IAVKMlwgt................nktmkF
DCAR706|g36192.t1 -----.---------------.------.KLKRQ.........................G
DCAR706|g36276.t1 IKKVH.SLASLDVIDLFTTVD.RNKVLH.TLSRL.........................L
DCAR706|g36314.t1 FTPKT.LFITFDIVDLYTMLN.HNLAIF.YLRRFlqegl..............qltaldG
DCAR706|g36517.t1 CVKYI.TLVSGDISALYTNID.QKDGSS.ELHDFvsknsy.............htnfslT
DCAR706|g36644.t1 KSERV.LSVFFDFQKAFDTVW.HKGLLT.KLKAK.........................G
DCAR706|g36669.t1 NSSPV.ATVFVDFKSAFDQLW.FLGCLA.KVRRM.........................G
DCAR706|g36690.t1 -----.YYTTIDFKSGYFQAG.LD----.-----.........................-
DCAR706|g36859.t1 -NGFA.FFSKLDLKSGFWQLP.ID----.-----.........................-
DCAR706|g37070.t1 -----.---------------.------.-----.........................-
DCAR706|g37097.t1 -----.---------------.------.-----.........................-
DCAR706|g37107.t1 -----.---------------.-----F.ILKKFldhfg...............yynvqR
DCAR706|g37112.t1 -----.YFTTLDFKAGYFQIP.LD----.-----.........................-
DCAR706|g37166.t1 -----.---------------.------.-----.........................-
DCAR706|g37246.t1 FTLKT.LFITFDIIDLYTMLN.QNRAIF.YLRRFlqgdl..............qlttldG
DCAR706|g37548.t1 -NKNE.LMLSLDVESLFTNVD.VNEAIE.LAIKI.........................I
DCAR706|g37647.t1 EGNRL.LAAFLDSSKAFDKVS.HSGLLV.KLRSK.........................G
DCAR706|g37759.t1 NNRPA.LVIFVDFLSAFDKMW.FPSLMK.NLIML.........................D
DCAR706|g37780.t1 ---PV.LAAFLDFSTAFDKVN.HTGLLM.KLRSA.........................G
DCAR706|g37807.t1 VKKTS.KLASLDITDLFTSVD.REKVIV.IVSDLldqdes.............wksktsL
DCAR706|g37864.t1 NSSPV.ATVFVDFKSVFDQLW.FLGCLG.KLPRM.........................G
DCAR706|g37970.t1 --GHK.WFTKLDLKSGYFQIPiQD----.-----.........................-
DCAR706|g37995.t1 --GSK.WYSKLDMKSGYFQVP.IS----.-----.........................-
DCAR706|g38113.t1 -----.---------------.------.-----.........................-
DCAR706|g38213.t1 -----.---------------.------.----K.........................G
DCAR706|g38215.t1 -----.---------------.------.-----.........................-
DCAR706|g38260.t1 LLPTT.QFITSDVTDLYTMIP.RDGALA.ALGHFci.....................rhS
DCAR706|g38265.t1 -----.---------------.------.-----.........................-
DCAR706|g38334.t1 ---SM.FYPKLDFRSGYFQIP.LA----.-----.........................-
DCAR706|g38500.t1 -EGYQ.FFTNIDLKSGFWQIP.IR----.-----.........................-
DCAR706|g38575.t1 NSSPV.ATIYVDYKSAFDQLW.FKGCID.KLKRK.........................G
DCAR706|g38593.t1 -----.-------SSAFDKVC.EKGLLY.KLRKK.........................G
DCAR706|g38644.t1 -NGHR.FFSKLDLKTGYYQIP.IQ----.-----.........................-
DCAR706|g38650.t1 -----.---------------.------.-----.........................-
DCAR706|g38713.t1 -SGYN.YFSKLDLKSGFQQLP.ID----.-----.........................-
DCAR706|g38828.t1 -----.--------KAFDRVS.HAGLLM.KLRNK.........................G
DCAR706|g38952.t1 ANIPT.LAIYVDYQKAYDNVW.HMALIV.KLFRL.........................G
DCAR706|g39179.t1 KINEK.VLVSFDVDSLFTNVP.VDETIE.LILKLiyksg...............kpgdvP
DCAR706|g39187.t1 --GAK.VFSRIDLRSGYHQIR.VK----.-----.........................-
DCAR706|g39223.t1 -----.---------------.------.-----.........................-
DCAR706|g39320.t1 -GGYC.YFSKLDLKSGFWQLP.ID----.-----.........................-
DCAR706|g39355.t1 RREPF.GLAQWDQEKAFDRVS.HTYLDA.VLERF.........................G
DCAR706|g39428.t1 -----.YFTTLDLKAGYWQIP.ID----.-----.........................-
DCAR706|g39490.t1 MKQET.VLCTIDVADLYTMIPqVEGVLS.LKKDV.........................R
DCAR706|g39505.t1 ---GQ.IMVNFDIESLYTNIP.VYEAIE.TALDLiyv..................dgikP
DCAR706|g39731.t1 -QGYR.YFSKLDLKSGFFQFT.ID----.-----.........................-
DCAR706|g39770.t1 -GGHK.YFSKLDLKSGYFQIP.IR----.-----.........................-
DCAR706|g39857.t1 -----.YFNTLDLSSGFWQVE.LDE---.-----.........................-
DCAR706|g40053.t1 -----.-------------LW.YDGCVG.KLRQM.........................G
DCAR706|g40059.t1 -SGYN.YFSKLDLKSGFWQLP.ID----.-----.........................-
DCAR706|g40124.t1 -----.---------------.------.-----.........................-
DCAR706|g40253.t1 QKKVA.IGVAFDFAKAFDGVS.HSVLLK.KLHKA.........................H
DCAR706|g40317.t1 ENKVV.RSALLDFRKAFDNVN.HQCVLL.KLYKK.........................G
DCAR706|g40342.t1 -----.FYTKFDFKAGYFQIP.LA----.-----.........................-
DCAR706|g40535.t1 LLPTT.LFVTFDVANLYTMIP.RDGAIL.ALTDTf......................shI
DCAR706|g40564.t1 EKQSV.FGVFLDFAKAFDTVW.HKGLLS.KLEAK.........................G
DCAR706|g40575.t1 -RYGI.ILNFIDFEKAFDSVP.QEALWE.ILKSY.........................G
DCAR706|g40680.t1 -----.-----------DSYP.QPNTEE.LLQRI.........................G
DCAR706|g40897.t1 NHHYV.RAVLLDFQKAFDNVN.HRGLLL.KLEKK.........................G
DCAR706|g40916.t1 CNRPA.LVIFVDFLSAFDKLW.Y-----.-----.........................-
DCAR706|g41009.t1 -----.---------------.------.-----.........................-
DCAR706|g41010.t1 -----.---------------.------.-----.........................-
DCAR706|g41222.t1 -GGHK.YFSKLDLKSGYFQIP.I-----.-----.........................-
DCAR706|g41267.t1 -----.---------------.------.-----.........................-
DCAR706|g41279.t1 -----.---------------.------.-----.........................-
DCAR706|g41289.t1 DKHPV.LAAFVDFCKAFDKVS.HEGLLL.KLVSK.........................G
DCAR706|g41417.t1 --GNR.YFTKLDLKSGYFQIPiLE----.-----.........................-
DCAR706|g41610.t1 LTNDT.IFVTIDVSDLYTMVP.QKGGLE.AIRKM.........................-
DCAR706|g41673.t1 YQKEF.YFCFIDYTKAFDCVD.HDKLWE.ILKEM.........................G
DCAR706|g41868.t1 -----.YFSTLDLKAGYWQIP.VA----.-----.........................-
DCAR706|g41930.t1 -----.YFTKLDFKSGYFQIP.LS----.-----.........................-
DCAR706|g42023.t1 NDRYA.HAVLLDFQKAFDNGS.HSGLLM.KLEKK.........................G
DCAR706|g42073.t1 VKKRS.KLASLDVSDLFTSVD.RKKVLD.TFSKLldndes.............wktktsL
DCAR706|g42167.t1 NSAPV.ATVFVDFKSAFDQLW.WEGCIG.KLAQL.........................G
DCAR706|g42177.t1 GNIPT.LAIYYDYQKAYDKVW.HIGLVV.KLYRL.........................E
DCAR706|g42211.t1 -----.---------------.------.-----.........................-
DCAR706|g42280.t1 -GNHS.WFTKLDLKSGYFQIP.IR----.-----.........................-
DCAR706|g42325.t1 --LSR.LMYSLDVLSLFTNVP.LEKAIN.IAIKKikqf.................rpklT
DCAR706|g42353.t1 -----.---------------.---MQS.KLKRQ.........................G
DCAR706|g42368.t1 KRYGI.ILNFIDFEKAFDSVH.QESLWE.ILKSY.........................G
DCAR706|g42369.t1 ----V.ALINWDQEKAFDRVN.HKYLFE.VLKVF.........................G
DCAR706|g42471.t1 -----.---------------.------.-----.........................-
DCAR706|g42508.t1 --GHQ.YFTKLDLKSGYFQIP.IQ----.-----.........................-
DCAR706|g42513.t1 -----.YFSTLDLSSGFWQVE.LD----.-----.........................-
DCAR706|g42522.t1 -----.YFTKFDFKSGYFQVP.LD----.-----.........................-
DCAR706|g42534.t1 LKPTT.LLVTFDVTILYTMIP.RQGALE.ALMGFweky.................skrgR
DCAR706|g42661.t1 VKKTS.KLVSLDITDLFTSVD.REKVIV.IVNDLldqde..............swksksS
DCAR706|g42751.t1 -----.TILAFDITYLYTMIPqKESIMA.LCRFL........................aK
DCAR706|g42857.t1 -----.---------------.------.-----.........................-
DCAR706|g42953.t1 -NRNK.YFTKLDLKSGYYQIP.IQ----.-----.........................-
DCAR706|g42990.t1 --DHQ.YYTKIDLKSGYFQIR.ID----.-----.........................-
DCAR706|g43115.t1 --DEI.KLVSFDIISLFTKVP.LDRTIE.IILEQmygkphtctf.....snkkkddwcdN
DCAR706|g43246.t1 FTPKT.IFITFDIIDLYTMLN.QNRAIF.YLRRF.........................-
DCAR706|g43333.t1 -----.---------------.------.-----.........................-
DCAR706|g43372.t1 -----.YFTKFDFKSGYFQI-.------.-----.........................-
DCAR706|g43521.t1 -----.---------------.------.-----.........................-
DCAR706|g43531.t1 -----.---------------.------.-----.........................-
DCAR706|g43548.t1 -----.YFTCLDLKQDYWQVE.ID----.-----.........................-
DCAR706|g43571.t1 LTSTT.KFITIDVENLYTMIP.REGALA.SLALFcikys..............lhgkigT
DCAR706|g43588.t1 -DGYN.YFTKIDLKSGFWQIP.IR----.-----.........................-
DCAR706|g43614.t1 LGGNC.YYTKLDLKSGYFQVK.IQ----.-----.........................-
DCAR706|g43618.t1 VSPKM.SLASLDVVDLFTSID.RNDAIG.ILSEKlkqdis.............wkadtsL
DCAR706|g43629.t1 -----.---------------.------.-----.........................-
DCAR706|g43683.t1 -AGST.WFSKLDLKSGYFQVP.IS----.-----.........................-
DCAR706|g43697.t1 -GGHQ.YYTKLDLKSGYFQIP.IS----.-----.........................-
DCAR706|g43709.t1 LGGHR.YYSKLDLKFGYFQMP.TQ----.-----.........................-
DCAR706|g43766.t1 -TNDT.IFVTIDVSDLYTMVP.QKGGLE.AIRKMleilk...............vkqiaG
DCAR706|g43867.t1 -----.---------------.----WT.KLHKL.........................R
DCAR706|g43950.t1 -----.---------------.-DNLME.FLHEY.........................G
DCAR706|g44059.t1 --AKF.KMISFDIESLFTNIP.VK----.-----.........................-
DCAR706|g44143.t1 LKPTT.KFITMDVENMYTMIP.RQGALD.ALMRFlekhsk............yhkigpfN
DCAR706|g44147.t1 NSSPV.ATAFVDFKSAFDQLW.FLGCLA.KLRRM.........................G
DCAR706|g44192.t1 FQSNQ.SMYSFDIESLYTQVP.VFEAID.CALDLifk..................dkkwQ
DCAR706|g44207.t1 -KGYN.YFSKLDLKSGFYQIP.IN----.-----.........................-
DCAR706|g44232.t1 -----.---------------.------.-----.........................-
DCAR706|g44416.t1 -----.---------------.------.-----.........................-
DCAR706|g44433.t1 IKENC.SLAKLDVSDMFTSID.RKKVLN.TLDKLldlde..............dwktktA
DCAR706|g44512.t1 -GGYK.FFSKLDMKSGFWQIP.IK----.-----.........................-
DCAR706|g44563.t1 TSLNQ.TMVSFDVDNLYTNVPvHEAIEI.TVNML.........................F
DCAR706|g44713.t1 -----.YFSTIDLSSGFWQVE.LD----.-----.........................-
DCAR706|g44822.t1 -----.---------------.------.-----.........................-
DCAR706|g44825.t1 -----.---------------.------.-----.........................-
DCAR706|g44883.t1 -----.YFSTLDLSSGFWQVE.LD----.-----.........................-
DCAR706|g44913.t1 KDKFV.RAALLDFQKAFDNVN.HECLIL.KLYKK.........................G
DCAR706|g45013.t1 TTSKT.TLSSLDVTELFTSID.RKLAME.LLNDEltndn..............awkaftT
DCAR706|g45065.t1 -----.YFTTLDLKAGYWQIP.IE----.-----.........................-
DCAR706|g45105.t1 -----.YFTTLDLKAGYWQIP.IE----.-----.........................-
DCAR706|g45229.t1 KGQIT.RAIFLDFSKAFDRVW.LRGLLH.KLEMK.........................G
DCAR706|g45230.t1 -GGHQ.YYTKLDLKSGYFQIP.IS----.-----.........................-
DCAR706|g45238.t1 -----.---------------.------.-----.........................-
DCAR706|g45420.t1 FNKPL.FMCFIDITTAYDSVN.RD----.-----.........................-
DCAR706|g45424.t1 -----.---------------.------.-----.........................-
DCAR706|g45640.t1 -----.---------------.------.-----.........................-
DCAR706|g45755.t1 -KGYN.YFSRLDFKSGFYQIP.IR----.-----.........................-
DCAR706|g45820.t1 -GGSK.YFTKLDLKSGYFQIP.IQ----.-----.........................-
DCAR706|g45830.t1 -----.--SKLDLKSGFYQIP.IN----.-----.........................-
DCAR706|g45854.t1 -KRYN.YFSKLDLKSGFYLIF.YQ----.-----.........................-
DCAR706|g45949.t1 --GHS.YFTKLDLKSGYFQIP.IR----.-----.........................-
DCAR706|g45986.t1 TTEDT.ILATFDITDLYTMIPqKESIMA.LCRFL........................aK
DCAR706|g45988.t1 -----.YFTKFDFKSGYFQIP.LS----.-----.........................-
DCAR706|g46046.t1 -----.YFSTLDLRPGFWQVE.LD----.-----.........................-
DCAR706|g46054.t1 -----.---LIDFEKAFDSVH.QESLWE.ILKYY.........................G
DCAR706|g46192.t1 NSSPV.ATIYVDYKSAFDQLW.FKGCIG.KLKRQ.........................G
DCAR706|g46209.t1 -GGYL.YFSKLDLKSGFFQIP.IR----.-----.........................-
DCAR706|g46293.t1 -----.YFTSLDLKSGFWQVE.LD----.-----.........................-
DCAR706|g46432.t1 -----.IFSRLDLRSGYHQIR.VR----.-----.........................-
DCAR706|g46567.t1 -----.---------------.------.----M.........................G
DCAR706|g46627.t1 TNRPG.LILFV---SAFDKVW.HKALLV.KLARF.........................H
DCAR706|g46848.t1 LGGHS.WFTKLDLKSGYYQIP.IQ----.-----.........................-
DCAR706|g46924.t1 -----.---------------.------.-----.........................-
DCAR706|g47002.t1 -----.---------------.------.-----.........................-
DCAR706|g47066.t1 -----.----------FDKMW.YPALLK.TLEEL.........................D
DCAR706|g47095.t1 -----.---------------.------.-----.........................-
DCAR706|g47359.t1 -----.---------------.----FA.ILRSY.........................G
DCAR706|g47385.t1 NIKNL.TLITGDITSLYTNID.QDDGII.TLTKFissy.................ayltD
DCAR706|g47386.t1 --GHK.WFTKLDLKSGYFQIPiQD----.-----.........................-
DCAR706|g47427.t1 -----.---------------.------.-----.........................-
DCAR706|g47447.t1 -----.---------------.------.-----.........................-
DCAR706|g47544.t1 -GRHS.WFTKLDLKSGYFQIP.IQ----.-----.........................-
DCAR706|g47592.t1 NLKHL.FLVTGDITSLYSNIPqQDGTVE.IVNFLrrfg................ylsnfD
DCAR706|g47600.t1 --EPV.YFTKLDFKSGYFQIP.LS----.-----.........................-
DCAR706|g47604.t1 -----.YFTKLDLKSGYFQIPiHE----.-----.........................-
DCAR706|g47621.t1 -----.YFTTLDLKAGYWQIP.------.-----.........................-
DCAR706|g47634.t1 -----.---------------.------.-----.........................-
DCAR706|g47676.t1 -----.---------------.------.-----.........................-
DCAR706|g47690.t1 CNRPA.LCLFIDFETAFDKLW.YPALFK.TLKDL.........................E
DCAR706|g47693.t1 -SGHS.YFTKLDLKSGYFQIP.IR----.-----.........................-
DCAR706|g47707.t1 -----.YFTCLDLKQGYWQVE.ID----.-----.........................-
DCAR706|g47784.t1 ANIPT.LAIYVDYQKAYDNVW.HMALIV.KLFRL.........................G
DCAR706|g47809.t1 -----.---------------.------.-----.........................-
DCAR706|g47814.t1 -----.-------------MW.YPALMK.TLEEL.........................N
DCAR706|g47825.t1 -----.WYSKLDLKSGYHQIP.IR----.-----.........................-
DCAR706|g47834.t1 -----.---------------.------.-----.........................-
DCAR706|g47839.t1 -----.---------------.------.-----.........................-
DCAR706|g47856.t1 -QGYR.YFSKLDLKSGFFQFS.ID----.-----.........................-
DCAR706|g47905.t1 -----.---------------.------.-----.........................-
DCAR706|g47987.t1 -----.---------------.------.-----.........................-
DCAR706|g48001.t1 -EGYC.FFTKLDLKSGFWQIP.IR----.-----.........................-
DCAR706|g48009.t1 -----.---------------.------.-----.........................-
DCAR706|g48010.t1 ISNRT.TLCSLDVVDLFTSID.RKHALS.VLKDEmeknd..............kwkgntD
DCAR706|g48018.t1 -----.---------------.------.-----.........................-
DCAR706|g48039.t1 -----.---------------.------.-----.........................-
DCAR706|g48051.t1 -----.SSALLDFKKAFDNVN.HECLLL.KLYK-.........................-
DCAR706|g48129.t1 -----.---------------.------.-----.........................-
DCAR706|g48178.t1 GDIPT.LAIYFDYKKAYDMVW.HVGLIV.KLFRL.........................G
DCAR706|g48180.t1 -----.FFTTLDLKAGYWQVP.VS----.-----.........................-
DCAR706|g48262.t1 -----.---------------.------.-----.........................-
DCAR706|g48298.t1 -----.---------------.------.-----.........................-
DCAR706|g48342.t1 -----.YYSKLDFKGGYFQVP.LD----.-----.........................-
DCAR706|g48423.t1 -----.---------------.------.-----.........................-
DCAR706|g48453.t1 -----.---------------.------.-----.........................-
DCAR706|g48556.t1 -GGYS.YFSKLDLKSGFFQIP.IR----.-----.........................-
DCAR706|g48775.t1 -----.---------------.------.-----.........................-
DCAR706|g48798.t1 LGGNC.YYTKLDLKSGYFQVK.IQ----.-----.........................-
DCAR706|g48950.t1 --GHK.LFTKLDLKSGYFQIPiQD----.-----.........................-
DCAR706|g49057.t1 -----.---------------.------.-----.........................-
DCAR706|g49120.t1 TNRPG.LILFVDFVSAFDKVW.HKALLV.KLARF.........................H
DCAR706|g49297.t1 -----.YFTKFDFKSGYFQIP.LA----.-----.........................-
DCAR706|g49343.t1 -----.---------------.------.-----.........................-
DCAR706|g49379.t1 -----.---------------.------.-----.........................-
DCAR706|g49401.t1 -----.YYTTTDFKSGYFQAE.LD----.-----.........................-
DCAR706|g49498.t1 -----.---------------.------.-----.........................-
DCAR706|g49521.t1 -----.-------------MW.WPALFY.TLEKL.........................N
DCAR706|g49555.t1 -----.---------------.------.----M.........................G
DCAR706|g49606.t1 --EAT.YFTKLDFKSGYFQIP.LN----.-----.........................-
DCAR706|g49668.t1 --RNC.YYTKLDLKSGYFQVK.IQ----.-----.........................-
DCAR706|g49714.t1 -----.---------------.------.-----.........................-
DCAR706|g49935.t1 -----.---------------.------.-----.........................-
DCAR706|g49937.t1 -----.---------------.------.-----.........................-
DCAR706|g49960.t1 -----.YFTTLDLRQGYWQIP.------.-----.........................-
DCAR706|g50372.t1 TNRPG.LILFIDFVSAFDKVW.HKALLV.KLARF.........................H
DCAR706|g50394.t1 -----.---------------.------.-----.........................-
                                                                              

AI1M_Yeast        SDKGF.IDLV..-YKLLRA-GYIDEKGTYHKpM..--.---LGLPQGSLISPILCNIVM.
Athena_Av         THSNGiSIDT..IIELARMVLQKNVFVHD--.N..KFyRQIIGGAMGSPFTLTLANIFM.
Athena_Hc         -----.----..-------------------.-..--.------AMGSPFTMTLANIYM.
Athena_Pr         -----.----..-------------------.-..--.------AMGSPFTMTLANIYM.
AthenaL2_Av       I----.DGQK..IEVIIR-LARFVMTNNYFKyN.gQYyHQIKGGAMGSPLTLTIANCYM.
AthenaL3_Av       LQLKEiKGLK..IEAIIRLA-RYVIKNNYFSyN.gQYyHQIRGGAMGSPLTLTIANCYM.
AthenaM_Av        HNLKQ.IDGI..KKEIILALTRFVISNNYFYfD.gSYyKQKRGGAMGSPLTLTIANTYM.
AthenaO_Av        VKTST.ILLL..------ARYVMKNNYFV-YgN..NYyKQIRGGAMGSPLTLTISNAYM.
BEL_Drome         ----PhTN-F..QRIVWR---TTENEPLLHF.-..--.RLLTVT-YGLAPSPFLAVRVL.
Cer1_Caeel        ----EkSKEI..TAFAI---------GSELF.-..--.EWN-VLPFGLVISPALFQGTM.
Cercyon_Sm        NLAKYtKL-Q..SQSLLELMDLCLTTYFQF-.N.nKIyKQTKGTPMGSPISRLFAEAVM.
COB3_Marpo        QDNRL.ESTL..-NQMWNAK-IMDVELGG--.-..--.---PGVPQGSLISPILTNLYL.
COI1_Podan        QDQRF.IDLY..-WKMVKA-GYVEFDKDKSSiI..--.----GVPQGGIASPILSNLVL.
Copia_Drome       ----EeIYMR..LPQGI-------SCNSDNV.-..--cKLNKAI-YGLKQAARCWFEVF.
CRE1_Crifa        AEQRLkPIWG..VVKVALGGPGFLGVYRDGClK.gNLwS-TKGIRQGMVLGPLLYATGM.
CRE2_Crifa        PELRF.AFGV..-VNLSLGAAGELALYENGAkI.hAL.KSTEGVRQGMVLSPLLFANAM.
CZAR_Tcruzi       --TAWsPLWR..VTRLLLGTEGLVGFYEKGQlV.hS-wKSTRGVRQGMVLGPVLFSIGT.
DIRS1_Dictyo      ----PqYRDL..FRFVW---------KGSHY.-..--.RWK-TMPFGLSTAPRIFTMLL.
Doc_Drome         PQNTH.KLLK..-SYLYNRVFAIR-CDTS-T.S.rDC.AIEAGVPQGSVLGPILYTLYT.
dpol_DHBV         ----PaSSSR..LAVSD--------GQRVYY.-..--.--FRKAPMGVGLSPFLLHLFT.
dpol_HBV          LPNLHdSCSR..NLYVSLMLLFKTFGRKLHLyS.hPIiMGFRKIPMGVGLSPFLLAQFT.
DRE_Dictyo        LPLKM.VLTI..-MNLLNESETSVYINNSLSkS.fTS.--KRGTKQGDPISPTIFALVV.
EC67_Ecoli        SNQDFlLNPV..VATTLAKA----ACYNG--.-..--.---T-LPQGSPCSPIISNLIC.
EC86_Ecoli        HSLGY.NRLI..-SSVLTKI-----------.-..--cCYKNLLPQGAPSSPKLANLIC.
EC107_Ecoli       RQAQL.PRNV..-VTML----TWICCYND--.-..--.----ALPQGAPTSPAISNLVM.
GilM_Giain        VVQPT.VAYI..ES--FL-AARHSS---D--lP..--.AVPAGVPQGDPLSMAMFCQSL.
Gypsy_Drome       ----EhDREK..TSFSV---------NGGKY.-..--.EFC-RLPFGLRNASSIFQRAL.
Hebe1_Av          LPC-F.IINY..LISFLSNRTA-AIEIENIL.S..RPfNLKSGTPQGSPLSPLLYIMYT.
Hebe2_Av          LPRYM.VRYL..-ISFLQNRTA-AIELENVL.S.rSF.QLKSGTPQGSPLSPLLYIIYT.
Hebe7_Av          LPC-F.IINY..LISFLSNRTA-AIEIENIL.-.sRPfNLKSGTPQGSPLSPLLYIMYT.
Hebe8_Av          LPCFI.INYL..-ISFLSNRTAT-IEIENIL.S..RPfNLKSGTPQGSPLSPLLYIMYT.
Hebe10_Av         LPC-F.IINY..LISFLSNR-TVAIEIENIL.S..RPfYLKSGTPQGSPLSPLLYIMYT.
I_Drote           TGPKI.INYI..QNFMINR--KIIVRVGPHT.S..SPlPLSNGIPLGSPISVILFLIAF.
Jockey_Drome      PPQ-L.YL-V..VKSFLEERT-FHVSVDGYKsS.iKP.-IAAGVPQGSVLGPTLYSVFA.
Juno1_Av          ----ArDRPK..TAFST---------RDQHY.-..--.-QFTVLPQGVTNGPPAFQRIV.
Juno2_Av          ---KA.DRPK..TAFST---------RDGHF.-..--.-QFKVLPQGLTNGPPTFQRIV.
Juno3_Av          ----EsDKPK..TAFVTRDML-------WEY.-..--.---NVMPQGIKNGPPTFQRIV.
Juno4_Av          ----ArDRPK..TAFST---------RDQHY.-..--.-QFTVLPQGVTNGPPAFQRIV.
Juno4a_Av         ----EkDKQK..TAFVTSEG----LFE----.-..--.--FNVLPFGLSNAPATFQRIV.
Juno4b_Av         ----EqDKKK..TAFVTSDG-----LYE---.-..--.--FNVLPFGLSNAPATFQRIM.
Lian_Aedae        LPTMI.TNWI..-HQMLKNRHLFSTLRQAAI.-..RKlSVC-GCPQGGVLSPLLWNLVA.
LINE1_Human       IDGTY.LKII..-RAIYDKPTANIILNGQKLeA.pPL.--KTGTRQGCPLSPLLPNIVL.
LINE1_Wolf        IEGTF.LD-I..LKAIYEKPTANIILNGEALgA.fP-.-LRSGTRQGCPLSPLLFNIVV.
LtrA_Lacla        KDMKM.SQLI..-YKFLKA-GYLENWQYHKT.-..--.--YSGTPQGGILSPLLANIYL.
Mag_Av            --NDS.KKLV..---VI-------NTPLGLY.-..--.-QYNRMPFGIANAPAIFQRTI.
Maui_Takru        IKGTA.LDWF..-RSYLSDRYQFAHVHGVP-.S..SYsRVSHGVPQGSVLGPILFTLYM.
Mdg3_Drome        ---KE.SIKY..TSFVT---------PLGQY.-..--.EWL-RMPFGLKNAPSVFQRFV.
Micropia_Drome    ----EaSKPY..TAFVTREG----LFEF---.-..--.---NKAPFGFKNSPAAFIRFV.
MX65_Myxxa        YGYPV.AATL..-AVLMTESERQPVELEGILfH.vPVgP--RVCVQGAPTSPALCNAVL.
Neptune_Fr        PKRPDeELLQ..LLEIN-LSR--NDFIF---.N.gKYyLQTKGTAMGKRFAPAYANIFM.
NeSL_Caeel        FPQMV.VDVV..KDMYQG--ASMRVKNATEKsD.rIP.-IMSGVKQGDPISPTLFNICL.
orf2_Calot        --PTM.RRQI..-KAWLKA-GVLDNGHFSETtE..--.----GTPQGGVISPLLANIAL.
Pao_Bmori         ----PeDKDA..LRYLWR-KDQRDNKPPEEN.-..--.RMTSLI-FGASSSPSTA-IYV.
Pat_Panre         ----SeLIYL..-AFRW---------EGKTF.-..--.-WMKALPFGLSSAPEYFTKLF.
Penelope1_Av      IDVPF.DREQ..MKKLLELS--VQDAPFRF-.Q.nKIyRQIDGVAMGNPLAPIIADLWM.
Penelope1a_Av     IDAPF.NKEQ..-MEILLNL-SITDAPFRFQ.N..KIyKQTDGVAMGNPLAPIIADLWM.
Penelope2_Av      KSKTLnNTPF..NKFELTKLLQLAVCNVPFRfI.dKYyTQYDGVAMGSPLGPILADIFM.
Penelope2a_Av     QDKKF.TKLT..-GKDLKHLFELAVTNTPFRfF.dQLyMQIDGVSMGSPLAPVLADIFM.
Penelope3_Av      CKNRFeMKYL..LETSTKE--TNFIFNNKIY.-..--.SQINGVAMGSPLGPLFADIYV.
Penelope3a_Av     IDKEN.LKWL..LEVSTAQ--THFHYNG---.-..NIyLQHNGVSMGSPLGPLMADIFL.
Penelope3b_Av     CKQRYeLKWL..LDTATKE--SHFVFNGKLY.-..--.RQVDGIAMGSPLGPLFADIYV.
Penelope5a_Av     ENCRK.RTDF..-AALLRVATSETHFIFDG-.-..HMyVQHNGVAMGAPLAPVIADIFM.
Penelope_Dv       HTN-I.PKQL..FMDIVRFCIEEN-RYF--KyE.dKIyTQLKGMPMGSPASPVIADILM.
pol_BAEVM         ----PqSQEL..FAFEWKDPE---RGISGQL.-..--.TWT-RLPQGFKNSPTLFDEAL.
pol_CERV          ----KeSQLL..TAFTC---------PQGHY.-..--.QWN-VVPFGLKQAPSIFPKTY.
pol_HTLV2         ----KqYQPY..FAFTIPQPC--NYGPGTRY.-..--.AWT-VLPQGFKNSPTLFEQQL.
Poseidon_Tn       RTT-LsPA-Q..ICTMLDLCL--NTTYFQFR.E..SFyRQKHGCAMGSPVSPIVANLYM.
pseudo_Shark      Q-SPSt--DT..LIRLAELVLTLNNFSF---.N.sSHfLQKKGEAMGTRMGPSYACLFV.
R1_Dromr          APKSF.VDYV..-RRWYSGGGTYFNGGDWRSeE.fVP.--ARGVKQGDPLSPVLFNLII.
R2_Drome          APKGF.VDYV..QNTYEGGGTSL-NGDGWSSeE.fVP.--ARGVKQGDPLSPILFNLVM.
R4_Av             IKKLI.CKWK..VRYEA------RDPRGNILrS..SYlKIKSGVLQGDSFSPLLFCIAM.
R9_4_Av           APSLL.VKLI..-MDQYTNINTIITCSGSI-.S.nKI.NISSGVKQGDPLSSLLFNMVI.
R9_Av             APSLL.VKLI..-MDQYTNVNTVITCSGSIS.N..KI.NISSGVKQGDPLSSLLFNLVI.
R9a_Av            APPSF.IELV..RNQYIDSCT--SISYKEVS.S.kKI.FIKRGVKQGDSLSPLLFNLVT.
RTE1_Av           VETKI.ITLL..-QNIYET-SQSAVRIGNDY.G..EWfQTDVGTRQGDPLSPLLFIAYL.
RTE2_Av           ITDKL.VNLL..-KMLYKDSIAK-VKINGEM.S.dSF.EMNTGVMQGGIPSPLLFNILF.
RTE3_Av           IDGKD.LRLI..RNLYWDQKAAMRVNNDI--.S..EYtNIKRGVRQGCVLSPDLFNIYS.
RTE4_Av           VPTKM.VNAI..QA-IYHNSQ-SVVLLDGHL.S.eEF.QVTTGVLQGDTLAPFLFIIVM.
RTE_BovB_Av       VPKHL.IILM..-KNLYTNQ---QASVKTDYgN.tNWfNIGKGVRQGCILSPYLFNLYA.
SART1_Bommo       VPTGL.RNLI..-EDYLAGRA--VVFPERR-.G.wGHkAVSCGVPQGSVLGPLLWDVGF.
SLACS_Trybg       GDSTWsPLWR..LVSLLLGTTGEVGFYENGKlC.hT-wESTRGVRQGMVLGPLLFSIGT.
Soliton1_Av       CPIYL.IAWL..-RHYLKERKAY-IDIKNHL.S.nTF.NLAKGVPQGSCIGPVLFIVYH.
Soliton2_Av       IPLGI.LKLL..LA-WLSNRRAY-VNYGDHN.S..RVlYMHTGLPQGSSLSPYLFIVYH.
Soliton3_Av       MPIEL.LTMI..-ESWLRNRQAYINLGENR-.S.dNF.NTDIGLPQGSSLSPYLFIIYH.
Soliton4_Av       MPKEL.LKIV..-LCWLENRKAYISLGKKD-.S..TIfRLDIGLPQGSSLSPYLFIVYH.
Soliton5_Av       IPLEL.LK-I..LGNWLTNRNAYISFGKTK-.S.nMFrTQI-GLPQGSALSAFVFIVYH.
Soliton6_Av       FPLPL.LRWI..FA-WLTGR-TMSIHVGEVV.S.kSI.NIFVGTPQGSVLAATLFRLHV.
Soliton6a_Av      MPLQL.IKWI..-ASWLKGR-SLSIHHGE-KsS..RTiSMFVGAPQGSILAATLFRLHI.
Soliton6b_Av      MPLPL.VKWI..-YHWLQNR-TMSVYHGDKI.S.kKI.DIKVGAPQGSVLAATLFRLHI.
Soliton7_Av       IPKDY.LSWI..-YSWLAGRRAY-IEIAGKK.S..RCfNIYKGCPQGSIFSPTLFITYH.
Soliton8_Av       IPNSY.VLWI..-DAWLSGRR-CYIDINGTK.S..RWfDIEKGGPQGSVLTPTLFISYH.
Soliton9a_Av      IPSSY.LNWI..-DVWLRNRKRFIDFNGCHS.-..RLfSIGKGGPQGSVLTPTLFITYH.
Soliton9b_Av      IPTAY.LNWI..-DVWLRNRKCF-IDING-CrS..RLfSIDKGGPQGSVLTPTLFITYH.
Ta11_Arath        FAQKW.VDWI..-IFCISSVSYKILLNGSPKgF.iKP.--SRGIRQGDPISPFLFILCT.
Tad1_Neuro        LPTWI.IRWV..-ASFVAGR-RGSLFFDD--eT.sRPyAITAGVPQGSPLSPILFILFI.
TelKA1_Av         ----EkSREK..TAFIT---------HKGLY.-..--.E-FKVMPYGLTNAPATFQRLM.
TelKA1a_Av        ----KnSKEK..TAFVTH---------KGLF.-..--.E-FNVMPFGLTNAPATFQRLM.
TelKA2_Av         ----PeSQAM..TAFIS---------HKGLY.-..--.E-FKVMPYGLMNAPATFQRLM.
TelKA3a_Av        ---NE.SKPL..TAFVT---------HRGLF.-..--.E-CTVMPFGLTNAPATFQRLM.
TelKA3b_Av        ---QE.SKPL..TAFVT---------HRGLF.-..--.E-CTVMPFGLTNAPATFQRLM.
TelKA4_Av         ----PsSRDK..TAFTC---------HAGLF.-..--.-RFRVMPFGLTNAPATFQRLM.
TERT1_Calb        IAL-Q.KGNI..LEVCRSQIYDVVGSVKDARgN.lHLyKRKRGVFQGFSLSSIFCDILY.
TERT_Giain        CPMHA.RIYK..REDIIKML-ELHLLNPLVIhE.gGVyRLTSGIPQGSVVSTVLFNCYS.
TERT_Ratno        IEQSI.SMNE..SSSSLFDFFLHFLRHSVVKiG.dRCyTQCQGIPQGSSLSTLLCSLCF.
TERT_Schpo        VDYWT.KSS-..SE-IFKMLKE-HLSGHIVKiG.nSQyLQKVGIPQGSILSSFLCHFYM.
Tf2_Schpo         ----KgDEHK..LAFRC---------PRGVF.-..--.EYL-VMPYGISTAPAHFQYFI.
Tnt1_Tobac        ----EeIYME..QPEGF------EVAGKKHM.-..-VcKLNKSL-YGLKQAPRQWYMKF.
TRAS1_Bommo       CPEYL.RRVI..-SSYLSDR-RVSVRYAGAEyE..RA.T-SKGCVQGSIGGPILWNLLL.
TRS1_Trybr        VSPHI.VKWC..-VSFLSNR-TGRVRFKEKLsR.sR-.TFERGVPQGIVLGPIMFIIVM.
Tx1_Av            FTSNI.INWI..-KLLYGNG-SFRIKLNNYI.S.tSI.AFSSGVRQGCSLSGLLFIICL.
Ty3_Caeel         ----EkSKEI..TAFAI--------GSEL-F.-..--.EWN-VLPFGLVISPALFQGTM.
Ty3_Yeast         ----PkDRYK..TAFVT---------PSGKY.-..--.EYT-VMPFGLVNAPSTFARYM.
Vesta1a_Av        ----E.DKAK..TAFVTS---------FGLF.-..--.-QYNVLPMGLRNSPPTFQKVM.
Vesta1b_Av        ----A.DKAK..TAFVT---------PFGLY.-..--.-QFNVLPMGLKNSPPTFQKVM.
Vesta2_Av         ---EE.DKHK..TAFITAD-----GLYEW--.-..--.--N-VLAQGLKNSPPSFQRVM.
Vesta3_Av         ----PgDRAK..TAFIT---------PFGLF.-..--.EWS-VLPQGLRNSPPTFQRTM.
Vesta4a_Av        ----PvDRAK..TAFLVS---------QGHY.-..--.-QYLVLSMGPQNAPAAFQKTM.
Vesta4b_Av        --Q-Q.DREK..TAFVVS---------SGHY.-..--.EY-SVLPMGPTNGPACFQKTM.
Vesta5_Av         ----EdDKHK..TAFITT--------HGLFE.-..--.--FNVLAQGLKNSPPSFQRIM.
Vesta6a_Av        ----Q.DKDK..TAFVT---------QDGLY.-..--.-QFEVLPMGLMNAPPTFQRLM.
Vesta6b_Av        ----S.DIPK..TAIITQ-----DGLYE---.-..--.--FTVLAQGLMNAPPTFQRVM.
Vesta6c_Av        ----A.DKEK..TAFVT---------PDGHY.-..--.E-FNVLPQGLMNAPASFQRVM.
Vesta7_Av         ----G.DKDR..TTFTT---------YNGLF.-..--.R-FNVMPQGLKNSPSNFQRIM.
Vesta_Pr          ----A.DKAK..TAFTT---------PFGHF.-..--.-QFNVLPMGLKNSPPTFQKVM.
YM40_Marpo        KDQRL.LALY..-WKLVRA-GYVNQGKAEPHlL..--.---TGVPQGRILSPLLSNIYL.
Zepp_Chlvu        FGPGV.QRWV..-HILHSGTTSRVAFNGWHTdA.fPV.--AAGVFQGSPLSPLLFVLAR.
DCAR706|g1150.t1  IKGSL.LQWF..-KSYLSDRRIVTVVSGT-T.S.tER.KINSGMLQGSVLGPLLFLLYI.
DCAR706|g2233.t1  CPLHL.LARL..-RSYLKNRTAY-IE-----.-..--.---------------------.
DCAR706|g2894.t1  IGGSV.LKWL..-ESYLTGRR-IVTMVSGKT.S.sER.KINCGVPQGSVLGRLLFLIFI.
DCAR706|g4506.t1  -----.----..--LLYTNTK-AQVRIDGDF.S.eTF.DIETGVQQGGIPSPVLFNLLF.
DCAR706|g5243.t1  -----.----..-------------------.-..--.---------------------.
DCAR706|g5529.t1  ---EQ.DK-F..-KKAFKT-------PKGLF.-..--.E-FNVLPQGLKNAPPTFQRIM.
DCAR706|g5705.t1  -----.----..-------------------.-..--.---------CILSPLLFIIAI.
DCAR706|g5740.t1  -----.----..-------------------.-..--.---------------------.
DCAR706|g5909.t1  ----A.DQPK..TAFST---------GDKHL.-..--.-QFTVMLQGIINGSLSFQRVI.
DCAR706|g6069.t1  LPPSL.VNWF..-ESYLSNRE--IVTTSTRI.-..--.-VDKGVPQGSILGPLLFLIFI.
DCAR706|g6094.t1  TKTDV.KRLI..-LVSLNN--SYFSFNGKYY.-..--.RQSKGLPMGNALSPLIADIFM.
DCAR706|g6288.t1  HGYKK.VKGI..NLDIIRKL-AFIVIKENV-.-..--.-------------FAYANIFM.
DCAR706|g7269.t1  MPFGL.LKII..-ASWL--------------.-..--.-----LPQGSFLSPYLFIVYH.
DCAR706|g7412.t1  ---KE.DQFK..TAFIT---------PFGLY.-..--.-QFNILSQGLMNSSPTFQRVM.
DCAR706|g7972.t1  IDDKN.LREL..FYFCTKR----TNFIFDHK.-..NY.DQVNGVSMGSPLAPVMANLFM.
DCAR706|g8012.t1  -----.----..-------------------.-..--.---NVLPFGLSNAPLTFQRVT.
DCAR706|g8135.t1  -----.----..-------------------.-..--.-------MGAPLAPLMAELFM.
DCAR706|g8447.t1  IPKAY.VVWI..-DAWLKDRKGF-IEMQGNC.S..SYfPISRGGPQ-------------.
DCAR706|g8526.t1  -----.----..-------------------.-..--.---------------------.
DCAR706|g8627.t1  MTIDT.LMNM..TSSVLD--TNCFVYENKYY.-..--.QQIRGGAVGSPFAMTLANIYM.
DCAR706|g9156.t1  ----L.TKNE..LYILFNLASRTVQFRFYHL.-..TY.RQDGGVSMGSPLAPILANLFM.
DCAR706|g10099.t1 ---QA.DKEK..-NCVCH-------LGRPL-.-..--.YQFEVLPQGLANAPPTFQRVM.
DCAR706|g10506.t1 FTNLD.VKDL..-KHLFEL--AITNVPFRFL.D..QLyIQRDGVSMGSPLAPILADIFM.
DCAR706|g10811.t1 IPLGL.LKIV..-HSWLSDRKAYVILGDMR-.S.kAF.YLYIGLPQASSLSPVSIH---.
DCAR706|g10952.t1 IDDTN.LKEL..FYYWTK-RT-NFKFNNENY.-..--.DQQNCVSMGSPLAPILAHLFM.
DCAR706|g11010.t1 QLTAL.DGLI..-NLVLKN--NYFYYDNNYY.-..--.HQIKGGAMGSSLTLSLANIYM.
DCAR706|g11470.t1 LSEKL.VRML..-KLLYTNSKA-QVPIDRDF.S.eTF.DIETGVQQGGIPSPILFNLLF.
DCAR706|g11566.t1 -----.----..-------------------.-..--.---------------------.
DCAR706|g11629.t1 IPIKI.----..-------------------.-..--.---------------------.
DCAR706|g11740.t1 -----.IDTI..TR-FTRLVLDTNCFYFEK-.-..KYyQQICGGAMESPLTMTLANIYM.
DCAR706|g11821.t1 ---KE.DRPK..TAFSTR---------DNHY.-..--.-QFTVLPQGVTNGPATFQRVI.
DCAR706|g12153.t1 LSSNV.LKWF..-TSYLTNRFQ-QVRVGAAL.S..TPtPVLSGVVQGSVLGALLFLIFI.
DCAR706|g12211.t1 IPD--.----..-------------------.-..--.---------------------.
DCAR706|g12828.t1 LPSRL.WLWL..-RSWLSDRSAYVSFGGLE-.S..DVfYIEWGLPQGSVISPLIYIPYL.
DCAR706|g12865.t1 ---PK.DRPK..TAFSTR---------DQHL.-..--.-QFTVLPQGVTNGPPTFQRIV.
DCAR706|g13300.t1 ----T.DDDK..QKTAFR------SHLG--L.-..--.KQYKRMPFGLKNGSAIFQRVM.
DCAR706|g13603.t1 KMCRD.RADF..-ETLLRAATSETHLLFD--.S..KMyIQHNGVAMGSPLAPIIADIFM.
DCAR706|g14236.t1 ICGSL.LSWF..-QSYVSDREIITV-INGSL.-..--.---------------------.
DCAR706|g14416.t1 QER-A.LQWF..-ESYLTVRTVQTILESVAA.-..SPvKIDKGVPQGSVLDPLLFVLYI.
DCAR706|g14554.t1 VHGSV.LEWF..-ESYLTDREQIVIIHKTK-.S..KAaKVTSGVPQGSILGPLLFLIFI.
DCAR706|g14568.t1 IKGKA.LKWI..-EDYLLNR-SIQTVLDGHNsS.kR-.YVTKGVPQGSVLGPLLFLVYI.
DCAR706|g14677.t1 -----.----..---VYRNSRA-KVRIEGEL.S.dSF.LIETGVLQGGSPSPILFSILF.
DCAR706|g14965.t1 ---EE.DKIK..TAFVT---------PFGLF.-..--.-QFNVLPQGLKNSPPTFQRVM.
DCAR706|g15705.t1 NAVNF.RK--..-------------------.-..--.---------------------.
DCAR706|g15854.t1 -----.----..-------------------.-..--.---------------------.
DCAR706|g15881.t1 ---ES.SRYI..TTFSC---------HDGIY.-..--.R-YKRLNMGITPAPEIFHFIVe
DCAR706|g15902.t1 ---RK.DRPK..TAFSTR---------DNRY.-..--.-QFTVLPQGVTNGSPTFQRID.
DCAR706|g16028.t1 -----.----..-------------------.-..--.-------MGNPLALVLADVFM.
DCAR706|g16123.t1 ---QE.SKQK..TAFITH---------KGLF.-..--.E-FNVMPYGLTNGPATFQRLM.
DCAR706|g16526.t1 -----.----..-------------------.-..--.-----MRQGIINGPPSFQRII.
DCAR706|g16934.t1 ---EH.DKYK..TAFVTMDG------LFE--.-..--.--FNVMPFGLVNSPATFQRVI.
DCAR706|g17130.t1 -----.----..--------ATFRIKINDAI.T.qPI.DFESGVRQGCSLSSIIYIACL.
DCAR706|g17180.t1 APDEF.IKLV..KNQYMGAFTS--LSYADKS.S..LLtKLKRGVKQGDP-SSILFNLVL.
DCAR706|g17326.t1 IKPND.IPYY..-RDEMKKLLYLAICDVPFRfQ.aELyKQNDGVAMGSCLAPILADIFM.
DCAR706|g17433.t1 -----.----..-------------------.-..--.---------------------.
DCAR706|g17667.t1 ---EQ.DKEK..TAFITQDG-------LWE-.-..--.--FNVLPQGVMNGPPTFQRIM.
DCAR706|g17671.t1 ----Q.DKEK..TAFVTQDG-------LWE-.-..--.--FNALPQAVMNGPPTFQRVM.
DCAR706|g17876.t1 MPLGL.LKI-..-------------------.-..--.---------------------.
DCAR706|g17893.t1 HGCEK.VEKI..---SIET-------I----.-..KYyRQVIGGAMGSPFILTLANIFM.
DCAR706|g18009.t1 IPEEI.VQAI..-RVLYDDSTS-KVFVDGKLfK..EF.KISTGVLQGDVLAPSVFIIAM.
DCAR706|g18135.t1 -----.----..-------------------.-..--.---------------------.
DCAR706|g18211.t1 -----.----..------NGATFRIKINGTI.T.hPI.NFESGVRQGCSSSGIIYVVCL.
DCAR706|g18280.t1 MPQQL.WLWI..-RDWLQGRKACISFDGLQ-.S..DFfDIEWGLPQGSALSPLIYIPYV.
DCAR706|g18442.t1 -----.----..-------------------.-..--.---------------MANLFM.
DCAR706|g18511.t1 -----.----..-------------------.-..--.-----APQGSVLAATLFRLHL.
DCAR706|g18556.t1 IPSGL.VQVI..-SNLYKGA-RCAVRVDGQL.T..DWfDVSTGVRQGCVLSGILFAVIY.
DCAR706|g18655.t1 MPLDL.VKWI..-YSWLNGR-TMSVYHGDEV.S.rTI.QIFVGAPQGSILAATLFRLHV.
DCAR706|g18698.t1 MPLSL.RRWI..-CDWLQNR-SMYISYGGAV.S..RVfNVLVGAPQGSVLAALLFRLHI.
DCAR706|g18782.t1 -----.----..---------A-VVDGNKLY.-..--.KQIVGEAMDSPFTLTLANIFM.
DCAR706|g18791.t1 ICGSL.LTTR..-EIALHTCHAYVVAIF---.-..--.---------------------.
DCAR706|g19054.t1 ---KE.DRPK..TAFSTR---------DNHY.-..--.-QFTVLPQGVTNGLATFQRVI.
DCAR706|g19056.t1 -----.----..-------------------.-..--.---------------------.
DCAR706|g19104.t1 ---EA.DKRK..TAFIT---------PFGLY.-..--.-HFNVLPQGLKNSPPTFQRVM.
DCAR706|g19566.t1 -----.----..-------------------.-..--.---------------------.
DCAR706|g19587.t1 IPQKI.VDAI..-R-LLHDTSIGSVLVDGRL.T.kEF.RISLGVLQGDVLAPFLFIIVI.
DCAR706|g19800.t1 -----.-KEK..TAF---------VTHDGLF.-..--.-QFTVMPFGLTNAPATFQHLM.
DCAR706|g19831.t1 -----.DMSV..--ELL--------------.-..--.----GAPQGSVLAALLFRLHI.
DCAR706|g19832.t1 -----.----..-------------------.-..--.---------------------.
DCAR706|g20334.t1 ---SE.GRFK..TAFIT---------PFGLY.-..--.-QFNVLPQGLTNSPPTFPRVM.
DCAR706|g20411.t1 -----.----..-------------------.-..-S.SQDDGVSMGSPLAPVLANLLI.
DCAR706|g20506.t1 VDN-N.LTEL..FYICT-KR-TNFAFDGKNY.-..--.DQINGISMGSPLAPILANLFM.
DCAR706|g20624.t1 ---ED.DKEK..TAFILQD------------.-..--.---------------------.
DCAR706|g20646.t1 MPLGL.LEIV..-HSWLSDRKAD-VIVGDMR.S.kAF.HLYTGLPQGSSLSPFLFIVFH.
DCAR706|g20672.t1 VDWKD.RRLI..-KNLYLNQ-EAIVRVADGM.S..EPaVIGRGVRQGCLLSPLLFSIYA.
DCAR706|g20715.t1 -----.----..-------------------.-..--.-----------NGPPAFQRIV.
DCAR706|g20734.t1 -----.----..-------------------.-..--.-------------------LM.
DCAR706|g20804.t1 IPEEI.EQAI..-RVLYDDST-SKVFVDSKF.S.kEF.KVATGVLQGDVLAPSLFIIVM.
DCAR706|g20867.t1 REQNL.SIET..IQQLT----QLVLRNNVFTyN.dTIyRYVKGSPLSLPLTRTLGNIYL.
DCAR706|g20872.t1 ----LkDREK..TAFITQ---------DGLY.-..--.-QFNVHPQGVMNGSPTFERVM.
DCAR706|g20978.t1 CPNCL.NRET..LKTLLEMATTQSHFLFN--.N..QLyEQIDGLFMGSPLAAIMAD---.
DCAR706|g21138.t1 ---EE.DRIK..TAFVT---------PFGLF.-..--.-QFNVLPQGLKNSPPTFQRVM.
DCAR706|g21139.t1 ---EE.DRIK..TAFVT---------PFGLF.-..--.-QFNVLPQGLKNSPPTFQRVM.
DCAR706|g21300.t1 VTT-I.QKSA..-EIILKE--NAFVCHNQFY.-..--.KQVVGGAMGSPFTLTLANIFV.
DCAR706|g21457.t1 -----.----..-GFCIQL-------SKQ--.-..--.----------AFTQVLANIYM.
DCAR706|g21556.t1 -----.----..-------------------.-..--.---------------------.
DCAR706|g21787.t1 ---PK.DRPK..TAFSTRD---------Q-Y.-..--.LQFTVLPQGVTNGPPAFQRIV.
DCAR706|g21860.t1 LPPSL.VNWF..-ESYLSNRE--IVTMADDIpSaaRI.-VDRGVPRGAVLGPLMFLIFI.
DCAR706|g21976.t1 -----.----..-------------------.-..--.-----MPQGLKNSPSDFQRIM.
DCAR706|g21986.t1 EASWS.ISSI..LSSYLSNR-EIITMVEGRYsS.kR-.VINRGVPQGSVLGPLLFLVYI.
DCAR706|g22054.t1 VDWKD.RRLI..-KNLYLNQE-AIVSVADGM.S..EPaVIGRGVRQGCLLSPLLFSIYA.
DCAR706|g22055.t1 LNDSL.LKWF..-ESYLEARRAATVVDDNIL.-..--.---------------------.
DCAR706|g22135.t1 LSSNV.LKWF..-TSYLTNRFQ-QVRVGAAL.S..TPtPVLSGVVQGSVLGALLFLIFI.
DCAR706|g22193.t1 LNRET.LKKL..LEMATTQ--SHFLFNNQLY.-..--.EQIDGLFMGSPLAAIMADIYM.
DCAR706|g22285.t1 ----EgSKEK..TAFVT---------HEGIF.-..--.-QFKVMPFGLTNAPATFQRLM.
DCAR706|g22323.t1 FTIDH.IMKM..-ARLILDTNA-FVYNKKYY.-..--.RQIRGGAMGSALTQVLANIYM.
DCAR706|g22349.t1 -----.----..-------------------.-..--.---------------------.
DCAR706|g22402.t1 VDWKD.RRLI..-KNLYLNQ-EAIVRVADGM.S..EPaVIGRGVRQGCLLSPLLFSIYA.
DCAR706|g22479.t1 -----.----..-------------------.-..--.------KQGCILSPLLFIIAI.
DCAR706|g22517.t1 -----.----..-------------YKD---.-..KYyKQIHGGAMGSAFTQVLANIYM.
DCAR706|g22746.t1 ---KK.DRHK..TAFSA---------FGKLY.-..--.-QWNVLPQGLKNAPPSFQRIM.
DCAR706|g22821.t1 ---EE.SKEK..TAFVT---------HDGLV.-..--.-QFTVMPFGLTNAPATFQRLM.
DCAR706|g22842.t1 ----N.DRPK..TAFSTR---------DNHY.-..--.-QFTVLPQGFTNGPPSFQRII.
DCAR706|g22911.t1 -----.----..---------SRFLFNNQLY.-..--.EQHDGLFMGSPLAVIMADIYM.
DCAR706|g22962.t1 ---EQ.DKKK..TAFVTTEG------LFE--.-..--.--FNVLPFGLSNAPATFQRII.
DCAR706|g22975.t1 -----.----..-------------------.-..--.----GLPMGNSLSPLLADLVM.
DCAR706|g22979.t1 IPRAY.LNWI..-KSWLENRRAF-IEIQGRK.S..RWfFIQRGGPQGSIITPTIFITYH.
DCAR706|g22989.t1 -----.----..TRHVLE--TSYFALDGK--.-..-YyKQIKGGAMGSAVTQVLADIYM.
DCAR706|g23112.t1 -----.----..-------------------.-..--.-------------PSTSQRIV.
DCAR706|g23134.t1 KPNQL.VKVP..-MRL---TQSVKIRPGEEI.-..--.RL-NVLAQGLRNSPPTFQRVM.
DCAR706|g23289.t1 INDKN.LKEL..FNYCT-M-KTNFKFNNE--.-..NY.DQQNGVSMGSPLAPILAHLFM.
DCAR706|g23302.t1 CPLHL.LAWL..-RSYLKNRAA---------.-..--.---------------------.
DCAR706|g23384.t1 SKESL.IRLF..-EFCIENV----IFQFRD-.-..KIyYQLNGLPMGLPISPFLADISV.
DCAR706|g23526.t1 -----.----..-------------------.-..--.---------------------.
DCAR706|g23635.t1 ISSAF.VSFI..-RSFCGPRQAY-ISIENDItS..KVkLSSYGIPQGSSLSPVLFNIYI.
DCAR706|g23649.t1 VDWKD.RRLI..-KNLYLNQ-EAIVRVADGM.S..EPaVIGRGVRQGCLLSPLLFSIYA.
DCAR706|g23801.t1 ---KE.SKEK..TAFVT---------HEGIF.-..--.-QFNVMPFGLTNAPATFHRFM.
DCAR706|g23833.t1 ---PK.DRHK..TAFKT---------PFGLF.-..--.EWN-VLPQGLKNSPPTFQRVM.
DCAR706|g23892.t1 LPSQL.LRWI..-YNWLQDR-SMSVYFGDAV.S.rKV.KISVGAPQGSILAATLFRLHV.
DCAR706|g23898.t1 -----.----..-------------------.-..--.---------------------.
DCAR706|g24024.t1 -----.----..-------------------.-..--.---------------------.
DCAR706|g24109.t1 -----.----..-------------------.-..--.---------------------.
DCAR706|g24121.t1 -----.----..-------------------.-..--.---------------------.
DCAR706|g24215.t1 ---EE.DKPK..TAFRTSRG------LFE--.-..--.--FNVMPQGIKNGPPTFQRII.
DCAR706|g24293.t1 LPDYI.IRWL..-ISFLSERTA-AIELENLL.S.qTF.GLKSGTPQGSPPSPLLYILFT.
DCAR706|g24319.t1 ---EE.SKQL..--VVI-------NTPLGLF.-..--.R-YNRMPFGVANAPALFQRLM.
DCAR706|g24709.t1 -----.----..-------------------.-..--.IQREEVAMGDVLGPILAELFM.
DCAR706|g24783.t1 ----A.CN--..-RPAL-GR-TFAIHHGEAV.S..RIiEMFVGAPQGSILAATLFRLHV.
DCAR706|g24804.t1 VCPQL.VAWF..-EDYLLNRH----------.-..--.---------------------.
DCAR706|g24834.t1 -----.----..-------------------.-..--.---------------------.
DCAR706|g25014.t1 IPRIW.LD-F..FDRFLKMP----VYYQPGE.P.iRI.RQ-RGCPMSHSLSFLFAELLL.
DCAR706|g25092.t1 VPEYL.WIWI..-CQFLSDRKAL-IEYKYTI.S.tTF.TMRRGTPQGSPLLPLLYILFT.
DCAR706|g25100.t1 MPLGL.LKII..-YSWLSDRKAYVTLGEKR-.S..KVvYLYIGLSQGSSLSPFLFIVFH.
DCAR706|g25143.t1 ---QE.SKQK..TAFITHK---------GLF.-..--.E-FNFMPYGLTNGPATSQRLM.
DCAR706|g25258.t1 HRCEQ.VNGI..FIDTILELARIVLEQNAFIyG.nKYyRQIIGEAMGFAFTLTLANIFM.
DCAR706|g25403.t1 -----.----..-------------------.-..EL.SVTWGVPQGSVLGPLLFLIYI.
DCAR706|g25426.t1 CPKEL.----..-------------------.-..--.---------------------.
DCAR706|g25441.t1 ----QrDKEK..TAFVTQ---------DGLY.-..--.-QFEVLSMGLMNAPPTFQRVM.
DCAR706|g25793.t1 LPPSL.VNWF..-ESYPSSR-EIVTTVDGIT.S..SArTVDRGVSQGSVLGPLLFLIFI.
DCAR706|g25865.t1 IGTLT.IDPImkMARLILDT-NCFAYNEKYY.-..--.RQVRGGAMGSAFTQVLANIYM.
DCAR706|g25949.t1 ---EK.DKKK..TTFVTTD---------GLY.-..--.E-FNVLPFGLSNAPATFQGVI.
DCAR706|g25999.t1 CPKEL.LQFI..-IEYLDNR-TCQIEINGLL.S.aVF.DVDRGVPQGSVLGPVLFLLFH.
DCAR706|g26075.t1 LPPSS.VNWF..-ESYLLNR-EIVTTVDGITsS.aRI.-VDRGVPQGSVLRPLLFLIFI.
DCAR706|g26084.t1 LPQGL.SNNR..-HFFYFQ---IPIREEDKA.K.tAFiTQN-VLPQGLSN---------.
DCAR706|g26131.t1 NDDTI.INMV..-KFLTDNVY--FQSGEH--.-..-FyQQKRGLPMGFSLSPLLADIVT.
DCAR706|g26238.t1 LSKQL.LLWM..-ESYLSNRKIVTVVEG-ST.S.dEL.LISCGVPQGSVLGPSLFLIYI.
DCAR706|g26240.t1 -----.----..-------------------.S.eRI.-VDRGVPQGSILGPLLFLIFI.
DCAR706|g26259.t1 IDDTN.LKEL..FYYCTKT--TNFKFNN---.-..--.---------------------.
DCAR706|g26422.t1 IENLS.VDTI..-MKLARLVLDTNCFVY---.D.eKYyRQIKGGAMGSPFTMTLANVYM.
DCAR706|g26489.t1 -----.----..-------------------.-..--.---------------------.
DCAR706|g26612.t1 ---EE.DKIK..TAFVT---------PFGLF.-..--.-QFNVLPQGLKNSPPTFERVM.
DCAR706|g26847.t1 PPRPF.TRPQ..LKRLLE-I-AVCDIPFRFL.D..KIyIQIDGVAMGSPLGPILADLFM.
DCAR706|g26907.t1 ---RQ.DRSK..TAFSTR---------HNHY.-..--.-QFTVLPQGISNGPPTFQRII.
DCAR706|g27157.t1 INLDT.IRKL..-ASIVLK-ENVFVYGQKIY.-..--.KLTTGGAMGSLFTLMLANIFM.
DCAR706|g27258.t1 EDWKD.RRLI..-KNLYLNQ-EAIVRVADGM.S..EPaVIGRGVRQGCLLSPLLFSIYV.
DCAR706|g27265.t1 -----.----..-------------------.-..-LyEQIDGVSIGGPLAGIIADIFM.
DCAR706|g27316.t1 VRGKA.LKWI..-EDYLKDR-TIQTMLDGKM.S.qKR.LVTKGVPQGSILGPLLFLVYI.
DCAR706|g27384.t1 -----.----..-------------------.-..--.---------------------.
DCAR706|g27488.t1 LPDSL.VRWF..-DSYLSFR-RIVTMVDGNT.S.dEL.SVTCGVSQGSVLGPLLFLIYI.
DCAR706|g27568.t1 -----.----..--------ATFRIKINDSI.T..QPlKFESGVRQGCSASGIIYVVCL.
DCAR706|g27569.t1 -----.DRPK..TAFSTR---------DGRF.-..--.-QFTVLLQGISNDPATFQRII.
DCAR706|g27635.t1 -----.----..-------------------.-..--.-------MGSPLAPILANLFM.
DCAR706|g27668.t1 VRGRA.LQWI..-EDYLNDATIQTVLDSCI-.S.tKR.SITKGVPQGSVLGPFIFLIYI.
DCAR706|g27857.t1 -----.----..-----------NICNETS-.N.kLInNTIRNESMGCSLSPLLADLVM.
DCAR706|g27925.t1 -----.----..-ESYLSNRKIVTV-VEGST.S.dEL.LISCGVPQGSVLGPLLFLIYI.
DCAR706|g28032.t1 LTKTD.IKRL..LLVSLNN--SYFQFNGKFY.-..--.RQKKGLPMGNSLSPLLADLYM.
DCAR706|g28051.t1 APNEF.IKLV..ENQYMRAFT--SLSYADKS.S.lLI.KLKRGVKQDDPISSILFNLVL.
DCAR706|g28154.t1 -----.----..-------------------.-..--.---------------------.
DCAR706|g28224.t1 -----.----..-------------------.-..--.---------------------.
DCAR706|g28304.t1 ---YThVKNI..SLDIIRQLASVALKENVFVyD.kKIyKQTTGGAMGSSFTLTLANIFM.
DCAR706|g28379.t1 IKLNA.KDLK..QLFEL----AVTDIPSGFY.D..QLyKQQGGVSMGSPLASILAHIFI.
DCAR706|g28388.t1 IPGQY.WLWI..-RNWLSERSAYISFCGLQ-.S..DLfDIEWGLPQGSVLSPLIYLPYV.
DCAR706|g28555.t1 ---EK.DKPK..TAFSTQQ-------GSWEY.-..--.---NVLPQGIKNGPPTFQRII.
DCAR706|g28558.t1 -----.----..-------------------.-..--.---------------------.
DCAR706|g28748.t1 IKPND.IPYY..-RNEMKELLKLAVCDVPFRfQ.aELyKQKDGVAMGSCLAPILADVFM.
DCAR706|g28814.t1 -----.----..-------------------.-..--.-------MGSPLAPILANLFM.
DCAR706|g28823.t1 ---KE.SKEK..TAFIT---------HKGLY.-..--.E-FNVMPYGLTNATATFQRLM.
DCAR706|g28850.t1 IDH-L.MRM-..-ARLILDTNSF-AY-----.N.nKYyKQTYGGAMGSAFTEVLEIIYM.
DCAR706|g28931.t1 ---EQ.DKEK..TAFITQDG-------LWE-.-..--.--FNVLPQGVMNGPPTFQRIM.
DCAR706|g29066.t1 IQGKA.LKWF..-ESYLIGRT-IQTILEGVI.S..SPlKIDKGVPQGSVLGPLLFLLYI.
DCAR706|g29112.t1 CPYAY.LLWI..TRYFQD-------------.-..--.---------------------.
DCAR706|g29136.t1 MPHGL.LKMI..-VSWLSGRKAYIN------.-..--.---------------------.
DCAR706|g29210.t1 -----.----..-------------------.-..--.---------------------.
DCAR706|g29256.t1 ---EE.SKEK..TAFVT---------HEGLF.-..--.-QFIVMPFGLTNAPATFQRLM.
DCAR706|g29391.t1 -----.----..-------------------.-..--.-------MGAPIAPLMAELFM.
DCAR706|g29513.t1 -----.----..-------------------.-..--.---------------------.
DCAR706|g29555.t1 IGTLT.INHI..----LRMV-RLILDTNCFAyS.nTYyRQIRGGAVTSAFTQVLANISM.
DCAR706|g29962.t1 ----S.ERPK..TAFSTRD---------GRY.-..--.-QFCVLPQGVSNGTPVFQRII.
DCAR706|g30131.t1 LSDKI.VRML..-KLLHKNIKA-QVRINDKL.S.dPF.DIETGVMHGGIPSPVLFNILF.
DCAR706|g30186.t1 IRRKA.LKWF..-QSYLEGR-SIQTVLEGVT.S..NLrEILKGIPQGSVLGPLLFLIFI.
DCAR706|g30299.t1 ---SW.DRNK..TAFMIS--------YGLFE.-..--.--FNVLPQGLINGPPIFQRIM.
DCAR706|g30305.t1 ----P.PIPF..TRPQLKRLLEIAVCGIPFRfL.dKIyIQIDGVAMGSPLGPILADLFM.
DCAR706|g30351.t1 CGKSK.INNI..SIDTFAKLSRHVLDNAYFAyE.nRLfKQIKGGPMGFAITQILADVYM.
DCAR706|g30469.t1 -----.----..-KLLYTNTKA-QVQIDGDF.S.eTF.DIETGVQQGGIPSLALFNLLF.
DCAR706|g30480.t1 IPKAY.LNWI..-KSWLENRRAF-IEIQGRK.S..RWfFIRRGGPQGSIITPTIFITYH.
DCAR706|g30730.t1 -----.----..-------------------.-..--.---------------------.
DCAR706|g30766.t1 -----.----..-------------------.-..--.----------TNSPPTFQRVM.
DCAR706|g31154.t1 NDTPY.CRDE..MKELLK----LAICDVPFRfQ.aELyKQKDGVAMGSCLAPILADVFM.
DCAR706|g31231.t1 CPREL.LSWI..-SMYLTGRSSY-IQMGNEK.S.nTF.SIKRGVPQGSCLGPILFLLYH.
DCAR706|g31291.t1 IRGKA.LKWI..-EDYLANR-SIQTVLDGHI.S..RKrPVTKGVLQGSVL---------.
DCAR706|g31526.t1 -----.----..-------------------.-..--.---------------------.
DCAR706|g31729.t1 ---EK.DRHK..TAFTT---------PFGLY.-..--.EWN-VLPQGLRNAPPTFQRIM.
DCAR706|g31738.t1 IRGSL.LSWY..-KSYVSDIEIITVINRSLL.-..SPkKVNRGIPQGSVLGSLLFLVFI.
DCAR706|g31777.t1 LSKQL.LLWM..-ESYLSNRK----------.-..--.---------------------.
DCAR706|g31839.t1 -----.----..-------------------.-..--.---------------------.
DCAR706|g31995.t1 -----.----..-------------------.-..--.---------------------.
DCAR706|g32284.t1 ISAPI.INFV..-KSFCEPRNACVSLEDGIT.S..KFkLMNYGAPQ-------------.
DCAR706|g32287.t1 IPTKI.IEII..-KSLYEDAESCV-KVNEEE.N.tAWfKIKTKVRQRCILSPLLFIITI.
DCAR706|g32423.t1 IPKAY.VLWI..-GTWLRDRKGF-IEIRGNR.S..SYfSILKGGPQGSCFTPTLFITYH.
DCAR706|g32446.t1 -----.----..-------------------.-..--.---------------------.
DCAR706|g32453.t1 ---PK.DHPK..TAFSTR---------DQHL.-..--.-QFTVLPQGVTNGPPAFNX--.
DCAR706|g32640.t1 IRGKA.LKWI..-KDYLSNR-SIQTVLDGHNsN.kR-.YVTKGVPQGSVIGPLLFLVYI.
DCAR706|g32724.t1 ---EE.DKHK..SAFITRH------GLFE--.-..--.--FNVLAQGLKNGPPAF----.
DCAR706|g32768.t1 ---EN.SKEK..TAFVT---------HEGIF.-..--.-QFNVMPFGLTNAPATFQRLM.
DCAR706|g32810.t1 IRGSL.LSWF..-KSYVSDRE-IITVINGSL.S..SPkKINRDVPQGSVLGPLLFLVFI.
DCAR706|g32838.t1 ---EE.DRHK..IAFIT---------PFGLY.-..--.E-FTVLAQGLKNSPPTFQHVM.
DCAR706|g32872.t1 -----.----..-------------------.-..--.-------MGAPIAPLMAELFM.
DCAR706|g32880.t1 ISSTF.VSFI..-RSFCEPRRAY-ISIENDItS..KVkLSSYGIPQGGSLSPVLFNIYI.
DCAR706|g32884.t1 CPLHL.LAWL..-RSYLKN------------.-..--.---------------------.
DCAR706|g32950.t1 ----VsHRSK..TAFSAR---------DNH-.-..--.DQFKVLPQGICNGPATFQRIS.
DCAR706|g32958.t1 -----.----..-------------------.-..--.-----GPQGGILTPTVFITYH.
DCAR706|g33111.t1 ---KA.DRPK..TAFSTR---------DKHL.-..--.-QFTVMPQGIINGPPSFQRII.
DCAR706|g33171.t1 LNLKQvQGLK..AEVII-RLARFVIQNNYFKyD.dQYyHQIRGGAMGSPLTLTTADCYM.
DCAR706|g33254.t1 -----.----..-------------------.-..--.---------------------.
DCAR706|g33334.t1 IPEEI.VRAI..-RVLYDDS-TSNVFVDGKF.S.kEF.KVSTGVLRGDALAPSLFIIVM.
DCAR706|g33428.t1 -----.----..-------------------.-..--.---------------------.
DCAR706|g33479.t1 -----.----..-------------------.-..--.---------------------.
DCAR706|g33481.t1 IRGAL.LQWF..-RSYLSDRSII-TVVNGQT.S..KPaKINRGVPQCSVLGPLLF----.
DCAR706|g33485.t1 -----.----..-------------------.-..--.---KVLAQGLKNGPPTFQRIV.
DCAR706|g33492.t1 -----.----..-KLLYTNTKA-QVRIDGDF.S.qTF.DIETCVQEGGIPSPVLFNLLF.
DCAR706|g33493.t1 -----.----..-------------------.-..--.---------------------.
DCAR706|g33668.t1 -----.----..-------------------.-..--.-------MGSCLAPILADVFM.
DCAR706|g34060.t1 LPPSL.VNWF..-GSYLSNR-EIVTTVDGITsS.aRI.-VDRRVPQGSVLRPLLFLIFI.
DCAR706|g34065.t1 MPRDL.LRWI..-YGWLQDR-SFSIHYSDIM.S..RViRMYVGAPQGSVLAATLFRLHL.
DCAR706|g34274.t1 CKNRYeLKSL..LELATKD--SHFIFNGKIY.-..--.CQLQGIAMGCPLGSLFADVYI.
DCAR706|g34330.t1 ----ErSREK..TAFIT---------HKGLY.-..--.-VFQVMPYGLTNAPATFQRFM.
DCAR706|g34378.t1 IRGKA.LKWL..-ESYLTGRMIQTIL-EGVI.S..SPlKIDKGVPQGSVL---------.
DCAR706|g34486.t1 ----EgSKEK..TAFVT---------HEGIF.-..--.-QFEVMLFGLTNAPATFQRLM.
DCAR706|g34497.t1 IPTDA.IRKV..ARLVLT----ENVFVYGD-.-..KCyKQIIGGAMGSPFTLTLANIFM.
DCAR706|g34627.t1 ILLTL.VSFI..-RSFCEPRQAY-ISIENDItS..KVkLSSYGIPQGSSLSPVIFT---.
DCAR706|g34668.t1 -----.----..-------------------.-..--.--------------------M.
DCAR706|g34756.t1 IDDTN.LKEL..FYYCTK-R-TNVKFNNENY.-..--.DQQNGVSMGSPLAPILAHLFM.
DCAR706|g34761.t1 LPPSL.VNWF..-ESYLSNR-EIVTTVDGITsS.aKI.-VDRGVPQGSVLGPLLFLIFI.
DCAR706|g35181.t1 ---ES.DKKK..TAFSTQDG------LFE--.-..--.--FNRLPQGLMNSPPTYQRIM.
DCAR706|g35214.t1 -----.----..-ESYLSNRKIVTV-VEGST.S.dEL.LISCGVPQGSVLGPLLCLIYI.
DCAR706|g35261.t1 ---EE.DKAK..TAFITQDG---------L-.-..-W.EWN-VLPQGLKNAPPSFQRIM.
DCAR706|g35266.t1 ---EE.DKEK..TAFIVQD--EHVHFRFGVNgN..HM.---------------------.
DCAR706|g35295.t1 ---EE.DKEK..TAFII--------------.-..--.---------------------.
DCAR706|g35296.t1 -----.----..-------------------.-..--.---------------------.
DCAR706|g35461.t1 RPTPP.PIPF..TRSQLKRLLKIAVCDIPFRfL.dKIyIQVDGVATGSPSEPILADLFM.
DCAR706|g35495.t1 IRRKA.LKWF..-QSYLARR-SIQTVLEGVT.S..NLrEISKGVPQGSVLGPLLFLIFI.
DCAR706|g35502.t1 ----Q.DKEK..TAFITRDG-------LWE-.-..--.--FNALPQGVMNGPPTFQRVM.
DCAR706|g35740.t1 ---PE.SRAK..IAFVT---------PRGLF.-..--.E-FNVMPFGLCNAPATFQRLM.
DCAR706|g35812.t1 VRGQA.LKWI..-ENYLKDRIVQTILDG--CtS.kKC.SVTKGVPQGSILGPLLFLVYI.
DCAR706|g35815.t1 ---KK.DRHK..TAFSA---------FGKLY.-..--.-QWNVLPQGLKNAPPSFQRIM.
DCAR706|g35819.t1 ----E.NKEK..TTFVTTD---------GLY.-..--.E-FNVLPFGLSNALSTFHLVI.
DCAR706|g35904.t1 ---EQ.DRPK..TAFITS---------FGLF.-..--.-QFNVLPQVLMNSPPTFQRVM.
DCAR706|g35919.t1 TSEKI.VTLL..-KTLYKNSRA-KARIEGEL.S.dSF.LIETEVLQGGIPSPILFNVLF.
DCAR706|g35924.t1 ---KG.DRPK..TAFSTR---------DNH-.-..--.HQFTVLPQGVTNGPATFQRII.
DCAR706|g35941.t1 -----.----..-------------------.-..GP.KQYKRMPFGLKNGSAIFQRVM.
DCAR706|g35985.t1 IDDNN.LRQL..FYYCTK-RT-NFTFDNRNY.-..--.DQINGVAMGSPLAPILGHLFM.
DCAR706|g35991.t1 -----.----..-------------------.-..--.---------------------.
DCAR706|g36001.t1 ----EsDKKK..ATFV---------LHDSIY.A..--.--PQIMTMGLKNAPSSFQRII.
DCAR706|g36054.t1 MKLTKsETYI..---LLFNL-ALRNLQFRLY.N..EYyRQKEGVAMGSLLAPILADIFM.
DCAR706|g36192.t1 IPIPY.VNWI..-HAWLIKRRA-VIEIAGVK.S..RWfEIMRGGPQGSSFTATLFITYH.
DCAR706|g36276.t1 EGD--.ESWK..SKTSLS----FWNVEFW--.-..--.R-------------ILADVAL.
DCAR706|g36314.t1 IPIDV.IIKI..CNLVLKN--NYFYYDNNYY.-..--.HQIKGGAMGSSLTLSLANIYM.
DCAR706|g36517.t1 MNC-F.NKLL..-EVVLTG----NILIFKGV.-..-YfHQRMGTAMGTELAPPYANIYV.
DCAR706|g36644.t1 IPQSL.VNWF..-DSYLHGR-DIITTVDGFV.S..SKrNVNRGVPQGSVLGPYYF----.
DCAR706|g36669.t1 IPKAF.INWI..-RVWLTNR-RGRIEVNGKL.S..RWlAILRGGPQGSCFTPTLFITYH.
DCAR706|g36690.t1 ----PrDRPK..TAFSTR---------DQHL.-..--.-QFTVLPRGVTNGPPAFQRIV.
DCAR706|g36859.t1 ---PK.DRHK..TAFKT---------PFGLF.-..--.EWN-VLPQGLKNSPPTFQRVM.
DCAR706|g37070.t1 -----.----..-------------------.-..--.---------------------.
DCAR706|g37097.t1 -----.----..----------------GEQ.S..NPiRINCGLPQGSILGPLWFLTYI.
DCAR706|g37107.t1 MSIEA.V---..-EQLA----RIVLTENVFIyE.dTYyRQVVGGAMGSPFTLTLANIFM.
DCAR706|g37112.t1 ---PK.DRPK..TAFSTR---------DDRY.-..--.-QFTVLPQGVTNGPPTFQRII.
DCAR706|g37166.t1 -----.----..-------------------.-..--.---------------------.
DCAR706|g37246.t1 IPIDViIKMC..-NLVLKNN-----------.-..--.---------------------.
DCAR706|g37548.t1 MDKKKsEKNF..TKLTS--------------.-..--.---------------------.
DCAR706|g37647.t1 LLDSL.IRWF..-DSYLSFRCIVSMVDG-NT.S.dEL.SVACGVPQGSILGPLLFLIYI.
DCAR706|g37759.t1 MPLDL.VKWI..YSASSGNR-----------.-..--.---------------------.
DCAR706|g37780.t1 LNDSL.LKWF..-ESYLEDRRI---------.-..--.---------------------.
DCAR706|g37807.t1 TKENL.LRLI..-EFSIENV----IFQFG--.S..QFyKQVYGLPIASSISPFLAGTAV.
DCAR706|g37864.t1 IPKSY.VNWV..-RAWLINRK-GTIEIFGKR.S..RWfVILRGGPQGSSLTPTLFITYH.
DCAR706|g37970.t1 ----C.DKEK..TAFCTQ---------DGLY.-..--.-QFEILSMGLMNAPPTFQRVM.
DCAR706|g37995.t1 ---ES.DKKK..TAFSTQDG------LFE--.-..--.--FNGLPQGLMNSPPTYQRIM.
DCAR706|g38113.t1 -----.----..-------------------.-..--.---------------------.
DCAR706|g38213.t1 APDEF.IKLV..ENQYMGAFT--SLSYADKS.S.lLI.KLKKGVKQGDSISSILFNLVL.
DCAR706|g38215.t1 -----.----..-------------------.-..--.---------------------.
DCAR706|g38260.t1 ADRKI.GNLL..VDTILQLARTVLDTNSFAY.N.yKYyKQTKGGAMGLPFTMVLANIYM.
DCAR706|g38265.t1 -----.----..-------------------.-..--.-------MGLMNAPPTFQRVM.
DCAR706|g38334.t1 ---KE.DRQK..TAFSTR---------DNHY.-..--.-QFTVLPQGITNGPAVFQRII.
DCAR706|g38500.t1 ---RD.DRRK..TAFIT---------PFGLY.-..--.-MFNVLPQGLKNSPPTFQRVM.
DCAR706|g38575.t1 IPIPY.VNWI..-HAWLIKRHA-VIEIARVK.S..RWfEIMKGGPQGSSFTATLFITYH.
DCAR706|g38593.t1 VCAEL.VEWF..-EDYLLNRQ-ITTVVDGKK.S.nPI.RINCGIPQGS-----------.
DCAR706|g38644.t1 ---EV.DRQK..TAFIIPN---------GLF.-..--.E-FNVLAMGLKNAPPSFQRIM.
DCAR706|g38650.t1 -----.----..-------------------.-..--.---------------------.
DCAR706|g38713.t1 ---EK.DRHK..TAFRT---------PFGLY.-..--.EWN-VLAQGLKNAPPTFQRVL.
DCAR706|g38828.t1 ISDSM.VDWF..-ESYLTNR-SIVTVVDGAT.S..DPlKVTCGVPQGSVLGPLLFLLYI.
DCAR706|g38952.t1 MPLGL.LKIV..-HSWLSDRKAYVILGDMR-.S.kAF.YLYIGLPQGSSLSPFLFIVFH.
DCAR706|g39179.t1 ----F.ERDQ..FKQLLEM--AVKNTPFRFL.N..DFyIQQDGVSMGSPLGPIFADVFM.
DCAR706|g39187.t1 ---SE.DIEK..TAFRTR------YGHFE--.-..--.--FVVMPFGLTNALPTFMKLM.
DCAR706|g39223.t1 -----.----..------------NIPFRFL.N.kTY.LQIEGVAMGSPLGPILADLFM.
DCAR706|g39320.t1 -----.----..-------------------.-..--.---------------------.
DCAR706|g39355.t1 FKNEF.RAFI..-RLLYKEA-TFRININGFM.S.iTT.RFLSGIRQGCSLSSMLYVLCL.
DCAR706|g39428.t1 -----.----..-------------------.-..--.---------------------.
DCAR706|g39490.t1 PPR--.----..--FVMTN--NYFKYNGQYY.-..--.HQIKGGAMGSPLTLTIANCYM.
DCAR706|g39505.t1 NDAPY.CRDK..MKELLKL----AICDVPFRfQ.aELyKQKDGAAMGSCLAPILVDVLM.
DCAR706|g39731.t1 ---EK.DRHK..TAFTTS---------FGVF.-..--.E-FTVLPQGLKNSPPSFQRIM.
DCAR706|g39770.t1 ---DE.DKEK..TAFIVQD-------GHWE-.-..--.--FNVLAQGLKNAPPTFQRIM.
DCAR706|g39857.t1 -----.----..-------------------.-..--.---------------------.
DCAR706|g40053.t1 IPLAY.IRWI..-KAWLENREGY-IEINDKK.S..MWfSIGKGGPQGGILTPTVFITYH.
DCAR706|g40059.t1 ---EK.DRHK..TAFKT---------PFGLY.-..--.EWN-VLAQGLKNAPPTFQRVL.
DCAR706|g40124.t1 -----.----..-------------------.-..--.DISKGLPMGNTLSPLIVDIHM.
DCAR706|g40253.t1 VHGSV.LEWF..-ESYLTDREQIVIINK-AK.S..KAvKVASGVSQGSILDPLLFLIFI.
DCAR706|g40317.t1 IRGRA.LQWI..-------------------.-..--.---------------------.
DCAR706|g40342.t1 ---RQ.DRSK..TAFSTR---------DNHY.-..--.-QFTVLPQGISNGPPTFQRII.
DCAR706|g40535.t1 LPSSP.IIEV..-ACSLS-------------.-..--.---------------------.
DCAR706|g40564.t1 IPPLL.LQWF..-ESYLFDRKIVTVVEGCFS.S..-GkTINRGVPQGSVLGPLLFLIYI.
DCAR706|g40575.t1 IPTKI.IEII..-KSLYEDAESC-VKVNEEA.N.tAWfKIKTGVTQGCILSPLLFIIAI.
DCAR706|g40680.t1 RHSWF.TKPI..-QQADKEKTA-FVTQDRLY.-..--.-QFEVLPHGLANAPPTFQRVM.
DCAR706|g40897.t1 IQGKA.LKWF..-ESYLTGRMIQTIL-EGVI.S..SPlKIDKGVPQGSVLGPLLFLLYI.
DCAR706|g40916.t1 -----.----..-------------------.-..--.---------------------.
DCAR706|g41009.t1 -----.----..-KLLYTNTKA-QVRIDGDF.S.eTF.DIETGVQQGGIPSPVLFNLLF.
DCAR706|g41010.t1 -----.----..-------------------.-..--.---------------------.
DCAR706|g41222.t1 -----.----..-------------------.-..--.---------------------.
DCAR706|g41267.t1 ITRTD.IKDL..LNLALKN--SYFQFNGKFY.-..--.KQKIGLTMGNTLSPILADIYM.
DCAR706|g41279.t1 -----.----..--------------VEGRYsS.kRI.-INRGVPQGSVLGPLLFVVYI.
DCAR706|g41289.t1 IRGSL.LGWF..-RSYLDER-NIVTMVEGFT.S.sSA.RIGCGVPQGSVLGPLLFLMFI.
DCAR706|g41417.t1 ----H.DKEK..TAFVTQDG-------LWE-.-..--.--FNVLPQGVMNGPPTFQRVM.
DCAR706|g41610.t1 -----.----..-------------------.-..--.---------------------.
DCAR706|g41673.t1 IPKHL.IHLM..-KSLYENQEAT--------.-..--.---------------------.
DCAR706|g41868.t1 ----EgDKKK..TAFVTTDG---------LY.-..--.E-FNVLPFGLSNAPSTFQRVI.
DCAR706|g41930.t1 ---KE.DRPK..TAFSTR---------DGHF.-..--.-QFIVLPQGISNGPATFQRII.
DCAR706|g42023.t1 IRRKA.LKWF..-QSYLEGR-SIQTVLEGVT.S..NLrEISKGVPQRSVLGPLLFLIFI.
DCAR706|g42073.t1 RKESL.IKLV..-EFCIENVS--FQFGNNFY.-..--.KQIKGLPMGCTISPFLADIAL.
DCAR706|g42167.t1 IPRSY.RQWI..-VTWLKGRRAF-LEVNGSR.S..RWfNVCRGGPQGG-----------.
DCAR706|g42177.t1 MPHGL.LKMI..-VSWLSGRKAYVNFGKTS-.S..GVfLIYIGLPQ-------------.
DCAR706|g42211.t1 -----.----..-------------------.-..-LyKQKDGVAMGSCLAPSLADVFM.
DCAR706|g42280.t1 ---ST.DKEK..TAFCTQ---------DGLY.-..--.-QFEVLPQGLSNAPPTFQRVM.
DCAR706|g42325.t1 IDDDN.LREL..FYYCTK-R-TNFIFNSEHY.-..--.DQINGVSMGSPVAPILARLFM.
DCAR706|g42353.t1 IPIPY.VNWI..-HTWLIKRRA-VIEIAGVK.S..RWfEIMRGGPQGSSFTATLFITYH.
DCAR706|g42368.t1 IPTKI.VEII..-KSLYEDAESCV-KVNEEE.N.tAWfKIKTGVRQECILSPLLFIIAI.
DCAR706|g42369.t1 FGKNY.ISWI..NGLST-----------DDI.-..--.PFESGVRQGCSLSGGIYVLAL.
DCAR706|g42471.t1 -----.----..-------------------.-..--.-IGRGVRQGCLLSPLLFLIYA.
DCAR706|g42508.t1 ---ED.DKEK..TAFILQD-------GHWE-.-..--.--FNVLPQGLKNAPPTFQRIM.
DCAR706|g42513.t1 ----EgSKEK..TAFVT---------HEGIF.-..--.-QFNVMPFGLTNAPATFQRLM.
DCAR706|g42522.t1 ---KK.DRPK..TAFSTR---------DNHF.-..--.-QFTVLPQG------------.
DCAR706|g42534.t1 IGTLS.INDI..LRMARLVLDTNCFAY----.D.gKYyLQIRGGAMGSTFTQTLANIYM.
DCAR706|g42661.t1 LTKESlLRLI..-EFSIENV----IFQFG--.S..QFyKQVYGLPMGSSISPFLADTAV.
DCAR706|g42751.t1 CGKYK.INNI..SIDTFAKLSTHVLDNAYFAyE.nRLfKQIKGGPMGVAITQILAGVYM.
DCAR706|g42857.t1 -----.----..-------------------.-..--.---------------------.
DCAR706|g42953.t1 ---EQ.DKQK..TAFITTTGLYEFNDH----.-..--.---------------------.
DCAR706|g42990.t1 ---EE.DKEK..TAFITQDG-------LWE-.-..--.--FNGLPQGVMNGPPTFQRVM.
DCAR706|g43115.t1 CKNRYeLKSL..LEIATKD--SHFIFNDKIY.-..--.CQLQGIAMGSPLGPLFADVYI.
DCAR706|g43246.t1 -----.----..-------------------.-..--.---------------------.
DCAR706|g43333.t1 -----.---K..TAFSTQD---------GLF.-..--.E-FNRLSQGLMNSPPTYQRVM.
DCAR706|g43372.t1 -----.----..-------------------.-..--.---------------------.
DCAR706|g43521.t1 -----.----..---------------EGFF.S..SAkNINRGVPQGSVLGPLLFLIYI.
DCAR706|g43531.t1 -----.----..-------------------.-..--.-------MGSSLTLSLANIYM.
DCAR706|g43548.t1 ---EK.DRQK..TTFVTSE---------GIY.-..--.D-FNVMPYGLSNAPSTFQRII.
DCAR706|g43571.t1 FTIDH.IMKV..-ARLILDT-NCFAYNNKYY.-..--.KQIRGGAMGSAFTQVLANIYI.
DCAR706|g43588.t1 ----IdDRRK..TAFIT---------PFGLY.-..--.-QFNVLPQGLKNSPPTFQRVM.
DCAR706|g43614.t1 ---ET.DKEK..TAFVTQDG-------LWE-.-..--.--FNVLPQGVMNGPLTFQRVM.
DCAR706|g43618.t1 NEDTI.INMV..-KFLTDNV--YFQFGEHYY.-..--.QQKHGLPMGFSLSPLLADIVL.
DCAR706|g43629.t1 -----.----..-------------------.-..--.---------------------.
DCAR706|g43683.t1 ----EcDKPK..TAFATQDG-------LWE-.-..--.--FNRLPQGLINSPPTFQRIM.
DCAR706|g43697.t1 ---KA.DRPK..TAFVTQDG---------LY.-..--.EFY-VLSQGLMNARATFQRVM.
DCAR706|g43709.t1 ----D.DKEK..TAFSVQ---------GDHW.-..--.E-TNALPQGLKNVPPTFQRIM.
DCAR706|g43766.t1 IPIET.ILEM..AQFVLENN--Y-FFYDGVY.-..-Y.RQSRGGAMGSPFTLTFANVYM.
DCAR706|g43867.t1 CPKEL.LQFI..-IEYLDNR-TCPIEINDLL.S..DVlDVDRGVPQGSVLGSVLFLLFH.
DCAR706|g43950.t1 YKK--.VQGI..VLNTIRQLAAIVVKENVFVyG.nKIyRQILGGAMGSSFTLTLANIFM.
DCAR706|g44059.t1 -----.----..-------------------.-..--.---------------------.
DCAR706|g44143.t1 -----.INCI..-MKMARLI--LDNNYFAYK.N..KYyRQVRGGAMGSAFTQVLANIYM.
DCAR706|g44147.t1 IPKAF.VNWI..-RVWLTNR-RGRIEVNGKF.S..RWlAILRGGPQGSCFTATLFITYH.
DCAR706|g44192.t1 PTCPY.SREQ..MKNLLKF--AVCDAPFRFY.N..EIfIQREGVAMGSVLGPILAELFV.
DCAR706|g44207.t1 ---EE.DKDK..TAFVT---------PFGHY.-..--.-QFNVLPMGLKNSPPTFQKVM.
DCAR706|g44232.t1 -----.----..-------------------.-..--.-------MGSPLGPIFADVFM.
DCAR706|g44416.t1 -----.----..-------------------.-..--.---------------------.
DCAR706|g44433.t1 LSKESlIRLF..-QFIIEN----VIFQFRDI.-..MY.YQSKGLPMGLSVSPFLADIII.
DCAR706|g44512.t1 ---EE.EKHK..TAFITADG-----LYE---.-..--.-W-NVLAQGLKNSPPLFQRVM.
DCAR706|g44563.t1 KTTKSpNIIY..TRSQFKELLTIAVCDIPFRfF.dKIyTQVDGVAMGSPLGPILADLFM.
DCAR706|g44713.t1 ---EE.SKDK..TAFVT---------HEGIF.-..--.-QFNVMPFGLTNAPATFQRLM.
DCAR706|g44822.t1 -----.----..----------LRTESGD--.S..DPaEIGRGVRQGCLLSPLLFSIYA.
DCAR706|g44825.t1 -----.----..-------------------.-..--.---------------------.
DCAR706|g44883.t1 ---ES.SREE..TAFVT---------HEGIF.-..--.-QFKVMPFGLTDAPATFQRLM.
DCAR706|g44913.t1 IRGKA.LKWI..-EDYLANR-SIQTVLDGHI.S..RKrLVTKGVPQGSVLGPLLFLVYI.
DCAR706|g45013.t1 LEKEN.ILEL..VSFCINNV----TFQFDGL.-..-WyKQKDGLPMGLSLSPLLADI--.
DCAR706|g45065.t1 ---EQ.DKKK..TAFVTTDG------LFE--.-..--.--FNVLPFGLSNAPATFQRII.
DCAR706|g45105.t1 ---EQ.DKKK..TAFIT---------PDGLF.-..--.E-FNVLPFGFSNAPATFQRII.
DCAR706|g45229.t1 IGGSL.LSWF..-QSYVSDSEIITVIIGSL-.S..SLkKVNRGVPQGSVPDPLLFLVFI.
DCAR706|g45230.t1 ---KA.DRPK..TAFITQDG---------LY.-..--.EFY-VLSQGLMNAPATFQRVM.
DCAR706|g45238.t1 -----.----..-------------------.-..--.---------------------.
DCAR706|g45420.t1 -----.LLWK..-E--LK-------------.-..--.----GK--GGILSPIPFNILL.
DCAR706|g45424.t1 -----.----..----------------GLY.-..--.E-FNVLPFGLSNAPATFQRII.
DCAR706|g45640.t1 -----.----..-------------------.-..--.---------------------.
DCAR706|g45755.t1 -----.----..-------------------.-..--.---------------------.
DCAR706|g45820.t1 ---EK.DKEK..TAFITQDG-------LWE-.-..--.--FNVLPQGVMNGPPTFQRVL.
DCAR706|g45830.t1 ---HE.DKEK..TAFVT---------PFGHY.-..--.-QFNVLPMGLKNSPPTFQKVM.
DCAR706|g45854.t1 IPIREaDKEK..TAFVT---------PFGHY.-..--.-QFNVLPMGLKNSPPTFQKVM.
DCAR706|g45949.t1 ---ED.DKQK..TAFITTT-------GLWE-.-..--.--FNVLPQGLKNAPPSFQRIM.
DCAR706|g45986.t1 CGKSK.IKNI..SIDTFAKLSRHVLDNAYFAyE.nRLfKQIKGGPMSFAITQILADVYM.
DCAR706|g45988.t1 ---KE.DRPK..TAFSTR---------DNHY.-..--.-QFTVLPQGVTNGPATFQRII.
DCAR706|g46046.t1 ---EE.SKEK..TAFVT---------HDGLF.-..--.-QFTVMPFGLTNAPATFQRLM.
DCAR706|g46054.t1 IPTKI.IEII..-KSLYEDAESCV-KVNEEE.N..TWfKIKTGVRHGCILSSLLFIIAI.
DCAR706|g46192.t1 IPISY.VNWI..-HAWLIKRRA-VIEIAGVK.S..RWfEIMRGGPQGSSFTATLFITYH.
DCAR706|g46209.t1 ---EK.DRHE..TAFIT---------PFGLY.-..--.E-FTVLAQGLKNSPPIFQHVM.
DCAR706|g46293.t1 -----.----..-------------------.-..--.---------------------.
DCAR706|g46432.t1 ---DD.DIEK..TAFRT--------RYGH-F.-..--.E-FTVLPFGLTNAPPTFMRLM.
DCAR706|g46567.t1 LPKKY.LESI..-NQWLGGK-RAFIEIKDCR.S..KWcSILRGGPQGSCFTPTLFICYH.
DCAR706|g46627.t1 LPSRL.WLWL..-RSWLSDRSAYVS------.-..--.---------------------.
DCAR706|g46848.t1 ---QQ.DKEK..TAFVTQ---------DGLY.-..--.-QFEVLSMGLMNAPPTFQRVM.
DCAR706|g46924.t1 -----.----..-------------------.-..--.-------MGSPVAPILAHLFM.
DCAR706|g47002.t1 -----.----..-------------------.-..--.---------------------.
DCAR706|g47066.t1 MPLEL.RRWI..-YGWLQNR-SMSIDHGDAE.S.lLF.QMFVGAPQGSVLADLLFRLHI.
DCAR706|g47095.t1 -----.----..-------------------.-..--.-----MPFGLTNAPATFQRLM.
DCAR706|g47359.t1 IPEEI.VQAI..-RVLYDDST-SKVFVDGKF.S.kEF.KVSTGVLQGDVLAPSLFIIVM.
DCAR706|g47385.t1 FPLKLkTFGI.lLDLVLKN--NIFIFKGEYY.-..--.HQIKGTAMGTALAPPYANIYV.
DCAR706|g47386.t1 ----Q.DKEK..TAFCTQ---------DGLY.-..--.-QFEVLPMGLMNAPPTFQRVM.
DCAR706|g47427.t1 -----.----..-ESYLSNRKIVTV-VEGST.S.dEL.LISCGVPQGSVLGSLLFLIYI.
DCAR706|g47447.t1 -----.----..-------------------.-..--.---------------------.
DCAR706|g47544.t1 ---QP.DKEK..TAFVTQ---------DGLY.-..--.-QFEVLPQGLANAPPTFQRVM.
DCAR706|g47592.t1 LSSNT.IQTL..IQLVLNN----NFFKFKGY.-..-FfKQIKGTAMGTAFAP-------.
DCAR706|g47600.t1 ---KE.DRPK..TAFSTR---------DGHF.-..--.-QFTVLPQGILNGPAMFQRII.
DCAR706|g47604.t1 ----S.DIPK..TAIITQD---------GLY.-..--.E-FLVLAQGLMNAPPTFQRCS.
DCAR706|g47621.t1 -----.----..-------------------.-..--.---------------------.
DCAR706|g47634.t1 -----.----..-------------------.-..--.---------------------.
DCAR706|g47676.t1 -----.----..-------------------.-..--.--------------------M.
DCAR706|g47690.t1 MPTSL.RRWI..-------------------.-..--.---------------------.
DCAR706|g47693.t1 ---ED.DKQK..TAFITT----I---GLWE-.-..--.--FNVLPQGLKNAPPKFITDF.
DCAR706|g47707.t1 ---EK.DRQK..TTFVTSE---------GIY.-..--.D-FNVMPYGLSNAPLTFQRII.
DCAR706|g47784.t1 MPL--.----..-------------------.-..--.---------------------.
DCAR706|g47809.t1 -----.----..-----------VFA----YgN..KIyKQTTGGAISSSFTLTLANIFM.
DCAR706|g47814.t1 MPLQL.RRWI..FG-WLQNR-SMTISHGGAE.S..RIfRIFVGAPQGSVLAALLFRLHI.
DCAR706|g47825.t1 ---EQ.DKCK..TAFKI--------PNGLFE.-..--.--FNVLPQGLKNAPPTFHRIM.
DCAR706|g47834.t1 -----.----..--------QSHFLFNNQLY.-..--.EQIDGLFMGSPLAAIMADIYM.
DCAR706|g47839.t1 -----.----..-------------------.-..--.-------MGSPLAPILADVFM.
DCAR706|g47856.t1 ---EK.DRHK..TAFTT---------PFGVF.-..--.E-FTVLPQGLKNSP-------.
DCAR706|g47905.t1 -----.----..-------------------.-..--.--------------------M.
DCAR706|g47987.t1 -----.----..-------------------.-..--.-----------LGSLLFVIFI.
DCAR706|g48001.t1 ---TE.DRAK..TAFIT---------PFGLY.-..--.-QFNVLPQGLKNSPPTFQRVM.
DCAR706|g48009.t1 -----.----..-------------------.-..--.-----------NGPPTFQRIM.
DCAR706|g48010.t1 LKGDS.IIKI..VDFCIENV----IFQFGDY.-..-FySQVTGLPMGSSLSPLLADICM.
DCAR706|g48018.t1 -----.----..-------------------.-..--.---------------------.
DCAR706|g48039.t1 -----.----..-------------------.-..--.-------MGLKNSPPTFQKVM.
DCAR706|g48051.t1 -----.----..-------------------.-..--.---------------------.
DCAR706|g48129.t1 -----.----..-------------------.-..--.-----MPQGLKNAPSSFQRIM.
DCAR706|g48178.t1 MPLNL.LSLV..-LYWLEERKAYAVFD----.-..--.---------------------.
DCAR706|g48180.t1 ---ES.DKKK..TAFITTDG------LFE--.-..--.--FNVLPFGLSNAPATFQRLI.
DCAR706|g48262.t1 -----.----..-------------------.-..--.---------------------.
DCAR706|g48298.t1 -----.----..---------------NCFFyE.qKYyQQIRGGAMGSPFTMTLANIYM.
DCAR706|g48342.t1 ---EK.DREK..TAFSTR---------EGLY.-..--.-QFKVLPQGVMNGPPTFQRIV.
DCAR706|g48423.t1 -----.----..-------------------.-..--.---------------------.
DCAR706|g48453.t1 -----.----..-------------------.-..--.-----LPQGVKNGPPTFQRII.
DCAR706|g48556.t1 ---EK.DRHK..TAFIT---------PFGLY.-..--.E-FTVLAQGLKNSPPTFQHVM.
DCAR706|g48775.t1 -----.----..-------------------.-..--.--------------------M.
DCAR706|g48798.t1 ---ET.DKEK..TAFVTQDG-------LWE-.-..--.--FNVLPQGVMNGPPTFQRVM.
DCAR706|g48950.t1 ----Q.DKEN..TAFCMQ---------DGLY.-..--.-QFEVLPMGLMNAPPTFQRVM.
DCAR706|g49057.t1 -----.----..-------------------.-..--.---------------------.
DCAR706|g49120.t1 LPSRL.WLWL..-RSWLSDRSAYVSFGGS--.-..--.---------------------.
DCAR706|g49297.t1 ---KE.DRPK..TAFSTR---------DNHY.-..--.-QFTVLPQGVTNGPATFQRII.
DCAR706|g49343.t1 -----.----..-------------------.-..--.---------------------.
DCAR706|g49379.t1 -----.----..-------------------.-..--.---------------------.
DCAR706|g49401.t1 ---PK.DRPK..TAFSTR---------DQHL.-..--.-QFTVLPQGVTNGQAAFQRIV.
DCAR706|g49498.t1 -----.----..-------------------.-..--.---------------------.
DCAR706|g49521.t1 MPIEL.RKWI..-YNWLQNR-WMRISHGSKQ.S..RLiKILTGAPQGSALAALLFRIHV.
DCAR706|g49555.t1 IPKAF.VNWI..-RVWLTNR-RGRIEVNGKL.S..RWlAILRGGPQGSCFTPTLFITYH.
DCAR706|g49606.t1 -----.----..-------------------.-..--.---------------------.
DCAR706|g49668.t1 ---ET.DKEK..TAFVT--------------.-..--.---------------------.
DCAR706|g49714.t1 -----.----..-------------------.-..--.------PFGLSKTPSTFQRVI.
DCAR706|g49935.t1 -----.----..TAFST---------RDKHL.-..--.-QFTVMPQGIINGPPSFQRII.
DCAR706|g49937.t1 -----.----..-------------------.-..--.--FNVLPQGVMNGPPTFQRIM.
DCAR706|g49960.t1 -----.----..-------------------.-..--.---------------------.
DCAR706|g50372.t1 HPSRL.WLWL..-RSWLSDRSA---------.-..--.---------------------.
DCAR706|g50394.t1 -----.----..-------------------.-..--.---------------IFQRIM.
                                                                              

AI1M_Yeast        TLVDNW.LEDYINlyn............................................
Athena_Av         WYWEKQ.TILSNL...............................................
Athena_Hc         FEWEQP.LIEHQK...............................................
Athena_Pr         LKWEQP.LIAHQK...............................................
AthenaL2_Av       FFFEQD.IIKQIN...............................................
AthenaL3_Av       FFFEQN.IINQIH...............................................
AthenaM_Av        YFVERP.IAKWAN...............................................
AthenaO_Av        YFFQTP.IVKWVQ...............................................
BEL_Drome         KQLADD.HGHEYPa..............................................
Cer1_Caeel        EEIIGD.LLG---...............................................
Cercyon_Sm        QRLEAS.ILLMIK...............................................
COB3_Marpo        DRLDRE.ILRIRKele............................................
COI1_Podan        NELDEF.VQNIVDefn............................................
Copia_Drome       EQALKE.CEFVNSsvd............................................
CRE1_Crifa        AAAIGP.VRQRI-...............................................
CRE2_Crifa        SGIIRP.LMEMH-...............................................
CZAR_Tcruzi       IATLRQ.LESSF-...............................................
DIRS1_Dictyo      RPVLRM.LRDI--...............................................
Doc_Drome         ADFPID.YN----...............................................
dpol_DHBV         TALGSE.IARRF-...............................................
dpol_HBV          SAICSV.VRRAF-...............................................
DRE_Dictyo        ECMATT.IINDRCin.............................................
EC67_Ecoli        NIMDMR.LAKLAK...............................................
EC86_Ecoli        SKLDYR.IQGYAG...............................................
EC107_Ecoli       RRFDER.IGEWCQ...............................................
GilM_Giain        VWPVET.YLGQ--...............................................
Gypsy_Drome       DDVLRE.QIG---...............................................
Hebe1_Av          ADSMNG.IPTH--...............................................
Hebe2_Av          ADSMNG.IPSH--...............................................
Hebe7_Av          ADSMNG.IPTH--...............................................
Hebe8_Av          ADSMNG.IPTH--...............................................
Hebe10_Av         ADSING.IPTH--...............................................
I_Drote           NKLSNI.ISLY--...............................................
Jockey_Drome      SDMPTH.TPVTEV...............................................
Juno1_Av          SQILGP.TRWK--...............................................
Juno2_Av          NQILGP.NRWK--...............................................
Juno3_Av          NKLLGN.LQWH--...............................................
Juno4_Av          SQILGP.TRW---...............................................
Juno4a_Av         NSILGA.LRWD--...............................................
Juno4b_Av         NSILGT.LRWD--...............................................
Lian_Aedae        DTLLRQ.LNNC--...............................................
LINE1_Human       EVLARA.IRQEKEikg............................................
LINE1_Wolf        EVLASA.IRQQKDfrg............................................
LtrA_Lacla        HELDKF.VLQLKMkfd............................................
Mag_Av            DQMIAG.IPNC--...............................................
Maui_Takru        LPLGNI.IRQH--...............................................
Mdg3_Drome        NKIFAD.MIREN-...............................................
Micropia_Drome    QFIFQE.LINSN-...............................................
MX65_Myxxa        LRLDRR.LAGLAR...............................................
Neptune_Fr        ANWEEE.ALLKCK...............................................
NeSL_Caeel        ETVIRR.HLESANgh.............................................
orf2_Calot        HGLEKL.VKEFAAsqr............................................
Pao_Bmori         KNLNAQ.-KHEAThp.............................................
Pat_Panre         RHPLAT.LRGD--...............................................
Penelope1_Av      QKMEEK.LNRFRK...............................................
Penelope1a_Av     QKMEEK.LNRFSA...............................................
Penelope2_Av      NNLEIK.LSRFTT...............................................
Penelope2a_Av     THMEQK.FEEFKH...............................................
Penelope3_Av      NYLEDK.LMSRLK...............................................
Penelope3a_Av     VNLEKK.LMDELY...............................................
Penelope3b_Av     NYLESK.LKHRLE...............................................
Penelope5a_Av     AHLEKS.LMDQLQ...............................................
Penelope_Dv       EELLDK.ITDKLK...............................................
pol_BAEVM         HRDLTD.FRTQH-...............................................
pol_CERV          ANSHSN.QYS---...............................................
pol_HTLV2         AAVLNP.MRKMF-...............................................
Poseidon_Tn       EEVEKR.ALLSFT...............................................
pseudo_Shark      GYVEQS.LFRTYT...............................................
R1_Dromr          DRLLRS.LPKDIGvh.............................................
R2_Drome          DRLLRT.LPSEIGak.............................................
R4_Av             APISHA.INKMKCgyrtas.........................................
R9_4_Av           DELFDV.IKDQYGyt.............................................
R9_Av             DELFDV.IKDQYGyt.............................................
R9a_Av            DELFEI.LGDQFGyr.............................................
RTE1_Av           ERVMDQ.VRQNTCgi.............................................
RTE2_Av           DFIIKE.VISEAAisgvnfsygsn....................................
RTE3_Av           EMILRN.LEDVEGvk.............................................
RTE4_Av           DYVMKN.AKLNHTnekgelgfi......................................
RTE_BovB_Av       EHIMRK.AGIDEAtgg............................................
SART1_Bommo       DWVLRG.ANLR--...............................................
SLACS_Trybg       LATLRR.LQQTF-...............................................
Soliton1_Av       HDILEA.LSTI--...............................................
Soliton2_Av       SDMISC.IGAHA-...............................................
Soliton3_Av       CDLTKC.LGAH--...............................................
Soliton4_Av       SDIVHC.AGAH--...............................................
Soliton5_Av       ADQIKT.TNAF--...............................................
Soliton6_Av       HFLPSF.FMN---...............................................
Soliton6a_Av      HFLPTI.FFQA--...............................................
Soliton6b_Av      HFLPKY.LFQF--...............................................
Soliton7_Av       ADMGDF.LGG---...............................................
Soliton8_Av       GDMSQF.LAG---...............................................
Soliton9a_Av      CDMSQF.LSG---...............................................
Soliton9b_Av      CDMSAF.LSR---...............................................
Ta11_Arath        EALVAK.LKDAEWhgr............................................
Tad1_Neuro        TPLYRK.LATIP-...............................................
TelKA1_Av         DIVLAG.LKWQ--...............................................
TelKA1a_Av        DVVLAG.LKWQ--...............................................
TelKA2_Av         DIVLAG.LKWK--...............................................
TelKA3a_Av        DIVLAG.LKWQ--...............................................
TelKA3b_Av        DIVLAG.LKWQ--...............................................
TelKA4_Av         DLVLGR.LKWS--...............................................
TERT1_Calb        SAMVHD.CFQFLWk..............................................
TERT_Giain        SLLHVQ.LLNTGIv..............................................
TERT_Ratno        GDMENK.LFAEVQ...............................................
TERT_Schpo        EDLIDE.YLSFTK...............................................
Tf2_Schpo         NTILGE.AKE---...............................................
Tnt1_Tobac        DSFMKS.QTYLKTysd............................................
TRAS1_Bommo       DPLIHQ.LQAR--...............................................
TRS1_Trybr        NSLSQR.LAEVP-...............................................
Tx1_Av            EPLLNR.IRLNQSipgaflpgsqfrai.................................
Ty3_Caeel         EEIIGD.LLG---...............................................
Ty3_Yeast         ADTFRD.LRFVN-...............................................
Vesta1a_Av        TDTLKS.CRSFS-...............................................
Vesta1b_Av        TDTLKS.CRQFS-...............................................
Vesta2_Av         ADILKP.CREFS-...............................................
Vesta3_Av         SKVLSS.CIDFS-...............................................
Vesta4a_Av        SHIMKP.CREF--...............................................
Vesta4b_Av        SNLLKP.CYDF--...............................................
Vesta5_Av         SSLLLP.CKKFS-...............................................
Vesta6a_Av        HNIIGY.NRWD--...............................................
Vesta6b_Av        IELLAN.GRWD--...............................................
Vesta6c_Av        NNLLAT.GRWD--...............................................
Vesta7_Av         YELLVQ.TRWE--...............................................
Vesta_Pr          TNTLAP.CRQFS-...............................................
YM40_Marpo        HQFDLF.MEEIKVkyt............................................
Zepp_Chlvu        APMAAH.ARMLAGqla............................................
DCAR706|g1150.t1  NDIDDN.LEN---...............................................
DCAR706|g2233.t1  ------.------...............................................
DCAR706|g2894.t1  NDISDN.LEN---...............................................
DCAR706|g4506.t1  DFIMLK.VLAEVGisgvklvygng....................................
DCAR706|g5243.t1  ------.-----Keltdem.........................................
DCAR706|g5529.t1  DQLLAN.TRWD--...............................................
DCAR706|g5705.t1  DRVLQK.ALKDQKlgv............................................
DCAR706|g5740.t1  ------.------...............................................
DCAR706|g5909.t1  NEILGP.ARWK--...............................................
DCAR706|g6069.t1  DDLDDN.VSAT--...............................................
DCAR706|g6094.t1  DDYLKT.HLKE-G...............................................
DCAR706|g6288.t1  WKWQKK.IVDEQA...............................................
DCAR706|g7269.t1  TDLVSC.LGAH--...............................................
DCAR706|g7412.t1  STVLQS.CRQF--...............................................
DCAR706|g7972.t1  NEIEKE.IDNYGG...............................................
DCAR706|g8012.t1  NSVLGT.LRRD--...............................................
DCAR706|g8135.t1  QGYERK.HMGKLK...............................................
DCAR706|g8447.t1  ------.------...............................................
DCAR706|g8526.t1  ------.------...............................................
DCAR706|g8627.t1  LKWKQR.LIGNQK...............................................
DCAR706|g9156.t1  KKLENE.HILIPGn..............................................
DCAR706|g10099.t1 NNLLAN.NRWD--...............................................
DCAR706|g10506.t1 EHIENK.VEQYPE...............................................
DCAR706|g10811.t1 ------.------...............................................
DCAR706|g10952.t1 SNL---.------...............................................
DCAR706|g11010.t1 KYWEKD.LVEYQQ...............................................
DCAR706|g11470.t1 DFIMRK.ILVEVDvsgvklacgng....................................
DCAR706|g11566.t1 ------.------...............................................
DCAR706|g11629.t1 ------.------...............................................
DCAR706|g11740.t1 LEWEQP.LIEHQK...............................................
DCAR706|g11821.t1 NHILGP.TRWR--...............................................
DCAR706|g12153.t1 NELPTV.VQLP--...............................................
DCAR706|g12211.t1 ------.------...............................................
DCAR706|g12828.t1 ADLVEI.KEP---...............................................
DCAR706|g12865.t1 NQILGP.TRWK--...............................................
DCAR706|g13300.t1 DKILKQ.YNWK--...............................................
DCAR706|g13603.t1 SHLEKT.LMNQLE...............................................
DCAR706|g14236.t1 ------.------...............................................
DCAR706|g14416.t1 GDLPLK.IESI--...............................................
DCAR706|g14554.t1 NDLSQG.F-----...............................................
DCAR706|g14568.t1 DDLPIG.IDSS--...............................................
DCAR706|g14677.t1 DFTIRK.VVEEAGvdgvqlsygsn....................................
DCAR706|g14965.t1 STALES.CRQF--...............................................
DCAR706|g15705.t1 ------.------...............................................
DCAR706|g15854.t1 ------.------...............................................
DCAR706|g15881.t1 HDVLRR.LQGV--...............................................
DCAR706|g15902.t1 NQILGR.SPWK--...............................................
DCAR706|g16028.t1 TKIESK.LNRFTA...............................................
DCAR706|g16123.t1 DIVLAG.FKWQ--...............................................
DCAR706|g16526.t1 NQILGP.ARWR--...............................................
DCAR706|g16934.t1 NSVLAQ.HRWD--...............................................
DCAR706|g17130.t1 EPLLHN.IRNNPKipdiippraqye...................................
DCAR706|g17180.t1 DELFEL.LGDRLGyn.............................................
DCAR706|g17326.t1 IKLEQK.LNKLSF...............................................
DCAR706|g17433.t1 ------.------...............................................
DCAR706|g17667.t1 HNLIGN.GRWD--...............................................
DCAR706|g17671.t1 HNLIE-.------...............................................
DCAR706|g17876.t1 ------.------...............................................
DCAR706|g17893.t1 WKWEKQ.TILSKI...............................................
DCAR706|g18009.t1 AYVIRM.PEQR--...............................................
DCAR706|g18135.t1 ------.------...............................................
DCAR706|g18211.t1 EPLLYN.LRNNPKipgtippgaqye...................................
DCAR706|g18280.t1 AGLTEL.HDARF-...............................................
DCAR706|g18442.t1 NEFEKK.IDNYTG...............................................
DCAR706|g18511.t1 HFWPQC.FFQA--...............................................
DCAR706|g18556.t1 DYVMRC.ASSCPEagidmr.........................................
DCAR706|g18655.t1 HFLPKS.LVQS--...............................................
DCAR706|g18698.t1 HFLPSY.FMKA--...............................................
DCAR706|g18782.t1 WKWEKN.AICGELgsneimaagglptvtwlhdifvdvwknkemvedwtlirlyknkgdkk
DCAR706|g18791.t1 ------.------...............................................
DCAR706|g19054.t1 NHILGP.TRWR--...............................................
DCAR706|g19056.t1 ------.------...............................................
DCAR706|g19104.t1 TNVLQH.CRNF--...............................................
DCAR706|g19566.t1 ------.------...............................................
DCAR706|g19587.t1 DYIMRR.CEMDNYgficek.........................................
DCAR706|g19800.t1 DVILSG.LKWR--...............................................
DCAR706|g19831.t1 HFLTSY.FLQI--...............................................
DCAR706|g19832.t1 ------.------...............................................
DCAR706|g20334.t1 STVLQS.CRQF--...............................................
DCAR706|g20411.t1 EKLENE.HILIPGn..............................................
DCAR706|g20506.t1 NEIEKE.IDKYTG...............................................
DCAR706|g20624.t1 ------.------...............................................
DCAR706|g20646.t1 SDLISC.IGAH--...............................................
DCAR706|g20672.t1 EMMMIE.AMEDVSagi............................................
DCAR706|g20715.t1 SQILGP.TRWQ--...............................................
DCAR706|g20734.t1 NHILHE.LIDQ--...............................................
DCAR706|g20804.t1 DYVMRD.AEGEFGfvthlr.........................................
DCAR706|g20867.t1 RQWQRL.FVKELA...............................................
DCAR706|g20872.t1 NNLNGN.GRLD--...............................................
DCAR706|g20978.t1 ------.------...............................................
DCAR706|g21138.t1 STALES.CRQF--...............................................
DCAR706|g21139.t1 STALES.CRQF--...............................................
DCAR706|g21300.t1 WHWEKR.RVQRQN...............................................
DCAR706|g21457.t1 YQWEKE.LIQHQT...............................................
DCAR706|g21556.t1 ------.------...............................................
DCAR706|g21787.t1 SQILGP.TRWQ--...............................................
DCAR706|g21860.t1 DDLGDN.VSAT--...............................................
DCAR706|g21976.t1 YDLLIN.TRWD--...............................................
DCAR706|g21986.t1 DDLCNG.IMST--...............................................
DCAR706|g22054.t1 EMMMIE.AMEDVStgi............................................
DCAR706|g22055.t1 ------.------...............................................
DCAR706|g22135.t1 NELPTV.VQLP--...............................................
DCAR706|g22193.t1 SHFEEV.NMSE--...............................................
DCAR706|g22285.t1 DLVLRG.LKWS--...............................................
DCAR706|g22323.t1 FEWEQN.LIKHQD...............................................
DCAR706|g22349.t1 ------.------...............................................
DCAR706|g22402.t1 EMVMIE.AMEDVSagi............................................
DCAR706|g22479.t1 DWILQK.APKDQKlgv............................................
DCAR706|g22517.t1 LEWEED.LIQHQA...............................................
DCAR706|g22746.t1 SKILEQ.CIG---...............................................
DCAR706|g22821.t1 DVILSG.LKWR--...............................................
DCAR706|g22842.t1 NQALGP.ARWK--...............................................
DCAR706|g22911.t1 SHFEEV.NMPELI...............................................
DCAR706|g22962.t1 NSVLGV.LRWD--...............................................
DCAR706|g22975.t1 NDFIVK.NRDKNK...............................................
DCAR706|g22979.t1 ADMGDF.LNYC--...............................................
DCAR706|g22989.t1 YEWEKD.FLAIQT...............................................
DCAR706|g23112.t1 NQILGP.TQWK--...............................................
DCAR706|g23134.t1 NNVLEP.WRHF--...............................................
DCAR706|g23289.t1 SELENC.IQDHRG...............................................
DCAR706|g23302.t1 ------.------...............................................
DCAR706|g23384.t1 NEFLAK.YWDFQK...............................................
DCAR706|g23526.t1 STVLES.CRHF--...............................................
DCAR706|g23635.t1 RSIFRT.SSNN--...............................................
DCAR706|g23649.t1 EMMMIE.AMEDVSagi............................................
DCAR706|g23801.t1 DLVLRG.LKWN--...............................................
DCAR706|g23833.t1 TKLLEP.CRKN--...............................................
DCAR706|g23892.t1 YFLPKY.FAQF--...............................................
DCAR706|g23898.t1 ------.------...............................................
DCAR706|g24024.t1 ------.------...............................................
DCAR706|g24109.t1 ------.------...............................................
DCAR706|g24121.t1 ------.------...............................................
DCAR706|g24215.t1 DNTLGQ.LRWD--...............................................
DCAR706|g24293.t1 ADSMDG.LPFY--...............................................
DCAR706|g24319.t1 DQIIAG.ILNC--...............................................
DCAR706|g24709.t1 QKEDEK.IHNWTG...............................................
DCAR706|g24783.t1 HFLHRY.FMQL--...............................................
DCAR706|g24804.t1 ------.------...............................................
DCAR706|g24834.t1 ------.------...............................................
DCAR706|g25014.t1 FAMDLY.VYRN--...............................................
DCAR706|g25092.t1 SDSLFT.IPSH--...............................................
DCAR706|g25100.t1 SDLISC.IGAH--...............................................
DCAR706|g25143.t1 DIILAG.LKWQ--...............................................
DCAR706|g25258.t1 WKWKKQ.AILS--...............................................
DCAR706|g25403.t1 DNLPIS.VRST--...............................................
DCAR706|g25426.t1 ------.------...............................................
DCAR706|g25441.t1 NNITGY.KRWD--...............................................
DCAR706|g25793.t1 DDLSDN.ISAT--...............................................
DCAR706|g25865.t1 LEWEQD.LIQYQS...............................................
DCAR706|g25949.t1 NSVLGI.LRWD--...............................................
DCAR706|g25999.t1 ADMPTE.IPSAQ-...............................................
DCAR706|g26075.t1 DDLGDN.VSAT--...............................................
DCAR706|g26084.t1 ------.------...............................................
DCAR706|g26131.t1 ------.------...............................................
DCAR706|g26238.t1 NDLPNG.LDST--...............................................
DCAR706|g26240.t1 DDLSDN.VSAT--...............................................
DCAR706|g26259.t1 ------.------...............................................
DCAR706|g26422.t1 FEWEQP.LIDLQT...............................................
DCAR706|g26489.t1 ------.------...............................................
DCAR706|g26612.t1 STALES.CRQF--...............................................
DCAR706|g26847.t1 SNIEQK.LNKFSA...............................................
DCAR706|g26907.t1 NHILGP.SRWH--...............................................
DCAR706|g27157.t1 WNWQKK.LVDEQT...............................................
DCAR706|g27258.t1 EMMMIE.AMEDV-...............................................
DCAR706|g27265.t1 AHLEES.LHDRLY...............................................
DCAR706|g27316.t1 DDLPSN.IEST--...............................................
DCAR706|g27384.t1 ------.------...............................................
DCAR706|g27488.t1 DDLPIS.IRST--...............................................
DCAR706|g27568.t1 EPLLHS.IRNNPKipgiippgaqye...................................
DCAR706|g27569.t1 NNILGP.ARWR--...............................................
DCAR706|g27635.t1 EKLENE.HILIPQh..............................................
DCAR706|g27668.t1 DGLPSN.IESTK-...............................................
DCAR706|g27857.t1 NYYIDK.NWNHQE...............................................
DCAR706|g27925.t1 NDLPNG.LDST--...............................................
DCAR706|g28032.t1 DNYLKE.HLKEV-...............................................
DCAR706|g28051.t1 DELFEL.LGDR--...............................................
DCAR706|g28154.t1 ------.------...............................................
DCAR706|g28224.t1 ------.-----Qn..............................................
DCAR706|g28304.t1 WKWQKE.LVRRQ-...............................................
DCAR706|g28379.t1 EHIENK.IEHYLD...............................................
DCAR706|g28388.t1 ADLNDI.-KEP--...............................................
DCAR706|g28555.t1 NNTLGN.LRWD--...............................................
DCAR706|g28558.t1 ------.------...............................................
DCAR706|g28748.t1 IKLEQK.LNKLLF...............................................
DCAR706|g28814.t1 NELEKE.IDKYTG...............................................
DCAR706|g28823.t1 DIVLAG.LKWQ--...............................................
DCAR706|g28850.t1 LEWEQD.LIKYQE...............................................
DCAR706|g28931.t1 HNLIGN.GRWD--...............................................
DCAR706|g29066.t1 DDLPLN.IQST--...............................................
DCAR706|g29112.t1 ------.------...............................................
DCAR706|g29136.t1 ------.------...............................................
DCAR706|g29210.t1 ------.------...............................................
DCAR706|g29256.t1 DLVLSG.LKWR--...............................................
DCAR706|g29391.t1 ADFEEK.NLLSIR...............................................
DCAR706|g29513.t1 STVLES.CRHF--...............................................
DCAR706|g29555.t1 LEWEQD.LIQHQT...............................................
DCAR706|g29962.t1 NNILGP.AKWK--...............................................
DCAR706|g30131.t1 NFIIQR.VIEEARitglkl.........................................
DCAR706|g30186.t1 DDLPIG.MASS--...............................................
DCAR706|g30299.t1 NEVLGN.LLGH--...............................................
DCAR706|g30305.t1 SNIEQK.LNKFST...............................................
DCAR706|g30351.t1 FEWEKD.ILAQQT...............................................
DCAR706|g30469.t1 DFIMRK.VLAEVGvsgvklaygng....................................
DCAR706|g30480.t1 SDMGDF.LNYC--...............................................
DCAR706|g30730.t1 ------.------...............................................
DCAR706|g30766.t1 STVLQS.CRQF--...............................................
DCAR706|g31154.t1 ITLEQK.LNKLSF...............................................
DCAR706|g31231.t1 TDLPKS.LPSA--...............................................
DCAR706|g31291.t1 ------.------...............................................
DCAR706|g31526.t1 ------.------...............................................
DCAR706|g31729.t1 NQALLS.CTKF--...............................................
DCAR706|g31738.t1 DDIGES.LNSC--...............................................
DCAR706|g31777.t1 ------.------...............................................
DCAR706|g31839.t1 ------.------...............................................
DCAR706|g31995.t1 ------.------...............................................
DCAR706|g32284.t1 ------.------...............................................
DCAR706|g32287.t1 DWILQK.ALKDQKlgi............................................
DCAR706|g32423.t1 SDMWTF.LEIS--...............................................
DCAR706|g32446.t1 ------.------...............................................
DCAR706|g32453.t1 ------.------...............................................
DCAR706|g32640.t1 DDLPIG.IDSS--...............................................
DCAR706|g32724.t1 ------.------...............................................
DCAR706|g32768.t1 DLVLRG.LKWS--...............................................
DCAR706|g32810.t1 DDIGES.LNSS--...............................................
DCAR706|g32838.t1 SKLLES.CRKF--...............................................
DCAR706|g32872.t1 TDFEEK.NPASIR...............................................
DCAR706|g32880.t1 RSIFRP.SPNN--...............................................
DCAR706|g32884.t1 ------.------...............................................
DCAR706|g32950.t1 NHLLGP.ARWH--...............................................
DCAR706|g32958.t1 ADMPDF.LSWC--...............................................
DCAR706|g33111.t1 NQILGP.ARWR--...............................................
DCAR706|g33171.t1 FFFERD.IVRQIN...............................................
DCAR706|g33254.t1 ------.------...............................................
DCAR706|g33334.t1 DYVMRE.AEGEFGfvthlr.........................................
DCAR706|g33428.t1 ---LKS.CRS---...............................................
DCAR706|g33479.t1 ------.------...............................................
DCAR706|g33481.t1 ------.------...............................................
DCAR706|g33485.t1 DDVLGP.HRWQ--...............................................
DCAR706|g33492.t1 DFIMRK.ILAEVGvsgvklaygng....................................
DCAR706|g33493.t1 ------.------...............................................
DCAR706|g33668.t1 IKLEQK.LNKLSF...............................................
DCAR706|g34060.t1 DNLGDN.VSAT--...............................................
DCAR706|g34065.t1 HFLPQC.FFQA--...............................................
DCAR706|g34274.t1 NYLETK.LKQRLV...............................................
DCAR706|g34330.t1 DRVLAG.LKWQ--...............................................
DCAR706|g34378.t1 ------.------...............................................
DCAR706|g34486.t1 DLVLRG.LKSS--...............................................
DCAR706|g34497.t1 WHWQKD.IVLQQQ...............................................
DCAR706|g34627.t1 ------.------...............................................
DCAR706|g34668.t1 NNLIGN.GRWD--...............................................
DCAR706|g34756.t1 SNLEEK.IIEYRG...............................................
DCAR706|g34761.t1 DDLGDN.VSAT--...............................................
DCAR706|g35181.t1 NDTLGH.LRWD--...............................................
DCAR706|g35214.t1 NDLPNG.LDST--...............................................
DCAR706|g35261.t1 NNLVAN.GRWQ--...............................................
DCAR706|g35266.t1 ------.------...............................................
DCAR706|g35295.t1 ------.------...............................................
DCAR706|g35296.t1 --LLVY.QKWD--...............................................
DCAR706|g35461.t1 YNIEYK.LNKFST...............................................
DCAR706|g35495.t1 DDLP--.------...............................................
DCAR706|g35502.t1 HNLIGN.GRWN--...............................................
DCAR706|g35740.t1 DIVLAG.LKWQ--...............................................
DCAR706|g35812.t1 DDITND.IESN--...............................................
DCAR706|g35815.t1 SKILEQ.CIG---...............................................
DCAR706|g35819.t1 DSVVGA.VRWD--...............................................
DCAR706|g35904.t1 STVLQT.CRS---...............................................
DCAR706|g35919.t1 DFIIRK.VVEEAGvdgvqfsygsn....................................
DCAR706|g35924.t1 NHILGS.TRWR--...............................................
DCAR706|g35941.t1 DKILKQ.YNWK--...............................................
DCAR706|g35985.t1 TNLELK.LKEFRG...............................................
DCAR706|g35991.t1 ------.------...............................................
DCAR706|g36001.t1 YQLIVN.TRWD--...............................................
DCAR706|g36054.t1 NNLEKK.TYRT--...............................................
DCAR706|g36192.t1 ADMEYF.IPEA--...............................................
DCAR706|g36276.t1 SEFLLE.KWNYKK...............................................
DCAR706|g36314.t1 K-----.------...............................................
DCAR706|g36517.t1 FKKEMK.ARKSFIkk.............................................
DCAR706|g36644.t1 ------.------...............................................
DCAR706|g36669.t1 SDMEDF.LPIA--...............................................
DCAR706|g36690.t1 SQILGP.TRWQ--...............................................
DCAR706|g36859.t1 TKLLEP.CRKN--...............................................
DCAR706|g37070.t1 ------.------...............................................
DCAR706|g37097.t1 EDIGNN.LTSK--...............................................
DCAR706|g37107.t1 WHWERQ.FVEHQR...............................................
DCAR706|g37112.t1 NYILGP.TKWK--...............................................
DCAR706|g37166.t1 ------.------...............................................
DCAR706|g37246.t1 ------.------...............................................
DCAR706|g37548.t1 ------.------...............................................
DCAR706|g37647.t1 DDLPLS.VRST--...............................................
DCAR706|g37759.t1 ------.------...............................................
DCAR706|g37780.t1 ------.------...............................................
DCAR706|g37807.t1 NNFLFK.NWNFEE...............................................
DCAR706|g37864.t1 SDMGDF.IPMA--...............................................
DCAR706|g37970.t1 NSIIGY.KRWD--...............................................
DCAR706|g37995.t1 NDTLGH.LRWD--...............................................
DCAR706|g38113.t1 ------.------...............................................
DCAR706|g38213.t1 DELFEI.LGDRFGyn.............................................
DCAR706|g38215.t1 ------.------...............................................
DCAR706|g38260.t1 LEWKQP.LIQHQA...............................................
DCAR706|g38265.t1 NNIIGY.KCWD--...............................................
DCAR706|g38334.t1 NQILGP.ARWK--...............................................
DCAR706|g38500.t1 NTVLEP.CRD---...............................................
DCAR706|g38575.t1 ADMEYF.IPGA--...............................................
DCAR706|g38593.t1 ------.------...............................................
DCAR706|g38644.t1 NDLIAN.TQ----...............................................
DCAR706|g38650.t1 ------.------...............................................
DCAR706|g38713.t1 SKLLED.CRQF--...............................................
DCAR706|g38828.t1 DDLPLA.LSSS--...............................................
DCAR706|g38952.t1 SDLISC.IGAH--...............................................
DCAR706|g39179.t1 SKVEQN.LNRFST...............................................
DCAR706|g39187.t1 NSIFYE.HLDS--...............................................
DCAR706|g39223.t1 TKLEQN.LSRFST...............................................
DCAR706|g39320.t1 ------.------...............................................
DCAR706|g39355.t1 EPLLHQ.LRSNNRipgllppgani....................................
DCAR706|g39428.t1 ------.------...............................................
DCAR706|g39490.t1 FFFEQY.ILKQIT...............................................
DCAR706|g39505.t1 IKLEQK.LNKLSF...............................................
DCAR706|g39731.t1 SRILEP.CR----...............................................
DCAR706|g39770.t1 NELLVY.QRWD--...............................................
DCAR706|g39857.t1 ------.------...............................................
DCAR706|g40053.t1 ADMPDF.LSWC--...............................................
DCAR706|g40059.t1 SKLLED.CRQF--...............................................
DCAR706|g40124.t1 DHYLKT.HMKEI-...............................................
DCAR706|g40253.t1 NDLSQG.FPPT--...............................................
DCAR706|g40317.t1 ------.------...............................................
DCAR706|g40342.t1 NHILGP.SRWH--...............................................
DCAR706|g40535.t1 ------.------...............................................
DCAR706|g40564.t1 DDLCDN.LVCD--...............................................
DCAR706|g40575.t1 DWVLQK.ALKDQK...............................................
DCAR706|g40680.t1 NNLLAN.NRWD--...............................................
DCAR706|g40897.t1 DDLSLN.IQST--...............................................
DCAR706|g40916.t1 ------.------...............................................
DCAR706|g41009.t1 DFITRK.ILAEVGvsgvklaygng....................................
DCAR706|g41010.t1 ------.------...............................................
DCAR706|g41222.t1 ------.------...............................................
DCAR706|g41267.t1 DDYQQQ.HLHQV-...............................................
DCAR706|g41279.t1 DDLCNG.IMST--...............................................
DCAR706|g41289.t1 DDLPQS.MV----...............................................
DCAR706|g41417.t1 HNLIGN.GRWD--...............................................
DCAR706|g41610.t1 ------.------...............................................
DCAR706|g41673.t1 ------.------...............................................
DCAR706|g41868.t1 NSVLGT.LRWD--...............................................
DCAR706|g41930.t1 NNILGP.ARWR--...............................................
DCAR706|g42023.t1 YDLPIG.MESS--...............................................
DCAR706|g42073.t1 NEFLLY.NWDYQK...............................................
DCAR706|g42167.t1 ------.------...............................................
DCAR706|g42177.t1 ------.------...............................................
DCAR706|g42211.t1 IKLEQK.LNKLSF...............................................
DCAR706|g42280.t1 NNLLAN.NRWD--...............................................
DCAR706|g42325.t1 SELEGN.IKNFKG...............................................
DCAR706|g42353.t1 ADMEYF.IPEA--...............................................
DCAR706|g42368.t1 DWVLQK.ALKDQKlgi............................................
DCAR706|g42369.t1 EPLLHR.IRMNPKipglmppggqy....................................
DCAR706|g42471.t1 EMMMIE.AMDDVSagi............................................
DCAR706|g42508.t1 NELLAY.QRWD--...............................................
DCAR706|g42513.t1 DLVLRG.LKWS--...............................................
DCAR706|g42522.t1 -----P.TRWR--...............................................
DCAR706|g42534.t1 LKWEQP.LVKYQQ...............................................
DCAR706|g42661.t1 NNFLLK.HWNFEE...............................................
DCAR706|g42751.t1 FEWEKG.ILAQQT...............................................
DCAR706|g42857.t1 ------.------...............................................
DCAR706|g42953.t1 ------.------...............................................
DCAR706|g42990.t1 HNLIGN.GRWD--...............................................
DCAR706|g43115.t1 NYLETK.LKRRLV...............................................
DCAR706|g43246.t1 ------.------...............................................
DCAR706|g43333.t1 NDTLGH.LRWG--...............................................
DCAR706|g43372.t1 ------.------...............................................
DCAR706|g43521.t1 EDLCDN.LVCD--...............................................
DCAR706|g43531.t1 KYWEKD.LVEYQQ...............................................
DCAR706|g43548.t1 NSVLGD.LRWH--...............................................
DCAR706|g43571.t1 ------.------...............................................
DCAR706|g43588.t1 NTVLEP.CRT---...............................................
DCAR706|g43614.t1 HNLIGN.GRWD--...............................................
DCAR706|g43618.t1 SDFIEK.YWDRAR...............................................
DCAR706|g43629.t1 ------.------...............................................
DCAR706|g43683.t1 NETLGN.LRWD--...............................................
DCAR706|g43697.t1 NDLIGN.GRWD--...............................................
DCAR706|g43709.t1 NEFLVY.QRWD--...............................................
DCAR706|g43766.t1 YFFERP.IHKTIV...............................................
DCAR706|g43867.t1 ADLPTE.IPSLQ-...............................................
DCAR706|g43950.t1 WKWQKK.FVNEQK...............................................
DCAR706|g44059.t1 ------.------...............................................
DCAR706|g44143.t1 LEWEED.LIYHQT...............................................
DCAR706|g44147.t1 SDMEDF.LPIA--...............................................
DCAR706|g44192.t1 QKEEEK.IQNLTD...............................................
DCAR706|g44207.t1 INTLKS.CRSF--...............................................
DCAR706|g44232.t1 PKVEQN.LNRFST...............................................
DCAR706|g44416.t1 ------.------...............................................
DCAR706|g44433.t1 NEFLEK.YWDFQK...............................................
DCAR706|g44512.t1 ADILSP.CRQF--...............................................
DCAR706|g44563.t1 SNLEQK.LNRFST...............................................
DCAR706|g44713.t1 DLVVRG.LKWD--...............................................
DCAR706|g44822.t1 EMMMIE.AMEGVEegv............................................
DCAR706|g44825.t1 ------.------...............................................
DCAR706|g44883.t1 DLVLR-.------...............................................
DCAR706|g44913.t1 DDLPIG.IEST--...............................................
DCAR706|g45013.t1 ------.------...............................................
DCAR706|g45065.t1 NSVLGV.LRWD--...............................................
DCAR706|g45105.t1 NSVLGV.LRWD--...............................................
DCAR706|g45229.t1 DDIGES.LNSC--...............................................
DCAR706|g45230.t1 NDLIGN.GRWD--...............................................
DCAR706|g45238.t1 ----VY.QKWD--...............................................
DCAR706|g45420.t1 AFIIRK.VIEEAGidgvkfsygn.....................................
DCAR706|g45424.t1 NSVLGA.LRWD--...............................................
DCAR706|g45640.t1 ------.------...............................................
DCAR706|g45755.t1 ------.------...............................................
DCAR706|g45820.t1 HNLIGN.GRWD--...............................................
DCAR706|g45830.t1 TNILKS.CRAFC-...............................................
DCAR706|g45854.t1 NSTLKH.CRSF--...............................................
DCAR706|g45949.t1 YNMVVN.NREH--...............................................
DCAR706|g45986.t1 FEWEKD.ILAQQT...............................................
DCAR706|g45988.t1 NHIL--.------...............................................
DCAR706|g46046.t1 DVILSG.LKWR--...............................................
DCAR706|g46054.t1 DWVLQK.ALTDQKlgi............................................
DCAR706|g46192.t1 ADMEYF.IPGA--...............................................
DCAR706|g46209.t1 SKLLES.CRKF--...............................................
DCAR706|g46293.t1 ------.------...............................................
DCAR706|g46432.t1 NSIFHE.YLDV--...............................................
DCAR706|g46567.t1 ADMGEF.LQFC--...............................................
DCAR706|g46627.t1 ------.------...............................................
DCAR706|g46848.t1 NNIIGY.KRWD--...............................................
DCAR706|g46924.t1 RELEEN.IKSFKG...............................................
DCAR706|g47002.t1 ------.------...............................................
DCAR706|g47066.t1 HFLPSY.FAQA--...............................................
DCAR706|g47095.t1 DLVLRG.LKWS--...............................................
DCAR706|g47359.t1 DYVMRD.AEGEFGfvthlr.........................................
DCAR706|g47385.t1 FCKEVIaLKQFLKry.............................................
DCAR706|g47386.t1 NNIIGY.NRWD--...............................................
DCAR706|g47427.t1 NDLPNG.LDST--...............................................
DCAR706|g47447.t1 -NLVQQ.KRW---...............................................
DCAR706|g47544.t1 NNLLAN.NRWD--...............................................
DCAR706|g47592.t1 ------.------...............................................
DCAR706|g47600.t1 NNIIGP.AHWR--...............................................
DCAR706|g47604.t1 IAVEK-.------...............................................
DCAR706|g47621.t1 ------.------...............................................
DCAR706|g47634.t1 ------.------...............................................
DCAR706|g47676.t1 NNVLEP.CRHF--...............................................
DCAR706|g47690.t1 ------.------...............................................
DCAR706|g47693.t1 AKIAAP.IHAVTN...............................................
DCAR706|g47707.t1 NSVLGD.LRWH--...............................................
DCAR706|g47784.t1 ------.------...............................................
DCAR706|g47809.t1 WDWQKK.LVDEQT...............................................
DCAR706|g47814.t1 HFLPYY.FAQI--...............................................
DCAR706|g47825.t1 DQLLAN.TRWD--...............................................
DCAR706|g47834.t1 SHFEEV.NMPQLI...............................................
DCAR706|g47839.t1 SKQETR.IEDMTE...............................................
DCAR706|g47856.t1 ------.------...............................................
DCAR706|g47905.t1 TTVLQS.CRQF--...............................................
DCAR706|g47987.t1 DDIRNN.KQS---...............................................
DCAR706|g48001.t1 TTVLQ-.------...............................................
DCAR706|g48009.t1 HNLIGN.GRWD--...............................................
DCAR706|g48010.t1 NEFLIT.HWDDGK...............................................
DCAR706|g48018.t1 ------.------...............................................
DCAR706|g48039.t1 INTLKS.CRSF--...............................................
DCAR706|g48051.t1 ------.------...............................................
DCAR706|g48129.t1 YELLVS.TRWD--...............................................
DCAR706|g48178.t1 ------.------...............................................
DCAR706|g48180.t1 NNVLGA.LRWD--...............................................
DCAR706|g48262.t1 ------.-----Gfvthlr.........................................
DCAR706|g48298.t1 LEWEQS.LIEFQK...............................................
DCAR706|g48342.t1 NEILGP.TRWQ--...............................................
DCAR706|g48423.t1 ------.------...............................................
DCAR706|g48453.t1 NQILGP.TRWR--...............................................
DCAR706|g48556.t1 SKLLES.CRKF--...............................................
DCAR706|g48775.t1 STVLQS.CRQF--...............................................
DCAR706|g48798.t1 HNLIGN.------...............................................
DCAR706|g48950.t1 NNIIGY.NRWD--...............................................
DCAR706|g49057.t1 ------.------...............................................
DCAR706|g49120.t1 ------.------...............................................
DCAR706|g49297.t1 NHILGP.TRWR--...............................................
DCAR706|g49343.t1 ------.------...............................................
DCAR706|g49379.t1 ------.------...............................................
DCAR706|g49401.t1 SQILGP.TLWQ--...............................................
DCAR706|g49498.t1 ------.-KEE--...............................................
DCAR706|g49521.t1 HFLPSY.FPQI--...............................................
DCAR706|g49555.t1 SDMEDF.LPIA--...............................................
DCAR706|g49606.t1 ------.------...............................................
DCAR706|g49668.t1 ------.------...............................................
DCAR706|g49714.t1 NSVLGA.LRRD--...............................................
DCAR706|g49935.t1 NQILGP.ARWR--...............................................
DCAR706|g49937.t1 HNLIGN.GRWD--...............................................
DCAR706|g49960.t1 ------.------...............................................
DCAR706|g50372.t1 ------.------...............................................
DCAR706|g50394.t1 NEVLGN.LLGH--...............................................
                                                                              

AI1M_Yeast        .............................ndpnFKRMKYVRYADDILIGVLG.sK.....
Athena_Av         .................................PSRELYGRYIDDVFFTWNG.sK.....
Athena_Hc         .................................LHQELYGRYIDDVFMTTN-.sL.....
Athena_Pr         .................................RHNELYGRYIDDVFMTSNM.fM.....
AthenaL2_Av       .................................NSLGLYVRYIDDIFIIINW..P.....
AthenaL3_Av       .................................NSFGLYFRYIDDIFIIINW..P.....
AthenaM_Av        .................................RTSSLYYRYIDDLFIMSNI..H.....
AthenaO_Av        .................................HGNGIYCRYIDDIFIAANT.tH.....
BEL_Drome         ................................aAHALLHDAYVDDIPTGANT..F.....
Cer1_Caeel        .................................---VCAFVYVDDLLIASKD..M.....
Cercyon_Sm        .................................--PKNWIRYVDDTFLIVKK.dE.....
COB3_Marpo        .............................kdpkFVRIYACRYADDILMAVSG.sK.....
COI1_Podan        .............................pnpdLAKIYYVRYADDWLIGVAG.sS.....
Copia_Drome       .............................kgniNENIYVLLYVDDVVIATGD..-.....
CRE1_Crifa        .................................-PGVPVTAYIDDITLAASG..-.....
CRE2_Crifa        .................................-PRVKVVAYLDDVTLIGPH..-.....
CZAR_Tcruzi       .................................-SNASFTAYLDDVTVAAPP..-.....
DIRS1_Dictyo      .................................--NVSVIAYLDDLLIVGST..K.....
Doc_Drome         .................................---LTTSTFADDTAILSRS..Kcpi..
dpol_DHBV         .................................--NVWTFTYMDDFLLCHPN..A.....
dpol_HBV          .................................-PHCLAFSYMDDVVLGAKS..V.....
DRE_Dictyo        ..............................gvtKETIKILQFADDTATIAYN..F.....
EC67_Ecoli        .................................KYGCTYSRYADDITISTNK.nT.....
EC86_Ecoli        .................................SRGLIYTRYADDLTLSAQS..M.....
EC107_Ecoli       .................................ARGITYTRYCDDMTFSGHF..-.....
GilM_Giain        .................................---YKVVAYADDLVIASEE..A.....
Gypsy_Drome       .................................---KICYVYVDDVIIFSEN..E.....
Hebe1_Av          .................................---TEHGLFADDTALWISG..Ntlt..
Hebe2_Av          .................................---TEHGLFADDTALWTST.iS.....
Hebe7_Av          .................................---TEHGLFADDTALWTSG..N.....
Hebe8_Av          .................................---TEHGLFADDTALWTSG..N.....
Hebe10_Av         .................................---TEHGLFADDTALWTSG..N.....
I_Drote           .................................-KEIKFNAYADDFFLIINF..K.....
Jockey_Drome      ................................dEEDVLIATYADDTAVLTKS..K.....
Juno1_Av          .................................----YALAYLDDVIIYSPT..F.....
Juno2_Av          .................................----HMLAYIDDIIIYSRT..F.....
Juno3_Av          .................................----CALAYIDDIIIYSKS..M.....
Juno4_Av          .................................---KYALAYLDDVIIYSPT..F.....
Juno4a_Av         .................................----IALVYLDDVIIYSRS..L.....
Juno4b_Av         .................................----ITLVYLDDIIIYSPS..F.....
Lian_Aedae        .................................--GFPTYGFADEYLALIVG..Mcis..
LINE1_Human       ..............................qlgKEEVKLSLFADDMIVYLEN.pI.....
LINE1_Wolf        .............................iqfgKEEVKLSLFADEMILYIEN.pK.....
LtrA_Lacla        .............................tsqtNKVLKYVRYADDFIISVKG.sK.....
Mag_Av            .................................------AAYLDDILITGAN..D.....
Maui_Takru        .................................--GINFHCYADDTQLYLSM.kP.....
Mdg3_Drome        .................................----KVVVYMDDILLATEN.iN.....
Micropia_Drome    .................................----IMQLYMDDIIVYAAT..P.....
MX65_Myxxa        .................................RYGYTYTRYADDLTFSGDD..V.....
Neptune_Fr        .................................HKPAHYLRYLDDVWGIWTG.sE.....
NeSL_Caeel        ..............................qclKTRIKVLAFADDMAILTDS..P.....
orf2_Calot        .............................kvknQNSISLIRYADDFVILAPN..K.....
Pao_Bmori         ...............................eaAATIQNRHYVDDYLDIFKG..L.....
Pat_Panre         .................................--GVNCLLYLDDLLVWSET..Y.....
Penelope1_Av      .................................NRPIVWLRYVDDIFCLFTI.sE.....
Penelope1a_Av     .................................NKPMIWLRYVDDIFCIFTI.pE.....
Penelope2_Av      .................................NKPQVWFRYVDDIFCIFKN..D.....
Penelope2a_Av     ................................yNKIKLYLRYVDDTFIILNG.kE.....
Penelope3_Av      ................................nNGLLYWRRFVDDTYAIIKK..D.....
Penelope3a_Av     ................................tNGVEYYRRFVDDTFIIAKK..D.....
Penelope3b_Av     ................................lNGVLYWKRFVDDCFAIIKE..D.....
Penelope5a_Av     ................................qCGVHEWLRYVDDTFVLLEP..T.....
Penelope_Dv       .................................IKPRLLTKYVDDLFAITNK.iD.....
pol_BAEVM         .................................-PEVTLLQYVDDLLLAAPT..K.....
pol_CERV          .................................---KYCCVYVDDILVFSNT.gR.....
pol_HTLV2         .................................-PTSTIVQYMDDILLASPT..N.....
Poseidon_Tn       ................................gAAPSRWFRYVDDTWVKIQT.kE.....
pseudo_Shark      ................................gPKPHLFLRYIDDCIGAASC.sH.....
R1_Dromr          ...............................vgNAKVNACAFADDLMLFAST..P.....
R2_Drome          ...............................vgNAITNAAAFADDLVLFAET..R.....
R4_Av             ...........................gklknmQVELSHLFYMDDLKLYGSS..S.....
R9_4_Av           ..............................idnIGTTNARCFADDLTLISSS..R.....
R9_Av             ..............................idnIGTTNARCFADDLTLISSS..R.....
R9a_Av            ..............................idnIGSTNIKCFADDICLISGT..K.....
RTE1_Av           ..............................nvsGILVNNLRFADDIDLIDED..L.....
RTE2_Av           ......................dfchgknenhvDFDILALLYADDLVAMCEK..I.....
RTE3_Av           ...............................igGYNCNNLRYADDTVLIAST..E.....
RTE4_Av           .......................tnlrqstqqpAKMVHDLDFADDIALIESN..F.....
RTE_BovB_Av       .............................ikigGRNINNLRYADDTTILAET..A.....
SART1_Bommo       .................................--GVQVICYADDTLVTARG..D.....
SLACS_Trybg       .................................-PEAQFTAYLDDVTVAAPP..-.....
Soliton1_Av       .................................---HWKHLYADDFALLVAP.sS.....
Soliton2_Av       .................................-----SHIFADDLSVLITPsiT.....
Soliton3_Av       .................................----SGHLFADDLCVLIKA..Pivrsl
Soliton4_Av       .................................----PVHVYADDLCIIIRG..Pitkkl
Soliton5_Av       .................................-------------------..-.....
Soliton6_Av       .................................---LVCHLFADDLAIVITG.aL.....
Soliton6a_Av      .................................----TSHLFADDLALVMFG.qL.....
Soliton6b_Av      .................................----CSHLFADDLALLLKG.sL.....
Soliton7_Av       .................................---CLSHFFADDLAAILAG..S.....
Soliton8_Av       .................................---CTSHFFADDVVVLIAG..Q.....
Soliton9a_Av      .................................---CTSHFFADDVAAVLAG..Qlgi..
Soliton9b_Av      .................................---CTSHFFADDVAAILAG..Q.....
Ta11_Arath        .............................israSPSTSHLLFADDSLFFCKA.dP.....
Tad1_Neuro        .................................--NTITVGFADDTNVVAVA..R.....
TelKA1_Av         .................................----CCLVYIDDVVIYSST..F.....
TelKA1a_Av        .................................----CCLVYIDDVVIYSST..F.....
TelKA2_Av         .................................----SCLVYIDDVIIYSSN..F.....
TelKA3a_Av        .................................----CCLVYLDDIIVFSAT..F.....
TelKA3b_Av        .................................----CCLVYLDDIIVFSTT..F.....
TelKA4_Av         .................................----CALVYLDDIIVYSSS..F.....
TERT1_Calb        ................................sKQDFLFVRLVDDFLLVTPD.sN.....
TERT_Giain        ................................sSRLFFYRTFVDDWLLLTTS.iA.....
TERT_Ratno        .................................-RDGLLLRFVDDFLLVTPH..L.....
TERT_Schpo        .................................KKGSVLLRVVDDFLFITVN.kK.....
Tf2_Schpo         .................................---SHVVCYMDDILIHSKS..E.....
Tnt1_Tobac        .............................rfseNNFIILLLYVDDMLIVGKD..-.....
TRAS1_Bommo       .................................--GEYIQAFADDVVLVFDG..D.....
TRS1_Trybr        .................................--LLQHGFFADDLTLFSRH..T.....
Tx1_Av            ..................rqiifpindnilnteQVKIKTIAYADDINTLVRN..R.....
Ty3_Caeel         .................................---VCAFVYVDDLLIASKD..M.....
Ty3_Yeast         .................................-------VYLDDILIFSES..P.....
Vesta1a_Av        .................................------SVYLDDIIIFSKS..F.....
Vesta1b_Av        .................................------LVYLDDIVVFSTS..F.....
Vesta2_Av         .................................------LVYIDDIVVFSHS..F.....
Vesta3_Av         .................................------LIYLDDIIVFSRS..Y.....
Vesta4a_Av        .................................-----CLVYLDDIVLYSRT..F.....
Vesta4b_Av        .................................-----ARVYLDDIIIFSRT..L.....
Vesta5_Av         .................................------IVYLDDILIYSDN..F.....
Vesta6a_Av        .................................----YTAVYLDDIIIFSDS..F.....
Vesta6b_Av        .................................----YVVVYLDDIVIFSKN..I.....
Vesta6c_Av        .................................----YVVIYLDDIVVFSHS..L.....
Vesta7_Av         .................................----YCLVYIDDILIFSQS..F.....
Vesta_Pr          .................................------IVYLDDIVVFSKT..Y.....
YM40_Marpo        .............................giqtGSRVRYVRYADDWVIGVTG..P.....
Zepp_Chlvu        .............................lpsgEPAPVMHQHADDTSVHART..P.....
DCAR706|g1150.t1  .................................----LCKLFADDTCIFGSG..R.....
DCAR706|g2233.t1  .................................-------------------..-.....
DCAR706|g2894.t1  .................................----LCKLYADDTCLYGSG..K.....
DCAR706|g4506.t1  ......................dfyhstreaheDIEILDLIYTDDVVAMCTT..A.....
DCAR706|g5243.t1  ..........................erngqisRSQSPWEFYLDDIIIYSET..I.....
DCAR706|g5529.t1  .................................----YCLVYLDDIIIFSKS..F.....
DCAR706|g5705.t1  .............................klnyKQEIEDLNFADDIVLIADN..T.....
DCAR706|g5740.t1  .................................-------------------..-.....
DCAR706|g5909.t1  .................................----YALEYIDVIIIYSKT.gR.....
DCAR706|g6069.t1  .................................-----MRLFADDASLYRVT.eK.....
DCAR706|g6094.t1  .................................NIEKEIYRYVDDILIVTKM..D.....
DCAR706|g6288.t1  .................................TIGEYYGRYIDDIFMTWNK.pE.....
DCAR706|g7269.t1  .................................----SSHSFADDLNVLIRS..P.....
DCAR706|g7412.t1  .................................-----CQVYLDDIIIFSRT..V.....
DCAR706|g7972.t1  .................................KKPDLYLRYVDDVFAVIHG.tQ.....
DCAR706|g8012.t1  .................................----IALVFIDDIIVYSPT..F.....
DCAR706|g8135.t1  ................................dIGVKYWRRYVDDTIVLLKL..E.....
DCAR706|g8447.t1  .................................-------------------..-.....
DCAR706|g8526.t1  .................................-------------------..-.....
DCAR706|g8627.t1  .................................RHNELYGRYIDDVFMTSN-..-.....
DCAR706|g9156.t1  ................................dRIIKTWIRYVDDIFVILNG.gE.....
DCAR706|g10099.t1 .................................----WLVVYLDDIMVFCRS..F.....
DCAR706|g10506.t1 ................................qHRIKIMKRYVDDMFFMIDG.kH.....
DCAR706|g10811.t1 .................................-------------------..-.....
DCAR706|g10952.t1 .................................-------------------..-.....
DCAR706|g11010.t1 .................................SQNELYFRFIDNSFLTSND..T.....
DCAR706|g11470.t1 ......................dfyhstreaheDIEILDLIYADDVVAMCTT..A.....
DCAR706|g11566.t1 .................................-EHTQYGLFADDTALWAAC..N.....
DCAR706|g11629.t1 .................................-------------------..-.....
DCAR706|g11740.t1 .................................SHHELYVRYIDDVFMTTNA..L.....
DCAR706|g11821.t1 .................................----YALAYIDDIIIYSRT..F.....
DCAR706|g12153.t1 .................................---ADSILFADDCTLYCPM..A.....
DCAR706|g12211.t1 .................................-------------------..-.....
DCAR706|g12828.t1 .................................--VRKDKFFADDWSLFFSV..Pyglsf
DCAR706|g12865.t1 .................................----YALAYLDDIIIYSQT..F.....
DCAR706|g13300.t1 .................................----LALVYVDDLIVSSVT..F.....
DCAR706|g13603.t1 ................................qAGVRLWLRYVDDTFVLIEQ..N.....
DCAR706|g14236.t1 .................................-------------------..-.....
DCAR706|g14416.t1 .................................-----IRLYADDALLICHQ..K.....
DCAR706|g14554.t1 .................................-------------------..-.....
DCAR706|g14568.t1 .................................-----IKLFADDMILFNHH.sN.....
DCAR706|g14677.t1 ......................dfyhgarenheNFNILALLYADDLVAMCET..A.....
DCAR706|g14965.t1 .................................-----CQVYLDDIVVFSKS..Y.....
DCAR706|g15705.t1 .................................-------------------..-.....
DCAR706|g15854.t1 .................................--EILILMYADDLVAMCDN..V.....
DCAR706|g15881.t1 .................................------RNIQDDILVYGMN..D.....
DCAR706|g15902.t1 .................................----FSLAYLDDVIIYSRS..S.....
DCAR706|g16028.t1 .................................NKSKVWVRYVDDIFYIFEI.dH.....
DCAR706|g16123.t1 .................................----CCLVYIDDIVIFSPT..F.....
DCAR706|g16526.t1 .................................----YTLAYIDDIIIYSRT..L.....
DCAR706|g16934.t1 .................................----IAMAYLDDIIIFSKT..L.....
DCAR706|g17130.t1 .....................avrrkafpydgiDSTIKAIAYADDIDTIVFN..R.....
DCAR706|g17180.t1 ..............................ieeGGRANAMAFADDLALASGS..K.....
DCAR706|g17326.t1 .................................NKPQLYLRYVADIFCVFSK..K.....
DCAR706|g17433.t1 .................................-------------------..-.....
DCAR706|g17667.t1 .................................----YVVVYLDDILIFSKT..F.....
DCAR706|g17671.t1 .................................-------------------..-.....
DCAR706|g17876.t1 .................................-------------------..-.....
DCAR706|g17893.t1 .................................SNVEVYGRYIDDSFYTSNE.tA.....
DCAR706|g18009.t1 .................................---LNDLAYADDIVLLEGS..L.....
DCAR706|g18135.t1 .................................-------------------..-.....
DCAR706|g18211.t1 .....................avrrkafpydgiDSTIKTIAYADDIDTIVFS..R.....
DCAR706|g18280.t1 .................................---HKDHFFADDWSLFF--..-.....
DCAR706|g18442.t1 .................................KKPDLYLRYIDDIFAIIHG.tQ.....
DCAR706|g18511.t1 .................................----ISHLFADDLAMVLTE..S.....
DCAR706|g18556.t1 ...........................rqdetrRRILSDLAYADDIALFAES..P.....
DCAR706|g18655.t1 .................................----INHLFADDLAIVLQG.sL.....
DCAR706|g18698.t1 .................................----ISHLFADDLTMIIQG..Alekkl
DCAR706|g18782.t1 irdnyrgisflagvkfaeqiayrksdffhtareKLNILALMYADDLVAMCNS..A.....
DCAR706|g18791.t1 .................................-------------------..-.....
DCAR706|g19054.t1 .................................----YALAYIDDIIIYSRT..F.....
DCAR706|g19056.t1 .................................SRWHYALAYIDDIIIYSST..F.....
DCAR706|g19104.t1 .................................-----SMVYLDDIIVYSRT..F.....
DCAR706|g19566.t1 .................................-------------------..-.....
DCAR706|g19587.t1 ..........................rtfarhlEKRLSDLDYADDICLLENS..I.....
DCAR706|g19800.t1 .................................----CCLVYLDDVIIFSST..F.....
DCAR706|g19831.t1 .................................----TIHLFADDLTMIIKG.aL.....
DCAR706|g19832.t1 .................................-------------------..-.....
DCAR706|g20334.t1 .................................-----CQVYLDDIIIFSRT..V.....
DCAR706|g20411.t1 ................................dRIIKTWIRYVDDIFVILNG.dE.....
DCAR706|g20506.t1 .................................KKPEIYLRYVDDIFSIIHG.tQ.....
DCAR706|g20624.t1 .................................-------------------..-.....
DCAR706|g20646.t1 .................................----ARHVFADDLNVLITP..P.....
DCAR706|g20672.t1 ..............................kvgGKLLKDVRFADDQAMVASS..D.....
DCAR706|g20715.t1 .................................----YSLAHLDDGIIYSQT..F.....
DCAR706|g20734.t1 .................................----CLLVYLDDIAIYSKT..L.....
DCAR706|g20804.t1 ...........................qssrmpEQRLNDLAYADNIALLEGS..L.....
DCAR706|g20867.t1 .................................DNSEFYGRYHDIAFLTWNA.qI.....
DCAR706|g20872.t1 .................................----YVLVYLDDIVIFSKS..R.....
DCAR706|g20978.t1 .................................-------------------..-.....
DCAR706|g21138.t1 .................................-----CQVYLDDIVVFSKS..Y.....
DCAR706|g21139.t1 .................................-----CQVYLDDIVVFSKS..Y.....
DCAR706|g21300.t1 .................................NRNEIFGRY----------..-.....
DCAR706|g21457.t1 .................................MKNEIYGRYIDDIFMTTNE..S.....
DCAR706|g21556.t1 .................................-------------------..-.....
DCAR706|g21787.t1 .................................----YSLAYLDDVIIYSQT..F.....
DCAR706|g21860.t1 .................................-----MRLFADDASLYRVT..E.....
DCAR706|g21976.t1 .................................----YCLVYIDDVIIFSQT..P.....
DCAR706|g21986.t1 .................................-----IKLFADDVSLYTPG..I.....
DCAR706|g22054.t1 ..............................kagGELLKDVRFADDQAMVASS..E.....
DCAR706|g22055.t1 .................................-------------------..-.....
DCAR706|g22135.t1 .................................---ADSILFADDCTLYCPM..A.....
DCAR706|g22193.t1 .................................-------------------..-.....
DCAR706|g22285.t1 .................................----CCMVYLDDVIIYSPT..F.....
DCAR706|g22323.t1 .................................ERNEIYGRYIDDIFMTTNE..T.....
DCAR706|g22349.t1 .................................-------------------..-.....
DCAR706|g22402.t1 ..............................kvgGELLKDVRFADDQAMAASS..E.....
DCAR706|g22479.t1 .............................klnyKQEIEDLDFADDIVLIADN..T.....
DCAR706|g22517.t1 .................................KHGEIYGRFV---------..-.....
DCAR706|g22746.t1 .................................----YSLVYLDDIIIYSKS..F.....
DCAR706|g22821.t1 .................................----CCLVYLDDVIIFSST..F.....
DCAR706|g22842.t1 .................................----YALAYIDDIIIYSKT..F.....
DCAR706|g22911.t1 ................................iNGVHLWKGYVDDTFTFAEN..N.....
DCAR706|g22962.t1 .................................----ITLVYLDDIIVYSPS..F.....
DCAR706|g22975.t1 .................................FPYNMLKRYVDDIILMSEL.dK.....
DCAR706|g22979.t1 .................................----SSFLFADDLAAVLAG..R.....
DCAR706|g22989.t1 .................................TEKQLYLRFRDDVFLTTEL.sH.....
DCAR706|g23112.t1 .................................----YSLAYLGDIFIYFQT..F.....
DCAR706|g23134.t1 .................................-----SQVYLDDIIIFSKT..I.....
DCAR706|g23289.t1 .................................KKPDLFYRYVDDIFMIMHG.nQ.....
DCAR706|g23302.t1 .................................-------------------..-.....
DCAR706|g23384.t1 .................................YPYSGLAGYVDDIFVVSEL.sE.....
DCAR706|g23526.t1 .................................-----CQVYLDDIVIFSKT..A.....
DCAR706|g23635.t1 .................................---TILFGYADDLTVTVSG..K.....
DCAR706|g23649.t1 ..............................kvgGKLLKDVRFADEQAMVASS..E.....
DCAR706|g23801.t1 .................................----CCLVYLDDVIIYSAT..F.....
DCAR706|g23833.t1 .................................-----CLVYIDDLIIFSKT..F.....
DCAR706|g23892.t1 .................................----TMHLFADDLAIIIYG.aL.....
DCAR706|g23898.t1 .................................-------------------..-.....
DCAR706|g24024.t1 .................................-------------------..-.....
DCAR706|g24109.t1 .................................-------------------..-.....
DCAR706|g24121.t1 .................................-------------------..-.....
DCAR706|g24215.t1 .................................----CCMAYIDDIIVYSET..F.....
DCAR706|g24293.t1 .................................---TDHGLFADDTALWTSC..N.....
DCAR706|g24319.t1 .................................------AAYLDDIIITGVT..E.....
DCAR706|g24709.t1 .................................IKPVLYKRYVDDIFCVFNE..D.....
DCAR706|g24783.t1 .................................----IIHLFADDLTLVWLG.sL.....
DCAR706|g24804.t1 .................................-------------------..-.....
DCAR706|g24834.t1 .................................-------------------..-.....
DCAR706|g25014.t1 .................................-TQIFNYRLHDDFWFFDSQ..S.....
DCAR706|g25092.t1 .................................---SNSNLFADDTALWSSA..N.....
DCAR706|g25100.t1 .................................----SRHVFADDLNVLITP..Pidtkl
DCAR706|g25143.t1 .................................----CCLVYIDDIVIFSPT..F.....
DCAR706|g25258.t1 .................................-------------------..-.....
DCAR706|g25403.t1 .................................-----CKLFADDMSLYITA..Tgit..
DCAR706|g25426.t1 .................................-------------------..-.....
DCAR706|g25441.t1 .................................----YVLVYLDDILIFSNT..F.....
DCAR706|g25793.t1 .................................-----MRLFPDDASLYRVT.eK.....
DCAR706|g25865.t1 .................................TKSEIY-------------..-.....
DCAR706|g25949.t1 .................................----ITLVYLYDIIIYSPT..F.....
DCAR706|g25999.t1 .................................----HTHMYADDVALVIDA..Spwwks
DCAR706|g26075.t1 .................................-----MRLFADDASLYRVT.eE.....
DCAR706|g26084.t1 .................................-------------------..-.....
DCAR706|g26131.t1 .................................-------------------..-.....
DCAR706|g26238.t1 .................................-----TLLYADDVSL----..-.....
DCAR706|g26240.t1 .................................-----MRLFADDVSLYRVT.eK.....
DCAR706|g26259.t1 .................................-------------------..-.....
DCAR706|g26422.t1 .................................SQGELYGRYIDDVFMTSNM.sI.....
DCAR706|g26489.t1 .................................----TCLAYIDDILVYSKT..F.....
DCAR706|g26612.t1 .................................-----CQVYLDDIVIFSKS..Y.....
DCAR706|g26847.t1 .................................NKPLVWIRCVDDIFCIFKK..Q.....
DCAR706|g26907.t1 .................................----YALAYIDDIIIYSST..F.....
DCAR706|g27157.t1 .................................KTGEFFGRYIDDIFMTWNK.sE.....
DCAR706|g27258.t1 .................................-------------------..-.....
DCAR706|g27265.t1 ................................nNGVRFWRRYVDDTFTLIKQ..D.....
DCAR706|g27316.t1 .................................-----VRLFADDVILINHE..D.....
DCAR706|g27384.t1 .................................-------------------..-.....
DCAR706|g27488.t1 .................................-----CKLFEDDVSLYTTT..T.....
DCAR706|g27568.t1 .....................avrkkafpydgdDNTIKTIAYADDIDTIVFS..R.....
DCAR706|g27569.t1 .................................----YALAYIDDVIIYSRT..F.....
DCAR706|g27635.t1 ................................gQLIKTWIRYVDDILIIVNG.cT.....
DCAR706|g27668.t1 .................................---SIIFLYTD--------..-.....
DCAR706|g27857.t1 .................................FPVSMLSGYVDDLIVVSE-..-.....
DCAR706|g27925.t1 .................................-----TLLYADDVSLHREV..S.....
DCAR706|g28032.t1 .................................NIPNKIWRYVDDILILTEK.nE.....
DCAR706|g28051.t1 .................................-------------------..-.....
DCAR706|g28154.t1 .................................-------------------..-.....
DCAR706|g28224.t1 ................................dQSTKTWIRYVDDILIILNG.cT.....
DCAR706|g28304.t1 .................................-------------------..-.....
DCAR706|g28379.t1 ................................qHKIQIMKRHVDDMFFVIDG.kQ.....
DCAR706|g28388.t1 .................................--ARKNNWFADDWSLFIEV..Pfgi..
DCAR706|g28555.t1 .................................-----CVLDIHDIIIFPRT..F.....
DCAR706|g28558.t1 .................................-------------------..-.....
DCAR706|g28748.t1 .................................NKPQLYLRYVDDVFCIFSK..T.....
DCAR706|g28814.t1 .................................KKPEIYLRYVDDIFSIIHG.tQ.....
DCAR706|g28823.t1 .................................----SCLVYIDDIVIYSPT..F.....
DCAR706|g28850.t1 .................................IHEEIYGRYIDDIFIVTNE.pF.....
DCAR706|g28931.t1 .................................----YVVVYLDDILIFSKT..F.....
DCAR706|g29066.t1 .................................-----IKLYADDVFLVSHH..N.....
DCAR706|g29112.t1 .................................-------------------..-.....
DCAR706|g29136.t1 .................................-------------------..-.....
DCAR706|g29210.t1 .................................-------------------..-.....
DCAR706|g29256.t1 .................................----CCLLYLDDVIIYSST..F.....
DCAR706|g29391.t1 ................................qNGVRFWCRYVDDTFVLLEK..H.....
DCAR706|g29513.t1 .................................-----CEVYLDDIVIFSKT..A.....
DCAR706|g29555.t1 .................................EHGEIYGRYIDDIFMTTNH.tV.....
DCAR706|g29962.t1 .................................----YTLAFLDDIIIYNNS..F.....
DCAR706|g30131.t1 ..........................aygsgdfFHSAQELMYADDLVAMCDN..D.....
DCAR706|g30186.t1 .................................-----MRLFADDAFLFYHH..S.....
DCAR706|g30299.t1 .................................----HCLVYLDDIIIYSET.iR.....
DCAR706|g30305.t1 .................................NKPLVWIRYVDDIFYIFKK..Q.....
DCAR706|g30351.t1 .................................-------------------..-.....
DCAR706|g30469.t1 ......................dfshstreaheNIEILDLIYTDDVVAMCTT..A.....
DCAR706|g30480.t1 .................................----SSFLFADDLAAVLAG..R.....
DCAR706|g30730.t1 .................................-------------------..-.....
DCAR706|g30766.t1 .................................-----CPVYLDDIIIFSST..V.....
DCAR706|g31154.t1 .................................NKPQLYFRYVDDVFCVFSK..K.....
DCAR706|g31231.t1 .................................---SHNHLYADDLAVIIRP..-.....
DCAR706|g31291.t1 .................................-------------------..-.....
DCAR706|g31526.t1 .................................-----------DVIIYSPT..F.....
DCAR706|g31729.t1 .................................-----ALVYLDDIMVYSKT..Y.....
DCAR706|g31738.t1 .................................-----TQLFADDTVIHHSD..S.....
DCAR706|g31777.t1 .................................-------------------..-.....
DCAR706|g31839.t1 .................................-------------------..-.....
DCAR706|g31995.t1 .................................-------------------..-.....
DCAR706|g32284.t1 .................................-------------------..-.....
DCAR706|g32287.t1 .............................klnyKQEIEDLDFADDIVLIADN..T.....
DCAR706|g32423.t1 .................................----LPNFFADDLACV---..-.....
DCAR706|g32446.t1 .................................-------------------..-.....
DCAR706|g32453.t1 .................................-------------------..-.....
DCAR706|g32640.t1 .................................-----IKLFANDVILFNHH.sN.....
DCAR706|g32724.t1 .................................-------------------..-.....
DCAR706|g32768.t1 .................................----CCMVYLDDVIIYSPT..F.....
DCAR706|g32810.t1 .................................-----TRLFADDTVIHHSD..S.....
DCAR706|g32838.t1 .................................-----SMVYLDDIIIFSKS..Y.....
DCAR706|g32872.t1 ................................qNGVRFWCRYVDDTFVLLEK..H.....
DCAR706|g32880.t1 .................................---TILFDYADDLTVTVSG..N.....
DCAR706|g32884.t1 .................................-------------------..-.....
DCAR706|g32950.t1 .................................----YALAYIDDIIIYSPT..F.....
DCAR706|g32958.t1 .................................----SSHFFADDLTAILAG..Qigvky
DCAR706|g33111.t1 .................................----YALAYIDDIIIYSRT..L.....
DCAR706|g33171.t1 .................................NSGGLYLRYIDDMFIIINW..P.....
DCAR706|g33254.t1 .................................-------------------..-.....
DCAR706|g33334.t1 ...........................qprrmpEQRLNDLAYANDIALLEGS..L.....
DCAR706|g33428.t1 .................................----FCVVYLDDVIVFSHS..F.....
DCAR706|g33479.t1 .................................-------------------..-.....
DCAR706|g33481.t1 .................................-------------------..-.....
DCAR706|g33485.t1 .................................----CCLAYLDDILIYSRS..F.....
DCAR706|g33492.t1 ......................dfyhstreaheDIEILYLIYADDVVAMCTT..A.....
DCAR706|g33493.t1 .................................-------------------..-.....
DCAR706|g33668.t1 .................................NKPQLYLRYVDDVFCVFSK..K.....
DCAR706|g34060.t1 .................................-----MRLFADDASLYRVT.eK.....
DCAR706|g34065.t1 .................................----ISHLFADDLAIVLTG..S.....
DCAR706|g34274.t1 ................................aNAVLYWKRFVDDSFVIVKK..D.....
DCAR706|g34330.t1 .................................----CCLVYIDDVIIHTST..L.....
DCAR706|g34378.t1 .................................-------------------..-.....
DCAR706|g34486.t1 .................................----CCMVYLHDVIIYSPT..F.....
DCAR706|g34497.t1 .................................RANE---------------..-.....
DCAR706|g34627.t1 .................................-------------------..-.....
DCAR706|g34668.t1 .................................----YVLVYLDDIVIFSKS..R.....
DCAR706|g34756.t1 .................................TKPDLYYRYVDDIFMIMYG.tQ.....
DCAR706|g34761.t1 .................................-----MRLFADDASLYRVT.eN.....
DCAR706|g35181.t1 .................................----CCLVYLDDVIVFSPT..F.....
DCAR706|g35214.t1 .................................-----TLLYADDVSLHREG..S.....
DCAR706|g35261.t1 .................................----YCLVYLDDIIVFSKT..F.....
DCAR706|g35266.t1 .................................-------------------..-.....
DCAR706|g35295.t1 .................................-------------------..-.....
DCAR706|g35296.t1 .................................----HCLVYIDDVIIFSKS..F.....
DCAR706|g35461.t1 .................................NKPLVWIRYVDDIFCIFKK..-.....
DCAR706|g35495.t1 .................................-------------------..-.....
DCAR706|g35502.t1 .................................----YVVVYLDDILIFSKD..F.....
DCAR706|g35740.t1 .................................----SCLVYIDDIIIFSPT..F.....
DCAR706|g35812.t1 .................................-----INLFADDVILFNHK..K.....
DCAR706|g35815.t1 .................................----YSLVYLDDIIIYSKS..F.....
DCAR706|g35819.t1 .................................----ITLVYLHDVTIYSKI..F.....
DCAR706|g35904.t1 .................................----YCQVYLDDIVVFSRS..I.....
DCAR706|g35919.t1 ......................dlyhdtrenyeNFNILALLYADDLVAMCET..A.....
DCAR706|g35924.t1 .................................----YALAYIDDIIVYSRT..F.....
DCAR706|g35941.t1 .................................----LALVYVNDLIVSSVT..F.....
DCAR706|g35985.t1 .................................KKPDIYLRYVDDIFVLLHG..T.....
DCAR706|g35991.t1 .................................-------------------..-.....
DCAR706|g36001.t1 .................................----HSLVYIDDIILFSRT..F.....
DCAR706|g36054.t1 .................................-------------------..-.....
DCAR706|g36192.t1 .................................----MSFLFADDLAAVLAG..Q.....
DCAR706|g36276.t1 .................................FPYVGLARYVDDILLISNM..N.....
DCAR706|g36314.t1 .................................-------------------..-.....
DCAR706|g36517.t1 ..............................cssSLILRFFRFLDDILCILLT..T.....
DCAR706|g36644.t1 .................................-------------------..-.....
DCAR706|g36669.t1 .................................----VSFFFADDLAAVIAG..R.....
DCAR706|g36690.t1 .................................----YSLAYLDDVIIYSQT..F.....
DCAR706|g36859.t1 .................................-----CLVYIDDLIIFSKT..F.....
DCAR706|g37070.t1 .................................------LAYLDDVIIYSRT..F.....
DCAR706|g37097.t1 .................................-----THLFADDTLLYCSG.iR.....
DCAR706|g37107.t1 .................................QKNELYGRYIDDIFFTSDD.sI.....
DCAR706|g37112.t1 .................................----YSLAYLDDVIIYSRT..F.....
DCAR706|g37166.t1 .................................FEDLSINVYADDLVAMCDN..A.....
DCAR706|g37246.t1 .................................-------------------..-.....
DCAR706|g37548.t1 .................................-------------------..-.....
DCAR706|g37647.t1 .................................-----CKLFADDVSLYITA..T.....
DCAR706|g37759.t1 .................................-------------------..-.....
DCAR706|g37780.t1 .................................-------------------..-.....
DCAR706|g37807.t1 .................................YPYIGLARYVDDILLISEL.dK.....
DCAR706|g37864.t1 .................................----MSFFFADDLAAVVAG..Qigi..
DCAR706|g37970.t1 .................................----FVVVYLDDIIIFSNS..L.....
DCAR706|g37995.t1 .................................----CCLVYLDDVIVFSPT..F.....
DCAR706|g38113.t1 .................................-------AYIDDIIVYSET..F.....
DCAR706|g38213.t1 ..............................legVGKANAMAFADDLALVSGS..R.....
DCAR706|g38215.t1 .................................----HCLVYLDDIIIFSKS..-.....
DCAR706|g38260.t1 .................................EQNEL--------------..-.....
DCAR706|g38265.t1 .................................----FVVVYLDDIIIFSNS..F.....
DCAR706|g38334.t1 .................................----FALAYIDDIIIYSRT..F.....
DCAR706|g38500.t1 .................................----YCQVYLDDIVIPSKS..M.....
DCAR706|g38575.t1 .................................----MSFLFAADLAAVLAG..Q.....
DCAR706|g38593.t1 .................................-------------------..-.....
DCAR706|g38644.t1 .................................-------------------..-.....
DCAR706|g38650.t1 .................................-------IYLDDILIYSKN..E.....
DCAR706|g38713.t1 .................................-----CLVYLDDIIIFSKS..F.....
DCAR706|g38828.t1 .................................-----CKMFADDVSLYTKV..N.....
DCAR706|g38952.t1 .................................----AGHVFADDLNVLIIP..Pinkkl
DCAR706|g39179.t1 .................................NKPLLFLRYVDDIFCILKK..K.....
DCAR706|g39187.t1 .................................----FIIVFIDDILIFSKN..E.....
DCAR706|g39223.t1 .................................N------------------..-.....
DCAR706|g39320.t1 .................................-------------------..-.....
DCAR706|g39355.t1 .....................psirqrilpsgiDPTVKVSAYADDITSVVYT..P.....
DCAR706|g39428.t1 .................................-------------------..-.....
DCAR706|g39490.t1 .................................NSFGLYVRFIDDIFIIINW..P.....
DCAR706|g39505.t1 .................................NKPQLYLR-----------..-.....
DCAR706|g39731.t1 .................................-------------------..-.....
DCAR706|g39770.t1 .................................----HCLVYLDDIIIFSKS..M.....
DCAR706|g39857.t1 .................................-------------------..-.....
DCAR706|g40053.t1 .................................----SSHFFADDLTAILAG..Qigvky
DCAR706|g40059.t1 .................................-----CLVYLDDIIIFSKS..F.....
DCAR706|g40124.t1 .................................NGDKKIFRNVDDILIVTKM..N.....
DCAR706|g40253.t1 .................................---ITASLVADDVFGLIPL..D.....
DCAR706|g40317.t1 .................................-------------------..-.....
DCAR706|g40342.t1 .................................----YALAYIDDIIIYSST..F.....
DCAR706|g40535.t1 .................................-------------------..-.....
DCAR706|g40564.t1 .................................-----MKLFADDASLYRKG..T.....
DCAR706|g40575.t1 .................................-------------------..-.....
DCAR706|g40680.t1 .................................----WLVLYLDDILIFSHS..F.....
DCAR706|g40897.t1 .................................-----IKLYADDVFLVSHH..N.....
DCAR706|g40916.t1 .................................-------------------..-.....
DCAR706|g41009.t1 ......................dfyhstreaheDIEILDLIYADDVVAMCTT..A.....
DCAR706|g41010.t1 .................................-------------------..-.....
DCAR706|g41222.t1 .................................-------------------..-.....
DCAR706|g41267.t1 .................................NSPNKIWRYVDDVLIITIM..N.....
DCAR706|g41279.t1 .................................-----IKLFADDVSLYTRG.iD.....
DCAR706|g41289.t1 .................................---CTCRLFADDVSLYTVV..K.....
DCAR706|g41417.t1 .................................----YVVVYLDDILIFSKT..L.....
DCAR706|g41610.t1 .................................-------------------..-.....
DCAR706|g41673.t1 .................................-------------------..-.....
DCAR706|g41868.t1 .................................----IALVYLDDIIVYSPT..F.....
DCAR706|g41930.t1 .................................----YALAYIDDVIIYSRT..F.....
DCAR706|g42023.t1 .................................-----MRLFADDAFLFYHH..S.....
DCAR706|g42073.t1 .................................YPYIGLARYVDDILLVSKM.eK.....
DCAR706|g42167.t1 .................................-------------------..-.....
DCAR706|g42177.t1 .................................-------------------..-.....
DCAR706|g42211.t1 .................................NKPQLYLRYVDDVFCYA--..-.....
DCAR706|g42280.t1 .................................----WLVVYLDDILIFSHT..F.....
DCAR706|g42325.t1 .................................KKTINFL------------..-.....
DCAR706|g42353.t1 .................................----MSFLFADDLAAVLAG..Q.....
DCAR706|g42368.t1 .............................klnyKQEIEDLDFADDIVLIADN..T.....
DCAR706|g42369.t1 .....................kslcdkillpneDPIIKAIGYADDVTTVAFE..I.....
DCAR706|g42471.t1 ..............................kveGELLKDVRFADDQPMVASS..E.....
DCAR706|g42508.t1 .................................----HCLVYLDDIIIFSKS..F.....
DCAR706|g42513.t1 .................................----CCMVYLDDVIIYSPT..F.....
DCAR706|g42522.t1 .................................----HCLAYIDDIIIYSKT..F.....
DCAR706|g42534.t1 .................................LRSEIYGRYIDDVFMTTNS.sR.....
DCAR706|g42661.t1 .................................YPYIGLARYVDDILLISEL.dK.....
DCAR706|g42751.t1 .................................AEKQLYVRFRDDIFSTPRL.sI.....
DCAR706|g42857.t1 .................................-------VYLDDVIIYSPT..F.....
DCAR706|g42953.t1 .................................-------------------..-.....
DCAR706|g42990.t1 .................................----YVLVYLDDILIFSKT..F.....
DCAR706|g43115.t1 ................................tNGVLYWKRFVDDSFVIVKK..D.....
DCAR706|g43246.t1 .................................-------------------..-.....
DCAR706|g43333.t1 .................................----CCLVYLDDVIMYSPT..F.....
DCAR706|g43372.t1 .................................-------------------..-.....
DCAR706|g43521.t1 .................................-----MKLFADDALLYRKG..T.....
DCAR706|g43531.t1 .................................SQNELYFRFIDDSFLTSND..T.....
DCAR706|g43548.t1 .................................----KCLVYLDDIIVYSTS..F.....
DCAR706|g43571.t1 .................................-------------------..-.....
DCAR706|g43588.t1 .................................----YCQVYLDDIIIFSKT..I.....
DCAR706|g43614.t1 .................................----YVVVYLDDILIFSKT..F.....
DCAR706|g43618.t1 .................................FPFAYFGRYVDDGLLISEL.sE.....
DCAR706|g43629.t1 .................................-------IYLDDILIYSKN..E.....
DCAR706|g43683.t1 .................................----ICLVYLDDIIIYSKS..F.....
DCAR706|g43697.t1 .................................----YVVVYLDDILIFSNS..F.....
DCAR706|g43709.t1 .................................----HCLVYLDDISIFSKS..F.....
DCAR706|g43766.t1 ................................sIKKGLYYRYIDDTIIACRA..A.....
DCAR706|g43867.t1 .................................----HTHMYADDVALVIDA..Spwwk.
DCAR706|g43950.t1 .................................NAGEVFGRYIDDVFMTWNG.sE.....
DCAR706|g44059.t1 .................................-------------------..-.....
DCAR706|g44143.t1 .................................S------------------..-.....
DCAR706|g44147.t1 .................................----VSFFFADDLAAVIAG..R.....
DCAR706|g44192.t1 .................................IKPVLYKRY----------..-.....
DCAR706|g44207.t1 .................................-----CLVYLDDIIVFSNS..F.....
DCAR706|g44232.t1 .................................NKPLLFLRYVDDIFCILKK..K.....
DCAR706|g44416.t1 .................................-------------------..-.....
DCAR706|g44433.t1 .................................YPYSGLARYVDDFFIVSEL.sE.....
DCAR706|g44512.t1 .................................-----SLVYIDDIVVFSHS..F.....
DCAR706|g44563.t1 .................................NKPLTWIRY----------..-.....
DCAR706|g44713.t1 .................................----CCLVYLDDVIIDSPT..F.....
DCAR706|g44822.t1 ..............................rvgGELRKDVKFADDHGMVAET..K.....
DCAR706|g44825.t1 .................................-------------------..-.....
DCAR706|g44883.t1 .................................-------------------..-.....
DCAR706|g44913.t1 .................................-----IKLFADDVILIYHH..P.....
DCAR706|g45013.t1 .................................-------------------..-.....
DCAR706|g45065.t1 .................................----ITLVYLDDITMYSAS..F.....
DCAR706|g45105.t1 .................................----ITLVYLDDIIVYSPS..F.....
DCAR706|g45229.t1 .................................-----TRLFADDTVIHHSD..S.....
DCAR706|g45230.t1 .................................----YVVVYLDDILIFSNS..F.....
DCAR706|g45238.t1 .................................----HCLVYIDDIIIFSKS..F.....
DCAR706|g45420.t1 ......................dffhgnrekdeNFYTLALLYADDLVVMCET..A.....
DCAR706|g45424.t1 .................................----ITLVYLDDIIIYSKS..F.....
DCAR706|g45640.t1 .................................-------------------..-.....
DCAR706|g45755.t1 .................................-------------------..-.....
DCAR706|g45820.t1 .................................----YVVVYLDDILIFSKN..F.....
DCAR706|g45830.t1 .................................-------------------..-.....
DCAR706|g45854.t1 .................................-----SLVYVDDIIVFSHT..F.....
DCAR706|g45949.t1 .................................----YCLVYLDDIIIFSKS..F.....
DCAR706|g45986.t1 .................................AEKQLYVRFRDDIFLTSRL.sI.....
DCAR706|g45988.t1 .................................-------------------..-.....
DCAR706|g46046.t1 .................................----CCLVYLDDVIIFSST..F.....
DCAR706|g46054.t1 .............................klnhKQEIEDLDFADDIVLITDN..T.....
DCAR706|g46192.t1 .................................----MSFLFADDLAAVLAG..Q.....
DCAR706|g46209.t1 .................................-----SMVYLDDIF--SKS..Y.....
DCAR706|g46293.t1 .................................-------------------..-.....
DCAR706|g46432.t1 .................................----FVIIYLDDILIYSKN..E.....
DCAR706|g46567.t1 .................................----ASFFFADDLAAVLAG..G.....
DCAR706|g46627.t1 .................................-------------------..-.....
DCAR706|g46848.t1 .................................----YVVVYLDDILIFSNS..F.....
DCAR706|g46924.t1 .................................KKLSIFYRYVDDVFMVLHE..T.....
DCAR706|g47002.t1 .................................-------------------..-.....
DCAR706|g47066.t1 .................................----LSHLYADDLTIILKG.aL.....
DCAR706|g47095.t1 .................................----CCMVYLDDVIIYSPT..F.....
DCAR706|g47359.t1 ...........................qssrmpEQRLNDLAYADDIALLEES..L.....
DCAR706|g47385.t1 ...............................ssRILLRFFRFLDDILILLLS..N.....
DCAR706|g47386.t1 .................................----YVLIYLDDIIIFSDT..F.....
DCAR706|g47427.t1 .................................-----TLLYADDVSLH---..-.....
DCAR706|g47447.t1 .................................---LFCLIYLDDIIIFSTS..F.....
DCAR706|g47544.t1 .................................----WLVVYLDDILIFSHS..F.....
DCAR706|g47592.t1 .................................-------------------..-.....
DCAR706|g47600.t1 .................................----Y--------------..-.....
DCAR706|g47604.t1 .................................-------------------..-.....
DCAR706|g47621.t1 .................................-------------------..-.....
DCAR706|g47634.t1 .................................----YVLIYLDDIIIFSDT..F.....
DCAR706|g47676.t1 .................................-----SQVYLDDIIIFSKI..T.....
DCAR706|g47690.t1 .................................-------------------..-.....
DCAR706|g47693.t1 ................................lNKNHKHNFY----------..-.....
DCAR706|g47707.t1 .................................----KCLVYLDDIIVYSTS..F.....
DCAR706|g47784.t1 .................................-------------------..-.....
DCAR706|g47809.t1 .................................KTGEFYGTYIDDIFMTWNK.sE.....
DCAR706|g47814.t1 .................................----TSHLFADDLTMVIKG.aL.....
DCAR706|g47825.t1 .................................----YCLVYLDDIIIFSKS..F.....
DCAR706|g47834.t1 ................................iNGVHLWKRYVDDTFTFVEN..N.....
DCAR706|g47839.t1 .................................NKPVVYLRYVDDVFCVFPK..E.....
DCAR706|g47856.t1 .................................-------------------..-.....
DCAR706|g47905.t1 .................................-----CQVYLDDIVIFSKT..A.....
DCAR706|g47987.t1 .................................----KLRLFADDTSMYHSS..N.....
DCAR706|g48001.t1 .................................-------------------..-.....
DCAR706|g48009.t1 .................................----YVVVYLDDILIFSKT..F.....
DCAR706|g48010.t1 .................................YPYQLRGRYVDDIILISEM.nK.....
DCAR706|g48018.t1 .................................----HCLVYIDDIIIFSKS..F.....
DCAR706|g48039.t1 .................................-----CLVYLDDIIVFSNS..F.....
DCAR706|g48051.t1 .................................-------------------..-.....
DCAR706|g48129.t1 .................................----YCLVYIDDVLIFSQT..F.....
DCAR706|g48178.t1 .................................-------------------..-.....
DCAR706|g48180.t1 .................................----IALVYLDDIIVYSTT..F.....
DCAR706|g48262.t1 ...........................qssrmpEQRLNDLAYADDIALLEES..L.....
DCAR706|g48298.t1 .................................ARNELYGRYIDDVFMTNNL..-.....
DCAR706|g48342.t1 .................................----YCLAYIDDIIIYSKT..F.....
DCAR706|g48423.t1 .................................-------------------..-.....
DCAR706|g48453.t1 .................................----HCLAYIDDIIIYSKT..F.....
DCAR706|g48556.t1 .................................-----SMVYLDDIIIFSKS..Y.....
DCAR706|g48775.t1 .................................-----CRVYLDDIIIFSRI..V.....
DCAR706|g48798.t1 .................................-------------------..-.....
DCAR706|g48950.t1 .................................----YVLIYLD--------..-.....
DCAR706|g49057.t1 .................................----YVLVYLDDIVIFSNS..F.....
DCAR706|g49120.t1 .................................-------------------..-.....
DCAR706|g49297.t1 .................................----YALAYIDDIIIYSRT..F.....
DCAR706|g49343.t1 .................................--DSFIIVFIDDILIFSKN..E.....
DCAR706|g49379.t1 .................................-------------------..-.....
DCAR706|g49401.t1 .................................----YSLAYLDDVIIYSQT..F.....
DCAR706|g49498.t1 .................................ETRIKAIAYADDVNTIVRD..L.....
DCAR706|g49521.t1 .................................----LSHLFADDLTMIIKG.aL.....
DCAR706|g49555.t1 .................................----VSFFFADDLAAVTAG..R.....
DCAR706|g49606.t1 .................................-------------------..-.....
DCAR706|g49668.t1 .................................-------------------..-.....
DCAR706|g49714.t1 .................................----IALVYLDDIIVYSPT..F.....
DCAR706|g49935.t1 .................................----YALAYIDDIIIYSRT..L.....
DCAR706|g49937.t1 .................................----YVVVYLDDILIFSKT..F.....
DCAR706|g49960.t1 .................................-------------------..-.....
DCAR706|g50372.t1 .................................-------------------..-.....
DCAR706|g50394.t1 .................................----HCLVYLDDIIIYSET.iR.....
                                                                              

AI1M_Yeast        ........N.............DCKMIKRDLNN.......FLNS.L....GLTMNEE.KT
Athena_Av         ........Q.............--------NLT.......KLLDtA....NKFHPNI.KL
Athena_Hc         ........N.............--------QLN.......VLLNrI....EKKDENI.RI
Athena_Pr         ........G.............--------QIN.......QLLDqA....DQQDENI.RI
AthenaL2_Av       ........I.............------RHLLK.......ETDR.W....NTIDSNI.KL
AthenaL3_Av       ........Q.............------RHLHQ.......QIDR.W....NKFDKNI.IL
AthenaM_Av        ........E.............E---ILK----.......----.-....-------.--
AthenaO_Av        ........E.............--------LLE.......GLVRhW....NRIDENI.KL
BEL_Drome         ........E.............ELMILKDELIA.......LLDK.-....GKFKLRK.WS
Cer1_Caeel        ........E.............QHLQDVKEALT.......RIRK.S....GMKLRAS.KC
Cercyon_Sm        ........L.............E------HTYK.......LINNvF....NDIKFTM.KQ
COB3_Marpo        ........A.............LAREVMERVSR.......FLKDvL....HLEINPE.QT
COI1_Podan        ........E.............TARAIKERIAA.......YLKDiL....KLELSME.KT
Copia_Drome       ........-.............-MTRMNNFKRY.......LMEKfR....MTDLNEI.KH
CRE1_Crifa        ........A.............EGARAAEAYAD.......ALET.V....GVVTNAR.KS
CRE2_Crifa        ........A.............AVQDFLAEAGP.......QLSR.V....GFDINPA.KS
CZAR_Tcruzi       ........G.............MLGKVCEATSR.......AMRA.L....GIETNED.KT
DIRS1_Dictyo      ........E.............ECLSNLKKTMD.......LLVK.L....GFKLNLE.KS
Doc_Drome         .....katA.............LLSRHLTSVER.......WLAD.W....RISINVQ.KC
dpol_DHBV         ........R.............HLNSISHAVCT.......FLQE.L....GIRINFD.KT
dpol_HBV          ........Q.............HLESLYTAVTN.......FLLS.L....GIHLNPN.KT
DRE_Dictyo        ........M.............DHFLMNEWIKK.......FCQA.T....SAKINQT.KC
EC67_Ecoli        ........F.............PGVVLGKVLVK.......EIEN.S....GFEINDS.KT
EC86_Ecoli        ........K.............KVVKARDFLFS.......IIPS.E....GLVINSK.KT
EC107_Ecoli       ........-.............NARQVKNKVCG.......LLAE.L....GLSLNKR.KG
GilM_Giain        ........I.............PIDTVKSDAQS.......ALSR.I....GLTVELS.KC
Gypsy_Drome       ........S.............DHVRHIDTVLK.......CLID.A....NMRVSQE.KT
Hebe1_Av          .....nlnT.............RLQQSIDAFES.......WCKS.W....KLKLQPT.KT
Hebe2_Av          ........Ttg........lklRLQQSIDAFES.......WCSS.W....KLQLQPT.KT
Hebe7_Av          ........-.............TLTNLNTRLQQsidafesWCKS.W....KLKLQPT.KT
Hebe8_Av          ........-.............TLTNLNTRLQQsidafesWCKS.W....KLKLQPT.KT
Hebe10_Av         ........Tltn.......lntRLQQSIDAFES.......WCKS.W....KLNLQPT.KT
I_Drote           ........Knt.........niSLDNLLNDIGN.......WGSY.S....GASLSLS.KC
Jockey_Drome      ........Sila.......atsGLQEYLDAFQQ.......WAEN.W....NVRINAE.KC
Juno1_Av          ........D.............QHLVHLDDILN.......RLHE.A....NFRLNVG.KC
Juno2_Av          ........L.............EHVQHIEEVCS.......LLHD.A....NFKLNIV.KC
Juno3_Av          ........S.............EHLHHLEQVLS.......LLHQ.A....NFRLNAT.KC
Juno4_Av          ........D.............QHLVHLDDILN.......RLHE.A....NFRLNVG.KC
Juno4a_Av         ........V.............QHAQHLDAVLC.......ALQE.A....NIKLNAE.KC
Juno4b_Av         ........D.............QHVEHLDRVFK.......ALHE.A....NVKLNAT.KC
Lian_Aedae        .....tlfD.............LMQSALQVVES.......WCRQ.Y....GLSVNPN.KT
LINE1_Human       ........V.............SAQNLLKLISN.......FSKV.S....GYKINVQ.KS
LINE1_Wolf        ........V.............STPRLLQ-LMQ.......HCGSvA....GYIINAQ.KS
LtrA_Lacla        ........E.............DCQWIKEQLKL.......FIHNkL....KMELSEE.KT
Mag_Av            ........E.............EHFQTLEMVLT.......RLSE.F....NLRCNPE.KC
Maui_Takru        ........Eete.......klvKLQTCLKDIKS.......WMSS.N....FLLLNPG.KT
Mdg3_Drome        ........E.............HLETLKEIFKR.......LVEN.-....KLELRID.KC
Micropia_Drome    ........E.............ECMEKTEMVLK.......RAAE.F....GLKIKWK.KC
MX65_Myxxa        ........T.............ALERVRALAAR.......YVQE.E....GFEVNRE.KT
Neptune_Fr        ........L.............--------QFR.......EFVEtL....NSHDPSI.KL
NeSL_Caeel        ........D.............QLQRELSKLDN.......DCTP.L....NLIFKPA.KC
orf2_Calot        ........T.............QIIVLKEIVKT.......WLAE.M....GLELNPN.KT
Pao_Bmori         ........K.............DAVLVTTDFRR.......KHER.K....PTSKTFW.ID
Pat_Panre         ........E.............GACEASAKVRA.......LFGK.L....GVVLNNE.KS
Penelope1_Av      ........I.............KIKDFHSRINR.......WHEK.L....NFTLELE.SN
Penelope1a_Av     ........K.............KIHDFHSRINK.......WHKN.L....RFTLEPE.SN
Penelope2_Av      ........Q.............NINYMMNKINK.......WHNN.I....KFTVEKE.KH
Penelope2a_Av     ........Q.............DAQELVDFANQ.......LHTK.L....KFTYETE.KD
Penelope3_Av      ........A.............NADKIIDILNS.......FDNS.I....VFTFEEE.KN
Penelope3a_Av     ........An..........ekKIQSILNSF--.......----.-....-------.--
Penelope3b_Av     ........S.............DDKKLLNILNS.......FDVD.V....QFTVEPE.KE
Penelope5a_Av     ........T.............EVADVLRI---.......----.L....NNFHPSI.KF
Penelope_Dv       ........-.............---------VE.......NILKeL....NSFHKQI.KF
pol_BAEVM         ........K.............ACTQGTRHLLQ.......ELGE.K....GYRASAK.KA
pol_CERV          ........K.............EHYIHVLNILR.......RCEK.L....GIILSKK.KA
pol_HTLV2         ........E.............ELQQLSQLTLQ.......ALTT.H....GLPISQE.KT
Poseidon_Tn       ........-.............---------VE.......KFTThL....NQTDNFV.KF
pseudo_Shark      ........E.............--------DLE.......QFIHfT....NTFHPNL.KF
R1_Dromr          ........K.............GLQELLNTTVK.......FLSS.V....GLTLNAD.KC
R2_Drome          ........M.............GLQVLLDKTLD.......FLSI.V....GLKLNAD.KC
R4_Av             ........E.............NLTKMVKKVES.......ISTA.I....NMKMNTK.KC
R9_4_Av           ........M.............GMNKLLELTTE.......FFKE.R....GLNVNPS.KC
R9_Av             ........M.............GMNKLLELTTK.......FFKE.R....GLNVNPS.KC
R9a_Av            ........I.............GMGHMISETTK.......FLDE.R....GLQVNAK.KC
RTE1_Av           ........S.............SLQRQIELTRT.......AAEQ.S....GLMLNIN.KT
RTE2_Av           ........S.............DLEKFISCFEK.......VTQQ.Y....GLTMSIK.KT
RTE3_Av           ........A.............ELQKMINIVST.......ESTK.M....GLSLNVK.KS
RTE4_Av           ........D.............RAQSQLITTAE.......WASN.V....GLQVNIK.KT
RTE_BovB_Av       ........D.............DLQYLLRKVKE.......ESAA.A....GLKLNMK.KT
SART1_Bommo       ........Dyrs.......asiLAAAAVATVVA.......RIRK.L....GLEVALH.KS
SLACS_Trybg       ........E.............ELKNVCAATAE.......AMEA.L....GIVNNAD.KT
Soliton1_Av       ........Smsptem.ihdlkkQIEKVLTRLIN.......YSAK.W....KQPINYS.KT
Soliton2_Av       ........Kklkpm..idflevEGTRVCDKIAD.......YSKK.W....KQPINLA.KT
Soliton3_Av       spiidfieK.............EGNRTCKEISE.......YSRK.W....NQPVNVQ.KT
Soliton4_Av       qntndylgK.............EGTEICKKVME.......YAEK.W....KQPLNVR.KT
Soliton5_Av       ........-.............-----------.......----.-....-------.--
Soliton6_Av       ........Ekrfsvn.irelekQAEVAMKILET.......YADN.N....LLPVNIN.KT
Soliton6a_Av      ........Edkfsvn.irylekKAEEVMIILEK.......YSDN.I....ILPVNIQ.KT
Soliton6b_Av      ........Ekklsqn.iieleeQAKIAMGILSS.......FSKN.Y....LLPVNVK.KT
Soliton7_Av       ........I.............-----------.......----.-....-------.--
Soliton8_Av       ........L.............GMR--------.......----.-....-------.--
Soliton9a_Av      .....rftD.............-----------.......----.-....-------.--
Soliton9b_Av      ........-.............-----------.......----.-....-------.--
Ta11_Arath        ........L.............QGKEIIDILRL.......YGEA.S....GQQLNPD.KS
Tad1_Neuro        ........T.............TLQAAWEVCSE.......WAGA.R....GMEFEAT.KT
TelKA1_Av         ........E.............QHIEDLKHVFE.......ALRS.A....NLTLKTS.KC
TelKA1a_Av        ........E.............QHLIDLENVFQ.......ALKA.A....NLTLKSS.KC
TelKA2_Av         ........N.............QHINDLTEVFD.......ALRN.A....KLTLKAS.KC
TelKA3a_Av        ........E.............QHQQDLQKVFT.......ALTD.A....NLALKAS.KC
TelKA3b_Av        ........E.............QHQQDLQKIFT.......ALSD.A....NLTLKAS.KC
TelKA4_Av         ........A.............NHLSHLELILQ.......QIQQ.S....GLTLKID.KC
TERT1_Calb        ........I.............Y-DQVHNILSG.......KILEsY....GAFVNKD.KT
TERT_Giain        ........L.............YIEYLNIMRDH.......GAYFrL....SCFTKPH.KN
TERT_Ratno        ........D.............QAKTFLSTLVH.......GVPE.Y....GCMINLQ.KT
TERT_Schpo        ........D.............A-KKFLNLSLR.......GFEK.H....NFSTSLE.KT
Tf2_Schpo         ........S.............EHVKHVKDVLQ.......KLKN.A....NLIINQA.KC
Tnt1_Tobac        ........-.............-KGLIAK-LKG.......DLSK.-....---SFDM.KD
TRAS1_Bommo       ........Salq.......ierQANTSLEHVQA.......WGVR.N....KLKFAPH.KT
TRS1_Trybr        ........E.............RLQCGLNVVLQ.......WSKE.Y....FMSVNVA.KT
Tx1_Av            ........D.............EERSTMDMFEL.......YSQA.S....GAKVNSS.KT
Ty3_Caeel         ........E.............QHLQDVKEALT.......RIRK.S....GMKLRAS.KC
Ty3_Yeast         ........E.............EHWKHLDTVLE.......RLKN.E....NLIVKKK.KC
Vesta1a_Av        ........A.............DHLEHLERVLT.......ALQA.K....NLVLNPP.KC
Vesta1b_Av        ........E.............EHLCHLEHVLN.......ALQM.K....NLILNPP.KC
Vesta2_Av         ........E.............EHLDHIRQLLY.......VLSK.Y....NFQLNPP.KC
Vesta3_Av         ........D.............EHLVHIEKVLN.......ALKL.H....NLTLNPA.KC
Vesta4a_Av        ........D.............EHLHHLHLAFS.......TLAD.A....KLVLNVA.KC
Vesta4b_Av        ........F.............EHLQHLDLVFT.......IFNI.N....KLVLSPT.KC
Vesta5_Av         ........D.............QHLQHVNQVLA.......ILNK.H....KFQLNPP.KC
Vesta6a_Av        ........E.............QHVQHLQEIFQ.......ILQD.H....NFTLNPK.KC
Vesta6b_Av        ........D.............EHKQHVSDVLS.......TLHN.A....NFQVSPS.KC
Vesta6c_Av        ........E.............EHERHVNEVLS.......ILNN.A....HFKVSPS.KC
Vesta7_Av         ........K.............EHVHHLNEILL.......VLAK.A....KLQVNPH.KC
Vesta_Pr          ........D.............DHLEHLRQVFA.......ALQT.R....NFVLNPP.KC
YM40_Marpo        ........K.............AAVQIKEEVST.......FLQEkL....KLSLQAE.KT
Zepp_Chlvu        ........G.............MRSCWGPSVGL.......HCAA.T....GARLQRS.KS
DCAR706|g1150.t1  ........Dlkl.......svdALNRDLQRLSE.......WSDT.W....SLSFNVK.KC
DCAR706|g2233.t1  ........-.............-----------.......----.-....-------.--
DCAR706|g2894.t1  ........D.............-LKASS-----.......----.-....-------.--
DCAR706|g4506.t1  ........A.............DLEKFIRTFEK.......VTQE.C....GLTMSVK.KT
DCAR706|g5243.t1  ........R.............DHIKDVHAVLY.......ALNS.H....SFKLNTP.KC
DCAR706|g5529.t1  ........K.............EHLIHLEDVLA.......TLTK.A....NFQLNPA.KC
DCAR706|g5705.t1  ........Q.............KMQEKTDRIDT.......HSKS.I....GM-----.--
DCAR706|g5740.t1  ........-.............-----------.......----.-....-------.--
DCAR706|g5909.t1  ........-.............-----------.......----.-....-------.--
DCAR706|g6069.t1  ........N.............DIRKVIDQVNKdllliyeWSIT.W....KLYLNID.KC
DCAR706|g6094.t1  ........E.............Q---CLNDYVE.......KCN-.-....-------.--
DCAR706|g6288.t1  ........K.............DLIKLLGKANE.......YHTN.V....ELGYKID.KT
DCAR706|g7269.t1  ........Iy...........kDIKVMI-----.......----.-....-------.--
DCAR706|g7412.t1  ........E.............EHLDHVQKVLE.......CLNR.N....NLKLNPL.KC
DCAR706|g7972.t1  ........K.............DIHGLLKFRNK.......LDTR.I....KFTVEVQ.NQ
DCAR706|g8012.t1  ........E.............KHEKHMDIVLI.......SWKK.A....NVKLNSV.KC
DCAR706|g8135.t1  ........E.............TAENVAQFLNK.......LHPS.I....KFTFEEE.NA
DCAR706|g8447.t1  ........-.............-----------.......----.-....-------.--
DCAR706|g8526.t1  ........-.............-----------.......----.-....-------.--
DCAR706|g8627.t1  ........-.............-----------.......----.-....-------.--
DCAR706|g9156.t1  ........N.............DALVLLDTINQ.......LHKQ.I....KFTLEIE.KD
DCAR706|g10099.t1 ........D.............EHMKHLNEVLA.......ILHA.R....NFQLNPL.KC
DCAR706|g10506.t1 ........D.............DIEKLLEWFNQ.......LHYK.I....KFTCENE.KN
DCAR706|g10811.t1 ........-.............-----------.......----.-....-------.--
DCAR706|g10952.t1 ........-.............-----------.......----.-....-------.--
DCAR706|g11010.t1 ........E.............--EDFKNNLDR.......YSSS.L....-SILNEE.RT
DCAR706|g11470.t1 ........A.............DLEKFIGTFEK.......VTQE.C....GLTMSVK.KT
DCAR706|g11566.t1 ........Itsg.......mnrRIHESVDAFQR.......WCTS.W....KLSLQPT.KT
DCAR706|g11629.t1 ........-.............-----------.......----.-....-------.--
DCAR706|g11740.t1 ........A.............HISVELNRVEK.......NDEN.I....RIT----.--
DCAR706|g11821.t1 ........E.............DHLSHLKEICQ.......LLKE.A....NFRLNSE.KC
DCAR706|g12153.t1 ........Ssd........tpaVCQENIEKICN.......WCTS.N....LMSLNAN.KC
DCAR706|g12211.t1 ........-.............-----------.......----.-....-------.--
DCAR706|g12828.t1 stsctllqR.............QGQEAFDKIHV.......YCEY.W....LVELSVT.KT
DCAR706|g12865.t1 ........E.............DHLLHLDDILN.......RLNQ.A....NFRLNVD.KC
DCAR706|g13300.t1 ........E.............EHLDYCDKILK.......LLID.A....NITMSLK.KC
DCAR706|g13603.t1 ........T.............EIQNIIIILNK.......FHPS.I....KFTYEIE.QN
DCAR706|g14236.t1 ........-.............-----------.......----.-....-------.--
DCAR706|g14416.t1 ........Dp...........lVATEILNKV--.......----.-....-------.--
DCAR706|g14554.t1 ........-.............-----------.......----.-....-------.--
DCAR706|g14568.t1 ........Svi........ysnNLNKDLVTIQG.......WSEK.W....-FILNPK.KC
DCAR706|g14677.t1 ........D.............DLETFTRTFEK.......VTQE.-....-------.--
DCAR706|g14965.t1 ........D.............QHLVHMKKVFE.......CLKE.N....NLQLNPS.KC
DCAR706|g15705.t1 ........-.............-----------.......----.-....-------.--
DCAR706|g15854.t1 ........A.............DLESFVRAFEK.......VTQE.L....GLTMNIK.KA
DCAR706|g15881.t1 ........D.............HHDENLIELIK.......RLDE.L....GLTVNID.KC
DCAR706|g15902.t1 ........D.............EHLTHLDDILN.......RLSE.A....NFRLNID.KY
DCAR706|g16028.t1 ........V.............HILYVLNRINN.......WHAN.I....KFTLEME.KN
DCAR706|g16123.t1 ........D.............QHLIDLNNVLH.......KIRE.A....ELTLKTS.KC
DCAR706|g16526.t1 ........K.............DHIIHLERVLD.......TLDK.A....NFQLNVE.KS
DCAR706|g16934.t1 ........D.............EHLTHINRILT.......TLAQ.A....KLRINLK.KC
DCAR706|g17130.t1 ........D.............EEAETIKMFGL.......YNKA.S....GGKTNVE.KT
DCAR706|g17180.t1 ........I.............GLQSVLNTTVD.......----.-....-------.--
DCAR706|g17326.t1 ........Q.............NYEAFLNTINQ.......WHRN.I....RFTVEVE.NN
DCAR706|g17433.t1 ........-.............-----------.......----.-....-------.--
DCAR706|g17667.t1 ........E.............DHKRHLNEVLS.......ILNQ.A....SFQVNPE.KC
DCAR706|g17671.t1 ........-.............-----------.......----.-....-------.--
DCAR706|g17876.t1 ........-.............-----------.......----.-....-------.--
DCAR706|g17893.t1 ........E.............KVQEILETANR.......LHPN.I....KLTWKIS.KA
DCAR706|g18009.t1 ........I.............RAQQQLDRTNN.......SVLK.A....GLEINVG.KT
DCAR706|g18135.t1 ........-.............-----------.......----.-....-------.--
DCAR706|g18211.t1 ........D.............EETETIKMFDL.......YNQA.S....DGKTNVE.KT
DCAR706|g18280.t1 ........-.............-----------.......----.-....-------.--
DCAR706|g18442.t1 ........K.............DIHALVKYINK.......LDPN.I....KFTVENN.--
DCAR706|g18511.t1 .......lEkrfshn.iedpekRAQTVLKALEK.......FSDD.N....ILP----.--
DCAR706|g18556.t1 ........E.............KLQIYMD----.......----.-....-------.--
DCAR706|g18655.t1 ........Dkrfsen.iielenLANKILKQLEK.......FADD.N....ILPVNVL.KT
DCAR706|g18698.t1 tknikyleE.............QANSILKSLEK.......FADN.C....FLPVNVK.KT
DCAR706|g18782.t1 ........G.............DLEKFITTVEK.......SDTR.-....------I.K-
DCAR706|g18791.t1 ........-.............-----------.......----.-....-------.--
DCAR706|g19054.t1 ........E.............DHLSHLKEICQ.......LVKE.A....NFRLNSE.KC
DCAR706|g19056.t1 ........E.............EHLIHLNEICK.......KLKD.A....KFKLNLD.KC
DCAR706|g19104.t1 ........E.............EHCQHLKQVFM.......ALTK.N....NLQLNPP.KC
DCAR706|g19566.t1 ........-.............-----------.......----.-....-------.--
DCAR706|g19587.t1 ........Q.............EAQQQLDVLNS.......NAIR.I....GLEINIT.KT
DCAR706|g19800.t1 ........D.............QHLKGINDVLG.......RLRQ.S....NLALKAS.KC
DCAR706|g19831.t1 ........Etrlskn.ieypeyQAKKVLKSLEK.......FADD.H....ILAMNVL.KT
DCAR706|g19832.t1 ........-.............-----------.......----.-....-------.--
DCAR706|g20334.t1 ........E.............EHLDHLQKVLE.......CLNR.N....N------.--
DCAR706|g20411.t1 ........N.............DALLLLDTVNQ.......LHKQ.I....KFTLEIE.KD
DCAR706|g20506.t1 ........K.............DIAKFVKFMNK.......LDPS.I....KFIVEV-.--
DCAR706|g20624.t1 ........-.............-----------.......----.-....-------.--
DCAR706|g20646.t1 ........TnkklkpmleylekEGTKVCNELAH.......YSKR.W....KQPINVA.KT
DCAR706|g20672.t1 ........E.............DLQKLMDSLVK.......SSEK.F....DIKINVK.KT
DCAR706|g20715.t1 ........E.............QHLLHLDDILN.......RLNE.A....NYRLNVD.KC
DCAR706|g20734.t1 ........K.............PHKMHVQQVLN.......KLKE.H....KLLAKLS.KC
DCAR706|g20804.t1 ........I.............RAQQQLDRTNN.......SALK.V....GLEINVG.KT
DCAR706|g20867.t1 ........E.............KLEKLFNELDQ.......QYPD.-....-------.--
DCAR706|g20872.t1 ........D.............DHLKHIAKILS.......ILHE.A....NFQLNPG.KC
DCAR706|g20978.t1 ........-.............-----------.......----.-....-------.--
DCAR706|g21138.t1 ........D.............QHLVHMKKVFE.......CLKE.N....NLQLNPS.KC
DCAR706|g21139.t1 ........D.............QHLVHMKKVFE.......CLKE.N....NLQLNPS.KC
DCAR706|g21300.t1 ........-.............-----------.......----.-....-------.--
DCAR706|g21457.t1 ........I.............------DEMKQ.......RLEQ.A....DNKDINI.KT
DCAR706|g21556.t1 ........-.............-----------.......----.-....-------.--
DCAR706|g21787.t1 ........-.............-----------.......----.-....-------.--
DCAR706|g21860.t1 ........Kndir.....kgidQANEDLLLIYE.......WSIT.W....KLYLNID.Q-
DCAR706|g21976.t1 ........E.............QHLNHLEEILS.......VLQQ.A....NLQLNPD.KC
DCAR706|g21986.t1 ........Dilr.......aatTINNDLVIINQ.......WAKD.W....TLSLNAN.KC
DCAR706|g22054.t1 ........E.............DLQKLMDSLV-.......----.-....-------.--
DCAR706|g22055.t1 ........-.............-----------.......----.-....-------.--
DCAR706|g22135.t1 ........Ssd........mpaVCQENIEKVCN.......WCTS.N....LMSLNAN.KC
DCAR706|g22193.t1 ........-.............-----------.......----.-....-------.--
DCAR706|g22285.t1 ........E.............QHPIDIDNVLN.......RIKE.S....GLTLKPS.KC
DCAR706|g22323.t1 ........-.............-IHEIKEELEE.......AQNRdV....NIKINYK.ID
DCAR706|g22349.t1 ........-.............-----------.......----.-....-------.--
DCAR706|g22402.t1 ........E.............DLQKLMDSLVK.......SSEK.F....DMKINVK.KT
DCAR706|g22479.t1 ........Q.............KMQEKTDRIDT.......HSKS.I....GLKINAK.KK
DCAR706|g22517.t1 ........-.............-----------.......----.-....-------.--
DCAR706|g22746.t1 ........S.............EHCQHLQNVLN.......LLQQ.N....NLQLNTI.KC
DCAR706|g22821.t1 ........D.............QHLKDINDVLG.......RLRQ.S....NLTLKAS.KC
DCAR706|g22842.t1 ........D.............DHLVHLEQMFG.......SLNQ.Q....NFRLNVG.KS
DCAR706|g22911.t1 ........D.............SVQNILHVLNS.......YHPG.I....QFTVEME.QN
DCAR706|g22962.t1 ........A.............SHVKHLDLVLD.......ALEK.A....NVKLNAA.KC
DCAR706|g22975.t1 ........D.............QIKDLVAYLNK.......IDKNnI....QFTSEFE.N-
DCAR706|g22979.t1 ........IgvryteqcmdlgrRLKLLCDQLEF.......YAIL.S....VQPVNFL.KT
DCAR706|g22989.t1 ........-.............------DQIEQ.......RLLF.Y....NDKDTNI.KL
DCAR706|g23112.t1 ........E.............EGLLHLDDILR.......RLNQ.A....NFRLNVD.KR
DCAR706|g23134.t1 ........E.............EHIIHVHEVLQ.......KLSA.N....NLKINPP.KC
DCAR706|g23289.t1 ........K.............DIHSFLKFMNK.......IESS.I....KFTIEMQ.N-
DCAR706|g23302.t1 ........-.............-----------.......----.-....-------.--
DCAR706|g23384.t1 ........N.............QIKSLVYEFNK.......LDEN.L....KFEYEYE.KS
DCAR706|g23526.t1 ........E.............EHLGHVYKVLQ.......CLHQ.N....NMKLNPS.KC
DCAR706|g23635.t1 ........Ksry.......nvmRLRSFISKIEN.......SLRE.I....KLEIQID.KT
DCAR706|g23649.t1 ........E.............DLQKLMDSLVK.......SSEK.F....DMKINVK.KT
DCAR706|g23801.t1 ........E.............QHLEDIHSVLE.......RIKI.N....DLTLKPS.KC
DCAR706|g23833.t1 ........E.............EHVQHLNQVLS.......LLHQ.S....NFQLNPA.KC
DCAR706|g23892.t1 ........Ekrfsdn.tiqlemQAKIALEILEK.......FADN.M....ILPVNVS.KT
DCAR706|g23898.t1 ........-.............-----------.......----.-....-------.--
DCAR706|g24024.t1 ........-.............-----------.......----.-....-------.--
DCAR706|g24109.t1 ........-.............-----------.......----.-....-------.--
DCAR706|g24121.t1 ........-.............-----------.......----.-....-------.--
DCAR706|g24215.t1 ........D.............DHIKHLDQVCS.......ALSK.A....NFRLNTD.KC
DCAR706|g24293.t1 ........Tasg.......lnrRLQESMNVVAR.......WCEI.S....KVTLQSS.KT
DCAR706|g24319.t1 ........E.............EHPKTLIST--.......----.-....-------.--
DCAR706|g24709.t1 ........Q.............DVDMFFNYLNT.......QLHSnL....RFTVKNE.RN
DCAR706|g24783.t1 ........Ekklsen.mfeleiQAKITMKCLEN.......FSDD.N....LLPVNVP.KT
DCAR706|g24804.t1 ........-.............-----------.......----.-....-------.--
DCAR706|g24834.t1 ........-.............-----------.......----.-....-------.--
DCAR706|g25014.t1 ........E.............NIQKAWQLMCE.......YADL.T....GLKLNKE.KC
DCAR706|g25092.t1 ........Ttks.......lsiRLQESVDEFVK.......WC--.-....-------.--
DCAR706|g25100.t1 kpmleyleK.............EGTKVCNELAR.......YSKR.W....EQPINVA.KT
DCAR706|g25143.t1 ........D.............QHLIDLNNVRH.......KIRK.A....GLSIKTS.KY
DCAR706|g25258.t1 ........-.............-----------.......----.-....-------.--
DCAR706|g25403.t1 .....tavK.............VMNQDLAEIAA.......WLVK.W....RLFLNVK.KC
DCAR706|g25426.t1 ........-.............-----------.......----.-....-------.--
DCAR706|g25441.t1 ........D.............EHMQHLQE---.......VLNE.H....QFILNPD.KC
DCAR706|g25793.t1 ........N.............DIRKVTDQVNKdllliyeWSIT.W....KLYLNID.KC
DCAR706|g25865.t1 ........-.............-----------.......----.-....-------.--
DCAR706|g25949.t1 ........Ekhva.....ysfvQMAQFYRCFIP.......KFST.-....-------.--
DCAR706|g25999.t1 tevitniqK.............IAQQTLNELQK.......YSSR.W....KQPINYI.KT
DCAR706|g26075.t1 ........N.............DIRKVIDQVNKdllliygWSIT.W....KLYLNID.KC
DCAR706|g26084.t1 ........-.............-----------.......----.-....-------.--
DCAR706|g26131.t1 ........-.............-----------.......----.-....-------.--
DCAR706|g26238.t1 ........-.............-----------.......----.-....-------.--
DCAR706|g26240.t1 ........N.............NIRKVTDQVNKdllliyeWSVT.W....KLYLNVD.KC
DCAR706|g26259.t1 ........-.............-----------.......----.-....-------.--
DCAR706|g26422.t1 ........S.............EIHRQLDWMNQ.......KDEE.-....-------.--
DCAR706|g26489.t1 ........D.............EHLEHLDEIFG.......RIIE.A....NLKLTPD.KI
DCAR706|g26612.t1 ........D.............QHLVHMKKVFE.......CLKE.N....NLQLNPS.KC
DCAR706|g26847.t1 ........Q.............NINDFLMRINK.......WHPN.V....EFTIERE.CN
DCAR706|g26907.t1 ........E.............EHLIHLNEICK.......KLKD.A....KFKLNPD.KC
DCAR706|g27157.t1 ........D.............GLRQFLADANI.......WHPN.-....-------.--
DCAR706|g27258.t1 ........-.............-----------.......----.-....-------.--
DCAR706|g27265.t1 ........A.............SVDNILVLLNS.......FHPS.T....EFTFEIE.ES
DCAR706|g27316.t1 ........Dpln.......calKLNRYLVRIQE.......WSEK.W....HIPLNQA.KC
DCAR706|g27384.t1 ........-.............-----------.......----.-....-------.--
DCAR706|g27488.t1 ........D.............-ITTAVKVMNQ.......GL--.-....-------.--
DCAR706|g27568.t1 ........D.............EETETIKMFDL.......YNRA.S....DGKTNVE.KT
DCAR706|g27569.t1 ........D.............EHTGHLKEILQ.......LLNE.S....RFRLNPE.IL
DCAR706|g27635.t1 ........D.............DVLVLLNNINS.......IHPN.I....KFTVELE.KD
DCAR706|g27668.t1 ........-.............-----------.......----.-....-------.--
DCAR706|g27857.t1 ........-.............-----------.......----.-....-------.--
DCAR706|g27925.t1 ........Diqr.......dfmIMNEDLAKAED.......WSNK.W....KLDFNIK.KC
DCAR706|g28032.t1 ........Q.............QLNNYVEKLNK.......IRGS.I....RFTYEFE.QN
DCAR706|g28051.t1 ........-.............-----------.......----.-....-------.--
DCAR706|g28154.t1 ........-.............-----------.......----.-....-------.--
DCAR706|g28224.t1 ........D.............DVLVLLNNINS.......IHPN.I....KFTVELE.KD
DCAR706|g28304.t1 ........-.............-----------.......----.-....-------.--
DCAR706|g28379.t1 ........E.............DVEKLLESINQ.......LHDK.I....KFTCKDE.K-
DCAR706|g28388.t1 .....pfgEacp......llqrLGQQALDNIRE.......YCDY.W....LIELSVK.KT
DCAR706|g28555.t1 ........D.............DHTKHLNRVYS.......VLAH.A....NFLLNIE.KC
DCAR706|g28558.t1 ........-.............-----------.......----.-....-------.--
DCAR706|g28748.t1 ........E.............NYEAFLNIINQ.......WHQN.I....RFTLEVE.N-
DCAR706|g28814.t1 ........K.............DIAKFVKFMNK.......LDPS.I....KFTVEVQ.NS
DCAR706|g28823.t1 ........E.............QHLIDLKNVFQ.......ALRE.A....NLTLKAS.KC
DCAR706|g28850.t1 ........D.............RMKRKLEHT--.......----.-....-------.--
DCAR706|g28931.t1 ........E.............DHKRHLNEVLS.......ILNQ.A....NFQVNPE.KC
DCAR706|g29066.t1 ........Dp...........lVATAILNKDLE.......RVRS.W....-------.--
DCAR706|g29112.t1 ........-.............-----------.......----.-....-------.--
DCAR706|g29136.t1 ........-.............-----------.......----.-....-------.--
DCAR706|g29210.t1 ........-.............-----------.......----.-....-------.--
DCAR706|g29256.t1 ........D.............QHLKDIDDVLG.......RLSE.S....NLTLKAT.KC
DCAR706|g29391.t1 ........V.............DPYTIAALLSS.......FHLS.L....TFTFESE.DE
DCAR706|g29513.t1 ........E.............EHLDHVYKVLQ.......CLRQ.N....NTKLNPP.KC
DCAR706|g29555.t1 ........D.............EINCELA----.......----.-....-------.--
DCAR706|g29962.t1 ........D.............QNIEHLSHILS.......LLRD.A....RIRLNIE.KS
DCAR706|g30131.t1 ........A.............DLKSFVRVFEK.......VTQE.R....GLTMSI-.--
DCAR706|g30186.t1 ........D.............-----------.......----.-....-------.--
DCAR706|g30299.t1 ........D.............HIKDV-HAVLY.......ALN-.-....-------.--
DCAR706|g30305.t1 ........Q.............NINDFLMRINK.......WHPN.I....EFIIE--.--
DCAR706|g30351.t1 ........-.............-----------.......----.-....-------.--
DCAR706|g30469.t1 ........A.............DLEKFIRTFEK.......VAQE.C....EFTMSVK.KT
DCAR706|g30480.t1 ........I.............-----------.......----.-....-------.--
DCAR706|g30730.t1 ........-.............-----------.......----.-....-------.--
DCAR706|g30766.t1 ........E.............EHLDHLQKVLE.......CLNR.N....NLKLDPL.KC
DCAR706|g31154.t1 ........Q.............NYEAFLNTINQ.......WHRN.I....HFTVKVE.NN
DCAR706|g31231.t1 ........-.............-----------.......----.-....-------.--
DCAR706|g31291.t1 ........-.............-----------.......----.-....-------.--
DCAR706|g31526.t1 ........E.............QHLIGIDNVFN.......RIKE.S....GLTLKPS.KC
DCAR706|g31729.t1 ........E.............EHLYHVQQVLH.......ALKL.H....NLTLNPS.KC
DCAR706|g31738.t1 ........Dihd.......ltaHLNIDLLKMHQ.......WSVE.W....QLPLNEQ.KC
DCAR706|g31777.t1 ........-.............-----------.......----.-....-------.--
DCAR706|g31839.t1 ........-.............-----------.......----.-....-------.--
DCAR706|g31995.t1 ........-.............-----------.......----.-....-------.--
DCAR706|g32284.t1 ........-.............-----------.......----.-....-------.--
DCAR706|g32287.t1 ........R.............KMQEKTDRIDT.......RTKS.I....GLKINAK.KT
DCAR706|g32423.t1 ........-.............-----------.......----.-....-------.--
DCAR706|g32446.t1 ........-.............-----------.......----.-....-------.--
DCAR706|g32453.t1 ........-.............-----------.......----.-....-------.--
DCAR706|g32640.t1 ........Svi........csnNLNKDLVTIQD.......WSEK.W....FISLNPK.KC
DCAR706|g32724.t1 ........-.............-----------.......----.-....-------.--
DCAR706|g32768.t1 ........E.............QHLKDIDDVLK.......RIIT.S....DLTLKPS.KC
DCAR706|g32810.t1 ........Dihd.......ltaHLNSDLLKMHQ.......WSVE.W....PLPLNEQ.KC
DCAR706|g32838.t1 ........E.............EHIDHLNQVLI.......QLDE.S....N------.--
DCAR706|g32872.t1 ........V.............D-PYIIAVLLS.......SFHL.S....LAFTFES.KD
DCAR706|g32880.t1 ........K.............-----------.......----.-....-------.--
DCAR706|g32884.t1 ........-.............-----------.......----.-....-------.--
DCAR706|g32950.t1 ........E.............DHVIHLNQICS.......KLNE.A....KFKLNAE.KC
DCAR706|g32958.t1 tqqcldleK.............KLKLFFDQLEY.......YSRL.T....VQPINYS.KT
DCAR706|g33111.t1 ........K.............DHIIHLERVLD.......TLDK.A....NFRLNVG.KS
DCAR706|g33171.t1 ........I.............------RHIMK.......EVDR.W....NKFDPNI.KL
DCAR706|g33254.t1 ........-.............-----------.......----.-....-------.--
DCAR706|g33334.t1 ........I.............RDQHQLDRTNN.......SALK.A....GREINVG.KT
DCAR706|g33428.t1 ........D.............EHLDHPNQVFA.......ALRD.K....QIVLNPP.KC
DCAR706|g33479.t1 ........-.............-----------.......----.-....-------.--
DCAR706|g33481.t1 ........-.............-----------.......----.-....-------.--
DCAR706|g33485.t1 ........T.............EHLKHVELVCM.......ALAR.A....NFRLNTQ.KC
DCAR706|g33492.t1 ........A.............DLEKFIRTFEK.......VTQE.C....GLTMSVK.KT
DCAR706|g33493.t1 ........-.............-----------.......----.-....-------.--
DCAR706|g33668.t1 ........Q.............NYETFLNTINQ.......WHQN.I....HFTVEVE.NN
DCAR706|g34060.t1 ........N.............DIRKVIDQVNKdllliyeWSIT.W....KLYLNID.KC
DCAR706|g34065.t1 .......lEkrfshn.iedlekRAQTVLKALEK.......FSDD.-....-------.--
DCAR706|g34274.t1 ........A.............DIHKLLEILNS.......FDLA.I....QFTVE--.--
DCAR706|g34330.t1 ........D.............QHLKDL---TK.......K---.-....-------.--
DCAR706|g34378.t1 ........-.............-----------.......----.-....-------.--
DCAR706|g34486.t1 ........E.............QHLIDIDNVLN.......RIKE.S....GLTLKTS.KC
DCAR706|g34497.t1 ........-.............-----------.......----.-....-------.--
DCAR706|g34627.t1 ........-.............-----------.......----.-....-------.--
DCAR706|g34668.t1 ........D.............DHLKHISEILS.......ILHE.A....NFQLNPD.KC
DCAR706|g34756.t1 ........K.............DLYSFKK-FMN.......KLQPsI....KFT----.--
DCAR706|g34761.t1 ........N.............DIRKVIDQVNKdllliyeWSIT.W....KLHLNID.KC
DCAR706|g35181.t1 ........E.............QHLEDVNKVCR.......VLSS.A....NFKLNVD.KC
DCAR706|g35214.t1 ........Diqr.......dfmIMNEDLAKVED.......WSNK.W....KLDFNIK.KC
DCAR706|g35261.t1 ........D.............EHIEHLHNILQ.......VLDR.A....NFQLNPS.KC
DCAR706|g35266.t1 ........-.............-----------.......----.-....-------.--
DCAR706|g35295.t1 ........-.............-----------.......----.-....-------.--
DCAR706|g35296.t1 ........Q.............QHLEQLNDSLA.......VLNK.A....NFTLNSP.KC
DCAR706|g35461.t1 ........-.............-----------.......----.-....-------.--
DCAR706|g35495.t1 ........-.............-----------.......----.-....-------.--
DCAR706|g35502.t1 ........N.............EHKQHVNEILS.......ILNK.A....NFQVNPD.KC
DCAR706|g35740.t1 ........E.............QHLLDLEAVFL.......RLKE.A....NLTLKAS.KC
DCAR706|g35812.t1 ........D.............PLESIT-----.......----.-....-------.--
DCAR706|g35815.t1 ........S.............EHCQHLQNVLN.......LLQQ.N....NLQLNTI.KC
DCAR706|g35819.t1 ........E.............KYIQHLAMVLT.......ALEK.A....NVKLNPG.K-
DCAR706|g35904.t1 ........E.............EHVQHLYQVLE.......CLLQ.N....NLKLNPP.KC
DCAR706|g35919.t1 ........D.............DLETYKRPFEK.......VTQE.F....GLTMSVR.KT
DCAR706|g35924.t1 ........E.............EHLSHLNEICQ.......LLKQ.T....KFRLNAS.EC
DCAR706|g35941.t1 ........E.............EHLDYCDKILK.......LLID.A....NITMSLK.KC
DCAR706|g35985.t1 ........Q.............---KDAAALKK.......YMNS.L....HPTIKFS.IE
DCAR706|g35991.t1 ........-.............-----------.......----.-....-------.--
DCAR706|g36001.t1 ........R.............EHIDHIEELF-.......----.-....-------.--
DCAR706|g36054.t1 ........-.............-----------.......----.-....-------.--
DCAR706|g36192.t1 ........Igikf....aqqciDLEKRLHIFFE.......QLEF.-....-------.--
DCAR706|g36276.t1 ........R.............DTIKELTEYLN.......SFKE.L....QFTFEFE.KN
DCAR706|g36314.t1 ........-.............-----------.......----.-....-------.--
DCAR706|g36517.t1 ........D.............--KNIIEDLLN.......P---.L....NQTNNNL.IY
DCAR706|g36644.t1 ........-.............-----------.......----.-....-------.--
DCAR706|g36669.t1 ........Igirf....tdqciDLERRLHRFFEyl...efYATL.A....VQPINYS.KT
DCAR706|g36690.t1 ........E.............QHLVHLNDILN.......RLNQ.A....YFRLNVD.KC
DCAR706|g36859.t1 ........E.............EHVQHLNQVLS.......LLHQ.S....NFQLNPA.NC
DCAR706|g37070.t1 ........E.............EHLLHLEEILS.......RLTE.A....NFRLNID.KC
DCAR706|g37097.t1 ........Hsq........vnlTLNDDLVDVLQ.......WSIQ.W....FLPLNLP.KC
DCAR706|g37107.t1 ........D.............EINRMLNEANS.......RHPN.I....KITSP--.--
DCAR706|g37112.t1 ........E.............EHLLHLEEILS.......RLTE.A....NFRLNID.KC
DCAR706|g37166.t1 ........A.............DLESFVRAFEK.......VTQE.L....SLTMSIK.KT
DCAR706|g37246.t1 ........-.............-----------.......----.-....-------.--
DCAR706|g37548.t1 ........-.............-----------.......----.-....-------.--
DCAR706|g37647.t1 ........Ditt.......avkVMNQDLAGIAA.......WSVK.W....VLFLNVK.KC
DCAR706|g37759.t1 ........-.............-----------.......----.-....-------.--
DCAR706|g37780.t1 ........-.............-----------.......----.-....-------.--
DCAR706|g37807.t1 ........V.............QIEQLVKEL--.......NSKNdL....QFTSEYE.KN
DCAR706|g37864.t1 .....rftD.............QCTDLERRLHS.......FFER.L....E------.--
DCAR706|g37970.t1 ........E.............EHLKHLNEILP.......TLDQ.H....QFQLNHK.KC
DCAR706|g37995.t1 ........E.............QHLEDVSKVCR.......VLSN.A....NFKLNVD.KC
DCAR706|g38113.t1 ........D.............DHIKHLDQVYS.......ALST.A....NFRLKID.KC
DCAR706|g38213.t1 ........I.............GLQCLLDTTVD.......FLAA.R....GGKKPKV.AT
DCAR706|g38215.t1 ........S.............QHEQHLDEILT.......VLND.A....NFQLNPS.KC
DCAR706|g38260.t1 ........-.............-----------.......----.-....-------.--
DCAR706|g38265.t1 ........E.............EHIKHLNEILS.......TLNQ.H....QFQLNPK.KC
DCAR706|g38334.t1 ........D.............EHLLHLNEICD.......ILER.A....RFRLHPE.KC
DCAR706|g38500.t1 ........E.............DHLLHVQQVLE.......KLNI.S....NLKLNPP.KC
DCAR706|g38575.t1 ........Igikf....tqrymELEKRLHIFFE.......QLEFyV....VLTVQPI.--
DCAR706|g38593.t1 ........-.............-----------.......----.-....-------.--
DCAR706|g38644.t1 ........-.............-----------.......----.-....-------.--
DCAR706|g38650.t1 ........E.............DHLKHIKIVLD.......LLRK.H....QLFAKKS.KC
DCAR706|g38713.t1 ........E.............EHRIHLDQVLS.......RLHR.A....NFQLNPL.KC
DCAR706|g38828.t1 ........N.............N----------.......----.-....-------.--
DCAR706|g38952.t1 kpmleyleK.............EGTKVCNELAG.......YSKR.W....KQPINVA.KT
DCAR706|g39179.t1 ........H.............NIPDFLQRMNK.......WHKN.I....KFTVEYE.DN
DCAR706|g39187.t1 ........E.............EHLKHLQTTLD.......ILRK.N....NLYAKAD.KC
DCAR706|g39223.t1 ........-.............-----------.......----.-....-------.--
DCAR706|g39320.t1 ........-.............-----------.......----.-....-------.--
DCAR706|g39355.t1 ........E.............EEEETLNMFAL.......FSKA.S....GGKTNVS.KT
DCAR706|g39428.t1 ........-.............-----------.......----.-....-------.--
DCAR706|g39490.t1 ........T.............------RRFLK.......QVDR.W....NEFDSNI.KL
DCAR706|g39505.t1 ........-.............-----------.......----.-....-------.--
DCAR706|g39731.t1 ........-.............-----------.......----.-....-------.--
DCAR706|g39770.t1 ........P.............QHLEQLNGILS.......VLNK.A....NFTLNAP.KC
DCAR706|g39857.t1 ........-.............-----------.......----.-....-------.--
DCAR706|g40053.t1 tqqcldleK.............KLKLFFDQLEY.......YSRL.T....VQPINYS.KT
DCAR706|g40059.t1 ........D.............EHRIHLEQVLS.......RLHR.A....NFQLNPL.KC
DCAR706|g40124.t1 ........D.............Q------QLSE.......YVNK.L....NIIRSKI.RF
DCAR706|g40253.t1 ........Nfs........dfiEVQNFLNVTAD.......WCVK.N....GISFNIK.KR
DCAR706|g40317.t1 ........-.............-----------.......----.-....-------.--
DCAR706|g40342.t1 ........E.............EHLIHLNEICK.......KLKD.A....KFKLNPD.KC
DCAR706|g40535.t1 ........-.............-----------.......----.-....-------.--
DCAR706|g40564.t1 ........Dlqq.......masDLNNDLVMIEK.......WSQH.W....KLSLNIS.KC
DCAR706|g40575.t1 ........-.............-----------.......----.-....-------.--
DCAR706|g40680.t1 ........D.............EHMKHLNEALA.......ILHA.R....NFQLNPK.KC
DCAR706|g40897.t1 ........Dplv.......ataILNKDLERVRS.......WSVR.W....YIPLNLK.KC
DCAR706|g40916.t1 ........-.............-----------.......----.-....-------.--
DCAR706|g41009.t1 ........A.............DLEKFIRTFE-.......----.-....-------.--
DCAR706|g41010.t1 ........-.............-----------.......----.-....-------.--
DCAR706|g41222.t1 ........-.............-----------.......----.-....-------.--
DCAR706|g41267.t1 ........Q.............VMENSLKQIL-.......----.-....-------.--
DCAR706|g41279.t1 ........I.............-----------.......----.-....-------.--
DCAR706|g41289.t1 ........T.............-NQDVVNINKD.......WSEF.-....-------.--
DCAR706|g41417.t1 ........D.............EHKCHLNEILT.......ILSQ.A....NFQLHPE.KC
DCAR706|g41610.t1 ........-.............-----------.......----.-....-------.--
DCAR706|g41673.t1 ........-.............-----------.......----.-....-------.--
DCAR706|g41868.t1 ........E.............KHVKHMDMVLT.......ALEK.A....NVKLNSV.KC
DCAR706|g41930.t1 ........E.............EHIDHLKEILQ.......LLNE.S....RFRLNPE.KC
DCAR706|g42023.t1 ........Dpii.......ttdTINRDLVRVQK.......WTDT.W....YIPLNIS.KY
DCAR706|g42073.t1 ........K.............EIQELVTDLNR.......K---.-....-------.--
DCAR706|g42167.t1 ........-.............-----------.......----.-....-------.--
DCAR706|g42177.t1 ........-.............-----------.......----.-....-------.--
DCAR706|g42211.t1 ........-.............-----------.......----.-....-------.--
DCAR706|g42280.t1 ........E.............EHLLHVAEIMS.......ILHK.H....NFQLNPK.KC
DCAR706|g42325.t1 ........-.............-----------.......----.-....-------.--
DCAR706|g42353.t1 ........Igikf....tqqciDLEKRLHIFFE.......QLEF.-....-------.--
DCAR706|g42368.t1 ........Q.............KMQEKTDRI--.......----.-....-------.--
DCAR706|g42369.t1 ........Q.............DEHETLHMFHL.......YNRA.S....GGKINVD.KT
DCAR706|g42471.t1 ........E.............DLQKLMDSLVK.......SKEK.F....DMKINVK.KT
DCAR706|g42508.t1 ........Q.............QHVQHLDEILT.......VLNS.A....NFQLNPS.KC
DCAR706|g42513.t1 ........E.............QHLKDIDDVLK.......RIKT.S....GLTLKPS.KC
DCAR706|g42522.t1 ........K.............EHLLYVQEVCQ.......LLEQ.A....NFRLNVD.KC
DCAR706|g42534.t1 ........N.............GITAELEKDKT.......LDQN.I....DISYTI-.--
DCAR706|g42661.t1 ........T.............QIQQLVKEL--.......NSKNdL....QFTFEYE.KD
DCAR706|g42751.t1 ........L.............DLGQHLKSYNE.......QDRH.I....KLTYEIG.KT
DCAR706|g42857.t1 ........E.............QHLIDIDNVLN.......RIKE.S....GLTLKPS.KC
DCAR706|g42953.t1 ........-.............-----------.......----.-....-------.--
DCAR706|g42990.t1 ........D.............EHKKHVTEILS.......ILGK.A....NFQVNAD.RC
DCAR706|g43115.t1 ........A.............DINKLLKILNS.......FDPA.V....QFTVEIE.NN
DCAR706|g43246.t1 ........-.............-----------.......----.-....-------.--
DCAR706|g43333.t1 ........E.............QHLEDVNKLPY.......NIH-.-....-------.--
DCAR706|g43372.t1 ........-.............-----------.......----.-....-------.--
DCAR706|g43521.t1 ........Dlqq.......masDLNNDLVMIEK.......WSQH.W....KLSRNIS.KC
DCAR706|g43531.t1 ........E.............------EDFKK.......NLDR.Y....NLNNPAI.EL
DCAR706|g43548.t1 ........K.............QH---------.......----.-....-------.--
DCAR706|g43571.t1 ........-.............-----------.......----.-....-------.--
DCAR706|g43588.t1 ........E.............DHLSHVQNVLE.......RLNA.N....NLKLNPS.KC
DCAR706|g43614.t1 ........E.............DHKRHFTEILS.......ILQK.A....SFQVNPE.KC
DCAR706|g43618.t1 ........D.............QVKELVEDLNS.......KTTN.L....KFTFEFE.KN
DCAR706|g43629.t1 ........E.............DHLKHIKIVLD.......LLRK.H....QLFAKKS.KC
DCAR706|g43683.t1 ........E.............QHVKDVDKVCQ.......VLAK.A....NFKLNSE.KC
DCAR706|g43697.t1 ........E.............EHQQHLNEILR.......ILAT.A....NFQVNSA.KC
DCAR706|g43709.t1 ........K.............QHVQHLDEILT.......VLNN.P....SFQLNPS.KS
DCAR706|g43766.t1 ........E.............------TQVQA.......WLLH.W....NRMDNDNiKL
DCAR706|g43867.t1 ...steviT.............NIQKIAQQTLN.......----.-....-------.--
DCAR706|g43950.t1 ........E.............DLKESLDKANT.......WHAN.T....KLDYKIG.KS
DCAR706|g44059.t1 ........-.............-----------.......----.-....-------.--
DCAR706|g44143.t1 ........-.............-----------.......----.-....-------.--
DCAR706|g44147.t1 ........Igirf....tdqciDLERRLHRFFE.......YFKF.YailaVQPINYS.KT
DCAR706|g44192.t1 ........-.............-----------.......----.-....-------.--
DCAR706|g44207.t1 ........D.............EHLDHLNQVFT.......ALRD.K....QIVLNPP.KC
DCAR706|g44232.t1 ........H.............NIPDFLQRMNK.......WHKN.I....KFTVEYE.DN
DCAR706|g44416.t1 ........-.............-----------.......----.-....-------.--
DCAR706|g44433.t1 ........S.............QIKCLVDDFNN.......LNES.L....KFEFEYQ.KN
DCAR706|g44512.t1 ........E.............EHLNHLQQ---.......----.-....-------.--
DCAR706|g44563.t1 ........-.............-----------.......----.-....-------.--
DCAR706|g44713.t1 ........E.............HHLEDLHSVLE.......RIKI.N....GLTLKPS.KC
DCAR706|g44822.t1 ........E.............SL---------.......----.-....-------.--
DCAR706|g44825.t1 ........-.............-----------.......----.-....-------.--
DCAR706|g44883.t1 ........-.............-----------.......----.-....-------.--
DCAR706|g44913.t1 ........Npst.......cnnVMNKDLVRVQD.......WSER.W....YIPLNPK.KC
DCAR706|g45013.t1 ........-.............-----------.......----.-....-------.--
DCAR706|g45065.t1 ........A.............NHVKHLDLVLD.......ALEK.A....NVKLNAA.KC
DCAR706|g45105.t1 ........A.............NHVKHLDLILD.......ALEK.A....NVKLNAA.KC
DCAR706|g45229.t1 ........Dihd.......ltaHLNNDLLKMHQ.......WSAE.W....QLPVNEK.KC
DCAR706|g45230.t1 ........E.............EHQQHLNEILG.......ILAT.A....NFQVNSA.KC
DCAR706|g45238.t1 ........Q.............QHLEQLNDILA.......VLNK.A....NFTLNAP.KC
DCAR706|g45420.t1 ........L.............NLETFIRTFEK.......ITQE.F....GLTMSVK.KT
DCAR706|g45424.t1 ........D.............KHVEHLDLVLH.......ALDK.A....NVKLNAA.KC
DCAR706|g45640.t1 ........-.............-----------.......----.-....-------.--
DCAR706|g45755.t1 ........-.............-----------.......----.-....-------.--
DCAR706|g45820.t1 ........T.............DHKRHLSEILS.......LLTK.A....NFQVNPD.KC
DCAR706|g45830.t1 ........-.............-----------.......----.-....-------.--
DCAR706|g45854.t1 ........E.............EHLNHLQQVFS.......TLND.K....QIVLSPP.KC
DCAR706|g45949.t1 ........D.............EHIKHLGEILS.......TLHK.H....NFQLNPA.KC
DCAR706|g45986.t1 ........L.............DLEKHLKSYNE.......QDRH.I....KLTYEID.KT
DCAR706|g45988.t1 ........-.............-----------.......----.-....-------.--
DCAR706|g46046.t1 ........D.............QHLKDINDVLG.......RLRQ.S....NLTLKAS.KC
DCAR706|g46054.t1 ........Q.............KMQEKTDRIDT.......HSKS.I....GLKINAK.KT
DCAR706|g46192.t1 ........-.............-----------.......----.-....-------.--
DCAR706|g46209.t1 ........E.............EHIDHLNQVLI.......RLDE.S....NFQLNPP.KC
DCAR706|g46293.t1 ........-.............-----------.......----.-....-------.--
DCAR706|g46432.t1 ........E.............DHLKHIKIVLD.......LLRK.H....QLFAKKS.KC
DCAR706|g46567.t1 ........IgekytkqcidlerRMKLFLDNLAY.......YALL.N....VQPINWS.KT
DCAR706|g46627.t1 ........-.............-----------.......----.-....-------.--
DCAR706|g46848.t1 ........E.............EHIKHLQEVFG.......VLSE.H....QFMLNLD.KC
DCAR706|g46924.t1 ........-.............--QRDIALFVR.......FMNK.L....ESSIKFT.IE
DCAR706|g47002.t1 ........-.............-----------.......----.-....-------.--
DCAR706|g47066.t1 ........Ekrlsen.ikylesPTKVVLEALEK.......FADD.H....ILPVNVD.KT
DCAR706|g47095.t1 ........E.............QHLIDIDNVLN.......RIKE.S....GLTLKPS.KC
DCAR706|g47359.t1 ........I.............RAQQQLDRTNN.......SALK.A....DLEINVG.KT
DCAR706|g47385.t1 ........D.............--SSIINELQN.......LLNN.V....NSNL---.--
DCAR706|g47386.t1 ........E.............QHLQHLNQILS.......ILNQ.-....-------.--
DCAR706|g47427.t1 ........-.............-----------.......----.-....-------.--
DCAR706|g47447.t1 ........K.............EHLQHLDESLS.......VLKQ.A....NFQLNPS.KC
DCAR706|g47544.t1 ........D.............EHMKHLNEVLA.......ILHA.R....NFQLNPK.KC
DCAR706|g47592.t1 ........-.............-----------.......----.-....-------.--
DCAR706|g47600.t1 ........-.............-----------.......----.-....-------.--
DCAR706|g47604.t1 ........-.............-----------.......----.-....-------.--
DCAR706|g47621.t1 ........-.............-----------.......----.-....-------.--
DCAR706|g47634.t1 ........E.............QHLQHLNQILS.......ILNQ.H....QFQLNYK.KC
DCAR706|g47676.t1 ........E.............EHIIHVHEVLG.......KLSA.N....NLKINPP.KC
DCAR706|g47690.t1 ........-.............-----------.......----.-....-------.--
DCAR706|g47693.t1 ........-.............-----------.......----.-....-------.--
DCAR706|g47707.t1 ........K.............QHVTDIEEVLG.......ALNT.A....NVKLNVK.KC
DCAR706|g47784.t1 ........-.............-----------.......----.-....-------.--
DCAR706|g47809.t1 ........K.............ELEDLLNQ---.......----.-....-------.--
DCAR706|g47814.t1 ........Emklsdn.ikflqrQAKSVLKGLEK.......LADD.H....ILPVNVA.KT
DCAR706|g47825.t1 ........K.............EHLTHLKDVLA.......TLTK.A....NFRLNPA.KC
DCAR706|g47834.t1 ........N.............CVQKILHVLNS.......YHPN.I....QFTVETE.QN
DCAR706|g47839.t1 ........E.............DAEKFLHTINI.......WHDN.L....KFTIERE.KQ
DCAR706|g47856.t1 ........-.............-----------.......----.-....-------.--
DCAR706|g47905.t1 ........D.............EHLQHLQQVLQ.......CLNQ.S....NLKLNPP.KC
DCAR706|g47987.t1 ........Nili.......senMLNQDLENVLE.......WTEF.W....QLPLNLK.KC
DCAR706|g48001.t1 ........-.............-----------.......----.-....-------.--
DCAR706|g48009.t1 ........E.............DHKRHLNEVLS.......ILNQ.A....NFQVNPE.KC
DCAR706|g48010.t1 ........D.............MIQNLKTHLNN.......----.-....-------.--
DCAR706|g48018.t1 ........Q.............QHLEQLNDILA.......VLNK.A....NFTLNSP.KC
DCAR706|g48039.t1 ........E.............QHLDHLKQVFA.......ALED.K....NITLNPP.KC
DCAR706|g48051.t1 ........-.............-----------.......----.-....-------.--
DCAR706|g48129.t1 ........Q.............QHLTHLNEVLS.......VLHK.A....NLQLNPH.KC
DCAR706|g48178.t1 ........-.............-----------.......----.-....-------.--
DCAR706|g48180.t1 ........E.............HHVQHIDLVIG.......ALNK.A....NIKLNIE.KC
DCAR706|g48262.t1 ........I.............RARQQLDRTNN.......SALK.A....GLEINVG.KT
DCAR706|g48298.t1 ........-.............SLEAITDQLRK.......ADEKdA....NIRISRS.IG
DCAR706|g48342.t1 ........E.............EHLEHFAQICS.......VLHQ.A....NFRLSPS.K-
DCAR706|g48423.t1 ........-.............-----------.......----.-....-------.--
DCAR706|g48453.t1 ........K.............EHLLHIQEVCQ.......LLEQ.A....NFRLNVD.KC
DCAR706|g48556.t1 ........E.............EHIDHLNQVLI.......QLDE.S....NFQLNPS.KC
DCAR706|g48775.t1 ........E.............EHLDHLQKVLE.......CVNR.N....NLKLDPL.KC
DCAR706|g48798.t1 ........-.............-----------.......----.-....-------.--
DCAR706|g48950.t1 ........-.............-----------.......----.-....-------.--
DCAR706|g49057.t1 ........E.............EHMKHLQDVFS.......VLSE.H....RFTLNPD.KC
DCAR706|g49120.t1 ........-.............-----------.......----.-....-------.--
DCAR706|g49297.t1 ........E.............EHLSHLDEICQ.......LLKQ.A....KFRLNAS.KC
DCAR706|g49343.t1 ........E.............EHLKHLQTTLD.......ILRK.N....NLYAKAD.KC
DCAR706|g49379.t1 ........-.............-----------.......----.-....-------.--
DCAR706|g49401.t1 ........E.............QHLLHLDDILN.......RLNE.A....NFRLNV-.--
DCAR706|g49498.t1 ........N.............EETETIAMFDL.......YNQA.S....GAKTNTE.KT
DCAR706|g49521.t1 ........Ekrlsdn.ikyietQAKVVLKALEK.......FSDD.H....ILPVNIS.KT
DCAR706|g49555.t1 ........Igirf....tdqciDLERRLHRFFE.......YLEF.YailaVQPINYP.KT
DCAR706|g49606.t1 ........-.............-----------.......----.-....-------.--
DCAR706|g49668.t1 ........-.............-----------.......----.-....-------.--
DCAR706|g49714.t1 ........E.............KHAKHMDMVST.......TLEK.A....NVKLNSV.KC
DCAR706|g49935.t1 ........K.............DHIIHLERVLD.......TLDK.A....NFRLNVE.KS
DCAR706|g49937.t1 ........E.............DHKRHLNEVLS.......ILNQ.A....NFQVNPE.KC
DCAR706|g49960.t1 ........-.............-----------.......----.-....-------.--
DCAR706|g50372.t1 ........-.............-----------.......----.-....-------.--
DCAR706|g50394.t1 ........D.............HIKDVHA-GLY.......ALNS.H....NFKLNTP.KC
                                                                              

AI1M_Yeast        LITa..tETPARFLGYNI
Athena_Av         EYQi.skS--LPFLDILL
Athena_Hc         TRSf.gsT--IEYLDVLV
Athena_Pr         TRTi.gsK--IEFLDVSI
AthenaL2_Av       SANi.slH--ADFLDLH-
AthenaL3_Av       KANi.sn--QVNFLDLQI
AthenaM_Av        ---....-----------
AthenaO_Av        TAD...iSQSVNFLDVSI
BEL_Drome         SNSs.aaDSPVKVLGIQW
Cer1_Caeel        HIA....KKEVEYLGHKV
Cercyon_Sm        ESNd..k---LPFLDILI
COB3_Marpo        RLGh.vvEEKATFLGMRL
COI1_Podan        LITn.asEDKAYFLGTEI
Copia_Drome       FIGi.emQEDKIYLSQSA
CRE1_Crifa        MVVl.pvVAEARILGAHF
CRE2_Crifa        HHLi..aQGVVRILGAGF
CZAR_Tcruzi       EVLy..iRPFARVLGAGV
DIRS1_Dictyo      VLE...pTQSITFLGLQI
Doc_Drome         KQV....-----------
dpol_DHBV         TPS...pVTEIRFLGYQI
dpol_HBV          KRW....GYSLNFMGYVI
DRE_Dictyo        SCI....KSNERYLGFDF
EC67_Ecoli        RLTy..kTSRQEVTGLTV
EC86_Ecoli        CISg..pRSQRKVTGLVI
EC107_Ecoli       CLIa..aCKRQQVTGIVV
GilM_Giain        SSTq..a-GAISFMGTRV
Gypsy_Drome       RFF....KESVEYLGFIV
Hebe1_Av          ELI....-----------
Hebe2_Av          ELI....-----------
Hebe7_Av          EL-....-----------
Hebe8_Av          EL-....-----------
Hebe10_Av         E--....-----------
I_Drote           QHL....-----------
Jockey_Drome      ANV....-----------
Juno1_Av          HIA....QTSIDYLGHHI
Juno2_Av          EIA....RTEILFLGHII
Juno3_Av          EFV....QKRIQFLGHM-
Juno4_Av          HIA....QTSIDYLGHHI
Juno4a_Av         SIC....KKELDYLGFRI
Juno4b_Av         SVA....RKQLDYLGFRI
Lian_Aedae        SIV....-----------
LINE1_Human       QAF....SKRIKYLGIQL
LINE1_Wolf        VAFl.ytN----------
LtrA_Lacla        LITh..sSQPARFLGYDI
Mag_Av            SFF....VKEVSYLGFII
Maui_Takru        EVM....-----------
Mdg3_Drome        EFM....QSSIKYLGFII
Micropia_Drome    NFM....QRRIHFLGHII
MX65_Myxxa        RVQr..rGGAQRVTGVTV
Neptune_Fr        KTEi.nkH-SINFLDTTV
NeSL_Caeel        ASLl.deNTTYKYLGVQT
orf2_Calot        RIVa.sqEVGFNFLGFNV
Pao_Bmori         SEIs.stINERRWLPTKH
Pat_Panre         SVT...pQREVKWLGVVF
Penelope1_Av      ---....-----------
Penelope1a_Av     NS-....---IAFLD---
Penelope2_Av      NQ-....---IAFLDVL-
Penelope2a_Av     FE-....---LPFLDVKV
Penelope3_Av      NS-....---LPFLDINI
Penelope3a_Av     ---....-----------
Penelope3b_Av     NSL....----AFLDIL-
Penelope5a_Av     TYEd.ekDDRLSFLDVQV
Penelope_Dv       TMEl.ekDGKLPFLDSIV
pol_BAEVM         QIC....QTKVTYLGYIL
pol_CERV          QLF....KEKINFLGLEI
pol_HTLV2         QQT....PGQIRFLGQVI
Poseidon_Tn       TREd.vkGDSLAFLDCEI
pseudo_Shark      TWTi.snT-SLSFLDLSV
R1_Dromr          FTIs.ik-----------
R2_Drome          FTVl.krTDEWKYLGINF
R4_Av             AVA....-----------
R9_4_Av           MSI....-----------
R9_Av             MSI....-----------
R9a_Av            MSI....-----------
RTE1_Av           KTM....-----------
RTE2_Av           CVM....-----------
RTE3_Av           ECMs.isKNKI-------
RTE4_Av           QLLt.nq-----------
RTE_BovB_Av       FVM...t-----------
SART1_Bommo       EA-....-----------
SLACS_Trybg       EVLr.ttQVMEHILGQPM
Soliton1_Av       YWT....-----------
Soliton2_Av       VVQ....-----------
Soliton3_Av       VM-....-----------
Soliton4_Av       V--....-----------
Soliton5_Av       ---....-----------
Soliton6_Av       KAM....-----------
Soliton6a_Av      K--....-----------
Soliton6b_Av      KAM....-----------
Soliton7_Av       ---....-----------
Soliton8_Av       ---....-----------
Soliton9a_Av      ---....-----------
Soliton9b_Av      ---....-----------
Ta11_Arath        SVMs.irNTIKVSLGIHK
Tad1_Neuro        ELMl.qpTESTRFLGVWL
TelKA1_Av         HFC....RRETKYLGHII
TelKA1a_Av        QFC....RREMRYLGHVI
TelKA2_Av         HFC....RNEIKYLGHII
TelKA3a_Av        NFC....LPEIKYLGHLV
TelKA3b_Av        NFC....LPEIKYLGHLV
TelKA4_Av         HFC....KTHLKYLGHIV
TERT1_Calb        VVVt.ttKTSIDFVGLEV
TERT_Giain        ---f.apIATLDCS-REP
TERT_Ratno        VVNl.paHCLFPWCGLLL
TERT_Schpo        VINn.esKKRMPFFGFSV
Tf2_Schpo         EFH....QSQVKFIGYHI
Tnt1_Tobac        LG-....-PAQQILGMKI
TRAS1_Bommo       CAMt..i-----------
TRS1_Trybr        KGTi.gaDRTPKLLGVTF
Tx1_Av            EILw..i-----------
Ty3_Caeel         HIA....KKEVEYLGHKV
Ty3_Yeast         KFA....SEETEFLGYSI
Vesta1a_Av        VFA....VQEIDYLGHTV
Vesta1b_Av        VFA....ADEIDYLGHTI
Vesta2_Av         KFF....HRKIDYLSHI-
Vesta3_Av         ELA....KEQIEYLGHVV
Vesta4a_Av        ELA....VEKVVVLGHTI
Vesta4b_Av        EIA....VTKVEFLGHIV
Vesta5_Av         EVF....RTNIDYLGHTI
Vesta6a_Av        SIA....KQSIEFLSHTI
Vesta6b_Av        SIA....VETIEFLSHI-
Vesta6c_Av        TIA....ARKIEFLGHVV
Vesta7_Av         SFA....KSSIDYLGHTV
Vesta_Pr          ELL....VSQINYLGHTI
YM40_Marpo        RITn.lsRSEALFLGTLI
Zepp_Chlvu        QALa.asSDGVKHLGIPL
DCAR706|g1150.t1  KSI....-----------
DCAR706|g2233.t1  ---....-----------
DCAR706|g2894.t1  ---....-----------
DCAR706|g4506.t1  CIMs..lK----------
DCAR706|g5243.t1  ALF....HEQIEYLAHEI
DCAR706|g5529.t1  QLF....KPEIEYLGHIV
DCAR706|g5705.t1  ---....-----------
DCAR706|g5740.t1  ---....-----------
DCAR706|g5909.t1  ---....-----------
DCAR706|g6069.t1  KAMi..fS----------
DCAR706|g6094.t1  ---....-----------
DCAR706|g6288.t1  ---....---LPFLDV--
DCAR706|g7269.t1  ---....-----------
DCAR706|g7412.t1  SIA....QSKINYLGHTI
DCAR706|g7972.t1  N--....--KLSFLDV--
DCAR706|g8012.t1  TLA....RKELDYLGYRI
DCAR706|g8135.t1  SE-....-HTLPFLDVL-
DCAR706|g8447.t1  ---....-----------
DCAR706|g8526.t1  ---....-----------
DCAR706|g8627.t1  ---....-----------
DCAR706|g9156.t1  GVL....----AFLDVLI
DCAR706|g10099.t1 MIV....VQEIESLSHTV
DCAR706|g10506.t1 YE-....---LPFLDVKI
DCAR706|g10811.t1 ---....-----------
DCAR706|g10952.t1 ---....-----------
DCAR706|g11010.t1 HI-....-----------
DCAR706|g11470.t1 CIMs..lK----------
DCAR706|g11566.t1 EMI....-----------
DCAR706|g11629.t1 ---....-----------
DCAR706|g11740.t1 ---....-----------
DCAR706|g11821.t1 EVA....RTQTDYLGHQI
DCAR706|g12153.t1 AWM...fV----------
DCAR706|g12211.t1 ---....-----------
DCAR706|g12828.t1 VAMl..iHSQIQ------
DCAR706|g12865.t1 NIA....QQAIDYLGHHI
DCAR706|g13300.t1 HLF....QQHVQALGHII
DCAR706|g13603.t1 DQ-....---LPFLDVNV
DCAR706|g14236.t1 ---....-----------
DCAR706|g14416.t1 ---....-----------
DCAR706|g14554.t1 ---....-----------
DCAR706|g14568.t1 ESI....-----------
DCAR706|g14677.t1 ---....-----------
DCAR706|g14965.t1 SIA....HSNIDYLGYTI
DCAR706|g15705.t1 ---....-----------
DCAR706|g15854.t1 CIV....-----------
DCAR706|g15881.t1 VFK....QPKIEYFGLV-
DCAR706|g15902.t1 NIA....HQAINFLCHR-
DCAR706|g16028.t1 G--....--ELPFLDVLI
DCAR706|g16123.t1 QFC....RRELKYLGHLV
DCAR706|g16526.t1 EIA....KEEIGFLGHHI
DCAR706|g16934.t1 NMV....KTELKYLGHVI
DCAR706|g17130.t1 NVF....-----------
DCAR706|g17180.t1 ---....-----------
DCAR706|g17326.t1 G--....--QLPYLDV--
DCAR706|g17433.t1 ---....-----------
DCAR706|g17667.t1 TIT....VREIEFL----
DCAR706|g17671.t1 ---....-----------
DCAR706|g17876.t1 ---....-----------
DCAR706|g17893.t1 VS-....-----FLD---
DCAR706|g18009.t1 KRM....-----------
DCAR706|g18135.t1 ---....-----------
DCAR706|g18211.t1 EVF....-----------
DCAR706|g18280.t1 ---....-----------
DCAR706|g18442.t1 ---....-----------
DCAR706|g18511.t1 ---....-----------
DCAR706|g18556.t1 ---....-----------
DCAR706|g18655.t1 KAMl..vH----------
DCAR706|g18698.t1 KAI....-----------
DCAR706|g18782.t1 ---....-----------
DCAR706|g18791.t1 ---....-----------
DCAR706|g19054.t1 EVA....RTQTDYLGHQI
DCAR706|g19056.t1 TIA....KTQIEYLGHLI
DCAR706|g19104.t1 AIA....QSQIDYLGHSI
DCAR706|g19566.t1 ---....-----------
DCAR706|g19587.t1 EYI....-----------
DCAR706|g19800.t1 HFC....HRELKYLGHIV
DCAR706|g19831.t1 KLR...qEFKL-------
DCAR706|g19832.t1 ---....-----------
DCAR706|g20334.t1 ---....-----------
DCAR706|g20411.t1 GVL....----AFLDVLI
DCAR706|g20506.t1 ---....-----------
DCAR706|g20624.t1 ---....-----------
DCAR706|g20646.t1 VIQ....-----------
DCAR706|g20672.t1 KTM...vI----------
DCAR706|g20715.t1 HIV....KTTINFLGH--
DCAR706|g20734.t1 EFG....KLSTQFLGHM-
DCAR706|g20804.t1 NRM....-----------
DCAR706|g20867.t1 ---....-----------
DCAR706|g20872.t1 TIM....TTKLEFLGHTI
DCAR706|g20978.t1 ---....-----------
DCAR706|g21138.t1 SIA....HSNIDCLGYTI
DCAR706|g21139.t1 SIA....HSNIDCLGYTI
DCAR706|g21300.t1 ---....-----------
DCAR706|g21457.t1 YYQ...iNRSVDFLDVTI
DCAR706|g21556.t1 ---....-----------
DCAR706|g21787.t1 ---....-----------
DCAR706|g21860.t1 ---....-----------
DCAR706|g21976.t1 ---....-----------
DCAR706|g21986.t1 VAM....-----------
DCAR706|g22054.t1 ---....-----------
DCAR706|g22055.t1 ---....-----------
DCAR706|g22135.t1 AWM...fV----------
DCAR706|g22193.t1 ---....-----------
DCAR706|g22285.t1 FFC....RRELKYLGHIV
DCAR706|g22323.t1 IS-....---VDFLDV--
DCAR706|g22349.t1 ---....-----------
DCAR706|g22402.t1 RTM....E----------
DCAR706|g22479.t1 NIM...vVNE--------
DCAR706|g22517.t1 ---....-----------
DCAR706|g22746.t1 EIA....KQEIDYLGHRI
DCAR706|g22821.t1 HFC....HRELKYLGHIV
DCAR706|g22842.t1 EIA....KREIGFLGHQV
DCAR706|g22911.t1 NT-....---LSFLDVKI
DCAR706|g22962.t1 SLA....RKQLDYLGYRI
DCAR706|g22975.t1 ---....ESNLSFLDVL-
DCAR706|g22979.t1 EAL....-----------
DCAR706|g22989.t1 TYE...iGNTANYLDVTI
DCAR706|g23112.t1 NFA....QQA--------
DCAR706|g23134.t1 SLA....RQPIDYLGHTI
DCAR706|g23289.t1 ---....NNKLPFLDV--
DCAR706|g23302.t1 ---....-----------
DCAR706|g23384.t1 NS-....---ISFLDVQI
DCAR706|g23526.t1 SIA....QPKIDYLGHSI
DCAR706|g23635.t1 HLI....-----------
DCAR706|g23649.t1 KTM...vI----------
DCAR706|g23801.t1 FFA....RQELKYLGHIV
DCAR706|g23833.t1 QIA....RNEINYLGHHI
DCAR706|g23892.t1 KAM....-----------
DCAR706|g23898.t1 ---....-----------
DCAR706|g24024.t1 ---....-----------
DCAR706|g24109.t1 ---....-----------
DCAR706|g24121.t1 ---....-----------
DCAR706|g24215.t1 DIC....KKGIKFLGHQI
DCAR706|g24293.t1 EML....-----------
DCAR706|g24319.t1 ---....-----------
DCAR706|g24709.t1 DQ-....---LNYLDVL-
DCAR706|g24783.t1 KAMi..vH----------
DCAR706|g24804.t1 ---....-----------
DCAR706|g24834.t1 ---....-----------
DCAR706|g25014.t1 GSI....-----------
DCAR706|g25092.t1 ---....-----------
DCAR706|g25100.t1 TIQl..fHTE--------
DCAR706|g25143.t1 QFC....RQELKYLGHLV
DCAR706|g25258.t1 ---....-----------
DCAR706|g25403.t1 AGM....-----------
DCAR706|g25426.t1 ---....-----------
DCAR706|g25441.t1 SLA....N----------
DCAR706|g25793.t1 KAM....-----------
DCAR706|g25865.t1 ---....-----------
DCAR706|g25949.t1 ---....-----------
DCAR706|g25999.t1 EYQw..iHKRIT------
DCAR706|g26075.t1 KAMi..fS----------
DCAR706|g26084.t1 ---....-----------
DCAR706|g26131.t1 ---....-----------
DCAR706|g26238.t1 ---....-----------
DCAR706|g26240.t1 KAMi..fS----------
DCAR706|g26259.t1 ---....-----------
DCAR706|g26422.t1 ---....-----------
DCAR706|g26489.t1 KTV....-----------
DCAR706|g26612.t1 SIV....HLKIDYLGYTI
DCAR706|g26847.t1 E--....--KLAFLDVL-
DCAR706|g26907.t1 TIV....KTKIEYLGHVI
DCAR706|g27157.t1 ---....-----------
DCAR706|g27258.t1 ---....-----------
DCAR706|g27265.t1 NT-....---LPFLDVSI
DCAR706|g27316.t1 EAI....-----------
DCAR706|g27384.t1 ---....-----------
DCAR706|g27488.t1 ---....-----------
DCAR706|g27568.t1 EVF....-----------
DCAR706|g27569.t1 KT-....--ETQYLGHNI
DCAR706|g27635.t1 N--....--KLAFLDVLI
DCAR706|g27668.t1 ---....-----------
DCAR706|g27857.t1 ---....-----------
DCAR706|g27925.t1 VSMf..fT----------
DCAR706|g28032.t1 ---....-DKISFLDT--
DCAR706|g28051.t1 ---....-----------
DCAR706|g28154.t1 ---....-----------
DCAR706|g28224.t1 N--....--KLAFLDVLI
DCAR706|g28304.t1 ---....-----------
DCAR706|g28379.t1 ---....-----------
DCAR706|g28388.t1 VGLi..vHS---------
DCAR706|g28555.t1 EVC....QREIKFLGHRV
DCAR706|g28558.t1 ---....-----------
DCAR706|g28748.t1 ---....-----------
DCAR706|g28814.t1 N--....--KLPFLD---
DCAR706|g28823.t1 CFC....RREMKYLGHII
DCAR706|g28850.t1 ---....-----------
DCAR706|g28931.t1 TIT....VREMEFL----
DCAR706|g29066.t1 ---....-----------
DCAR706|g29112.t1 ---....-----------
DCAR706|g29136.t1 ---....-----------
DCAR706|g29210.t1 ---....-----------
DCAR706|g29256.t1 HFC....QKELRYLGHIV
DCAR706|g29391.t1 NN-....--SIPFLDVQI
DCAR706|g29513.t1 SIA....QPKIDYLGHSI
DCAR706|g29555.t1 ---....-----------
DCAR706|g29962.t1 EFV....KTKMNYLGHHI
DCAR706|g30131.t1 ---....-----------
DCAR706|g30186.t1 ---....-----------
DCAR706|g30299.t1 ---....-----------
DCAR706|g30305.t1 ---....-----------
DCAR706|g30351.t1 ---....-----------
DCAR706|g30469.t1 CMMs..lK----------
DCAR706|g30480.t1 ---....-----------
DCAR706|g30730.t1 ---....-----------
DCAR706|g30766.t1 SIV....QSKINYLDHTI
DCAR706|g31154.t1 G--....--QLPYLDVTI
DCAR706|g31231.t1 ---....-----------
DCAR706|g31291.t1 ---....-----------
DCAR706|g31526.t1 FFC....RHELKYLGYII
DCAR706|g31729.t1 EIA....KQRIEYLGHII
DCAR706|g31738.t1 KSM....-----------
DCAR706|g31777.t1 ---....-----------
DCAR706|g31839.t1 ---....-----------
DCAR706|g31995.t1 ---....-----------
DCAR706|g32284.t1 ---....-----------
DCAR706|g32287.t1 NIM....-----------
DCAR706|g32423.t1 ---....-----------
DCAR706|g32446.t1 ---....-----------
DCAR706|g32453.t1 ---....-----------
DCAR706|g32640.t1 ESI....-----------
DCAR706|g32724.t1 ---....-----------
DCAR706|g32768.t1 FFC....HQELKYLG---
DCAR706|g32810.t1 ESM....-----------
DCAR706|g32838.t1 ---....-----------
DCAR706|g32872.t1 EN-....-NSIPFLDVQI
DCAR706|g32880.t1 ---....-----------
DCAR706|g32884.t1 ---....-----------
DCAR706|g32950.t1 AVA....KTQIEYLGHVI
DCAR706|g32958.t1 EGI....-----------
DCAR706|g33111.t1 EIA....KEELGFLGHHI
DCAR706|g33171.t1 SAD...iRFEANFLDL--
DCAR706|g33254.t1 ---....-----------
DCAR706|g33334.t1 KRM....-----------
DCAR706|g33428.t1 ETA....VQKINYLGHTI
DCAR706|g33479.t1 ---....-----------
DCAR706|g33481.t1 ---....-----------
DCAR706|g33485.t1 EVF....KTRIDFLGHTI
DCAR706|g33492.t1 CIMs..lK----------
DCAR706|g33493.t1 ---....-----------
DCAR706|g33668.t1 G--....--QLPYLDV--
DCAR706|g34060.t1 KAM....-----------
DCAR706|g34065.t1 ---....-----------
DCAR706|g34274.t1 ---....-----------
DCAR706|g34330.t1 ---....-----------
DCAR706|g34378.t1 ---....-----------
DCAR706|g34486.t1 FFC....RRELQYQGHIV
DCAR706|g34497.t1 ---....-----------
DCAR706|g34627.t1 ---....-----------
DCAR706|g34668.t1 TIM....TTKLEFLGHTI
DCAR706|g34756.t1 ---....-----------
DCAR706|g34761.t1 KAT....-----------
DCAR706|g35181.t1 EFF....KQQIEYLGHKI
DCAR706|g35214.t1 VSMf..fT----------
DCAR706|g35261.t1 SFI....KNEIDYLGHTI
DCAR706|g35266.t1 ---....-----------
DCAR706|g35295.t1 ---....-----------
DCAR706|g35296.t1 SLF....QTTINYLGHTI
DCAR706|g35461.t1 ---....-----------
DCAR706|g35495.t1 ---....-----------
DCAR706|g35502.t1 TIA....VQEIEYLSHVI
DCAR706|g35740.t1 EFC....RKELKYLGHLI
DCAR706|g35812.t1 ---....-----------
DCAR706|g35815.t1 EIA....KQEIDYLGHRI
DCAR706|g35819.t1 ---....-----------
DCAR706|g35904.t1 TIA....QPKIDYLGHTI
DCAR706|g35919.t1 CIM....-----------
DCAR706|g35924.t1 EVA....RTETHYLGHY-
DCAR706|g35941.t1 HLF....QQHVQALGHII
DCAR706|g35985.t1 VQN....DNKLPFLDV--
DCAR706|g35991.t1 ---....-----------
DCAR706|g36001.t1 ---....-----------
DCAR706|g36054.t1 ---....-----------
DCAR706|g36192.t1 ---....-----------
DCAR706|g36276.t1 NI-....---ITFLDV--
DCAR706|g36314.t1 ---....-----------
DCAR706|g36517.t1 TFKs..sTTKINFLDVNI
DCAR706|g36644.t1 ---....-----------
DCAR706|g36669.t1 KAM....-----------
DCAR706|g36690.t1 HIA....KTTINFLGH--
DCAR706|g36859.t1 QIA....RNEINYLGHHI
DCAR706|g37070.t1 NIV....KQAINFLGHRI
DCAR706|g37097.t1 VSMc.fsK----------
DCAR706|g37107.t1 ---....-----------
DCAR706|g37112.t1 NIA....KQAINFLGHRI
DCAR706|g37166.t1 CIM....-----------
DCAR706|g37246.t1 ---....-----------
DCAR706|g37548.t1 ---....-----------
DCAR706|g37647.t1 AGM....-----------
DCAR706|g37759.t1 ---....-----------
DCAR706|g37780.t1 ---....-----------
DCAR706|g37807.t1 H--....--KIPFLDVLI
DCAR706|g37864.t1 ---....-----------
DCAR706|g37970.t1 IVA....VQQVEFLSHII
DCAR706|g37995.t1 EFF....KQQIEYLGHKI
DCAR706|g38113.t1 DIC....KNGIKFLGHQI
DCAR706|g38213.t1 QPMfdvkGESISMLG---
DCAR706|g38215.t1 SLI....HPQMDYLGHTV
DCAR706|g38260.t1 ---....-----------
DCAR706|g38265.t1 LIV....TQQVEFLSHII
DCAR706|g38334.t1 EIA....KTQTNYLDHE-
DCAR706|g38500.t1 SLA....QSQINYLRHT-
DCAR706|g38575.t1 ---....-----------
DCAR706|g38593.t1 ---....-----------
DCAR706|g38644.t1 ---....-----------
DCAR706|g38650.t1 EFG....VERLEFLGHIV
DCAR706|g38713.t1 AIA....---IDYLGHRV
DCAR706|g38828.t1 ---....-----------
DCAR706|g38952.t1 ---....-----------
DCAR706|g39179.t1 N--....--KIPFLDT--
DCAR706|g39187.t1 EFL....CPQLEFLGHIV
DCAR706|g39223.t1 ---....-----------
DCAR706|g39320.t1 ---....-----------
DCAR706|g39355.t1 EIL....-----------
DCAR706|g39428.t1 ---....-----------
DCAR706|g39490.t1 ATN...iGLHANFLDLHI
DCAR706|g39505.t1 ---....-----------
DCAR706|g39731.t1 ---....-----------
DCAR706|g39770.t1 SLF....RSTINYLGHTI
DCAR706|g39857.t1 ---....-----------
DCAR706|g40053.t1 EGIl..gKRSA-------
DCAR706|g40059.t1 AIA....RTEIDYLGHRV
DCAR706|g40124.t1 TYEf.ehDNKISFLDTT-
DCAR706|g40253.t1 FFM....-----------
DCAR706|g40317.t1 ---....-----------
DCAR706|g40342.t1 TIA....KTQIEYLGHLI
DCAR706|g40535.t1 ---....-----------
DCAR706|g40564.t1 EAM....-----------
DCAR706|g40575.t1 ---....-----------
DCAR706|g40680.t1 MIA....VQEIEFLSHTV
DCAR706|g40897.t1 ESI....-----------
DCAR706|g40916.t1 ---....-----------
DCAR706|g41009.t1 ---....-----------
DCAR706|g41010.t1 ---....-----------
DCAR706|g41222.t1 ---....-----------
DCAR706|g41267.t1 ---....-----------
DCAR706|g41279.t1 ---....-----------
DCAR706|g41289.t1 ---....-----------
DCAR706|g41417.t1 TIA....VEEIDYLSHIV
DCAR706|g41610.t1 ---....-----------
DCAR706|g41673.t1 ---....-----------
DCAR706|g41868.t1 TLA....RKELDYLGYRI
DCAR706|g41930.t1 EIL....KTETQYLGHNI
DCAR706|g42023.t1 EAI....-----------
DCAR706|g42073.t1 ---....-----------
DCAR706|g42167.t1 ---....-----------
DCAR706|g42177.t1 ---....-----------
DCAR706|g42211.t1 ---....-----------
DCAR706|g42280.t1 IIA....VEEIEFLSHTI
DCAR706|g42325.t1 ---....-----------
DCAR706|g42353.t1 ---....-----------
DCAR706|g42368.t1 ---....-----------
DCAR706|g42369.t1 ELF...wI----------
DCAR706|g42471.t1 KTM....-----------
DCAR706|g42508.t1 SLL....HPQMDYLGHT-
DCAR706|g42513.t1 FFC....HQELKYLGHIV
DCAR706|g42522.t1 EIA....KPEIVFLGHRI
DCAR706|g42534.t1 ---....HSTVEFLD---
DCAR706|g42661.t1 H--....--KIPFLDVLI
DCAR706|g42751.t1 V--....----NYLDVTV
DCAR706|g42857.t1 FFC....RRELKYLGHIV
DCAR706|g42953.t1 ---....-----------
DCAR706|g42990.t1 SIS....VHEIDFLSQT-
DCAR706|g43115.t1 GT-....---IPFLDILI
DCAR706|g43246.t1 ---....-----------
DCAR706|g43333.t1 ---....-----------
DCAR706|g43372.t1 ---....-----------
DCAR706|g43521.t1 ESM....-----------
DCAR706|g43531.t1 TYT...iSKHVNYLDIDI
DCAR706|g43548.t1 ---....-----------
DCAR706|g43571.t1 ---....-----------
DCAR706|g43588.t1 SLA....QPKIDYLGHTV
DCAR706|g43614.t1 FIA....E----------
DCAR706|g43618.t1 NQ-....---LPFLDVLI
DCAR706|g43629.t1 EFD....VERLEFLGHIV
DCAR706|g43683.t1 ELF....KREITFLGHKI
DCAR706|g43697.t1 TIA....VPEIEFLSHII
DCAR706|g43709.t1 SII....HLQMDYLGHIV
DCAR706|g43766.t1 TGS...iGKEAQFLDVNI
DCAR706|g43867.t1 ---....-----------
DCAR706|g43950.t1 ---....---LPFLDVL-
DCAR706|g44059.t1 ---....-----------
DCAR706|g44143.t1 ---....-----------
DCAR706|g44147.t1 KAM....-----------
DCAR706|g44192.t1 ---....-----------
DCAR706|g44207.t1 EIA....VQKINYLGHTI
DCAR706|g44232.t1 N--....--KIPFLDT--
DCAR706|g44416.t1 ---....-----------
DCAR706|g44433.t1 DS-....---ISFLDVQI
DCAR706|g44512.t1 ---....-----------
DCAR706|g44563.t1 ---....-----------
DCAR706|g44713.t1 FFA....RQKLKYLGHIV
DCAR706|g44822.t1 ---....-----------
DCAR706|g44825.t1 ---....-----------
DCAR706|g44883.t1 ---....-----------
DCAR706|g44913.t1 ESI....-----------
DCAR706|g45013.t1 ---....-----------
DCAR706|g45065.t1 SLA....RKQLDYLGYRI
DCAR706|g45105.t1 SLA....R---KQLG---
DCAR706|g45229.t1 ESM....-----------
DCAR706|g45230.t1 TIA....VPEIEFLSHII
DCAR706|g45238.t1 SLF....QTTINYLGHTI
DCAR706|g45420.t1 CIMt..lQ----------
DCAR706|g45424.t1 KLA....RKQLDYLGFRI
DCAR706|g45640.t1 ---....-----------
DCAR706|g45755.t1 ---....-----------
DCAR706|g45820.t1 QIA....VRQIEYLSHLI
DCAR706|g45830.t1 ---....-----------
DCAR706|g45854.t1 VIA....VQKIDYLGHTI
DCAR706|g45949.t1 SLC....KQRIDYLGHTI
DCAR706|g45986.t1 V--....----NYLDVTV
DCAR706|g45988.t1 ---....-----------
DCAR706|g46046.t1 HFC....HRELKYLGHIV
DCAR706|g46054.t1 NIM...vVNE--------
DCAR706|g46192.t1 ---....-----------
DCAR706|g46209.t1 EVA....KAQINYLGHTI
DCAR706|g46293.t1 ---....-----------
DCAR706|g46432.t1 EF-....-----------
DCAR706|g46567.t1 EAL....-----------
DCAR706|g46627.t1 ---....-----------
DCAR706|g46848.t1 SLA....KQAIDFLSHTI
DCAR706|g46924.t1 MQT....DNKLPFLDV--
DCAR706|g47002.t1 ---....-----------
DCAR706|g47066.t1 KAMl..vH----------
DCAR706|g47095.t1 FFC....RRELKYLGHIV
DCAR706|g47359.t1 KRM....-----------
DCAR706|g47385.t1 ---....-----------
DCAR706|g47386.t1 ---....-----------
DCAR706|g47427.t1 ---....-----------
DCAR706|g47447.t1 SLI....KQEMNYLGHKV
DCAR706|g47544.t1 MIA....VQEIEFLSHTV
DCAR706|g47592.t1 ---....-----------
DCAR706|g47600.t1 ---....-----------
DCAR706|g47604.t1 ---....-----------
DCAR706|g47621.t1 ---....-----------
DCAR706|g47634.t1 LIA....VQQLEFLSHVI
DCAR706|g47676.t1 SLA....RQQIDYLGHTI
DCAR706|g47690.t1 ---....-----------
DCAR706|g47693.t1 ---....-----------
DCAR706|g47707.t1 ALA....KKELDYLGLE-
DCAR706|g47784.t1 ---....-----------
DCAR706|g47809.t1 ---....-----------
DCAR706|g47814.t1 EAM...lV----------
DCAR706|g47825.t1 QLF....KPEIEYLGHIV
DCAR706|g47834.t1 NT-....---LSFLDVKI
DCAR706|g47839.t1 RR-....---LPFLDV--
DCAR706|g47856.t1 ---....-----------
DCAR706|g47905.t1 TIA....QSTINYLGHTV
DCAR706|g47987.t1 VAM...fI----------
DCAR706|g48001.t1 ---....-----------
DCAR706|g48009.t1 TIT....VREIEFL----
DCAR706|g48010.t1 ---....-----------
DCAR706|g48018.t1 SLF....QTTINYLGHTI
DCAR706|g48039.t1 EIA....VQKINYLGHTI
DCAR706|g48051.t1 ---....-----------
DCAR706|g48129.t1 SFV....KPEIDYLGHTV
DCAR706|g48178.t1 ---....-----------
DCAR706|g48180.t1 SMA....KKELDYLGFRI
DCAR706|g48262.t1 KRM....-----------
DCAR706|g48298.t1 SS-....---IEFLDVL-
DCAR706|g48342.t1 ---....-----------
DCAR706|g48423.t1 ---....-----------
DCAR706|g48453.t1 EIA....KPEILFLGHHI
DCAR706|g48556.t1 EVA....KAQINYLGHTI
DCAR706|g48775.t1 SIA....QSKINYLGHTI
DCAR706|g48798.t1 ---....-----------
DCAR706|g48950.t1 ---....-----------
DCAR706|g49057.t1 SLV....KQSIEFLSHTI
DCAR706|g49120.t1 ---....-----------
DCAR706|g49297.t1 EVA....RTE--------
DCAR706|g49343.t1 EFI....CPQLEFLGHIV
DCAR706|g49379.t1 ---....-----------
DCAR706|g49401.t1 ---....-----------
DCAR706|g49498.t1 ELF....-----------
DCAR706|g49521.t1 R--....-----------
DCAR706|g49555.t1 KAM....-----------
DCAR706|g49606.t1 ---....-----------
DCAR706|g49668.t1 ---....-----------
DCAR706|g49714.t1 TLA....RKELDYLGYRI
DCAR706|g49935.t1 EIA....KEEIGFLGHHI
DCAR706|g49937.t1 TIT....VREIEFLSHVI
DCAR706|g49960.t1 ---....-----------
DCAR706|g50372.t1 ---....-----------
DCAR706|g50394.t1 ALC....HEQIEYLGHEI
                                    
