# Supplementary material for: Evolutionary dynamics of transposable elements in bdelloid rotifers
Source: eLife. 2021 Feb 5;10:e63194. doi: 10.7554/eLife.63194 (PMC7943196; doi:10.7554/eLife.63194)
Supplement: Figure 5—source data 1. [file elife-63194-fig5-data1.zip › Figure 5--source data 1. Reverse transcriptase alignments and phylogenies/Rd_RSOR408.hmmalign.clustal.treefile]

(AI1M_Yeast:0.5668864856,(((((((((((((Athena_Av:0.9443164502,Rd_RSOR408_g27581.t1:0.1393804452)72.2_94:0.0323819456,((((Rd_RSOR408_g19493.t1:0.4629722354,(((Rd_RSOR408_g21676.t1:0.0576054905,Rd_RSOR408_g36781.t1:0.1301887193)98.2_100:0.0831197558,(((((Rd_RSOR408_g22291.t1:0.1144495035,Rd_RSOR408_g34126.t1:0.1888036649)92.6_98:0.0618017383,Rd_RSOR408_g33072.t1:0.2681418167)78.9_95:0.0250777992,(Rd_RSOR408_g34032.t1:0.0690293366,Rd_RSOR408_g34033.t1:0.0000021961)98.7_100:0.0834306563)90.1_96:0.0438960539,Rd_RSOR408_g35005.t1:0.1019371790)69.6_94:0.0351355700,((Rd_RSOR408_g37911.t1:0.0432860184,Rd_RSOR408_g37956.t1:0.0658476336)19.3_99:0.0155347245,Rd_RSOR408_g40485.t1:0.0339382638)88.9_98:0.0695268306)6.9_89:0.0213604741)99.9_100:0.2407134558,Rd_RSOR408_g29477.t1:0.3557199122)19.8_82:0.0606858718)68.4_84:0.0668599046,(((Rd_RSOR408_g26604.t1:0.0635863867,Rd_RSOR408_g31141.t1:0.0892975498)92.5_100:0.1010023240,Rd_RSOR408_g31874.t1:0.1663396962)88.5_100:0.0502337254,(Rd_RSOR408_g28475.t1:0.3251180256,Rd_RSOR408_g35272.t1:0.1091135930)94.6_100:0.0745868109)98.8_100:0.1776925279)100_98:0.2696589038,((Rd_RSOR408_g28403.t1:0.1026729733,(Rd_RSOR408_g33069.t1:0.0147335973,Rd_RSOR408_g35361.t1:0.0243639232)84.3_100:0.0220209500)83.5_100:0.0199646552,Rd_RSOR408_g29357.t1:0.0336813696)94.8_100:0.0905195343)99.6_82:0.1474417369,(Rd_RSOR408_g30971.t1:0.1296926348,Rd_RSOR408_g31303.t1:0.1959701434)72.5_100:0.0583111332)0_14:0.0088581918)96.5_88:0.1660664382,Rd_RSOR408_g34175.t1:0.3681562992)98.8_100:0.2129687530,((((Athena_Hc:0.1981999689,Athena_Pr:0.1808437205)97.7_100:0.2303600938,(((Rd_RSOR408_g16664.t1:0.2618392580,((((Rd_RSOR408_g19012.t1:0.1025969253,Rd_RSOR408_g28284.t1:0.0872553149)89.7_96:0.0863989890,((Rd_RSOR408_g22075.t1:0.1690221220,Rd_RSOR408_g30855.t1:0.0400328933)93.5_100:0.0548351837,Rd_RSOR408_g35453.t1:0.0179190924)96.5_100:0.0760315731)88.9_97:0.0462396744,((Rd_RSOR408_g26825.t1:0.2673684853,(Rd_RSOR408_g27878.t1:0.0816849915,Rd_RSOR408_g32571.t1:0.0139578238)98.1_100:0.1140071091)99.8_100:0.1982275984,Rd_RSOR408_g37088.t1:0.1586409936)98.9_100:0.1460746215)85.2_93:0.0848312485,(Rd_RSOR408_g39285.t1:0.0000026639,Rd_RSOR408_g40122.t1:0.1652251251)48.6_97:0.0263762215)90.8_96:0.0907487361)61.3_94:0.1313426317,(((Rd_RSOR408_g34802.t1:0.1008181462,(Rd_RSOR408_g35977.t1:0.1234963985,Rd_RSOR408_g40524.t1:0.0880441788)0_39:0.0000027828)81.7_99:0.0199318234,Rd_RSOR408_g43277.t1:0.0290965557)69.9_98:0.0083922544,Rd_RSOR408_g42990.t1:0.0263890630)99.9_100:0.2933105522)97.5_100:0.1709451903,(Rd_RSOR408_g31601.t1:0.0150631244,Rd_RSOR408_g35568.t1:0.0380226524)100_100:0.2353781590)23_64:0.0181205779)38.3_47:0.0399251887,((((((Rd_RSOR408_g21494.t1:0.2261000881,Rd_RSOR408_g24334.t1:0.0376732708)43_100:0.0231424536,Rd_RSOR408_g34163.t1:0.0430690534)0_62:0.0107593248,Rd_RSOR408_g32866.t1:0.0622728707)79.1_82:0.0174216772,Rd_RSOR408_g28549.t1:0.3344842994)66.1_65:0.0611583187,((Rd_RSOR408_g26492.t1:0.0798150162,Rd_RSOR408_g41423.t1:0.1067338582)81.1_89:0.0364802642,(Rd_RSOR408_g29696.t1:0.0595987886,(Rd_RSOR408_g31583.t1:0.0923219555,Rd_RSOR408_g33549.t1:0.0300342528)89_100:0.0616292300)91.4_82:0.0415519334)93.4_59:0.0641575244)73.1_68:0.0112830362,Rd_RSOR408_g30667.t1:0.0896587856)100_100:0.3690191650)88.5_59:0.0446574731,((((Rd_RSOR408_g28235.t1:0.0152470339,Rd_RSOR408_g41194.t1:0.0148681231)68_73:0.0153572604,Rd_RSOR408_g42019.t1:0.0000021995)24.8_100:0.0148863427,Rd_RSOR408_g29040.t1:0.0411387413)98.8_100:0.1850867624,Rd_RSOR408_g29600.t1:0.6571213161)33_50:0.0739661939)96.3_91:0.1134392354)93.5_92:0.1035004891,((((((((((((((((AthenaL2_Av:0.0983544915,(AthenaL3_Av:0.2008700638,(Rd_RSOR408_g7540.t1:0.2111624994,Rd_RSOR408_g29518.t1:0.0518971160)93.4_96:0.1433000900)57.7_41:0.0495506765)96.4_47:0.0981803296,Rd_RSOR408_g20625.t1:0.1351435411)96.4_43:0.0765074607,((Rd_RSOR408_g20287.t1:0.0731075369,((Rd_RSOR408_g34768.t1:0.0446112237,Rd_RSOR408_g39381.t1:0.0761781133)89.7_100:0.0468234982,Rd_RSOR408_g34834.t1:0.0000023240)58.4_59:0.0461247431)98.6_91:0.0938942681,Rd_RSOR408_g26169.t1:0.1171581280)79.5_85:0.0251472013)99.9_89:0.1124429423,((Rd_RSOR408_g25001.t1:0.0575565961,Rd_RSOR408_g25002.t1:0.0403027559)87.9_95:0.0595751009,Rd_RSOR408_g38694.t1:0.1678820951)84.2_67:0.0302405204)72.6_65:0.0104601572,(Rd_RSOR408_g25770.t1:0.0377303299,(Rd_RSOR408_g35150.t1:0.0925857766,Rd_RSOR408_g39216.t1:0.0582914937)79.8_85:0.0201979656)91.6_44:0.0464831866)87.6_81:0.0245338548,Rd_RSOR408_g41807.t1:0.0979954372)99.6_79:0.0851306362,Rd_RSOR408_g34941.t1:0.0272812804)84.3_37:0.0175327152,((Rd_RSOR408_g23328.t1:0.0654475514,(Rd_RSOR408_g28727.t1:0.0555846655,Rd_RSOR408_g34206.t1:0.0142347384)78_95:0.0060758893)84.1_92:0.0130374744,Rd_RSOR408_g24955.t1:0.1260521143)0_1:0.0000020164)74.3_65:0.0075461631,Rd_RSOR408_g12158.t1:0.0190409505)94.7_47:0.0405439922,((((((Rd_RSOR408_g17087.t1:0.1315812276,Rd_RSOR408_g28148.t1:0.3318841941)79_95:0.0389532153,Rd_RSOR408_g33180.t1:0.4283533004)20.3_89:0.0287781241,Rd_RSOR408_g35149.t1:0.0316156622)53.8_41:0.0419919802,Rd_RSOR408_g36080.t1:0.0295566862)78.7_70:0.0198952062,Rd_RSOR408_g29941.t1:0.1520333102)72.3_68:0.0054350377,Rd_RSOR408_g37693.t1:0.0468179812)88.6_68:0.0198636453)86.5_52:0.0148121396,(Rd_RSOR408_g29940.t1:0.0653320967,Rd_RSOR408_g33085.t1:0.0525000922)61.1_56:0.0138646222)73.8_78:0.0122349528,Rd_RSOR408_g36754.t1:0.0735252065)93.4_81:0.0445548442,((Rd_RSOR408_g24645.t1:0.0000025413,Rd_RSOR408_g43515.t1:0.0502409435)90.3_98:0.0901706318,Rd_RSOR408_g33872.t1:0.1714470695)95.3_83:0.0519597752)97.3_87:0.0650746849,Rd_RSOR408_g33483.t1:0.1103908198)99.4_87:0.1223461614,(Rd_RSOR408_g18781.t1:0.1183348891,(Rd_RSOR408_g22100.t1:0.1287659668,((((((Rd_RSOR408_g29220.t1:0.1634874623,Rd_RSOR408_g34777.t1:0.0404008260)95.2_99:0.0616997673,Rd_RSOR408_g37362.t1:0.0653802798)99.5_100:0.0731848289,Rd_RSOR408_g36750.t1:0.0671698498)0_63:0.0000022412,Rd_RSOR408_g30657.t1:0.1317397682)68.2_64:0.0054686662,Rd_RSOR408_g35313.t1:0.0225802844)85.7_93:0.0221120189,Rd_RSOR408_g31880.t1:0.0446684895)72.7_98:0.0113697131)96.9_99:0.0771125930)83.5_100:0.0351525553)99.9_100:0.2976831803,(((AthenaM_Av:0.2240751814,Rd_RSOR408_g34203.t1:0.1772346900)99.7_100:0.3451969938,AthenaO_Av:0.4167595624)18.5_69:0.0797330534,Rd_RSOR408_g20119.t1:0.3058153293)91.7_100:0.1472203368)99.4_100:0.2431053548)77.6_97:0.1293798935,((Rd_RSOR408_g12855.t1:0.8398402891,(((Rd_RSOR408_g27952.t1:0.0149237937,Rd_RSOR408_g39974.t1:0.1232340900)100_100:0.2123650210,Rd_RSOR408_g42294.t1:0.0678033848)80.1_96:0.0281472628,Rd_RSOR408_g41851.t1:0.0000025018)99.3_100:0.5203411438)44.9_95:0.1220221717,(((Rd_RSOR408_g22271.t1:0.3060928224,(((Rd_RSOR408_g29358.t1:0.0210387535,(Rd_RSOR408_g40475.t1:0.0230142409,Rd_RSOR408_g41382.t1:0.0270888673)50.6_100:0.0097712942)96.8_100:0.0440069712,Rd_RSOR408_g32867.t1:0.1200659493)52_98:0.0066692327,(Rd_RSOR408_g29843.t1:0.0644123886,Rd_RSOR408_g39407.t1:0.0604900798)29.1_94:0.0053111844)100_98:0.2593490287)90.5_100:0.1265513733,Rd_RSOR408_g31602.t1:0.4878220624)95.6_100:0.2000619757,Rd_RSOR408_g22272.t1:0.2835341274)95.1_100:0.2401697726)93.5_99:0.1991132809)99.8_100:0.5254131771,((Cercyon_Sm:0.8295058598,(((Neptune_Fr:1.0883162807,pseudo_Shark:0.8219157967)99_100:0.7649030668,Poseidon_Tn:0.3699253594)84.4_95:0.2081442299,Penelope_Dv:0.5885527529)57.5_95:0.1692435565)99.6_95:0.4601481508,(((((Penelope1_Av:0.0911909336,(Penelope1a_Av:0.0953342917,(Rd_RSOR408_g20514.t1:0.0252676584,Rd_RSOR408_g32277.t1:0.0516089814)93.5_100:0.0933468035)95.7_100:0.1246777091)99.8_100:0.3059958983,(Penelope2_Av:0.3211576573,(Rd_RSOR408_g33110.t1:0.0000022629,Rd_RSOR408_g33111.t1:0.0000022629)99.3_100:0.5223825516)92.4_99:0.2136283262)72.1_95:0.1390220183,(((Penelope2a_Av:0.0791747953,Rd_RSOR408_g2269.t1:0.4502331142)62.2_99:0.0596600331,(Rd_RSOR408_g36540.t1:0.0566037451,Rd_RSOR408_g43091.t1:0.1289827806)74.2_100:0.0577770010)100_100:0.4762661865,Rd_RSOR408_g33975.t1:0.5599697486)77.5_98:0.1351850552)93.5_99:0.1829417898,(Rd_RSOR408_g9258.t1:0.4583991033,Rd_RSOR408_g36796.t1:0.1913039350)100_100:0.4791704333)71.4_95:0.1031122282,((((Penelope3_Av:0.2012310887,Penelope3b_Av:0.4861315704)37.1_92:0.1204187003,Penelope3a_Av:0.6156752276)89.6_100:0.1495205960,((((Rd_RSOR408_g14889.t1:0.0197394247,Rd_RSOR408_g28073.t1:0.0378464338)96.1_100:0.0596129802,Rd_RSOR408_g27482.t1:0.0372544821)100_100:0.3152928308,((Rd_RSOR408_g29306.t1:0.1065500026,Rd_RSOR408_g34174.t1:0.0000023072)98.1_100:0.1808835340,Rd_RSOR408_g35678.t1:0.1458488196)79_98:0.0637015071)92.3_97:0.2963200761,(Rd_RSOR408_g21498.t1:0.0330148827,Rd_RSOR408_g34277.t1:0.2529148828)100_100:0.5894802054)55.6_92:0.1341490936)52.7_90:0.0863501349,((Penelope5a_Av:0.4771021353,Rd_RSOR408_g23880.t1:0.1012999629)88.6_99:0.1326599239,((Rd_RSOR408_g28054.t1:0.0763823866,(Rd_RSOR408_g30812.t1:0.0317381610,Rd_RSOR408_g36010.t1:0.0489313340)94.8_100:0.0562203710)73.7_97:0.0140258745,(Rd_RSOR408_g39300.t1:0.0310227691,Rd_RSOR408_g44113.t1:0.0000022629)0_61:0.0000026438)91_99:0.1256774095)99.7_100:0.2839129784)98.8_100:0.2611822984)96.3_97:0.2029300334)67.9_93:0.1149066989)2.6_31:0.1586058209,(Rd_RSOR408_g22608.t1:0.5347411322,(Rd_RSOR408_g37422.t1:0.3177194518,Rd_RSOR408_g40821.t1:0.3487494573)46.3_85:0.2285288195)97.3_100:0.4301830278)98.8_100:0.7150488863,((TERT1_Calb:1.4431359173,TERT_Schpo:1.0192549871)81.6_100:0.2639746203,(TERT_Giain:1.9722891405,TERT_Ratno:0.7880567907)89.4_100:0.4213398557)98.3_100:0.6654621501)92.4_77:0.3879231361,(((((((BEL_Drome:1.0576796493,Pao_Bmori:1.1006179025)96.3_100:0.7555840794,Pat_Panre:1.0800088165)83.6_96:0.2318038833,((((((Cer1_Caeel:0.0091048339,Ty3_Caeel:0.0150955738)99.7_100:0.4356767635,pol_CERV:0.9128449375)91_97:0.1640510205,(((Gypsy_Drome:0.7063877723,Ty3_Yeast:0.3152493811)10.3_88:0.0741274978,Tf2_Schpo:0.7932351641)87.4_95:0.1201207275,((((((((Juno1_Av:0.0000022629,Juno4_Av:0.0118802947)0_82:0.0000027139,((((Rd_RSOR408_g3534.t1:0.1050188971,Rd_RSOR408_g22062.t1:0.0204949692)76.4_100:0.0102367670,(Rd_RSOR408_g28149.t1:0.0175746036,Rd_RSOR408_g33775.t1:0.0237589719)94.6_100:0.0241231502)0_90:0.0000022236,(Rd_RSOR408_g19309.t1:0.0081909689,Rd_RSOR408_g40393.t1:0.0241903647)95.9_100:0.0333792823)41.1_92:0.0076580526,Rd_RSOR408_g28405.t1:0.0370978259)96.6_99:0.0735435201)100_100:0.1896805928,((((((Rd_RSOR408_g23443.t1:0.0333778422,((Rd_RSOR408_g25322.t1:0.0503420150,Rd_RSOR408_g38301.t1:0.0544304931)0_73:0.0000024420,Rd_RSOR408_g39684.t1:0.0349928020)85.7_100:0.0231347604)27.8_81:0.0162602979,(Rd_RSOR408_g26069.t1:0.0059105471,Rd_RSOR408_g39739.t1:0.0177244056)0_87:0.0000022576)10.2_67:0.0059395304,Rd_RSOR408_g30030.t1:0.0371323502)0_40:0.0059671748,Rd_RSOR408_g43812.t1:0.0164427511)0_74:0.0000171348,Rd_RSOR408_g36322.t1:0.0000022629)0_57:0.0000021552,Rd_RSOR408_g40845.t1:0.0344759924)99.6_100:0.1395428084)89.4_99:0.0844114635,(Juno2_Av:0.0533657011,(Rd_RSOR408_g20274.t1:0.0847999930,((Rd_RSOR408_g24706.t1:0.0118000384,Rd_RSOR408_g28175.t1:0.0058973123)68.7_99:0.0046918421,Rd_RSOR408_g26731.t1:0.0071324381)76.3_99:0.0107445037)89.3_99:0.0351560442)95.3_100:0.0948784559)99.3_100:0.2196479522,(Juno3_Av:0.0304184875,(Rd_RSOR408_g33823.t1:0.0000022629,Rd_RSOR408_g36363.t1:0.0236245381)98.8_100:0.1076726953)99.7_100:0.2583436114)96_100:0.1257779735,((((((((Vesta1a_Av:0.1114664747,Vesta1b_Av:0.0990798898)89.9_100:0.0491644824,((Vesta_Pr:0.1238072396,Rd_RSOR408_g32295.t1:0.1276492406)79.6_98:0.0294604696,(Rd_RSOR408_g29469.t1:0.0223116624,Rd_RSOR408_g39439.t1:0.0433110946)99.7_100:0.0964079870)86.9_98:0.0318910421)79.8_98:0.0593170867,(Vesta4a_Av:0.2350211300,Vesta4b_Av:0.1822397969)100_100:0.3756117673)94.8_100:0.1369986516,((((((Vesta2_Av:0.0570959748,Rd_RSOR408_g35258.t1:0.0360083163)98.8_100:0.0903554828,(Rd_RSOR408_g20369.t1:0.0642496112,Rd_RSOR408_g30513.t1:0.0397518248)92.9_100:0.0712775362)84.2_96:0.0358694304,Rd_RSOR408_g37993.t1:0.0511544607)62.3_85:0.0259622434,((((((Rd_RSOR408_g7539.t1:0.0321134888,Rd_RSOR408_g35138.t1:0.0509468340)76.2_99:0.0207311909,Rd_RSOR408_g8731.t1:0.0819834974)50.8_76:0.0130411916,Rd_RSOR408_g32652.t1:0.0833046820)53.2_58:0.0073521411,(Rd_RSOR408_g19034.t1:0.0380054703,Rd_RSOR408_g37899.t1:0.1005953015)74.2_59:0.0092868932)0_40:0.0000021341,Rd_RSOR408_g15122.t1:0.0591437978)99_95:0.0503794558,(Rd_RSOR408_g19610.t1:0.2297065556,(Rd_RSOR408_g23501.t1:0.0000026774,Rd_RSOR408_g43539.t1:0.0000022629)96.1_100:0.0909317218)0_45:0.0000024891)73.3_84:0.0112555552)80.4_89:0.0269753271,Rd_RSOR408_g12628.t1:0.1379379357)98.8_100:0.1311043908,(Vesta3_Av:0.1646841003,Rd_RSOR408_g17331.t1:0.2232503698)97_100:0.1800403533)64.8_99:0.0400081598)93.4_100:0.0937063935,(Vesta5_Av:0.1421999765,(Rd_RSOR408_g28398.t1:0.0266520740,Rd_RSOR408_g30444.t1:0.0425548819)88.1_100:0.0716058994)100_100:0.1840862378)96.4_100:0.1412194751,Rd_RSOR408_g32191.t1:0.2120327614)93.9_100:0.1206561937,(((Vesta6a_Av:0.1805982957,Rd_RSOR408_g26948.t1:0.1368454560)98.8_100:0.1827134734,((Vesta6b_Av:0.1532170006,(Vesta6c_Av:0.0672079307,Rd_RSOR408_g32829.t1:0.0738079260)99.2_100:0.1393123410)94.5_100:0.0827023037,(((Rd_RSOR408_g24379.t1:0.0000024505,Rd_RSOR408_g32677.t1:0.0356524413)98.9_100:0.0722680693,Rd_RSOR408_g29317.t1:0.0227232668)39.4_94:0.0575624058,Rd_RSOR408_g24484.t1:0.0921584893)91.1_100:0.1257974371)84.9_100:0.0708183878)96.7_100:0.1248605796,((Vesta7_Av:0.1798518180,(Rd_RSOR408_g27602.t1:0.0063975981,Rd_RSOR408_g32667.t1:0.0292638673)99.2_100:0.1150848976)89.9_100:0.0816500616,Rd_RSOR408_g5425.t1:0.0984537703)99.4_100:0.1985218122)27.6_95:0.0437842903)36.8_95:0.1162973609,(Rd_RSOR408_g31545.t1:0.1193515436,Rd_RSOR408_g40600.t1:0.0539322152)99.9_100:0.3290003203)80.6_99:0.0787111656)88.5_99:0.0601070807,(Juno4a_Av:0.1553639764,Juno4b_Av:0.1022599759)99.6_100:0.1669034107)92.7_99:0.1299664481,(((((TelKA1_Av:0.0743397776,(Rd_RSOR408_g30641.t1:0.0116693081,(Rd_RSOR408_g32923.t1:0.0000022956,Rd_RSOR408_g41607.t1:0.0306893224)91.8_100:0.0301734096)84.6_100:0.0150668574)86.4_95:0.0286920042,(TelKA2_Av:0.1079364368,Rd_RSOR408_g25863.t1:0.0233114876)99.7_100:0.1049632102)79.3_98:0.0482219545,(TelKA1a_Av:0.0676174539,Rd_RSOR408_g16293.t1:0.0709719829)72_93:0.0484644465)91.3_99:0.0499657915,(TelKA3a_Av:0.0271342631,TelKA3b_Av:0.0146704374)100_100:0.1525130788)84.4_100:0.0431437198,(TelKA4_Av:0.1414011450,Rd_RSOR408_g8252.t1:0.0301417430)100_100:0.3129304608)98.5_100:0.2137437836)91.6_99:0.1249752572)88.6_96:0.0815172070)88.7_99:0.1154675277,(Mdg3_Drome:0.4499280785,Micropia_Drome:0.5552042671)96.3_100:0.2549330364)89.7_99:0.1920829890,((Mag_Av:0.2548267408,(Rd_RSOR408_g16153.t1:0.2071520850,Rd_RSOR408_g22789.t1:0.1144234359)82.5_100:0.0736875124)63.7_100:0.1171008121,Rd_RSOR408_g35437.t1:0.5534371382)98.5_100:0.4135408546)87.8_100:0.2093147329,(((dpol_DHBV:0.4445759809,dpol_HBV:0.4839188034)100_100:1.4936463280,pol_HTLV2:0.4470543470)72.7_81:0.3444389746,pol_BAEVM:0.5291713940)95.4_84:0.3903326550)94.9_84:0.3127448325)80.5_75:0.1984161151,((Copia_Drome:0.7636535240,Tnt1_Tobac:0.5611026630)100_100:2.2111100620,DIRS1_Dictyo:0.2995596184)83.4_95:0.3083514865)82.3_75:0.2225664273,Rd_RSOR408_g15131.t1:1.6100431106)96.6_100:0.6375942942,((CRE1_Crifa:0.4257027523,CRE2_Crifa:0.6060118223)73.7_98:0.3146819634,(CZAR_Tcruzi:0.3423214577,SLACS_Trybg:0.2310090475)82_100:0.1454313192)100_100:1.2340944950)69.6_91:0.0786830625,(((((((Doc_Drome:0.5797567928,Jockey_Drome:0.5111263056)99_100:0.3532246352,((((Hebe1_Av:0.0086476323,(Hebe7_Av:0.0042657749,Hebe8_Av:0.0186452767)99.8_96:0.0506137834)0_62:0.0000022175,Hebe10_Av:0.0276592492)96.2_96:0.0784078618,Hebe2_Av:0.1476831766)87.9_95:0.0792497459,(Rd_RSOR408_g28764.t1:0.0452704923,Rd_RSOR408_g32891.t1:0.0751913314)96.8_100:0.1622311263)100_100:0.4726830457)34_68:0.0817297005,(((((Soliton1_Av:0.2648651500,Rd_RSOR408_g19166.t1:0.2113388951)48.6_98:0.1425370854,Rd_RSOR408_g21192.t1:1.5575271674)90.2_78:0.2961847614,((Soliton7_Av:0.2146566005,Rd_RSOR408_g28474.t1:0.1881967852)39.4_91:0.0834486385,((Soliton8_Av:0.2861439128,(Soliton9a_Av:0.1096728351,Soliton9b_Av:0.0678571075)97.7_100:0.1043398866)93_100:0.0739763331,Rd_RSOR408_g16608.t1:0.1370397451)83.5_100:0.0915246699)100_100:0.4928643496)86.7_78:0.1088586678,(Soliton2_Av:0.2675439964,((Soliton3_Av:0.1959853991,Soliton4_Av:0.3217730189)70.9_100:0.0598487498,Soliton5_Av:0.3731581254)33.1_97:0.0844436062)100_100:0.4725539587)63.4_78:0.0858452531,((((Soliton6_Av:0.1824591375,Soliton6a_Av:0.1817253304)3_74:0.0477312943,Rd_RSOR408_g11226.t1:0.2914226073)87.2_100:0.0990538043,Soliton6b_Av:0.1778389084)95.6_100:0.2581526831,Rd_RSOR408_g35305.t1:0.5881411611)96.3_100:0.3778855371)99.9_81:0.4665494898)92.3_92:0.1617571638,(I_Drote:0.9861118134,(Maui_Takru:0.8556516685,TRS1_Trybr:0.7371560008)83.1_94:0.1037957029)79.3_73:0.0988925295)41.3_48:0.0605986627,Tad1_Neuro:0.9245065820)88.8_76:0.1259787370,(Lian_Aedae:0.8419275736,(SART1_Bommo:0.8740455712,TRAS1_Bommo:0.7959427034)70.7_98:0.1278609065)85.5_99:0.1325551052)65_88:0.1633481610,(((((DRE_Dictyo:0.7236062562,Zepp_Chlvu:0.9655774142)67.1_97:0.1795076309,Ta11_Arath:1.0703948041)82.8_84:0.1431137549,((LINE1_Human:0.2013458568,LINE1_Wolf:0.1457627153)100_100:0.6801688682,((Tx1_Av:0.0987912868,Rd_RSOR408_g10962.t1:0.7183963266)82.9_100:0.0850836418,Rd_RSOR408_g9591.t1:0.6195073780)99.8_100:0.5682258183)43.8_79:0.0724041864)98.7_100:0.2833858102,(((GilM_Giain:1.5313018442,R4_Av:1.0139562328)76.6_69:0.2753937066,NeSL_Caeel:0.7159384484)68.8_65:0.1392638193,((R1_Dromr:0.2595873507,R2_Drome:0.0995063520)100_100:0.5224759178,((R9_4_Av:0.0409377667,R9_Av:0.0092675216)99.3_100:0.2870666820,R9a_Av:0.3150262111)99.5_100:0.4626483511)98.8_100:0.4098436829)93.5_85:0.1937177904)43.9_42:0.0925085904,(((RTE1_Av:0.0807873410,Rd_RSOR408_g12157.t1:0.1929016218)99.8_100:0.4415221150,(RTE3_Av:0.6490246886,RTE_BovB_Av:0.4306846954)95.2_100:0.2114317540)64.1_86:0.0996192549,(RTE2_Av:0.8086083038,RTE4_Av:0.6310268151)62.7_64:0.1166127066)99.9_100:0.3703218553)93.2_85:0.1867607547)95.8_93:0.2602205352)90.9_99:0.2486016526)85.6_74:0.2759252273,((((EC67_Ecoli:0.6984993452,EC86_Ecoli:0.7215830757)80_100:0.2636996758,MX65_Myxxa:0.6456858709)77.9_100:0.1929832843,EC107_Ecoli:0.7838137782)92.9_99:0.7043255172,Rd_RSOR408_g30990.t1:1.6759447123)41.9_72:0.3214156470)93_100:0.3628127967,orf2_Calot:0.7013410659)95.3_86:0.3737686053,COB3_Marpo:0.7132810400)2.8_26:0.1008876735,((COI1_Podan:0.3042377968,YM40_Marpo:0.3767645501)95_79:0.1818731424,LtrA_Lacla:0.4528998298)91.3_77:0.1454819530);
