# Supplementary material for: Evolutionary dynamics of transposable elements in bdelloid rotifers
Source: eLife. 2021 Feb 5;10:e63194. doi: 10.7554/eLife.63194 (PMC7943196; doi:10.7554/eLife.63194)
Supplement: Figure 5—source data 1. [file elife-63194-fig5-data1.zip › Figure 5--source data 1. Reverse transcriptase alignments and phylogenies/Rp_RPSE503.hmmalign.clustal]

CLUSTAL 2.1 multiple sequence alignment

AI1M_Yeast           GTGKFKFKPMRMVNIPKPK...----GGMRPL.SVGNPRDKIVQEVMRMILDTIf.....
Athena_Av            -----LIRCLLKETKISFS...-K------CI.LFLSLKIGLGVLGLIRPLFD-......
Athena_Hc            -------------------...----------.---------------------......
Athena_Pr            -------------------...----------.---------------------......
AthenaL2_Av          ---------AHLYYLPKAH...-KPGTPLRPI.---ISGLKHPTLKISKFLD--......
AthenaL3_Av          -------ELAHLYYLPKAH...-KPGTPLRPI.---VSGLKHPTIKISKYLD--......
AthenaM_Av           ---------AHLYFLPKAH...-KPNTPLRPI.---VAGMKSPTIGISKWLD-Dl.....
AthenaO_Av           ---------AHLYFLPKAH...----KTGTPL.RPIVAGLKSPTIEISRWLDSI......
BEL_Drome            KLTSAQVEESPDTCFYLPHhalDSLTTKCRVV.-------------------FDg.....
Cer1_Caeel           IRESKSPWSSPVVLVKKKD...----GSIRMC.-------------------ID......
Cercyon_Sm           RMKSNGPVLPRFYGRPKIH...-K---PNIPL.RPIVALPGTPTYNLSREIS--......
COB3_Marpo           GT--YEFEPIWRSEGPKTG...-K--AEKRPL.TIANPRDKIIQEAFRMVLEIIy.....
COI1_Podan           KSEQFRFRPTRRVYIPKAN...----GKMRPL.GIASPRDKIVQEVFRAILEQVl.....
Copia_Drome          RPENKNIVDSRWVFSVKYNelgNPIRYKARLV.-------------------AR......
CRE1_Crifa           EVVARRLRSSAVTPIPKDE...--AGTKIRPI.VPESAWLKLASLVAMAEIP--......
CRE2_Crifa           PSFATRIRACILHPFRKEA...--GSAKVRPI.TPESALMKLAAHIALDSVE--......
CZAR_Tcruzi          PEVAHRLRATNLTVLRKPN...----KKFPPI.GAECVWAKAISLMAVDAVM--......
DIRS1_Dictyo         NHYSKRVFYSNVFTVPKPG...-T--NLHRPV.-------------------LD......
Doc_Drome            GYFPQKWKKSTIVMIPKPGk.dKTQPSSYRPI.SLLTCLSKLFEKMLLLRISPH......
dpol_DHBV            NTSWPNRITGKLFLVDKNS...-RNTTEARLV.-------------------VDf.....
dpol_HBV             IPRTPARVTGGVFLVDKN-...PHNTAESRLV.-------------------VDf.....
DRE_Dictyo           TTIPKDFKQGILITIYKNKg.dPNNLDNYRPI.TLLNVDYKIYSKIINNRIL--......
EC67_Ecoli           LYRIGSDNQYTQFTIPKKG...----KGVRTI.SAPTDRLKDIQ---RRICDLLsdc...
EC86_Ecoli           LLIYTADFRYRIYTVEKKG...--PEKRMRTI.YQPSRELKALQ---GWVLRNI......
EC107_Ecoli          ALSNHAGRHYRRIILSKRH...----GGQRLV.LAPDYLLKTVQ---RNILKNVl.....
GilM_Giain           WAQLQPLCEFRLKLLPKSG...----GRWRPI.AVQETLLVAFHRLLLRRT---......
Gypsy_Drome          IRPSRSPYNSPTWVVDKKGt.dAFGNPNKRLV.-------------------ID......
Hebe1_Av             --IPAMWKKANIILLLKPKk.dKQQPSSYRPI.SLLSCLGKLLEKIIKQRLMLE......
Hebe2_Av             GYIPDTRKQANIILLLKPKk.dKQQPSSYRPI.SLLSCLGKLLEKIVKQRLMSE......
Hebe7_Av             --IPAMWKKANIILLLKPKk.dKQQPSSYRPI.SLLSCLGKLLEKIIKQRLMLE......
Hebe8_Av             --IPAMWKKANIILLLKPKk.dKQQPSSYRPI.SLLSCLGKLLEKIIKQRLMLE......
Hebe10_Av            --IPAMWKKANIILLLKPKk.nKQQPSSYRPI.SLLSCLGKLLEKIIKQRLMLE......
I_Drote              -HIPQAYKTSLIIPILKPNt.dKTKTTSYRPI.SLNCCIAKKLDKIIAKRLWW-......
Jockey_Drome         GYFPKAWKSASIIMIHKTGk.tPTDVDSYRPT.SLLPSLGKIMERLILNRLLT-......
Juno1_Av             -EESTSPWSSPIVLVRKKD...----GSVRFC.-------------------ID......
Juno2_Av             ---STSPWSSPVVLVKKKD...----GTTRFC.-------------------VD......
Juno3_Av             IRPSQSPWSSPVVLQKKKD...----GSWRFC.-------------------ID......
Juno4_Av             IEESTSPWSSPIVLVRKKD...----GSVRFC.-----------------IDY-......
Juno4a_Av            IRPSSSPWSSPVVIVKKKD...----GKPRFC.-------------------VD......
Juno4b_Av            IRPSSSPWSSPVVIIKKKD...----GSPRFC.-------------------VD......
Lian_Aedae           GYIPKSWRDITVMFIPKGGrasYEEAKSFRPI.SLTSFLLKCLERIIDHHIRDV......
LINE1_Human          GILPNSFYEASIILIPKPGr.dTTKKENFRPI.SLMNIDAKILNKILANQI-Q-......
LINE1_Wolf           -VLPNSFYEASITLIPKPDk.dPTKKENYRPI.SLMNMDAKILNKILANRIQ--......
LtrA_Lacla           GT--YYPQPVRRMYIAKKN...-S--KKMRPL.GIPTFTDKLIQEAVRIILESIy.....
Mag_Av               ---ETSAWAAPIVPVKKPN...----GKIRIC.-------------------GD......
Maui_Takru           ---------AVIKPLLKKPsldPDVLANYRPI.SNLPFISKVLEKVVVTQLLEH......
Mdg3_Drome           -----SEYASPIVLVKKKT...----GDLRMC.-------------------VD......
Micropia_Drome       ----TSNVASRIVVVRKKD...----GTLRVC.-------------------VD......
MX65_Myxxa           HRPRERVRHYVTFAVPKRS...----GGVRLL.HAPKRRLKALQ---RRMLALLvs....
Neptune_Fr           LVGDVEPRERRFYILPKIH...KEPEKWTIPY.ELPPGRPIVSDCGSETYFT--......
NeSL_Caeel           RKIPKHWKEAETILLFKNG..dQSKPENWRPI.SLMPVIYKLYSSLWNRRI---......
orf2_Calot           KL-NHKVKATRRVWIPKPG...-N--VEKRPL.GIPTMQDRATQSLVKLALEPEw.....
Pao_Bmori            EQMEALVAKGYAEPAPKTKtenPPKPEKLRVV.-------------------HD......
Pat_Panre            KVISALSVSVNADAKCRLV...----MDLTT-.-------------------VN......
Penelope1_Av         ---------SVFYGLPKAH...-KAGYPLRPI.---ISTIGSYQYELSKYLAKAir....
Penelope1a_Av        ---------SVFYGLPKAH...----KEGYPI.RPIISTIGSYQYALSKYLARQir....
Penelope2_Av         --RSTSSNIACMYGQPKIH...-KQGYPLRPV.---ISSIGSYNYELSKYLA--......
Penelope2a_Av        ---STGSRCSVLFCNPKVH...-KEGMPLRPI.---ISTTNSHSYKLAKYLTKLl.....
Penelope3_Av         -----GSQPARIYGLPKIH...-KQGAPLRPI.---VSATGTFNYKLAKLLATKld....
Penelope3a_Av        -------QPARIYGLPKIH...----KDGVPL.RPILSANNTFNYKLAKWLVTEl.....
Penelope3b_Av        --------PGKAYGLPKIH...-KEGIALRPIiSACNTSTYKLSKLLASKL-KH......
Penelope5a_Av        ---PTGSRPARLYGLPKIHk.sDRPDYPLRPV.---MSATKTVGYGLGKMLKN-......
Penelope_Dv          KMTTTTAVPPRIYGLPKIH...-K---EGTPL.RPICSSIGSPSYGLCKYII--......
pol_BAEVM            LRPCRSPWNTPLLPVKKPG...-T--QDYRPV.-------------------QD......
pol_CERV             IKPSKSTHMSPAFLVENEA...ERRRGKKRMV.-------------------VN......
pol_HTLV2            IEPYSGPGNNPVFPVKKPN...----GKWRFI.-------------------HD......
Poseidon_Tn          YRLYPGEATPCFYGLPKIH...-K---EGTPL.RPIVSSINSVTYNISKFLA--......
pseudo_Shark         NLIVPQLSTARSYLLPKIH...-R---TDCPG.QPIASACSCPTKLISTYLN--......
R1_Dromr             --LPVPFRMARTIFIPKTV..rANRPQDFRPI.SVPSIVVRQLNAILASRLTA-......
R2_Drome             GNLPHSIRLARTVFIPKTV..tAKRPQDFRPI.SVPSVLVRQLNAILATRL---......
R4_Av                ---------GRIVLIHKSG..sHEDPANYRPI.ACLNTCYKMLTSFITAYL-QK......
R9_4_Av              --IPEQLKLNKTILIPKGNs.dLSLLKNWRPI.TISSIILRVYNRLLAYRMNKV......
R9_Av                --IPEQLKLNKTILIPKGNs.dLSLLKNWRPI.TISSIILRVYNRLLAYRMNKI......
R9a_Av               RRIPSELKLNRTTLIPKGNi.dLDKITNWRPI.TISSVLLRLFNKIIGHRMSKY......
RTE1_Av              GTIPEDWGKSILVPIPKKG..dLSNCSNYRTI.SLINHTGKVLLTVLLNRLK--......
RTE2_Av              --MVTEWNMTTLIKLYKNKg.dRKICDNYRGI.ALLNTTSKLFSRIILNRIQ--......
RTE3_Av              GEIPEDLTKSVFIALPKKP..gATECELHRTI.SLMSHIAKVLLKILMMRMK--......
RTE4_Av              QQTPRQFNTNIIIPIPKKG..dKTLMTNYRGI.SLMSIAAKVYNRILLNRIR--......
RTE_BovB_Av          --WPEDWKTSIFILIPKNG..nAKDCSNYRTI.ALISHASKIMLKIIQRRLEP-......
SART1_Bommo          GRFPEEWKTGRLVLIPKEGr.pRDQPSGYRPI.VVLSEAGKLLERVVAGRLVRH......
SLACS_Trybg          EVGRRLQATSLTVLLRKPN...----GKYRPI.GAESVWAKLASHIAISRVM--......
Soliton1_Av          --TPSHWHIAKMILLSKTKs.kVIAIDKTRPI.SLLPCFSKIFEKCFLYHFR-Sw.....
Soliton2_Av          ------WKIAKLITLNKLKt.gVPRCDQTRPI.SLLATHSKIFEKIILERV-RH......
Soliton3_Av          -RFPDMWKVAKIVTLNKLKa.gTPQPDQTRPI.SLLPAHSKLFEKVLLERTR-R......
Soliton4_Av          --------LARIVTLSKLNa.gIHQADQTRPI.SLLPTHSKLFEKIILNKIRY-......
Soliton5_Av          -LFPEDWKLAKVVPLNKLKa.gIPTSEQTRPI.SLLATHSKIYEKIILNRV-QE......
Soliton6_Av          -------KHAKVICLSKDG..qYPEVNKLRPI.SLLSNVGKMFERIIHARILKW......
Soliton6a_Av         ----ESSKHAKVICLSKDG..lYPSESKLRPI.SLLPNIGKWYERIIHSRILKW......
Soliton6b_Av         -------KHAKVICLSKDG..iYPEENRLRPI.SLLPNIGKWFERCIHEQI-QS......
Soliton7_Av          -NFPALWKDTRILLLAKKE..hVCEPKNTRPI.SLLDVFLKTNEKLFQTRFKDI......
Soliton8_Av          --LPIAWKDSRMILLAKKE..aICLPSLTRPI.SLIGSFLKIGKRLFLTRFREV......
Soliton9a_Av         --LPVGWKNTRMILLAKKD..sICSPSLTRPI.SLIDSFLKVGERLFLNRFRDV......
Soliton9b_Av         AVLPNGWKNTRMVLIAKKD..sICLPSLTRPI.SLIDSFLKIGERLFLNRFRDV......
Ta11_Arath           GFFDERLNETNICLIPKTE..rPRKMAEFRPI.SLCNVSYKVISKVLSSRL-K-......
Tad1_Neuro           GHFPQRFKDAKVVVLKKPGksqQKLAGAWRPI.SLLSNVGKILEALVAKRL-TQ......
TelKA1_Av            -VPSKSPWASPIVLAPKKD...----GTLRFC.-------------------ID......
TelKA1a_Av           -SPSKSPWASPVILAPKKD...----GSLRFC.-------------------ID......
TelKA2_Av            ITPSNSPWASPVVLAPKKD...----GTLRFC.-------------------ID......
TelKA3a_Av           ITPSKSPWASPVVLAPKKD...----GTMRFC.-------------------ID......
TelKA3b_Av           ITPSKSPWASPVVLAPKKD...----GTMRFC.-------------------ID......
TelKA4_Av            -EPCASPYAAPITLQPKKD...----GSLRFC.-------------------VD......
TERT1_Calb           KIQREQLPCGKIKLIPKRS...-SFRVICVPI.KRSLKLLNKKLELDTLEKEKReferyr
TERT_Giain           RIFWKQVSPGRLSFVYKSN...----GRVRPL.CNFSFCSR-RHRVSLNSFLRSalqvii
TERT_Ratno           QDTWLAMPICRLRFIPKPN...-----GLRPI.VNMSYSMGTRALGRRKQA-QHftqrlk
TERT_Schpo           DTQKTTLPPAVIRLLPKKN...-TFRLITNLR.KRFLIKQMGSNKKMLVSTNQTlrpva.
Tf2_Schpo            IRESKAINACPVMFVPKKE...----GTLRMV.-------------------VD......
Tnt1_Tobac           PKGKRPLKCKWVFKLKKDGd.cKLVRYKARLV.-------------------VK......
TRAS1_Bommo          RYFPKIWKAATVVILRKSGkdsYTEPKSHRPI.GLLPVLGKLYEKMLVARLKYHl.....
TRS1_Trybr           GVVPPAWKTRVIIPILKAGk.kAEDLDSYRPV.TLTSCLCKVMERIIAARL-R-......
Tx1_Av               --FHPKFLQALLTLLKKKNk.sDGSMKDFRPI.SLMNIDYKILSKVLSTRLR--......
Ty3_Caeel            IRESKSPWSSPVVLVKKKD...----GSIRMC.-----------------ID--......
Ty3_Yeast            -VPSKSPCSSPVVLVPKKD...----GTFRLC.-------------------VD......
Vesta1a_Av           -SESHSPYAAPAMLVKKKD...----GTHRFV.-------------------VD......
Vesta1b_Av           -SESHSPYAAPAILIKKKE...----GSYRFV.-------------------VD......
Vesta2_Av            -RKSYSPYAAPALLVAKHD...----GSWRMV.-------------------VD......
Vesta3_Av            IRISQSSYAAPALLVKKKD...----QSWRLV.-------------------ID......
Vesta4a_Av           --ETNSPYAAPAFIVPRKD...------NRPG.----------------RLVVD......
Vesta4b_Av           -HESHSPYAAPAFIVPRKA...------NRPG.----------------RLVVD......
Vesta5_Av            -RPSFSQYSAPILLIKKRD...----GTYRFI.-------------------VD......
Vesta6a_Av           -IPSTSEWSSPVVLLTKPD...----GTFRFI.-------------------ID......
Vesta6b_Av           -RPSHSPWSSPVLLKKKPD...----GTFRFL.-------------------VD......
Vesta6c_Av           ---STSPWSSPALLKKKPD...----GTFRFL.-------------------VD......
Vesta7_Av            --KSHASWSSPVLLVKKKD...----GTYRFV.-------------------VD......
Vesta_Pr             -TESHSPYAAPAFLVKKHD...----GTYRFV.------------------VD-......
YM40_Marpo           KDESFQFRPSRREFIPKAD...----GKLRSL.GIPSPRDKIVQEVMRRILEPVf.....
Zepp_Chlvu           GRRCPPLTQGRITLLYKGKgadRESLASYRPI.TLLNTDYKLAARAIASRI-G-......
Rp_RPSE503|g101.t1   -------------------...----------.---------------------......
Rp_RPSE503|g1386.t1  -------------------...--------PY.SRTIQQRSDLQHEIHQMLQADqihgg.
Rp_RPSE503|g1891.t1  ---SQSPYAAPALLTRKKD...----QTWRLV.-------------------VD......
Rp_RPSE503|g2462.t1  -------------------...----------.---------------------......
Rp_RPSE503|g2773.t1  -------------------...----------.---------------------......
Rp_RPSE503|g2779.t1  --------LAHYHGLPKPH...-KPGTPLRPI.---IASMHVPTTSLSKFLN--......
Rp_RPSE503|g2786.t1  ----EKMQLAYLYFIPKPH...-KEGTPLRPI.---VSSILAPTTGISRMLDQ-......
Rp_RPSE503|g2793.t1  -------------SILKKG...----TPLRPI.---INTIHAATTAISKYLD--......
Rp_RPSE503|g2939.t1  ---VENWNMAILIRLYKNKd.dKKLCDNYRGI.SLLNVISKVFSRIILNRIQ--......
Rp_RPSE503|g3341.t1  -------------FISKKE..hVCPPSLTRPI.SLLDSFQKVGEKLFLTRFRNV......
Rp_RPSE503|g3817.t1  --YPQHWKLSKMILLPKDKs.tILNINRTRPI.SLLPCLSKVYERCFLVYLLQW......
Rp_RPSE503|g3819.t1  -------------------...----------.---------------------......
Rp_RPSE503|g4569.t1  -------------------...----------.---------------------......
Rp_RPSE503|g4614.t1  ------CKLAYMYFNPKTH...-KDGTPFRPI.---MHTIDSPTTNISRLLD--......
Rp_RPSE503|g4650.t1  -------------------...----------.---------------------......
Rp_RPSE503|g4984.t1  -------------------...----------.---------------------......
Rp_RPSE503|g5053.t1  --LSNSPWSSPVIIHKKKD...----GGIQFL.-------------------VD......
Rp_RPSE503|g5218.t1  -------WAAPIVVVPKPG...----RKVRIC.-------------------AD......
Rp_RPSE503|g5523.t1  -------------------...----------.---------------------......
Rp_RPSE503|g5555.t1  ---PNDVELAHLYYLPKAH...----KPGTPL.HLIVSSLKHPTTKMSKFLD--......
Rp_RPSE503|g5666.t1  -------------------...----------.---------------------......
Rp_RPSE503|g6347.t1  --PSSSPWASPVILVPKKD...----GTLCFC.-------------------VD......
Rp_RPSE503|g6914.t1  ----KEWKMARTICLNKCDn.pASTTNQLRPI.SMLPTFSQIYERLFLFKFN-S......
Rp_RPSE503|g6917.t1  -----SLELAHLHFIPKTH...-KSDTPLRPI.---VAAIHAPATEISKFLN-Dlla...
Rp_RPSE503|g7460.t1  ----EDWTTAILIRLYKNKg.dKKICDNYRGI.SLLVVTSKIFSRIILNRVQ--......
Rp_RPSE503|g7870.t1  -------------------...----------.---------------------......
Rp_RPSE503|g7944.t1  -----KSELAHLYFNSKTH...-KDDIPVRPI.---ENTIRSPTRNISQLLD--......
Rp_RPSE503|g8043.t1  ---PNEVELAHLYYLPKAH...-KPGTPLRPI.---VSGLKHPTIKISKFLD--......
Rp_RPSE503|g8304.t1  ----KKVKLAYLYFIPKPH...-KKGTPLRPI.---VSSIHAPTTGISRMLD--......
Rp_RPSE503|g8763.t1  -----KTELAYMYFLPKSH...-KKGTPLRPI.---INTIHAATTHISKYLDQS......
Rp_RPSE503|g9139.t1  ------------YYDKKKG...----TSLRPI.---VTSTNMPTTGISKSLD--......
Rp_RPSE503|g9336.t1  -----KLELAHIYFNLKVH...-KPVISVRPI.---VASINAPARLISSFLDQL......
Rp_RPSE503|g10014.t1 -------------------...----------.---------------------......
Rp_RPSE503|g10282.t1 --PSTSPWSSPVILKKKSD...----GTFRFL.-------------------ID......
Rp_RPSE503|g10291.t1 -------------------...----------.---------------------......
Rp_RPSE503|g10294.t1 -------ELSHLYFIPKPH...-KIGTPLRPI.---VAGIHAPATLVSQYLDEL......
Rp_RPSE503|g10484.t1 -RPSYSPYAAPALLVAKYD...----GTWRMV.-------------------VD......
Rp_RPSE503|g10837.t1 --IPKKFKEVRMVLLAKKN..aVCTPDQTRPI.SLLDSFLKVQERLFLTRFMQV......
Rp_RPSE503|g10994.t1 -------IPGRLYGLPKVH...-KEDVPLRPV.---VSAIKTFNYGLGKALSLLls....
Rp_RPSE503|g11109.t1 ----NKIEVAYMYFLPKPH...-KKGTPLRPI.---INTIHAATTQISKYLD--......
Rp_RPSE503|g11296.t1 ---SDSSWSSPVILVKKKD...----GTYRFV.-------------------ID......
Rp_RPSE503|g11372.t1 ---PNEVELAHLYYLPKAH...-KLGTPLRPF.---ISGLRHPTIKISKFLD-D......
Rp_RPSE503|g11581.t1 ---PNEVELAHLYYLPKAH...-KPGTPLRPV.---ISGLKHPTVKISKFLD--......
Rp_RPSE503|g11600.t1 -----NWNLAILIRLFKKG..dKQLCDNYRGI.SLLSVISKLFSRIILNRIQ--......
Rp_RPSE503|g11634.t1 -------------------...----------.---------------------......
Rp_RPSE503|g12065.t1 --ESTSPWSSPIVLVRKKD...----GSVRFC.-------------------ID......
Rp_RPSE503|g12079.t1 --------ISVFYGLPKAH...-KTGYPLRPI.---ISTRGSYQYQLSKYLAKAi.....
Rp_RPSE503|g12246.t1 -----------------TR...----RDHVPF.HPMIYDRHHLTMNITRFLT--......
Rp_RPSE503|g12248.t1 ---SNEIELGHLYFLPKPH...-KIATPLRPI.---VASIHAPATKISAFLD-D......
Rp_RPSE503|g12250.t1 -------------------...----------.---------------------......
Rp_RPSE503|g12390.t1 --LSSSPWSSPVLLIKKKD...----DDYRFV.-------------------VD......
Rp_RPSE503|g12579.t1 -------------------...----------.---------------------......
Rp_RPSE503|g12589.t1 -------------------...----------.-------------ISDFLD--......
Rp_RPSE503|g12663.t1 ---SQSPWASPVLLVKKHD...----GSPRFV.-------------------VD......
Rp_RPSE503|g12666.t1 ---SQSPWASPVLLVKKHD...----GSPRFV.-------------------VD......
Rp_RPSE503|g12868.t1 -------------------...------VQPI.---LASINTPARQISSFLDQL......
Rp_RPSE503|g12926.t1 -----ASKHAKVICLSKDG..mYPAEDKLRPI.SLLPNLGKWFERCIHEQIQEW......
Rp_RPSE503|g13091.t1 -------------------...----------.---------------------......
Rp_RPSE503|g13111.t1 ---PNVWKLAKIITVNKLKa.eVPRCDQTRPI.SLLATHSKLFEKIMLERIR-H......
Rp_RPSE503|g13457.t1 --MVEDWTTAMLIRIYKSKd.dRKICDNYKGT.SLLTAASQGFSRIILNRIQ--......
Rp_RPSE503|g14251.t1 ------------------H...----KNGIPV.QPIIVCNNGPTIGISRYLG--......
Rp_RPSE503|g14253.t1 -------ELAYMYFIPKPH...-KKRTPLRPI.---LNTIHAATKPISQFLD--......
Rp_RPSE503|g14885.t1 ----EDWTIAILIRIYKNKg.dKKICDNYRGI.SVLVAASKVFSRIILNLGQ--......
Rp_RPSE503|g15118.t1 --YPEQWKLAKIVTLNKLKa.gVPRCDQTRPI.SLLATHSKLFEKVILEKVRY-......
Rp_RPSE503|g15759.t1 -------------------...----------.---------------------......
Rp_RPSE503|g15928.t1 -------------------...----------.---------------------......
Rp_RPSE503|g15947.t1 -YIPSGWKNANIILLLKPNk.dKQQPSSYRPI.SLLSCLGKLLEKIIKQRLMVI......
Rp_RPSE503|g16006.t1 --PSNSPWASPVVIVKKRD...----GSPRFC.-------------------ID......
Rp_RPSE503|g16013.t1 -------ELAHLHFIPKPH...-KPDTPLRPI.---VAAIHAPATEVSKFLN-Dlla...
Rp_RPSE503|g16047.t1 ------------HGLPKPH...-KPGTPLRPI.---IASIHAPATIISKFLN--......
Rp_RPSE503|g16120.t1 -------------------...----------.---------------------......
Rp_RPSE503|g16280.t1 ------PYAAPPILVKKKD...----QSYRFV.-------------------VD......
Rp_RPSE503|g16303.t1 -RPSKSPYAAPVLFAKKKD...----GTLRMC.-------------------VD......
Rp_RPSE503|g16304.t1 ------VELAHLYYLPKAH...-KLRTPLRPI.---ISGLKHPTIKISKFLD-D......
Rp_RPSE503|g16429.t1 ----YSQYSAPISLIKKRG...----GSYRFI.-------------------VN......
Rp_RPSE503|g16600.t1 -------------------...----------.---------------------......
Rp_RPSE503|g16604.t1 -------------------...----------.---------------------......
Rp_RPSE503|g17093.t1 -RPSYSPYAAPALLVAKHD...----GTWRMV.-------------------VD......
Rp_RPSE503|g17380.t1 -----------YHGLPKPH...-KPGTPLRPI.VACIHAPVTLVSKFLNDLL--......
Rp_RPSE503|g17717.t1 -------------------...----------.---------------------......
Rp_RPSE503|g17725.t1 -------------------...----------.---------------------......
Rp_RPSE503|g17733.t1 -------------------...----------.---------------------......
Rp_RPSE503|g18496.t1 -------------------...----------.-------------------ID......
Rp_RPSE503|g18578.t1 --ESTSPWSSPIVLVKKKD...----KTMRFC.-------------------ID......
Rp_RPSE503|g18583.t1 -----KTQLAHLYFNPKTH...----KDNIPV.RPIENTIHAPTTNISKFLD--......
Rp_RPSE503|g18877.t1 --------TGRLYRLPKVH...-KEDVPLRPV.---VSAIRTFNYGLGKAVSQLls....
Rp_RPSE503|g18930.t1 -RVSKSPYAAPVLFAKKKD...----GTLRMC.-------------------VD......
Rp_RPSE503|g19081.t1 -------------------...----------.---------------------......
Rp_RPSE503|g19327.t1 --ESTSPWSSPIVLVKKKD...----KTMRFC.-------------------ID......
Rp_RPSE503|g19392.t1 ----NKIELAYMYFLHKSH...-KKGTPLRPI.---INTIHAATTQISKHLD--......
Rp_RPSE503|g19506.t1 -------------------...----------.---------------------......
Rp_RPSE503|g19710.t1 --ESTSPWSSPIVLVKKKD...----KTMRFC.-------------------ID......
Rp_RPSE503|g19919.t1 -------------------...----------.---------------------......
Rp_RPSE503|g20161.t1 -YIPSKWKTAHIILLLKPKk.dKQHPSSYRPI.SLLSCLGKLLEKIIKQRLVLE......
Rp_RPSE503|g20271.t1 --------MNYLYFVSDTH...----KEDIPV.QPIIVCNNGPTNSISRYLG--......
Rp_RPSE503|g20331.t1 ---SVSPWSSPIVLVKKKD...----GSVRFC.-------------------ID......
Rp_RPSE503|g20507.t1 -----GTQPGRIYGLPKIH...-KLNLPLRPI.---VSASGTFNFNLAKLLAKKl.....
Rp_RPSE503|g20739.t1 --PSNSPWSSPVLLKKKSD...----GTYRFL.-------------------VD......
Rp_RPSE503|g20796.t1 ---STSPWSSPVVLVKKKD...----GTTRFC.-------------------VD......
Rp_RPSE503|g20933.t1 -------------------...----------.---------------------......
Rp_RPSE503|g20985.t1 --RPTGSKPRRLYGLPKIH...-KQPVSLRPV.---LSSIGTFNYRLGKVLTQMls....
Rp_RPSE503|g21035.t1 -------------------...----------.---------------------......
Rp_RPSE503|g21199.t1 --PSTSPWCSPVVLVRKKD...----GNTRFC.-------------------VD......
Rp_RPSE503|g21348.t1 --TPSHWHVAKIILLSKTKs.kVISIEETRPI.SLLPCFSKLFEKCFLIHFRKW......
Rp_RPSE503|g21510.t1 -------ELAHLYFNPKTH...-KEDISVRPI.---ENTIMAATTNISNFLD--......
Rp_RPSE503|g21613.t1 ---SNSQYSSPILLIKKRD...----GSYRFF.-------------------VD......
Rp_RPSE503|g21765.t1 -------ELAQLYYLPKAH...-KLGTPLRPI.---ISGLKHPTIKISKFLDEL......
Rp_RPSE503|g21850.t1 --ESTSPWSSPIVLVKKKD...----KTMRFC.-------------------ID......
Rp_RPSE503|g22011.t1 -------------------...----------.---------------------......
Rp_RPSE503|g22205.t1 ------------RGQPKLH...-KVDIPMRIV.---TCSRDTITSPISQFIFKI......
Rp_RPSE503|g22214.t1 ---PTGSIPARMYGLPKIH...-KTGLPLRPI.---LSASGTYNYKLAKFLVRRl.....
Rp_RPSE503|g22330.t1 -------------------...----------.---------------------......
Rp_RPSE503|g22354.t1 ---PSGSRPARIYGVPKLH..kKRENYPLRPV.---MSATKTVAYGLGKMLANRl.....
Rp_RPSE503|g22445.t1 --ESTSPWSSPIVLVRKKD...----GSVRFC.-------------------ID......
Rp_RPSE503|g22670.t1 ---LKKFKEVRMILLAKKN..aVCSPDQTRPI.SLLDSFLKVQEKLFHNRFLKI......
Rp_RPSE503|g22679.t1 ---SISPWSSPVVLVKKKD...----GTHRFC.-------------------VD......
Rp_RPSE503|g22828.t1 -------------------...----------.---------------------......
Rp_RPSE503|g22868.t1 --RPTGSNPERLYGLPKIH...-KENMPLRPV.---RSSIGTYNYGLAKVLKQMls....
Rp_RPSE503|g22915.t1 ---------------PKMH...-KKDHPLRII.--TCTRSTILSYVSKYVYSL-......
Rp_RPSE503|g23097.t1 -RPSYSPYAAPALLVAKQD...----GSWRMV.-------------------VD......
Rp_RPSE503|g23207.t1 -------------------...----------.---------------------......
Rp_RPSE503|g23391.t1 -------------------...----------.---------------------......
Rp_RPSE503|g23652.t1 --ESTSPWSSPIVLVKKKD...----KTMRFC.-------------------ID......
Rp_RPSE503|g24009.t1 -RPSTSPWSSPVILKKKPD...----GTFRFL.-------------------VD......
Rp_RPSE503|g24030.t1 -------------------...----------.---------------------......
Rp_RPSE503|g24031.t1 --PSTSPWASPVILVPKKD...----GSLRFC.-------------------VD......
Rp_RPSE503|g24036.t1 --ESNSLYAAPAILVKKKD...----NSFRFV.-------------------VD......
Rp_RPSE503|g24135.t1 -------------------...----------.---------------------......
Rp_RPSE503|g24370.t1 -----------LYCTVKVH...-KAKFPLRPI.---IAMCNAPNYKLATFLTNMi.....
Rp_RPSE503|g24429.t1 ---SHSPYAAPAILVKKKD...----KSFRLV.-------------------VD......
Rp_RPSE503|g24434.t1 ---PADWQTGIVVPIFKKG..dQKECSSNRGI.TLLSLPGKLFARVIERRCR--......
Rp_RPSE503|g24478.t1 -------ELAHLYFLPKAH...-KPGTPLRPI.---MAGLKSPTIGISKWLDGL......
Rp_RPSE503|g24691.t1 -RPSQSSWASPVVLQKKKD...----NTWRFC.-------------------ID......
Rp_RPSE503|g24703.t1 --QSNSPYAAPAILVKKKD...----QSYRLV.-------------------VD......
Rp_RPSE503|g24759.t1 -YIPRIWKKANIILLLKSKk.dPKQPSSYRPI.SLLSCIGKVLEKIIKQRMFKE......
Rp_RPSE503|g24816.t1 -------RLSYMYFNPKPH...-KEGTPLRPI.---LNTIKAVTRPISDFLD--......
Rp_RPSE503|g24952.t1 ---PSGSRPARIYGVPKLH..kKQENYPLRPV.---MSATKTVAYGLGKMLANRl.....
Rp_RPSE503|g25534.t1 -------------------...----------.---------------------......
Rp_RPSE503|g25716.t1 -------------------...----------.---------------------......
Rp_RPSE503|g25953.t1 ---------GHYHGLSKPH...-KPGTPLRPI.VASIHAPATLASKFLNDLL--......
Rp_RPSE503|g25976.t1 -------------------...----------.---------------------......
Rp_RPSE503|g26239.t1 ---SHSQYSAPVLLIKKRD...----GSYRFI.-------------------ID......
Rp_RPSE503|g26442.t1 -TPSHSPWASPIVLSPKKD...----GTLRFC.-------------------VD......
Rp_RPSE503|g26460.t1 -------------------...----------.---------------------......
Rp_RPSE503|g26471.t1 --PCASPYAAPITLQPKKD...----GSLRFC.-------------------ID......
Rp_RPSE503|g26508.t1 ------AELAHLYFLPKAH...-KPNTPLRPI.---MAGLKSSTTAISRWLGSL......
Rp_RPSE503|g26626.t1 -------ISARLYGLPKVH..kTQINVPLRPI.---VSCVQSYNYRLGKYLAN-......
Rp_RPSE503|g26776.t1 -------------------...----------.---------------------......
Rp_RPSE503|g26865.t1 --------------LNKASg.aFPTEDRLRSI.SSLPNLAKVFEKIIAERIEKW......
Rp_RPSE503|g27016.t1 --ESTSPWSSPIVLVKKKD...----KTIRFC.-------------------ID......
Rp_RPSE503|g27105.t1 --WSKEWKAARTIRLNKSDn.sASTTNQLLSI.LMLPIFSKIFERLFLIRFN-R......
Rp_RPSE503|g27256.t1 -----DWILAILIRLFKNKg.dKKQCDNYRGI.SLLVVASKLFTRVILNRIQ--......
Rp_RPSE503|g27312.t1 -RPSNSPWSSPVVLQKKKD...----GTWRFC.-------------------ID......
Rp_RPSE503|g27337.t1 ----HKVELSHMYYLPKVH...----KPATPL.HPIMNTIKAPTAGISRFLDQ-......
Rp_RPSE503|g27502.t1 -------------------...----------.---------------------......
Rp_RPSE503|g27579.t1 --ESTSPWSSPIVLVKKKD...----KTMRFC.-------------------ID......
Rp_RPSE503|g27713.t1 ------LELAHIYFNLKVH...-KPEMSVRPI.---VASINAPARQISSFLDEL......
Rp_RPSE503|g27715.t1 -----------LYFLPDAH...----QKNIPF.QPVMICCLGPTIGISRYMN--......
Rp_RPSE503|g27772.t1 -------------------...----------.---------------------......
Rp_RPSE503|g27811.t1 --ESHSPYAAPAILVTKKD...----GSYRFV.-------------------VD......
Rp_RPSE503|g28205.t1 -------------------...--EGTPLRPI.---LNTIKAVTRPISDFLN--......
Rp_RPSE503|g28363.t1 ------LELAHIYFNLKVH...-KPEMSVRPI.---VASINAPARKISAFLDEL......
Rp_RPSE503|g28459.t1 -----DLELAHLYFIPKPH...-KLDCSLRPI.---TAAIHAPTTMMSKFLN-Dlla...
Rp_RPSE503|g28544.t1 ----KKIKLSYLYGLPKPH...-KDGTPLRPI.---VSGMNSPTIKISKMLD--......
Rp_RPSE503|g28568.t1 -------------------...----------.---------------------......
Rp_RPSE503|g28795.t1 -RPSNSPWSSPVIIHKKKD...----GGIRFL.-------------------VD......
Rp_RPSE503|g28913.t1 --ESTSPWSSPIVLVRKKD...----GSVRFC.-------------------ID......
Rp_RPSE503|g28931.t1 --PSTSPWASPVILVPKKD...----GNLRFC.-------------------ID......
Rp_RPSE503|g28959.t1 ---SHSQYSAPVLLIKKRD...----GSYRFI.-------------------VD......
Rp_RPSE503|g29220.t1 -------ELAHLYFLPKAH...-KPGTPLRPI.---MSGLKSPTIEISRWLD--......
Rp_RPSE503|g29354.t1 --PSKSPWASPVVLAPKKD...----GSIRFC.-------------------ID......
Rp_RPSE503|g29394.t1 -------RMNYLYFVSDTH...----KEGIPV.QPIIICNNGPTIGISRYLG--......
Rp_RPSE503|g29491.t1 -------------------...----------.---------------------......
Rp_RPSE503|g29777.t1 --QSYSNYAAPAMLVPKKD...----STWRMV.-------------------VD......
Rp_RPSE503|g30050.t1 -----------LYYNPEDH...-KLGEPLRPI.---VSGIKSPLVKIASFLD--......
Rp_RPSE503|g30089.t1 ---PTGSNPGRLYGLPKTH...-KTDVPLRPV.---LSSIGTYNYGLGKVLKQMls....
Rp_RPSE503|g30380.t1 ----KKTQLAYMYFLPKAH...-KTETPLRPI.---INTIHAATTKISKFLDQS......
Rp_RPSE503|g30381.t1 --MPSHWKTAKMILLSKNKa.nIINVNDTRPI.SLLPCFSKLYEKIFLGHFRQW......
Rp_RPSE503|g30616.t1 ---STSPWCSPVVLVRKKD...----GTTRFY.-------------------VD......
Rp_RPSE503|g30739.t1 ---PTGSNPGRLYGLPKVH...-KQPVSLRPV.---LSSIGTFNYGLGKALT-Hml....
Rp_RPSE503|g30861.t1 --VPQHWLTARMILLSKTKs.sIAEINDTRPI.SLLPCFSKLNEKIFLMHFRKW......
Rp_RPSE503|g30941.t1 ---------GHLYFLPKPH...-KIGTPLRPI.---VAAIHAPTILVSKFLDDL......
Rp_RPSE503|g30942.t1 ------VRMNYLYFVSNTH...----KEGIPV.QPILVCNDGPTNGISRYLG--......
Rp_RPSE503|g31063.t1 --APTDWQTGIVIPIFKKG..dQRECSNYRGI.TLLSLPGKVFARVLERRCRQ-......
Rp_RPSE503|g31134.t1 ---------PHLYYNPKDH...-KIGEPLRPI.---VSGIKSPLAKIASFLD--......
Rp_RPSE503|g31140.t1 -------------------...----------.---------------------......
Rp_RPSE503|g31256.t1 -RPSNSPWSSPVIIHKKKD...----GGIRFL.-------------------VD......
Rp_RPSE503|g31260.t1 -----------YHGLPKPH...-KPGTPLRPI.---IACIHGSTSSISKFVN-D......
Rp_RPSE503|g31289.t1 --PSASPWTSSVILAPKKD...----GSLRFC.-------------------VD......
Rp_RPSE503|g31319.t1 --PSHSPWSSPVILLKKPN...----GEFRFI.-------------------VD......
Rp_RPSE503|g31556.t1 -RPSTSPWSSPVILKKKPD...----GTYRFL.-------------------VD......
Rp_RPSE503|g31691.t1 --LPSAWKDTRMILLAKKD..sICPPSLTRPI.SLLDSFQKIGEKLFLTRFR-Dl.....
Rp_RPSE503|g31715.t1 ---PTGSNPGRLYGFSKVH...-KQPVSLRPV.---LSSIGTFNYGLGKALTQMls....
Rp_RPSE503|g31729.t1 -----------NIRLNKQH...---PSSYRPI.SLLSCLGKLLEKIIKQRLMVI......
Rp_RPSE503|g31746.t1 --WPEDWTDSLFIPLPKKG..dSKQCSNYRTI.ALVSHASKIILRIILERIR--......
Rp_RPSE503|g31887.t1 -------------------...----------.---------------------......
Rp_RPSE503|g31980.t1 -------------------...----------.-------------------ID......
Rp_RPSE503|g32119.t1 --PSNSPWASPVVIVKKRD...----GSPRFC.-------------------ID......
Rp_RPSE503|g32130.t1 ----ISPWSSPIVLVRKKD...----GSVRFC.-------------------ID......
Rp_RPSE503|g32190.t1 -RPSSSPWSSPVVIIKKKD...----GSPRFC.-------------------VD......
Rp_RPSE503|g32199.t1 --QSTSPWSSPVVLVKKKD...----GTTRFC.-------------------VD......
Rp_RPSE503|g32210.t1 --PSKSPWASPVVVASKKD...----GSYRFC.-------------------IN......
Rp_RPSE503|g32232.t1 -------------------...----------.---------------------......
Rp_RPSE503|g32247.t1 -YIPNGWKKANIILLLKPNk.dKQQPSSYRPI.SLLSCLGKLLEKIIKQPLMDI......
Rp_RPSE503|g32274.t1 -------------------...----------.---------------------......
Rp_RPSE503|g32345.t1 ----------------KPG...----TPLRPI.---ISGLKHPTIKISKFLDDL......
Rp_RPSE503|g32467.t1 -------------------...----------.--------------------Didi...
Rp_RPSE503|g32626.t1 -------------------...----------.---------------------......
Rp_RPSE503|g32884.t1 -------------------...----------.---------HKTMLQRELL-Q......
Rp_RPSE503|g32941.t1 ---PSAWKDTRIILLAKKE..hICPPSLTRPI.SLLDSFQKVGEKLFLTRFRNV......
Rp_RPSE503|g33112.t1 -------------------...----------.---------------------......
Rp_RPSE503|g33128.t1 --ESHSPYAAPAFLVKKKD...----GTFRLV.-------------------VD......
Rp_RPSE503|g33134.t1 -------------------...----------.---------------------......
Rp_RPSE503|g33278.t1 ----TASSLATMYGQPKVH...-KLDYPLRPI.---ISSIGSYNHELSKYLAEL......
Rp_RPSE503|g33338.t1 ---STSPWSSPVVLVTKKD...----GTTRFC.-------------------VD......
Rp_RPSE503|g33365.t1 -------------------...----------.---------------------......
Rp_RPSE503|g33368.t1 -------------------...----------.---------------------......
Rp_RPSE503|g33537.t1 -----KTELAYMYFIPKPH...-KKATPLRPV.---LNTVHAATKQISQYLD--......
Rp_RPSE503|g33544.t1 -------------------...----------.---------------------......
Rp_RPSE503|g33552.t1 -------------------...----------.---------------------......
Rp_RPSE503|g33555.t1 --PSTSPWASPVILVPKKD...----GSLRFC.-------------------ID......
Rp_RPSE503|g33681.t1 ----------YLYFIPKPH...-KEGTPLRPI.---VSSMNTPTTGISRFLD--......
Rp_RPSE503|g33976.t1 -------------------...----------.---------------------......
Rp_RPSE503|g34149.t1 --QSYSNYAAPAMLVPKKD...----NTWRMV.-------------------VD......
Rp_RPSE503|g34193.t1 --PSTSPWASPVILVPKKD...----GNLRFC.-------------------ID......
Rp_RPSE503|g34248.t1 -------------------...----------.---IASIHAPATIISKFLN--......
Rp_RPSE503|g34350.t1 -------------------...----------.---------------------......
Rp_RPSE503|g34352.t1 -------------------...----------.---------------------......
Rp_RPSE503|g34417.t1 ---SQSPWASPVLLVKKHD...----GSPRFV.-------------------VD......
Rp_RPSE503|g34457.t1 -------------------...--------PV.RPIENTIPAPTTNISNYLD--......
Rp_RPSE503|g34494.t1 -------------------...----------.---------------------......
Rp_RPSE503|g34509.t1 --------AAPALLVAKHD...----GSWRMV.-------------------VD......
Rp_RPSE503|g34599.t1 -----SPWASPVVIVKKHD...----GSPRFC.-------------------ID......
Rp_RPSE503|g34618.t1 ---STSPWSSPVVLVKKKD...----GTTRFC.-------------------VD......
Rp_RPSE503|g34648.t1 -RPSNSPWSSPVIIHKKKD...----GGIRFL.-------------------VD......
Rp_RPSE503|g34990.t1 -----DWSTAIIIRLFKNKg.dKRDCGNYRGI.SLLPVVSKIFSRIILNRLQ--......
Rp_RPSE503|g35109.t1 -----GSRPARLYDLPKLH..kPKENYPLRPV.---TSAIKTVGYGLRKMLRNRl.....
Rp_RPSE503|g35119.t1 -------IPARLYGLPKVH..kSEINVPLRPI.---VSCVQSYNYRLGKYLAN-......
Rp_RPSE503|g35135.t1 -----EVELAHLYYLPKAH...-KPGTPLRPI.---VSGLKHPTIKISKFLD--......
Rp_RPSE503|g35153.t1 -------------------...----------.---------------------......
Rp_RPSE503|g35164.t1 --TPSHWHIAKMILLSKTKs.kTTSIDKTRPI.SLLPCFSKLFEKIFLIHFRRWi.....
Rp_RPSE503|g35207.t1 -RPSTSPWSSPVLLVKKKD...----GDYRFV.-------------------VD......
Rp_RPSE503|g35415.t1 ----KEWKMARTICLNKSDn.pAPMTNQLRPI.SMLPTFSKIYERLFLIGFN-S......
Rp_RPSE503|g35739.t1 ----RSAKHAKVVCLSKEG..lFPTVNKLRPI.SLLPNIGKLFERIIHHRIISW......
Rp_RPSE503|g35806.t1 ------LELAHIYFNLKVH...-KPDISVRPI.---VASINAPARLISSFLDQL......
Rp_RPSE503|g36062.t1 --ESTSPWSSPIVLVRKKD...----GSVRFC.-------------------VD......
Rp_RPSE503|g36258.t1 -------------------...----------.---------------------......
Rp_RPSE503|g36401.t1 -RPSTSPWSSPVILKKKPD...----GTYRFL.-------------------VD......
Rp_RPSE503|g36464.t1 --------LPHLYYNPKDH...-KVGEPLRPI.---VAGIKSPIAKISSFLDQI......
Rp_RPSE503|g36592.t1 ----------HLYFIPRAR...-KVDVPLRPI.---ISYRGSPTIGISTFLNNL......
Rp_RPSE503|g36631.t1 -------------------...----------.---------------------......
Rp_RPSE503|g36702.t1 -------------------...----------.---------------------......
Rp_RPSE503|g36718.t1 ----------YLYPLPKIH...----KLGIPI.RPIVSALHAPVNLTSKFLY--......
Rp_RPSE503|g36993.t1 -----KTKLAHMYFVPKAH...-KIGIPLRPI.---TSSIHAPTTGISRLLDL-......
Rp_RPSE503|g37017.t1 ---PADWQTGIVIPIFKKG..dQRECSNYKGI.TLLSLPGKVFARIIERRCRQ-......
Rp_RPSE503|g37247.t1 ----NKFKEVRMILLAKKN..aICIPDQTRPI.SLLDSFLKVQEKLFHCRFLKI......
Rp_RPSE503|g37321.t1 --PSTSPWASPVVIVKKHD...----GSPRFC.-------------------ID......
Rp_RPSE503|g37358.t1 ---RKEWKIARTICLNKSDn.hAPTPNQLRPI.SMLPTFSKIYERLFLIRFN-S......
Rp_RPSE503|g37466.t1 -YIPNEWKKANIILLLKPNk.dKQHPSSYRPI.SLLSCLGKLLEKIMKQRLMVI......
Rp_RPSE503|g37670.t1 -------------------...----------.---------------------......
Rp_RPSE503|g37705.t1 --ESNSPYAAPAFIVPRKD...------NRPG.----------------RLVVD......
Rp_RPSE503|g37756.t1 ----KEWKMARTKCLNKCDn.pAPRTNQLRPI.SMLPTFSKMYEKLFLLRFN-S......
Rp_RPSE503|g37890.t1 -RPSNSPWSSPVIIHKKKD...----GGIRFL.-------------------VD......
Rp_RPSE503|g37933.t1 ----------KIRGQPKLH...-KIDTPMRIV.---TCSRDTITSPISQFIFRI......
Rp_RPSE503|g37944.t1 ----NGPYAAPVTLQPKKD...----GSLRFC.-------------------VD......
Rp_RPSE503|g38037.t1 --------TLEAYFLIKVH...----QQNLPV.SPIISSYDAYNYNAAKYLA--......
Rp_RPSE503|g38103.t1 --ESTSPWSSPIVLVKKKD...----KTMRFC.-------------------ID......
Rp_RPSE503|g38411.t1 -------------------...----------.---------------------......
Rp_RPSE503|g38429.t1 ------VELAHLYYLPKAH...-KPHTPLRPI.---IAGLKHPTIKISKFLD-D......
Rp_RPSE503|g38636.t1 -KIPESLKLNRTVLLPKGKd.gLENIKNWRPI.TIASIILRIYNKILARRMQSV......
Rp_RPSE503|g38766.t1 -------------------...----------.---------------------......
Rp_RPSE503|g38795.t1 ----QDWSLAILISLYKKG..eKQMCDNYRGI.SLLNVTSKIFSRIILNRIQ--......
Rp_RPSE503|g38878.t1 ----------HYHGLPKPH...-KPGTPLRPI.VACIHAPVTLVSKFLNDLL--......
Rp_RPSE503|g38994.t1 -------------------...----------.---------------------......
Rp_RPSE503|g39071.t1 -------------------...----------.----------------RLVVD......
Rp_RPSE503|g39092.t1 -RIPSDLKLNRTTLIPKTNr.dLHKITNWRPI.TISSILLRLFNKIIGHRMSRL......
Rp_RPSE503|g39103.t1 -RPSSSPWSSPVVIIKKKD...----GSPRFC.-------------------VD......
Rp_RPSE503|g39203.t1 -------IPGRLYGLPKVH...-KEDVPLRPV.---VSAIKTFNYGLGKVLSQLl.....
Rp_RPSE503|g39346.t1 --ESHSQYSAPVLLIKKRD...----GSYRFI.-------------------VD......
Rp_RPSE503|g39354.t1 -------------------...----------.---------------------......
Rp_RPSE503|g39405.t1 ------VELAHLYYLPKAH...-KPGTPLRPI.---ISGLKHPTIKISKFLDDL......
Rp_RPSE503|g39735.t1 --ESHSPYAAPAILVKKKD...----GSYRFV.-------------------VD......
Rp_RPSE503|g39751.t1 -RIDTSAWAAPIVPVKKPN...----GKIRIC.-------------------GD......
Rp_RPSE503|g39767.t1 -------WAAPIVVVPKQG...----GKIRIC.---------------ADLS--......
Rp_RPSE503|g39788.t1 -------------------...----------.---------------------......
Rp_RPSE503|g39889.t1 ---PFAWKDIRMILLAKED..sICPPSLTRPI.SLLDSFQKIGEKLFLTRFR-Dl.....
Rp_RPSE503|g39943.t1 -YIPDVWKRANIILLLKPNk.dKKQPSSYRPI.SLLSCLGKILEKIIKQRIMKE......
Rp_RPSE503|g40001.t1 ------VELAHLYYLPKAH...-KPGTPLRPI.---VSGLKHPTIKISKFLD--......
Rp_RPSE503|g40015.t1 -RIDTSLWAAPIVPVKKPN...----GKIRIC.-------------------GD......
Rp_RPSE503|g40020.t1 -------KIAKEICLSKEG..aFPTEDCLRSI.SLLPNLAKVFEKIIAERIEKW......
Rp_RPSE503|g40142.t1 --IVEDWATAILIRLYKNKg.dKKICDNYWGI.SLLVVTSKIFSRTILNCVQ--......
Rp_RPSE503|g40162.t1 -RPSHSQYSAPVLLIKKRD...----GSYRFI.-------------------VD......
Rp_RPSE503|g40221.t1 --TSYSSWSSPVILVKKKK...---DGTYRFV.-------------------ID......
Rp_RPSE503|g40266.t1 ---SQSPRASSVLLVKKHD...----GSPRFI.-------------------VD......
Rp_RPSE503|g40274.t1 ---------SVFYGLPKAH...----KTGYPI.RSIISTIGSYQYQLSKYLAKAir....
Rp_RPSE503|g40305.t1 ----------RYHGLPKTH...-KDGTPLRPI.---IVPINAPTTLISKFLNNL......
Rp_RPSE503|g40306.t1 -------------------...----------.---------------------......
Rp_RPSE503|g40451.t1 ---PNDVELAHLYYLSKAH...-KPGTPLRPI.---VSGLKHPTIKISKFLD--......
Rp_RPSE503|g40612.t1 ---STSPWSSPVVLVKKKD...----GTTRFC.-------------------VD......
Rp_RPSE503|g40671.t1 --------LSVFYGLPKAH...----KTGYPI.RPIISTIGSYQYELSKYLAKAi.....
Rp_RPSE503|g40736.t1 -RPSYSPYAAPALLVPKHD...----GNWRMV.-------------------VD......
Rp_RPSE503|g40871.t1 ------LELAHIYFNLKVH...-KPDISVRPI.---VASMNAPARLISSFLDQL......
Rp_RPSE503|g40926.t1 --------------LPKAH...-KPGTPLRPI.---ISGLTHPTIKISKFLD--......
Rp_RPSE503|g40985.t1 -------------------...----------.---------------------......
Rp_RPSE503|g40994.t1 -------------------...----------.---------------------......
Rp_RPSE503|g41085.t1 -------------------...----------.---------------------......
Rp_RPSE503|g41323.t1 -RPSDSPYAAPALLVAKQD...----GTWRMV.-------------------VD......
Rp_RPSE503|g41325.t1 --PSNSSWTSPVVIVKKLD...----GSPRFC.-------------------VD......
Rp_RPSE503|g41337.t1 -------------------...----------.---------------------......
Rp_RPSE503|g41349.t1 ---SHSPYAAPAMLVKKKD...----NSLRLV.-------------------VD......
Rp_RPSE503|g41513.t1 -------------------...----------.---------------------......
Rp_RPSE503|g41529.t1 ---VKDWTAAVLIRLYKNKg.dKRICDNYRGI.SLLVVAGKIFARILLNRIQ--......
Rp_RPSE503|g41594.t1 -------------------...----------.---------------------......
Rp_RPSE503|g41645.t1 ----VGSQPGNAYGLPKIH...-KKDIPLRPIiSTCNTFCYKLSKLLAKKL-KH......
Rp_RPSE503|g41681.t1 -------------------...----------.---------------------......
Rp_RPSE503|g41719.t1 --PSASPWASPVILAPKKD...----GSLRFC.-------------------VD......
Rp_RPSE503|g41782.t1 -------------------...----------.---------------------......
Rp_RPSE503|g41811.t1 --FYNDFLNALLILLKKDGn.sNGSMTNFRPL.SLMNIDYKILSKVLSVRLR--......
Rp_RPSE503|g42080.t1 -----KVELSHMYYLPKVH...-KPATPLRPI.---MNTMKAPTTGISRFLDQL......
Rp_RPSE503|g42122.t1 --ESHSPYAAPAFIVPRKN...------NRPG.----------------RLVVD......
Rp_RPSE503|g42397.t1 ---PKGSNPGRLYGLPKIH...-KDNIPLRPV.---LSAIGTFNYGLGKALTNIls....
Rp_RPSE503|g42765.t1 ----VGSQPGKAYGLPKIH...-KDCAPLRPIiSACNTFSYKLSKLLAKKL-KH......
Rp_RPSE503|g42809.t1 ------VELAHLYYLPKAH...-KSGSPLRPI.---ISGLGHPTIKISKFLDDL......
Rp_RPSE503|g43121.t1 -------ELGHLYFLPKPH...-KIGTPLRPI.---VAAIHAPAILVSKYLD--......
Rp_RPSE503|g43149.t1 --PSKSPWASPVVLAPRKD...----ETLRFC.-------------------ID......
Rp_RPSE503|g43279.t1 -------------------...----------.---------------------......
Rp_RPSE503|g43310.t1 ----TGSRCPVLFCQPKVH...-KNGMPLRPI.---ISTTNSYSYKLAKYLKKMl.....
Rp_RPSE503|g43427.t1 -------------------...----------.---------------------......
Rp_RPSE503|g43534.t1 --LPTAWKDTRIILLAKKE..hVCPPSLTRPI.SLLDSFQKVGEKLFLTRFRNV......
Rp_RPSE503|g43701.t1 -------------------...----------.---------------------......
Rp_RPSE503|g43704.t1 ---STSSSTPVLYGQPKLH...-KTGLPMRPI.---ISTIGAYNYSLSKYLAK-......
Rp_RPSE503|g43801.t1 --------LSVFYGLPKAH...----KTGYPI.RPIISTIGSYQYELSKYLAKAi.....
Rp_RPSE503|g44012.t1 --ESTSPWSSPIVLVKKKD...----KTMRFC.-------------------ID......
Rp_RPSE503|g44022.t1 -YIPNEWKKANIILLLKPNk.dKQHPSSYRPI.SLLSCLGKLLEKIMKQRLMVI......
Rp_RPSE503|g44060.t1 ----TGSRTPEAYFLIKVH...-KSGQPVRPI.---ISCYNSYNYYTAKYLA--......
Rp_RPSE503|g44094.t1 --ESTSPYASPAFIVPRKD...------NRPG.----------------RLVVD......
Rp_RPSE503|g44121.t1 -------------------...----------.---------------------......
Rp_RPSE503|g44185.t1 -------IPARLYGLPKVH..kSEINVPLRPI.---VSCVQSYNYRLGKYLAN-......
Rp_RPSE503|g44200.t1 ---------AHIYFNLKVH...-KPEISVRPI.---VASIKAPARQISSFLDQL......
Rp_RPSE503|g44300.t1 ------VELAHLYYLPKAH...-KPGTPLRPI.---ISGLKHPTIKISKFLDDL......
Rp_RPSE503|g44325.t1 ---LKKFKEVRMILLAKKN..aICAPDQTRPI.SLLDSFLKVQERLFLNRFLRL......
Rp_RPSE503|g44656.t1 -------------------...----------.---------------------......
Rp_RPSE503|g44663.t1 -------------------...----------.---------------------......
Rp_RPSE503|g44778.t1 ---PNEVELAHLYYLPKTH...-KTGTPLRPI.---VSGLKHPTVKISKFLG-E......
Rp_RPSE503|g44796.t1 -------------------...----------.---------------------......
Rp_RPSE503|g44882.t1 ---PTGSQPARIYGLPKIH...-KIGVPLRPI.---VSASGTFNYNLAKLLASKl.....
Rp_RPSE503|g45334.t1 -----------YHGLPKPH...-KSGTPLRPI.VACIHAPVTLVSKFLNDLL--......
Rp_RPSE503|g45371.t1 -------------------...----------.---------------------......
Rp_RPSE503|g45389.t1 -------------------...----------.---------------------......
Rp_RPSE503|g45398.t1 ---PKLVRLSYMYFNPKPH...-KEGTPLRPI.---MNTIKAVTRAISDYLD--......
Rp_RPSE503|g45440.t1 --------LAHIYFNLKVH...-KPEMSVRPI.---VASINAPARKISGFLDEL......
Rp_RPSE503|g45481.t1 ------LELGHYHGLPKPH...-KPGTPLRPI.VASIHAPATLASKFLNDLL--......
Rp_RPSE503|g45590.t1 -------------------...----------.---------------------......
Rp_RPSE503|g45631.t1 -------------------...----------.--------------------D......
Rp_RPSE503|g45753.t1 -------------------...----------.---------------------......
Rp_RPSE503|g45795.t1 -RPSNSPWSSPVIIHKKKD...----GSVRFL.-------------------VD......
Rp_RPSE503|g45869.t1 --WPQDWKTSIFIPIPKNG..nAKDCSNYRTI.ALISHASKIMLKIIQRRLE--......
Rp_RPSE503|g45950.t1 --IPKKFKEVRMVLLAKKN..aVCTPDQTRPI.SLLDSFLKVQERLFLTRFMQV......
Rp_RPSE503|g45976.t1 --------AAPALLVAKHD...----GSWRMV.-------------------VD......
Rp_RPSE503|g45993.t1 --ESTSPWSSPIVLVKKKD...----KTMRFC.-------------------ID......
Rp_RPSE503|g45999.t1 --PSTSPWSSPLLLVKKKD...----GDYRFV.-------------------VD......
Rp_RPSE503|g46001.t1 ------CKLAYMYFNPKTH...-KDGTPFRPI.---MNTIDSPTANISRLLD--......
Rp_RPSE503|g46132.t1 ---STSPWSSPVVLVKKKD...----ETTRFC.-------------------VD......
Rp_RPSE503|g46152.t1 --ESTSPWSSPIVLVKKKD...----KTMRFC.-------------------ID......
Rp_RPSE503|g46226.t1 ---PNELELAHLYYLPKAH...-KPGTPLRPI.---ISGLKHPTVKISKFLD--......
Rp_RPSE503|g46282.t1 ---------AYMYFIPKPH...-KKATPLRPI.---LNTIHAATKQISQYLD--......
Rp_RPSE503|g46349.t1 -------------------...----------.---------------------......
Rp_RPSE503|g46525.t1 ------------IFLSKNG..vFPTVDRLRSI.SLLPNLGKVFERVLVTRIETC......
Rp_RPSE503|g46580.t1 ---------PHLYYNPKDH...-KIDEPLRPI.---VSGMKSPLAKIASFLD--......
Rp_RPSE503|g46668.t1 --ESTSPWSSPIVLVKKTD...----KTMRFC.-------------------ID......
Rp_RPSE503|g46753.t1 -------------------...----------.---------------------......
Rp_RPSE503|g46767.t1 --ESTSPWSSPIVLVKKKD...----KTMRFC.-------------------ID......
Rp_RPSE503|g46780.t1 --WPQDWKTSIFIPIPKNG..nAKDCSKYRTI.ALISHASKIMLKVIQRRLE--......
Rp_RPSE503|g46890.t1 -------------------...----------.---------------------......
Rp_RPSE503|g46949.t1 -------------------...----------.---------------------......
Rp_RPSE503|g47081.t1 -------ELAHLYYLPKTH...-KPGTPLRPI.---ISSLKHPTTKISKFLDDL......
Rp_RPSE503|g47324.t1 ------SRPARLYGLPKLH..kAKQRYPLRPV.---TSAIKTVGYGLGKMLTN-......
Rp_RPSE503|g47672.t1 ---YNSPWASPVVIVKKCD...----GSPRFC.-------------------ID......
Rp_RPSE503|g47792.t1 --ESTSPWSSPIVLVKNKD...----KTMRFC.-------------------ID......
Rp_RPSE503|g47802.t1 -------------------...----------.---------------------......
Rp_RPSE503|g47805.t1 -------------------...----------.----------------RLVVD......
Rp_RPSE503|g47835.t1 -----GSRPARLYGLPKLH..kSKENYTLRPVmSVIKTVGYSLGKMLTNRL-KH......
Rp_RPSE503|g48047.t1 -------------------...----------.---------------------......
Rp_RPSE503|g48068.t1 -------------------...----------.---------------------......
Rp_RPSE503|g48174.t1 -------------------...------VRPI.---VASINAPARQISSFLDEL......
Rp_RPSE503|g48248.t1 -------------------...----------.---------------------......
Rp_RPSE503|g48433.t1 -RPSNSPWSSPVIIHKKKD...----GGIRFL.-------------------VD......
Rp_RPSE503|g48448.t1 ---STSPWSSPVVLVKKKD...----GTTRFC.-------------------VD......
Rp_RPSE503|g48597.t1 -------------------...----------.---------------------......
Rp_RPSE503|g48734.t1 -------------------...----------.---------------------......
Rp_RPSE503|g49183.t1 -------------------...----------.---------------------......
Rp_RPSE503|g49208.t1 --------LGHLYFIPKPQ...-KTGTPLRPI.---VAAIYAPAILVSKFLDDK......
Rp_RPSE503|g49731.t1 -------------------...----------.---------------------......
Rp_RPSE503|g49748.t1 -------------------...----------.---------------------......
Rp_RPSE503|g49811.t1 ---PNNIELAHLYYLPKAH...-KPGTPLRPI.---VSGLKHPTIKISKFLD--......
Rp_RPSE503|g49895.t1 -----KLELAHIYFNLKVH...-KPDISVRPI.---VASINAPARLISSFLDQL......
Rp_RPSE503|g49902.t1 ------LELAHIYFNLKVH...-KPDISVRPI.---VASINAPARLLSSFLDQL......
Rp_RPSE503|g49982.t1 -------------------...----------.---------------------......
Rp_RPSE503|g50051.t1 -------------------...----TPLRPI.---VAGIHAPATLVSQYLDEL......
Rp_RPSE503|g50311.t1 -------------------...----------.---------------------......
Rp_RPSE503|g50501.t1 -------------------...----------.---------------------......
Rp_RPSE503|g50536.t1 ------LELAHIYFNLKVH...-KPEISVRPI.---VASINTPSRQISSFLDQL......
Rp_RPSE503|g50598.t1 -------ELAHLYFNPKTH...-KEDISVRPI.---ENTILAATTNISNLLD--......
Rp_RPSE503|g50614.t1 -------------------...----------.---------------------......
Rp_RPSE503|g50713.t1 ------PWCSPVVLVRKKD...----GTTRFC.-------------------VD......
Rp_RPSE503|g50786.t1 -------------------...----------.---------------------......
Rp_RPSE503|g50873.t1 -------------------...----------.---------------------......
Rp_RPSE503|g51117.t1 ------LELAHIYFNLKVH...-KPEMSVRPI.---VASINAPARQISNFLDEL......
Rp_RPSE503|g51233.t1 -------------------...----------.---------------------......
Rp_RPSE503|g51425.t1 -------------------...----------.---------------------......
Rp_RPSE503|g51686.t1 -------------------...----------.---------------------......
Rp_RPSE503|g52087.t1 -------------------...----------.---------------------......
Rp_RPSE503|g52129.t1 -------------------...----------.---------------------......
Rp_RPSE503|g52381.t1 -------------------...----------.---------------------......
Rp_RPSE503|g52657.t1 -------------------...----------.---------------------......
Rp_RPSE503|g52677.t1 -------------------...----------.---------------------......
Rp_RPSE503|g52945.t1 -------------------...----------.---------------------......
                                                                                 

AI1M_Yeast           .........dKK--.---MSTH..SHGFRKNM.S.CQTAIWEVRNMFGGSN-.....---
Athena_Av            ..........-K--.---YVRH..TT--ID-D.G.VD-LLDKFQTYI-RNGY.....LNS
Athena_Hc            ..........----.-------..--------.-.-----------------.....---
Athena_Pr            ..........----.-------..--------.-.-----------------.....---
AthenaL2_Av          ..........-NLL.RPLF--D..QMAIKTTV.T.CG--FDLLQKLQRWSSK....nLKQ
AthenaL3_Av          ..........-NLL.RPLF--D..QMAI---K.T.TITSGFDLVQHLRKWSIi...nLRK
AthenaM_Av           .........lRPLF.NQLASDT..AIE-NGTQ.L.IKSVERWSDNYL-----.....-TS
AthenaO_Av           ..........LRPL.FDRLAKE..TSILNGVE.L.IDLLEK-----WSKQN-.....LNR
BEL_Drome            .........sGKDS.SGVSLND..RLHIGPPI.Q.RD----LFGV----CLR.....FRQ
Cer1_Caeel           ..........YRKV.NKVVKNN..AHPL-PNI.E.A-----TLQSLA-----.....-GK
Cercyon_Sm           ..........-R--.---ILKH..LVDH---S.N.HSIKSATQFL-DQIRNI....qIND
COB3_Marpo           .........ePR--.---FKDI..SHGFRRNK.G.THSALRDIKMRWKNPS-.....---
COI1_Podan           .........ePR--.---FHSS..SHGFRPGR.G.CHSAL-ATIRYWNGIK-.....---
Copia_Drome          .........gFT--.QKYQIDY..EETFAPVA.R.ISSFRFILSLVI-----.....-QY
CRE1_Crifa           ..........-SSF.KETFKGW..QYGV-WGD.V.-AKAV----AKIRRDS-.....-EE
CRE2_Crifa           ..........-KSF.RSTFKGW..QYGV-WGD.S.-TEAV----KRIREAYAea.ssD--
CZAR_Tcruzi          ..........-PAL.KTCFKNL..QYGV-GNN.I.-ELAI----QKIRRDFHl...kG--
DIRS1_Dictyo         ..........LKRL.NTYI-NN..Q-SF-KME.G.IK----NLPSMV-----.....-KQ
Doc_Drome            ..........LR-I.NNTLPTH..QFGFREKH.G.TIEQVNRITSEIRTAFE.....HRE
dpol_DHBV            .........sQFSK.GKNAMRF..PRYWSPNL.S.TLRRIL-----------.....-PV
dpol_HBV             .........sQFSR.GSSRVSW..PKFAVPNL.Q.SLTNL------------.....LSS
DRE_Dictyo           ..........-KLL.NKIISPF..QTGFVPRR.L.LHDNIITLNSTIEIIKReintkEDM
EC67_Ecoli           .......rdeIFAI.RKISNNY..SFGFERGK.S.IILNAYKHRGKQ-----.....---
EC86_Ecoli           .........lDK--.-LSSSPF..SIGFEKHQ.S.ILNNATPHIGAN-----.....---
EC107_Ecoli          ........sqFP--.---LSPF..ATAYRPGC.P.IVSNAQPHCQQP-----.....---
GilM_Giain           ..........-PAL.RK-LPAW..QLAF-EHL.A.QMKAI-----RAAEELK....rT--
Gypsy_Drome          ..........FRKL.NEKTIPD..RYPM-PSI.P.M-----ILANLG-----.....-KA
Hebe1_Av             .........lER--.RNILPQH..QAGFRPGK.S.TIYNIVRLERYAAGQLRr..prRRR
Hebe2_Av             .........lNR--.RNILPEH..QAGFRPGK.S.TVYNIVRLQRYAERQLTa..esPRR
Hebe7_Av             .........lER--.RNILPQH..QAGFRPGK.S.TIYNIVRLERYAEGQLRr..prRRR
Hebe8_Av             .........lER--.RNILPQH..QAGFRPGK.S.TIYNIVRLERYAAGQLRr..prRRR
Hebe10_Av            .........lER--.RNILPQH..QAGFRPGK.S.TIYNIVRLERYAAGQLRr..prRRR
I_Drote              ..........LVTH.SNLLSEN..QFGFKKGK.S.TSDCLLYVDYLITKS--.....-KM
Jockey_Drome         ..........CKDV.TKAIPKF..QFGFRLQH.G.TPEQLHRVVNFALEAME.....NKE
Juno1_Av             ..........YRKL.NAITTKD..AFPI---P.R.IDDIFDHLSQAG-----.....---
Juno2_Av             ..........YRRL.NQITTKD..AFPL---P.R.IDDIYDQLTQAT-----.....---
Juno3_Av             ..........YRKL.NEVTEKD..NYPL-P--.R.IQEMLDALNGS------.....---
Juno4_Av             ..........-RKL.NAITTKD..AFPI---P.R.IDDIFDHLSQTG-----.....---
Juno4a_Av            ..........YRRL.NYITERD..VYPL---P.R.IDDIIDRLSGAK-----.....---
Juno4b_Av            ..........YRRL.NLITERD..VYPL---P.R.IDDILDKLAGSQ-----.....---
Lian_Aedae           .........yLA--.NMPLHVN..QHAYQSGK.S.TVTLLHKVVYDIEKAFA.....QKQ
LINE1_Human          ..........-QHI.KKLIHHD..QVGFIPAM.Q.GWFNIRKSINIIQHINRtkdtnH--
LINE1_Wolf           ..........-QYI.KKIIHHD..QVGFIPGT.Q.GWFNTRKTINVIHHISK....rKTK
LtrA_Lacla           .........ePV--.---FEDV..SHGFRPQR.S.CHTALKTIKREFGGAR-.....---
Mag_Av               ..........FK--.--VTINS..QMW-IDQH.P.IPTIEELLTRLN-----.....--N
Maui_Takru           .........lQR--.NSLFEMF..QSGFRAHH.S.TETALLKVTNDLLIASD.....HGL
Mdg3_Drome           ..........FRKL.NKMTMKD..NYPL---P.L.IDD---LLDRMN-----.....--E
Micropia_Drome       ..........YRKL.NTMVLMD..CFPV-P--.I.MEEVLEKLQSAK-----.....---
MX65_Myxxa           ........klPV--.----SPQ..AHGFVPGR.S.IKTGAAPHVGRR-----.....---
Neptune_Fr           ..........-A--.---EFLD..FYL-NPLS.T.KH-PAFVRDTYH-FIEIiktlkIPA
NeSL_Caeel           ..........-RAV.PNVLSKC..QRGFQERE.G.CNESLAILRTAIDVAKG.....KRR
orf2_Calot           .........eAK--.---FEPN..SYGFRPGR.N.AHDAREAIFNSIRYSN-.....---
Pao_Bmori            .........aAART.RGVALND..M--LLKGP.N.------LLQSLPGVIMR.....FRQ
Pat_Panre            .........pYITA.NKIK---..--------.-.-LENVAIAKSLI-----.....-PK
Penelope1_Av         .......darP--Q.APSYIKD..SFEF--GK.K.IKEII--LEK-------.....-NK
Penelope1a_Av        .......narP--P.ANSFIKD..SFEF----.-.----VNKIKEIILE---.....KEK
Penelope2_Av         ..........----.-SLIKIN..QTE----K.S.ISYIKDSFEFVK-EITKi...eYKN
Penelope2a_Av        ........edARSK.PTSYVKD..SFSF----.-.---AKLIQEQKP-----.....-NM
Penelope3_Av         ........ylRR--.NDRIIKD..TFTFVDEL.L.TL----KFD--------.....-NS
Penelope3a_Av        ........svLKEY.E-TIIQD..RFSFVKD-.-.------LHKLEI--N--.....-MN
Penelope3b_Av        ..........LR-V.SPTVVTD..TFKFVDEL.Q.------KLTFDN-----.....--E
Penelope5a_Av        ..........----.------R..LQELRTSP.Y.MVQNTFDFVNKI-KQSQ.....-HA
Penelope_Dv          ..........-Q--.---ILKN..LTM----D.S.RYNIKNAVDFKD-RVNNs...qIRE
pol_BAEVM            ..........LREI.NKRTVDI..H-PTVPNP.Y.-N----LLSTLK-----.....-PD
pol_CERV             ..........YKAM.NKATKGD..AHNL-PNK.D.E-----LLTLVR-----.....-GK
pol_HTLV2            ..........LRAT.NAITTTL..TSPS-PGP.P.------DLTSLP-----.....-TA
Poseidon_Tn          ..........-S--.---ILAP..MVG----N.T.PHHIKNSLDFAE-KVSNl...hLES
pseudo_Shark         ..........-S--.---IFPP..LVQ----E.L.PTYVHDTTHALH-LLQSfq.fpGP-
R1_Dromr             ..........----.AVSWDPR..QRGFLPTD.G.CADNATIVDLVLRDHHK.....RYA
R2_Drome             ..........--NS.SINWDPR..QRGFLPTD.G.CADNATIVDLVLRHSHK.....HFR
R4_Av                ..........YVTE.RCILPGE..QIALREGVwG.CTHALTQDQSLIADALN....qTQR
R9_4_Av              ..........FK--.---TNDK..QVGFKPVN.G.CGINISWLHSLLKHA-R.....LNK
R9_Av                ..........FK--.---TNDK..QVGFKPVN.G.CGINISWLHSLLKHARL.....NKN
R9a_Av               ..........FE--.---IDKR..QLGFTPIN.G.CSMNIQWLHHLLKHARL.....RKR
RTE1_Av              ..........-SYL.DPYLSEE..QAGFRKDR.S.TVHQILVLRLLAEKAKR.....QGK
RTE2_Av              ..........-NLI.DCQLLEI..QSGFRSNR.S.TIDQIFTLKMTMEKRRA.....FNK
RTE3_Av              ..........-NKI.TPEIAKE..QYGFMPDK.G.TRNAIFILRMIIERSIE.....VKH
RTE4_Av              ..........-KPL.DSNLRTN..QAGFRRGR.N.CIDQIHVLRRLLEGAID.....KKI
RTE_BovB_Av          ..........-F-L.EREMPVT..QAGFRKGR.G.TRDQIANIRWLMEKARE.....YQK
SART1_Bommo          ..........LENV.GPNLADS..QYGFRRGR.S.TLDAVQRVRDLS-DQAC....sRGG
SLACS_Trybg          ..........-KTA.EKKFSGI..QFGV-GGH.I.-EEAI----AKIRKDFAt...kG--
Soliton1_Av          .........lDE--.QGVLPSE..QSGFRPHH.N.MAVRLVSIIDEIGQSLA.....MNT
Soliton2_Av          ..........WSET.NKLVPDE..QSGFRPGC.L.LPTRV--LSMYQEVKNNm...aGNI
Soliton3_Av          ..........WAEG.NKLIPEE..QSGFRPGG.L.LPTRVLSIYQEIKNNLA.....ANM
Soliton4_Av          ..........WAET.NHSVPRE..PSGFRPGG.L.LSTRVLSIYQEIKNELA.....ANM
Soliton5_Av          ..........WANV.NNIVPQE..QSGFRKGC.Q.LQTRVLSIFQEVKNNLD.....GNV
Soliton6_Av          .........cHD--.KNIYIDE..QSGFTAER.R.LQTRILSLVDDLR-LTIa...aNNR
Soliton6a_Av         .........cEE--.KNIYVDE..QSGFSPQR.R.LQTRIVSLIEDVRLN-Ia..acN-R
Soliton6b_Av         .........wCQ-M.HNIYTDE..QSGFTPNR.R.LQTRILLLCEDIRLT-Ia..acN-R
Soliton7_Av          .........lQR--.RGLLPDT..QSGFREDF.R.LQTRVLLFFEQVASLMA.....NSS
Soliton8_Av          .........lLR--.RGLLPDN..QSGFRDGF.R.LQSRL-LLFLEDLYSLM....sNSA
Soliton9a_Av         .........lIR--.RGLLPDN..QSGFRENF.R.LQTRLLLFLEDIYSIFS.....NSE
Soliton9b_Av         .........lVR--.RGLLPDN..QSGFREGF.R.LQTRLLLFLEDIYSILC.....NSE
Ta11_Arath           ..........-RLL.PELISET..QSAFVAER.L.ITDNILIAQENFHALRTnpackKKY
Tad1_Neuro           ..........AAEE.FNLLPEG..QMGNRAGR.S.TEFAVRVVTDAVH---Ta..wkLGA
TelKA1_Av            ..........YRKL.NSMTIRD..AYPI-P--.R.IDD---TLDSLQ-----.....--E
TelKA1a_Av           ..........YRKL.NAMTIRD..AYPI---P.R.IDDTLDSLQEAK-----.....---
TelKA2_Av            ..........YRKL.NAVTVRD..AYPIPRVD.D.T---LDALDEAK-----.....---
TelKA3a_Av           ..........YRKL.NNVTIRD..AYPL---P.R.IDDTLDALQQAQ-----.....---
TelKA3b_Av           ..........YRKL.NNITIRD..AYPL---P.R.IDDTLDALQQAQ-----.....---
TelKA4_Av            ..........YRQL.NSVTVRD..VYPI-P--.R.IDD---TLDQLQ-H---.....---
TERT1_Calb           kevlspvgqiLRLK.LSKLRDT..YESYRASV.H.SSVAEKISDYRDSLLTRf...gEIP
TERT_Giain           ...felerprNRY-.LQAHLAK..NLGHIAVD.Y.AAWLDATYTENPEAQ--.....---
TERT_Ratno           t.lfsmlnyeRTKH.PHLMGSS..VLGMNDI-.Y.RTWRAFVLRVRALDQTP.....R--
TERT_Schpo           ....silkhlIN--.-----EE..SSGI-PFN.L.EVYMKLLTFKKD-LL-Khr.mfG-R
Tf2_Schpo            ..........YKPL.NKYVKPN..IYPL-PLI.E.Q-----LLAKIQ-----.....-GS
Tnt1_Tobac           .........gFE--.QKKGIDF..DEIFSPVV.K.MTSIRTILSLAA-----.....-SL
TRAS1_Bommo          .........lPR--.---MSTR..QFGFMPQR.S.TEDSLYTLMQHVKEKLK.....EKR
TRS1_Trybr           ..........-DTV.ESQLTPQ..QSAFRPGC.S.TLEQLLHVRAAL----Cr..ptHQS
Tx1_Av               ..........-KVI.ANIIHPD..QTCSVPGR.S.IQDNVILIRSIIEYQRR.....IRD
Ty3_Caeel            ..........YRKV.NKVVKNN..AHPL-PNI.E.A-----TLQSLA-----.....--G
Ty3_Yeast            ..........YRTL.NKATISD..PFPL---P.R.ID-NLL---SRI-----.....-GN
Vesta1a_Av           ..........YKKL.NLVTIKD..SSPL-PNM.E.D-----TLRRLG-----.....-TG
Vesta1b_Av           ..........YKKL.NLITIKD..SSPL-PNM.E.D-----TLRKLG-----.....-EG
Vesta2_Av            ..........YKKL.NNITIKD..NHPL-PNM.E.Q-----TIRRLG-----.....-SG
Vesta3_Av            ..........YKKL.NSVTIKD..NYPL-PNM.E.I-----TLQSLG-----.....-AG
Vesta4a_Av           ..........YRAL.NKITTPD..ASPL-PH-.G.-ED---LLQQLG-----.....-MG
Vesta4b_Av           ..........YRAL.NKITISD..ASPL-PHI.E.-----DTLQELG-----.....-KG
Vesta5_Av            ..........YRKL.NNITVQD..NYPL-PNL.E.Q--AIQMVGGRR-----.....---
Vesta6a_Av           ..........YRKL.NAITKKD..VF---PQP.S.VEELV----QRL-----.....-GG
Vesta6b_Av           ..........FRQL.NAITKKD..SYP---QP.S.AEELLHRLAGHR-----.....---
Vesta6c_Av           ..........FRRL.NKITKKD..AY---PQP.S.AEELIYRLSGHN-----.....---
Vesta7_Av            ..........YRQL.NSATERD..CYPL---P.R.IEDTLNRLNGNR-----.....---
Vesta_Pr             ..........YKKL.NHITIKD..SSPL-PNM.E.D-----TIRKLG-----.....-EG
YM40_Marpo           .........ePR--.---FLDS..SHGFRPHR.S.PHTALRQIRR-WTGTS-.....---
Zepp_Chlvu           ..........-PLL.NQVVDAT..QTGFLPKR.W.AGDNVL-A--HLEEISYleathQPG
Rp_RPSE503|g101.t1   ..........----.-------..--------.-.-----------------.....---
Rp_RPSE503|g1386.t1  ....irflvdYRKL.NAVTKKD..SFP---QP.T.TEELLNRLGGC------.....---
Rp_RPSE503|g1891.t1  ..........YKKL.NAITIKG..NHPL-PNM.E.-----VTLQTLG-----.....-GG
Rp_RPSE503|g2462.t1  ..........----.----IDE..QSGFTTNR.R.LQTRVLALLENLKLTIA....aPNR
Rp_RPSE503|g2773.t1  ..........----.-------..--------.-.-----------------.....---
Rp_RPSE503|g2779.t1  ..........-DLL.APIFLKM..ARET-TFI.S.GIDVVRKLEKYAA-DGH.....LTS
Rp_RPSE503|g2786.t1  ..........--LI.RPLFDEHvqQTTIIDGV.Q.FIRRLELYVQLG--L--.....LKP
Rp_RPSE503|g2793.t1  ..........-KLI.RPLFDKH..VRET-TIV.G.GVDLLDKLQKYT---AKg...yLTS
Rp_RPSE503|g2939.t1  ..........-HLI.DSQLLEI..QSGFRPNR.S.TVDPIFILRMTMEKMRE.....FNK
Rp_RPSE503|g3341.t1  .........lLR--.RGLLPDN..QSGFRENF.R.LQTRLLLFLEDLRSLMS.....NSS
Rp_RPSE503|g3817.t1  .........iN--N.TGILPSE..QSGFRQHH.S.TTTRFIQFLQDITTGLV.....QHT
Rp_RPSE503|g3819.t1  ..........----.-------..--------.-.-----------------.....---
Rp_RPSE503|g4569.t1  ..........----.-------..--------.-.-----------------.....---
Rp_RPSE503|g4614.t1  ..........-RLI.RPIFNEK..VAD----T.S.IIDGAHLIKRLRQYANYg...hLKP
Rp_RPSE503|g4650.t1  ..........----.-------..--------.-.-----------------.....-SS
Rp_RPSE503|g4984.t1  ..........----.-------..--------.-.-----------------.....---
Rp_RPSE503|g5053.t1  ..........YRKL.NSVNKKD..CF---PQP.T.TEELLHRLGGHR-----.....---
Rp_RPSE503|g5218.t1  .........fSTGV.NQALDIN..QYPL-PRP.D.------ELFVAL-----.....-NG
Rp_RPSE503|g5523.t1  ..........----.-------..--------.-.-----------------.....---
Rp_RPSE503|g5555.t1  ..........-DLL.RPLF--D..QMSSKTTV.I.SGFALVKHLQKWSKN-N.....LCQ
Rp_RPSE503|g5666.t1  ..........----.-------..--------.-.-----------------.....---
Rp_RPSE503|g6347.t1  ..........YRKL.NAVTIRD..AYPV---P.R.IDDTLDTLQQAK-----.....---
Rp_RPSE503|g6914.t1  ..........WSTI.MNILPVQ..QSGARRRQ.A.TKSRANCLLEQITQSLR.....YNT
Rp_RPSE503|g6917.t1  .......plfL---.---RVAR..QTTFING-.-.-IDLVRALEKYV-TNGY.....LKS
Rp_RPSE503|g7460.t1  ..........-DLM.DKQLLEE..QAGFRSNR.S.TIDQIFILKMIMEKSRN.....NNK
Rp_RPSE503|g7870.t1  ..........----.-------..--------.-.-----------------.....---
Rp_RPSE503|g7944.t1  ..........-KII.RPILNDK..C-GT---T.T.IIDGTSSIKELLKYVKKg...lFQS
Rp_RPSE503|g8043.t1  ..........-KLL.RPLFDKM..ASNT-TVT.S.GTEIIKQLHE---WSKR....nMRQ
Rp_RPSE503|g8304.t1  ..........-RLI.RPLFDEHvqQTTFVDGV.Q.F---IRRLEFYV--QLG....lLKS
Rp_RPSE503|g8763.t1  ..........LRPL.FDRYVRS..TTL-VDG-.-.-VDLLNQLDQYI-KKGH.....FKS
Rp_RPSE503|g9139.t1  ..........-ELF.DHYLI-N..MF---AND.Y.-----------L-----.....-KP
Rp_RPSE503|g9336.t1  ..........LTPIyNHVTKDI..T--FIN--.G.-IDVVRKLKEYQ-RQGH.....LTS
Rp_RPSE503|g10014.t1 ..........----.-------..--------.-.-----------------.....---
Rp_RPSE503|g10282.t1 ..........FRRL.NSITKKD..AYP---QP.S.PEELIYRL---------.....-SG
Rp_RPSE503|g10291.t1 ..........----.-KAISKA..Q-----RD.K.LLSNVNTLELAHLYT--.....LPK
Rp_RPSE503|g10294.t1 ..........LRPI.FNRVARK..TIYI-DSM.D.LAKQLENHRNEGHLL--.....--S
Rp_RPSE503|g10484.t1 ..........YKKL.NNITIKD..NHPL-PNM.E.Q--TIQILD--------.....-GG
Rp_RPSE503|g10837.t1 ..........LK-N.RGILPDN..QSGFRAGF.R.LQTRVLLLIEQISSYMA.....NSS
Rp_RPSE503|g10994.t1 ........qfIE--.KTNMIRD..SFSF----.-.-VDELLALPKC------.....-MS
Rp_RPSE503|g11109.t1 ..........-QLI.RPLFDRY..AR----HT.T.IVDGVDLLNQLHKYIQNg...fFNS
Rp_RPSE503|g11296.t1 ..........YRQR.NNITERD..SYPL---P.R.IEETLNRL---------.....-NG
Rp_RPSE503|g11372.t1 .........lLRPL.FNEMA-K..QTTIDSGF.E.L---IKKLEKWSEHK--.....LND
Rp_RPSE503|g11581.t1 ..........-DLL.RPLF--D..QMAL---K.T.TVTSGFELVKQLQVWSIk...nMRQ
Rp_RPSE503|g11600.t1 ..........-QLI.DNQLLES..QSGFRANR.S.TIDQIFILKMIMEKRKE.....FNK
Rp_RPSE503|g11634.t1 ..........----.-------..--------.-.-----------------.....---
Rp_RPSE503|g12065.t1 ..........FRKL.NNITTKD..AFPI---P.R.IDDIFDQLSQAE-----.....---
Rp_RPSE503|g12079.t1 ........reARPQ.ASSYIKD..SFEFVKK-.-.IKE----IVLER-----.....-NK
Rp_RPSE503|g12246.t1 ..........-RLL.QPIYDDV..TFSTTCNR.G.T-DVIHVVEEYA-RKGR.....LQA
Rp_RPSE503|g12248.t1 .........lLRPI.FYRVANN..TSYI-NGT.H.---VVQQLEQYQR---Eg...hLLP
Rp_RPSE503|g12250.t1 ..........----.-------..--------.-.-----------------.....LQS
Rp_RPSE503|g12390.t1 ..........YRKL.NGITTKD..SYPI-PT-.-.---IESTLQQLA-----.....--G
Rp_RPSE503|g12579.t1 ..........----.-------..--------.-.-----------------.....---
Rp_RPSE503|g12589.t1 ..........-ELI.RPIY--D..QY--NKDN.T.IIDGVNLIKRLEKYAADd...hLKP
Rp_RPSE503|g12663.t1 ..........YRKL.NSITIRD..SYPL---P.R.MDDTINQLAGAR-----.....---
Rp_RPSE503|g12666.t1 ..........YRKL.NSITIRD..SYPL---P.R.MDDTINQLAGAR-----.....---
Rp_RPSE503|g12868.t1 ..........LTPI.YNYVTKH..ITLI---N.S.-IDVVRKLKEYQ---QQg...yLTS
Rp_RPSE503|g12926.t1 ..........C-KD.KGIYTDE..QSGFTPNR.R.LQSRILSICEDLRLTVA....aNNR
Rp_RPSE503|g13091.t1 ..........-N--.EGILPDE..QTGFRAGH.N.MFTRIVSISDQIGQGLI.....TNT
Rp_RPSE503|g13111.t1 ..........WAET.NSLVSIE..QSGFRPGC.L.LSTRVLSIYQEVKNNMT.....ANI
Rp_RPSE503|g13457.t1 ..........-NLV.DIQLLEH..QAGFYKNR.S.TTDQIFILKLIMEKTQE.....FNR
Rp_RPSE503|g14251.t1 ..........-R-L.LGLLFND..ATHCKKFH.K.A-YNV-IHDMEF-YQKSg...hLLP
Rp_RPSE503|g14253.t1 ..........-RLI.RPLFDRF..----VRQT.T.IVDGADLLDRFQHYTEKg...yLKS
Rp_RPSE503|g14885.t1 ..........-DLI.DHQLLEQ..QAGFLT--.-.-----------------.....---
Rp_RPSE503|g15118.t1 ..........WAET.NQLIPAE..QSGFRPGC.L.LPTRVLSIYQEVDNNMA.....ANI
Rp_RPSE503|g15759.t1 ..........----.-------..--------.-.-----------------.....---
Rp_RPSE503|g15928.t1 ..........----.-------..--------.-.--------KQLQEWSKT....nMRE
Rp_RPSE503|g15947.t1 ..........LE-W.CNILPEH..QAGFRPQK.S.TLNNIIRLTKYAQNHLHs..igRRR
Rp_RPSE503|g16006.t1 ..........YRNL.NSITKKD..VYPL---P.R.IDDVIERL---------.....-NG
Rp_RPSE503|g16013.t1 .......pvfLR--.---V-AR..KTTFING-.-.-IDLVRALEKYVA-DGH.....LKP
Rp_RPSE503|g16047.t1 ..........-DLL.APIYLHI..AREMTFI-.N.GIDVIGKLEKYVLGG-N.....FQA
Rp_RPSE503|g16120.t1 ..........----.-------..--------.-.-----------------.....---
Rp_RPSE503|g16280.t1 ..........YKRL.NAITIKD..SSPL-PNM.E.--D---TIQNLG-----.....-KG
Rp_RPSE503|g16303.t1 ..........YRAL.NKITIKN..KYPI---P.R.IDEMLDQLNGAK-----.....---
Rp_RPSE503|g16304.t1 .........lLRPL.FDKMAVN..TTVMSGFE.L.IKKLLQWSKFNM-----.....-KQ
Rp_RPSE503|g16429.t1 ..........YRKL.NIITIQD..NYPL---P.N.IEQAIQMVDGHQ-----.....---
Rp_RPSE503|g16600.t1 ..........----.-------..--------.-.------SIIDKIGQCLA.....LNT
Rp_RPSE503|g16604.t1 ..........----.-------..--------.-.-----------------.....---
Rp_RPSE503|g17093.t1 ..........YKKI.NNITIKD..NHPL-PNM.E.--QAIQV---LG-----.....-GG
Rp_RPSE503|g17380.t1 ..........-API.YLKIARE..TT-FI---.N.GIDVIRKLEKYV-KDGH.....LQP
Rp_RPSE503|g17717.t1 ..........-R--.RNILPEH..QAGVRPRK.S.TLNNIIRLTKYVQNHLHs..tgRRR
Rp_RPSE503|g17725.t1 ..........----.-------..--------.-.-----------------.....---
Rp_RPSE503|g17733.t1 ..........----.-------..--------.-.-----------------.....---
Rp_RPSE503|g18496.t1 ..........YRCL.NVITIKD..AFSH---P.R.IDEIFDQLSDAI-----.....---
Rp_RPSE503|g18578.t1 ..........YRRL.NAITIKD..AFPL---P.R.IDEIFDQLSDAM-----.....---
Rp_RPSE503|g18583.t1 ..........-KIL.QPIFNDK..CKET----.N.IIDGASLIERLHKYIRKg...lFKS
Rp_RPSE503|g18877.t1 ........qfIE--.KKNMIRD..SFTFVQEL.L.------ALPKS------.....-MA
Rp_RPSE503|g18930.t1 ..........YRAL.NKLTIKN..KYPI---P.R.IDEMLDQLNGAK-----.....---
Rp_RPSE503|g19081.t1 ..........-R--.RNILPVH..QAGFRPKK.S.TIYNIVILERYAQDQLR.....RRR
Rp_RPSE503|g19327.t1 ..........YRRL.NAITIKD..AFPL---P.R.IDEIFDQLSDA------.....---
Rp_RPSE503|g19392.t1 ..........-ELI.RPLFDRY..AR----HT.T.IVDGVDLLSRLHKYIQNg...yFNS
Rp_RPSE503|g19506.t1 ..........----.-------..--------.-.-----------------.....---
Rp_RPSE503|g19710.t1 ..........YRRL.NTITIKD..AFPL---P.Q.IDEIFDQLSDAM-----.....---
Rp_RPSE503|g19919.t1 ..........----.-------..--------.-.-----------------.....---
Rp_RPSE503|g20161.t1 .........iER--.RNILPQH..QAGFRQGK.S.TVYNIVRLERYAEGQLRr..prRRR
Rp_RPSE503|g20271.t1 ..........-R-L.LGLLFND..ATHCKKFH.K.AYNVIHALNFYQ-KSGQ.....LRP
Rp_RPSE503|g20331.t1 ..........FRKL.NNITTKD..AFPM---P.R.IDDIFDHLSQAE-----.....---
Rp_RPSE503|g20507.t1 ........nhL---.-------..----RKNN.S.IITNTFDFVTKL-HSLR....fNPT
Rp_RPSE503|g20739.t1 ..........FRRL.NSITKKD..SYP---QP.S.AEELLHRLAGHQ-----.....---
Rp_RPSE503|g20796.t1 ..........YRRL.NQITTKD..AFPL---P.R.IDDIYDQLTKAT-----.....---
Rp_RPSE503|g20933.t1 ..........----.-------..--------.-.-----------------.....---
Rp_RPSE503|g20985.t1 ........dlID--.KKRLIRD..SFSFVKDL.H.------TLDDPL-----.....--S
Rp_RPSE503|g21035.t1 ..........----.-------..--------.-.----------------N.....MNQ
Rp_RPSE503|g21199.t1 ..........YRKL.NDITVKD..SFPL---P.R.IEDIFDQLSQ-------.....---
Rp_RPSE503|g21348.t1 ..........IN-E.QGILPAE..QSGFRPGH.N.MAVRLVSIVDQIGQSLQ.....KNT
Rp_RPSE503|g21510.t1 ..........-EII.RPIFNSK..CSTT----.T.IIDGVSLIKELITYAKRn...lLKP
Rp_RPSE503|g21613.t1 ..........YRKL.NQITIQD..KFPL-PNL.E.Q-----TIQMVE-----.....--G
Rp_RPSE503|g21765.t1 ..........LRPL.FDKMAQE..TT------.-.-VTSGFELVKKLQEWSIv...nMNQ
Rp_RPSE503|g21850.t1 ..........YRRL.NAITIKD..AFPL---P.R.IDEIFDQLSDA------.....---
Rp_RPSE503|g22011.t1 ..........----.-------..--------.-.-----------------.....---
Rp_RPSE503|g22205.t1 ..........IKEL.R----TT..LNGV--VC.N.TSNFIKNIRDVK-----.....LNQ
Rp_RPSE503|g22214.t1 ........shLR-K.HKILITD..TFLFVDE-.-.----LHKLKFNM-----.....--K
Rp_RPSE503|g22330.t1 ..........----.-------..--------.-.----------------Q....lSNI
Rp_RPSE503|g22354.t1 ........ntLR-A.SPYMIKD..RFDFVRKI.R.------KLEL-------.....--G
Rp_RPSE503|g22445.t1 ..........FRKL.NNITTKD..AFPI---P.R.IDDIFDHLSQAE-----.....---
Rp_RPSE503|g22670.t1 ..........LN-D.RGILPDN..QSGFRAGF.R.LQTRVLLLVEQISSYMS.....NSS
Rp_RPSE503|g22679.t1 ..........FTKL.NAITERD..HFPL---P.R.IDDIFDQLSD-------.....---
Rp_RPSE503|g22828.t1 ..........----.-------..--------.-.-----------------.....---
Rp_RPSE503|g22868.t1 ........siIQ--.NEVIVKD..TFAFV---.-.-----NELRSLPKSA--.....--S
Rp_RPSE503|g22915.t1 ..........IEQL.RETLKN-..--CLKNTR.N.LITEIAKITLDP-----.....---
Rp_RPSE503|g23097.t1 ..........YKKL.NNITIKD..NHPL-PN-.-.LEQAIQILG--------.....-GG
Rp_RPSE503|g23207.t1 ..........----.-------..--------.-.-----------------.....---
Rp_RPSE503|g23391.t1 ..........----.-------..--------.-.-----------------.....---
Rp_RPSE503|g23652.t1 ..........YRRL.NAITMKD..AFPL---P.R.IDEIFDQLSDAM-----.....---
Rp_RPSE503|g24009.t1 ..........FRRL.NSITKKD..TYP---QP.S.SEELIYRLS--------.....--G
Rp_RPSE503|g24030.t1 ..........----.-------..--------.-.-----------------.....---
Rp_RPSE503|g24031.t1 ..........YRKL.NAVTIRD..AYPF---P.R.IDDTLDSLQQAK-----.....---
Rp_RPSE503|g24036.t1 ..........YRLL.NAITIKD..SSPL---P.N.MEDTIFKLGKGF-----.....---
Rp_RPSE503|g24135.t1 ..........----.-KIIKEL..RTTL---R.G.TVSNTFKFVKEI-SEMP.....LQT
Rp_RPSE503|g24370.t1 ........knYKKE.SQSYVKD..SFEFTKIL.R.TT-------SC------.....-NT
Rp_RPSE503|g24429.t1 ..........YKRL.NGITIKD..SSPL---P.N.MEDIIQKLEKRF-----.....---
Rp_RPSE503|g24434.t1 ..........-EVV.EPQIQEI..QCGFRSGR.G.TMDQIFTLQ--------.....---
Rp_RPSE503|g24478.t1 ..........LRPL.FDRLAYE..TTILNGVQ.-.-------LIKQVEKWSAt...yLTP
Rp_RPSE503|g24691.t1 ..........YRKL.NEVTEKD..NYPL---P.R.IQEIFDTLNG-------.....---
Rp_RPSE503|g24703.t1 ..........YKRL.NAITIKD..SSPL-PNM.E.-----DTLRKLG-----.....-KG
Rp_RPSE503|g24759.t1 ..........LT-E.RNILPSH..QAGFRPHR.S.TMYNIIRLERYAREQLQ.....KRR
Rp_RPSE503|g24816.t1 ..........-ELI.RPIY--D..QYN--KDN.T.IIDGVKLIKRLEKYAADg...hLKP
Rp_RPSE503|g24952.t1 ........ntLR-T.SPYMIKD..RFDFVR--.-.------KIRKLE-----.....-HG
Rp_RPSE503|g25534.t1 ..........----.-------..--------.-.-----------------.....---
Rp_RPSE503|g25716.t1 ..........----.-------..--------.-.-----------------.....---
Rp_RPSE503|g25953.t1 ..........-AP-.IYLTVAH..KYTF----.-.-INNIDVIRKLEKHAVDg...yLTS
Rp_RPSE503|g25976.t1 ..........----.-------..--------.-.-----------------.....---
Rp_RPSE503|g26239.t1 ..........YRKL.NNITIPD..NYPL-PN-.-.LEHAL---EQVG-----.....--G
Rp_RPSE503|g26442.t1 ..........YRKL.NANTIRT..AYPM---P.R.VDDTLDSLREAK-----.....---
Rp_RPSE503|g26460.t1 ..........----.-------..--------.-.-----------------.....---
Rp_RPSE503|g26471.t1 ..........YREL.NSVTVRD..VYPI---P.R.IDDTLDQLQHAK-----.....---
Rp_RPSE503|g26508.t1 ..........LRPL.FDRLASD..TTILIGVQ.L.IRQVERWW------ATY.....LTA
Rp_RPSE503|g26626.t1 ..........----.--IIKPI..RHSN---Y.S.LKNNMDFLQFLR-NNSD.....LLK
Rp_RPSE503|g26776.t1 ..........----.-------..--------.-.-----------------.....-AT
Rp_RPSE503|g26865.t1 ..........CN-D.QGIYVDE..QSGFITNR.Q.LQTRILALLEDLKLTVA....aLNR
Rp_RPSE503|g27016.t1 ..........YRRL.NAITIKD..AFPL---P.R.IDEIFDQLTDAI-----.....---
Rp_RPSE503|g27105.t1 ..........WSST.MNILPAQ..HSGARPHQ.A.TTSPV------------.....---
Rp_RPSE503|g27256.t1 ..........-KLI.DKQLLEQ..QACFRSNR.S.TIDQIFILKMTMEKSRE.....FNR
Rp_RPSE503|g27312.t1 ..........YRRL.NEVTEKD..NYPL---P.R.IQEIFDAL---------.....-GG
Rp_RPSE503|g27337.t1 ..........--LI.RPLFYKHarSTTIVDGS.D.LIQRLLDYVA----IGR.....LKT
Rp_RPSE503|g27502.t1 ..........----.-----TF..STTY---H.R.ATDVIDTLEEYARKG-H.....LRS
Rp_RPSE503|g27579.t1 ..........YRRL.NAITIKD..AFPL---P.R.IDEIFDQLSDA------.....---
Rp_RPSE503|g27713.t1 ..........LTPI.YNYVTKD..ITFI-NG-.-.-IDVVRKLQEYQ-QQGY.....LTS
Rp_RPSE503|g27715.t1 ..........-RRL.QPIYDQV..THST-TFF.K.ESNAVRALENYA-KQGY.....LQS
Rp_RPSE503|g27772.t1 ..........----.-------..--------.-.-----------------.....---
Rp_RPSE503|g27811.t1 ..........YKKL.NLITIKD..SSPL-PNM.E.--E---SIRKLG-----.....-QG
Rp_RPSE503|g28205.t1 ..........-ELI.RPIY--D..QYN--QDN.T.IIDGVNLIKRLEKYAAGg...hLKP
Rp_RPSE503|g28363.t1 ..........LTPT.YNYVTKD..IT-FING-.-.-VDVIRKLKDYQEHG-H.....LTS
Rp_RPSE503|g28459.t1 .......pvfIR--.----VAR..KTTFINGF.D.---LIRTLEKYA---SDg...cLKP
Rp_RPSE503|g28544.t1 ..........-ELI.RPLY--D..QYA--KET.S.IIDGVDLIRRLEEHASLg...lLKA
Rp_RPSE503|g28568.t1 ..........----.-------..--------.-.-----------------.....---
Rp_RPSE503|g28795.t1 ..........YRKL.NAVTKKD..SFP---QP.T.TEELLNRLGGRK-----.....---
Rp_RPSE503|g28913.t1 ..........FRKL.NNITTKD..AFPM---P.R.IDDIFDHLSQAE-----.....---
Rp_RPSE503|g28931.t1 ..........YRKL.NAVTIRD..AYPL---P.R.IDDTLDSLRQAK-----.....---
Rp_RPSE503|g28959.t1 ..........YRKL.NNITIQD..NYPL-PNL.E.--QAI---QMV------.....-GG
Rp_RPSE503|g29220.t1 ..........-SLL.RPLFDRL..AMN-----.T.TVKNGLQLIQQVERWSAt...cLTP
Rp_RPSE503|g29354.t1 ..........YRKL.NEITIRD..AYPI---S.R.IDDTLDALQHAH-----.....---
Rp_RPSE503|g29394.t1 ..........-R-L.LGLLFND..ATHCKKFH.K.AYNVIHDMEFYQ-K--Sg...qLRP
Rp_RPSE503|g29491.t1 ..........----.-------..--------.-.-----------------.....---
Rp_RPSE503|g29777.t1 ..........YKKL.NNITIKD..NHPLTNMK.Q.---MIQILG--------.....-EG
Rp_RPSE503|g30050.t1 ..........-K-I.NRPLFNK..HTP-----.-.----LVLLKHLKEYKT-.....-TS
Rp_RPSE503|g30089.t1 ........nmIQ--.NETVIKD..SFAFVKEL.K.------SLSKLS-----.....---
Rp_RPSE503|g30380.t1 ..........IRPL.FNRFVRH..TTIV-DGA.D.---LLDQLHKYI---DKg...yFNS
Rp_RPSE503|g30381.t1 ..........-VND.NGILPDE..QTGFRPGH.N.MAVRLVSIIDQIGQSLT.....VNT
Rp_RPSE503|g30616.t1 ..........YRKL.NDLTVKD..SFPL---P.R.IDDIFDQLSQ-------.....---
Rp_RPSE503|g30739.t1 .......sdlID--.NKNMIKD..SSSFVKDL.H.------ALDDPL-----.....--S
Rp_RPSE503|g30861.t1 ..........-ISE.NGLLPEE..QTGFRSGH.N.MSTRIVAMVDQIGQGLA.....VNT
Rp_RPSE503|g30941.t1 ..........LRPI.FNRVAHH..TIYI---D.S.I-DLVKRLENYE-KQGH.....RLS
Rp_RPSE503|g30942.t1 ..........-R-L.LGLLLNN..ATHCKKFH.K.-AYNVIHAMNFYEKSGQ.....LRP
Rp_RPSE503|g31063.t1 ..........--IV.EPQLQEN..QCGFRAGR.S.TIDQIFTLQQIIEKSWE.....FAK
Rp_RPSE503|g31134.t1 ..........-KKI.RPIFDKH..T-PY----.S.ISNSTTLLRYLKEYKT-.....-TS
Rp_RPSE503|g31140.t1 ..........----.-------..--------.-.------TLRKLG-----.....-QG
Rp_RPSE503|g31256.t1 ..........YRKL.NSVTKKD..SFP---QP.T.TEELLHRLG--------.....--G
Rp_RPSE503|g31260.t1 .........lLAPI.FLNVARE..AT-F---I.N.GIDAIRKLEKYV-LDEY.....FQS
Rp_RPSE503|g31289.t1 ..........YRKL.NSVTIPD..AYQF---S.R.IDDTLDSFQEAK-----.....---
Rp_RPSE503|g31319.t1 ..........YRRL.NAITRKD..SYP---QP.T.TEEL---LQRLG-----.....--G
Rp_RPSE503|g31556.t1 ..........FRRL.NSITKKD..AYP---QP.S.AEELIFRLSGHS-----.....---
Rp_RPSE503|g31691.t1 .........lFR--.RGLLPDS..QSGFRERF.R.LQTRLLLFLEDIYSLMS.....NSA
Rp_RPSE503|g31715.t1 ........dlID--.NKNMIKD..LSSFVKDL.H.------ALDDPL-----.....--S
Rp_RPSE503|g31729.t1 .........lER--.RNILPEH..QAGFRPRQ.S.TLNNIIRLTKYAQNHLHs..tgRRR
Rp_RPSE503|g31746.t1 ..........-MKT.EEEIAIE..QAGFRRGR.G.TRDQVVNLRLLLEKTHE.....HQQ
Rp_RPSE503|g31887.t1 ..........----.-------..--------.-.-----------------.....---
Rp_RPSE503|g31980.t1 ..........YRRL.NAITLKD..AFPL---P.R.IDEIFDQLSDAI-----.....---
Rp_RPSE503|g32119.t1 ..........YRNL.NSITQKD..VYPL---P.S.IDDVIERL---------.....-NG
Rp_RPSE503|g32130.t1 ..........FRKL.NNITTKD..AFPM---P.R.IDDIFDHLSQAE-----.....---
Rp_RPSE503|g32190.t1 .........yWR-L.NLITERD..VYPL---P.R.IDDIIDRLAGSQ-----.....---
Rp_RPSE503|g32199.t1 ..........YRRL.NQITTKD..AFPL---P.R.IDAIYDQL---------.....-TK
Rp_RPSE503|g32210.t1 ..........YRKL.NEVTIRD..AYPM---P.R.IDDTLDALQHAQ-----.....---
Rp_RPSE503|g32232.t1 ..........----.-------..--------.-.-----------------.....---
Rp_RPSE503|g32247.t1 ..........LE-Q.RNILPEH..QAGFRPKK.S.TLNNMIRLTKYARNNLQq..ngRRR
Rp_RPSE503|g32274.t1 ..........-R--.RNILPEH..QAGFRPGK.S.TIYNIVRLERYAQGQLRh..agRRR
Rp_RPSE503|g32345.t1 ..........LRPL.FDRMAQE..ATVS-SGF.E.LVKKLDIWSKLN-----.....MDG
Rp_RPSE503|g32467.t1 ......infgFQ--.DNMLNKD..GIHLKPNA.S.TTDALLHVTNRLFSNAS.....NNK
Rp_RPSE503|g32626.t1 ..........----.-------..--------.-.-----------------.....---
Rp_RPSE503|g32884.t1 ..........LRTI.LNGVVCN..TSKFVKNI.S.---NI-KLDQDN-----.....---
Rp_RPSE503|g32941.t1 .........lFR--.RGLLPDN..QSGFRENF.R.LQTRLLLFLEDLRSLMS.....NSS
Rp_RPSE503|g33112.t1 ..........-R--.RNILPEH..QAGFRPKK.S.TLNNIIRLTEYAKHHVYg..tdRRR
Rp_RPSE503|g33128.t1 ..........YKKL.NLITIKD..SSPL-P--.N.MEDAIRKL---G-----.....-PG
Rp_RPSE503|g33134.t1 ..........----.-------..--------.-.-----------------.....---
Rp_RPSE503|g33278.t1 ..........IK--.NNRTTPS..SSYIRDSF.D.---FVKKICAIN-----.....DSK
Rp_RPSE503|g33338.t1 ..........YRRL.NQITTKD..AFPL---P.R.IDDIYDQLTKAT-----.....---
Rp_RPSE503|g33365.t1 ..........----.-------..--------.-.-----------------.....---
Rp_RPSE503|g33368.t1 ..........----.-------..--------.-.-----------------.....---
Rp_RPSE503|g33537.t1 ..........-KLI.RPLFDRFvrQTTIVDG-.-.-ADLLAHLQKYIQ----.....---
Rp_RPSE503|g33544.t1 ..........----.-------..--------.-.-----------------.....---
Rp_RPSE503|g33552.t1 ..........----.-------..--------.-.-----------------.....---
Rp_RPSE503|g33555.t1 ..........YRKL.NAVTIRD..AYPL---P.R.IDDTLDSLQQAK-----.....---
Rp_RPSE503|g33681.t1 ..........-KLI.RPLFDKH..VRST----.T.IIDGVNLIRRLERYTANg...yLKP
Rp_RPSE503|g33976.t1 ..........----.-------..--------.-.-----------------.....---
Rp_RPSE503|g34149.t1 ..........YKKL.NSITIKD..NHPL-PNM.E.QT--IQIL---G-----.....-GG
Rp_RPSE503|g34193.t1 ..........YRKL.NAGTIRD..AYPL---P.R.IDDTLDSLQQAK-----.....---
Rp_RPSE503|g34248.t1 ..........-DLL.APIYLKV..AHEM-TFI.N.AIDVIQKLEKYVL---Dd...hFQA
Rp_RPSE503|g34350.t1 ..........----.-------..--------.-.-----------------.....---
Rp_RPSE503|g34352.t1 ..........----.-------..--------.-.-----------------.....---
Rp_RPSE503|g34417.t1 ..........YRKL.NSITIRD..SYPL---P.R.MDDTINKLAGAR-----.....---
Rp_RPSE503|g34457.t1 ..........-EII.RPIFDKE..CQSTTIID.G.-ASLIQTLHQYI---RKg...lFKS
Rp_RPSE503|g34494.t1 ..........----.-------..--------.-.-----------------.....---
Rp_RPSE503|g34509.t1 ..........YKKL.NNITIKD..NHPL-PNM.E.--QAIQVL---G-----.....-GG
Rp_RPSE503|g34599.t1 ..........YRQL.NYITQKD..VYPL---P.R.IDDVLERLNGSN-----.....---
Rp_RPSE503|g34618.t1 ..........YRRL.NQITTKD..AFPL---P.R.IDDIYDQLTTAT-----.....---
Rp_RPSE503|g34648.t1 ..........YRKL.NSVTKKD..SFP---QP.T.TEELL---HRL------.....-GG
Rp_RPSE503|g34990.t1 ..........-AYL.GKQIMEQ..QAGFQ---.-.-----------------.....---
Rp_RPSE503|g35109.t1 ........khLR-T.SPYVIEN..SFDF----.-.--------LNKIK--SS.....KNM
Rp_RPSE503|g35119.t1 ..........---I.IKSIRNS..NYSL-KN-.N.TDFLAFLRH-----NSD.....LLK
Rp_RPSE503|g35135.t1 ..........-NLL.RPLFDKM..AAAT-TIN.S.GFELIKQLQQWSKNN--.....LKQ
Rp_RPSE503|g35153.t1 ..........----.-------..--------.-.-----------------.....GGG
Rp_RPSE503|g35164.t1 ........ddF---.-AILPPE..QTGFRPKH.N.MSVRLVSMIDQIGQSLS.....INT
Rp_RPSE503|g35207.t1 ..........YRKL.NSVTIKD..SFPI-PT-.-.---IEATLKQLS-----.....--G
Rp_RPSE503|g35415.t1 ..........WSSK.MNILPLQ..QSGARPHQ.A.TTSRVNCLLEQITQSQR.....YNS
Rp_RPSE503|g35739.t1 ..........-CND.NNIYIDE..QSGF----.-.-----------------.....---
Rp_RPSE503|g35806.t1 ..........LTPI.YNYLTKN..IT-FING-.-.-IDVVRKLKEYQ-QQGY.....LTS
Rp_RPSE503|g36062.t1 ..........FRKL.NNITTKD..AFPI---P.R.IDDIFDHLSQAE-----.....---
Rp_RPSE503|g36258.t1 ..........----.-------..--------.-.-----------------.....---
Rp_RPSE503|g36401.t1 ..........LRRL.NSMTRKD..AYP---QP.S.AEELIYRLSEHI-----.....---
Rp_RPSE503|g36464.t1 ..........LR--.-P-IFDK..VTPYIL--.-.-TDSIDLLNDLKKFQ--.....TNE
Rp_RPSE503|g36592.t1 ..........LAPL.YLRVVQT..TTYMRDID.-.---FTRQLEKYR-DSGQ.....LKA
Rp_RPSE503|g36631.t1 ..........----.-------..--------.-.----------AIKSIQK.....FGK
Rp_RPSE503|g36702.t1 ..........----.-------..--------.-.-----------------.....---
Rp_RPSE503|g36718.t1 ..........-KLL.SPIYLQV..AYET-TVI.N.NIDLIRKLENYT---ADg...hLTS
Rp_RPSE503|g36993.t1 ..........--LI.RPIFDEK..VKS----T.T.FIDGVDLICRLMKYQEEg...lLQP
Rp_RPSE503|g37017.t1 ..........--IV.EPQIQEN..QCGFCAGR.S.TTDQIFTLQQIIEKSWE.....FAK
Rp_RPSE503|g37247.t1 ..........LK-D.RGILPDN..QSGFRAGF.R.LQTRVLLLIDQISSYMS.....NSS
Rp_RPSE503|g37321.t1 ..........YRQL.NSITQKD..VYPL---P.R.IDDVIERL---------.....-NG
Rp_RPSE503|g37358.t1 ..........WSYK.MNILPSQ..QSGARPHQ.A.TISRINCLLEQMTQSQR.....YNS
Rp_RPSE503|g37466.t1 ..........LD-K.RNILPEH..QAGFRPKK.S.TLNNIIRLTKYAKHHVYg..tdRRR
Rp_RPSE503|g37670.t1 ..........---H.RGILPDN..QSGFRAEF.R.LQTRVLLLIEQISSYMS.....NSS
Rp_RPSE503|g37705.t1 ..........YRAV.NKITIPD..ASPL-PHP.E.-----DLLQELG-----.....-KG
Rp_RPSE503|g37756.t1 ..........WSQR.MNILPAQ..QSGARTHQ.A.TTSRVNHLLEQITQSIR.....YNT
Rp_RPSE503|g37890.t1 ..........YRKL.NSVTKKD..CFP---QP.T.TEELLHRLGGHR-----.....---
Rp_RPSE503|g37933.t1 ..........IKE-.---LRTT..LNGV--VC.N.TSKFVK-IISDV----K.....LNQ
Rp_RPSE503|g37944.t1 ..........FRQL.NSVTVRD..VYPI---P.R.IDDTLDQLQAAK-----.....---
Rp_RPSE503|g38037.t1 ..........-NLL.SPAIPET..KSYIKDS-.-.-FDFIDKIKLN------.....KNK
Rp_RPSE503|g38103.t1 ..........YRRL.NAITIKD..AFPL---P.R.IDEIFDQLSDAI-----.....---
Rp_RPSE503|g38411.t1 ..........----.-------..--------.-.-----------------.....---
Rp_RPSE503|g38429.t1 .........lLRPL.FDKMAIN..TTVI-CGF.E.---LIKKLQ-LW-S--Iy...nMKQ
Rp_RPSE503|g38636.t1 ..........FR--.---TSSK..QTGFKPVN.G.VGQNVAILHNLLRHART.....HKN
Rp_RPSE503|g38766.t1 ..........----.-------..--------.-.-------------KQ-N.....LRE
Rp_RPSE503|g38795.t1 ..........-NMI.DYQLLEA..QSGFRTQR.S.TVDQIHILKITMKKRRE.....FNK
Rp_RPSE503|g38878.t1 ..........-API.YLQIARE..T-TFI---.N.GIDVIRKLEKYV-KDGH.....LQS
Rp_RPSE503|g38994.t1 ..........----.-----NE..ATHCRKFK.K.AVDVIHALEFYQ-KSGQ.....LQP
Rp_RPSE503|g39071.t1 ..........YRAL.NKITIPD..ASPL-PH-.-.---ADDLLQELG-----.....-KG
Rp_RPSE503|g39092.t1 ..........FQ--.---IDKR..QMGFREIN.G.CSFNILWLHHLLKNARL.....NKR
Rp_RPSE503|g39103.t1 ..........YRRL.NSITERD..VYPL---P.R.IDDIIDKLAGSQ-----.....---
Rp_RPSE503|g39203.t1 .........sQFLV.KKNMIRD..SFSFVNQ-.-.----LLALPKYM-----.....--S
Rp_RPSE503|g39346.t1 ..........YRKL.NNITIQD..NYPL-PN-.-.LEQAI---QMV------.....-GG
Rp_RPSE503|g39354.t1 ..........----.-------..--------.-.-----------------.....---
Rp_RPSE503|g39405.t1 ..........LRPL.FDKMAQD..TTVT-SGF.E.L---LKKLKEWC--ILN.....MNQ
Rp_RPSE503|g39735.t1 ..........YKKL.NLITIKD..SSPL-PNM.E.--E---SIRKLG-----.....-QG
Rp_RPSE503|g39751.t1 .........fKVTI.NPEILVD..QHPI---P.S.IDELLTHLN--------.....--N
Rp_RPSE503|g39767.t1 ..........-TGV.NQALDID..QYPL-PKP.N.------DLFVAL-----.....-NG
Rp_RPSE503|g39788.t1 ..........----.-------..--------.-.-----------------.....---
Rp_RPSE503|g39889.t1 .........lFR--.RCLLPDS..QSGFRERF.R.LQTRLLLFLEDIYSLMS.....NSA
Rp_RPSE503|g39943.t1 ..........LN-E.RDILPIH..QAGFRPNR.S.TMYNIIRLERFAHEQLH.....KRQ
Rp_RPSE503|g40001.t1 ..........-ELL.RPLFDKM..AVKT----.T.ITSGFELMKQLQEWSKI....nMCQ
Rp_RPSE503|g40015.t1 .........fKVTI.NPQILID..QHPI---P.S.IEELLARLNNG------.....---
Rp_RPSE503|g40020.t1 ..........CK-D.QGIYVDE..QPGFTTNR.R.LQTRILALLEDLKLAVA....aPNR
Rp_RPSE503|g40142.t1 ..........-ALL.DKQLLKE..QAGFRSNR.S.TVDQIFILKMIMEKSRN.....VNK
Rp_RPSE503|g40162.t1 ..........YRKL.NSITIQD..NYPL-PN-.-.LEQAI---QMV------.....-GG
Rp_RPSE503|g40221.t1 ..........YRQL.NNITERD..SYPL---P.R.IEETLNRL---------.....-NG
Rp_RPSE503|g40266.t1 ..........YRKL.NSITIRD..SYPLSPMD.D.T---INQLAGAR-----.....---
Rp_RPSE503|g40274.t1 .......dacPQ--.AESYIKD..SFEFVK--.-.---RIKEIVLDK-----.....-QK
Rp_RPSE503|g40305.t1 ..........LAPI.YLQVARD..TT-F---I.N.DIDAVRKLETYV-SNGY.....LSS
Rp_RPSE503|g40306.t1 ..........----.-------..--------.-.------QLHQYV-ASDR.....LQP
Rp_RPSE503|g40451.t1 ..........-NLL.RPLFDKM..AFET----.-.TVTSGFELVKQLQKWSRi...nMHQ
Rp_RPSE503|g40612.t1 ..........YRRL.NQITTND..AFPL---P.R.IDDIYDQLTKAT-----.....---
Rp_RPSE503|g40671.t1 ........rnARPQ.AKSYIKD..SFEFVKR-.-.----IKEITLEK-----.....-GK
Rp_RPSE503|g40736.t1 ..........YKKL.NHITIKD..SHPL-PKM.E.-----QTIQTLG-----.....-GG
Rp_RPSE503|g40871.t1 ..........LTPIyNHVTKDI..T--FIN--.G.-IDVVRKLKEYQ-QQGY.....LTS
Rp_RPSE503|g40926.t1 ..........-NLL.RPLFDKI..AQKI-TVN.S.GFELLKKLKEWS--ELN.....INQ
Rp_RPSE503|g40985.t1 ..........----.-------..--------.-.-----------------.....---
Rp_RPSE503|g40994.t1 ..........----.-------..--------.-.-----DQL---------.....-TK
Rp_RPSE503|g41085.t1 ..........----.-------..--------.-.-----------------.....---
Rp_RPSE503|g41323.t1 ..........YKKL.NNITIKD..NHPL-PN-.-.MEQAIQLL---G-----.....-GG
Rp_RPSE503|g41325.t1 ..........YRRL.NSITQKD..VYPL---P.R.IDDVIERL---------.....-NG
Rp_RPSE503|g41337.t1 ..........-R--.RNILPEH..QAGFRPGK.S.TIYNIVQLERYAQGQLRr..arRRH
Rp_RPSE503|g41349.t1 ..........YKRL.NAITIKD..SSPL-PN-.-.MEDTIQKL---G-----.....-KG
Rp_RPSE503|g41513.t1 ..........----.-------..--------.-.-----------------.....---
Rp_RPSE503|g41529.t1 ..........-NTL.EKKLLEE..QAGFRAGR.S.TIDQVFILKMVMERSRE.....FNQ
Rp_RPSE503|g41594.t1 ..........----.-------..--------.-.-----------------.....---
Rp_RPSE503|g41645.t1 ..........LR-A.SSSIVTD..TFKFVDEL.Q.------KLTFP------.....-NG
Rp_RPSE503|g41681.t1 ..........----.-------..--------.-.-----------------.....--A
Rp_RPSE503|g41719.t1 ..........YRKL.NAVTIRD..AYPI---P.R.IDDTLDSLQEAK-----.....---
Rp_RPSE503|g41782.t1 ..........----.-------..--------.-.-----------------.....---
Rp_RPSE503|g41811.t1 ..........-KVL.HNIIHHN..QTCGIPGR.T.IHDNVHTIRSIIECYSR.....NHE
Rp_RPSE503|g42080.t1 ..........IRPL.FYKHVRS..TTIF-DGS.D.---LIHRLIDYV-ARGR.....LKS
Rp_RPSE503|g42122.t1 ..........YRAL.NKITIPD..ASPL-PH-.-.IE---DTLQELG-----.....-RG
Rp_RPSE503|g42397.t1 ........diIE--.KENMVRD..PFSFVEE-.-.-------LKASP----K.....SFS
Rp_RPSE503|g42765.t1 ..........LR-T.NPSIVTD..TFKFVDEL.K.------NLEFT------.....-NE
Rp_RPSE503|g42809.t1 ..........LRPL.FDKMAQE..TTV----N.S.DFELIKKLQEWS--KSN.....MNQ
Rp_RPSE503|g43121.t1 ..........-NLL.RPIFNRI..ARKTIYID.S.I-DLVKHLEKYQ---KEg...hLLS
Rp_RPSE503|g43149.t1 ..........YRKL.NAMTIRD..AYPI---P.R.IDDTLDSLQEAK-----.....---
Rp_RPSE503|g43279.t1 ..........----.-------..--------.-.-----------------.....FLP
Rp_RPSE503|g43310.t1 ........edARPK.PKSYIKD..SFSFA---.-.----KLIQQQKP-----.....-SK
Rp_RPSE503|g43427.t1 ..........----.-------..--------.-.-----------------.....---
Rp_RPSE503|g43534.t1 .........lFR--.RGLLPDN..QSGFRENF.R.LQTRLLLFLEDLRSLMS.....NSS
Rp_RPSE503|g43701.t1 ..........----.-------..--------.-.-----------------.....---
Rp_RPSE503|g43704.t1 ..........----.--IISEH..KQPS--AS.Y.LKDSFELVKTLSKTQ--.....PNE
Rp_RPSE503|g43801.t1 ........rnARPQ.AKSYIKD..SFEFVKR-.-.----IKEITLAK-----.....-EK
Rp_RPSE503|g44012.t1 ..........YRRL.NAITIKD..AFPL---P.R.IDEIFDQLSDAV-----.....---
Rp_RPSE503|g44022.t1 ..........LD-K.RNILPEH..QAGFRPKK.S.TLNNIIRLTKYAKHHVYg..tgRRR
Rp_RPSE503|g44060.t1 ..........-TLL.KPAISKC..PSYVKDPF.E.F-------AKIIKENK-.....-NL
Rp_RPSE503|g44094.t1 ..........YRAV.NKITIPD..ASPL-PH-.-.---AEDLLHELG-----.....-KG
Rp_RPSE503|g44121.t1 ..........----.-------..--------.-.-----------------.....---
Rp_RPSE503|g44185.t1 ..........---I.IKSIRNS..TYSL-K-N.N.-TDFLAFLRNNS-DL--.....-LK
Rp_RPSE503|g44200.t1 ..........LTPI.YNYVTKD..ITFI---N.S.-IDLIRKLKDCT----Ek..gyLTS
Rp_RPSE503|g44300.t1 ..........LRPL.FDKMAQD..TTVT-SGF.ElLKKLKKWC------ILN.....MNQ
Rp_RPSE503|g44325.t1 ..........LK-D.RGILPDN..QSGFRAEY.R.LQTRVLLLVEQISSYMS.....NSV
Rp_RPSE503|g44656.t1 ..........----.-------..--------.-.-----------------.....---
Rp_RPSE503|g44663.t1 ..........----.-------..--------.-.-----------------.....---
Rp_RPSE503|g44778.t1 .........lLRPL.FNKMAAK..TTVT-SGF.E.L----AKHLQQW-SKTD.....MRP
Rp_RPSE503|g44796.t1 ..........----.-------..--------.-.-----------------.....---
Rp_RPSE503|g44882.t1 ........dhLR-K.NDTIITN..TFAFVEEL.L.------ALEFD------.....-NS
Rp_RPSE503|g45334.t1 ..........-ATI.YLKIARE..TT-FING-.-.-IDVIRKLEKYVKDD-H.....LQL
Rp_RPSE503|g45371.t1 ..........----.-------..--------.-.-----------------.....---
Rp_RPSE503|g45389.t1 ..........----.-------..--------.-.-----------------.....---
Rp_RPSE503|g45398.t1 ..........-ELI.RPIYDKY..N----REN.T.IIDDVDLIKRLVKYTTDg...yLKI
Rp_RPSE503|g45440.t1 ..........LTPI.YNYVTKD..ITFI-NG-.-.-IDVIRKLNEYQ-QQGH.....LTS
Rp_RPSE503|g45481.t1 ..........-AP-.IYLTVAH..KYTF---I.N.DIDVIRKLEKHA-A--Dg...yFTS
Rp_RPSE503|g45590.t1 ..........----.-------..--------.-.-----------------.....LNQ
Rp_RPSE503|g45631.t1 ..........YRRL.NAITIKD..AFPL---P.R.IDEIFDQLCDAM-----.....---
Rp_RPSE503|g45753.t1 ..........----.-------..--------.-.-----------------.....---
Rp_RPSE503|g45795.t1 ..........YRKL.NSVTKKD..SFP---QP.T.TEELLQRLGG-------.....---
Rp_RPSE503|g45869.t1 ..........-PFL.EREMPVT..QAGFRKGR.G.TRDQIANLQWLMEKARE.....YQK
Rp_RPSE503|g45950.t1 ..........LK-N.RGILPDN..QSGFRAGY.R.LQTRVLLLIEQISSYMA.....NSA
Rp_RPSE503|g45976.t1 ..........YKKL.NNITIKD..NHPL-PNM.E.--QAIPVL---G-----.....-GG
Rp_RPSE503|g45993.t1 ..........YRRL.NAITIKD..AFPL---P.R.IDEIFDQLSDA------.....---
Rp_RPSE503|g45999.t1 ..........YRKL.NSVTIKD..SFPI-PT-.-.---IEATLKQLS-----.....--G
Rp_RPSE503|g46001.t1 ..........-RLI.RPIFNEK..VADTIIID.G.A-HLIKRLRQYA---HDg...hLKS
Rp_RPSE503|g46132.t1 ..........YRRL.NQITTKD..AFPL---P.R.IDDIYDQLTKAT-----.....---
Rp_RPSE503|g46152.t1 ..........YRRL.NTITIKD..AFPL---P.R.IDEIFDQLSDAM-----.....---
Rp_RPSE503|g46226.t1 ..........-KLL.RPLFDKM..ASKT----.S.VTSGFELLKQLLEWSKT....nLHQ
Rp_RPSE503|g46282.t1 ..........-KLI.RPVFDRF..VRPTTLVD.G.-ADLLERLQQYI-HKGY.....FNS
Rp_RPSE503|g46349.t1 ..........----.-------..--------.-.-----------------.....---
Rp_RPSE503|g46525.t1 ..........CN-D.QGIHFDE..QSGFTAEK.R.LQSRILGIVEDLRLTIA....aPNR
Rp_RPSE503|g46580.t1 ..........-KNI.RPIFDKH..TSYS----.-.ISNSIVLLKYLKEYKT-.....-TS
Rp_RPSE503|g46668.t1 ..........YRRL.NAITIRD..AFPL---P.R.IDEIFDQLSDA------.....---
Rp_RPSE503|g46753.t1 ..........----.-------..--------.-.-----------------.....---
Rp_RPSE503|g46767.t1 ..........YRQL.NAITIKD..AFPL---P.R.IDETFDQLSD-------.....---
Rp_RPSE503|g46780.t1 ..........----.-------..--------.-.-----------------.....---
Rp_RPSE503|g46890.t1 ..........----.-------..--------.-.-----------------.....---
Rp_RPSE503|g46949.t1 ..........----.-------..--------.-.---RLVSIIDQIGQCLA.....LNT
Rp_RPSE503|g47081.t1 ..........LRPL.FDQMSSK..TTII-SGF.E.----LVKHLQKWSHN-N.....LRQ
Rp_RPSE503|g47324.t1 ..........-R--.LSHLRTS..PYGVND--.S.-FDFLNKIKSSK-----.....-NV
Rp_RPSE503|g47672.t1 ..........YRNL.NSITQKD..VYPL---P.R.IDDVIERL---------.....-NG
Rp_RPSE503|g47792.t1 ..........YRRL.NDITIKD..AFPL---P.R.IDEIFDQLSDAM-----.....---
Rp_RPSE503|g47802.t1 ..........----.-------..--------.-.-----------------.....---
Rp_RPSE503|g47805.t1 ..........YRAV.NKITIPD..ASPL-PHP.E.-----DLLQELG-----.....-KG
Rp_RPSE503|g47835.t1 ..........LR-T.SPYVIKD..SFDF----.-.----LNKIKSSK-----.....-NV
Rp_RPSE503|g48047.t1 ..........----.-------..--------.-.-----------------.....---
Rp_RPSE503|g48068.t1 ..........----.-------..--------.-.-----------------.....---
Rp_RPSE503|g48174.t1 ..........LTPI.YNYVTKD..ITFI-NG-.-.-IDVVRKLQEYQ-QQGY.....LTS
Rp_RPSE503|g48248.t1 ..........----.-------..--------.-.-----------------.....RRR
Rp_RPSE503|g48433.t1 ..........YRKL.NSVTKKD..CFP---QP.T.TEELLNRLGGHR-----.....---
Rp_RPSE503|g48448.t1 ..........YRRL.NQITTKD..AFPL---P.R.IDDIYDQLTKAT-----.....---
Rp_RPSE503|g48597.t1 ..........----.-------..--------.-.-----------------.....---
Rp_RPSE503|g48734.t1 ..........----.-------..--------.-.-----------------.....---
Rp_RPSE503|g49183.t1 ..........----.-------..--------.-.-----------------.....---
Rp_RPSE503|g49208.t1 ..........LRSI.FNQVARQ..TIYI---N.S.M-DLVKQLETYQ---NSg...hLLQ
Rp_RPSE503|g49731.t1 ..........----.-------..--------.-.-----------------.....---
Rp_RPSE503|g49748.t1 ..........----.-------..--------.-.-----------------.....---
Rp_RPSE503|g49811.t1 ..........-ESL.RPLFDKM..ASKT-T--.-.VTSGFELLKQLQEWSKT....nIRQ
Rp_RPSE503|g49895.t1 ..........LTPI.YNYVTKD..ITFI-NG-.-.-IDVVRKLKEYQ-QQGY.....LNS
Rp_RPSE503|g49902.t1 ..........LTPI.YNYVTKD..ITFI-NG-.-.-IDVVRKLKEYQ-LQGY.....LNS
Rp_RPSE503|g49982.t1 ..........----.-------..--------.-.-----------------.....---
Rp_RPSE503|g50051.t1 ..........FRPI.FNRVARK..TIYI-DSM.D.LAKQLENHRNEGHLL--.....--S
Rp_RPSE503|g50311.t1 ..........----.-------..--------.-.-----------------.....---
Rp_RPSE503|g50501.t1 ..........----.-------..--------.-.-----------------.....---
Rp_RPSE503|g50536.t1 ..........LTPI.YNYVTKD..ITFI----.N.SIDLIRKLKDYTEKG-Y.....LTS
Rp_RPSE503|g50598.t1 ..........-EII.RPIFDSK..CSTT----.C.IIDGASLIKELIKYTKRg...lLKP
Rp_RPSE503|g50614.t1 ..........----.-------..--------.-.-----------------.....---
Rp_RPSE503|g50713.t1 ..........YRKL.NDITVKD..SFPL---P.R.IDDIFDQLSQ-------.....---
Rp_RPSE503|g50786.t1 ..........----.-------..--------.-.-----------------.....---
Rp_RPSE503|g50873.t1 ..........----.-------..--------.-.-----------------.....---
Rp_RPSE503|g51117.t1 ..........LTPI.YNYVTKD..ITFI-NG-.-.-IDVVRKLQEYQ-QQGY.....LTS
Rp_RPSE503|g51233.t1 ..........----.-------..--------.-.-----------------.....-SS
Rp_RPSE503|g51425.t1 ..........----.-------..--------.-.-----------------.....---
Rp_RPSE503|g51686.t1 ..........----.LRPVVER..QLESTTFV.N.GADFIRKLNDYIEKPQH....rLRP
Rp_RPSE503|g52087.t1 ..........----.-------..--------.-.-----------------.....---
Rp_RPSE503|g52129.t1 ..........----.-------..--------.-.----------------H....hLRQ
Rp_RPSE503|g52381.t1 ..........----.-------..--------.-.-----------------.....---
Rp_RPSE503|g52657.t1 ..........----.-------..--------.-.-----------WTKQ-N.....LRE
Rp_RPSE503|g52677.t1 ..........----.-------..--------.-.----------------L....nMNQ
Rp_RPSE503|g52945.t1 ..........----.-------..--------.-.-----------------.....---
                                                                                 

AI1M_Yeast           --.WFIEV...DLKKCFDTIS.HDLIIKE.LKRY..........................
Athena_Av            ST.LFVTF...DINNLYTILPqEESLMIL.GQFLre........................
Athena_Hc            --.-----...----------.-------.----..........................
Athena_Pr            --.-----...----------.-------.----..........................
AthenaL2_Av          ET.VLCTI...DVADLYTMIPqVEGVLSL.KKMMnyl.......................
AthenaL3_Av          DS.LLCTI...DVSDLYTMIPqVEGVLSL.KKML..........................
AthenaM_Av           ST.TFISM...DVTDLYTMIP.QEGGVIA.IKRLl.........................
AthenaO_Av           QT.QFATM...DVSDLYTMVP.QEGGIQA.IKKMlrifh.....................
BEL_Drome            HQ.YVLCA...DVEKMFRGIKvFK-----.----..........................
Cer1_Caeel           K-.LYTVF...DMIAGFWQIPl-D-----.----..........................
Cercyon_Sm           DE.LMISF...DVTALFTSIE.PNLAKET.LS-Lll........................
COB3_Marpo           --.WWLEF...DIRKCFDTIN.KKILMSI.LSET..........................
COI1_Podan           --.WFIEG...DIKGFFDNID.HHILEKL.LVKH..........................
Copia_Drome          NL.KVHQM...DVKTAFLNGTl-K-----.----..........................
CRE1_Crifa           HE.YLVAL...DGVNAYNTMS.RAHILQA.V---..........................
CRE2_Crifa           --.TLVAL...DATNAYNRMS.RRHILEA.AYA-..........................
CZAR_Tcruzi          --.SVAML...DGRNAYNAIS.RTAILSA.VYGN..........................
DIRS1_Dictyo         GY.YMVKL...DIKKAYLHVLv-D-----.----..........................
Doc_Drome            YC.TAIFL...DVAQAFDRVW.LDGLLFK.IIKL..........................
dpol_DHBV            GM.PRISL...DLSQAFYHLPlN------.----..........................
dpol_HBV             NL.SWLSL...DVSAAFYHLPlHPAAMPH.LLVGsin.......................
DRE_Dictyo           EP.IITFY...DFEKAFDSIS.HNAILRT.LAHL..........................
EC67_Ecoli           --.IILNI...DLKDFFESFN.FGRVRGY.---F..........................
EC86_Ecoli           --.FILNI...DLEDFFPSLT.ANKVFGV.----..........................
EC107_Ecoli          --.QILKL...DIENFFDSIS.WLQVWR-.V---..........................
GilM_Giain           -H.HLLTV...DVRNAFNSVP.HSVILFA.LRRA..........................
Gypsy_Drome          K-.FFTTL...DLKSGYHQIYl-A-----.----..........................
Hebe1_Av             HS.AVILF...DIKAAFDSVW.HDGLIYK.LNGL..........................
Hebe2_Av             HS.AVVLF...DIKAAFDSVW.HGGLIYK.LDDL..........................
Hebe7_Av             HS.AVILF...DIKAAFDSVW.HDGLIYK.LNDL..........................
Hebe8_Av             HS.AVILF...DIKAAFDSVW.HDGLIYK.LNDL..........................
Hebe10_Av            HS.AVILF...DIKAAFDSVW.HDGLINK.LNDL..........................
I_Drote              HT.SLVTL...DFSRAFDRVG.VHSIIHQ.LQEW..........................
Jockey_Drome         YA.VGAFL...DIQQAFDRVW.HPGLLYK.AKRL..........................
Juno1_Av             --.YYTTI...DFKSGYFQVG.LD-----.----..........................
Juno2_Av             --.YFSKF...DFKAGYFQVP.LD-----.----..........................
Juno3_Av             -Q.YFSKL...DFQGGYHQVP.ID-----.----..........................
Juno4_Av             --.YYTTI...DFKSGYFQVG.LD-----.----..........................
Juno4a_Av            --.YFTTL...DMKQGYWQVP.IE-----.----..........................
Juno4b_Av            --.YFTTL...DLKSGYWQIP.ID-----.----..........................
Lian_Aedae           SC.LGVFL...DIEGAFDNVS.FDAILEA.ARNH..........................
LINE1_Human          --.MIISI...DAEKAFDKIQ.QPFMLKP.LNKL..........................
LINE1_Wolf           NH.MILSL...DAEKAFDKIQ.HPFLIKT.LQSV..........................
LtrA_Lacla           --.WFVEG...DIKGCFDNID.HVTLIGL.INLK..........................
Mag_Av               GK.RFTKI...DLSDAYLQIE.LD-----.----..........................
Maui_Takru           VS.MLVLL...DLSAAFDTVD.HSILLQR.LEHV..........................
Mdg3_Drome           KT.VFTKL...DLKNGFFHVH.VK-----.----..........................
Micropia_Drome       --.WFTTM...DLQNGFFHVA.VE-----.----..........................
MX65_Myxxa           --.VVLKL...DLKDFFPSVT.FARVRGL.LIAL..........................
Neptune_Fr           DS.YFFSM...DVDSLYTNIPiESGINCI.RNIFek........................
NeSL_Caeel           NL.AVAWL...DLTNAFGSIP.HELIEYA.LTAY..........................
orf2_Calot           -K.WVLDA...DISKCFDKIN.HEKLLTK.INTF..........................
Pao_Bmori            HN.ITATA...DIKEMFIQVKl-R-----.----..........................
Pat_Panre            SG.FMLTF...DMKSGYHQARmAD-----.----..........................
Penelope1_Av         TY.VKCSF...DVESLYTNVP.VKEAIEI.VLDYmye.......................
Penelope1a_Av        TY.IKCSF...DVESLYTNVP.VKKAIEI.TLDYmyk.......................
Penelope2_Av         NQ.VMCSF...DVDSLYTNVPvEEAINIV.VNNL..........................
Penelope2a_Av        ND.MMISL...DVESLFTNVP.VHEAVDL.ATKIil........................
Penelope3_Av         QI.KMMSF...DITSLFTNVP.LDRTIEI.ILDKlyglqhtcty...............s
Penelope3a_Av        EH.KLLSY...DAISLFTNVPlQKTINFI.LEEKygsfcdckivkt..........nkrk
Penelope3b_Av        KI.KMVSF...DIVSLFTKVPlVRTIQLI.LEQMygpehtciys...............k
Penelope5a_Av        NK.KMISF...DVTSLFTNVP.LTYTIDI.ILDHmyptcpsv..................
Penelope_Dv          EE.TLVSF...DVVSLFPSIPiELALDTI.RQKWtk........................
pol_BAEVM            YS.WYTVL...DLKDAFFCLPl-A-----.----..........................
pol_CERV             K-.IYSSF...DCKSGLWQVLl-D-----.----..........................
pol_HTLV2            LP.HLQTI...DLTDAFFQIPl-P-----.----..........................
Poseidon_Tn          GE.TMVSF...DVTSLFTCIPtSEATEAI.HKRLlld.......................
pseudo_Shark         QH.LIFTM...DVQSLYTYIPhADGLKAF.RFFLsr........................
R1_Dromr             SC.YIATL...DVSKAFDSVA.HDAVFNT.VTAY..........................
R2_Drome             SC.YIANL...DVSKAFDSLS.HASIYDT.LRAY..........................
R4_Av                PI.SVAWI...DYAKAFDSLP.HSYIKWL.ISAVqvpk......................
R9_4_Av              NPiYACLV...DVSKAFDSVS.HQSIVRA.LTMN..........................
R9_Av                SI.YACLV...DVSKAFDSVS.HQSIVRA.LTMN..........................
R9a_Av               DI.NVCLI...DVAKAFDSVP.HESIFRA.LTRH..........................
RTE1_Av              KI.YNCFI...DFQKAFDTIK.HKIIWAM.LKSY..........................
RTE2_Av              PL.FMCFI...DITKAYDSVN.RELLWKV.CRSY..........................
RTE3_Av              DL.YLCFL...DYTKAFDKVK.HDSLFQI.LEKL..........................
RTE4_Av              PI.YITFI...DFKKSFDSIN.RQTMFDI.LRHY..........................
RTE_BovB_Av          EF.YLCFI...DYSKAFDCVD.HEKLWSV.LLEM..........................
SART1_Bommo          VL.LAVSI...DISNAFNTVP.WSTILES.LRFH..........................
SLACS_Trybg          --.SLAML...DGRNAYNAIS.RRAILEA.V---..........................
Soliton1_Av          AA.AALFV...DFSTAFNQLW.FNGLWLK.LMNL..........................
Soliton2_Av          PT.LAVYV...DYQKAYDKVW.HKGLLVK.LKRL..........................
Soliton3_Av          PT.LAIYV...DYKKAYDKVW.HAGLIVK.LRDL..........................
Soliton4_Av          PC.LALCF...DFKKAYDAVW.HTGTIVK.LNRL..........................
Soliton5_Av          PV.LGLYV...DYKKAYDLMW.HKGLIVK.LHRM..........................
Soliton6_Av          PA.LIVFV...DFMSAFDRMW.HPALIST.LVKL..........................
Soliton6a_Av         PA.LVIFV...DFLSAFDRMW.FPSLIST.LMRL..........................
Soliton6b_Av         PA.LAIFI...DFLSAFDRMW.YPMLIRN.LIEL..........................
Soliton7_Av          PV.ATIFV...DFKAAFDQLW.FEGCIGK.LRRM..........................
Soliton8_Av          PV.CSMFI...DFRAAFDQIW.HCGCVGK.LRRM..........................
Soliton9a_Av         PI.CTIFI...DLKSAFDQIW.HSGCIGK.LKQL..........................
Soliton9b_Av         PI.CTIFI...DFKSAFDQLW.HSGCIGK.LRNI..........................
Ta11_Arath           --.MAIKT...DMSKAYDRVE.WSFLRAL.MLKM..........................
Tad1_Neuro           VT.SLMLL...DLKGAFDRVN.HRWLLHT.LWEM..........................
TelKA1_Av            SK.FISTL...DLRSGYWQVE.MD-----.----..........................
TelKA1a_Av           --.FVSTL...DLRSGYWQVE.MD-----.----..........................
TelKA2_Av            --.FISTL...DLRSGYWQVE.MD-----.----..........................
TelKA3a_Av           --.FFSTL...DLRSGYWQVE.MK-----.----..........................
TelKA3b_Av           --.FFSTL...DLRSGYWQVE.MD-----.----..........................
TelKA4_Av            AC.YFSSM...DLRSGFWQIE.LN-----.----..........................
TERT1_Calb           KL.FILKF...DMKECYDRLS.QPVLMKK.LEELfvd.......................
TERT_Giain           -I.YMVTT...DMITAFESVS.VPRLLYY.ISHYikq.......................
TERT_Ratno           -M.YFVKA...DVTGAYDAIP.QGKLVEV.VANMial.......................
TERT_Schpo           KK.YFVRI...DIKSCYDRIK.QDLMFRI.VKKKldt.......................
Tf2_Schpo            T-.IFTKL...DLKSAYHLIRv-R-----.----..........................
Tnt1_Tobac           DL.EVEQL...DVKTAFLHGDl-E-----.----..........................
TRAS1_Bommo          II.TIVSL...DIEGAFDSAW.WPALEVR.LAEE..........................
TRS1_Trybr           RT.GAVFV...DYK-AFDTVD.HDKIARE.MHRM..........................
Tx1_Av               PI.GIVLW...DQEKAFDRIN.HRYLVGV.LNAF..........................
Ty3_Caeel            KK.LYTVF...DMIAGFWQIP.LD-----.----..........................
Ty3_Yeast            AQ.IFTTL...DLHSGYHQIP.ME-----.----..........................
Vesta1a_Av           YR.YFSKL...DLKSGFYQIPiRE-----.----..........................
Vesta1b_Av           YN.YFSKL...DLKSGFYQIPiCD-----.----..........................
Vesta2_Av            YK.FFSKL...DMKSGFWQIP.IK-----.----..........................
Vesta3_Av            YS.YFSKF...DLRSGFWQLP.IN-----.----..........................
Vesta4a_Av           YK.YFSKL...DLKSGYHQFK.LP-----.----..........................
Vesta4b_Av           FK.YFSKL...DLKSGYHQFK.IP-----.----..........................
Vesta5_Av            --.YYSKL...DLKSGYFQIP.IK-----.----..........................
Vesta6a_Av           HS.WFTKI...DMKAGYHQIPiRN-----.----..........................
Vesta6b_Av           --.IFSKL...DLKSGYFQIPiHQ-----.----..........................
Vesta6c_Av           --.YFTKL...DLKSGYFQIPiAE-----.----..........................
Vesta7_Av            --.LITKM...DLRSGYHQIRiHP-----.----..........................
Vesta_Pr             YK.YFSKL...DLKSGFYQIPiRH-----.----..........................
YM40_Marpo           --.WMIEG...DIKGYFDNID.HHLLAGF.IAEL..........................
Zepp_Chlvu           --.VQVFL...DFEKAFDRLD.RAWIERC.MAAV..........................
Rp_RPSE503|g101.t1   --.-----...----------.-------.----..........................
Rp_RPSE503|g1386.t1  -K.FYTKL...DLKSGYFQIPiHE-----.----..........................
Rp_RPSE503|g1891.t1  YH.YFSKL...DLKSGFWQLP.ID-----.----..........................
Rp_RPSE503|g2462.t1  PA.LTILV...DFLTAFNRKW.YPALRKS.LEKL..........................
Rp_RPSE503|g2773.t1  --.-----...----------.-------.----..........................
Rp_RPSE503|g2779.t1  TT.KFITA...DVTDLYTMIP.RQGALDA.LARFcikh......................
Rp_RPSE503|g2786.t1  TT.RLCTC...DVTDLYTMLP.QEESISI.VKQFlrq.......................
Rp_RPSE503|g2793.t1  ST.LLITF...DITNLYTMLP.QEESLKI.LGEFlreyh.....................
Rp_RPSE503|g2939.t1  PL.FLCFI...DVAKAYDSVN.RELLWKV.CRKY..........................
Rp_RPSE503|g3341.t1  PI.CTIFV...DFRTAFDQLW.FAGCIGK.LHRL..........................
Rp_RPSE503|g3817.t1  AT.LVIYV...DFTKAFDQIW.HDGLIYK.LYNM..........................
Rp_RPSE503|g3819.t1  --.-----...----------.-------.----..........................
Rp_RPSE503|g4569.t1  --.-----...----------.-------.----..........................
Rp_RPSE503|g4614.t1  TT.LFCTF...DINNLYTMLP.QQQSLDI.LVEFlqtfq.....................
Rp_RPSE503|g4650.t1  PV.TTVFV...DFKSAFDQLW.FEGWLGK.LARM..........................
Rp_RPSE503|g4984.t1  --.-----...----------.-------.----..........................
Rp_RPSE503|g5053.t1  --.FYTKL...DLKSGYFQLSiHE-----.----..........................
Rp_RPSE503|g5218.t1  GK.QFTKI...DFSEAYLQIE.LD-----.----..........................
Rp_RPSE503|g5523.t1  --.-----...----------.-------.----..........................
Rp_RPSE503|g5555.t1  ET.LFCTI...DVADLYTMVPqIEEILSL.KKMLdhlk......................
Rp_RPSE503|g5666.t1  --.-----...----------.-------.---Qq.........................
Rp_RPSE503|g6347.t1  --.FVSTL...DLRSGYWQVE.MD-----.----..........................
Rp_RPSE503|g6914.t1  FT.PVIYI...DF--------.-------.----..........................
Rp_RPSE503|g6917.t1  TT.LFITF...DVENLYTMIP.RQGALEI.LLQFle........................
Rp_RPSE503|g7460.t1  PL.HMCFI...DIMKAYDSID.RALLWQI.CRHY..........................
Rp_RPSE503|g7870.t1  --.-----...----------.-------.----..........................
Rp_RPSE503|g7944.t1  ST.LFCTF...DIRNLYTMLL.QDEALDI.LVEFlrfyg.....................
Rp_RPSE503|g8043.t1  ET.LLRTM...DVMDLYTMIPqTEGILSI.RKMLd.........................
Rp_RPSE503|g8304.t1  TT.QLCTC...DVTDLYTMLP.QEESITI.LKQFlqhfq.....................
Rp_RPSE503|g8763.t1  ST.LFITF...DITNLYTMLP.QEESLEI.LVEFlrqhh.....................
Rp_RPSE503|g9139.t1  TN.NLCTF...DIIDLYTMLP.QEESVDI.LTEFllqyg.....................
Rp_RPSE503|g9336.t1  TT.LFVIF...DVADLYTMIP.RDGAIAA.LTRFcekna.....................
Rp_RPSE503|g10014.t1 --.-----...----------.-------.----..........................
Rp_RPSE503|g10282.t1 HT.YFTKL...DLKSGYFQIP.IS-----.----..........................
Rp_RPSE503|g10291.t1 VH.KFITG...DVENLYTMIP.REGGINA.LIRFldkcsk....................
Rp_RPSE503|g10294.t1 TT.KCVTA...VVKNLYTMIP.KGGALDA.LYRFcvkhd.....................
Rp_RPSE503|g10484.t1 YQ.FFSKL...DMKSGFWQIP.IT-----.----..........................
Rp_RPSE503|g10837.t1 PV.TTVFV...DFKSAFDQLW.FEGCLGK.LIRL..........................
Rp_RPSE503|g10994.t1 QY.KMVSF...DIASLYTNVP.LTETIDI.ILKHlydg......................
Rp_RPSE503|g11109.t1 ST.LFVAF...DITNLYTMLP.QEESLAI.LAEFlhvhh.....................
Rp_RPSE503|g11296.t1 NT.YFSKL...DLKTGYHQIPiHS-----.----..........................
Rp_RPSE503|g11372.t1 KT.LLCTI...DVTDLYTMIPqIEGILSL.KKMLd.........................
Rp_RPSE503|g11581.t1 ET.IFCTI...DVADLYTMVPqIEGVLSL.KKMLdeln......................
Rp_RPSE503|g11600.t1 PL.FLCFI...DITKAYDSVN.RKLLWKV.CRKY..........................
Rp_RPSE503|g11634.t1 --.-----...----------.-------.----..........................
Rp_RPSE503|g12065.t1 --.YYSTI...DFKSGYFQVG.LD-----.----..........................
Rp_RPSE503|g12079.t1 TY.IKCSF...DVESLYTNVP.VNEAIEI.TLDYmyk.......................
Rp_RPSE503|g12246.t1 NT.LFATL...RIDNLSTLIS.HEKILEK.LQHFlhtyl.....................
Rp_RPSE503|g12248.t1 TT.KFITI...DVKNLYTMIP.KAGALDA.LYRFcmkhat....................
Rp_RPSE503|g12250.t1 KT.LFVNLyihDLCTIFPYEPtVEALQRF.LHKY..........................
Rp_RPSE503|g12390.t1 NC.CFSKL...DLRSGYFQVP.IS-----.----..........................
Rp_RPSE503|g12579.t1 --.-----...----------.-------.----..........................
Rp_RPSE503|g12589.t1 ST.LFCTF...DINNLYTMLP.QDESIRI.LGDFlhhfv.....................
Rp_RPSE503|g12663.t1 --.YYSKF...DLKCGYHQVP.ID-----.----..........................
Rp_RPSE503|g12666.t1 --.YYSKF...DLKCGYHQVP.ID-----.----..........................
Rp_RPSE503|g12868.t1 TT.LFIIF...DVADLYKMIP.RD-----.----..........................
Rp_RPSE503|g12926.t1 PA.LLIFV...DFLSAFDKMW.YPALIAN.LVEL..........................
Rp_RPSE503|g13091.t1 AA.AVLFV...DFKSAFNQMW.FKGLWVK.LQQL..........................
Rp_RPSE503|g13111.t1 PT.LAIYV...DYQKAYDKVW.HKGLIVK.LNRL..........................
Rp_RPSE503|g13457.t1 PL.HLCFI...DNQKAYDSAN.RNLLWRI.CRHY..........................
Rp_RPSE503|g14251.t1 TT.LFASF...NINDLCLNFS.HRQVMDA.LEQFlnsyil....................
Rp_RPSE503|g14253.t1 ST.LFITF...DINNLYTMLP.QEESLNI.LAEFlrlhn.....................
Rp_RPSE503|g14885.t1 --.-----...----------.-------.----..........................
Rp_RPSE503|g15118.t1 PT.LAIYV...DYQKAYDKIW.HAALIVK.LNRL..........................
Rp_RPSE503|g15759.t1 --.-----...----------.-------.----..........................
Rp_RPSE503|g15928.t1 ET.LHNTI...DVADLYTMVP.QTEGVLS.LKKMldhlk.....................
Rp_RPSE503|g15947.t1 YA.AVILF...DIKAAFDFVW.HDGLNYK.LNEL..........................
Rp_RPSE503|g16006.t1 SE.IFSKL...DLRSGYFQVP.LA-----.----..........................
Rp_RPSE503|g16013.t1 TT.LFVTF...DVENLYTMIP.RQGALEA.LMQFlerh......................
Rp_RPSE503|g16047.t1 TT.KFVVI...DMTDLYTMIP.REGALHA.LIRFlenn......................
Rp_RPSE503|g16120.t1 --.-MVSF...DVASLYTNVP.LTETIDI.ILKHlydg......................
Rp_RPSE503|g16280.t1 FS.YFSKL...DLKSDFYQIP.IN-----.----..........................
Rp_RPSE503|g16303.t1 --.FFSRL...DLKTGYHQIR.IK-----.----..........................
Rp_RPSE503|g16304.t1 ET.LLCTI...DVTDLYTMIPqIEGVLT-.LKKMld........................
Rp_RPSE503|g16429.t1 --.YYTKL...DLHSGYFQIP.IR-----.----..........................
Rp_RPSE503|g16600.t1 AT.AAIFV...DFKTAFNQLW.YKGLWLK.LYKL..........................
Rp_RPSE503|g16604.t1 --.-----...----------.-------.----..........................
Rp_RPSE503|g17093.t1 YK.FFSKL...DMKSGFWQIL.IK-----.----..........................
Rp_RPSE503|g17380.t1 TT.KFITV...DVNDLYTMIS.REGALQA.LARFcikh......................
Rp_RPSE503|g17717.t1 HP.AVILF...DIKAAFDSVC.HDGPMYK.LNEL..........................
Rp_RPSE503|g17725.t1 --.-----...----------.-------.----..........................
Rp_RPSE503|g17733.t1 --.-----...----------.-------.----..........................
Rp_RPSE503|g18496.t1 --.YYTKF...DFKSSYFQVPlVK-----.----..........................
Rp_RPSE503|g18578.t1 --.YYTKF...DFKSGYFQVP.LS-----.----..........................
Rp_RPSE503|g18583.t1 ST.LFCTF...DIHNLYTMLP.QKESIKI.LGEFlevhg.....................
Rp_RPSE503|g18877.t1 QY.KMVSF...DIASLYTNVPlNETIEII.LKRLydgh......................
Rp_RPSE503|g18930.t1 --.IFSRL...DLKAGYHQIR.IK-----.----..........................
Rp_RPSE503|g19081.t1 HA.AVILF...DIKSAFDSVW.HGGLIYK.LNNL..........................
Rp_RPSE503|g19327.t1 -T.YYTKF...DFKSGYFQVP.LS-----.----..........................
Rp_RPSE503|g19392.t1 ST.LFVAF...DITNLYTILP.QEESLVI.LAEFlhvhh.....................
Rp_RPSE503|g19506.t1 --.-----...--------IP.RDEAIFA.LQKFvykh......................
Rp_RPSE503|g19710.t1 --.CYTKL...DFQSSYFQVP.LS-----.----..........................
Rp_RPSE503|g19919.t1 --.-----...----------.-------.----..........................
Rp_RPSE503|g20161.t1 HS.AVILF...DIKAAFDSVW.HDGLIYK.LNDY..........................
Rp_RPSE503|g20271.t1 TT.LFVSF...NIDDLCLKFS.HQQVINA.LENFlnfyis....................
Rp_RPSE503|g20331.t1 --.YYTTI...DFKSGYFQVG.LD-----.----..........................
Rp_RPSE503|g20507.t1 QI.KLVSF...DITSLFTKVPlIRTIELI.LLKMygpehtcty................s
Rp_RPSE503|g20739.t1 --.YFTKL...DLKSGYFQIPiHE-----.----..........................
Rp_RPSE503|g20796.t1 --.HFTKF...DFKAGYFQVP.LD-----.----..........................
Rp_RPSE503|g20933.t1 --.-----...----------.-------.----..........................
Rp_RPSE503|g20985.t1 TY.KMVSF...DIVSLYTNVPvDETINII.LKELyetr......................
Rp_RPSE503|g21035.t1 NT.IFCTI...DVLDLYTMIPqVEGVLSL.KKMLdylh......................
Rp_RPSE503|g21199.t1 ST.YFTTL...DFKNGYFQIP.LA-----.----..........................
Rp_RPSE503|g21348.t1 AA.AALFV...DFRTAFNQLW.FHGLWLK.LVKL..........................
Rp_RPSE503|g21510.t1 TT.LFCTI...DIRNLYTMLP.QEESLNI.LVEFlhvhg.....................
Rp_RPSE503|g21613.t1 HE.YYSKL...DLRSGYFQIP.IR-----.----..........................
Rp_RPSE503|g21765.t1 NT.IFCTI...DVIDLYTMIPqVEGVLSL.KKMLd.........................
Rp_RPSE503|g21850.t1 -T.YYTKF...DFKSGYFQVP.LS-----.----..........................
Rp_RPSE503|g22011.t1 --.-----...----------.-------.----..........................
Rp_RPSE503|g22205.t1 DE.HLASL...DIQDLYTNIP.VNKAIDItLERLvesk......................
Rp_RPSE503|g22214.t1 KH.RMISF...DVVNLFTNVPlNDTIEII.LDQLygnlcqckpli............fdn
Rp_RPSE503|g22330.t1 NT.AAINT...NHNSGFYRIP.IN-----.----..........................
Rp_RPSE503|g22354.t1 DK.KMISF...DVTSLFTKVP.LTYTIDM.ILDKiypmcssi..................
Rp_RPSE503|g22445.t1 --.YYTTI...DFKSGYFQVG.LD-----.----..........................
Rp_RPSE503|g22670.t1 PT.ATVFV...DFKSAFDQLW.FEGCLGK.LTRM..........................
Rp_RPSE503|g22679.t1 SH.YFTTL...DFKSGYFQVP.LD-----.----..........................
Rp_RPSE503|g22828.t1 --.-----...----------.-------.----..........................
Rp_RPSE503|g22868.t1 KY.KMVSF...DITSLYTNIP.VNETIDI.ILKHlynd......................
Rp_RPSE503|g22915.t1 DD.RLISI...DVVDMFTNVP.VSQAISI.VLQLigsse.....................
Rp_RPSE503|g23097.t1 YR.YFSKL...DMKSGFWQIP.IK-----.----..........................
Rp_RPSE503|g23207.t1 --.-----...----------.-------.----..........................
Rp_RPSE503|g23391.t1 --.-----...----------.-------.----..........................
Rp_RPSE503|g23652.t1 --.YYTKF...DFRSGYFQVP.LC-----.----..........................
Rp_RPSE503|g24009.t1 HS.YFTKI...DLKSGYFQIP.IA-----.----..........................
Rp_RPSE503|g24030.t1 --.-----...----------.-------.----..........................
Rp_RPSE503|g24031.t1 --.FVSTL...DLRSGY----.-------.----..........................
Rp_RPSE503|g24036.t1 -S.YFSKL...DLKSGFYQIP.IN-----.----..........................
Rp_RPSE503|g24135.t1 NE.QLASL...DICDLYTNIS.VNKAVDI.TIDEliksn.....................
Rp_RPSE503|g24370.t1 ND.VILSF...DIESLYPNVP.VTEAIQL.GVELiwen......................
Rp_RPSE503|g24429.t1 -S.YFSKL...DLKSGFYQIP.IN-----.----..........................
Rp_RPSE503|g24434.t1 --.-----...----------.-------.----..........................
Rp_RPSE503|g24478.t1 AT.SFITM...DVTDLYTMIP.QEGGVTA.IKRLie........................
Rp_RPSE503|g24691.t1 SK.YFSKL...DFHGGYHQIP.ID-----.----..........................
Rp_RPSE503|g24703.t1 FC.YFSKL...DLKSGFYQIP.ID-----.----..........................
Rp_RPSE503|g24759.t1 HS.AVIFF...DIKAAFDTVW.FDGIIYK.LFDL..........................
Rp_RPSE503|g24816.t1 ST.LFCTF...DINNLYTMLP.QDESIRI.LGDFl.........................
Rp_RPSE503|g24952.t1 DK.KMISF...DVTSLFTKVP.LAYTIDL.ILDKmyptcssi..................
Rp_RPSE503|g25534.t1 --.-----...----------.-------.----..........................
Rp_RPSE503|g25716.t1 --.-----...----------.-------.----..........................
Rp_RPSE503|g25953.t1 TT.KFITT...DVENLYTMIP.RIGALEA.LGRF..........................
Rp_RPSE503|g25976.t1 --.-----...----------.-------.----..........................
Rp_RPSE503|g26239.t1 QR.FYTKL...DLRSGYFQIP.IR-----.----..........................
Rp_RPSE503|g26442.t1 --.FISTL...DLRSGYWQVE.ID-----.----..........................
Rp_RPSE503|g26460.t1 --.-----...----------.-------.---Hgyv.......................
Rp_RPSE503|g26471.t1 --.YFSSM...DLRSGFWQIE.LD-----.----..........................
Rp_RPSE503|g26508.t1 AT.SFITM...DVTDLCTMIP.HEGGVAA.IKRLietsg.....................
Rp_RPSE503|g26626.t1 NN.KMISF...DIESLFTNIP.VNETIDI.ICDKlycrd.....................
Rp_RPSE503|g26776.t1 YH.YFSKL...DLKSDFLQSP.ID-----.----..........................
Rp_RPSE503|g26865.t1 PA.LTIFI...DILTAFDRMW.YPALMKS.LEKL..........................
Rp_RPSE503|g27016.t1 --.YYTKF...DFKSGYFQVP.LS-----.----..........................
Rp_RPSE503|g27105.t1 --.-----...----------.-------.----..........................
Rp_RPSE503|g27256.t1 PL.YMCFI...DIQKAYESVN.RELLWKI.CQHY..........................
Rp_RPSE503|g27312.t1 SK.YFSKL...DFQGGYHQIP.ID-----.----..........................
Rp_RPSE503|g27337.t1 ST.LFCTF...DIIDLYTMLP.QEESLNV.LCEFliehg.....................
Rp_RPSE503|g27502.t1 NT.VFATL...YIHDLSTIIP.HQQIMDT.LKCFlydyl.....................
Rp_RPSE503|g27579.t1 -T.YYTKF...DFKSGYFQVP.LS-----.----..........................
Rp_RPSE503|g27713.t1 TT.LFLTF...DVADLYTMIP.RDGAIAA.LTRFcqkya.....................
Rp_RPSE503|g27715.t1 NT.LFATL...HVNDLCTILP.HEQLIKA.LQRFlndyv.....................
Rp_RPSE503|g27772.t1 --.-----...----------.-------.----..........................
Rp_RPSE503|g27811.t1 YK.YFSKL...DLKSGFYQIP.IN-----.----..........................
Rp_RPSE503|g28205.t1 ST.LFCTL...DINNLYTMLP.QDESIRI.LGDFlhh.......................
Rp_RPSE503|g28363.t1 TT.LFVTF...DVADLYTMIP.REGAIAA.LTRFckkys.....................
Rp_RPSE503|g28459.t1 NT.LFITF...DITNLYTMIP.RQGTLEA.FKRFlerh......................
Rp_RPSE503|g28544.t1 TT.LLCTS...DVTDLYTMLP.QEESIAI.LKQFllq.......................
Rp_RPSE503|g28568.t1 --.-----...----------.-------.----..........................
Rp_RPSE503|g28795.t1 --.FYTKL...DLKSGYFQIPiHE-----.----..........................
Rp_RPSE503|g28913.t1 --.YYTTI...DFKSGYFQVG.LD-----.----..........................
Rp_RPSE503|g28931.t1 --.FVSTL...DLRSGYWQVE.MD-----.----..........................
Rp_RPSE503|g28959.t1 HK.YYTKL...DLRSGYFQIP.IR-----.----..........................
Rp_RPSE503|g29220.t1 AT.SFVTM...DVTDLYTMIP.QEGGVAA.IKKLmeafg.....................
Rp_RPSE503|g29354.t1 --.FVSTL...DLRSGYWQVE.MD-----.----..........................
Rp_RPSE503|g29394.t1 TT.LFASF...NINDLCINFS.HHQVMDA.LEQFlnsyis....................
Rp_RPSE503|g29491.t1 --.-----...----------.-------.----..........................
Rp_RPSE503|g29777.t1 YQ.FFSKL...DMKSGFWQVP.FK-----.----..........................
Rp_RPSE503|g30050.t1 ET.NLYTF...DITDLYTMIPqKEAVLAV.CEFLgrng......................
Rp_RPSE503|g30089.t1 QC.KMVSF...DIVSLYTNIP.LAETIQI.ILDHlykd......................
Rp_RPSE503|g30380.t1 ST.LFITF...DITNLYTMLP.QEESLTI.LAEFlrvhh.....................
Rp_RPSE503|g30381.t1 AA.AGLFI...DFQAAFNQLW.FSGLMLK.LSRL..........................
Rp_RPSE503|g30616.t1 ST.YFTTL...DFKNSYFQIP.LA-----.----..........................
Rp_RPSE503|g30739.t1 TF.KMVSF...DVVNLYTNIP.VDETINI.ILKKlyed......................
Rp_RPSE503|g30861.t1 AT.AALFI...DFKTAFNQLW.FKGLWLK.LKRL..........................
Rp_RPSE503|g30941.t1 TT.KFITA...DVKNLYTMIP.KGGALDA.LYRFiikyg.....................
Rp_RPSE503|g30942.t1 TT.LLVSF...NIDDLCLKFL.HEQVINA.LENFlnfyis....................
Rp_RPSE503|g31063.t1 PV.YSLFI...DLGKAYDRIP.RDLLW--.----..........................
Rp_RPSE503|g31134.t1 ES.SIYTF...DISDLYTMIP.QK-----.----..........................
Rp_RPSE503|g31140.t1 YK.YFSKL...DLKSGSYQIP.IN-----.----..........................
Rp_RPSE503|g31256.t1 HK.FYTKL...DLKSGYFQLPiHE-----.----..........................
Rp_RPSE503|g31260.t1 TT.KFVTV...DVTDLYRMIP.REGASQT.LMR-..........................
Rp_RPSE503|g31289.t1 --.FVSTF...DLRSGYWQVE.MN-----.----..........................
Rp_RPSE503|g31319.t1 HK.WFTKL...DLKSGYFQIPiQD-----.----..........................
Rp_RPSE503|g31556.t1 --.YFTKL...GLKSGYFQIPiVE-----.----..........................
Rp_RPSE503|g31691.t1 PV.CTIFV...DFQAAFDQLW.FLGCVGK.LQNL..........................
Rp_RPSE503|g31715.t1 TF.KIVSF...DVVNLYTNIP.VDATINI.ILKElyed......................
Rp_RPSE503|g31729.t1 HA.TVILF...DIKAAFDSVW.HDGLIYK.LNEL..........................
Rp_RPSE503|g31746.t1 TV.FMCFI...DFKKAFDSIS.HNKLWTT.MMKM..........................
Rp_RPSE503|g31887.t1 --.-----...----------.-------.----..........................
Rp_RPSE503|g31980.t1 --.YYTKF...DFKSGYFQVP.LS-----.----..........................
Rp_RPSE503|g32119.t1 SH.IFSKL...YLRSGYFQVP.LT-----.----..........................
Rp_RPSE503|g32130.t1 --.YYTTI...DFKSGYFQVG.LD-----.----..........................
Rp_RPSE503|g32190.t1 --.YFSTF...DLKSGYWQIP.ID-----.----..........................
Rp_RPSE503|g32199.t1 AT.YFTKF...DFKAGYFQVP.LD-----.----..........................
Rp_RPSE503|g32210.t1 --.FFSTL...DLRSGYWQVE.LD-----.----..........................
Rp_RPSE503|g32232.t1 --.-----...----------.-------.----..........................
Rp_RPSE503|g32247.t1 HS.AVILF...DIKAAFDSVW.HDGLIYK.LNEL..........................
Rp_RPSE503|g32274.t1 HS.AVILF...DIKAAFDSVW.HDGLIYK.LNDL..........................
Rp_RPSE503|g32345.t1 NT.IFCTI...DVVDLYTMIPqVEGVLSL.KKMLdylk......................
Rp_RPSE503|g32467.t1 IS.VGISF...DLSKAFDRVP.HFVLLNK.LKSV..........................
Rp_RPSE503|g32626.t1 --.YYTKF...DFRSGYFQVP.LC-----.----..........................
Rp_RPSE503|g32884.t1 --.HLASL...DIQNLYTNIP.VNKAIDI.TLKRveesn.....................
Rp_RPSE503|g32941.t1 PI.STIFV...DFRTAFDQLW.FDCCIGK.LRCL..........................
Rp_RPSE503|g33112.t1 HA.AVILF...DIKAAFDSVW.HDGLIYK.LNEL..........................
Rp_RPSE503|g33128.t1 YQ.YFSKL...DLKSGFYQIP.IR-----.----..........................
Rp_RPSE503|g33134.t1 --.-----...--------IP.RNGAIAA.LERFcenfs.....................
Rp_RPSE503|g33278.t1 DQ.VMVSF...DVDSLYTNVP.VNEAINV.TLDMlyk.......................
Rp_RPSE503|g33338.t1 --.YFTKF...DFKAGYFQVP.LD-----.----..........................
Rp_RPSE503|g33365.t1 --.-----...----------.-------.----..........................
Rp_RPSE503|g33368.t1 --.-----...-INDLCLDFS.HQQVMDA.LEHFlnsyns....................
Rp_RPSE503|g33537.t1 KA.ILAEF...LREHYCEKVNgV------.----..........................
Rp_RPSE503|g33544.t1 --.-----...----------.-------.----..........................
Rp_RPSE503|g33552.t1 --.-----...----------.-------.----..........................
Rp_RPSE503|g33555.t1 --.FVSTL...DLRSGYWQVE.MN-----.----..........................
Rp_RPSE503|g33681.t1 TT.YLCIF...DITDLYTMLP.QEESLDI.LTEFl.........................
Rp_RPSE503|g33976.t1 --.-----...----------.-------.----..........................
Rp_RPSE503|g34149.t1 YQ.FFSKL...DMKSGFWQVP.IK-----.----..........................
Rp_RPSE503|g34193.t1 --.FVSTL...DLRSGYWQVE.MN-----.----..........................
Rp_RPSE503|g34248.t1 TT.KFIVI...DVTDLYTMIP.CEGALHA.LMRFlenn......................
Rp_RPSE503|g34350.t1 --.-----...----------.-------.----..........................
Rp_RPSE503|g34352.t1 --.-----...----------.-------.----..........................
Rp_RPSE503|g34417.t1 --.YYSKF...DLKCEYHQIP.ID-----.----..........................
Rp_RPSE503|g34457.t1 ST.LFCTF...DIHNLYTMLL.QEEVLNI.LVEFlhvhg.....................
Rp_RPSE503|g34494.t1 --.-MVSF...DISSLYANIP.LKEAIEI.ILNHly........................
Rp_RPSE503|g34509.t1 YN.FFSKL...DMKSGFWQIP.IK-----.----..........................
Rp_RPSE503|g34599.t1 --.IFSKL...DLRSGYFQVP.LA-----.----..........................
Rp_RPSE503|g34618.t1 --.YFTKF...DFKAGYFQVP.LD-----.----..........................
Rp_RPSE503|g34648.t1 HC.FYSKL...DLKSGYFQIPiHE-----.----..........................
Rp_RPSE503|g34990.t1 --.-----...----------.-------.----..........................
Rp_RPSE503|g35109.t1 DK.ILASF...DV--------.-------.----..........................
Rp_RPSE503|g35119.t1 NN.KMISF...DVESLFTNIP.VNETIDI.ICNKlyctn.....................
Rp_RPSE503|g35135.t1 ET.VFCTI...DVADLYTMVPqIEGVISL.KKMLdylk......................
Rp_RPSE503|g35153.t1 YK.FFSKL...DMKSGFWQIP.IK-----.----..........................
Rp_RPSE503|g35164.t1 AA.AALFV...DFSSAFNQLW.FNGLWLK.LTRL..........................
Rp_RPSE503|g35207.t1 HS.YFTKL...DLKSGYFQIP.IQ-----.----..........................
Rp_RPSE503|g35415.t1 FI.PVVYI...DFLQAFDKLW.HQGLLLK.LKRL..........................
Rp_RPSE503|g35739.t1 --.-----...----------.-------.----..........................
Rp_RPSE503|g35806.t1 TT.LFVIF...DVADLYTMIP.RDGAIAA.LTRFcekya.....................
Rp_RPSE503|g36062.t1 --.YYTTI...DFKSGYFQVG.LD-----.----..........................
Rp_RPSE503|g36258.t1 --.-----...----------.-------.----..........................
Rp_RPSE503|g36401.t1 --.YFTKL...DLKSGYFQIPiVE-----.----..........................
Rp_RPSE503|g36464.t1 KT.KLYTL...DITDLYTSIPqHEAVMAI.CEMLgthni.....................
Rp_RPSE503|g36592.t1 TT.MFVTF...DVTDLYTMIT.RDGALNS.FVRFlrkhs.....................
Rp_RPSE503|g36631.t1 GV.WMNKA...DIQDAFKLLP.IK-----.----..........................
Rp_RPSE503|g36702.t1 --.-----...----------.-------.----..........................
Rp_RPSE503|g36718.t1 TT.KFITA...DVENLYTMIP.RDGGLHA.LLRFlqky......................
Rp_RPSE503|g36993.t1 ST.IFCTF...DITDLYTMLP.QQESLDI.LVNFlrhfg.....................
Rp_RPSE503|g37017.t1 PI.YALFV...DLEKAYDRVP.RNILWNV.LKEY..........................
Rp_RPSE503|g37247.t1 PT.TTVFV...DFKSAFDQLW.FEGCLGK.LARI..........................
Rp_RPSE503|g37321.t1 SH.IFSKL...DLRSGYTQVP.LA-----.----..........................
Rp_RPSE503|g37358.t1 FI.PVVYI...DFLQAFDKLW.HQGLLPN.LKRL..........................
Rp_RPSE503|g37466.t1 HA.AVILF...DIKAAFDSVW.HDGLIYK.LNEL..........................
Rp_RPSE503|g37670.t1 ST.ATVFV...DFKSAFDQLW.FEGCLGK.LTRM..........................
Rp_RPSE503|g37705.t1 YN.YFSRL...DLKSGYHQFR.IP-----.----..........................
Rp_RPSE503|g37756.t1 FA.PVIYI...DFLQAFDMLW.QK-----.----..........................
Rp_RPSE503|g37890.t1 --.FYTKL...DLKSGYFQLPiHE-----.----..........................
Rp_RPSE503|g37933.t1 DE.HLASL...DIQDLYTNIPvSKAIDIT.LKRLdesk......................
Rp_RPSE503|g37944.t1 --.YFTSL...DLKSGFWQIE.LD-----.----..........................
Rp_RPSE503|g38037.t1 YG.LMCSL...DVSALFTNVP.LEKAIPI.VIKKirhl......................
Rp_RPSE503|g38103.t1 --.YYTKF...DFKSGYFQVP.LS-----.----..........................
Rp_RPSE503|g38411.t1 --.-----...----------.-------.---Krikqshfnniknnnvtattdkekadl
Rp_RPSE503|g38429.t1 ET.LLCTI...DVADLYTMIPqVEGVLSL.KRMLd.........................
Rp_RPSE503|g38636.t1 NL.FVCLL...DVSKAFDSVP.HTSIIRA.LARN..........................
Rp_RPSE503|g38766.t1 ET.VLCSM...DVIDLYTMIPqTEGILAI.RKMLn.........................
Rp_RPSE503|g38795.t1 SL.FMCFI...DLTKAYDSVN.RDLLWRV.CRKY..........................
Rp_RPSE503|g38878.t1 TT.KFITV...DVNDLYTMIP.REGALQV.LARFcikh......................
Rp_RPSE503|g38994.t1 NT.LFASF...NIDDLCIRFS.HEQAINA.LERFl.........................
Rp_RPSE503|g39071.t1 YK.YFSKL...DLKSGYHQFR.IP-----.----..........................
Rp_RPSE503|g39092.t1 EL.YVCFI...DVAKAFDSIP.HESIYRA.LYRY..........................
Rp_RPSE503|g39103.t1 --.YFTTL...DLKAGYWQIP.ID-----.----..........................
Rp_RPSE503|g39203.t1 RY.KMVSF...DIASLYTNVP.LTETIDI.ILKHlydg......................
Rp_RPSE503|g39346.t1 HQ.YYTKL...DLRSGYFQIP.IR-----.----..........................
Rp_RPSE503|g39354.t1 --.-----...----------.-------.----..........................
Rp_RPSE503|g39405.t1 NT.IFCSI...DVLDLYTMIPqVEGVLSL.KKMLdylk......................
Rp_RPSE503|g39735.t1 YK.YFSKL...DLKSGFYQIP.IN-----.----..........................
Rp_RPSE503|g39751.t1 GK.RFTKL...DLSDAYLQVE.LD-----.----..........................
Rp_RPSE503|g39767.t1 GT.LFSKI...DFSEAYLQVE.LD-----.----..........................
Rp_RPSE503|g39788.t1 --.-----...----------.-------.----..........................
Rp_RPSE503|g39889.t1 PV.CTIFV...DFRAAFDQLW.FLGCIGK.LRNL..........................
Rp_RPSE503|g39943.t1 HA.AVIFF...DIKAAFDSV-.-------.----..........................
Rp_RPSE503|g40001.t1 ET.LFCTI...DVVDLYTMVP.QTEGVLA.LKKMldhlk.....................
Rp_RPSE503|g40015.t1 -Q.KFTKL...DLSDAYLQVE.LD-----.----..........................
Rp_RPSE503|g40020.t1 PA.LTIFV...DFLTAFDRMW.YPAINEV.SREI..........................
Rp_RPSE503|g40142.t1 PL.FMFFI...DIMKAYDSVD.RALLWNI.RRHY..........................
Rp_RPSE503|g40162.t1 HQ.YYTKL...DLRSGYFQIP.IR-----.----..........................
Rp_RPSE503|g40221.t1 NT.YFSKL...DLKTGYHQIPiHS-----.----..........................
Rp_RPSE503|g40266.t1 --.HHSKF...DLKCGYHQVP.ID-----.----..........................
Rp_RPSE503|g40274.t1 PY.IMCSF...DVESLYTNVT.VEEAIET.T---..........................
Rp_RPSE503|g40305.t1 AT.KFITA...DVKDLYAMVP.REGAIEA.LI--..........................
Rp_RPSE503|g40306.t1 ST.LFCTL...DIVDLYTMLP.QEESIDV.LCEFliehg.....................
Rp_RPSE503|g40451.t1 ET.LFCTI...DVTDLYTMVP.QTEGVLS.LKKMldhlk.....................
Rp_RPSE503|g40612.t1 --.YFTKF...YFKAGYFQVP.LD-----.----..........................
Rp_RPSE503|g40671.t1 TY.TMCSF...DVESLYTNVP.VEEAIEV.TLNYiykpt.....................
Rp_RPSE503|g40736.t1 YK.FFSKL...DMKSGFWQIP.IE-----.----..........................
Rp_RPSE503|g40871.t1 TT.LFVIF...DVADLYTMIP.RDGAITA.LTRFckkys.....................
Rp_RPSE503|g40926.t1 ET.LFCTI...DVVDLYTMIPqVEGVLSL.KKMLdyl.......................
Rp_RPSE503|g40985.t1 --.-----...----------.----LHA.LMRLlkkh......................
Rp_RPSE503|g40994.t1 AT.YFTKF...DFKAGYFQVP.LD-----.----..........................
Rp_RPSE503|g41085.t1 --.-----...----------.-------.----..........................
Rp_RPSE503|g41323.t1 YN.FFSKL...DMKSGFWQLP.IK-----.----..........................
Rp_RPSE503|g41325.t1 SH.VFSKL...DLCSGYFQVL.LA-----.----..........................
Rp_RPSE503|g41337.t1 HS.AVILF...DIKAAFDSVW.HDGLIYK.LNDL..........................
Rp_RPSE503|g41349.t1 FS.YFSKL...DLKSGFYQIP.IN-----.----..........................
Rp_RPSE503|g41513.t1 --.-----...----------.-------.----..........................
Rp_RPSE503|g41529.t1 PL.HLCFI...DLQKAYDSVN.REALWRV.CSAY..........................
Rp_RPSE503|g41594.t1 --.-----...----------.-------.----..........................
Rp_RPSE503|g41645.t1 KI.KMISF...DVISLFTKVP.LARTIQL.ILEMmygpehtcty..............nt
Rp_RPSE503|g41681.t1 PV.YTIFI...DFRSVFDQLW.HEGCVGK.LNRL..........................
Rp_RPSE503|g41719.t1 --.FVSTL...DLRSGYWQVE.MD-----.----..........................
Rp_RPSE503|g41782.t1 --.-----...----------.-------.----..........................
Rp_RPSE503|g41811.t1 PI.GVVQW...DQEKAFDRIN.HDYLVEL.LRRF..........................
Rp_RPSE503|g42080.t1 ST.LFCTF...DIIDLYTMLP.QEESLNV.LCEFliehg.....................
Rp_RPSE503|g42122.t1 FQ.YFSKL...DLKSGYHQFQ.IP-----.----..........................
Rp_RPSE503|g42397.t1 NY.KMVSF...DISSLYMNVP.LDETIEI.ILKNlyet......................
Rp_RPSE503|g42765.t1 KI.KMVSF...DVISLFTKVPlARTTQLI.LEKMygpehtclyd...............k
Rp_RPSE503|g42809.t1 TT.IFCTI...DVLDLYTMIPqLEGVLSL.RKMLdylk......................
Rp_RPSE503|g43121.t1 TT.KFITA...DVKNLYTMIP.RGGALDA.LHRFctkha.....................
Rp_RPSE503|g43149.t1 --.FISTL...DLRTGYWQVQ.MD-----.----..........................
Rp_RPSE503|g43279.t1 ET.HVATF...KIYDLYTKIS.HTALLDA.LHSFlvs.......................
Rp_RPSE503|g43310.t1 HD.MMISL...DVESLFTHVP.VQEAIEL.AINIim........................
Rp_RPSE503|g43427.t1 --.-----...----------.-------.----..........................
Rp_RPSE503|g43534.t1 PI.CTIFV...DFRTAFDQLW.FEGCIGK.VRRL..........................
Rp_RPSE503|g43701.t1 --.-----...----------.-------.----..........................
Rp_RPSE503|g43704.t1 KH.KICSF...DVESLYTNVP.VNETIEL.TLDLifkqt.....................
Rp_RPSE503|g43801.t1 TY.TMCSF...DVESLYTNVP.VEEAIEV.TLNYidkpk.....................
Rp_RPSE503|g44012.t1 --.YYTKF...DFKSGYFQVP.LS-----.----..........................
Rp_RPSE503|g44022.t1 HA.AVILF...DIKAAFDSVW.HDGLIYK.LNEL..........................
Rp_RPSE503|g44060.t1 LG.LMCSL...DVSSLFTNVS.LEKTIDI.TIEKi.........................
Rp_RPSE503|g44094.t1 YK.YFSRL...DLKSGYHQFR.LP-----.----..........................
Rp_RPSE503|g44121.t1 --.-----...----------.-------.----..........................
Rp_RPSE503|g44185.t1 NN.KMISF...DVESLFTNIP.VNETIDI.ICNKlyctn.....................
Rp_RPSE503|g44200.t1 TT.LFVTF...DVADLYTMIP.KDGAFAA.LRRF..........................
Rp_RPSE503|g44300.t1 NT.IFCSI...DVLDLYTMIP.Q------.----..........................
Rp_RPSE503|g44325.t1 PV.ATVFV...DFKSAFDQLW.FEGCLGK.LTRM..........................
Rp_RPSE503|g44656.t1 --.-----...----------.-------.----..........................
Rp_RPSE503|g44663.t1 --.-----...----------.-------.----..........................
Rp_RPSE503|g44778.t1 ET.LFCTI...DVTDLYTMASqIEGVL--.----..........................
Rp_RPSE503|g44796.t1 --.-----...----------.-------.----..........................
Rp_RPSE503|g44882.t1 QI.KMVSF...DITSLFTNVP.LQRTIQI.ILDKlygpehtcty...............s
Rp_RPSE503|g45334.t1 TT.KFITG...DVNDLYTMIP.SEGALQA.LARFcikh......................
Rp_RPSE503|g45371.t1 --.-----...----------.-------.----..........................
Rp_RPSE503|g45389.t1 --.-----...----------.-------.----..........................
Rp_RPSE503|g45398.t1 TT.VFCTC...DINNLYTMLP.QDECIQL.LGDFlrhya.....................
Rp_RPSE503|g45440.t1 TT.LFVIF...DVADLYTMIP.RDGAIAA.LTRFckkys.....................
Rp_RPSE503|g45481.t1 TT.KFITT...DVENLYTMIP.RIGALEA.LGRFcsknsk....................
Rp_RPSE503|g45590.t1 DE.HLASL...DIQDIYTKIPvSKAIDIT.LKRLdesk......................
Rp_RPSE503|g45631.t1 --.YYTKF...DFKSGYFQVP.LS-----.----..........................
Rp_RPSE503|g45753.t1 --.-----...----------.-------.----..........................
Rp_RPSE503|g45795.t1 HR.FYTKL...DLKSGYFQIPiHE-----.----..........................
Rp_RPSE503|g45869.t1 EF.YLCFI...DYSKAFD---.-------.----..........................
Rp_RPSE503|g45950.t1 PV.TTVFV...DFKSAFDQLW.FEGCLGK.LIRL..........................
Rp_RPSE503|g45976.t1 YK.FFSKL...DMKSGFWQIP.IK-----.----..........................
Rp_RPSE503|g45993.t1 -T.YYTKF...DFKSGYFQVP.LS-----.----..........................
Rp_RPSE503|g45999.t1 HS.YFTKL...DLKSGYFQIP.IQ-----.----..........................
Rp_RPSE503|g46001.t1 TT.LFCIF...DINNLYTMLP.QQESLDI.LVEFlqnfa.....................
Rp_RPSE503|g46132.t1 --.YFTKF...DFKAGYFQVP.LD-----.----..........................
Rp_RPSE503|g46152.t1 --.YYTKF...DFKSGYFQAP.LS-----.----..........................
Rp_RPSE503|g46226.t1 ET.IFCTI...DVTDLYTMVP.QTEGVLS.LKKMmdyfk.....................
Rp_RPSE503|g46282.t1 ST.LFITF...DIANLYTMLP.QEESLVV.LAEFl.........................
Rp_RPSE503|g46349.t1 --.-----...----------.-------.----..........................
Rp_RPSE503|g46525.t1 TS.LALFI...DFSTAFDRVW.WPALFHT.LEKI..........................
Rp_RPSE503|g46580.t1 ET.ILYTF...DITDLYTMIPqKEAVLGV.FEFLgrhg......................
Rp_RPSE503|g46668.t1 -T.YYTKF...DFKSGYFQVP.LS-----.----..........................
Rp_RPSE503|g46753.t1 --.-----...----------.-------.----..........................
Rp_RPSE503|g46767.t1 AT.YYTKF...DFKSGYYQVP.LS-----.----..........................
Rp_RPSE503|g46780.t1 --.-----...----------.-------.----..........................
Rp_RPSE503|g46890.t1 -Y.KMVSF...DISSLYTNVP.LDETIEI.ILKNlyet......................
Rp_RPSE503|g46949.t1 AA.AALFV...DFKAAFNQLW.YQGLWLK.LRKL..........................
Rp_RPSE503|g47081.t1 ET.LFCTI...DVADLYTMVPqIEGVLSL.KKMLnhlk......................
Rp_RPSE503|g47324.t1 DK.RMVSF...DVE-----LP.RT---KQ.CSKY..........................
Rp_RPSE503|g47672.t1 SH.IFSKL...DLRSGYFQVP.LT-----.----..........................
Rp_RPSE503|g47792.t1 --.YYTKF...DFKSGYFQIP.LC-----.----..........................
Rp_RPSE503|g47802.t1 --.-----...----------.-------.----..........................
Rp_RPSE503|g47805.t1 YK.YFSRL...DLKSGYHQFR.IP-----.----..........................
Rp_RPSE503|g47835.t1 DT.ILVLF...DVVSLFTNVP.LTYIIDF.VLDQihptckks..................
Rp_RPSE503|g48047.t1 --.-----...----------.-------.----..........................
Rp_RPSE503|g48068.t1 --.-----...----------.-------.----..........................
Rp_RPSE503|g48174.t1 TT.LFIIF...DVADLYTMIP.RDGAIAA.LTRFcqkyvi....................
Rp_RPSE503|g48248.t1 HA.AVILF...DIKAAFDSVW.HDGLIYK.LNEL..........................
Rp_RPSE503|g48433.t1 --.FYTKL...DLKSGYFQLPiHE-----.----..........................
Rp_RPSE503|g48448.t1 --.YFTKF...DFKAGYFQVP.LD-----.----..........................
Rp_RPSE503|g48597.t1 --.-----...----------.-------.----..........................
Rp_RPSE503|g48734.t1 --.-----...----------.-------.----..........................
Rp_RPSE503|g49183.t1 --.-----...----------.-------.----..........................
Rp_RPSE503|g49208.t1 TT.KFITA...DVKNLYTMIP.KGGALDA.LYRFcikhg.....................
Rp_RPSE503|g49731.t1 --.-----...----------.-------.----..........................
Rp_RPSE503|g49748.t1 --.-----...----------.-------.----..........................
Rp_RPSE503|g49811.t1 ET.LFCTI...DVTDLYTMVP.QTEGVLS.LKKMld........................
Rp_RPSE503|g49895.t1 TT.LFIVF...DVTDLYTMIP.RDGAIAA.LTRFcekna.....................
Rp_RPSE503|g49902.t1 TT.LFIVF...DVTDLYTMIP.RDGAIAA.LTRFcekna.....................
Rp_RPSE503|g49982.t1 --.-----...----------.-------.----..........................
Rp_RPSE503|g50051.t1 TT.KFVTA...VVKNLYTMIP.KGGALDA.LYRF..........................
Rp_RPSE503|g50311.t1 --.-----...----------.-------.----..........................
Rp_RPSE503|g50501.t1 --.-----...----------.-------.----..........................
Rp_RPSE503|g50536.t1 TT.LFITF...DVADLYTMIP.RDGAIAA.LRRFcqkysv....................
Rp_RPSE503|g50598.t1 TT.LFCTI...DIRNLYTMLP.QEEALNI.LMEFlhehg.....................
Rp_RPSE503|g50614.t1 --.-----...----------.-------.----..........................
Rp_RPSE503|g50713.t1 ST.YFTTL...DFKNGYFQIP.LA-----.----..........................
Rp_RPSE503|g50786.t1 --.-----...----------.-------.----..........................
Rp_RPSE503|g50873.t1 --.-----...----------.-------.----..........................
Rp_RPSE503|g51117.t1 TT.LFLTF...DVADLYTMIP.RDGAIAA.LTRF..........................
Rp_RPSE503|g51233.t1 PV.ATVFV...DFKSAFDQLW.FEGCIGK.LLRL..........................
Rp_RPSE503|g51425.t1 --.-----...----------.-------.----..........................
Rp_RPSE503|g51686.t1 TT.QFVTI...KISNFYSMVA.HGTMLIA.LQDFlt........................
Rp_RPSE503|g52087.t1 --.-----...----------.-------.----..........................
Rp_RPSE503|g52129.t1 ET.LLCTV...DVVDLYTMIP.QTEGVLA.IKKMlnylt.....................
Rp_RPSE503|g52381.t1 --.-----...----------.-------.----..........................
Rp_RPSE503|g52657.t1 ET.ILCSM...DVIDLYTMIPqTEGILAI.RKMLn.........................
Rp_RPSE503|g52677.t1 NT.IFCTI...DVLDLYTMIPqVEGVLSL.KKMF..........................
Rp_RPSE503|g52945.t1 --.-----...----------.-------.----..........................
                                                                                 

AI1M_Yeast           .........ISDKGF.IDLV..-..YKLLRA-..G.YIDEKGTYHKpM..--.---LGLP
Athena_Av            .......hqCTHSNGiSIDT..I..IELARMV..L.QKNVFVHD--.N..KFyRQIIGGA
Athena_Hc            .........------.----..-..-------..-.----------.-..--.------A
Athena_Pr            .........------.----..-..-------..-.----------.-..--.------A
AthenaL2_Av          ......nlkQI----.DGQK..I..EVIIR-L..A.RFVMTNNYFKyN.gQYyHQIKGGA
AthenaL3_Av          ........dYLQLKEiKGLK..I..EAIIRLA..-.RYVIKNNYFSyN.gQYyHQIRGGA
AthenaM_Av           ........eEHNLKQ.IDGI..K..KEIILAL..T.RFVISNNYFYfD.gSYyKQKRGGA
AthenaO_Av           ....idqiqEVKTST.ILLL..-..-----AR..Y.VMKNNYFV-YgN..NYyKQIRGGA
BEL_Drome            .........-----PhTN-F..Q..RIVWR--..-.TTENEPLLHF.-..--.RLLTVT-
Cer1_Caeel           .........-----EkSKEI..T..AFAI---..-.-----GSELF.-..--.EWN-VLP
Cercyon_Sm           ......tndENLAKYtKL-Q..S..QSLLELM..D.LCLTTYFQF-.N.nKIyKQTKGTP
COB3_Marpo           .........IQDNRL.ESTL..-..NQMWNAK..-.IMDVELGG--.-..--.---PGVP
COI1_Podan           .........FQDQRF.IDLY..-..WKMVKA-..G.YVEFDKDKSSiI..--.----GVP
Copia_Drome          .........-----EeIYMR..L..PQGI---..-.---SCNSDNV.-..--cKLNKAI-
CRE1_Crifa           .........YAEQRLkPIWG..V..VKVALGG..P.GFLGVYRDGClK.gNLwS-TKGIR
CRE2_Crifa           .........QPELRF.AFGV..-..VNLSLGA..A.GELALYENGAkI.hAL.KSTEGVR
CZAR_Tcruzi          .........---TAWsPLWR..V..TRLLLGT..E.GLVGFYEKGQlV.hS-wKSTRGVR
DIRS1_Dictyo         .........-----PqYRDL..F..RFVW---..-.-----KGSHY.-..--.RWK-TMP
Doc_Drome            .........LPQNTH.KLLK..-..SYLYNRV..F.AIR-CDTS-T.S.rDC.AIEAGVP
dpol_DHBV            .........-----PaSSSR..L..AVSD---..-.----GQRVYY.-..--.--FRKAP
dpol_HBV             .....hqygTLPNLHdSCSR..N..LYVSLML..L.FKTFGRKLHLyS.hPIiMGFRKIP
DRE_Dictyo           .........KLPLKM.VLTI..-..MNLLNES..E.TSVYINNSLSkS.fTS.--KRGTK
EC67_Ecoli           .........LSNQDFlLNPV..V..ATTLAKA..-.---ACYNG--.-..--.---T-LP
EC86_Ecoli           .........FHSLGY.NRLI..-..SSVLTKI..-.----------.-..--cCYKNLLP
EC107_Ecoli          .........FRQAQL.PRNV..-..VTML---..-.TWICCYND--.-..--.----ALP
GilM_Giain           .........GVVQPT.VAYI..E..S--FL-A..A.RHSS---D--lP..--.AVPAGVP
Gypsy_Drome          .........-----EhDREK..T..SFSV---..-.-----NGGKY.-..--.EFC-RLP
Hebe1_Av             .........RLPC-F.IINY..L..ISFLSNR..T.A-AIEIENIL.S..RPfNLKSGTP
Hebe2_Av             .........RLPRYM.VRYL..-..ISFLQNR..T.A-AIELENVL.S.rSF.QLKSGTP
Hebe7_Av             .........RLPC-F.IINY..L..ISFLSNR..T.A-AIEIENIL.-.sRPfNLKSGTP
Hebe8_Av             .........RLPCFI.INYL..-..ISFLSNR..T.AT-IEIENIL.S..RPfNLKSGTP
Hebe10_Av            .........RLPC-F.IINY..L..ISFLSNR..-.TVAIEIENIL.S..RPfYLKSGTP
I_Drote              .........KTGPKI.INYI..Q..NFMINR-..-.KIIVRVGPHT.S..SPlPLSNGIP
Jockey_Drome         .........FPPQ-L.YL-V..V..KSFLEER..T.-FHVSVDGYKsS.iKP.-IAAGVP
Juno1_Av             .........-----ArDRPK..T..AFST---..-.-----RDQHY.-..--.-QFTVLP
Juno2_Av             .........----KA.DRPK..T..AFST---..-.-----RDGHF.-..--.-QFKVLP
Juno3_Av             .........-----EsDKPK..T..AFVTRDM..L.-------WEY.-..--.---NVMP
Juno4_Av             .........-----ArDRPK..T..AFST---..-.-----RDQHY.-..--.-QFTVLP
Juno4a_Av            .........-----EkDKQK..T..AFVTSEG..-.---LFE----.-..--.--FNVLP
Juno4b_Av            .........-----EqDKKK..T..AFVTSDG..-.----LYE---.-..--.--FNVLP
Lian_Aedae           .........GLPTMI.TNWI..-..HQMLKNR..H.LFSTLRQAAI.-..RKlSVC-GCP
LINE1_Human          .........GIDGTY.LKII..-..RAIYDKP..T.ANIILNGQKLeA.pPL.--KTGTR
LINE1_Wolf           .........GIEGTF.LD-I..L..KAIYEKP..T.ANIILNGEALgA.fP-.-LRSGTR
LtrA_Lacla           .........IKDMKM.SQLI..-..YKFLKA-..G.YLENWQYHKT.-..--.--YSGTP
Mag_Av               .........---NDS.KKLV..-..--VI---..-.---NTPLGLY.-..--.-QYNRMP
Maui_Takru           ........iGIKGTA.LDWF..-..RSYLSDR..Y.QFAHVHGVP-.S..SYsRVSHGVP
Mdg3_Drome           .........----KE.SIKY..T..SFVT---..-.-----PLGQY.-..--.EWL-RMP
Micropia_Drome       .........-----EaSKPY..T..AFVTREG..-.---LFEF---.-..--.---NKAP
MX65_Myxxa           .........GYGYPV.AATL..-..AVLMTES..E.RQPVELEGILfH.vPVgP--RVCV
Neptune_Fr           .......ypDPKRPDeELLQ..L..LEIN-LS..R.--NDFIF---.N.gKYyLQTKGTA
NeSL_Caeel           .........GFPQMV.VDVV..K..DMYQG--..A.SMRVKNATEKsD.rIP.-IMSGVK
orf2_Calot           .........---PTM.RRQI..-..KAWLKA-..G.VLDNGHFSETtE..--.----GTP
Pao_Bmori            .........-----PeDKDA..L..RYLWR-K..D.QRDNKPPEEN.-..--.RMTSLI-
Pat_Panre            .........-----SeLIYL..-..AFRW---..-.-----EGKTF.-..--.-WMKALP
Penelope1_Av         ......prkIIDVPF.DREQ..M..KKLLELS..-.-VQDAPFRF-.Q.nKIyRQIDGVA
Penelope1a_Av        ......pnkLIDAPF.NKEQ..-..MEILLNL..-.SITDAPFRFQ.N..KIyKQTDGVA
Penelope2_Av         .........HKSKTLnNTPF..N..KFELTKL..L.QLAVCNVPFRfI.dKYyTQYDGVA
Penelope2a_Av        ......dkkKQDKKF.TKLT..-..GKDLKHL..F.ELAVTNTPFRfF.dQLyMQIDGVS
Penelope3_Av         dkkrddwcnKCKNRFeMKYL..L..ETSTKE-..-.TNFIFNNKIY.-..--.SQINGVA
Penelope3a_Av        rkkkikcknCIDKEN.LKWL..L..EVSTAQ-..-.THFHYNG---.-..NIyLQHNGVS
Penelope3b_Av        dmkreewcnNCKQRYeLKWL..L..DTATKE-..-.SHFVFNGKLY.-..--.RQVDGIA
Penelope5a_Av        cannsrnqlCENCRK.RTDF..-..AALLRVA..T.SETHFIFDG-.-..HMyVQHNGVA
Penelope_Dv          .......leEHTN-I.PKQL..F..MDIVRFC..I.EEN-RYF--KyE.dKIyTQLKGMP
pol_BAEVM            .........-----PqSQEL..F..AFEWKDP..E.---RGISGQL.-..--.TWT-RLP
pol_CERV             .........-----KeSQLL..T..AFTC---..-.-----PQGHY.-..--.QWN-VVP
pol_HTLV2            .........-----KqYQPY..F..AFTIPQP..C.--NYGPGTRY.-..--.AWT-VLP
Poseidon_Tn          .....knlqERTT-LsPA-Q..I..CTMLDLC..L.--NTTYFQFR.E..SFyRQKHGCA
pseudo_Shark         .......raDQ-SPSt--DT..L..IRLAELV..L.TLNNFSF---.N.sSHfLQKKGEA
R1_Dromr             .........GAPKSF.VDYV..-..RRWYSGG..G.TYFNGGDWRSeE.fVP.--ARGVK
R2_Drome             .........GAPKGF.VDYV..Q..NTYEGGG..T.SL-NGDGWSSeE.fVP.--ARGVK
R4_Av                .....alatFIKKLI.CKWK..V..RYEA---..-.--RDPRGNILrS..SYlKIKSGVL
R9_4_Av              .........GAPSLL.VKLI..-..MDQYTNI..N.TIITCSGSI-.S.nKI.NISSGVK
R9_Av                .........GAPSLL.VKLI..-..MDQYTNV..N.TVITCSGSIS.N..KI.NISSGVK
R9a_Av               .........RAPPSF.IELV..R..NQYIDSC..T.--SISYKEVS.S.kKI.FIKRGVK
RTE1_Av              .........GVETKI.ITLL..-..QNIYET-..S.QSAVRIGNDY.G..EWfQTDVGTR
RTE2_Av              .........GITDKL.VNLL..-..KMLYKDS..I.AK-VKINGEM.S.dSF.EMNTGVM
RTE3_Av              .........DIDGKD.LRLI..R..NLYWDQK..A.AMRVNNDI--.S..EYtNIKRGVR
RTE4_Av              .........GVPTKM.VNAI..Q..A-IYHNS..Q.-SVVLLDGHL.S.eEF.QVTTGVL
RTE_BovB_Av          .........GVPKHL.IILM..-..KNLYTNQ..-.--QASVKTDYgN.tNWfNIGKGVR
SART1_Bommo          .........RVPTGL.RNLI..-..EDYLAGR..A.--VVFPERR-.G.wGHkAVSCGVP
SLACS_Trybg          .........YGDSTWsPLWR..L..VSLLLGT..T.GEVGFYENGKlC.hT-wESTRGVR
Soliton1_Av          .........KCPIYL.IAWL..-..RHYLKER..K.AY-IDIKNHL.S.nTF.NLAKGVP
Soliton2_Av          .........GIPLGI.LKLL..L..A-WLSNR..R.AY-VNYGDHN.S..RVlYMHTGLP
Soliton3_Av          .........RMPIEL.LTMI..-..ESWLRNR..Q.AYINLGENR-.S.dNF.NTDIGLP
Soliton4_Av          .........GMPKEL.LKIV..-..LCWLENR..K.AYISLGKKD-.S..TIfRLDIGLP
Soliton5_Av          .........EIPLEL.LK-I..L..GNWLTNR..N.AYISFGKTK-.S.nMFrTQI-GLP
Soliton6_Av          .........DFPLPL.LRWI..F..A-WLTGR..-.TMSIHVGEVV.S.kSI.NIFVGTP
Soliton6a_Av         .........EMPLQL.IKWI..-..ASWLKGR..-.SLSIHHGE-KsS..RTiSMFVGAP
Soliton6b_Av         .........NMPLPL.VKWI..-..YHWLQNR..-.TMSVYHGDKI.S.kKI.DIKVGAP
Soliton7_Av          .........GIPKDY.LSWI..-..YSWLAGR..R.AY-IEIAGKK.S..RCfNIYKGCP
Soliton8_Av          .........GIPNSY.VLWI..-..DAWLSGR..R.-CYIDINGTK.S..RWfDIEKGGP
Soliton9a_Av         .........GIPSSY.LNWI..-..DVWLRNR..K.RFIDFNGCHS.-..RLfSIGKGGP
Soliton9b_Av         .........GIPTAY.LNWI..-..DVWLRNR..K.CF-IDING-CrS..RLfSIDKGGP
Ta11_Arath           .........GFAQKW.VDWI..-..IFCISSV..S.YKILLNGSPKgF.iKP.--SRGIR
Tad1_Neuro           .........QLPTWI.IRWV..-..ASFVAGR..-.RGSLFFDD--eT.sRPyAITAGVP
TelKA1_Av            .........-----EkSREK..T..AFIT---..-.-----HKGLY.-..--.E-FKVMP
TelKA1a_Av           .........-----KnSKEK..T..AFVTH--..-.------KGLF.-..--.E-FNVMP
TelKA2_Av            .........-----PeSQAM..T..AFIS---..-.-----HKGLY.-..--.E-FKVMP
TelKA3a_Av           .........----NE.SKPL..T..AFVT---..-.-----HRGLF.-..--.E-CTVMP
TelKA3b_Av           .........----QE.SKPL..T..AFVT---..-.-----HRGLF.-..--.E-CTVMP
TelKA4_Av            .........-----PsSRDK..T..AFTC---..-.-----HAGLF.-..--.-RFRVMP
TERT1_Calb           ......ktkTIAL-Q.KGNI..L..EVCRSQI..Y.DVVGSVKDARgN.lHLyKRKRGVF
TERT_Giain           .....pnsmLCPMHA.RIYK..R..EDIIKML..-.ELHLLNPLVIhE.gGVyRLTSGIP
TERT_Ratno           .....rnsvVIEQSI.SMNE..S..SSSLFDF..F.LHFLRHSVVKiG.dRCyTQCQGIP
TERT_Schpo           .....lfvdFVDYWT.KSS-..S..E-IFKML..K.E-HLSGHIVKiG.nSQyLQKVGIP
Tf2_Schpo            .........-----KgDEHK..L..AFRC---..-.-----PRGVF.-..--.EYL-VMP
Tnt1_Tobac           .........-----EeIYME..Q..PEGF---..-.--EVAGKKHM.-..-VcKLNKSL-
TRAS1_Bommo          .........KCPEYL.RRVI..-..SSYLSDR..-.RVSVRYAGAEyE..RA.T-SKGCV
TRS1_Trybr           .........KVSPHI.VKWC..-..VSFLSNR..-.TGRVRFKEKLsR.sR-.TFERGVP
Tx1_Av               .........GFTSNI.INWI..-..KLLYGNG..-.SFRIKLNNYI.S.tSI.AFSSGVR
Ty3_Caeel            .........-----EkSKEI..T..AFAI---..-.----GSEL-F.-..--.EWN-VLP
Ty3_Yeast            .........-----PkDRYK..T..AFVT---..-.-----PSGKY.-..--.EYT-VMP
Vesta1a_Av           .........-----E.DKAK..T..AFVTS--..-.------FGLF.-..--.-QYNVLP
Vesta1b_Av           .........-----A.DKAK..T..AFVT---..-.-----PFGLY.-..--.-QFNVLP
Vesta2_Av            .........----EE.DKHK..T..AFITAD-..-.---GLYEW--.-..--.--N-VLA
Vesta3_Av            .........-----PgDRAK..T..AFIT---..-.-----PFGLF.-..--.EWS-VLP
Vesta4a_Av           .........-----PvDRAK..T..AFLVS--..-.------QGHY.-..--.-QYLVLS
Vesta4b_Av           .........---Q-Q.DREK..T..AFVVS--..-.------SGHY.-..--.EY-SVLP
Vesta5_Av            .........-----EdDKHK..T..AFITT--..-.-----HGLFE.-..--.--FNVLA
Vesta6a_Av           .........-----Q.DKDK..T..AFVT---..-.-----QDGLY.-..--.-QFEVLP
Vesta6b_Av           .........-----S.DIPK..T..AIITQ--..-.--DGLYE---.-..--.--FTVLA
Vesta6c_Av           .........-----A.DKEK..T..AFVT---..-.-----PDGHY.-..--.E-FNVLP
Vesta7_Av            .........-----G.DKDR..T..TFTT---..-.-----YNGLF.-..--.R-FNVMP
Vesta_Pr             .........-----A.DKAK..T..AFTT---..-.-----PFGHF.-..--.-QFNVLP
YM40_Marpo           .........VKDQRL.LALY..-..WKLVRA-..G.YVNQGKAEPHlL..--.---TGVP
Zepp_Chlvu           .........GFGPGV.QRWV..-..HILHSGT..T.SRVAFNGWHTdA.fPV.--AAGVF
Rp_RPSE503|g101.t1   .........------.----..-..-------..-.----------.-..--.-------
Rp_RPSE503|g1386.t1  .........-----T.DKEK..T..AFITQDG..-.------LWE-.-..--.--FNVLP
Rp_RPSE503|g1891.t1  .........----EK.DRHK..T..AFIT---..-.-----PFGLY.-..--.EWN-VLP
Rp_RPSE503|g2462.t1  .........DMPLEL.RKWI..-..FNWLTNR..-.KMFINHGNAK.S.kTF.KVSVGAP
Rp_RPSE503|g2773.t1  .........------.----..-..-------..-.----------.-..--.-------
Rp_RPSE503|g2779.t1  .....snrgKIGTLS.INNI..-..MKMARLIldT.NCFVYNNKYY.-..--.RQVRGGA
Rp_RPSE503|g2786.t1  .....fnyaN-----.IKGM..S..IETIEQL..A.RIVLTENVFIyE.qKYyRQVVGGA
Rp_RPSE503|g2793.t1  ....cekanG-----.---I..S..IETLVEL..G.RIVLEANAFVyG.kKFyRQIIGGA
Rp_RPSE503|g2939.t1  .........GISEKL.VRMF..-..RMLYNNS..K.AK-VRINGEL.S.dSF.EIDNGVM
Rp_RPSE503|g3341.t1  .........GIPPAY.LNWI..-..YAWLLDR..R.-GFIEINETR.S..RWfNIDKGCP
Rp_RPSE503|g3817.t1  .........NCSREI.IDFI..-..IEYLKNR..K.CY-IELNNLT.S..NIfNIEKGVP
Rp_RPSE503|g3819.t1  .........---REI.IDFI..-..IEYLKNR..K.CY-IELNNLT.S..NIfNIEKGVP
Rp_RPSE503|g4569.t1  .........------.----..-..-------..-.----------.-..--.-------
Rp_RPSE503|g4614.t1  ....kshvqGMDLPT.IREL..A..RIVIEE-..-.NVFVYRNKYY.-..--.QQIIGGA
Rp_RPSE503|g4650.t1  .........GIPHAY.VNWI..-..RAWLSDR..R.AV-IEVQGKR.S..KWiSMERGGP
Rp_RPSE503|g4984.t1  .........------.----..-..-------..-.----------.-..--.--FNVLP
Rp_RPSE503|g5053.t1  .........-----T.DKEK..T..AFITQDG..-.------LWE-.-..--.--FNVLP
Rp_RPSE503|g5218.t1  .........----DD.SKEL..-..--LV---..-.--INTHKGLF.-..--.R-YNRLP
Rp_RPSE503|g5523.t1  .........------.----..-..-------..-.----------.-..--.--FNVLP
Rp_RPSE503|g5555.t1  ....lkqigGLKIET.IIRL..S..RFVMQN-..-.NYFSY-----.D.gQFyHQIRGGA
Rp_RPSE503|g5666.t1  .......iqGITIPT.IIAL..V..RVILEN-..-.QYILCDKKVY.-..--.QQIQGSG
Rp_RPSE503|g6347.t1  .........----KD.SRRK..T..AFVTH--..-.------KGLF.-..--.E-FNVMP
Rp_RPSE503|g6914.t1  .........------.----..-..-------..-.----------.-..--.-------
Rp_RPSE503|g6917.t1  .......qhLHHNKIgSIRI..-..DDIMRMA..R.LVLDTNSFAY.E.hKYyRQIRGGA
Rp_RPSE503|g7460.t1  .........GLSEKI.VRML..-..QLLYKDT..K.A-QVRINGEL.S.dPF.DINSGVQ
Rp_RPSE503|g7870.t1  .........------.----..-..-------..-.----------.-..--.-------
Rp_RPSE503|g7944.t1  ....ytkvkGIDIET.IREL..A..AIVLKE-..-.NVIVYGKKIY.-..--.RQALGGT
Rp_RPSE503|g8043.t1  .......flNIKQ-I.NGLK..I..ETIIRLS..-.RFVVQNNYFSyN.sKYyHQVRGGA
Rp_RPSE503|g8304.t1  ....ythvqGMTMEA.IENL..A..RIVLTE-..-.NVFIYEGK--.-..-YyRQIKGGA
Rp_RPSE503|g8763.t1  ....yhrihGMSIET.IIEL..-..ARLVLQA..N.AF-VYGKKFY.-..--.RQIIGGA
Rp_RPSE503|g9139.t1  ....yrkvkHIPIDA.----..-..---IQKL..A.HIVITENVFIyE.kKFcRQIIGGA
Rp_RPSE503|g9336.t1  ...ingkigTLKIST.IIQL..-..ACVVLDT..N.--SFAYKD--.-..KYyRQIKGGA
Rp_RPSE503|g10014.t1 .........------.----..-..-------..-.----------.-..--.-------
Rp_RPSE503|g10282.t1 .........----EE.DKEK..T..AFVT---..-.-----PDGHY.-..--.E-FNVLP
Rp_RPSE503|g10291.t1 ..yrkigpfN-----.IDMI..LkmARLILD-..-.---TNYFAYK.N..EYyHQKRGGA
Rp_RPSE503|g10294.t1 ...kdrrigNLSVNT.IIRL..-..ACLVLDT..-.NCFVFDNKYY.-..--.KQIRSGA
Rp_RPSE503|g10484.t1 .........----EE.DKYK..T..AFITSDG..-.----LYE---.-..--.-W-NVLA
Rp_RPSE503|g10837.t1 .........GIPYAY.VKWI..-..QTWLLGR..K.ATI-------.-..--.-------
Rp_RPSE503|g10994.t1 ....hakppTISRED.MKEL..L..DLATEK-..-.SHFLFNGQLY.-..--.DQIDGVS
Rp_RPSE503|g11109.t1 ....ceiiqGISIDT.----..-..---IVDL..G.RIVLQANAFVyG.kKFyRQIIGGA
Rp_RPSE503|g11296.t1 .........-----S.DKQK..T..TFVT---..-.-----YNGIF.-..--.-YFNVMP
Rp_RPSE503|g11372.t1 .......slKLQQ-I.AGLK..T..ETIIRLS..-.RFVMKNNYFYyD.gKYyHQIRGEA
Rp_RPSE503|g11581.t1 ....lkqvgGLKVET.IIRL..S..RFVM---..-.----MNNYFFyD.gQYyHQIRGGA
Rp_RPSE503|g11600.t1 .........GISGKL.VNLL..-..KMLYKDS..K.AK-VRIEGEL.S.sSF.LIKTGVL
Rp_RPSE503|g11634.t1 .........------.-SLV..R..IVLME--..-.NVFIYEKK--.-..-YyRQIKGGA
Rp_RPSE503|g12065.t1 .........-----PrDRPK..T..AFSTR--..-.------DQHY.-..--.-QFTVLP
Rp_RPSE503|g12079.t1 ......prkLIDVPL.NRDQ..-..MKILLNL..-.SVTNSPFRFH.N..KIyKQIDGVA
Rp_RPSE503|g12246.t1 ...fdgkmeGITVPT.ILDL..L..QLVLEN-..-.QYLLYEKKIY.-..--.QQTQGCG
Rp_RPSE503|g12248.t1 ...kerqmgNLTVNT.IIRL..-..ACVVLDT..-.NCFVFDNKYY.-..--.KQIRGGA
Rp_RPSE503|g12250.t1 .........IIDGRI.QGIL..I..QSIIDLV..-.RLFLENQYILyE.nKLyQQIRGSS
Rp_RPSE503|g12390.t1 .........----EI.DKPK..T..AFITTT-..-.-----GLWE-.-..--.--FNVLP
Rp_RPSE503|g12579.t1 .........-MPLPL.VRWI..-..YQWLQGR..-.TMAIHHGESR.S.kTV.QMFSGAP
Rp_RPSE503|g12589.t1 ....gervkN-----.---I..S..VTTIQKL..A.EIVLKENAFVyD.hKFyKQIIGGA
Rp_RPSE503|g12663.t1 .........-----SrDKQK..T..AFIIS--..-.-----YGLFE.-..--.--FNVLP
Rp_RPSE503|g12666.t1 .........-----SrDKQK..T..AFIIS--..-.-----YGLFE.-..--.--FNVLP
Rp_RPSE503|g12868.t1 .........---DTI.IQ-L..A..RVVL-DT..-.NLFVNKDNYY.-..--.RQIKGGD
Rp_RPSE503|g12926.t1 .........DMPLPL.IKWI..-..YQWLQER..-.TMSIHHGDSQ.S.kTV.KLHVGAP
Rp_RPSE503|g13091.t1 .........NCPKYI.IAWL..-..RNYLTGR..S.AY-IEIKGHR.S..NCfSLQKGVP
Rp_RPSE503|g13111.t1 .........SIPLGL.LNLI..-..VSWLNDR..R.AYVIFGENK-.S..EIfYTYVGLP
Rp_RPSE503|g13457.t1 .........GISDKL.IRML..-..KLLYKNT..K.A-RVRINGEL.S.dSF.-------
Rp_RPSE503|g14251.t1 ...sdhsiqGMTIST.ILQL..V..RLVLDE-..-.QYFIYNYKLY.-..--.RQTAGSA
Rp_RPSE503|g14253.t1 ....cekvnGLSIDT.IIEL..A..RVVL-QA..N.A-FVYNKKFY.-..--.RQIIGGA
Rp_RPSE503|g14885.t1 .........------.----..-..-------..-.----------.-..--.-------
Rp_RPSE503|g15118.t1 .........GMPHGTqEK--..-..-------..-.----------.-..--.-------
Rp_RPSE503|g15759.t1 .........------.----..-..-------..-.----------.N..NYyYFFVRLP
Rp_RPSE503|g15928.t1 ....lkqvgGLKIET.VIRL..S..RFVMQNI..-.-YFSYDGQYY.-..--.HQIRGEA
Rp_RPSE503|g15947.t1 .........RLPQYL.TNYP..-..ISFVQNR..T.-AAIEIENIL.S..RPfNLNSGTP
Rp_RPSE503|g16006.t1 .........-----IeERNK..T..AFITHD-..-.-----GLWHF.-..--.---NRLP
Rp_RPSE503|g16013.t1 .....lrdrKIGTLH.IDDI..-..MRMARLV..LdTNVFAYEN--.-..KYyRQIRGGA
Rp_RPSE503|g16047.t1 .....shhgKMGTLS.IDAI..-..MRMARLI..-.-LDTNYFA-YdN..KYyRQTPGGA
Rp_RPSE503|g16120.t1 ....hakppTISRED.MKEL..L..DLATKK-..-.SHFLFNGQLY.-..--.DQIDGVS
Rp_RPSE503|g16280.t1 .........----DK.DKEK..T..AFVT---..-.-----PFGLY.-..--.-QFNVLP
Rp_RPSE503|g16303.t1 .........----DD.DIDK..T..AFRT---..-.----RYGSFE.-..--.--FIVLP
Rp_RPSE503|g16304.t1 .......flQINK-I.KDLK..V..EAIIRLA..-.RFVMQNNYFKyD.gQYyHQVREGA
Rp_RPSE503|g16429.t1 .........----EE.DKHK..T..AFIT---..-.-----VHGLY.-..--.-AFNVLA
Rp_RPSE503|g16600.t1 .........DCPAYL.LAWL..-..RNYLVGR..S.AY-IELKETK.S.tAF.TLYKGVP
Rp_RPSE503|g16604.t1 .........------.----..-..-------..-.---AYNN---.-..RYyKQTRGGA
Rp_RPSE503|g17093.t1 .........----QE.DKYK..T..AFIT---..-.-----PDGLY.-..--.EWN-VLA
Rp_RPSE503|g17380.t1 .....sqqnRIGT--.-FTI..-..DHIMKM-..A.RLILDNNCFAyN.nKYyKQIRGGA
Rp_RPSE503|g17717.t1 .........RLPQYL.TNYF..-..ISFVQNR..T.-AAIEIENTL.S..RPfNLNSGTQ
Rp_RPSE503|g17725.t1 .........------.----..-..-------..-.----------.-..--.-------
Rp_RPSE503|g17733.t1 .........------.----..-..-LLYEDV..K.A-EVRIDGDF.S.sSI.QMNTGVK
Rp_RPSE503|g18496.t1 .........-----E.DCPE..T..AFSTR--..-.------DNHY.-..--.-QSTVLP
Rp_RPSE503|g18578.t1 .........----KE.DRPK..T..AFSTR--..-.------DNHY.-..--.-QFTVLP
Rp_RPSE503|g18583.t1 ....ytkvkGIDVTT.IKEL..-..ATIVLQE..N.AF-VYDKKVY.-..--.KQTTGGA
Rp_RPSE503|g18877.t1 .....akpsAINQED.MKEL..L..DLATKN-..-.SHFLFNGQLY.-..--.DQIDGVS
Rp_RPSE503|g18930.t1 .........------.DDDI..E..KTAF---..-.--RTRYGSFE.-..--.--FVVLP
Rp_RPSE503|g19081.t1 .........RLPQYL.NNYL..-..ISFLHNR..T.A-VIELENVL.S..HPfNLNSGTP
Rp_RPSE503|g19327.t1 .........----KE.DRPK..T..AFSTR--..-.------DNHY.-..--.-QFTVLP
Rp_RPSE503|g19392.t1 ....cdiiqGISIDT.ILDL..-..GRIVPQA..N.A-------FVyG.kKFcRQIIGSA
Rp_RPSE503|g19506.t1 .....aensR-----.INEM..T..IDTITRL..A.RLVLDTNRFVyE.dKYyQQIRGGT
Rp_RPSE503|g19710.t1 .........----KE.DRPK..T..AFSTR--..-.------NNHY.-..--.-QFTVLP
Rp_RPSE503|g19919.t1 .........------.VQAK..-..QAWLLDR..-.RCFIEINNDK.S..RWfSIGKGGP
Rp_RPSE503|g20161.t1 .........RLPRYI.INYL..-..LSFLQNR..T.A-TIEIENVL.S..RPiILKSGTP
Rp_RPSE503|g20271.t1 ...sdhsiqGMKIST.ILEL..V..RLVLDE-..-.QYFFYNYKLY.-..--.RQTAGCA
Rp_RPSE503|g20331.t1 .........----PK.DRPK..T..AFSTR--..-.------DQHY.-..--.-QFTVLP
Rp_RPSE503|g20507.t1 ekqredwctNCKNRYeMKCL..L..ETSTKE-..-.THFTFDNKIY.-..--.SQINGIT
Rp_RPSE503|g20739.t1 .........-----S.DIPK..T..AIITQ--..-.------DGLY.-..--.E-FTVLA
Rp_RPSE503|g20796.t1 .........----KL.DRPK..T..AFSTR--..-.------DGHF.-..--.-QFKVLP
Rp_RPSE503|g20933.t1 .........------.----..-..-------..-.----------.-..--.-LHSGTP
Rp_RPSE503|g20985.t1 .....pvppTIE---.RNDL..-..KKLLTFA..T.TKSHFLFDGK.-..-IyDQIDGVS
Rp_RPSE503|g21035.t1 ....fknvgDLKTET.IIRL..S..RFVMKN-..-.NYFSYDGQ--.-..-FyHQIRGGA
Rp_RPSE503|g21199.t1 .........-----IhDRPK..T..AFSTR--..-.------DNHY.-..--.-QFKVLP
Rp_RPSE503|g21348.t1 .........QCPLYL.ISWL..-..RHYLKGR..K.AF-IDIKNTE.S..SMfNLSKGVP
Rp_RPSE503|g21510.t1 ....ykkvkGIPLDT.IRKL..-..ASIVLK-..E.NVFVYDKKIY.-..--.KQVLGGA
Rp_RPSE503|g21613.t1 .........----EA.DKHK..T..AFIT---..-.-----VHGLY.-..--.E-FNVLA
Rp_RPSE503|g21765.t1 .......ymE--LKKvGSLK..I..ETIIRLS..-.RFVMQNNYFSyD.sQFyHQIRGRA
Rp_RPSE503|g21850.t1 .........----KE.DRPK..T..AFSTR--..-.------DNHY.-..--.-QFTVLP
Rp_RPSE503|g22011.t1 .........------.---K..T..AFST---..-.-----RDNHY.-..--.-QFTVLP
Rp_RPSE503|g22205.t1 ....kldnlPFTKTD.IKEL..L..DLTLKN-..-.SYFQFNGKFY.-..--.KQKTGLP
Rp_RPSE503|g22214.t1 tqnidtlckTCENRTnMKWL..L..ETATTK-..-.THFYFNGQYY.-..--.LQIDGVA
Rp_RPSE503|g22330.t1 .........----ET.DKEK..N..AFVT---..-.-----PFELY.-..--.-QFNVFP
Rp_RPSE503|g22354.t1 ckykqrsrlCAKCRN.RSDF..-..QHLLRLA..T.SKTHFIFDKK.-..-MyVQHNGVA
Rp_RPSE503|g22445.t1 .........----PK.DRPK..T..AFSTR--..-.------DQHF.-..--.-QFTVLP
Rp_RPSE503|g22670.t1 .........GIPTAF.VNWI..-..RAWLSDR..K.AVIEVHGNP-.S..RWiKINRGGP
Rp_RPSE503|g22679.t1 .........----KR.DRSK..T..AFSTRD-..-.-------SRY.-..--.-QFTVLP
Rp_RPSE503|g22828.t1 .........------.----..-..-------..-.--------QCwS.eAIdIQHNGVA
Rp_RPSE503|g22868.t1 ....erpppTIKKND.MKKL..L..EFVTEK-..-.SHFIFNGKIY.-..--.DQVDGVS
Rp_RPSE503|g22915.t1 ....kfcqtRLTKSD.LYDL..L..NLCLKN-..-.SYFTFNGRFY.-..--.RQKNGLP
Rp_RPSE503|g23097.t1 .........----EE.DKHK..T..AFIT---..-.-----PDGLY.-..--.EWN-VLA
Rp_RPSE503|g23207.t1 .........------.----..-..-------..-.--------QI.S.qEF.DVTTGGL
Rp_RPSE503|g23391.t1 .........------.----..-..-------..-.----------.-..--.ILNSGTP
Rp_RPSE503|g23652.t1 .........----KE.DRPK..T..AFST---..-.-----GDNHY.-..--.-QFTVLP
Rp_RPSE503|g24009.t1 .........----ED.DKKK..T..AFVT---..-.-----PDGHY.-..--.E-FNVLP
Rp_RPSE503|g24030.t1 .........------.----..-..-------..-.----------.-..--.-----MP
Rp_RPSE503|g24031.t1 .........------.----..-..-------..-.----------.-..--.-------
Rp_RPSE503|g24036.t1 .........----EN.DKEK..T..AFIT---..-.-----PFGLY.-..--.-QFNVLP
Rp_RPSE503|g24135.t1 ....kldniSLTKTD.IKNL..L..LLSLKN-..-.SYFQFNNKFY.-..--.RQKNGLP
Rp_RPSE503|g24370.t1 .....nkihKFTTMT.KTDL..-..-YILFNL..-.AVRDLHFRFY.N..NYyRQTDGVA
Rp_RPSE503|g24429.t1 .........-----NgDKEK..T..AFVT---..-.-----PFGLY.-..--.-QFNLLP
Rp_RPSE503|g24434.t1 .........------.----..-..-------..-.----------.-..--.-------
Rp_RPSE503|g24478.t1 .......asGLKQ--.IDGV..R..KEIILAL..T.RFVMTNNYFYlD.gSYyKQIRGGA
Rp_RPSE503|g24691.t1 .........----EL.DKPK..T..AFVTRN-..-.-----KFWEY.-..--.---NVMP
Rp_RPSE503|g24703.t1 .........----DN.DKEK..T..AFIT---..-.-----PFGLY.-..--.-QFNVLP
Rp_RPSE503|g24759.t1 .........RLPDYL.ICFI..-..ISFLDNR..T.A-SIEIENTL.S.kSI.LLKSGTP
Rp_RPSE503|g24816.t1 .......rhF-VGER.VKNI..S..VATIQKL..A.EIVLKENNFIyD.hKFyKQIIGGA
Rp_RPSE503|g24952.t1 ckykqrsrlGEKCRN.RSDF..-..RHLLRLA..T.SKTHFIFDKK.-..-IyVQHNGVA
Rp_RPSE503|g25534.t1 .........------.----..-..--LYKNS..K.T-KVTIEDEL.S.dSF.LIETAVQ
Rp_RPSE503|g25716.t1 .........--HQKI.VRLL..-..QLLYKDS..K.A-RVRINGEL.S.dPF.DIETDVQ
Rp_RPSE503|g25953.t1 .........CSKNSK.KG--..-..-------..-.----------.-..--.-------
Rp_RPSE503|g25976.t1 .........------.----..-..-------..-.----------.-..--.-------
Rp_RPSE503|g26239.t1 .........----PE.DRHK..T..AFIT---..-.--IHGLFE--.-..--.--FNVLA
Rp_RPSE503|g26442.t1 .........----PE.SRNK..T..AFITH--..-.------RGLY.-..--.E-FLVMP
Rp_RPSE503|g26460.t1 ......kvkGIDLGT.IREL..A..AIVFKE-..-.NYFVYDKKMY.-..--.KQILGGA
Rp_RPSE503|g26471.t1 .........----PA.SRDK..T..AFISH--..-.------AGLF.-..--.-RFRVMP
Rp_RPSE503|g26508.t1 ....lniinGVKKEI.ILAL..T..RFVMTN-..-.--NYFYFDG-.S..NY.KQIRGGA
Rp_RPSE503|g26626.t1 ....pklrpFIPEYYfRQLI..-..EFATR--..R.THFLFNNKYY.-..--.DQSDGVS
Rp_RPSE503|g26776.t1 .........----EK.VNFK..T..AFIT---..-.-----PFSLH.-..--.-ECNGLP
Rp_RPSE503|g26865.t1 .........NMPLEL.R---..-..-------..-.----------.-..--.-------
Rp_RPSE503|g27016.t1 .........----KE.DRPK..T..AFST---..-.-----QNNHY.-..--.-QFTVLP
Rp_RPSE503|g27105.t1 .........------.----..-..-------..-.----------.-..--.-------
Rp_RPSE503|g27256.t1 .........GLTDKV.VRLI..-..KLIYKNT..G.A-KVRINGELcE..SF.NIETGVV
Rp_RPSE503|g27312.t1 .........----ES.DKPK..T..AFVTRD-..-.-----KFWEY.-..--.---NVMP
Rp_RPSE503|g27337.t1 ....yrkidGIPIDA.IRRL..-..---ARLV..L.TENVFVDG--.S..KIyRQILGGA
Rp_RPSE503|g27502.t1 ...ldqqieGITIPT.ILDL..V..RLFLDN-..-.QYILYENKLY.-..--.RQIRGSG
Rp_RPSE503|g27579.t1 .........----KE.DRPK..T..AFSTR--..-.------DNHY.-..--.-QFTVLP
Rp_RPSE503|g27713.t1 ...nngkigNIKVDT.IIQL..-..ACVVLDT..N.--SFAYKDKY.-..-Y.RQIKGGA
Rp_RPSE503|g27715.t1 ...pdgqiqGVTIHT.IIEL..I..RYVLQN-..-.QYFIFKNKVY.-..--.RQVKGCG
Rp_RPSE503|g27772.t1 .........------.----..-..DQYAKQT..-.TIIDDVHLIR.QleK-.YINLGGV
Rp_RPSE503|g27811.t1 .........----EA.DREK..T..AFVT---..-.-----PFGLY.-..--.-QFNVLP
Rp_RPSE503|g28205.t1 .....yvgeR----VkNIWV..-..ATIQ-KL..T.EIVLKENAFVyD.hKFyKRIIGGA
Rp_RPSE503|g28363.t1 ...vhgkigNVNIDT.IIQL..-..ACVVLDT..N.SFAYRNK-YY.-..--.RQIKGGA
Rp_RPSE503|g28459.t1 .....lkrgKIGTLS.IDDLmrM..AHLVLDT..-.NVFVYEG---.-..KYyKQVRGGA
Rp_RPSE503|g28544.t1 .....hsrtH-----.IKNM..T..IDAIESL..A.RIVLTENVFTyN.nKYyRQIKGGA
Rp_RPSE503|g28568.t1 .........------.----..-..-------..-.----------.-..--.-QVDGVS
Rp_RPSE503|g28795.t1 .........-----A.DKEK..T..AFITQD-..-.-----GFWEF.-..--.---NVLP
Rp_RPSE503|g28913.t1 .........----QK.DRPK..T..AFSTR--..-.------DQHY.-..--.-QFTVLP
Rp_RPSE503|g28931.t1 .........---Q-D.SRKK..T..AFVTH--..-.------KGLF.-..--.E-FNVMP
Rp_RPSE503|g28959.t1 .........----EE.DKPK..T..AFIT---..-.-----IHGLY.-..--.E-FNVLA
Rp_RPSE503|g29220.t1 ....lrqidG-----.---F..K..KEIILAL..T.RFAITNNYFYlD.gSYyKQIRGGA
Rp_RPSE503|g29354.t1 .........-----AsSKAL..T..AFVT---..-.-----HKGLF.-..--.E-CTVMP
Rp_RPSE503|g29394.t1 ...snnsiqGMTINT.ILQL..V..RLVLDE-..-.QYFIYNYNLY.-..--.RQTAGSA
Rp_RPSE503|g29491.t1 .........------.----..-..-------..-.----------.-..--.-------
Rp_RPSE503|g29777.t1 .........----EE.DKHK..T..AFIT---..-.-----PYGLY.-..--.EWN-VLA
Rp_RPSE503|g30050.t1 ....crkigNLSINT.IKSL..F..LHVLEN-..-.SYFVLQQPAE.Q.pKYyKQIRGGV
Rp_RPSE503|g30089.t1 ....rtpptTIPRDD.MKKL..L..EFATQD-..-.SHFLFNGKIY.-..--.DQKDGVS
Rp_RPSE503|g30380.t1 ....cekvnDVSIET.IIEL..-..ARIVLQA..-.NVFVYGNKFY.-..--.RQIIGGA
Rp_RPSE503|g30381.t1 .........DCPMYL.MAWI..-..KTYLSER..S.ATSYFYS---.-..--.-------
Rp_RPSE503|g30616.t1 .........-----IhDRPK..T..VFST---..-.-----RDNHY.-..--.-QFKVLP
Rp_RPSE503|g30739.t1 ....rpvppIIERND.LKAL..L..TFATTK-..-.SHFLFDGKIY.-..--.DQIDGVS
Rp_RPSE503|g30861.t1 .........NCPLYI.ITWL..-..RNYLLGR..-.SAFIEIKGHE.S.tSF.PLFKGVP
Rp_RPSE503|g30941.t1 ...kdrqigNLTVNT.IIRL..-..ACVVLDT..-.NCFVYGDKYY.-..--.KQVRGGA
Rp_RPSE503|g30942.t1 ...adhsiqGMKIST.ILEL..V..RLVLDE-..-.QYFIYNYKLY.-..--.RQTAGCA
Rp_RPSE503|g31063.t1 .........------.----..-..-------..-.----------.-..--.-------
Rp_RPSE503|g31134.t1 .........----EAvLAVY..N..SF-----..-.--FVLQLPGL.E.vKYyKQVRGGA
Rp_RPSE503|g31140.t1 .........----ET.DKGK..T..AFVT---..-.-----PFGLY.-..--.-QFNVLP
Rp_RPSE503|g31256.t1 .........-----S.DKEK..T..AFITQDG..-.------LWE-.-..--.--FNVLP
Rp_RPSE503|g31260.t1 .........------.----..-..-------..-.----------.-..--.-------
Rp_RPSE503|g31289.t1 .........----ND.SREK..T..AFVT---..-.-----HKDLF.-..--.E-FNVMP
Rp_RPSE503|g31319.t1 .........-----C.DKEK..T..AFCTQ--..-.------DGLY.-..--.-QFEVLS
Rp_RPSE503|g31556.t1 .........-----S.DKEK..T..AFVT---..-.-----PDGHY.-..--.E-FNVLA
Rp_RPSE503|g31691.t1 .........GILSSF.LNWI..-..ESWLNNR..-.RCFIEINGSK.S..RWfSIEKGGP
Rp_RPSE503|g31715.t1 ....rpvppIIERND.LKEL..L..TFAIKK-..-.SHFLFDGKIY.-..--.DQIDGVS
Rp_RPSE503|g31729.t1 .........RLPQYL.TNCL..-..ISFVQNR..T.-AAIEIENTL.S..RPfNLNSGTP
Rp_RPSE503|g31746.t1 .........GYPPHL.IHLL..-..AELYQKQ..N.A-KVKVAGTV.S.eSF.HIKKGVR
Rp_RPSE503|g31887.t1 .........------.----..-..-------..-.----------.-..--.-------
Rp_RPSE503|g31980.t1 .........----KE.DRPK..T..AFSTR--..-.------DNHY.-..--.-QFTVLP
Rp_RPSE503|g32119.t1 .........-----IeERNK..T..AFITHD-..-.-----GLWHF.-..--.---NRLP
Rp_RPSE503|g32130.t1 .........----PK.DRPK..T..AFSTR--..-.------DQHY.-..--.-QFTVLP
Rp_RPSE503|g32190.t1 .........----EQ.DKKK..T..AFVTTDG..-.--------LY.-..--.E-FNVLP
Rp_RPSE503|g32199.t1 .........----KA.DRPK..T..AFSTR--..-.------DGHF.-..--.-QFKVLP
Rp_RPSE503|g32210.t1 .........----DV.SKPI..T..AFVTH--..-.------RGLF.-..--.E-CTVMP
Rp_RPSE503|g32232.t1 .........------.----..-..-------..-.----------.-..--.-------
Rp_RPSE503|g32247.t1 .........RIPQYL.MYYL..-..ISFLQNR..T.----------.-..--.-------
Rp_RPSE503|g32274.t1 .........HLPQYI.INYL..-..ISFLHNR..T.-AAIEIENVL.S.rQF.NLKSGTP
Rp_RPSE503|g32345.t1 ....lkkvgGLKIET.ITRL..S..RFF----..-.---MQNNYFSyD.gQFyHQIRGGA
Rp_RPSE503|g32467.t1 .........GLEGKL.LGWF..-..QSYLTDR..-.SQRVKIDNVLsS.lSY.-TYSSVP
Rp_RPSE503|g32626.t1 .........----KE.DRPK..T..AFSTR--..-.------DNHY.-..--.-QFTVLP
Rp_RPSE503|g32884.t1 ....klktlSFTKTD.IKDL..L..NLALKN-..-.SYFECNGKYY.-..--.KQKAGLP
Rp_RPSE503|g32941.t1 .........GIPPAY.LNWI..-..YAWLLDR..R.S-FIEINETK.S..RWfNIDKGCP
Rp_RPSE503|g33112.t1 .........RFPQYI.MNYL..-..MSFLQNR..V.A-VIEIENNV.S..KPfNLKSGTP
Rp_RPSE503|g33128.t1 .........----EE.DKPK..T..AFIT---..-.-----PFGLF.-..--.-QFNVLP
Rp_RPSE503|g33134.t1 ...rnrkirYLKIHT.IMQL..I..CFVLD--..-.TNSFTYKD--.-..KYyRQIKGDA
Rp_RPSE503|g33278.t1 ......rssPPPIPF.NRSQ..L..QELL---..-.EIAVCNTPFRfL.qKTyIQCDGVA
Rp_RPSE503|g33338.t1 .........----KA.DRPK..T..AFSTR--..-.------DGHF.-..--.-QFKVLP
Rp_RPSE503|g33365.t1 .........-IDT-I.I-EL..A..RVVL-QA..N.A-FVYNKKFY.-..--.RQIIGGA
Rp_RPSE503|g33368.t1 ...sdhsiqGMTNST.ILQL..V..RLVLDE-..-.QYVIYNYKLY.-..--.RQTAGSA
Rp_RPSE503|g33537.t1 .........SIDT-I.VELG..-..RIVLKA-..N.A-FVCTNKFC.-..--.RHIIGGA
Rp_RPSE503|g33544.t1 .........------.----..-..-------..-.----------.-..--.--CTVMH
Rp_RPSE503|g33552.t1 .........------.----..-..-------..-.----------.-..--.-----MP
Rp_RPSE503|g33555.t1 .........----KD.SRQK..T..AFVTH--..-.------KGLF.-..--.E-FNVMP
Rp_RPSE503|g33681.t1 ........lQYGYRE.VKHI..P..IDAIRKL..A.CIVITQNVFIyE.kKFdRQIIGGA
Rp_RPSE503|g33976.t1 .........------.----..-..VSWLKDR..K.AYVIFGDKS-.S..EVfHINIGLP
Rp_RPSE503|g34149.t1 .........----EE.DKHK..T..AFIT---..-.-----PDGLY.-..--.EWN-VLA
Rp_RPSE503|g34193.t1 .........----KD.SRQK..T..AFVTH--..-.------KGLF.-..--.E-FNVMP
Rp_RPSE503|g34248.t1 .....shhgKIGKLS.IDAI..-..MRMARLI..-.-LDTNYFA-YdN..KYyRQFRGGA
Rp_RPSE503|g34350.t1 .........------.----..-..-------..-.-----YFSYK.G..QYyHQIRGGA
Rp_RPSE503|g34352.t1 .........------.----..-..-------..-.----------.-..--.-------
Rp_RPSE503|g34417.t1 .........-----SrDKQK..T..GFTT---..-.----SYGLFE.-..--.--FNVLP
Rp_RPSE503|g34457.t1 ....ytkvkGIHLET.IKLL..-..ASIVLK-..E.NVFVYGKKIY.-..--.RQVLGGA
Rp_RPSE503|g34494.t1 ......ndqVPPSSMeRKDM..-..KKLLEFA..T.QYSHFLFN--.S..KVyDQVDGVS
Rp_RPSE503|g34509.t1 .........----EE.DKYK..T..AFIT---..-.-----PDGLY.-..--.EWN-VLA
Rp_RPSE503|g34599.t1 .........----PD.EREK..T..AFIT---..-.-----HDGLW.-..--.-QFNRLP
Rp_RPSE503|g34618.t1 .........----KA.DQPK..T..AFSTR--..-.------DGHF.-..--.-QFKVLP
Rp_RPSE503|g34648.t1 .........-----A.DKEK..T..AFITQDG..-.------LWE-.-..--.--FNVLP
Rp_RPSE503|g34990.t1 .........------.----..-..-------..-.----------.-..--.-------
Rp_RPSE503|g35109.t1 .........------.----..-..-------..-.----------.-..--.-------
Rp_RPSE503|g35119.t1 ....pklrpFIPEHY.FRQL..L..DFATKL-..-.THFLFNNKYY.-..--.DQCDGVS
Rp_RPSE503|g35135.t1 ....lkqvgS-----.-LKI..-..ETIIRLS..-.RFVMKNNYFSyN.gQYyHQTRGGA
Rp_RPSE503|g35153.t1 .........----EE.DKHK..T..TFIT---..-.-----VDGLY.-..--.EWN-VLA
Rp_RPSE503|g35164.t1 .........HCPLYI.IAWL..-..KHYLCGR..K.AY-IDIKSTT.S.pTF.ELSKGVP
Rp_RPSE503|g35207.t1 .........----EE.DKQK..T..AFITTT-..-.-----GLWE-.-..--.--FNVLP
Rp_RPSE503|g35415.t1 .........DCSSSY.LVWL..-..ANYFSNR..-.SLKIDYGGVV.S..TLiNVERGAP
Rp_RPSE503|g35739.t1 .........------.----..-..-------..-.----------.-..--.-------
Rp_RPSE503|g35806.t1 ...ingkigTL---K.I---..-..STIIQLA..C.AVLDTNSFAY.K.dKYyRQIKGGA
Rp_RPSE503|g36062.t1 .........-----LkDRPK..T..AFSTR--..-.------DQHY.-..--.-QFTVLP
Rp_RPSE503|g36258.t1 .........------.----..-..-------..-.----------.-..--.-------
Rp_RPSE503|g36401.t1 .........-----S.DKEK..T..AFVTSD-..-.-------GHY.-..--.E-FNVLA
Rp_RPSE503|g36464.t1 ....rkvknEIPINT.IRIL..L..KHVLNNS..F.--FTLQLPGQ.A.pKFfQQIRGGP
Rp_RPSE503|g36592.t1 ...kngkisN-----.--LS..I..NTIIRLA..-.RIVLDTNSFVyN.gKYyKQIRGDA
Rp_RPSE503|g36631.t1 .........-----P.SLWP..-..--FY---..-.--GIKWNSHY.-..--.YFFLRLP
Rp_RPSE503|g36702.t1 .........---LTF.ITST..S..NFMAQKC..R.SAFIESKDIK.S.nDL.PLFKGVP
Rp_RPSE503|g36718.t1 .....skhgKIGPFS.IDMI..-..MKMARLI..-.-LDNNYFAYI.N..KYyKQTRGGA
Rp_RPSE503|g36993.t1 ....feqvaGIPLDV.IRKL..-..AHIVL-T..E.NVFVYNKKYY.-..--.RQILGGA
Rp_RPSE503|g37017.t1 .........DIQDQL.LSAI..-..QSLYKNC..Q.SC-VRINGSK.S.dNF.QVQVGLR
Rp_RPSE503|g37247.t1 .........GIPTAY.VNWI..-..RAWLNDR..K.AV-IEVKGKR.S..RWiKIHRGCP
Rp_RPSE503|g37321.t1 .........----PD.EREK..T..AFIT---..-.-----HDGLW.-..--.-QFNRLP
Rp_RPSE503|g37358.t1 .........DCSSSY.LVWL..-..ANYFSNR..-.TLKIDYGGVV.S..TLiNVERGAP
Rp_RPSE503|g37466.t1 .........RLPQYV.MNYL..-..MSFLQNR..F.A-SIEIEHNL.S.kTF.TLNSGTP
Rp_RPSE503|g37670.t1 .........GIPTAY.VNWI..-..RAWLNDR..K.AV-IEVKGKR.S..RWiKIHRGCP
Rp_RPSE503|g37705.t1 .........----PA.DRPK..T..AFVVSQ-..-.-------GHY.-..--.E-FRVLS
Rp_RPSE503|g37756.t1 .........------.----..-..-------..-.----------.-..--.-------
Rp_RPSE503|g37890.t1 .........-----T.DKEK..T..AFITQDG..-.------LWE-.-..--.--FNVLP
Rp_RPSE503|g37933.t1 ....kldnlPFTKTD.IKEL..L..NLALKN-..-.SYFQFNGKFY.-..--.KQKTGLP
Rp_RPSE503|g37944.t1 .........----DE.SRPK..T..AFIT---..-.-----HAGLF.-..--.-QFKVMP
Rp_RPSE503|g38037.t1 .....hpklTIDDNN.LTEL..F..NYCT--M..K.TNFLFNNANY.-..--.DQINGVS
Rp_RPSE503|g38103.t1 .........----KE.DRPK..T..AFSTR--..-.------DNHY.-..--.-QFTVLP
Rp_RPSE503|g38411.t1 faeyfqnevYVKAPD.TLPF..H..QQVTRQT..-.TAAIEIENIL.S..RPfNLNSGTP
Rp_RPSE503|g38429.t1 .......hfN--LKQiNGLK..I..EAIIRL-..A.RFVMKNNYFKyD.gQFyHQIRGGA
Rp_RPSE503|g38636.t1 .........GCPSEF.IDII..-..KNEYENS..Y.TALSCADGN-.S..PLvYIKRGVK
Rp_RPSE503|g38766.t1 .......ylNIKQIK.GITI..-..ETIIRLC..-.RFVVHNNYFSyN.gKFyYQVRGGA
Rp_RPSE503|g38795.t1 .........GISEKF.VNLL..-..KMLYKNS..K.AK-VRIEGEL.S.dSF.LIETGVQ
Rp_RPSE503|g38878.t1 .....sqqnRIGT--.-FTI..-..DHIMKM-..A.RLILDNNCFAyN.nKYyKQTRGGA
Rp_RPSE503|g38994.t1 .......naYVPDHH.IQGM..T..IDTILQL..A.RLVLENQYFIyN.yKLyQQTMGGA
Rp_RPSE503|g39071.t1 .........----PT.DRPK..T..AFVVSQ-..-.-------GHY.-..--.E-FLVLS
Rp_RPSE503|g39092.t1 .........RAPSAF.IDLV..R..NQYTDSY..T.--TLSYKNLN.S.kKI.QISRGVK
Rp_RPSE503|g39103.t1 .........----EQ.DKKK..T..AFVTTDG..-.--------LY.-..--.E-FNVLP
Rp_RPSE503|g39203.t1 ....hakppAIGRAD.MKEL..L..DLATEK-..-.SHFLFNGQLY.-..--.DQIDGVS
Rp_RPSE503|g39346.t1 .........----EE.DKHK..T..AFIT---..-.-----VHGLY.-..--.E-FNVLA
Rp_RPSE503|g39354.t1 .........------.----..-..-------..-.----------.-..--.-------
Rp_RPSE503|g39405.t1 ....fkrvgGLKIEI.IIRL..S..RFVMQN-..-.NYFSYDGQFY.-..--.HQIRGGA
Rp_RPSE503|g39735.t1 .........----EA.DREK..T..AFVT---..-.-----PFGLY.-..--.-QFNVLP
Rp_RPSE503|g39751.t1 .........------.DESK..-..KFVV---..-.--INTPLGLF.-..--.-QYNRMP
Rp_RPSE503|g39767.t1 .........----DD.SKEL..-..--LV---..-.--INTHKGLF.-..--.-RFNRLP
Rp_RPSE503|g39788.t1 .........------.----..-..-------..-.----------.-..--.-------
Rp_RPSE503|g39889.t1 .........GIPSSF.LNWI..-..ELWFNNR..-.RCFIEINASK.S..RWfSIEKGGP
Rp_RPSE503|g39943.t1 .........------.----..-..-------..-.----------.-..--.-------
Rp_RPSE503|g40001.t1 ....lkrinG-----.--LR..T..ETIIRLS..-.RFVMKNNYFSyE.gQYyHQIRGGA
Rp_RPSE503|g40015.t1 .........----EP.SKNL..-..-VII---..-.---NTPLGLF.-..--.R-YNRMP
Rp_RPSE503|g40020.t1 .........RHAIRI.K---..-..-------..-.----------.-..--.-------
Rp_RPSE503|g40142.t1 .........GLTEKI.VRML..-..KLLYHDT..K.A-QVRINEEL.S.dTF.DVNSGVQ
Rp_RPSE503|g40162.t1 .........----EE.NKHK..T..AFIT---..-.-----VHGLY.-..--.E-FNVLA
Rp_RPSE503|g40221.t1 .........-----S.DKQK..T..TFVT---..-.-----YNGIF.-..--.-HFNVMP
Rp_RPSE503|g40266.t1 .........-----SrDKQK..M..AFIT---..-.SYQLFEF---.-..--.---NVLP
Rp_RPSE503|g40274.t1 .........------.----..-..-------..-.----------.-..--.-------
Rp_RPSE503|g40305.t1 .........------.-RFL..E..KYSYRA-..-.---HTIDK--.-..--.--KRGGA
Rp_RPSE503|g40306.t1 ....yrkidGIPLDA.IRKL..A..CRVLTE-..-.NVFVYGEKIY.-..--.RQTLGGA
Rp_RPSE503|g40451.t1 ....lkqvgGLKVET.IIRL..S..RFVMQN-..-.NYFSYDG---.-..QYyHQIREGA
Rp_RPSE503|g40612.t1 .........----KL.DRPK..T..AFSTR--..-.------DGHF.-..--.-QFKVLP
Rp_RPSE503|g40671.t1 ....klvdvPFDKEQ.MKML..L..NLSIRD-..-.----STFRFQ.N..KIyRQIDGVA
Rp_RPSE503|g40736.t1 .........----EE.DRHK..T..AFIT---..-.-----PEGLY.-..--.EWN-VLA
Rp_RPSE503|g40871.t1 ...ingkigNVKIDT.IIQL..-..ACVVLDT..N.SF--AYKK--.-..KYyRQIKGGA
Rp_RPSE503|g40926.t1 .....nlkqI-----.NGLK..L..ETIIRLS..-.RFVMQNNYFSyD.gQFyHQIRGGA
Rp_RPSE503|g40985.t1 .....sdhgKIGTLS.IDAI..-..MRMARLV..L.DTNCFA---YdN..KYyKQTRGGA
Rp_RPSE503|g40994.t1 .........----KA.DRPK..T..AFSTR--..-.------DGHF.-..--.-QFKVLP
Rp_RPSE503|g41085.t1 .........------.----..-..--TLDRF..K.TAFITPFDLY.-..--.EWS-VFP
Rp_RPSE503|g41323.t1 .........----EE.DKFK..T..AFIT---..-.-----PDGLF.-..--.EWN-VLA
Rp_RPSE503|g41325.t1 .........----PE.EHAK..T..AFTT---..-.-----PDGLW.-..--.-QFTRLP
Rp_RPSE503|g41337.t1 .........RLPQYI.TNYL..-..ISFLQNR..-.AAAIEIENIL.S.rQF.NLKSGTP
Rp_RPSE503|g41349.t1 .........----NS.DKEK..T..AFVT---..-.-----PFGLY.-..--.-QFNVLP
Rp_RPSE503|g41513.t1 .........------.-KSI..-..FDWLQKR..-.SIVTSHGDEE.S..RFlETCVEAP
Rp_RPSE503|g41529.t1 .........GLSDKM.IQMI..-..KLLYEDV..R.A-VVRIDGDF.S.sSI.QMNTGVK
Rp_RPSE503|g41594.t1 .........------.----..-..-------..-.----------.-..--.-QHNGVA
Rp_RPSE503|g41645.t1 eikrdewcnNCRNRYeLKCL..L..EFSTEE-..-.SHFLFNGKIY.-..--.CQKEGIA
Rp_RPSE503|g41681.t1 .........VIPPSY.LRWI..-..EAWLLDR..R.-GFIEIKTDK.S..RWfSIGKGGP
Rp_RPSE503|g41719.t1 .........----KN.SREK..T..AFVTH--..-.------KGLF.-..--.E-FNVMP
Rp_RPSE503|g41782.t1 .........------.----..-..-------..-.----------.-..--.-------
Rp_RPSE503|g41811.t1 .........GFGRDF.ISWI..-..KLLYTNA..-.TFRIKTNNAI.S.dSI.PFKSGVR
Rp_RPSE503|g42080.t1 ....ykkidGIPIDA.IRRL..-..---ARLV..L.TENVFVDG--.S..KIyRQILGGA
Rp_RPSE503|g42122.t1 .........----KE.DQEK..T..AFVVS--..-.------SGHY.-..--.E-FSVLP
Rp_RPSE503|g42397.t1 ....ratppTIQRDD.MKQL..L..IFATKN-..-.THFLFDKNLY.-..--.DQVDRVS
Rp_RPSE503|g42765.t1 gmkqdewctNCKHRSeLKWL..L..DTATKE-..-.SHFLFNKKIY.-..--.RQIDGIA
Rp_RPSE503|g42809.t1 ....lkrvgR-----.--LR..I..ETIIRLS..-.RFVMKNNYFSyD.gQFyHQIRGEA
Rp_RPSE503|g43121.t1 ...tekkigNLTVNT.IIRL..-..ACLVLDT..-.NCFVFDNKYY.-..--.KQIRGGA
Rp_RPSE503|g43149.t1 .........----DK.SREK..T..AFITH--..-.------KGLF.-..--.E-FKVMP
Rp_RPSE503|g43279.t1 .....plitGRHQRLsSDAI..-..VELT---..-.SLVLKNNTFTyN.gKAyRFIKGSP
Rp_RPSE503|g43310.t1 ......ekkKKEKSF.TKLA..-..EKDLRNL..F.ELAVTNTPFRfY.dQLyMQVDGVS
Rp_RPSE503|g43427.t1 .........------.----..-..-------..-.--FITPEGLY.-..--.EWN-VLA
Rp_RPSE503|g43534.t1 .........GIPPAY.LNWI..-..YAWLLDR..R.-GFIEINETR.S..RWfNIDKGCP
Rp_RPSE503|g43701.t1 .........------.----..-..-------..-.----------.-..--.-----MP
Rp_RPSE503|g43704.t1 ....rstniP----F.DRKT..A..KKLLEL-..-.AVCSVPFRFI.N.hNY.IQVDGVA
Rp_RPSE503|g43801.t1 ....klvdvPFDEEQ.MKTL..L..DLSLRDS..-.-TFRFQNKIY.-..--.KQIDGVA
Rp_RPSE503|g44012.t1 .........----KE.DRPK..T..AFSTR--..-.------DNHY.-..--.-QFTVLP
Rp_RPSE503|g44022.t1 .........HLPQYV.MNYL..-..MSFLQNR..V.-ASIEIEHNL.S..KPfNLNSGTP
Rp_RPSE503|g44060.t1 .......klF-----.----..-..-------..-.----------.-..--.-------
Rp_RPSE503|g44094.t1 .........----PA.DRPK..T..AFVVSQ-..-.-------GHY.-..--.E-FRVLS
Rp_RPSE503|g44121.t1 .........------.----..-..-------..-.----------.-..--.----GGA
Rp_RPSE503|g44185.t1 ....pklrpFIPEHY.FRQL..L..DFATKL-..-.THFLFNNKYY.-..--.DQCDGVS
Rp_RPSE503|g44200.t1 .........CQKYS-.----..-..-------..-.----------.-..--.-------
Rp_RPSE503|g44300.t1 .........------.----..-..-------..-.----------.-..--.-------
Rp_RPSE503|g44325.t1 .........GIPSAY.VKWI..-..QSWLNYR..Q.-ATIEIEGKR.S..KWiKINRGGP
Rp_RPSE503|g44656.t1 .........------.----..-..-------..-.----------.-..--.-------
Rp_RPSE503|g44663.t1 .........------.----..-..-LLYEDV..K.A-EVRIDGDF.S.sSI.QMNTGVK
Rp_RPSE503|g44778.t1 .........------.----..-..-------..-.----------.-..--.-------
Rp_RPSE503|g44796.t1 .........------.----..-..-------..-.---STRDNHY.-..--.-QFTVLP
Rp_RPSE503|g44882.t1 dkkrddwcqKCKNRFeMKYL..L..DTSTED-..-.TNFIFNNKIY.-..--.SQINGVA
Rp_RPSE503|g45334.t1 .....sqqnRIGT--.-FTI..-..DHIMKM-..A.RLILDNNCFAyN.nKYyKQIRGGA
Rp_RPSE503|g45371.t1 .........------.----..-..--VLKA-..N.A-FVCGNKFY.-..--.RQIIGGA
Rp_RPSE503|g45389.t1 .........------.----..-..-------..-.----------.S.qYYhPIHEGA-
Rp_RPSE503|g45398.t1 ....gerikGIAVTT.IQKL..T..EIVLKEN..-.-GFICDKKYY.-..--.KQIIGGA
Rp_RPSE503|g45440.t1 ...vngkigNVNIDT.IIQL..-..ACVVLDT..N.--SFAYKDKY.-..-Y.RQIKGGA
Rp_RPSE503|g45481.t1 ..qgkigtfAID-HF.MKMA..-..RLIL-DT..-.NCFAYNNKYY.-..--.KQIRGGA
Rp_RPSE503|g45590.t1 ....kldnlPFTKTD.IKEL..L..ILALKN-..-.SYFQFNDKFY.-..--.KQNTGLP
Rp_RPSE503|g45631.t1 .........----KE.ARPK..T..TFSTR--..-.------NNHY.-..--.-QFTVLP
Rp_RPSE503|g45753.t1 .........------.----..-..-------..-.---------Y.D.gKYyHQIRGGA
Rp_RPSE503|g45795.t1 .........-----A.DKEK..T..AFVTQDG..-.------LWE-.-..--.--FNVLP
Rp_RPSE503|g45869.t1 .........------.----..-..-------..-.----------.-..--.-------
Rp_RPSE503|g45950.t1 .........GIPNAY.VKWI..-..QTWLLGR..K.A---------.-..--.-------
Rp_RPSE503|g45976.t1 .........------.----..-..-------..-.----------.-..--.-------
Rp_RPSE503|g45993.t1 .........----KE.DRPK..T..AFSTR--..-.------DNHY.-..--.-QFTVLP
Rp_RPSE503|g45999.t1 .........----EE.DKQK..T..AFITTT-..-.-----GLWE-.-..--.--FNVLQ
Rp_RPSE503|g46001.t1 ....kshvqGMDPPT.IREL..A..RIVIEE-..-.NVFVYRNKYY.-..--.QQIIGGA
Rp_RPSE503|g46132.t1 .........----KA.DRPK..T..AFSTR--..-.------DGHF.-..--.-QFKVLP
Rp_RPSE503|g46152.t1 .........----KE.DRPK..T..AFSTR--..-.------DNHY.-..--.-QFTVLP
Rp_RPSE503|g46226.t1 ....lkqigGLSIET.IIRL..S..RFVMQN-..-.NYFSYNGQYY.-..--.HQIRGGA
Rp_RPSE503|g46282.t1 ........rVHNCEK.VNGI..S..IDTIVEL..G.RIVLKYNAFVcG.kKFyRQIIGGA
Rp_RPSE503|g46349.t1 .........------.----..-..-------..-.-----VDGQI.S.qEF.DVTTGVL
Rp_RPSE503|g46525.t1 .........EMPIEL.RKWI..-..FNWLQNR..-.WMSVSHGDSK.S..R-.-------
Rp_RPSE503|g46580.t1 ....yrkvrNLSINT.IKAL..F..LHALENS..-.YFVLQLPGE-.Q.pKYyKQIRGGA
Rp_RPSE503|g46668.t1 .........----KE.DRPK..T..AFSTR--..-.------DNHY.-..--.-QFTVLP
Rp_RPSE503|g46753.t1 .........------.----..-..-CLVLDT..-.NCFLFDNKYY.-..--.KQIRGGA
Rp_RPSE503|g46767.t1 .........----KE.DRPK..T..AFST---..-.-----HDNHY.-..--.-QFTVLP
Rp_RPSE503|g46780.t1 .........------.----..-..-------..-.----------.-..--.-------
Rp_RPSE503|g46890.t1 ....ratppTIQRDD.MKQL..L..IFATKN-..-.THFLFDKNLY.-..--.DQVDGVS
Rp_RPSE503|g46949.t1 .........DCPTYL.LAWL..-..RSYLSGR..S.AY-IELKEAT.S.sTF.NLYKGVP
Rp_RPSE503|g47081.t1 ....lkqigG-----.--LK..I..ETVIRLS..-.RFVMKNNYFSyD.dQFyHQIRGGA
Rp_RPSE503|g47324.t1 .........KRRIHF.QTLL..-..RTAPS--..D.THFTFNNNMY.-..--.VQINRVE
Rp_RPSE503|g47672.t1 .........-----IeERNK..T..AFITHDS..-.------LWHF.-..--.---NRLP
Rp_RPSE503|g47792.t1 .........----KE.DRPK..T..AFSTR--..-.------DNHY.-..--.-QFTVLS
Rp_RPSE503|g47802.t1 .........------.----..-..-------..-.----------.-..--.-------
Rp_RPSE503|g47805.t1 .........----PA.DRQK..T..AFVVSQ-..-.-------GHY.-..--.E-FRVLS
Rp_RPSE503|g47835.t1 clklpraeqCRKCKQ.NVDF..-..RTLLEEA..T.SKTHFTFNN-.-..KMnVQHNGVA
Rp_RPSE503|g48047.t1 .........------.----..-..-------..-.--RVRINGEL.S.dSF.DIETGVQ
Rp_RPSE503|g48068.t1 .........------.----..-..-------..-.NVFVYDKK--.-..-IyKQVLGGA
Rp_RPSE503|g48174.t1 ..ngkignvKIDT-I.IK-L..-..ACVVLDT..N.--SFAYKDK-.-..-YyRQIKGGA
Rp_RPSE503|g48248.t1 .........RLPQYL.TNYL..-..ISFLQNR..T.-AAIEIENIL.S..RPfNLNSGTP
Rp_RPSE503|g48433.t1 .........-----T.DKEK..T..AFITQDG..-.------LWE-.-..--.--FNVLP
Rp_RPSE503|g48448.t1 .........----KL.DRPK..T..AFSTR--..-.------DGHF.-..--.-QFKVLP
Rp_RPSE503|g48597.t1 .........------.IKTL..F..LHVLDNS..-.YFVLELPG-I.G.vKYyKQIRGGA
Rp_RPSE503|g48734.t1 .........------.----..-..--VVLDT..N.TFA--YKQ--.-..KYyRQTKGGA
Rp_RPSE503|g49183.t1 .........------.----..-..-------..-.----------.-..--.-QHNGVA
Rp_RPSE503|g49208.t1 ...knrhigNLHANT.IIRL..-..ACLVLET..-.NCFVFDNKYY.-..--.KKIRGGA
Rp_RPSE503|g49731.t1 .........------.----..-..-------..-.----------.-..--.-------
Rp_RPSE503|g49748.t1 .........------.----..-..-------..-.----------.-..--.-------
Rp_RPSE503|g49811.t1 .......yfK--LK-.----..-..-------..-.----------.-..--.-------
Rp_RPSE503|g49895.t1 ...ihgkigTLKIST.VIQL..-..ACVVLDT..N.--SFAYKD--.-..KYyRQIKGGA
Rp_RPSE503|g49902.t1 ...thgkigTLKIST.VIQL..-..ACVVLDT..N.--SFAYKDK-.-..-YyRQIKGGA
Rp_RPSE503|g49982.t1 .........------.----..-..-------..-.----------.-..--.-------
Rp_RPSE503|g50051.t1 .........CVKH--.DKDH..T..NC-----..-.--FVFDNKYY.-..--.KQIRSGA
Rp_RPSE503|g50311.t1 .........------.----..-..-------..-.----------.-..--.-------
Rp_RPSE503|g50501.t1 .........------.----..-..-------..-.----------.-..--.-------
Rp_RPSE503|g50536.t1 ..ngkignlKIDT-I.IKLA..S..AVL--DT..N.TF------AYkN..KYyRQIKCGA
Rp_RPSE503|g50598.t1 ....ykkvkGIPLDT.IRKL..-..ASIVLKE..N.VFVYDNK---.-..--.-------
Rp_RPSE503|g50614.t1 .........------.----..-..-------..-.----------.-..--.-------
Rp_RPSE503|g50713.t1 .........-----IhDRPK..T..AFSTR--..-.------DNHY.-..--.-QFKVLP
Rp_RPSE503|g50786.t1 .........------.----..-..-------..-.----------.-..--.-------
Rp_RPSE503|g50873.t1 .........------.----..-..-------..-.--SFAYKD--.-..KYyRQIKGGA
Rp_RPSE503|g51117.t1 .........CQKYAI.----..-..-------..-.----------.-..--.-------
Rp_RPSE503|g51233.t1 .........GVPQAY.VKWI..-..QTWLCGR..K.AS-IEMQGKR.S..RWiEIKRGGP
Rp_RPSE503|g51425.t1 .........------.----..-..-------..-.----------.-..--.VQHNGVA
Rp_RPSE503|g51686.t1 ......dylIMPTIN.NISI..-..GKIIRL-..T.ALFLHNNRFYyD.hKIyRFAKGSP
Rp_RPSE503|g52087.t1 .........------.----..-..-------..-.----------.-..--.-------
Rp_RPSE503|g52129.t1 ....ikeigGLKTET.IIRL..S..RFVIKN-..-.NYFSYDGQYY.-..--.HQIRGGD
Rp_RPSE503|g52381.t1 .........------.----..-..-------..-.----------.-..--.-------
Rp_RPSE503|g52657.t1 .......ylNIKQ-I.KGLT..I..ETIIRLC..-.RFVVHNNYFSyN.gKFyYQVRGGA
Rp_RPSE503|g52677.t1 ........dYLKLKK.VGSL..R..AETIIRL..G.RFVMQNNYFSyD.gQFyRQIRGGA
Rp_RPSE503|g52945.t1 .........------.----..-..-------..-.----------.-..--.---TVLP
                                                                                 

AI1M_Yeast           QG.SLISP..ILCNIVMTL.VDNWLEDYINlyn......................ndpnF
Athena_Av            MG.SPFTL..TLANIFMWY.WEKQTILSNL.............................P
Athena_Hc            MG.SPFTM..TLANIYMFE.WEQPLIEHQK.............................L
Athena_Pr            MG.SPFTM..TLANIYMLK.WEQPLIAHQK.............................R
AthenaL2_Av          MG.SPLTL..TIANCYMFF.FEQDIIKQIN.............................N
AthenaL3_Av          MG.SPLTL..TIANCYMFF.FEQNIINQIH.............................N
AthenaM_Av           MG.SPLTL..TIANTYMYF.VERPIAKWAN.............................R
AthenaO_Av           MG.SPLTL..TISNAYMYF.FQTPIVKWVQ.............................H
BEL_Drome            YG.LAPSP..FLAVRVLKQ.LADDHGHEYPa...........................aA
Cer1_Caeel           FG.LVISP..ALFQGTMEE.IIGDLLG---.............................-
Cercyon_Sm           MG.SPISR..LFAEAVMQR.LEASILLMIK.............................-
COB3_Marpo           QG.SLISP..ILTNLYLDR.LDREILRIRKele......................kdpkF
COI1_Podan           QG.GIASP..ILSNLVLNE.LDEFVQNIVDefn......................pnpdL
Copia_Drome          YG.LKQAA..RCWFEVFEQ.ALKECEFVNSsvd......................kgniN
CRE1_Crifa           QG.MVLGP..LLYATGMAA.AIGPVRQRI-.............................-
CRE2_Crifa           QG.MVLSP..LLFANAMSG.IIRPLMEMH-.............................-
CZAR_Tcruzi          QG.MVLGP..VLFSIGTIA.TLRQLESSF-.............................-
DIRS1_Dictyo         FG.LSTAP..RIFTMLLRP.VLRMLRDI--.............................-
Doc_Drome            QG.SVLGP..ILYTLYTAD.FPIDYN----.............................-
dpol_DHBV            MG.VGLSP..FLLHLFTTA.LGSEIARRF-.............................-
dpol_HBV             MG.VGLSP..FLLAQFTSA.ICSVVRRAF-.............................-
DRE_Dictyo           QG.DPISP..TIFALVVEC.MATTIINDRCin........................gvtK
EC67_Ecoli           QG.SPCSP..IISNLICNI.MDMRLAKLAK.............................K
EC86_Ecoli           QG.APSSP..KLANLICSK.LDYRIQGYAG.............................S
EC107_Ecoli          QG.APTSP..AISNLVMRR.FDERIGEWCQ.............................A
GilM_Giain           QG.DPLSM..AMFCQSLVW.PVETYLGQ--.............................-
Gypsy_Drome          FG.LRNAS..SIFQRALDD.VLREQIG---.............................-
Hebe1_Av             QG.SPLSP..LLYIMYTAD.SMNGIPTH--.............................-
Hebe2_Av             QG.SPLSP..LLYIIYTAD.SMNGIPSH--.............................-
Hebe7_Av             QG.SPLSP..LLYIMYTAD.SMNGIPTH--.............................-
Hebe8_Av             QG.SPLSP..LLYIMYTAD.SMNGIPTH--.............................-
Hebe10_Av            QG.SPLSP..LLYIMYTAD.SINGIPTH--.............................-
I_Drote              LG.SPISV..ILFLIAFNK.LSNIISLY--.............................-
Jockey_Drome         QG.SVLGP..TLYSVFASD.MPTHTPVTEV............................dE
Juno1_Av             QG.VTNGP..PAFQRIVSQ.ILGPTRWK--.............................-
Juno2_Av             QG.LTNGP..PTFQRIVNQ.ILGPNRWK--.............................-
Juno3_Av             QG.IKNGP..PTFQRIVNK.LLGNLQWH--.............................-
Juno4_Av             QG.VTNGP..PAFQRIVSQ.ILGPTRW---.............................-
Juno4a_Av            FG.LSNAP..ATFQRIVNS.ILGALRWD--.............................-
Juno4b_Av            FG.LSNAP..ATFQRIMNS.ILGTLRWD--.............................-
Lian_Aedae           QG.GVLSP..LLWNLVADT.LLRQLNNC--.............................-
LINE1_Human          QG.CPLSP..LLPNIVLEV.LARAIRQEKEikg.......................qlgK
LINE1_Wolf           QG.CPLSP..LLFNIVVEV.LASAIRQQKDfrg......................iqfgK
LtrA_Lacla           QG.GILSP..LLANIYLHE.LDKFVLQLKMkfd......................tsqtN
Mag_Av               FG.IANAP..AIFQRTIDQ.MIAGIPNC--.............................-
Maui_Takru           QG.SVLGP..ILFTLYMLP.LGNIIRQH--.............................-
Mdg3_Drome           FG.LKNAP..SVFQRFVNK.IFADMIREN-.............................-
Micropia_Drome       FG.FKNSP..AAFIRFVQF.IFQELINSN-.............................-
MX65_Myxxa           QG.APTSP..ALCNAVLLR.LDRRLAGLAR.............................R
Neptune_Fr           MG.KRFAP..AYANIFMAN.WEEEALLKCK.............................H
NeSL_Caeel           QG.DPISP..TLFNICLET.VIRRHLESANgh........................qclK
orf2_Calot           QG.GVISP..LLANIALHG.LEKLVKEFAAsqr......................kvknQ
Pao_Bmori            FG.ASSSP..STA-IYVKN.LNAQ-KHEAThp.........................eaA
Pat_Panre            FG.LSSAP..EYFTKLFRH.PLATLRGD--.............................-
Penelope1_Av         MG.NPLAP..IIADLWMQK.MEEKLNRFRK.............................N
Penelope1a_Av        MG.NPLAP..IIADLWMQK.MEEKLNRFSA.............................N
Penelope2_Av         MG.SPLGP..ILADIFMNN.LEIKLSRFTT.............................N
Penelope2a_Av        MG.SPLAP..VLADIFMTH.MEQKFEEFKH............................yN
Penelope3_Av         MG.SPLGP..LFADIYVNY.LEDKLMSRLK............................nN
Penelope3a_Av        MG.SPLGP..LMADIFLVN.LEKKLMDELY............................tN
Penelope3b_Av        MG.SPLGP..LFADIYVNY.LESKLKHRLE............................lN
Penelope5a_Av        MG.APLAP..VIADIFMAH.LEKSLMDQLQ............................qC
Penelope_Dv          MG.SPASP..VIADILMEE.LLDKITDKLK.............................I
pol_BAEVM            QG.FKNSP..TLFDEALHR.DLTDFRTQH-.............................-
pol_CERV             FG.LKQAP..SIFPKTYAN.SHSNQYS---.............................-
pol_HTLV2            QG.FKNSP..TLFEQQLAA.VLNPMRKMF-.............................-
Poseidon_Tn          MG.SPVSP..IVANLYMEE.VEKRALLSFT............................gA
pseudo_Shark         MG.TRMGP..SYACLFVGY.VEQSLFRTYT............................gP
R1_Dromr             QG.DPLSP..VLFNLIIDR.LLRSLPKDIGvh.........................vgN
R2_Drome             QG.DPLSP..ILFNLVMDR.LLRTLPSEIGak.........................vgN
R4_Av                QG.DSFSP..LLFCIAMAP.ISHAINKMKCgyrtas.................gklknmQ
R9_4_Av              QG.DPLSS..LLFNMVIDE.LFDVIKDQYGyt........................idnI
R9_Av                QG.DPLSS..LLFNLVIDE.LFDVIKDQYGyt........................idnI
R9a_Av               QG.DSLSP..LLFNLVTDE.LFEILGDQFGyr........................idnI
RTE1_Av              QG.DPLSP..LLFIAYLER.VMDQVRQNTCgi........................nvsG
RTE2_Av              QG.GIPSP..LLFNILFDF.IIKEVISEAAisgvnfsygsn.......dfchgknenhvD
RTE3_Av              QG.CVLSP..DLFNIYSEM.ILRNLEDVEGvk.........................igG
RTE4_Av              QG.DTLAP..FLFIIVMDY.VMKNAKLNHTnekgelgfi..........tnlrqstqqpA
RTE_BovB_Av          QG.CILSP..YLFNLYAEH.IMRKAGIDEAtgg......................ikigG
SART1_Bommo          QG.SVLGP..LLWDVGFDW.VLRGANLR--.............................-
SLACS_Trybg          QG.MVLGP..LLFSIGTLA.TLRRLQQTF-.............................-
Soliton1_Av          QG.SCIGP..VLFIVYHHD.ILEALSTI--.............................-
Soliton2_Av          QG.SSLSP..YLFIVYHSD.MISCIGAHA-.............................-
Soliton3_Av          QG.SSLSP..YLFIIYHCD.LTKCLGAH--.............................-
Soliton4_Av          QG.SSLSP..YLFIVYHSD.IVHCAGAH--.............................-
Soliton5_Av          QG.SALSA..FVFIVYHAD.QIKTTNAF--.............................-
Soliton6_Av          QG.SVLAA..TLFRLHVHF.LPSFFMN---.............................-
Soliton6a_Av         QG.SILAA..TLFRLHIHF.LPTIFFQA--.............................-
Soliton6b_Av         QG.SVLAA..TLFRLHIHF.LPKYLFQF--.............................-
Soliton7_Av          QG.SIFSP..TLFITYHAD.MGDFLGG---.............................-
Soliton8_Av          QG.SVLTP..TLFISYHGD.MSQFLAG---.............................-
Soliton9a_Av         QG.SVLTP..TLFITYHCD.MSQFLSG---.............................-
Soliton9b_Av         QG.SVLTP..TLFITYHCD.MSAFLSR---.............................-
Ta11_Arath           QG.DPISP..FLFILCTEA.LVAKLKDAEWhgr......................israS
Tad1_Neuro           QG.SPLSP..ILFILFITP.LYRKLATIP-.............................-
TelKA1_Av            YG.LTNAP..ATFQRLMDI.VLAGLKWQ--.............................-
TelKA1a_Av           FG.LTNAP..ATFQRLMDV.VLAGLKWQ--.............................-
TelKA2_Av            YG.LMNAP..ATFQRLMDI.VLAGLKWK--.............................-
TelKA3a_Av           FG.LTNAP..ATFQRLMDI.VLAGLKWQ--.............................-
TelKA3b_Av           FG.LTNAP..ATFQRLMDI.VLAGLKWQ--.............................-
TelKA4_Av            FG.LTNAP..ATFQRLMDL.VLGRLKWS--.............................-
TERT1_Calb           QG.FSLSS..IFCDILYSA.MVHDCFQFLWk...........................sK
TERT_Giain           QG.SVVST..VLFNCYSSL.LHVQLLNTGIv...........................sS
TERT_Ratno           QG.SSLST..LLCSLCFGD.MENKLFAEVQ.............................-
TERT_Schpo           QG.SILSS..FLCHFYMED.LIDEYLSFTK.............................K
Tf2_Schpo            YG.ISTAP..AHFQYFINT.ILGEAKE---.............................-
Tnt1_Tobac           YG.LKQAP..RQWYMKFDS.FMKSQTYLKTysd......................rfseN
TRAS1_Bommo          QG.SIGGP..ILWNLLLDP.LIHQLQAR--.............................-
TRS1_Trybr           QG.IVLGP..IMFIIVMNS.LSQRLAEVP-.............................-
Tx1_Av               QG.CSLSG..LLFIICLEP.LLNRIRLNQSipgaflpgsqfrairqiifpindnilnteQ
Ty3_Caeel            FG.LVISP..ALFQGTMEE.IIGDLLG---.............................-
Ty3_Yeast            FG.LVNAP..STFARYMAD.TFRDLRFVN-.............................-
Vesta1a_Av           MG.LRNSP..PTFQKVMTD.TLKSCRSFS-.............................-
Vesta1b_Av           MG.LKNSP..PTFQKVMTD.TLKSCRQFS-.............................-
Vesta2_Av            QG.LKNSP..PSFQRVMAD.ILKPCREFS-.............................-
Vesta3_Av            QG.LRNSP..PTFQRTMSK.VLSSCIDFS-.............................-
Vesta4a_Av           MG.PQNAP..AAFQKTMSH.IMKPCREF--.............................-
Vesta4b_Av           MG.PTNGP..ACFQKTMSN.LLKPCYDF--.............................-
Vesta5_Av            QG.LKNSP..PSFQRIMSS.LLLPCKKFS-.............................-
Vesta6a_Av           MG.LMNAP..PTFQRLMHN.IIGYNRWD--.............................-
Vesta6b_Av           QG.LMNAP..PTFQRVMIE.LLANGRWD--.............................-
Vesta6c_Av           QG.LMNAP..ASFQRVMNN.LLATGRWD--.............................-
Vesta7_Av            QG.LKNSP..SNFQRIMYE.LLVQTRWE--.............................-
Vesta_Pr             MG.LKNSP..PTFQKVMTN.TLAPCRQFS-.............................-
YM40_Marpo           QG.RILSP..LLSNIYLHQ.FDLFMEEIKVkyt......................giqtG
Zepp_Chlvu           QG.SPLSP..LLFVLARAP.MAAHARMLAGqla......................lpsgE
Rp_RPSE503|g101.t1   --.---SS..LLFNLVIDE.LFEIIGDRFGye........................lqgM
Rp_RPSE503|g1386.t1  QG.IMNGP..PTFQRIMHN.LLRYGRWD--.............................-
Rp_RPSE503|g1891.t1  QG.LRNAP..PSFQRIMNN.VLSSCIDF--.............................-
Rp_RPSE503|g2462.t1  QG.SVLAA..LLFRLHILF.LPSYFPQI--.............................-
Rp_RPSE503|g2773.t1  --.-----..---IRIIDQ.VIAGIPNS--.............................-
Rp_RPSE503|g2779.t1  MG.SAFTQ..VLANIYMLD.WEDELIQHQT.............................A
Rp_RPSE503|g2786.t1  MG.SPFTL..TLANIFMWH.WEQTLVEYQR.............................N
Rp_RPSE503|g2793.t1  MG.SAFTL..TLANIFMWK.WEKKTMLS--.............................-
Rp_RPSE503|g2939.t1  QG.GIPSP..VLFNIVFDF.IIRKVLEEAKvagvqfsygsn.......dffhgdrenyeN
Rp_RPSE503|g3341.t1  QG.SVLSP..TLFITYNCD.LGSSLAGC--.............................-
Rp_RPSE503|g3817.t1  QG.SCLGP..ILFLLFHCT.LVQEVPSA--.............................-
Rp_RPSE503|g3819.t1  QG.SCLGP..ILFLLFHCT.LVQEVPSA--.............................-
Rp_RPSE503|g4569.t1  --.-----..------MNN.VLSSCTNF--.............................-
Rp_RPSE503|g4614.t1  MG.SPFTL..TLANIFMWK.WEKESICKEL.............................P
Rp_RPSE503|g4650.t1  QG.SSFTP..TLFVTYHSD.MADFIPKA--.............................-
Rp_RPSE503|g4984.t1  QG.IMNGP..PTLQRTMNN.RHAYGRWD--.............................-
Rp_RPSE503|g5053.t1  QG.IMNGP..PNFQRTMHN.LLGYGRWD--.............................-
Rp_RPSE503|g5218.t1  FG.IASAP..SIFQKIMDQ.MLAGLDGT--.............................-
Rp_RPSE503|g5523.t1  QG.IMNGS..PIFQPTIHN.HLGYGRWD--.............................-
Rp_RPSE503|g5555.t1  MG.SPLTL..TMANCYMFF.YERDIVKQIN.............................N
Rp_RPSE503|g5666.t1  FK.SPLTT..ILANIYMYY.WQKDLVTILD.............................N
Rp_RPSE503|g6347.t1  FG.LTNAP..ATFQRLMDM.VLAGLKWQ--.............................-
Rp_RPSE503|g6914.t1  --.-----..---------.----------.............................-
Rp_RPSE503|g6917.t1  MG.SAFTQ..ILANIYMLN.WEQQFIKDQQ.............................E
Rp_RPSE503|g7460.t1  QG.GIPSC..ILFNVLFDF.IMRRVIEQVKllgitgikmayg....ssdffhpasanyeD
Rp_RPSE503|g7870.t1  MG.PTNGP..PCFQKTMSN.LLKSCRDF--.............................-
Rp_RPSE503|g7944.t1  MG.SSFTL..KLANIFMWK.WQKELVRRQ-.............................-
Rp_RPSE503|g8043.t1  MG.SPLTL..TIANCYMFF.FEQDIVKQVK.............................N
Rp_RPSE503|g8304.t1  MG.SPFTL..TIANIFMWH.WEQKLMEQQR.............................N
Rp_RPSE503|g8763.t1  MG.SPFTL..TLANIFMWN.WERQTILPKL.............................P
Rp_RPSE503|g9139.t1  MG.SAFIL..TLANIFMWK.WEQKLDRRQA.............................A
Rp_RPSE503|g9336.t1  MG.SPFTM..VLANIYMLE.WEQKLIQHQK.............................I
Rp_RPSE503|g10014.t1 --.-----..---------.----------.............................-
Rp_RPSE503|g10282.t1 QG.LMNAP..ASFQRVMNN.LLATGRWD--.............................-
Rp_RPSE503|g10291.t1 MG.SVFTQ..VFANIYMLE.WEQDLIRYQA.............................S
Rp_RPSE503|g10294.t1 MG.SPFTI..TLVNIYMYE.WEQSLIEHQQ.............................Q
Rp_RPSE503|g10484.t1 QG.LKNSP..PSFQRIMAD.ILSSCRQF--.............................-
Rp_RPSE503|g10837.t1 --.-----..---------.----------.............................-
Rp_RPSE503|g10994.t1 MG.NR---..---------.----------.............................-
Rp_RPSE503|g11109.t1 MG.SAFTL..TLANIFMWK.WERQAILSKL.............................P
Rp_RPSE503|g11296.t1 QG.LKNAP..SSFQRIMYE.LLVNTRWD--.............................-
Rp_RPSE503|g11372.t1 MG.SPLTL..TIANCYMFF.FERKIVNQVN.............................N
Rp_RPSE503|g11581.t1 MG.SPLTL..TMANCYMYF.YERQIVKQVI.............................N
Rp_RPSE503|g11600.t1 QG.GIPSP..ILFNMLFDF.IIRKVIDEAGvsgvqfsygsn.......dfyhgqrenyeK
Rp_RPSE503|g11634.t1 MG.SPLTL..TLANIFMWH.WEKTLVEPQR.............................N
Rp_RPSE503|g12065.t1 QG.VTNGP..PAFQRIVSQ.ILGPTRWK--.............................-
Rp_RPSE503|g12079.t1 MG.NPLAP..IIADLWMQK.MEEKLNKFRT.............................N
Rp_RPSE503|g12246.t1 DN.SPLTM..LIVNIYLYY.WQQDLMTILN.............................N
Rp_RPSE503|g12248.t1 MG.SPFTT..TLANIYMYE.WEQHLIQYQQ.............................E
Rp_RPSE503|g12250.t1 FN.SPLTT..LLANIYIYD.WQQELVANLD.............................K
Rp_RPSE503|g12390.t1 MG.LTNAP..PSFQRIMYN.LVVNGREH--.............................-
Rp_RPSE503|g12579.t1 QG.SVLSA..TLFRLHIHF.LPKTLARF--.............................-
Rp_RPSE503|g12589.t1 MG.PPFTL..TLANIFMWH.WEKRWVCRQN.............................S
Rp_RPSE503|g12663.t1 QG.LVNGP..PVFQRIMNE.VLGDLLGH--.............................-
Rp_RPSE503|g12666.t1 QG.LVNGP..PVFQRIMNE.VLGDLLGH--.............................-
Rp_RPSE503|g12868.t1 MG.SPFTM..VLANIYM--.----------.............................-
Rp_RPSE503|g12926.t1 QG.SVLAA..TLFRIHIHF.LPKYFFRF--.............................-
Rp_RPSE503|g13091.t1 QG.SCVGP..VLFTVFHYD.ILTAMSNL--.............................-
Rp_RPSE503|g13111.t1 QG.SSLSP..YLCVVYHCD.RVACVGAH--.............................-
Rp_RPSE503|g13457.t1 --.-----..---------.----------.............................-
Rp_RPSE503|g14251.t1 SG.SSLTI..PLVYIYLFY.WQQNILQDLL.............................N
Rp_RPSE503|g14253.t1 MG.SAFTL..TLANIFMWK.WERQTILPKL.............................A
Rp_RPSE503|g14885.t1 --.-----..---------.----------.............................-
Rp_RPSE503|g15118.t1 --.-----..---------.----------.............................-
Rp_RPSE503|g15759.t1 FG.SRSSP..KLFDMLSEA.IVCIAEHN--.............................-
Rp_RPSE503|g15928.t1 IG.SPLTL..TIANCYMLF.YEQQIIKQIN.............................N
Rp_RPSE503|g15947.t1 QG.SLLSP..LLYIIYTAD.SMNAIPEH--.............................-
Rp_RPSE503|g16006.t1 QG.LKNSP..SVFQRLMNQ.TLASLRWD--.............................-
Rp_RPSE503|g16013.t1 MG.SAFTQ..TLANIYMLD.WEQKLIEYQQ.............................A
Rp_RPSE503|g16047.t1 MG.SAFTQ..VLANIYMHE.WEQDLIQYQA.............................A
Rp_RPSE503|g16120.t1 MG.SP---..---------.----------.............................-
Rp_RPSE503|g16280.t1 MG.LRNSP..PTFQKVMTD.TLKSCRQF--.............................-
Rp_RPSE503|g16303.t1 FG.LTNAP..PTFMRLMNS.IFHQYIDE--.............................-
Rp_RPSE503|g16304.t1 MG.SPLTL..TIANCYMFF.YQFDIVRQIS.............................N
Rp_RPSE503|g16429.t1 QG.LKNSS..PSLQRIMSN.LLLPCKKI--.............................-
Rp_RPSE503|g16600.t1 EG.SRIGP..AIFIVYHYD.LLNCMSLL--.............................-
Rp_RPSE503|g16604.t1 IG.LAFTQ..VLANIYMYE.WEQDFIKHQE.............................K
Rp_RPSE503|g17093.t1 QG.LKNCP..PSFQRVMTD.ILSPCRQFAL.............................-
Rp_RPSE503|g17380.t1 MG.SAFTQ..VLANIYMYE.WEQDLIKHQA.............................L
Rp_RPSE503|g17717.t1 QG.SPLPP..LLYIIYTAD.STNEIPEH--.............................-
Rp_RPSE503|g17725.t1 --.-----..----RLMNQ.TLGSLRWD--.............................-
Rp_RPSE503|g17733.t1 QE.CLISP..ILFNVYIDF.VMQQILEQAGtegvtmnyrlg.......dlwysgrenndD
Rp_RPSE503|g18496.t1 QD.ITNGP..ATFQRVINH.ILGPARWK--.............................-
Rp_RPSE503|g18578.t1 QG.ITNGP..ATFQQHLKH.LNEI------.............................-
Rp_RPSE503|g18583.t1 MG.SSFTL..TLANIFMWK.WQKEFVRQQDi...........................tN
Rp_RPSE503|g18877.t1 MG.SPLA-..---------.----------.............................-
Rp_RPSE503|g18930.t1 FG.LTNAP..PTFMRLMNS.IFHHYLDK--.............................-
Rp_RPSE503|g19081.t1 QG.SPLSP..LLYIIYTSD.SMNGIPNH--.............................-
Rp_RPSE503|g19327.t1 QG.ITNGP..ATFQRVINH.ILGPTRWK--.............................-
Rp_RPSE503|g19392.t1 MG.SVFTL..TLANIFMWK.WERQAILSKL.............................P
Rp_RPSE503|g19506.t1 MG.SPFTM..TLANIYMLE.WEQSLIEYQR.............................I
Rp_RPSE503|g19710.t1 QG.ITNGP..ATFQRI---.-----IN---.............................-
Rp_RPSE503|g19919.t1 QG.SVLTP..TLFISYHCD.MGQFLSQC--.............................-
Rp_RPSE503|g20161.t1 QG.SPLSP..LLYIIYTAD.SMNGIPTH--.............................-
Rp_RPSE503|g20271.t1 SG.SSLTI..PLVYIYLYY.WQRDLLEELI.............................N
Rp_RPSE503|g20331.t1 QG.VTNGP..PAFQRIVSQ.ILGSTRWQ--.............................-
Rp_RPSE503|g20507.t1 MG.SPLGP..LFADIYMNH.LENKLMPRLE............................rN
Rp_RPSE503|g20739.t1 QG.LMNAP..PTFQRVMNE.LLANGRWD--.............................-
Rp_RPSE503|g20796.t1 QG.LTNGP..PTFQRIVNQ.ILGPNRWK--.............................-
Rp_RPSE503|g20933.t1 QG.SPLSP..LLYIIYTSD.SMNGIPPH--.............................-
Rp_RPSE503|g20985.t1 MG.SPLAP..LVAEIFLQE.FEKKNSSVFE............................kL
Rp_RPSE503|g21035.t1 MG.SPLTL..TMANCYMFF.YEQQIAKQIK.............................N
Rp_RPSE503|g21199.t1 QG.VKNGP..PTFQRIVNQ.ILGPARWK--.............................-
Rp_RPSE503|g21348.t1 QG.SCIGP..VLFIIYHYD.ILEALSTI--.............................-
Rp_RPSE503|g21510.t1 MG.SSFTL..TLANIFMWK.WQKEFVRRQD.............................M
Rp_RPSE503|g21613.t1 QG.LKNSP..PSFQRIMSN.LLLPCKTF--.............................-
Rp_RPSE503|g21765.t1 MG.SPLTL..TMANCYMFF.FERAIAKQIK.............................N
Rp_RPSE503|g21850.t1 QG.ISNGP..ATFQRVINH.ILGPTRWK--.............................-
Rp_RPSE503|g22011.t1 QG.ITNGP..ATFQRVINH.ILGPARWK--.............................-
Rp_RPSE503|g22205.t1 MG.NTLSP..ILADIYMDE.YQKQHLHEV-.............................N
Rp_RPSE503|g22214.t1 IG.SPLGP..LLADIYLIH.LEQQLMKKLK............................sN
Rp_RPSE503|g22330.t1 ME.LKNSP..STFQKVVTN.TLKSCHQ---.............................-
Rp_RPSE503|g22354.t1 MG.APLAP..IIADIFMSH.LEESVMDHLK............................qI
Rp_RPSE503|g22445.t1 QG.VTNGP..PAFQRIVSK.ILGPTRWQ--.............................-
Rp_RPSE503|g22670.t1 QG.SSVTP..TLFITYHSD.MADFIPGA--.............................-
Rp_RPSE503|g22679.t1 QG.ITNGP..PTFQRIVNN.ILGSSRWK--.............................-
Rp_RPSE503|g22828.t1 MG.APLAP..IIADIFMAN.LETTLMDQL-.............................-
Rp_RPSE503|g22868.t1 MG.SPLAP..LLAEIFLQE.FEKKHLPLFD............................lM
Rp_RPSE503|g22915.t1 MG.NILSG..LIADIYLHHhLQQRLIEI--.............................-
Rp_RPSE503|g23097.t1 QG.LKNSP..PSFQRVMVE.ILSPCRQF--.............................-
Rp_RPSE503|g23207.t1 QG.DTLAP..FLFIIVIDC.VMKNAESDHTneqgehgfi..........tnlrqsqrrpT
Rp_RPSE503|g23391.t1 QG.SPLSP..LLHIIYNYD.SMNDIQHH--.............................-
Rp_RPSE503|g23652.t1 QG.ITNGP..ATFQRLINH.ILGPTRWK--.............................-
Rp_RPSE503|g24009.t1 QD.LINAP..ASFQRVMNN.LLATGRWD--.............................-
Rp_RPSE503|g24030.t1 FG.STNAP..ATFQRLMDI.VLAGLKWQ--.............................-
Rp_RPSE503|g24031.t1 --.-----..---------.----------.............................-
Rp_RPSE503|g24036.t1 MG.LRNSP..PTFQKVMTE.TLKSCRQF--.............................-
Rp_RPSE503|g24135.t1 MG.NTLSP..IIADIYMNY.YSNEHLQQI-.............................N
Rp_RPSE503|g24370.t1 MG.SPLAP..ILADLFVSM.LEEKHIISNP............................eL
Rp_RPSE503|g24429.t1 MG.LRNSP..PTFQNVMTD.TLKACCHFY-.............................-
Rp_RPSE503|g24434.t1 --.-----..---------.----------.............................-
Rp_RPSE503|g24478.t1 MG.SPLTL..TIANAYMYF.VERPISKWAN.............................R
Rp_RPSE503|g24691.t1 QG.IKNGP..PTFQRIVNK.LLGRLQWH--.............................-
Rp_RPSE503|g24703.t1 MG.LRNSP..PTFQKVMTD.MLKSCHHLKQ.............................-
Rp_RPSE503|g24759.t1 QG.SPLSP..LLYIVYTSD.SMNSIHHH--.............................-
Rp_RPSE503|g24816.t1 MG.SPFTL..TLANIFMCH.WGKRWIRRQN.............................S
Rp_RPSE503|g24952.t1 MG.DLLAL..IIADIFMSH.LEDSLMDHLK............................qI
Rp_RPSE503|g25534.t1 QG.GIPSS..ILFNILFDF.IIRKVIEEAGiagvkfscgnn.......nffhtkrknyeN
Rp_RPSE503|g25716.t1 QG.GIPSP..ILFNVFFDF.VMRQILDRLVvlnvtgvklayg.....kdffhsasnnnkD
Rp_RPSE503|g25953.t1 --.-----..---------.----------.............................-
Rp_RPSE503|g25976.t1 --.-----..---------.----------.............................-
Rp_RPSE503|g26239.t1 QG.LKNSP..PSFQRIMSD.LLLPCKKF--.............................-
Rp_RPSE503|g26442.t1 FG.LSNAP..ATFQRLMDL.VLAGIKWQ--.............................-
Rp_RPSE503|g26460.t1 MG.SSFTL..TLANIFMWK.WQKELVRRQD............................kT
Rp_RPSE503|g26471.t1 FG.LTNAP..ATFQRLMDL.VLGGLKWS--.............................-
Rp_RPSE503|g26508.t1 MG.SPLIL..AIANAYMYF.VERPISKWAN.............................R
Rp_RPSE503|g26626.t1 MG.TPLAA..IFAEVFMAH.FEETYLPILLnq.........................idS
Rp_RPSE503|g26776.t1 QG.LCNAS..PIFQRVMYN.ILSSCTEF--.............................-
Rp_RPSE503|g26865.t1 --.-----..---------.----------.............................-
Rp_RPSE503|g27016.t1 QG.ITNGP..ASFQRIINH.ILGPTRWK--.............................-
Rp_RPSE503|g27105.t1 --.-----..---------.----------.............................-
Rp_RPSE503|g27256.t1 QEeASLTD..IKLAHGSND.FYHSGREKYE.............................E
Rp_RPSE503|g27312.t1 QG.IKNGP..PTFQRIINK.LLGRLQWY--.............................-
Rp_RPSE503|g27337.t1 MG.SPFTF..TLANIFMWK.WEKELLSQLS.............................D
Rp_RPSE503|g27502.t1 FN.SPLTT..ILANICLYY.WQQDLVHLLN.............................E
Rp_RPSE503|g27579.t1 QG.ITNGP..ATFQRVINH.ILGPTRWK--.............................-
Rp_RPSE503|g27713.t1 MG.SPFTM..VLANIYMLE.WEQKLIQHQK.............................E
Rp_RPSE503|g27715.t1 SG.QPLNH..LLANIYMFY.WQEDLVKILV.............................N
Rp_RPSE503|g27772.t1 MG.SPFTL..TLANIFMWH.WEQKIVEHQK............................fS
Rp_RPSE503|g27811.t1 MG.LINSP..PTFQKVMND.TLKPCRQF--.............................-
Rp_RPSE503|g28205.t1 MG.SPFTL..ILANIFMWL.WEKR------.............................-
Rp_RPSE503|g28363.t1 MG.SPFTM..VLANIYMLE.WEQKLIQHQQ.............................Q
Rp_RPSE503|g28459.t1 MG.SAFTQ..TLANIYMFE.WEHELSQRQI.............................S
Rp_RPSE503|g28544.t1 MG.SPFTL..TLANIFMWH.WEQNLVAIQK.............................T
Rp_RPSE503|g28568.t1 MG.SPLVP..TLADIFMTH.IEKKLEQYEH............................kD
Rp_RPSE503|g28795.t1 QG.IMNGP..PTFQRIMHN.LLDKANFQV-.............................-
Rp_RPSE503|g28913.t1 QG.VTNGP..PAFQRIVSQ.ILGPTRWQ--.............................-
Rp_RPSE503|g28931.t1 FG.LTNAP..ATFQRLMDI.VLAGLKWQ--.............................-
Rp_RPSE503|g28959.t1 QG.LKNSP..PSFQRIMSN.LLLPCKKF--.............................-
Rp_RPSE503|g29220.t1 MG.SPLTL..TIANAYMFF.VERPISKWAN.............................R
Rp_RPSE503|g29354.t1 FE.LTNAP..ATFQRLMDI.VLAGLKWQ--.............................-
Rp_RPSE503|g29394.t1 SG.SSLTI..PLVYIYLFY.WQQNILQDLL.............................T
Rp_RPSE503|g29491.t1 --.-----..---------.----IPEH--.............................-
Rp_RPSE503|g29777.t1 QG.LKNSP..LSFQQVMLD.VSSPCRQF--.............................-
Rp_RPSE503|g30050.t1 MG.SACTQ..VLADIYVKK.WENILVKEQH.............................R
Rp_RPSE503|g30089.t1 MG.SPLAP..LLAEIFLQD.FEKKHLSLFK............................eK
Rp_RPSE503|g30380.t1 MG.SAFTL..TLANIFMWK.WERQTILPKL.............................A
Rp_RPSE503|g30381.t1 --.-----..---------.----------.............................-
Rp_RPSE503|g30616.t1 QG.VKNGP..PTFQHIVNQ.ILGPARWK--.............................-
Rp_RPSE503|g30739.t1 MG.SPLAP..LLAEIFLQE.FEKKNLSSFE............................nL
Rp_RPSE503|g30861.t1 QG.SCLGP..VLFIVFHYD.ILNTVSSL--.............................-
Rp_RPSE503|g30941.t1 MG.SPFTM..TLANIYMYE.WEQTLIQYQQ.............................Q
Rp_RPSE503|g30942.t1 SG.SSLTI..PLAYIYLYY.WQRDLLEDLI.............................N
Rp_RPSE503|g31063.t1 --.-----..---------.----------.............................-
Rp_RPSE503|g31134.t1 MG.SACTQ..VLADIYVRK.WESSFVQQQQ.............................N
Rp_RPSE503|g31140.t1 MG.LINSP..PTFQKVMNN.TLPSCRQF--.............................-
Rp_RPSE503|g31256.t1 QG.IMNGP..PTFQRTMHN.LLGYGRWD--.............................-
Rp_RPSE503|g31260.t1 --.-----..---------.----------.............................-
Rp_RPSE503|g31289.t1 FG.LMNTP..ATFQGLMD-.----------.............................-
Rp_RPSE503|g31319.t1 MG.LMNAP..STFQRVMNN.IIGYKRWD--.............................-
Rp_RPSE503|g31556.t1 QG.LTNAP..ASFQRVMNN.LLATGRWD--.............................-
Rp_RPSE503|g31691.t1 QG.SVFTP..TLFITYNCD.MGSSLSGC--.............................-
Rp_RPSE503|g31715.t1 MG.SPLAP..LLAQIFFQE.FEKKNLSLFE............................nL
Rp_RPSE503|g31729.t1 QG.SPLSP..LLYIIYTAD.SMNGIPEH--.............................-
Rp_RPSE503|g31746.t1 QG.CVISP..YLFNIIAEM.AMRETLEDFTggi.......................qigG
Rp_RPSE503|g31887.t1 --.-----..------MDQ.ML--------.............................S
Rp_RPSE503|g31980.t1 QG.ITNGP..ATFQRVINH.ILGPARWK--.............................-
Rp_RPSE503|g32119.t1 QG.LKNSP..SVFQRLMNQ.TLASLRWD--.............................-
Rp_RPSE503|g32130.t1 QG.VTNGP..PAFQRIVSQ.ILGPTRWQ--.............................-
Rp_RPSE503|g32190.t1 FG.LSNAP..ASFQRIMNS.VLGVLRWD--.............................-
Rp_RPSE503|g32199.t1 QG.LTNGP..PTFQRIVNQ.ILGRNRWK--.............................-
Rp_RPSE503|g32210.t1 FG.LTNAP..ATFQRLMDI.VLAGLKWK--.............................-
Rp_RPSE503|g32232.t1 --.-----..------MAH.LETTLMDRLL............................qL
Rp_RPSE503|g32247.t1 --.-----..---------.----------.............................-
Rp_RPSE503|g32274.t1 QG.SPLSP..LLYIIYTSD.SMNGLPTH--.............................-
Rp_RPSE503|g32345.t1 MG.SPLTL..TMANCYMFL.FERRIATQIK.............................N
Rp_RPSE503|g32467.t1 QG.STLGP..LLFIIFIND.LSDVISSS--.............................-
Rp_RPSE503|g32626.t1 QG.ITNGP..ATFQRVINH.ILGPARWK--.............................-
Rp_RPSE503|g32884.t1 MG.NALSP..LLVGIYVDE.YQ--------.............................-
Rp_RPSE503|g32941.t1 QG.SVLSP..TLFITYNCD.LGSSLASC--.............................-
Rp_RPSE503|g33112.t1 QG.SPLSP..LLYIIYTAD.SMNGISDH--.............................-
Rp_RPSE503|g33128.t1 MG.LKNSP..PTFQKVMTD.TLKNCRPF--.............................-
Rp_RPSE503|g33134.t1 MS.SPFTM..VLANIYMLQ.WEQRLIQHQK.............................I
Rp_RPSE503|g33278.t1 MG.SPLGP..ILADIFITN.LENKLRLIR-.............................-
Rp_RPSE503|g33338.t1 QG.LTNGP..PTFQRIVNQ.ILGPNRWK--.............................-
Rp_RPSE503|g33365.t1 MG.SAFTL..TLANIFMWK.WERQTILPKL.............................A
Rp_RPSE503|g33368.t1 SG.SSLTI..PLVYIYLFY.WQQNLLEDLI.............................N
Rp_RPSE503|g33537.t1 MG.SAFTL..TLANIFMWK.WEKQTILPKL.............................G
Rp_RPSE503|g33544.t1 FG.LTNAP..ATLQPLMDI.VLAGLKWQ--.............................-
Rp_RPSE503|g33552.t1 FG.LTNAP..ATFQRLMDI.VLAGLKWQ--.............................-
Rp_RPSE503|g33555.t1 FG.LTNAP..ATFQRLMD-.----------.............................-
Rp_RPSE503|g33681.t1 MG.SAFTL..TLASIFMW-.----------.............................-
Rp_RPSE503|g33976.t1 QG.SSLSP..YLFIVFHCD.LVQSCGAH--.............................-
Rp_RPSE503|g34149.t1 QG.LKNSP..PSFQRLMLD.LLSPCRQF--.............................-
Rp_RPSE503|g34193.t1 FG.LTNAP..ATFQRLMDI.VLAGLKWQ--.............................-
Rp_RPSE503|g34248.t1 MG.SAFTQ..VVANIYMHE.WEQDLIQYQA.............................-
Rp_RPSE503|g34350.t1 MG.SPLTL..TVANCYTFF.YEQQIIKQIH.............................N
Rp_RPSE503|g34352.t1 --.-----..------MTN.VLKPCRQF--.............................-
Rp_RPSE503|g34417.t1 QG.LINGP..PVFQRIMNE.VLGDLLGH--.............................-
Rp_RPSE503|g34457.t1 MG.SSFAL..TLANIFMWK.WQKELVHRQ-.............................-
Rp_RPSE503|g34494.t1 IE.SPLAP..LRAGTFLQD.SEKKHLSLFD............................iM
Rp_RPSE503|g34509.t1 QG.LKNSP..PSFQRVMTD.ILSPCRQF--.............................-
Rp_RPSE503|g34599.t1 QG.FKN--..--FTIY---.----------.............................-
Rp_RPSE503|g34618.t1 QG.LTNGP..PTFQRIVNQ.ILGPNRWK--.............................-
Rp_RPSE503|g34648.t1 QG.IMNGP..PTFQRTMHN.LLGYGRWD--.............................-
Rp_RPSE503|g34990.t1 --.-----..---------.----------.............................-
Rp_RPSE503|g35109.t1 --.-----..---------.----------.............................-
Rp_RPSE503|g35119.t1 MG.TPLAA..IFAEVFMAH.FEETYLPILLnc.........................enP
Rp_RPSE503|g35135.t1 MG.SPLTL..TIANCYMFF.YERKIVNQIH.............................N
Rp_RPSE503|g35153.t1 QG.LKNSP..PSFQRVMAD.ILSSCRQF--.............................-
Rp_RPSE503|g35164.t1 Q-.-----..---------.----------.............................-
Rp_RPSE503|g35207.t1 QG.LKNAP..PSFQRIMYN.LLVNKREH--.............................-
Rp_RPSE503|g35415.t1 QG.SCLGP..VMYVISHHD.LPQCFENP--.............................-
Rp_RPSE503|g35739.t1 --.-----..---------.----------.............................-
Rp_RPSE503|g35806.t1 MG.SPFTM..ILANIYMLE.WVQKL-----.............................-
Rp_RPSE503|g36062.t1 QG.VTNGP..PAFQRIVSQ.ILGPTRWQ--.............................-
Rp_RPSE503|g36258.t1 -G.ITNGP..ATFQRVIHH.ILGPARWK--.............................-
Rp_RPSE503|g36401.t1 QG.LMNAP..ASFQRVMNN.LLATGRWN--.............................-
Rp_RPSE503|g36464.t1 MG.LACTQ..VLADVYV--.----------.............................-
Rp_RPSE503|g36592.t1 MG.SPFTM..VLANIYMLE.WEQNLVEHQQ.............................A
Rp_RPSE503|g36631.t1 FG.SRSSP..KLFDMLSAA.IVWIAEHNY-.............................-
Rp_RPSE503|g36702.t1 QG.SCVGR..VLVIAFHND.ILKAVSNL--.............................-
Rp_RPSE503|g36718.t1 MG.SAFTQ..VYANIYMLE.WEENLIQYQS.............................S
Rp_RPSE503|g36993.t1 MG.SPFTL..TLANIFMWN.WEKEFANKLN.............................S
Rp_RPSE503|g37017.t1 QG.CVLSP..LLFIIFMDK.ISRTSANPACaq.........................igD
Rp_RPSE503|g37247.t1 QG.SSFSP..TLFITYHSD.MADYLPGA--.............................-
Rp_RPSE503|g37321.t1 QG.LKNAP..SVFQRLMNQ.TLGSLRWD--.............................-
Rp_RPSE503|g37358.t1 QG.SCLGP..VMYVISHHD.LPQCFRDP--.............................-
Rp_RPSE503|g37466.t1 QG.SPLSP..LLYIVYTAD.SMNGIPDH--.............................-
Rp_RPSE503|g37670.t1 QG.SSFSP..TLFITYHSD.MADYLPGE--.............................-
Rp_RPSE503|g37705.t1 MG.PQNAP..AAFQKTMYQ.VMKPCRTF--.............................-
Rp_RPSE503|g37756.t1 --.-----..---------.----------.............................-
Rp_RPSE503|g37890.t1 QG.IMNGP..PTFQRTMHN.LLGYGRWN--.............................-
Rp_RPSE503|g37933.t1 MG.NTLSP..ILADIYMDE.YQKQHLHEV-.............................N
Rp_RPSE503|g37944.t1 FG.LTNAP..ATFQRLMDL.ILGGLKWS--.............................-
Rp_RPSE503|g38037.t1 IG.SPLTP..ILAHLFMSE.VELKIKYYMG.............................K
Rp_RPSE503|g38103.t1 QG.ITNGP..ATFQRVINH.ILGPARWK--.............................-
Rp_RPSE503|g38411.t1 QG.SPLSP..LLYIIYTAD.SMNGIPEH--.............................-
Rp_RPSE503|g38429.t1 MG.SPLTL..TIANCYMYF.FEQNIIKQIN.............................N
Rp_RPSE503|g38636.t1 QG.DPMSS..ILFNLVIDE.LFGIIGDRFGye........................legV
Rp_RPSE503|g38766.t1 MG.SPLTL..TIANCYMFF.FERSIVKQQ-.............................-
Rp_RPSE503|g38795.t1 QG.EEVGIagVKFSYDSNE.FFHAKRETYE.............................T
Rp_RPSE503|g38878.t1 MG.SAFTQ..VLANIYMYE.WEQDLLKHQA.............................L
Rp_RPSE503|g38994.t1 SG.SPLTI..PLVYIYLFY.WQQDLMNDLV.............................P
Rp_RPSE503|g39071.t1 MG.PQNAP..AGFKKTMYK.VMKPCRDF--.............................-
Rp_RPSE503|g39092.t1 QG.DSLSP..ILFNLVLDE.LLGILKDEFGyn........................irdI
Rp_RPSE503|g39103.t1 FG.LSNAP..ASFQRIINS.VLGMLRWD--.............................-
Rp_RPSE503|g39203.t1 MG.SPLAP..LFAEIFLQN.FEKKYLSRQ-.............................-
Rp_RPSE503|g39346.t1 QG.LKNSP..PSFQRIMSN.LLLPCKKF--.............................-
Rp_RPSE503|g39354.t1 --.---AP..SIFQQIMDQ.MIAGLDGT--.............................-
Rp_RPSE503|g39405.t1 MG.SPLTL..TIANCYMFF.FEQQIAKQIK.............................N
Rp_RPSE503|g39735.t1 MG.LINSP..PTFQKVMND.TLKPCRQF--.............................-
Rp_RPSE503|g39751.t1 FG.ISNAP..AIFQRTMDQ.VIAGIPN---.............................-
Rp_RPSE503|g39767.t1 FG.VASAP..SIFQKIMDQ.MLSGLEGA--.............................-
Rp_RPSE503|g39788.t1 MG.APLAP..VIGDIFMTH.LETTLMDRLT............................qS
Rp_RPSE503|g39889.t1 QE.SVLTP..TLFITYNCD.IGSSLSSC--.............................-
Rp_RPSE503|g39943.t1 --.-----..---------.----------.............................-
Rp_RPSE503|g40001.t1 MG.SPLTL..TVANCYMFF.YEQQIIKQIY.............................N
Rp_RPSE503|g40015.t1 FG.ISNAP..AIFQRIIDQ.VIAGIPN---.............................-
Rp_RPSE503|g40020.t1 --.-----..---------.----------.............................-
Rp_RPSE503|g40142.t1 QG.GIPSC..ILFNVLFDF.IIRRVIEQTK.............................-
Rp_RPSE503|g40162.t1 QG.LKNSP..PSFQRIMST.LLSPCKKF--.............................-
Rp_RPSE503|g40221.t1 QG.LKNAP..CSFQRIMYE.LLVNTRWD--.............................-
Rp_RPSE503|g40266.t1 RG.LVNGP..PVFQRIMNE.VLGDLLGH--.............................-
Rp_RPSE503|g40274.t1 --.-----..---------.----------.............................-
Rp_RPSE503|g40305.t1 MG.SAFTQ..VLANIYMLE.WEQDLIQHQT.............................I
Rp_RPSE503|g40306.t1 MG.SPFTL..TLANIFMWK.WQKEFSSRLI.............................N
Rp_RPSE503|g40451.t1 MG.SPLTL..TIANCYMFF.YERQIVKQIS.............................N
Rp_RPSE503|g40612.t1 QG.LTNGP..PTFQRIVNQ.ILGPNRWK--.............................-
Rp_RPSE503|g40671.t1 MG.NPLAP..IIADLWMQK.IEEKLNRFST.............................N
Rp_RPSE503|g40736.t1 QG.LRNSP..PSFQRVMAD.ILSPCRQF--.............................-
Rp_RPSE503|g40871.t1 MG.SPFTM..ALANIYMLE.WEQKLIQHQK.............................I
Rp_RPSE503|g40926.t1 MG.SPLTL..TVTNCYMFF.FEQQIIKQIK.............................N
Rp_RPSE503|g40985.t1 MG.FTFTQ..ALANIYMHE.WEQDLIQHQV.............................V
Rp_RPSE503|g40994.t1 QG.LTNGP..PTFQRIVNQ.ILGPNRWK--.............................-
Rp_RPSE503|g41085.t1 QG.LRNAP..PSFQRIMNK.VLSSCTDF--.............................-
Rp_RPSE503|g41323.t1 QG.LKNSP..PSFQRVMTD.ILSTCREF--.............................-
Rp_RPSE503|g41325.t1 QG.LKNSP..SVFQRLMNQ.TLRSLRWD--.............................-
Rp_RPSE503|g41337.t1 QE.TPLSP..LLYIIYTAD.SMNGLPTH--.............................-
Rp_RPSE503|g41349.t1 MG.LRNSP..PTFQKVMTD.TLKACRHF--.............................-
Rp_RPSE503|g41513.t1 QG.STFAA..FLFRLHIFF.LPSYFSQI--.............................-
Rp_RPSE503|g41529.t1 QG.CLLSP..ILFNVYIDF.VMRQILEQAGtegvtmnyrlg.......dlwysgrgnsdD
Rp_RPSE503|g41594.t1 MG.APLAP..IIADIFMSH.LEESLMDHLK............................qI
Rp_RPSE503|g41645.t1 ME.SPLGP..LFADIYMNY.LESKLKRRLD............................hN
Rp_RPSE503|g41681.t1 QG.SVLTP..TLFISYHCD.MGQFLSQC--.............................-
Rp_RPSE503|g41719.t1 FG.LTNAP..ATFQRLMDI.VLAGLKWQ--.............................-
Rp_RPSE503|g41782.t1 --.-----..---------.----------.............................-
Rp_RPSE503|g41811.t1 QG.CSLSG..NLFVICLEP.LLHNIRRNPRipgvippggqyp.....aviksifndpsaN
Rp_RPSE503|g42080.t1 MG.SPFTL..TLANIFMWK.WEKNLLSQLS.............................D
Rp_RPSE503|g42122.t1 MG.PTNGP..PCFQKTMSN.LMKPCRDF--.............................-
Rp_RPSE503|g42397.t1 MG.SPLAP..LLAEIFLQD.FEKTHSSSFT............................sM
Rp_RPSE503|g42765.t1 MG.SPLGP..LFADVYMNY.LLSKLERRLK............................hN
Rp_RPSE503|g42809.t1 MG.SPLTL..TMANCYMFF.FERAIVKQIH.............................N
Rp_RPSE503|g43121.t1 MG.SPFTM..TLANIYMYE.WEQSLIQHQQ.............................E
Rp_RPSE503|g43149.t1 YG.LTNAP..ATFQRLMDT.VLAGLKWQ--.............................-
Rp_RPSE503|g43279.t1 LN.LPLTE..LLASIYLHH.WQVPLVRNVR.............................M
Rp_RPSE503|g43310.t1 MG.SPLAP..ILADIFMNH.VEQQLENYEH............................hE
Rp_RPSE503|g43427.t1 QG.LKNSP..PSFQRVMTD.ILSPCRQF--.............................-
Rp_RPSE503|g43534.t1 QG.SVLSP..TLFITYNCD.LGSSLAGC--.............................-
Rp_RPSE503|g43701.t1 FG.LTNAP..ATFQHLMDL.ILGGLKWS--.............................-
Rp_RPSE503|g43704.t1 MG.SPLAP..ILADIFMTK.METNSNRFSK.............................N
Rp_RPSE503|g43801.t1 MG.NPLAP..IIADLWMQK.IEEKLNRFST.............................N
Rp_RPSE503|g44012.t1 QG.ITNGP..ATFQRIINH.ILGPARWK--.............................-
Rp_RPSE503|g44022.t1 QG.SPLSP..LLYIVYTAD.SMNGIPDH--.............................-
Rp_RPSE503|g44060.t1 --.-----..---------.----------.............................-
Rp_RPSE503|g44094.t1 MG.PQNAP..AAFQKIMYK.VMKPCRAF--.............................-
Rp_RPSE503|g44121.t1 MG.SAFTL..TLANIFMWK.WERQTILPKL.............................A
Rp_RPSE503|g44185.t1 MG.TPLAA..IFAEVFMAH.FEETYLPILLns.........................enS
Rp_RPSE503|g44200.t1 --.-----..---------.----------.............................-
Rp_RPSE503|g44300.t1 --.-----..---------.----------.............................-
Rp_RPSE503|g44325.t1 QG.SSLTP..TLFITYHSD.MADFIPGA--.............................-
Rp_RPSE503|g44656.t1 --.-----..---------.----------.............................-
Rp_RPSE503|g44663.t1 QG.CLLSP..ILFNVYIDF.VMRQILEQAGt...........................eG
Rp_RPSE503|g44778.t1 --.-----..---------.----------.............................-
Rp_RPSE503|g44796.t1 QG.ITNGP..ATFQRIINH.ILGPARWK--.............................-
Rp_RPSE503|g44882.t1 MG.SPLGP..VFADIYVNY.LESKLMSRLK............................nN
Rp_RPSE503|g45334.t1 MG.SAFTQ..VLANIYMYE.WKQDLIKHQA.............................L
Rp_RPSE503|g45371.t1 MG.SAFTL..TLANIFMWK.WERQAILPKL.............................G
Rp_RPSE503|g45389.t1 MG.SPLTS..SVANCYVFF.YERNIVRQIN.............................N
Rp_RPSE503|g45398.t1 MG.SPFTL..TLANIYMWH.WEKRWVRQEN.............................S
Rp_RPSE503|g45440.t1 MG.SPFTM..VLANIYMLE.WEQKLIRHQQ.............................R
Rp_RPSE503|g45481.t1 MG.SAFTQ..VLANIYMFE.WEQDLIQHQE.............................T
Rp_RPSE503|g45590.t1 MG.NTLSS..TLADIYMDE.YQKQYLHEV-.............................N
Rp_RPSE503|g45631.t1 QG.ITNGP..ATFQRVINY.ILGPARWK--.............................-
Rp_RPSE503|g45753.t1 MG.SPLTL..TVANCYMFF.YEQQIMKQIH.............................N
Rp_RPSE503|g45795.t1 QG.IMNGP..PTFQRIMHN.LLGYGRWD--.............................-
Rp_RPSE503|g45869.t1 --.-----..---------.----------.............................-
Rp_RPSE503|g45950.t1 --.-----..---------.----------.............................-
Rp_RPSE503|g45976.t1 --.-----..---------.----------.............................-
Rp_RPSE503|g45993.t1 QG.ITNGP..ATFQRVINH.ILGPTRWK--.............................-
Rp_RPSE503|g45999.t1 QG.LKNAP..PSFQRIMYN.LLVNKREH--.............................-
Rp_RPSE503|g46001.t1 MG.SPFTL..TLANIFMWK.WEKESICKEL.............................P
Rp_RPSE503|g46132.t1 EG.LTNGP..PTFQRIVNQ.ILGLNRWK--.............................-
Rp_RPSE503|g46152.t1 QG.ITNGP..ATFQRVINH.ILGPTRWK--.............................-
Rp_RPSE503|g46226.t1 MG.SPLTL..TIANCYMFF.YEQQIIKQIN.............................N
Rp_RPSE503|g46282.t1 MG.SAFTL..TLANIFMWK.WERQTLLPKL.............................G
Rp_RPSE503|g46349.t1 QG.DTLAP..FLFIIVIDY.VMKNAESDPTneqgehgfi..........tnlrqsqrqpT
Rp_RPSE503|g46525.t1 --.-----..---------.----------.............................-
Rp_RPSE503|g46580.t1 MG.SACTQ..VLADIYVRK.WESYLVKE--.............................-
Rp_RPSE503|g46668.t1 QG.ITNGP..ATFQQHLLH.LNE-------.............................-
Rp_RPSE503|g46753.t1 MG.SPFTM..TLANIYMHE.WEQSLIQHQH.............................E
Rp_RPSE503|g46767.t1 QG.ITNGP..ATFRRVINH.ILGPTRWK--.............................-
Rp_RPSE503|g46780.t1 --.-----..---------.----------.............................-
Rp_RPSE503|g46890.t1 MG.SPLAP..LLAEIFLQD.FEKKHSSSFT............................sM
Rp_RPSE503|g46949.t1 QG.SCVGP..---------.----------.............................-
Rp_RPSE503|g47081.t1 MG.SPLTL..TMANCYMFF.YEQQIIKQIQ.............................N
Rp_RPSE503|g47324.t1 IG.APLAP..VIADIFMAH.LETTLMDR--.............................-
Rp_RPSE503|g47672.t1 QG.LKNSP..SVFQRLMNQ.TLASLRWD--.............................-
Rp_RPSE503|g47792.t1 QG.ITNGP..ATFQRVINH.ILGPARWK--.............................-
Rp_RPSE503|g47802.t1 --.-----..---------.----------.............................-
Rp_RPSE503|g47805.t1 MG.PQNAP..AAFQKTMYQ.VMKPCRAF--.............................-
Rp_RPSE503|g47835.t1 MG.APLAS..VIADIFMTH.LETTLMDKLT............................qL
Rp_RPSE503|g48047.t1 QG.GIQSP..ILFNVFFDF.VMRQVLDGLVvlnvtgvklayg.....kdffhsasnnnkD
Rp_RPSE503|g48068.t1 MG.SSFTL..TLANIFMWK.WQKEFVRRQD.............................M
Rp_RPSE503|g48174.t1 MG.SPFTM..VLANIYMLE.WEQRLIQHQK.............................I
Rp_RPSE503|g48248.t1 QG.SPLSP..LLYIIYTAD.SMNGIPEH--.............................-
Rp_RPSE503|g48433.t1 QG.IMNGP..PTFQRTMHN.LLGYGRWD--.............................-
Rp_RPSE503|g48448.t1 QG.LTNGP..PTFQRIVNQ.ILGPNRWK--.............................-
Rp_RPSE503|g48597.t1 MG.SACTQ..VLADIYVKK.WENLLVQQQQ.............................K
Rp_RPSE503|g48734.t1 MG.SPFTM..ILANIYMLE.WEQKLIQHQK.............................I
Rp_RPSE503|g49183.t1 IG.APLAP..VIADIFMTH.LETTLMDKLT............................eL
Rp_RPSE503|g49208.t1 ME.SPFTM..TLANIYMYE.WEQSLIQYEH.............................Q
Rp_RPSE503|g49731.t1 --.-----..---------.----------.............................-
Rp_RPSE503|g49748.t1 --.---GS..ATFRRVINH.ILEPARWK--.............................-
Rp_RPSE503|g49811.t1 --.-----..---------.----------.............................-
Rp_RPSE503|g49895.t1 MG.S----..---------.----------.............................-
Rp_RPSE503|g49902.t1 MG.S----..---------.----------.............................-
Rp_RPSE503|g49982.t1 MG.SPFTM..GLVNVYMLE.WEQKLLQHQN.............................R
Rp_RPSE503|g50051.t1 MG.SPFTM..TLVNIYMYE.WEQSLIEHQQ.............................Q
Rp_RPSE503|g50311.t1 --.--NAP..PSFQRIMNK.ILSSCTDF--.............................-
Rp_RPSE503|g50501.t1 MG.NTLSP..ILADIYMGN.YQKQHLHKV-.............................N
Rp_RPSE503|g50536.t1 MG.LPFTM..VLVNIYI--.----------.............................-
Rp_RPSE503|g50598.t1 --.-----..---------.----------.............................-
Rp_RPSE503|g50614.t1 --.-----..---------.---------Gng.........................shN
Rp_RPSE503|g50713.t1 RG.VKNGP..PTFQRIINQ.ILGPARWK--.............................-
Rp_RPSE503|g50786.t1 MG.SPLTL..TIANCYMFF.LERDIVKQIT.............................N
Rp_RPSE503|g50873.t1 MG.SPFTM..VLANIYMLE.WEQKLIQHQN.............................I
Rp_RPSE503|g51117.t1 --.-----..---------.----------.............................-
Rp_RPSE503|g51233.t1 QG.S----..---------.----------.............................-
Rp_RPSE503|g51425.t1 MG.APLAP..VIADIFMTH.LETILMDKLT............................qL
Rp_RPSE503|g51686.t1 MS.FPLTE..TLCNFYMLQ.WQKLLVQQ--.............................-
Rp_RPSE503|g52087.t1 --.-----..---------.----------.............................-
Rp_RPSE503|g52129.t1 MG.SPLTL..TIANCYMFF.LERDIVKQIT.............................N
Rp_RPSE503|g52381.t1 --.-----..---------.--NGIPDH--.............................-
Rp_RPSE503|g52657.t1 MG.SPLTL..TIANCYMFF.FERSIVKQ--.............................-
Rp_RPSE503|g52677.t1 MG.SPLTL..TMANSYMLF.FERAIAEQIK.............................N
Rp_RPSE503|g52945.t1 QG.VTNGP..PAFQRIVSK.ILGPTRWQYSlaylddvi.............iyslayldD
                                                                                 

AI1M_Yeast           KRMKYVRY.ADDILIGVLG.sK.............N.............DCKMIKRDLNN
Athena_Av            SRELYGRY.IDDVFFTWNG.sK.............Q.............--------NLT
Athena_Hc            HQELYGRY.IDDVFMTTN-.sL.............N.............--------QLN
Athena_Pr            HNELYGRY.IDDVFMTSNM.fM.............G.............--------QIN
AthenaL2_Av          SLGLYVRY.IDDIFIIINW..P.............I.............------RHLLK
AthenaL3_Av          SFGLYFRY.IDDIFIIINW..P.............Q.............------RHLHQ
AthenaM_Av           TSSLYYRY.IDDLFIMSNI..H.............E.............E---ILK----
AthenaO_Av           GNGIYCRY.IDDIFIAANT.tH.............E.............--------LLE
BEL_Drome            HALLHDAY.VDDIPTGANT..F.............E.............ELMILKDELIA
Cer1_Caeel           --VCAFVY.VDDLLIASKD..M.............E.............QHLQDVKEALT
Cercyon_Sm           -PKNWIRY.VDDTFLIVKK.dE.............L.............E------HTYK
COB3_Marpo           VRIYACRY.ADDILMAVSG.sK.............A.............LAREVMERVSR
COI1_Podan           AKIYYVRY.ADDWLIGVAG.sS.............E.............TARAIKERIAA
Copia_Drome          ENIYVLLY.VDDVVIATGD..-.............-.............-MTRMNNFKRY
CRE1_Crifa           PGVPVTAY.IDDITLAASG..-.............A.............EGARAAEAYAD
CRE2_Crifa           PRVKVVAY.LDDVTLIGPH..-.............A.............AVQDFLAEAGP
CZAR_Tcruzi          SNASFTAY.LDDVTVAAPP..-.............G.............MLGKVCEATSR
DIRS1_Dictyo         -NVSVIAY.LDDLLIVGST..K.............E.............ECLSNLKKTMD
Doc_Drome            --LTTSTF.ADDTAILSRS..Kcpi.......katA.............LLSRHLTSVER
dpol_DHBV            -NVWTFTY.MDDFLLCHPN..A.............R.............HLNSISHAVCT
dpol_HBV             PHCLAFSY.MDDVVLGAKS..V.............Q.............HLESLYTAVTN
DRE_Dictyo           ETIKILQF.ADDTATIAYN..F.............M.............DHFLMNEWIKK
EC67_Ecoli           YGCTYSRY.ADDITISTNK.nT.............F.............PGVVLGKVLVK
EC86_Ecoli           RGLIYTRY.ADDLTLSAQS..M.............K.............KVVKARDFLFS
EC107_Ecoli          RGITYTRY.CDDMTFSGHF..-.............-.............NARQVKNKVCG
GilM_Giain           --YKVVAY.ADDLVIASEE..A.............I.............PIDTVKSDAQS
Gypsy_Drome          --KICYVY.VDDVIIFSEN..E.............S.............DHVRHIDTVLK
Hebe1_Av             --TEHGLF.ADDTALWISG..Ntlt.......nlnT.............RLQQSIDAFES
Hebe2_Av             --TEHGLF.ADDTALWTST.iS.............Ttg........lklRLQQSIDAFES
Hebe7_Av             --TEHGLF.ADDTALWTSG..N.............-.............TLTNLNTRLQQ
Hebe8_Av             --TEHGLF.ADDTALWTSG..N.............-.............TLTNLNTRLQQ
Hebe10_Av            --TEHGLF.ADDTALWTSG..N.............Tltn.......lntRLQQSIDAFES
I_Drote              KEIKFNAY.ADDFFLIINF..K.............Knt.........niSLDNLLNDIGN
Jockey_Drome         EDVLIATY.ADDTAVLTKS..K.............Sila.......atsGLQEYLDAFQQ
Juno1_Av             ---YALAY.LDDVIIYSPT..F.............D.............QHLVHLDDILN
Juno2_Av             ---HMLAY.IDDIIIYSRT..F.............L.............EHVQHIEEVCS
Juno3_Av             ---CALAY.IDDIIIYSKS..M.............S.............EHLHHLEQVLS
Juno4_Av             --KYALAY.LDDVIIYSPT..F.............D.............QHLVHLDDILN
Juno4a_Av            ---IALVY.LDDVIIYSRS..L.............V.............QHAQHLDAVLC
Juno4b_Av            ---ITLVY.LDDIIIYSPS..F.............D.............QHVEHLDRVFK
Lian_Aedae           -GFPTYGF.ADEYLALIVG..Mcis.......tlfD.............LMQSALQVVES
LINE1_Human          EEVKLSLF.ADDMIVYLEN.pI.............V.............SAQNLLKLISN
LINE1_Wolf           EEVKLSLF.ADEMILYIEN.pK.............V.............STPRLLQ-LMQ
LtrA_Lacla           KVLKYVRY.ADDFIISVKG.sK.............E.............DCQWIKEQLKL
Mag_Av               -----AAY.LDDILITGAN..D.............E.............EHFQTLEMVLT
Maui_Takru           -GINFHCY.ADDTQLYLSM.kP.............Eete.......klvKLQTCLKDIKS
Mdg3_Drome           ---KVVVY.MDDILLATEN.iN.............E.............HLETLKEIFKR
Micropia_Drome       ---IMQLY.MDDIIVYAAT..P.............E.............ECMEKTEMVLK
MX65_Myxxa           YGYTYTRY.ADDLTFSGDD..V.............T.............ALERVRALAAR
Neptune_Fr           KPAHYLRY.LDDVWGIWTG.sE.............L.............--------QFR
NeSL_Caeel           TRIKVLAF.ADDMAILTDS..P.............D.............QLQRELSKLDN
orf2_Calot           NSISLIRY.ADDFVILAPN..K.............T.............QIIVLKEIVKT
Pao_Bmori            ATIQNRHY.VDDYLDIFKG..L.............K.............DAVLVTTDFRR
Pat_Panre            -GVNCLLY.LDDLLVWSET..Y.............E.............GACEASAKVRA
Penelope1_Av         RPIVWLRY.VDDIFCLFTI.sE.............I.............KIKDFHSRINR
Penelope1a_Av        KPMIWLRY.VDDIFCIFTI.pE.............K.............KIHDFHSRINK
Penelope2_Av         KPQVWFRY.VDDIFCIFKN..D.............Q.............NINYMMNKINK
Penelope2a_Av        KIKLYLRY.VDDTFIILNG.kE.............Q.............DAQELVDFANQ
Penelope3_Av         GLLYWRRF.VDDTYAIIKK..D.............A.............NADKIIDILNS
Penelope3a_Av        GVEYYRRF.VDDTFIIAKK..D.............An..........ekKIQSILNSF--
Penelope3b_Av        GVLYWKRF.VDDCFAIIKE..D.............S.............DDKKLLNILNS
Penelope5a_Av        GVHEWLRY.VDDTFVLLEP..T.............T.............EVADVLRI---
Penelope_Dv          KPRLLTKY.VDDLFAITNK.iD.............-.............---------VE
pol_BAEVM            PEVTLLQY.VDDLLLAAPT..K.............K.............ACTQGTRHLLQ
pol_CERV             --KYCCVY.VDDILVFSNT.gR.............K.............EHYIHVLNILR
pol_HTLV2            PTSTIVQY.MDDILLASPT..N.............E.............ELQQLSQLTLQ
Poseidon_Tn          APSRWFRY.VDDTWVKIQT.kE.............-.............---------VE
pseudo_Shark         KPHLFLRY.IDDCIGAASC.sH.............E.............--------DLE
R1_Dromr             AKVNACAF.ADDLMLFAST..P.............K.............GLQELLNTTVK
R2_Drome             AITNAAAF.ADDLVLFAET..R.............M.............GLQVLLDKTLD
R4_Av                VELSHLFY.MDDLKLYGSS..S.............E.............NLTKMVKKVES
R9_4_Av              GTTNARCF.ADDLTLISSS..R.............M.............GMNKLLELTTE
R9_Av                GTTNARCF.ADDLTLISSS..R.............M.............GMNKLLELTTK
R9a_Av               GSTNIKCF.ADDICLISGT..K.............I.............GMGHMISETTK
RTE1_Av              ILVNNLRF.ADDIDLIDED..L.............S.............SLQRQIELTRT
RTE2_Av              FDILALLY.ADDLVAMCEK..I.............S.............DLEKFISCFEK
RTE3_Av              YNCNNLRY.ADDTVLIAST..E.............A.............ELQKMINIVST
RTE4_Av              KMVHDLDF.ADDIALIESN..F.............D.............RAQSQLITTAE
RTE_BovB_Av          RNINNLRY.ADDTTILAET..A.............D.............DLQYLLRKVKE
SART1_Bommo          -GVQVICY.ADDTLVTARG..D.............Dyrs.......asiLAAAAVATVVA
SLACS_Trybg          PEAQFTAY.LDDVTVAAPP..-.............E.............ELKNVCAATAE
Soliton1_Av          --HWKHLY.ADDFALLVAP.sS.............Smsptem.ihdlkkQIEKVLTRLIN
Soliton2_Av          ----SHIF.ADDLSVLITPsiT.............Kklkpm..idflevEGTRVCDKIAD
Soliton3_Av          ---SGHLF.ADDLCVLIKA..PivrslspiidfieK.............EGNRTCKEISE
Soliton4_Av          ---PVHVY.ADDLCIIIRG..PitkklqntndylgK.............EGTEICKKVME
Soliton5_Av          --------.----------..-.............-.............-----------
Soliton6_Av          --LVCHLF.ADDLAIVITG.aL.............Ekrfsvn.irelekQAEVAMKILET
Soliton6a_Av         ---TSHLF.ADDLALVMFG.qL.............Edkfsvn.irylekKAEEVMIILEK
Soliton6b_Av         ---CSHLF.ADDLALLLKG.sL.............Ekklsqn.iieleeQAKIAMGILSS
Soliton7_Av          --CLSHFF.ADDLAAILAG..S.............I.............-----------
Soliton8_Av          --CTSHFF.ADDVVVLIAG..Q.............L.............GMR--------
Soliton9a_Av         --CTSHFF.ADDVAAVLAG..Qlgi.......rftD.............-----------
Soliton9b_Av         --CTSHFF.ADDVAAILAG..Q.............-.............-----------
Ta11_Arath           PSTSHLLF.ADDSLFFCKA.dP.............L.............QGKEIIDILRL
Tad1_Neuro           -NTITVGF.ADDTNVVAVA..R.............T.............TLQAAWEVCSE
TelKA1_Av            ---CCLVY.IDDVVIYSST..F.............E.............QHIEDLKHVFE
TelKA1a_Av           ---CCLVY.IDDVVIYSST..F.............E.............QHLIDLENVFQ
TelKA2_Av            ---SCLVY.IDDVIIYSSN..F.............N.............QHINDLTEVFD
TelKA3a_Av           ---CCLVY.LDDIIVFSAT..F.............E.............QHQQDLQKVFT
TelKA3b_Av           ---CCLVY.LDDIIVFSTT..F.............E.............QHQQDLQKIFT
TelKA4_Av            ---CALVY.LDDIIVYSSS..F.............A.............NHLSHLELILQ
TERT1_Calb           QDFLFVRL.VDDFLLVTPD.sN.............I.............Y-DQVHNILSG
TERT_Giain           RLFFYRTF.VDDWLLLTTS.iA.............L.............YIEYLNIMRDH
TERT_Ratno           RDGLLLRF.VDDFLLVTPH..L.............D.............QAKTFLSTLVH
TERT_Schpo           KGSVLLRV.VDDFLFITVN.kK.............D.............A-KKFLNLSLR
Tf2_Schpo            --SHVVCY.MDDILIHSKS..E.............S.............EHVKHVKDVLQ
Tnt1_Tobac           NFIILLLY.VDDMLIVGKD..-.............-.............-KGLIAK-LKG
TRAS1_Bommo          -GEYIQAF.ADDVVLVFDG..D.............Salq.......ierQANTSLEHVQA
TRS1_Trybr           -LLQHGFF.ADDLTLFSRH..T.............E.............RLQCGLNVVLQ
Tx1_Av               VKIKTIAY.ADDINTLVRN..R.............D.............EERSTMDMFEL
Ty3_Caeel            --VCAFVY.VDDLLIASKD..M.............E.............QHLQDVKEALT
Ty3_Yeast            ------VY.LDDILIFSES..P.............E.............EHWKHLDTVLE
Vesta1a_Av           -----SVY.LDDIIIFSKS..F.............A.............DHLEHLERVLT
Vesta1b_Av           -----LVY.LDDIVVFSTS..F.............E.............EHLCHLEHVLN
Vesta2_Av            -----LVY.IDDIVVFSHS..F.............E.............EHLDHIRQLLY
Vesta3_Av            -----LIY.LDDIIVFSRS..Y.............D.............EHLVHIEKVLN
Vesta4a_Av           ----CLVY.LDDIVLYSRT..F.............D.............EHLHHLHLAFS
Vesta4b_Av           ----ARVY.LDDIIIFSRT..L.............F.............EHLQHLDLVFT
Vesta5_Av            -----IVY.LDDILIYSDN..F.............D.............QHLQHVNQVLA
Vesta6a_Av           ---YTAVY.LDDIIIFSDS..F.............E.............QHVQHLQEIFQ
Vesta6b_Av           ---YVVVY.LDDIVIFSKN..I.............D.............EHKQHVSDVLS
Vesta6c_Av           ---YVVIY.LDDIVVFSHS..L.............E.............EHERHVNEVLS
Vesta7_Av            ---YCLVY.IDDILIFSQS..F.............K.............EHVHHLNEILL
Vesta_Pr             -----IVY.LDDIVVFSKT..Y.............D.............DHLEHLRQVFA
YM40_Marpo           SRVRYVRY.ADDWVIGVTG..P.............K.............AAVQIKEEVST
Zepp_Chlvu           PAPVMHQH.ADDTSVHART..P.............G.............MRSCWGPSVGL
Rp_RPSE503|g101.t1   GSVNARAF.ADDITLMSGS..E.............V.............GMQQLLLETEK
Rp_RPSE503|g1386.t1  ---YVLVY.LDDILIFSTN..F.............A.............EHIQHLNEILS
Rp_RPSE503|g1891.t1  ----CLVY.LDDIVIFSRN..Y.............D.............EHLIHLEQVLT
Rp_RPSE503|g2462.t1  ---ICHLF.AHGLTIVFKR.aL.............Ekrlsdy.liniqnQAKIVLNLLEK
Rp_RPSE503|g2773.t1  -----IAY.LDDILITGTN..E.............E.............EHLQTLEMVLK
Rp_RPSE503|g2779.t1  KNEIYG--.----------..-.............-.............-----------
Rp_RPSE503|g2786.t1  SNELYGRY.IDDIFLTSND.sM.............D.............QINRMSGKVNR
Rp_RPSE503|g2793.t1  --------.----------..-.............-.............-----------
Rp_RPSE503|g2939.t1  FSILTLLY.ADDLVAMCEN..I.............D.............DLEKFTGAFEK
Rp_RPSE503|g3341.t1  ---ISHLF.ADDMAGIVAG..QlgikytyqcldleK.............RLKVFIDHLEY
Rp_RPSE503|g3817.t1  --SHQHLY.ADDLALIITA..SpwwtrgefvkhmqH.............LGQRTLNELQT
Rp_RPSE503|g3819.t1  --SHQHLY.ADDLALIITA..SpwwtrgefvkhmqH.............LGQQTLNELQT
Rp_RPSE503|g4569.t1  ----SVVY.LDDIVIFSRT..H.............D.............EHLIHLEKVLN
Rp_RPSE503|g4614.t1  SFEIYGRY.IDDIFFTWND.sQ.............E.............K-------LEE
Rp_RPSE503|g4650.t1  ---MSFFF.ADDLAVVLAG..R.............IgikytdqcidlerRLQMLLEQLEF
Rp_RPSE503|g4984.t1  ---YVMVY.LHDILIFSRS..F.............D.............EHKKHLNEILS
Rp_RPSE503|g5053.t1  ---YVMVY.LDDILIFSRT..F.............N.............EHLHHLNEILN
Rp_RPSE503|g5218.t1  -----VCY.LDDIIVTGKN..K.............E.............DHLKNLSNVLT
Rp_RPSE503|g5523.t1  ---YVMVY.LDNILVFSHN..F.............N.............GHKQHLNEILS
Rp_RPSE503|g5555.t1  SNGLYFRY.IDDIFIAINW..P.............A.............------RHLFK
Rp_RPSE503|g5666.t1  KNEIFVKS.LDEIFFTWNE..S.............E.............------ERLSN
Rp_RPSE503|g6347.t1  ---CCLVY.IDDVVIFSPT..F.............E.............QHLIDLEKVFE
Rp_RPSE503|g6914.t1  --------.----------..-.............-.............-----------
Rp_RPSE503|g6917.t1  HQEIYGRY.IDDVFMTTNS.tY.............E.............-------EMKA
Rp_RPSE503|g7460.t1  FDVLILLY.ADDLVTMCDS..A.............T.............DLELFIQCFEQ
Rp_RPSE503|g7870.t1  ----TCVY.LDDIIIYSKT..L.............Q.............QHLHHLTLVFE
Rp_RPSE503|g7944.t1  --------.----------..-.............-.............-----------
Rp_RPSE503|g8043.t1  SNGLYLRY.IDDIFIAINW..P.............I.............------QHLSK
Rp_RPSE503|g8304.t1  SNELYGRY.IDDIFFTSND.sI.............D.............QINTMLKDANH
Rp_RPSE503|g8763.t1  SYELYGRY.IDDVFFTSNE..N.............E.............------TTIKE
Rp_RPSE503|g9139.t1  SNEIYVR-.----------..-.............-.............-----------
Rp_RPSE503|g9336.t1  NNGIYGRY.IDDVFMTSNL.nK.............E.............-------EILK
Rp_RPSE503|g10014.t1 -CKHVLAY.IDDIIIYSQN..F.............N.............EHLKHIEEVCS
Rp_RPSE503|g10282.t1 ---YVVVY.LDDIVIFSHS..L.............Q.............EHKHHVDEVLS
Rp_RPSE503|g10291.t1 KHEIYGRY.VDDIFMTTNE.pF.............E.............-------ELIK
Rp_RPSE503|g10294.t1 RNELYGRY.IDDIFMTSNE..P.............I.............------NNIKA
Rp_RPSE503|g10484.t1 ----ALVY.IDDIVVYSQS..F.............D.............DHLNHITQVLS
Rp_RPSE503|g10837.t1 --------.----------..-.............-.............-----------
Rp_RPSE503|g10994.t1 --------.----------..-.............-.............-----------
Rp_RPSE503|g11109.t1 AHEFYGRY.IDDIFFTCNE..S.............E.............------TKVKK
Rp_RPSE503|g11296.t1 ---FCLVY.IDDVIIFSQT..F.............D.............QRVAHFNEIFL
Rp_RPSE503|g11372.t1 SGGLYLRY.IDDIFLAINW..P.............E.............------RHLKK
Rp_RPSE503|g11581.t1 SGGLYFRY.IDDIFIAINW..P.............T.............------RYLFK
Rp_RPSE503|g11600.t1 FNILNLLY.ADDLVVMCET..A.............N.............DLETFIKTFEK
Rp_RPSE503|g11634.t1 SNELYGRY.IDDIFFTSND..S.............-.............-----IDKVNK
Rp_RPSE503|g12065.t1 ---YSLAY.LDDVIIYSST..F.............D.............QHLIHLDDILN
Rp_RPSE503|g12079.t1 RPIVWLRY.VDDIFCLFTI.sE.............T.............KIKDFHSRINK
Rp_RPSE503|g12246.t1 KKEIFARC.FDELFFTWNE..S.............E.............--QSLHD-ILH
Rp_RPSE503|g12248.t1 RHEVYGRY.IDDIFMTSNE..-.............-.............SLDKIKDLLDQ
Rp_RPSE503|g12250.t1 KNEIYGRC.FDEIFFTWNE..S.............K.............------DKFND
Rp_RPSE503|g12390.t1 ---CCLVY.LDDIIIFSKT..F.............K.............DHMKHLDEILS
Rp_RPSE503|g12579.t1 ---CSHLF.ADDLALIIKG..S............iEttftqn.iedleqQADIAMKLLEN
Rp_RPSE503|g12589.t1 KKEISGRY.IDDVFFTSNK.sV.............E.............IVQQLLQDANG
Rp_RPSE503|g12663.t1 ---HCLVY.LDDIITFSRN..I.............D.............DHVKGIHAVLH
Rp_RPSE503|g12666.t1 ---HCLVY.LDDIITFSRN..I.............D.............DHVKGIHAVLH
Rp_RPSE503|g12868.t1 --------.----------..-.............-.............-----------
Rp_RPSE503|g12926.t1 ---CTHLF.ADDVAILLKG..S............lEkklsqn.iielekQAKIAMYTLLS
Rp_RPSE503|g13091.t1 --HFKHLY.ADDLAIVFLP..S.............-.............-----------
Rp_RPSE503|g13111.t1 ---SSHIF.ADDLNILISP..-.............-.............-----------
Rp_RPSE503|g13457.t1 --------.----------..-.............-.............-----------
Rp_RPSE503|g14251.t1 KNELFFRY.RDEAFITWNR.sE.............D.............ELRILLTLANS
Rp_RPSE503|g14253.t1 SHEVYGRY.IDDVFFTSNE.sE.............D.............KVKQILDAANN
Rp_RPSE503|g14885.t1 --------.----------..-.............-.............-----------
Rp_RPSE503|g15118.t1 --------.----------..-.............-.............-----------
Rp_RPSE503|g15759.t1 YGIKNILYlLDDFFVVDSP..D.............D.............GEARTCAMISF
Rp_RPSE503|g15928.t1 SSRLYFRY.IDNIFIAINW..P.............A.............-----------
Rp_RPSE503|g15947.t1 --TEHGLF.ADDTALWTSS..N.............Ttts.......lssRLQQSIDAFQS
Rp_RPSE503|g16006.t1 ---VCLAY.LDDIVVYSRS..F.............K.............QHLMDIEKVCR
Rp_RPSE503|g16013.t1 DKEIYGRY.IDDVFMTTNL.tF.............D.............-------QVKQ
Rp_RPSE503|g16047.t1 HNGIYGRY.IDDIFMATNQ..K.............-.............-IAAIKIELER
Rp_RPSE503|g16120.t1 --------.----------..-.............-.............-----------
Rp_RPSE503|g16280.t1 ----SLAY.LDDIIVFSRS..F.............S.............DHLNHLHQVFL
Rp_RPSE503|g16303.t1 ---FVILY.LDDILIYSKN..E.............Q.............EHLNHIRLVLQ
Rp_RPSE503|g16304.t1 SSGLYFRF.IDDIFIVINW..P.............E.............------RHFLK
Rp_RPSE503|g16429.t1 ----CLVY.LEDVLIYSNS..F.............K.............QYADHLNQVLA
Rp_RPSE503|g16600.t1 --HWKHIF.ADDLSIVISP..S.............AtwstkelipnlvkQLKDVISSLIS
Rp_RPSE503|g16604.t1 HKGIYGRY.IDVIFMNTNK..-.............-.............TTNEIKEELQL
Rp_RPSE503|g17093.t1 --------.----------..-.............-.............-----------
Rp_RPSE503|g17380.t1 NKEIYGRY.IDDIFMTTNQ..N.............S.............--NEIKIELEK
Rp_RPSE503|g17717.t1 --TEHGLF.ADDTALCSS-..-.............-.............-----------
Rp_RPSE503|g17725.t1 ---ACLAY.LDDIVVYSSS..F.............A.............QHLIDLNKVCD
Rp_RPSE503|g17733.t1 VKLLALMY.ADDIAVMCQS..T.............Q.............DLEQFIKAFEK
Rp_RPSE503|g18496.t1 ---YALAY.IDDVIIYSKT..F.............E.............EQLIHLNDICT
Rp_RPSE503|g18578.t1 --------.----------..-.............-.............-----------
Rp_RPSE503|g18583.t1 EFYGRQVY.IDDVFMTWNR.sE.............K.............ELRKLLDNANT
Rp_RPSE503|g18877.t1 --------.----------..-.............-.............-----------
Rp_RPSE503|g18930.t1 ---FVIIY.LDDILIYSKN..E.............N.............DHLNHIRLVLQ
Rp_RPSE503|g19081.t1 --TEHGLC.ADDTSLWTSS..N.............Ttts.......lisRLQQSIDEFQK
Rp_RPSE503|g19327.t1 ---YALAY.IDDVIIYSNT..F.............H.............EHLSHLNEICH
Rp_RPSE503|g19392.t1 AHEFYGRY.IDDIFFTCNE..S.............E.............------TKVKK
Rp_RPSE503|g19506.t1 HNEIYARY.IDDAFMTTNS..L.............N.............KSNILLNKIEK
Rp_RPSE503|g19710.t1 --------.--DVIIYSKT..C.............E.............EHLLHLNEICA
Rp_RPSE503|g19919.t1 ---TSHFF.ADDVAAILAG..HlgvrytsqcidleK.............RIKSFLDSLEY
Rp_RPSE503|g20161.t1 --IEHGLF.ADDTALWTSG..N.............Tmti.......ltsRLQQSIDAFES
Rp_RPSE503|g20271.t1 KNELFIRY.QDEAFITWNR.sE.............D.............ELRTILATANS
Rp_RPSE503|g20331.t1 ---YSLAY.LDDVIIYSPT..F.............D.............QHLIHLDDILT
Rp_RPSE503|g20507.t1 GILFWKRF.VDDTFVIVDK..N.............A.............DIDNIIEILNS
Rp_RPSE503|g20739.t1 ---YVVVY.LDDIVIFSKT..I.............E.............EHKQHVADVLS
Rp_RPSE503|g20796.t1 ---HVLAY.IDDIIIYSQN..F.............N.............EHLKHIEEVCS
Rp_RPSE503|g20933.t1 --TEHGLF.ADDTALWTGS..H.............Qlkn.......lndRLQQSINEFEK
Rp_RPSE503|g20985.t1 GIIYWKRY.VDDTFVLLNP..E.............F.............CAEKVCTELSK
Rp_RPSE503|g21035.t1 SGGLFFRY.IDDMFIVINW..P.............I.............------RHLLK
Rp_RPSE503|g21199.t1 ---HCLAY.LDDVVIFSRT..F.............D.............DHVSHLDEIFY
Rp_RPSE503|g21348.t1 --HWKHLF.ADDLAILFSP..S.............SsmsssnminaltdQIKNVLLRLIN
Rp_RPSE503|g21510.t1 TGEFYGRY.IDDIFMTWNK.sE.............K.............VLKTLLDEANT
Rp_RPSE503|g21613.t1 ----SLVY.LDDILIYSDS..F.............Q.............QHLDHLNQVLT
Rp_RPSE503|g21765.t1 SGGLYFRY.IDDIFIVINW..P.............I.............------RHLFK
Rp_RPSE503|g21850.t1 ---YALAY.IDDIIIYSKT..F.............E.............EHILHLNEICT
Rp_RPSE503|g22011.t1 ---YALAY.IDDVIIYSKT..F.............E.............EHLSHLSEICT
Rp_RPSE503|g22205.t1 IPNKIWRY.VDDILIITKM..N.............K............pE-------LDQ
Rp_RPSE503|g22214.t1 GLVYWKRY.VDDTFAIVRN..K.............A.............NAEKLKTILNS
Rp_RPSE503|g22330.t1 ---LLLVN.LDDIVVFSKS..Y.............E.............DHLTHFKYFWT
Rp_RPSE503|g22354.t1 GVCEWYRY.VDDTFVLVEP..T.............T.............KVENVLEILNN
Rp_RPSE503|g22445.t1 ---YSLAY.LDDVIIYSST..F.............D.............QHLTHLDDILN
Rp_RPSE503|g22670.t1 ---MSFFF.ADDLAAVLAG..Q.............IgirfkdqcldlerRLHTLFEQLEF
Rp_RPSE503|g22679.t1 ---YSLAY.LDDVIIYSSS..F.............N.............EHLEHLDDILA
Rp_RPSE503|g22828.t1 --------.----------..-.............-.............-----------
Rp_RPSE503|g22868.t1 GIGYWKRY.VDDNFVLLHP..R.............V.............CPDYVCDQLSK
Rp_RPSE503|g22915.t1 -QGRTWRY.VDDMLVITKM.sE.............T.............EIEKYMKKINS
Rp_RPSE503|g23097.t1 ----SLVY.IDDIVVYSHS..F.............E.............EHLKHITQILS
Rp_RPSE503|g23207.t1 TTIHDLDF.ADDIALLESN..F.............D.............RAQMQLITTVK
Rp_RPSE503|g23391.t1 --TEHGLF.ADDVALWTSS..N.............Sttn.......lksRLQQSIDDFQK
Rp_RPSE503|g23652.t1 ---YALAY.IDDIIIYSKT..F.............E.............EHLLHLNEICQ
Rp_RPSE503|g24009.t1 ---YAVIY.LDDIVVFSHS..L.............E.............KHQRHVDEVLS
Rp_RPSE503|g24030.t1 ---YCLVY.IDDVVIFSST..F.............E.............QHMTDLEKVFQ
Rp_RPSE503|g24031.t1 --------.----------..-.............-.............-----------
Rp_RPSE503|g24036.t1 ----SLVY.LDDIIVFSKS..F.............S.............DHLDHLQSVLS
Rp_RPSE503|g24135.t1 VTSKIWRY.VDDILIITTM.nE.............Q.............QLKNYVNDLNN
Rp_RPSE503|g24370.t1 KIKKWLRY.VDDIFAIIEG.sN.............E.............HIMYISDRINS
Rp_RPSE503|g24429.t1 --------.----------..-.............-.............-----------
Rp_RPSE503|g24434.t1 --------.----------..-.............-.............-----------
Rp_RPSE503|g24478.t1 TCSIYYRY.IDDLFIVSNV..H.............A.............------D-ILK
Rp_RPSE503|g24691.t1 ---CALAY.IDDIIIYSKS..K.............S.............DYLHHLEQVLS
Rp_RPSE503|g24703.t1 --------.----------..-.............-.............-----------
Rp_RPSE503|g24759.t1 --TEHGLF.ADDTALWTTS..N.............Titn.......lnyRLQSSINEFQK
Rp_RPSE503|g24816.t1 MEEIYGRY.IDDVFFTSNE.sI.............E.............IVRQLLQDANG
Rp_RPSE503|g24952.t1 GVCDWYRY.VDNTFVLVEA..T.............T.............KVDNVIKIFNN
Rp_RPSE503|g25534.t1 VSILALLY.AVDLVAMCET..A.............P.............DLATFIRTFEK
Rp_RPSE503|g25716.t1 IDLLALLY.ADDVVGCFDN..T.............T.............DLKLFVRIFEE
Rp_RPSE503|g25953.t1 --------.----------..-.............-.............-----------
Rp_RPSE503|g25976.t1 --------.-----VYSRS..F.............E.............EHLNHLTQVLS
Rp_RPSE503|g26239.t1 ----CFIY.LDDILIYSNT..F.............D.............QHLQHLHQVLT
Rp_RPSE503|g26442.t1 ---SCLVY.IDDIVVFSPT..F.............E.............QHLKDLSSVFQ
Rp_RPSE503|g26460.t1 GDFLNGKY.IDAIFMTWNK.sE.............K.............ELKKALDEANT
Rp_RPSE503|g26471.t1 ---CALVY.LDDIIVYSSS..F.............T.............DHLNHLELVLQ
Rp_RPSE503|g26508.t1 TCSLNYRY.IDDLFIMSNV..H.............A.............D------ILKG
Rp_RPSE503|g26626.t1 KLLAWRRY.VDDTFVIAQM..D.............A.............NYDEIKQVLNS
Rp_RPSE503|g26776.t1 ----SSVF.LEVQVIFRRT..Y.............D.............EHLIHLKKILN
Rp_RPSE503|g26865.t1 --------.----------..-.............-.............-----------
Rp_RPSE503|g27016.t1 ---YALAY.IDDVIIYSKT..F.............E.............EHLIHLNEICQ
Rp_RPSE503|g27105.t1 --------.----------..-.............-.............-----------
Rp_RPSE503|g27256.t1 FDILTLIY.ADDLIVMCNT..I.............N.............DLEKFILVFEK
Rp_RPSE503|g27312.t1 ---CALSY.IDDIIIYSKS..M.............E.............EHLHHLEQVLS
Rp_RPSE503|g27337.t1 --------.----------..-.............-.............-----------
Rp_RPSE503|g27502.t1 KQEIFGRC.FDEIFFTWNE.sE.............D.............RLRDILHTIHR
Rp_RPSE503|g27579.t1 ---YALAY.IDDVIIYSKT..F.............E.............EHLLHLNEICT
Rp_RPSE503|g27713.t1 HHEIYGRY.IDDVFMTTNL..S.............K.............E------EILK
Rp_RPSE503|g27715.t1 KNEIFGRC.LDEMFLTWNK.sK.............R.............ELQSLIKRMI-
Rp_RPSE503|g27772.t1 NELCGDSY.IDDIFLTSND.sI.............E.............KQTQILEDANK
Rp_RPSE503|g27811.t1 ----SLVY.LDDIIVFSRS..Y.............E.............EHMIHLEQVFS
Rp_RPSE503|g28205.t1 --------.----------..-.............-.............-----------
Rp_RPSE503|g28363.t1 YHEIYGRY.IDDVFMTTNL..S.............Q.............E------EILK
Rp_RPSE503|g28459.t1 NDEIYGRY.IDDAFMTTNL..S.............Q.............--DQIKIELEK
Rp_RPSE503|g28544.t1 SG------.----------..-.............-.............-----------
Rp_RPSE503|g28568.t1 RIKIYLRY.VDDTFIIFNG.kE.............S.............GVEKLVKFVNE
Rp_RPSE503|g28795.t1 --------.----------..-.............-.............-----------
Rp_RPSE503|g28913.t1 ---YSLAY.LDDVIIYSPT..F.............D.............QHLIHLDDILN
Rp_RPSE503|g28931.t1 ---CCLVY.IDDVVIFSPT..F.............E.............QHVKDLEKVFQ
Rp_RPSE503|g28959.t1 ----CLVY.LDDILIYSDS..F.............V.............QHMDHLNQVLA
Rp_RPSE503|g29220.t1 TCSLYYRY.IDDLFIMSNV..H.............A.............DILKGLVKF--
Rp_RPSE503|g29354.t1 ---CCLVY.LDDIIVYSST..F.............E.............QHLEDLRKVFL
Rp_RPSE503|g29394.t1 KNELFFGY.RDEAFITWNR.sE.............D.............ELRILLTMANS
Rp_RPSE503|g29491.t1 --TEYGLF.VGDTALWTSS..N.............Ttss.......vsnRLQQATDTFQS
Rp_RPSE503|g29777.t1 ----SLVY.IDDIVIFSGT..F.............E.............EHFNHLTQVCS
Rp_RPSE503|g30050.t1 QKELYFRF.RDDVFLTRKQ..P.............L.............------EKMNN
Rp_RPSE503|g30089.t1 GIVYWKRY.VDDTFVLLDP..K.............V.............SAKGIAAQLSQ
Rp_RPSE503|g30380.t1 SHELYGRY.IDDVFFTWNE.sE.............E.............NVQQLLEAANK
Rp_RPSE503|g30381.t1 --------.----------..-.............-.............-----------
Rp_RPSE503|g30616.t1 ---HCLAY.LDDVVIFSRT..F.............D.............DHVSHLDEIFN
Rp_RPSE503|g30739.t1 GILYWKRY.VDDTFVLLNP..K.............F.............STDKVCAELSK
Rp_RPSE503|g30861.t1 --HFKHLF.ADDLAVVVSP..SvtwssnmiipylsE.............QITSVIKDLYQ
Rp_RPSE503|g30941.t1 RNELYGRY.IDDIFMTSNE.sL.............D.............-------NIKT
Rp_RPSE503|g30942.t1 KNELFIRY.QDEAFITWNR.sE.............D.............ELRTILATANS
Rp_RPSE503|g31063.t1 --------.----------..-.............-.............-----------
Rp_RPSE503|g31134.t1 QQELYFRF.RDDVFLTTKL.pP.............E.............KIKNTLEELNR
Rp_RPSE503|g31140.t1 ----CLVY.LDDIIVFSKS..H.............E.............EHINHLEQVFT
Rp_RPSE503|g31256.t1 ---YVMVY.LDDILIFSRT..F.............D.............EHKQHLNEILS
Rp_RPSE503|g31260.t1 --------.----------..-.............-.............-----------
Rp_RPSE503|g31289.t1 --------.----------..-.............-.............-----------
Rp_RPSE503|g31319.t1 --------.----------..-.............-.............-----------
Rp_RPSE503|g31556.t1 ---YVVIY.LDDIVIFSHS..L.............E.............EHKRHVDEILS
Rp_RPSE503|g31691.t1 ---ISHFF.ADDLAGIMAG..QlginyssqcldleK.............RVKVFLDQLEY
Rp_RPSE503|g31715.t1 GILYWKRY.VDDTFVLLNP..K.............F.............STEKVCAELSK
Rp_RPSE503|g31729.t1 --TEHGLF.ADDTTLWTSS..N.............Ttts.......lssRLQQSIDAFQS
Rp_RPSE503|g31746.t1 QEITNLRY.ADDIVLTTQS..M.............N.............KLQELVTNQ--
Rp_RPSE503|g31887.t1 GLEGTVCY.LDDIIVTGKN..K.............I.............DHLNNLNKVFN
Rp_RPSE503|g31980.t1 ---YALAY.IDDVIIYSKT..F.............E.............EHLSHLNEICT
Rp_RPSE503|g32119.t1 ---VCLAY.SDDIVVYSRS..F.............N.............QHLLDVDKVCQ
Rp_RPSE503|g32130.t1 ---YSLAY.LDDVIIYSTT..F.............D.............QHLHHLDDILN
Rp_RPSE503|g32190.t1 ---ITLVY.LDDIIIYSKS..F.............E.............KHVQHLNLVLN
Rp_RPSE503|g32199.t1 ---HVLAY.IDDIIIYSQN..F.............N.............EHLKHIEEVV-
Rp_RPSE503|g32210.t1 ---CCLVY.LDDIIVYSAT..F.............E.............QHLEDLRNVFT
Rp_RPSE503|g32232.t1 GVCEWHRY.VDDIFVLINP..G.............V.............NVDNISSILNN
Rp_RPSE503|g32247.t1 --------.----------..-.............-.............-----------
Rp_RPSE503|g32274.t1 --TEHGLF.ADDTALWTSS..N.............Tmts.......lssRLQQSIDAFES
Rp_RPSE503|g32345.t1 SGGLYFRY.IGDLFIVINW..P.............A.............------RHFLK
Rp_RPSE503|g32467.t1 --VLHSLF.DDDLFLVCTFskQ.............D.............NLQNF------
Rp_RPSE503|g32626.t1 ---YALAY.IDDVIIYSET..F.............E.............EHLKHLNEICT
Rp_RPSE503|g32884.t1 --------.----------..-.............-.............-----------
Rp_RPSE503|g32941.t1 ---TSHLF.ADDLAVIVAG..QlgikysyqcldleK.............RIKVFIDHLEY
Rp_RPSE503|g33112.t1 --TEHGLF.ADDTALWTSS..N.............Ttts.......lnnRLQQSVDAFES
Rp_RPSE503|g33128.t1 ----SLVY.LDDIIVYSKS..Y.............E.............EHLDHLKQVFT
Rp_RPSE503|g33134.t1 YQENY---.----------..-.............-.............-----------
Rp_RPSE503|g33278.t1 --------.----------..-.............-.............-----------
Rp_RPSE503|g33338.t1 ---HVLAY.IDDIIIYSQN..F.............N.............EHLKHIEEVCS
Rp_RPSE503|g33365.t1 SHEVYGRY.V---------..-.............-.............-----------
Rp_RPSE503|g33368.t1 KNELFFRY.RDEAFITWNR.sE.............D.............ELCTLLAMANS
Rp_RPSE503|g33537.t1 SHEIYGRY.IDDVFFTSNE.fQ.............G.............KVKELLEAANN
Rp_RPSE503|g33544.t1 ---CCLVY.LDDIIVYSST..F.............E.............QHLEDLYKVFL
Rp_RPSE503|g33552.t1 ---CCLVY.IDDVVIFSPT..F.............E.............QHMTDLEKVFQ
Rp_RPSE503|g33555.t1 --------.----------..-.............-.............-----------
Rp_RPSE503|g33681.t1 --------.----------..-.............-.............-----------
Rp_RPSE503|g33976.t1 ---SGHLF.ADDLCVLIRP..P.............LeakltpmieylerEGTKICEQILE
Rp_RPSE503|g34149.t1 ----ALVY.IDDIVIFSYT..F.............E.............EHVKHLTQVLS
Rp_RPSE503|g34193.t1 ---CCLVY.IDDVVIFSPT..F.............E.............QHVTDLEKVFQ
Rp_RPSE503|g34248.t1 --------.----------..-.............-.............-----------
Rp_RPSE503|g34350.t1 SSGLYFRY.IDDISIAINW..P.............A.............------RHLFK
Rp_RPSE503|g34352.t1 ----ALVY.LDDTIVFSET..Y.............D.............DHISHLTQVFI
Rp_RPSE503|g34417.t1 ---HCLVY.LDDIITFS--..-.............-.............-----------
Rp_RPSE503|g34457.t1 --------.----------..-.............-.............-----------
Rp_RPSE503|g34494.t1 GIGYWKCY.VDDTFVLIGS..R.............I.............SPDDIC-----
Rp_RPSE503|g34509.t1 ----SLVY.IDDIIIYSRS..F.............E.............EHLAHMTQILS
Rp_RPSE503|g34599.t1 --------.--DIVVYSSS..F.............A.............QHLIDLNKVCA
Rp_RPSE503|g34618.t1 ---HILAY.IDDIIIYSQN..F.............N.............EHLKHIEEVCS
Rp_RPSE503|g34648.t1 ---YVMAY.LDDILIFSRT..F.............D.............EHVKHLTEILS
Rp_RPSE503|g34990.t1 --------.----------..-.............-.............-----------
Rp_RPSE503|g35109.t1 --------.----------..-.............-.............-----------
Rp_RPSE503|g35119.t1 KLLAWRRY.VDDTFVIAKM..D.............V.............DKEKIQQTLNS
Rp_RPSE503|g35135.t1 SNGLYFRY.IDDLFVAINW..P.............A.............------RHLVK
Rp_RPSE503|g35153.t1 ----SLVY.IDDIVVFSRS..F.............E.............EHLNHLQQLLC
Rp_RPSE503|g35164.t1 --------.----------..-.............-.............-----------
Rp_RPSE503|g35207.t1 ---YCLVY.LDDIIIFSKS..F.............D.............EHIHHLDDILS
Rp_RPSE503|g35415.t1 --AYVHAY.VDDIAIA---..-.............-.............-----------
Rp_RPSE503|g35739.t1 --------.----------..-.............-.............-----------
Rp_RPSE503|g35806.t1 --------.----------..-.............-.............-----------
Rp_RPSE503|g36062.t1 ---YSLAY.LDDVIIYSSS..F.............A.............QHLIHLDDILN
Rp_RPSE503|g36258.t1 ---YALAY.IDVVIIYSKT..F.............E.............EHLKHLSEICT
Rp_RPSE503|g36401.t1 ---YVVIY.LDDIVIFSYS..L.............E.............EHKRHVHEILS
Rp_RPSE503|g36464.t1 --------.----------..-.............-.............-----------
Rp_RPSE503|g36592.t1 HNELYGRY.A---------..-.............-.............-----------
Rp_RPSE503|g36631.t1 GLKNMLHL.LDDFFVVDSR..N.............D.............GGERTSVMISL
Rp_RPSE503|g36702.t1 --HFKHPF.ADDFAIALSP..S.............-.............-----------
Rp_RPSE503|g36718.t1 KNEIYGRY.IDDIFMTTNE..S.............Y.............---DIISAVLE
Rp_RPSE503|g36993.t1 SREIYGRY.IDDVFFTWNG..T.............-.............-----VQDFKH
Rp_RPSE503|g37017.t1 VKMDSLLF.ADDIARLTTS..E.............T.............SLPVALNQLGK
Rp_RPSE503|g37247.t1 ---MSFFF.ADDLAAVLAG..Q.............IgirftnqcidleyRLQNFLDQLEL
Rp_RPSE503|g37321.t1 ---ICLAY.LDDIVIYSPS..F.............V.............QHLIDLNKVCQ
Rp_RPSE503|g37358.t1 --THVHAY.VDDIAIAYVP..S.............I.............HL---------
Rp_RPSE503|g37466.t1 --TEHGLF.ADDTALWTSS..N.............Ttts.......lnsRLQQSIDAFQS
Rp_RPSE503|g37670.t1 ---KSFFF.ADDLAAVFAG..Q.............IgirftnqcidlerRLQNFLDQLEL
Rp_RPSE503|g37705.t1 ----CHVF.LDDIIICSKS..F.............D.............EHINHLKLAFQ
Rp_RPSE503|g37756.t1 --------.----------..-.............-.............-----------
Rp_RPSE503|g37890.t1 ---YVMVY.LDDILIFSHT..F.............H.............EHLHHLNEILS
Rp_RPSE503|g37933.t1 IPNKIWRY.VDDILIITKM..N.............K............pQLEKYVYDLNK
Rp_RPSE503|g37944.t1 ---CALVY.LDDIIVYSPT..F.............Q.............LHLKHLESVLQ
Rp_RPSE503|g38037.t1 KPELLYRY.VDDIIMILNG..N.............Q.............-----------
Rp_RPSE503|g38103.t1 ---YALAY.IDDVIIYSKT..F.............E.............EHLLHLNEICT
Rp_RPSE503|g38411.t1 --TEHGLF.ADDTALWTSS..N.............Ttts.......lssRLQQSIDAFQS
Rp_RPSE503|g38429.t1 SYGLYVRY.IDDIFIAINW..P.............N.............------RHLTK
Rp_RPSE503|g38636.t1 GRVNARAF.ADDIALISGS..E.............I.............GMQELLSTTEE
Rp_RPSE503|g38766.t1 --------.----------..-.............-.............-----------
Rp_RPSE503|g38795.t1 FNILTLLY.ADDLVAMCET..A.............S.............DLATFIRTFEK
Rp_RPSE503|g38878.t1 NKEIYGRY.IDDIFMTTNQ..H.............S.............--NEIKIELEK
Rp_RPSE503|g38994.t1 KNELFVRY.QDEAFITWNR.sQ.............D.............ELHTLLVTVNS
Rp_RPSE503|g39071.t1 ----CHVF.LDDIILCSKT..F.............D.............EHINHLRLAFD
Rp_RPSE503|g39092.t1 GSSNIKCF.ADDICLISGS..R.............I.............GMGEMLSKTIK
Rp_RPSE503|g39103.t1 ---ITLVY.LDDIIIYSKT..F.............D.............KHVQHLDLVLD
Rp_RPSE503|g39203.t1 --------.----------..-.............-.............-----------
Rp_RPSE503|g39346.t1 ----SLVY.LDDILIYSDS..F.............I.............QHIDHLNQVLA
Rp_RPSE503|g39354.t1 -----ICY.LDDIIVTGKN..K.............I.............---DHLNKLFI
Rp_RPSE503|g39405.t1 SGGLFFRY.IDDLFIVINW..P.............A.............------RHLLK
Rp_RPSE503|g39735.t1 ----SLVY.LDDIIVFSRS..Y.............E.............EHMIHLAQVFS
Rp_RPSE503|g39751.t1 ----CIAY.LDDILITGAN..D.............D.............EHFQTLEMVLL
Rp_RPSE503|g39767.t1 -----VCY.LDDIIVMGKN..K.............I.............DHLNNLKNVFT
Rp_RPSE503|g39788.t1 DVCEWYRY.VDDTFVVINK..D.............A.............NVNNILSILNE
Rp_RPSE503|g39889.t1 ---ISHFF.ADDLSGIMAG..QlginyssqcldleK.............RVKVFLDQLEY
Rp_RPSE503|g39943.t1 --------.----------..-.............-.............-----------
Rp_RPSE503|g40001.t1 SGGLYFRY.IDDIFIAINW..P.............V.............------RHLFK
Rp_RPSE503|g40015.t1 ----CVAY.LDDILLTGAN..E.............E.............EHLQTLEMVLL
Rp_RPSE503|g40020.t1 --------.----------..-.............-.............-----------
Rp_RPSE503|g40142.t1 --------.----------..-.............-.............-----------
Rp_RPSE503|g40162.t1 ----CLVY.LDDILIYSDS..F.............T.............QHMDHLNQVLA
Rp_RPSE503|g40221.t1 ---FCLVY.IDDVIIFSQT..F.............D.............QHVAHLNEIFS
Rp_RPSE503|g40266.t1 ---HCLVY.LDDIITFSRN..I.............D.............DHVKGIHAVLH
Rp_RPSE503|g40274.t1 --------.----------..-.............-.............-----------
Rp_RPSE503|g40305.t1 HQEIYGRY.IDDIFMTTNQ..T.............V.............--D---EITNE
Rp_RPSE503|g40306.t1 NNEIYGRY.IDDVFFTANQ.sK.............E.............TIEKLLI----
Rp_RPSE503|g40451.t1 SGGLYFRY.IDDIFITINW..P.............A.............Q------HLFK
Rp_RPSE503|g40612.t1 ---HILAY.IDDIIIYSQN..F.............N.............EHLKHIEEVCS
Rp_RPSE503|g40671.t1 KPMTWLRY.VDDIFCIFTI.sK.............E.............KIDEFHVRINK
Rp_RPSE503|g40736.t1 ----ALVY.IDDIVVYSRS..F.............E.............EHLKHIHQLLS
Rp_RPSE503|g40871.t1 HNGIYGRY.IDDVFMTSNL.tK.............E.............EIQKLLDETTQ
Rp_RPSE503|g40926.t1 SGGLYFRY.IDDIFITINW..P.............V.............------RHLLK
Rp_RPSE503|g40985.t1 HNGIYGRY.IDDIFMTTNQ..N.............R.............--DAIKIQFEK
Rp_RPSE503|g40994.t1 ---HVLAY.IDDIIIYSQN..F.............S.............EHLQHIEEVFA
Rp_RPSE503|g41085.t1 ----SLVY.LDDIIIFSRT..Y.............D.............EHLIHLKQILN
Rp_RPSE503|g41323.t1 ----SLVY.IDDIVVYSRS..F.............E.............EHLNHLSQVLS
Rp_RPSE503|g41325.t1 ---ICLAY.LNDIIVYSPS..F.............D.............QHLLDVNQVYK
Rp_RPSE503|g41337.t1 --TEHWLF.ADDTALWTSA..N.............Tmts.......lssRLQQSIDAFES
Rp_RPSE503|g41349.t1 ----CLVY.LDDIIVFSQS..F.............S.............DHLDHLKRVFS
Rp_RPSE503|g41513.t1 ---VSHLY.ADDLTLVIKG..AvenklsenityleE.............QAKSVMKTLEK
Rp_RPSE503|g41529.t1 VKLLALMY.ADDIAVMCQS..T.............Q.............DLEKFIKAFEK
Rp_RPSE503|g41594.t1 GVCEWYRY.VDDTFVLVEP..T.............T.............KVENVIKILNN
Rp_RPSE503|g41645.t1 GILYWKRY.VDDCFVIIKE..N.............A.............DTDKLLDIVNS
Rp_RPSE503|g41681.t1 ---TSHFF.ADDVAAILAV.qL.............Evrytsr.cidlerRIKSFLDSLEY
Rp_RPSE503|g41719.t1 ---CCLVY.IDDVVIFSPT..F.............E.............QHIIDLEKVFQ
Rp_RPSE503|g41782.t1 --VLDLAY.ADDLAIMSES..T.............T.............ELEEFIQDFET
Rp_RPSE503|g41811.t1 TTIKLSAY.ADDVTTIVFS..V.............D.............DECATKSTFQL
Rp_RPSE503|g42080.t1 AIEIYGRY.IDDVFFTTNK.tK.............Q.............EIEQLLQHANN
Rp_RPSE503|g42122.t1 ----TRVY.LDDIIIHSKT..F.............P.............QHLHHLKLVFD
Rp_RPSE503|g42397.t1 DIVYWKRY.VDDTFVLIDS..T.............F.............SAKDICTKLSQ
Rp_RPSE503|g42765.t1 GVLYLKRY.VDDCFAIIRE..N.............T.............DTDKLLDILNS
Rp_RPSE503|g42809.t1 GGGLYFRY.IDDLFIVIVT..-.............-.............-----------
Rp_RPSE503|g43121.t1 RNELYGRY.IDDIFMTSNE.pV.............E.............TITALLDRENE
Rp_RPSE503|g43149.t1 ---CCLVY.IDDIIIYSPT..F.............E.............QHIEDLKRVFE
Rp_RPSE503|g43279.t1 KDVFYGRY.NDMGFITWNA.sI.............E.............ELQIIFDELQQ
Rp_RPSE503|g43310.t1 KIKLYLRY.VDDTFIIFNG.eE.............A.............DVNMLVDFVNE
Rp_RPSE503|g43427.t1 ----ALVY.IDDIVVYSRS..F.............E.............EHLKHIHQLLS
Rp_RPSE503|g43534.t1 ---ISHLF.ADDLAGIVTG..QlgikytyqcldleK.............RLKVFIDHLEY
Rp_RPSE503|g43701.t1 ---CALVY.LDDIIVYSPT..F.............Q.............LHLKHLESVLQ
Rp_RPSE503|g43704.t1 KSLMWTRY.VDDILCIFTI.eH.............T.............KILEFQKRINK
Rp_RPSE503|g43801.t1 KPMIWLRY.VDDIFCIFTI.pK.............E.............KINEFHKRINK
Rp_RPSE503|g44012.t1 ---YALAY.IDDVIIYSKT..F.............E.............EHLTHLNDICT
Rp_RPSE503|g44022.t1 --TEHGLF.ADDTALWTSS..N.............Ttts.......lnsRLQQSIDAFQS
Rp_RPSE503|g44060.t1 --------.----------..-.............-.............-----------
Rp_RPSE503|g44094.t1 ----CHVF.LDDIIICSNS..F.............D.............EHINHLKLAFE
Rp_RPSE503|g44121.t1 SHELYGRY.IDDVFFTWNE.sE.............E.............NVQQVLEAANK
Rp_RPSE503|g44185.t1 KLLAWRRY.VDDTFVIAKM..D.............A.............DKEKIQQTLNS
Rp_RPSE503|g44200.t1 --------.----------..-.............-.............-----------
Rp_RPSE503|g44300.t1 --------.----------..-.............-.............-----------
Rp_RPSE503|g44325.t1 ---MSFFF.ADDLAAVLAG..Q.............IglkftdqcldlerRLQTFFKQLEF
Rp_RPSE503|g44656.t1 ---YALAY.IDDVIIYSKT..F.............E.............EHLLHLNEICT
Rp_RPSE503|g44663.t1 --------.----------..-.............-.............-----------
Rp_RPSE503|g44778.t1 --------.----------..-.............-.............-----------
Rp_RPSE503|g44796.t1 ---YALAY.IDDVIIYSKT..F.............E.............EHVTHLNDICT
Rp_RPSE503|g44882.t1 GLLYLRRF.VDDTFAIIKK..D.............A.............DINKIIDILNS
Rp_RPSE503|g45334.t1 NKEIYGRF.A---------..-.............-.............-----------
Rp_RPSE503|g45371.t1 SHEIYGRY.IDDVFFTSNE.tE.............E.............KVKELLEAANN
Rp_RPSE503|g45389.t1 SGELYFRY.IDDIFIALDL..P.............A.............------RHLLK
Rp_RPSE503|g45398.t1 HNEIYGRY.----------..-.............-.............-----------
Rp_RPSE503|g45440.t1 HNEIYG--.----------..-.............-.............-----------
Rp_RPSE503|g45481.t1 HNGIYGRY.IDDIFMTTNQ.tI.............E.............EINVKLEEVEN
Rp_RPSE503|g45590.t1 IPNKIWRY.IDDILIITKM..N.............K............pRLDKYV-----
Rp_RPSE503|g45631.t1 ---YALAF.IDDVIIYSKT..L.............E.............EHLLHLNEICT
Rp_RPSE503|g45753.t1 SGGLYFRY.IDDIFIVINW..P.............A.............------RHLFK
Rp_RPSE503|g45795.t1 ---YVMVY.LDDILIFSRT..F.............D.............EHKQHLNEILS
Rp_RPSE503|g45869.t1 --------.----------..-.............-.............-----------
Rp_RPSE503|g45950.t1 --------.----------..-.............-.............-----------
Rp_RPSE503|g45976.t1 --------.----------..-.............-.............-----------
Rp_RPSE503|g45993.t1 ---YALAY.IDDVIIYSKT..F.............E.............EHLIHLNDICQ
Rp_RPSE503|g45999.t1 ---YCLVY.LDDIIIFSKS..F.............N.............EHIHHLDDILS
Rp_RPSE503|g46001.t1 SFEIYGRY.IDDIFFTWND.sQ.............E.............KLEELLNKLNS
Rp_RPSE503|g46132.t1 ---HVLAY.IDDIIIYSKN..F.............Y.............EHLEHIEEVCS
Rp_RPSE503|g46152.t1 ---YALAY.IDDIIIYSKT..F.............D.............EHLQHLSEICT
Rp_RPSE503|g46226.t1 SGGLYFRY.IDDIFIAINW..P.............T.............------RHLFK
Rp_RPSE503|g46282.t1 SHEIYGRY.IDDVFFTSNQ.tE.............E.............KIKQLLDAANN
Rp_RPSE503|g46349.t1 TTIHDLDF.AVGIALLESN..F.............D.............RAQMQLITTAK
Rp_RPSE503|g46525.t1 --------.----------..-.............-.............-----------
Rp_RPSE503|g46580.t1 --------.----------..-.............-.............-----------
Rp_RPSE503|g46668.t1 --------.----------..-.............-.............-----------
Rp_RPSE503|g46753.t1 RNELYGRY.IDDIFTTSNE..P.............V.............------ETIIA
Rp_RPSE503|g46767.t1 ---YALAY.IDDVIIYSKT..F.............E.............EHLLHLNEICT
Rp_RPSE503|g46780.t1 --------.----------..-.............-.............-----------
Rp_RPSE503|g46890.t1 GIAYWKRY.VDDTFVLIDS..T.............L.............SAKDICTKLSQ
Rp_RPSE503|g46949.t1 --------.----------..-.............-.............-----------
Rp_RPSE503|g47081.t1 SGGLYFRY.IDDIFIAINW..P.............A.............------RHLFK
Rp_RPSE503|g47324.t1 --------.----------..-.............-.............-----------
Rp_RPSE503|g47672.t1 ---VCLAY.SDDI------..-.............-.............-----------
Rp_RPSE503|g47792.t1 ---YALAY.IDYVIIYSKT..F.............E.............EHLKHLSEICT
Rp_RPSE503|g47802.t1 --------.-----IFSRS..F.............N.............EHKQHLNEILS
Rp_RPSE503|g47805.t1 ----CHVF.LDDIIICSKS..F.............D.............EHINHLKLAFQ
Rp_RPSE503|g47835.t1 GVCEWYRY.VDDTFVLINK..N.............A.............NVDNMLSILND
Rp_RPSE503|g48047.t1 VELLALLY.ADAVMGCFDN..A.............T.............DLKLFVRIFEE
Rp_RPSE503|g48068.t1 TGEFYGRY.IDDIFMTWNK.sE.............K.............SLKDLLHEANT
Rp_RPSE503|g48174.t1 HHGIYGRY.IDDVFMTTHL.sK.............E.............EILKVLDET--
Rp_RPSE503|g48248.t1 --TEHGLF.ADDTALWTSS..N.............Ttts.......lssRLQQSIDAFQS
Rp_RPSE503|g48433.t1 ---YVMVY.LDDILIFSHT..F.............N.............EHLHQLNEILS
Rp_RPSE503|g48448.t1 ---HVLAY.IDDIIIYSQN..F.............N.............EHLKHIEEVCS
Rp_RPSE503|g48597.t1 QQELYFRF.RDDVFLTTKL.sS.............E.............KMNNILE----
Rp_RPSE503|g48734.t1 HNGIYGRY.IDDVFMTSNL.tR.............E.............QIQKLLDETTQ
Rp_RPSE503|g49183.t1 GVCEWYRY.VDDTFVLINK..D.............A.............NVDNILSILND
Rp_RPSE503|g49208.t1 RNELYGRY.IDDIFMTSNE.pD.............E.............NIKVLLDR---
Rp_RPSE503|g49731.t1 --WHNFVY.IDDVIIYSPT..F.............E.............KHIEDLKRVFE
Rp_RPSE503|g49748.t1 ---YALTY.IDDVVIYLTT..F.............E.............KHLLHLDEICT
Rp_RPSE503|g49811.t1 --------.----------..-.............-.............-----------
Rp_RPSE503|g49895.t1 --------.----------..-.............-.............-----------
Rp_RPSE503|g49902.t1 --------.----------..-.............-.............-----------
Rp_RPSE503|g49982.t1 HHEIYGRY.IDDVFMTTNL.sQ.............E.............D-------ILK
Rp_RPSE503|g50051.t1 RNELHRRY.IDDIFMTSNE..-.............-.............-----------
Rp_RPSE503|g50311.t1 ----SLVY.LDDIIIFSRT..Y.............D.............EHLIHLWQILN
Rp_RPSE503|g50501.t1 NTNKIWRY.VDDILIVTKM.nK.............D.............QLNNYVEKLNK
Rp_RPSE503|g50536.t1 --------.----------..-.............-.............-----------
Rp_RPSE503|g50598.t1 --------.----------..-.............-.............-----------
Rp_RPSE503|g50614.t1 VHLLTLMY.ADDIVVMCDS..P.............K.............NLEHFIKVFER
Rp_RPSE503|g50713.t1 ---HCLAY.LDDVVIFSGT..F.............D.............DHVSHLDEIFN
Rp_RPSE503|g50786.t1 GGGFYLRY.IDDIFITINW..P.............N.............------RHLYK
Rp_RPSE503|g50873.t1 NHGIYGRY.IDDVFMTSNL.sK.............E.............EILKLLDET--
Rp_RPSE503|g51117.t1 --------.----------..-.............-.............-----------
Rp_RPSE503|g51233.t1 --------.----------..-.............-.............-----------
Rp_RPSE503|g51425.t1 GVCEWYRY.VDDTFVL---..-.............-.............-----------
Rp_RPSE503|g51686.t1 --------.----------..-.............-.............-----------
Rp_RPSE503|g52087.t1 ---YVLAY.IDDVTIYSKT..F.............E.............EHLIHLNEICQ
Rp_RPSE503|g52129.t1 GGGFYLRY.IDDIFITINW.pN.............R.............HLYKQIDRW--
Rp_RPSE503|g52381.t1 --TEHGLF.ADDTALWTSS..N.............Ttts.......lnsRLQKSVDAFES
Rp_RPSE503|g52657.t1 --------.----------..-.............-.............-----------
Rp_RPSE503|g52677.t1 --------.----------..-.............-.............-----------
Rp_RPSE503|g52945.t1 VIIYSLAY.LDDVIIYSST..F.............D.............QHLTHLDDILN
                                                                                 

AI1M_Yeast           .......FLNS..LGLTMNEEKTLITa.tETPARFLGYNI
Athena_Av            .......KLLD.tANKFHPNIKLEYQiskS--LPFLDILL
Athena_Hc            .......VLLN.rIEKKDENIRITRSfgsT--IEYLDVLV
Athena_Pr            .......QLLD.qADQQDENIRITRTigsK--IEFLDVSI
AthenaL2_Av          .......ETDR..WNTIDSNIKLSANislH--ADFLDLH-
AthenaL3_Av          .......QIDR..WNKFDKNIILKANisn--QVNFLDLQI
AthenaM_Av           .......----..-------------...-----------
AthenaO_Av           .......GLVR.hWNRIDENIKLTAD..iSQSVNFLDVSI
BEL_Drome            .......LLDK..-GKFKLRKWSSNSsaaDSPVKVLGIQW
Cer1_Caeel           .......RIRK..SGMKLRASKCHIA...KKEVEYLGHKV
Cercyon_Sm           .......LINN.vFNDIKFTMKQESNd.k---LPFLDILI
COB3_Marpo           .......FLKD.vLHLEINPEQTRLGhvvEEKATFLGMRL
COI1_Podan           .......YLKD.iLKLELSMEKTLITnasEDKAYFLGTEI
Copia_Drome          .......LMEK.fRMTDLNEIKHFIGiemQEDKIYLSQSA
CRE1_Crifa           .......ALET..VGVVTNARKSMVVlpvVAEARILGAHF
CRE2_Crifa           .......QLSR..VGFDINPAKSHHLi.aQGVVRILGAGF
CZAR_Tcruzi          .......AMRA..LGIETNEDKTEVLy.iRPFARVLGAGV
DIRS1_Dictyo         .......LLVK..LGFKLNLEKSVLE..pTQSITFLGLQI
Doc_Drome            .......WLAD..WRISINVQKCKQV...-----------
dpol_DHBV            .......FLQE..LGIRINFDKTTPS..pVTEIRFLGYQI
dpol_HBV             .......FLLS..LGIHLNPNKTKRW...GYSLNFMGYVI
DRE_Dictyo           .......FCQA..TSAKINQTKCSCI...KSNERYLGFDF
EC67_Ecoli           .......EIEN..SGFEINDSKTRLTy.kTSRQEVTGLTV
EC86_Ecoli           .......IIPS..EGLVINSKKTCISg.pRSQRKVTGLVI
EC107_Ecoli          .......LLAE..LGLSLNKRKGCLIa.aCKRQQVTGIVV
GilM_Giain           .......ALSR..IGLTVELSKCSSTq.a-GAISFMGTRV
Gypsy_Drome          .......CLID..ANMRVSQEKTRFF...KESVEYLGFIV
Hebe1_Av             .......WCKS..WKLKLQPTKTELI...-----------
Hebe2_Av             .......WCSS..WKLQLQPTKTELI...-----------
Hebe7_Av             sidafesWCKS..WKLKLQPTKTEL-...-----------
Hebe8_Av             sidafesWCKS..WKLKLQPTKTEL-...-----------
Hebe10_Av            .......WCKS..WKLNLQPTKTE--...-----------
I_Drote              .......WGSY..SGASLSLSKCQHL...-----------
Jockey_Drome         .......WAEN..WNVRINAEKCANV...-----------
Juno1_Av             .......RLHE..ANFRLNVGKCHIA...QTSIDYLGHHI
Juno2_Av             .......LLHD..ANFKLNIVKCEIA...RTEILFLGHII
Juno3_Av             .......LLHQ..ANFRLNATKCEFV...QKRIQFLGHM-
Juno4_Av             .......RLHE..ANFRLNVGKCHIA...QTSIDYLGHHI
Juno4a_Av            .......ALQE..ANIKLNAEKCSIC...KKELDYLGFRI
Juno4b_Av            .......ALHE..ANVKLNATKCSVA...RKQLDYLGFRI
Lian_Aedae           .......WCRQ..YGLSVNPNKTSIV...-----------
LINE1_Human          .......FSKV..SGYKINVQKSQAF...SKRIKYLGIQL
LINE1_Wolf           .......HCGS.vAGYIINAQKSVAFlytN----------
LtrA_Lacla           .......FIHN.kLKMELSEEKTLITh.sSQPARFLGYDI
Mag_Av               .......RLSE..FNLRCNPEKCSFF...VKEVSYLGFII
Maui_Takru           .......WMSS..NFLLLNPGKTEVM...-----------
Mdg3_Drome           .......LVEN..-KLELRIDKCEFM...QSSIKYLGFII
Micropia_Drome       .......RAAE..FGLKIKWKKCNFM...QRRIHFLGHII
MX65_Myxxa           .......YVQE..EGFEVNREKTRVQr.rGGAQRVTGVTV
Neptune_Fr           .......EFVE.tLNSHDPSIKLKTEinkH-SINFLDTTV
NeSL_Caeel           .......DCTP..LNLIFKPAKCASLldeNTTYKYLGVQT
orf2_Calot           .......WLAE..MGLELNPNKTRIVasqEVGFNFLGFNV
Pao_Bmori            .......KHER..KPTSKTFWIDSEIsstINERRWLPTKH
Pat_Panre            .......LFGK..LGVVLNNEKSSVT..pQREVKWLGVVF
Penelope1_Av         .......WHEK..LNFTLELESN---...-----------
Penelope1a_Av        .......WHKN..LRFTLEPESNNS-...---IAFLD---
Penelope2_Av         .......WHNN..IKFTVEKEKHNQ-...---IAFLDVL-
Penelope2a_Av        .......LHTK..LKFTYETEKDFE-...---LPFLDVKV
Penelope3_Av         .......FDNS..IVFTFEEEKNNS-...---LPFLDINI
Penelope3a_Av        .......----..-------------...-----------
Penelope3b_Av        .......FDVD..VQFTVEPEKENSL...----AFLDIL-
Penelope5a_Av        .......----..LNNFHPSIKFTYEdekDDRLSFLDVQV
Penelope_Dv          .......NILK.eLNSFHKQIKFTMElekDGKLPFLDSIV
pol_BAEVM            .......ELGE..KGYRASAKKAQIC...QTKVTYLGYIL
pol_CERV             .......RCEK..LGIILSKKKAQLF...KEKINFLGLEI
pol_HTLV2            .......ALTT..HGLPISQEKTQQT...PGQIRFLGQVI
Poseidon_Tn          .......KFTT.hLNQTDNFVKFTREdvkGDSLAFLDCEI
pseudo_Shark         .......QFIH.fTNTFHPNLKFTWTisnT-SLSFLDLSV
R1_Dromr             .......FLSS..VGLTLNADKCFTIsik-----------
R2_Drome             .......FLSI..VGLKLNADKCFTVlkrTDEWKYLGINF
R4_Av                .......ISTA..INMKMNTKKCAVA...-----------
R9_4_Av              .......FFKE..RGLNVNPSKCMSI...-----------
R9_Av                .......FFKE..RGLNVNPSKCMSI...-----------
R9a_Av               .......FLDE..RGLQVNAKKCMSI...-----------
RTE1_Av              .......AAEQ..SGLMLNINKTKTM...-----------
RTE2_Av              .......VTQQ..YGLTMSIKKTCVM...-----------
RTE3_Av              .......ESTK..MGLSLNVKKSECMsisKNKI-------
RTE4_Av              .......WASN..VGLQVNIKKTQLLtnq-----------
RTE_BovB_Av          .......ESAA..AGLKLNMKKTFVM..t-----------
SART1_Bommo          .......RIRK..LGLEVALHKSEA-...-----------
SLACS_Trybg          .......AMEA..LGIVNNADKTEVLrttQVMEHILGQPM
Soliton1_Av          .......YSAK..WKQPINYSKTYWT...-----------
Soliton2_Av          .......YSKK..WKQPINLAKTVVQ...-----------
Soliton3_Av          .......YSRK..WNQPVNVQKTVM-...-----------
Soliton4_Av          .......YAEK..WKQPLNVRKTV--...-----------
Soliton5_Av          .......----..-------------...-----------
Soliton6_Av          .......YADN..NLLPVNINKTKAM...-----------
Soliton6a_Av         .......YSDN..IILPVNIQKTK--...-----------
Soliton6b_Av         .......FSKN..YLLPVNVKKTKAM...-----------
Soliton7_Av          .......----..-------------...-----------
Soliton8_Av          .......----..-------------...-----------
Soliton9a_Av         .......----..-------------...-----------
Soliton9b_Av         .......----..-------------...-----------
Ta11_Arath           .......YGEA..SGQQLNPDKSSVMsirNTIKVSLGIHK
Tad1_Neuro           .......WAGA..RGMEFEATKTELMlqpTESTRFLGVWL
TelKA1_Av            .......ALRS..ANLTLKTSKCHFC...RRETKYLGHII
TelKA1a_Av           .......ALKA..ANLTLKSSKCQFC...RREMRYLGHVI
TelKA2_Av            .......ALRN..AKLTLKASKCHFC...RNEIKYLGHII
TelKA3a_Av           .......ALTD..ANLALKASKCNFC...LPEIKYLGHLV
TelKA3b_Av           .......ALSD..ANLTLKASKCNFC...LPEIKYLGHLV
TelKA4_Av            .......QIQQ..SGLTLKIDKCHFC...KTHLKYLGHIV
TERT1_Calb           .......KILE.sYGAFVNKDKTVVVtttKTSIDFVGLEV
TERT_Giain           .......GAYF.rLSCFTKPHKN---fapIATLDCS-REP
TERT_Ratno           .......GVPE..YGCMINLQKTVVNlpaHCLFPWCGLLL
TERT_Schpo           .......GFEK..HNFSTSLEKTVINnesKKRMPFFGFSV
Tf2_Schpo            .......KLKN..ANLIINQAKCEFH...QSQVKFIGYHI
Tnt1_Tobac           .......DLSK..----SFDMKDLG-...-PAQQILGMKI
TRAS1_Bommo          .......WGVR..NKLKFAPHKTCAMt.i-----------
TRS1_Trybr           .......WSKE..YFMSVNVAKTKGTigaDRTPKLLGVTF
Tx1_Av               .......YSQA..SGAKVNSSKTEILw.i-----------
Ty3_Caeel            .......RIRK..SGMKLRASKCHIA...KKEVEYLGHKV
Ty3_Yeast            .......RLKN..ENLIVKKKKCKFA...SEETEFLGYSI
Vesta1a_Av           .......ALQA..KNLVLNPPKCVFA...VQEIDYLGHTV
Vesta1b_Av           .......ALQM..KNLILNPPKCVFA...ADEIDYLGHTI
Vesta2_Av            .......VLSK..YNFQLNPPKCKFF...HRKIDYLSHI-
Vesta3_Av            .......ALKL..HNLTLNPAKCELA...KEQIEYLGHVV
Vesta4a_Av           .......TLAD..AKLVLNVAKCELA...VEKVVVLGHTI
Vesta4b_Av           .......IFNI..NKLVLSPTKCEIA...VTKVEFLGHIV
Vesta5_Av            .......ILNK..HKFQLNPPKCEVF...RTNIDYLGHTI
Vesta6a_Av           .......ILQD..HNFTLNPKKCSIA...KQSIEFLSHTI
Vesta6b_Av           .......TLHN..ANFQVSPSKCSIA...VETIEFLSHI-
Vesta6c_Av           .......ILNN..AHFKVSPSKCTIA...ARKIEFLGHVV
Vesta7_Av            .......VLAK..AKLQVNPHKCSFA...KSSIDYLGHTV
Vesta_Pr             .......ALQT..RNFVLNPPKCELL...VSQINYLGHTI
YM40_Marpo           .......FLQE.kLKLSLQAEKTRITnlsRSEALFLGTLI
Zepp_Chlvu           .......HCAA..TGARLQRSKSQALaasSDGVKHLGIPL
Rp_RPSE503|g101.t1   .......FLTA..RGLELNVEKCTAI...-----------
Rp_RPSE503|g1386.t1  .......VLEK..ANFQVNPDKCSIA...VREIDFLSHTI
Rp_RPSE503|g1891.t1  .......VLQA..HNLTLNPPKCQLA...KQTIEYLGHVI
Rp_RPSE503|g2462.t1  .......YADD..HILPVNIKKTKVMl.vH----------
Rp_RPSE503|g2773.t1  .......RLSE..FGFTCNPEKCLFF...QDEVSYLGFII
Rp_RPSE503|g2779.t1  .......----..-------------...-----------
Rp_RPSE503|g2786.t1  .......QHPN..IKIT---------...-----------
Rp_RPSE503|g2793.t1  .......----..-------------...-----------
Rp_RPSE503|g2939.t1  .......ISQE..YGLTLNVKKTCIMs.lQ----------
Rp_RPSE503|g3341.t1  .......YSCL..TDQPINTNKTQAL..fT----------
Rp_RPSE503|g3817.t1  .......YANT..WEQPINCEKTE--...-----------
Rp_RPSE503|g3819.t1  .......YANT..WKQPINCEKTEWQ...-----------
Rp_RPSE503|g4569.t1  .......ALQL..HNLTLTPTKCEIA...KQTIEYLGHVI
Rp_RPSE503|g4614.t1  .......LLNK..LNCHHPNIKLEYK..iGQCLPFLDV--
Rp_RPSE503|g4650.t1  .......YSIL..AVQPINYSKTQAM..fS----------
Rp_RPSE503|g4984.t1  .......ILAK..VNFQVNPNKCSIA...IQEIDFLSHTI
Rp_RPSE503|g5053.t1  .......RFSS..H------------...-----------
Rp_RPSE503|g5218.t1  .......RIKE..YGFHINKKKCSFL...QDHVEYLGFRV
Rp_RPSE503|g5523.t1  .......ILVK..AKFQVNPDKCSIA...VREIDFVSHTI
Rp_RPSE503|g5555.t1  .......QIDR..WNRFDENIKLSENi.gSTTADFLDLHI
Rp_RPSE503|g5666.t1  .......ILNT..MNRHYPTIRRVIT..iNKDINYLDVNI
Rp_RPSE503|g6347.t1  .......ALKS..ANLTLKTSKCQFC...RREMRYLGHII
Rp_RPSE503|g6914.t1  .......----..-------------...-----------
Rp_RPSE503|g6917.t1  .......RLDN..AHRKDPNIRISYC..iQSTIDFLDVTV
Rp_RPSE503|g7460.t1  .......VTQE..FGLTMSVKKTCIMs.lK----------
Rp_RPSE503|g7870.t1  .......IFTN..NKIVLSPSKCEIV...VTKVEFLGHII
Rp_RPSE503|g7944.t1  .......----..-------------...-----------
Rp_RPSE503|g8043.t1  .......QIDR..WNKFDRNIKLKAE..vGHSINFLDV--
Rp_RPSE503|g8304.t1  .......RHPN..IKITSKIE-----...-----------
Rp_RPSE503|g8763.t1  .......WLDS..INQFHPNIKLTYT..iSQCLPFLDVL-
Rp_RPSE503|g9139.t1  .......----..-------------...-----------
Rp_RPSE503|g9336.t1  .......LLEE..TTQTDSNIKITTT..iSQTLDYLDVTI
Rp_RPSE503|g10014.t1 .......LLHE..ANFKLNVDKCEVS...RTEILFLGHLI
Rp_RPSE503|g10282.t1 .......VLNK..AHFKVSPAKCIIA...AKQIEFLGHIV
Rp_RPSE503|g10291.t1 .......KLEE..AQQKDNNIKIKST..iNDTFYFLDITI
Rp_RPSE503|g10294.t1 .......LLDR..ENEKDPNIKINYT..iHESVEFLDVLI
Rp_RPSE503|g10484.t1 .......ILLQ..HNCQLNPTKCSIF...QQQIDYLSHTI
Rp_RPSE503|g10837.t1 .......----..-------------...-----------
Rp_RPSE503|g10994.t1 .......----..-------------...-----------
Rp_RPSE503|g11109.t1 .......WLES..ANQFHPNIKLTYT..iAKNVPFLDVLV
Rp_RPSE503|g11296.t1 .......VLHN..ANLQLNPQKCSLF...KGEINYLDHTI
Rp_RPSE503|g11372.t1 .......QIEN..WNQIDENIKLKAH..iGYSTNFLDL--
Rp_RPSE503|g11581.t1 .......QIER..WNKFDENIKLSAN..iGSSTNFLDL--
Rp_RPSE503|g11600.t1 .......ITQD..YGLTMSVKKTCIMa.lQ----------
Rp_RPSE503|g11634.t1 .......MLAD..ANKRHSNIKLTAT..iDNPIPFLDIHI
Rp_RPSE503|g12065.t1 .......RLNV..ANFRLNVDKCHIA...KASIDYLGHHI
Rp_RPSE503|g12079.t1 .......WHDN..LNFTLELESNNS-...---ISFLDV--
Rp_RPSE503|g12246.t1 .......TMNR..QNPQIQIILSMS-...-NNINYLDVN-
Rp_RPSE503|g12248.t1 .......EAKK.dVNIGINYKIGEST...----EFLDV--
Rp_RPSE503|g12250.t1 .......LLNT..INRPYPDMKMAIN..iNDNINYLDVNI
Rp_RPSE503|g12390.t1 .......ILDK..HRFQLNPSKCSIM...RTKIDYLGHSI
Rp_RPSE503|g12579.t1 .......FSKN..LILPVNIKKTKMM..lI----------
Rp_RPSE503|g12589.t1 .......WHPN..IKLESNI------...-----------
Rp_RPSE503|g12663.t1 .......ALNN..HNFKLNLSKYALV...HERIEYLGHEI
Rp_RPSE503|g12666.t1 .......ALNN..HNFKLNLSKYALV...HERIEYLGHEI
Rp_RPSE503|g12868.t1 .......----..-------------...-----------
Rp_RPSE503|g12926.t1 .......FSEN..HLLPVNVKKTKAMl.vH----------
Rp_RPSE503|g13091.t1 .......----..-------------...-----------
Rp_RPSE503|g13111.t1 .......----..-------------...-----------
Rp_RPSE503|g13457.t1 .......----..-------------...-----------
Rp_RPSE503|g14251.t1 .......QFSQ..-------------...-----------
Rp_RPSE503|g14253.t1 .......FHPN..IKLEYKIGKS---...---LPFLDVL-
Rp_RPSE503|g14885.t1 .......----..-------------...-----------
Rp_RPSE503|g15118.t1 .......----..-------------...-----------
Rp_RPSE503|g15759.t1 .......IFNR..LKIPLSVNKTVGP...VQEIEYLGIV-
Rp_RPSE503|g15928.t1 .......----..-------------...-----------
Rp_RPSE503|g15947.t1 .......WCKS..WKLKLQPTKTELV...-----------
Rp_RPSE503|g16006.t1 .......VLHM..SNFKLNYKKCSFF...QHEISFLGHKI
Rp_RPSE503|g16013.t1 .......RLEN..AHRKDPNIRISYS..iQSTIDFLDVTV
Rp_RPSE503|g16047.t1 .......AAQK.dINIKINYQIDTC-...---VNFLDVT-
Rp_RPSE503|g16120.t1 .......----..-------------...-----------
Rp_RPSE503|g16280.t1 .......ALQA..KNFVLNPPKCEIA...VSQIDYLGHSI
Rp_RPSE503|g16303.t1 .......LLRA..NQLYANRDKCEFG...SDQIHFLGHVV
Rp_RPSE503|g16304.t1 .......QIDR..WNKFDENIQLSAH..vNSYADFLDVHI
Rp_RPSE503|g16429.t1 .......ILNK..HTFQLNPQKCELV...QNQIGYLGHTI
Rp_RPSE503|g16600.t1 .......YATM..WKQPINFQKTNWTl.fH----------
Rp_RPSE503|g16604.t1 .......AAEK.dINIKIHYEIHTT-...---VNFLET--
Rp_RPSE503|g17093.t1 .......----..-------------...-----------
Rp_RPSE503|g17380.t1 .......ANKK.dINIKINYEID---...-TSVHFLDITV
Rp_RPSE503|g17717.t1 .......----..-------------...-----------
Rp_RPSE503|g17725.t1 .......ALNN..SNFKLNHTKCSFF...QNNISFLGHHI
Rp_RPSE503|g17733.t1 .......VTQD..FGLTMNIKKTCFM...-----------
Rp_RPSE503|g18496.t1 .......ILKN..ARFRLNPEKCKIT...QTQTDYLGQN-
Rp_RPSE503|g18578.t1 .......----..-------------...-----------
Rp_RPSE503|g18583.t1 .......WHPN..IKLDYKIDKS---...---LPFLDV--
Rp_RPSE503|g18877.t1 .......----..-------------...-----------
Rp_RPSE503|g18930.t1 .......LLRD..NQLYANRTKCEFN...VDQINFLGHVI
Rp_RPSE503|g19081.t1 .......WCMA..WKLKLQPTKTELI...-----------
Rp_RPSE503|g19327.t1 .......ILKE..ARFRLNPEKCEIA...RTQTDYLGHRI
Rp_RPSE503|g19392.t1 .......WLES..ANQFHPNIKLTYT..iAKSVPFLDVLV
Rp_RPSE503|g19506.t1 .......KDEN..IRISLSI------...-----------
Rp_RPSE503|g19710.t1 .......ILKN..ARFRLNPYKCEIA...RTQTDYLGHNI
Rp_RPSE503|g19919.t1 .......YSCL..ADQPLNRTKTKAM...-----------
Rp_RPSE503|g20161.t1 .......WCKS..WKLKLQPTKTELI...-----------
Rp_RPSE503|g20271.t1 .......QFPQ..-------------...-----------
Rp_RPSE503|g20331.t1 .......RLND..ANFRLNVNKCQIA...RTSIDYLGHNI
Rp_RPSE503|g20507.t1 .......FDPD..IVFTCEQEKKNS-...---LPFLDI--
Rp_RPSE503|g20739.t1 .......TLHK..ANFQVSPAKCSIA...VEKIEFLSHIV
Rp_RPSE503|g20796.t1 .......LLQE..ANFKLNVDKCEVA...RTEILFLGHLI
Rp_RPSE503|g20933.t1 .......WCKA..WKLKLQPTKTELV...-----------
Rp_RPSE503|g20985.t1 .......LHPS..VKFTSQEEDAVT-...-HKLSFLDVRI
Rp_RPSE503|g21035.t1 .......QIEK..WNQIDENIKLKAN..iGSFTNFLDL--
Rp_RPSE503|g21199.t1 .......LLHT..HNFRLSFEKCIIA...TDSINYLGHHI
Rp_RPSE503|g21348.t1 .......YSIK..WKQPINFSKTHWI...-----------
Rp_RPSE503|g21510.t1 .......WHPN..IKIE-------YK..iSTSLPFLDV--
Rp_RPSE503|g21613.t1 .......ILNK..HKFQLNPQKCELV...RTTIDYLGHTI
Rp_RPSE503|g21765.t1 .......QIDR..WNHFDDNIKLSEN..iGFTVDFLDLHI
Rp_RPSE503|g21850.t1 .......ILKD..ARFRLNPEKCEIA...RIGTDYLGHNI
Rp_RPSE503|g22011.t1 .......ILKN..ARFRLNPDECEIA...RTQTDYLGHNI
Rp_RPSE503|g22205.t1 .......YVYD..LNKIRGTIKFTSEfeqNDQINYLD---
Rp_RPSE503|g22214.t1 .......FHPK..IQFTYEEEKDNQ-...---LSFLDINI
Rp_RPSE503|g22330.t1 .......PLTD..RSFVLNPPKFELL...VSQINYLGHT-
Rp_RPSE503|g22354.t1 .......FHPS..ITFTHQLEINGS-...---LSFLDVW-
Rp_RPSE503|g22445.t1 .......RLND..ANFRLNIDKCHIA...KTSIDYLGHHI
Rp_RPSE503|g22670.t1 .......YAIL..AVQPINYSKTQAM...-----------
Rp_RPSE503|g22679.t1 .......RLSA..ANFRLNIDKCKIA...RSTIKFLGHQI
Rp_RPSE503|g22828.t1 .......----..-------------...-----------
Rp_RPSE503|g22868.t1 .......CHAS..IKFTVAKEDVEAN...--SITFLDA--
Rp_RPSE503|g22915.t1 .......TKHK..IKFTYEYEKKNQ-...---LNYLDTT-
Rp_RPSE503|g23097.t1 .......ILLR..HNFQLNPTKCNIF...QQEIDYLSHTV
Rp_RPSE503|g23207.t1 .......WADK..VGLQVNQEPLVQTi.qRRHLRFIGH--
Rp_RPSE503|g23391.t1 .......W---..-------------...-----------
Rp_RPSE503|g23652.t1 .......VLKD..TRFRLNPDKCEIA...RTQTDYLGHHI
Rp_RPSE503|g24009.t1 .......ILSN..AHFKVSSSKCQIA...APQIEFLGHIV
Rp_RPSE503|g24030.t1 .......ALRS..ANLTLKTSKCQFF...RREMRYLGHLI
Rp_RPSE503|g24031.t1 .......----..-------------...-----------
Rp_RPSE503|g24036.t1 .......ALQQ..KNLILNPPKCELA...VPQINYLGHTI
Rp_RPSE503|g24135.t1 .......IKGT..IRFTYEFENNN--...--QINFLDTT-
Rp_RPSE503|g24370.t1 .......LHNN..IKFTLVLENNNT-...---LSFLDVNI
Rp_RPSE503|g24429.t1 .......----..-------------...-----------
Rp_RPSE503|g24434.t1 .......----..-------------...-----------
Rp_RPSE503|g24478.t1 .......GLVN.fWNRLDSNIKFSET..iRQTADYLDVR-
Rp_RPSE503|g24691.t1 .......LLHY..ANFRLNAAKCEFL...QKKIKFLGHVV
Rp_RPSE503|g24703.t1 .......----..-------------...-----------
Rp_RPSE503|g24759.t1 .......WCSS..WKLTIQPTKTELI...-----------
Rp_RPSE503|g24816.t1 .......WHPN..IKLESNIGS----...--TVPFLDV--
Rp_RPSE503|g24952.t1 .......FHPS..ITFIHQLETNGS-...---LPFLDV--
Rp_RPSE503|g25534.t1 .......VTQE..VGLTMSVKKTCIMt.lQ----------
Rp_RPSE503|g25716.t1 .......VSQE..YGITMSIKKTCIM..qCT---------
Rp_RPSE503|g25953.t1 .......----..-------------...-----------
Rp_RPSE503|g25976.t1 .......ALSK..HNFQINLTKCSIF...HQQIDYLSHTI
Rp_RPSE503|g26239.t1 .......ILNK..HKFQLNPQKCELI...RTSINYLGHTI
Rp_RPSE503|g26442.t1 .......RLKT..AGLTLKASKCDFC...RKELKYLGHII
Rp_RPSE503|g26460.t1 .......WHPN..IKLEYKISKS---...---LPFLDV--
Rp_RPSE503|g26471.t1 .......QIQQ..SGLTLKINKCHFC...KTHLKYLGHIV
Rp_RPSE503|g26508.t1 .......LVRF..WNRIDNNIEFSES..iGQTAEYLDV--
Rp_RPSE503|g26626.t1 .......FHPC..IKFTVQPEIDDTM...----AFLDVL-
Rp_RPSE503|g26776.t1 .......ALQL..RYLILTSTKCEIA...EQQ--------
Rp_RPSE503|g26865.t1 .......----..-------------...-----------
Rp_RPSE503|g27016.t1 .......TLRQ..ARFRLNPDKCEIA...RTQTDYLGHRI
Rp_RPSE503|g27105.t1 .......----..-------------...-----------
Rp_RPSE503|g27256.t1 .......VTQQ..HGLIMSVKKTCIMs.lQ----------
Rp_RPSE503|g27312.t1 .......LLHH..ANFHLNPTKCEFV...QRQIKFLGHM-
Rp_RPSE503|g27337.t1 .......----..-------------...-----------
Rp_RPSE503|g27502.t1 .......QQPN..IQISLSISQN---...---INYLDINI
Rp_RPSE503|g27579.t1 .......ILKN..ARFRLNPEKCEIA...RTETDYLGHNI
Rp_RPSE503|g27713.t1 .......ELDE..TIITDSNIKITTS..iNQSLEYLDVTI
Rp_RPSE503|g27715.t1 .......----..---HKKYPKLSITssiGKNINYLDVK-
Rp_RPSE503|g27772.t1 .......YHSN..IKLTY--------...-----------
Rp_RPSE503|g27811.t1 .......ALSS..KHFVLNPPKCELM...VPTINYLGHTI
Rp_RPSE503|g28205.t1 .......----..-------------...-----------
Rp_RPSE503|g28363.t1 .......EIDK..TTVTDSNIKITTS..iNQALQYLDVTI
Rp_RPSE503|g28459.t1 .......AAKK.dSNIEITYTIASC-...---IDFLDVV-
Rp_RPSE503|g28544.t1 .......----..-------------...-----------
Rp_RPSE503|g28568.t1 .......LHPK..LNSTCKVGKNYE-...---LPFLDAK-
Rp_RPSE503|g28795.t1 .......----..-------------...-----------
Rp_RPSE503|g28913.t1 .......RLND..ANFRLNVNKCQIA...KTSIDYLGHHI
Rp_RPSE503|g28931.t1 .......ALQS..ANLTLKTSKCQFC...RREMRYLGHII
Rp_RPSE503|g28959.t1 .......ILNK..HKFQLNPQKCELA...KMTIDYLGHTI
Rp_RPSE503|g29220.t1 .......----..WN-----------...-----------
Rp_RPSE503|g29354.t1 .......ALAD..ANLTLKTSKCNFC...RREMKFLGHLI
Rp_RPSE503|g29394.t1 .......QFSQ..-------------...-----------
Rp_RPSE503|g29491.t1 .......WCKS..WKLKLQPTKTERV...-----------
Rp_RPSE503|g29777.t1 .......ILSS..HNLQLNSSKCFIL...HRQTDYLSHTV
Rp_RPSE503|g30050.t1 .......IFEE..LNKSDPNLKIQWE..gGKSVDYLDVTI
Rp_RPSE503|g30089.t1 .......CHPS..LKFTCEEEYTTM-...-----------
Rp_RPSE503|g30380.t1 .......FHPN..IKLDYHIGKS---...---IPFLDV--
Rp_RPSE503|g30381.t1 .......----..-------------...-----------
Rp_RPSE503|g30616.t1 .......LLHT..HNFRLSFEKCTIA...TDRINYLGHHI
Rp_RPSE503|g30739.t1 .......LHPS..VKFTSQEEDA---...-----------
Rp_RPSE503|g30861.t1 .......YSII..WKQPLNFKKTYWT...-----------
Rp_RPSE503|g30941.t1 .......LLDR..ENAKDPNIIISYN..iNESVEFLDVL-
Rp_RPSE503|g30942.t1 .......LFPQ..-------------...-----------
Rp_RPSE503|g31063.t1 .......----..-------------...-----------
Rp_RPSE503|g31134.t1 .......SDRN..INIQWEGGKS---...---VDYLDVT-
Rp_RPSE503|g31140.t1 .......ALQT..KHFVLNPSKCELM...VPTINYLGHTI
Rp_RPSE503|g31256.t1 .......TLAN..ANFQVNPDKCSIA...VREIDFLSHTI
Rp_RPSE503|g31260.t1 .......----..-------------...-----------
Rp_RPSE503|g31289.t1 .......----..-------------...-----------
Rp_RPSE503|g31319.t1 .......----..-------------...-----------
Rp_RPSE503|g31556.t1 .......ILDA..AHFKVSPPKCTIA...ARQIEFLGHIV
Rp_RPSE503|g31691.t1 .......YSCL..TDQPINLNKTEAM..fS----------
Rp_RPSE503|g31715.t1 .......LHSS..VKFTSQE------...-----------
Rp_RPSE503|g31729.t1 .......WCKS..WKLKLQPTKTELV...-----------
Rp_RPSE503|g31746.t1 .......----..-------------...-----------
Rp_RPSE503|g31887.t1 .......KIKD..YGFHINKGKCIFL...SNYVEYLGFIV
Rp_RPSE503|g31980.t1 .......ILKN..ARFRLNPDKCEIS...RTQTDYLGHNI
Rp_RPSE503|g32119.t1 .......ALHT..SNFKLNYEKCSFV...QPEISFLGHKI
Rp_RPSE503|g32130.t1 .......RLND..ANFRLNINKCQIA...QTAIDYLGHHI
Rp_RPSE503|g32190.t1 .......ALQK..ANVKLNAKKCSLV...RKQLDYLGFRI
Rp_RPSE503|g32199.t1 .......----..-------------...-----------
Rp_RPSE503|g32210.t1 .......ALGD..ANLTLTASKCNFC...RREMKFLGHLI
Rp_RPSE503|g32232.t1 .......FHLS..INFTHKLEHN---...-DKLEFLDVQ-
Rp_RPSE503|g32247.t1 .......----..-------------...-----------
Rp_RPSE503|g32274.t1 .......WCKS..WKLKLQPTKTELI...-----------
Rp_RPSE503|g32345.t1 .......QIDR..WNKFDENIKLNAN..vGSFMNFLDL--
Rp_RPSE503|g32467.t1 .......----..-------------...-----------
Rp_RPSE503|g32626.t1 .......ILKN..ARFRLNPDKCEIA...QTQTDYLGHNI
Rp_RPSE503|g32884.t1 .......----..-------------...-----------
Rp_RPSE503|g32941.t1 .......YSYL..TDQPINTNKTQAL...-----------
Rp_RPSE503|g33112.t1 .......WCKS..WKLKLQPTKTELI...-----------
Rp_RPSE503|g33128.t1 .......VLND..KNFVLNPPKCEIL...MQRINYLGHTI
Rp_RPSE503|g33134.t1 .......----..-------------...-----------
Rp_RPSE503|g33278.t1 .......----..-------------...-----------
Rp_RPSE503|g33338.t1 .......LLHE..ANFKLNVDKCEVA...RTEILFLGHLI
Rp_RPSE503|g33365.t1 .......----..-------------...-----------
Rp_RPSE503|g33368.t1 .......QFSQ..-------------...-----------
Rp_RPSE503|g33537.t1 .......FHPN..IKLEYNIGKSVA-...-----FLDVL-
Rp_RPSE503|g33544.t1 .......ALAD..ANLTLKTSKCNFC...QQEIKFLGHLI
Rp_RPSE503|g33552.t1 .......ALQS..ANLTLKASKCQFC...RREMRYLGHII
Rp_RPSE503|g33555.t1 .......----..-------------...-----------
Rp_RPSE503|g33681.t1 .......----..-------------...-----------
Rp_RPSE503|g33976.t1 .......YSKK..WKQPINISKTVAQ...-----------
Rp_RPSE503|g34149.t1 .......ILSS..HNLQLNSSKCFIL...HRQIDYLSHTV
Rp_RPSE503|g34193.t1 .......ALRS..ANLTLKASKCQFC...RREMRYLGHII
Rp_RPSE503|g34248.t1 .......----..-------------...-----------
Rp_RPSE503|g34350.t1 .......QIDK..WNHFDENIKLSEN..iAVTADFLDLHI
Rp_RPSE503|g34352.t1 .......ALSN..RNFVLNPPKCVLL...VSKINYLGHTI
Rp_RPSE503|g34417.t1 .......----..-------------...-----------
Rp_RPSE503|g34457.t1 .......----..-------------...-----------
Rp_RPSE503|g34494.t1 .......----..-------------...-----------
Rp_RPSE503|g34509.t1 .......ILLK..HNFQLNPSKCSIF...QHQIDYLSHTI
Rp_RPSE503|g34599.t1 .......ALNN..SNFKLNHIKCSFF...QNNISFLGHHI
Rp_RPSE503|g34618.t1 .......LLQE..ANFKLNVDKCEVA...RTEILFLGHLI
Rp_RPSE503|g34648.t1 .......ILAE..ANFQVNPDKCFIA...VQEIDFLGHTI
Rp_RPSE503|g34990.t1 .......----..-------------...-----------
Rp_RPSE503|g35109.t1 .......----..-------------...-----------
Rp_RPSE503|g35119.t1 .......FQPC..IQFTVQPETNAT-...---IAFLDVL-
Rp_RPSE503|g35135.t1 .......QIDR..WNKFDENIKLSEN..iGSTADFLDL--
Rp_RPSE503|g35153.t1 .......ILSK..YNFQLNPPRCKLF...HQKIDYLSHII
Rp_RPSE503|g35164.t1 .......----..-------------...-----------
Rp_RPSE503|g35207.t1 .......SLCK..HNFQLNPPKCFFA...KQQIDYLGHTI
Rp_RPSE503|g35415.t1 .......----..-------------...-----------
Rp_RPSE503|g35739.t1 .......----..-------------...-----------
Rp_RPSE503|g35806.t1 .......----..-------------...-----------
Rp_RPSE503|g36062.t1 .......RLHD..ANFRLNVEKCQIA...RTSIDYLGHHI
Rp_RPSE503|g36258.t1 .......ILKN..TRFRLNSDKCEIA...QTQTEYLGHQI
Rp_RPSE503|g36401.t1 .......ILDA..AHFKVSPPKCTIT...GQQIEFLGHII
Rp_RPSE503|g36464.t1 .......----..-------------...-----------
Rp_RPSE503|g36592.t1 .......----..-------------...-----------
Rp_RPSE503|g36631.t1 .......IFNR..LKIPLSVHKTVGP...AQEIEYLGII-
Rp_RPSE503|g36702.t1 .......----..-------------...-----------
Rp_RPSE503|g36718.t1 .......QAQKqdVNIKINPTISNS-...---VNFLDITI
Rp_RPSE503|g36993.t1 .......ELKK..LNQLHPNIKLVHE..mGIKVSFLDVL-
Rp_RPSE503|g37017.t1 .......VCLE..YGMKICEKKTELM..vI----------
Rp_RPSE503|g37247.t1 .......YSIL..SVQPVNYSKTQAM..fS----------
Rp_RPSE503|g37321.t1 .......ALNN..SNFKLNHIKCSCF...QNNISFLGHHI
Rp_RPSE503|g37358.t1 .......----..-------------...-----------
Rp_RPSE503|g37466.t1 .......WCKS..WKLKLQPTKTELV...-----------
Rp_RPSE503|g37670.t1 .......YSIL..SVQPINYSKTQAM...-----------
Rp_RPSE503|g37705.t1 .......TLAK..EKLVLNASKCELA...VQRVVVLGHTV
Rp_RPSE503|g37756.t1 .......----..-------------...-----------
Rp_RPSE503|g37890.t1 .......ILAK..ANFQVNPDKCSIA...VQEIDFLSHTI
Rp_RPSE503|g37933.t1 .......I---..----RGTI-----...-----------
Rp_RPSE503|g37944.t1 .......HIQA..SGLILHISKCQFC...KTKIKYLGHVV
Rp_RPSE503|g38037.t1 .......----..-------------...-----------
Rp_RPSE503|g38103.t1 .......ILKN..ARFRLNPDKCEIA...RTQTEYLGHQI
Rp_RPSE503|g38411.t1 .......WCKS..WKLKLQPTKTELVy.kEKKVAF-----
Rp_RPSE503|g38429.t1 .......QIDR..WNEFDMNIKLTAN..iSNQTDFLDVHI
Rp_RPSE503|g38636.t1 .......FLSA..RGLELNVDKCIA-...-----------
Rp_RPSE503|g38766.t1 .......----..-------------...-----------
Rp_RPSE503|g38795.t1 .......VTQE..FGLTTSVKTTSI-...-----------
Rp_RPSE503|g38878.t1 .......ANKK.dINIKINYEID---...-TSVHFLDITV
Rp_RPSE503|g38994.t1 .......QLPQ..L------------...-----------
Rp_RPSE503|g39071.t1 .......TLAK..EKLVLNASKCELA...FENLIVLGYI-
Rp_RPSE503|g39092.t1 .......FLEQ..RGLEVNANKCMSI...-----------
Rp_RPSE503|g39103.t1 .......ALQK..ANVKLNAAKCSLA...RKQLDYLGFRI
Rp_RPSE503|g39203.t1 .......----..-------------...-----------
Rp_RPSE503|g39346.t1 .......ILNK..HKFQLNPQKCEFV...KTSIDYLGHTI
Rp_RPSE503|g39354.t1 .......RIKD..FGFTINKSKCVFL...QNHVEYLDFIV
Rp_RPSE503|g39405.t1 .......QIEK..WNQFDENIKLKAN..iGSFISFLDL--
Rp_RPSE503|g39735.t1 .......ALSS..KHFVLNPPKCELM...VPTINYLGHTI
Rp_RPSE503|g39751.t1 .......KLSE..FGFKCNPDKCSFL...KNEVSYLGFII
Rp_RPSE503|g39767.t1 .......RIKD..YGFHINKSKCIFL...HDHVEYLGFVV
Rp_RPSE503|g39788.t1 .......FHPS..IKFTRKIEDN---...-DKLEFLDV--
Rp_RPSE503|g39889.t1 .......YSCL..TDQPINFNKTEAM..fS----------
Rp_RPSE503|g39943.t1 .......----..-------------...-----------
Rp_RPSE503|g40001.t1 .......QIDK..WNHFDENIKLSEN..iGVMVDFLDLH-
Rp_RPSE503|g40015.t1 .......RLSE..FGFRCNPEKCLFF...QDEVSYLGFII
Rp_RPSE503|g40020.t1 .......----..-------------...-----------
Rp_RPSE503|g40142.t1 .......----..-------------...-----------
Rp_RPSE503|g40162.t1 .......ILNK..HKFQLNPQKCELV...KTCIDYLGHTI
Rp_RPSE503|g40221.t1 .......VLHN..ANLHLNPQKCSLF...KGEINYLGHTI
Rp_RPSE503|g40266.t1 .......ALNN..HNFKLNLSKSALV...HERLEYLGHEI
Rp_RPSE503|g40274.t1 .......----..-------------...-----------
Rp_RPSE503|g40305.t1 .......LTKA..ANRDVNIKIEYRI...HTSIDFLDVTI
Rp_RPSE503|g40306.t1 .......---E..ANNFHSNIKLTAT..iGKSINFLDVHI
Rp_RPSE503|g40451.t1 .......QIDR..WNHFDENIKLSEN..iGPTADFLDLHI
Rp_RPSE503|g40612.t1 .......LLHK..ANFKLNVDKCEVA...RSEILFLGHLI
Rp_RPSE503|g40671.t1 .......WHQN..LHFTVEFEAKNS-...---IPFLDVRV
Rp_RPSE503|g40736.t1 .......ILSQ..HNFQLNPSKCSIF...HQKIDYLSHTI
Rp_RPSE503|g40871.t1 .......TDSN..IKITTTISQT---...---LDYLDVTI
Rp_RPSE503|g40926.t1 .......QIER..WNKFDENIKLNAN..iGSSTNFLDL--
Rp_RPSE503|g40985.t1 .......VAKK.nINIKINFEIDTS-...---VNFFDVTI
Rp_RPSE503|g40994.t1 .......RA--..-------------...-----------
Rp_RPSE503|g41085.t1 .......ALQL..HNLIVNSTKCELV...KQTMEYLGHVI
Rp_RPSE503|g41323.t1 .......ALSK..HNFQLNPVKSI--...-----------
Rp_RPSE503|g41325.t1 .......VLHA..SNFKLNYNKCAFF...QHEISFLGHKI
Rp_RPSE503|g41337.t1 .......WCKS..WKLKLQPTQTELI...-----------
Rp_RPSE503|g41349.t1 .......ALGA..RSLVLNPPKCE--...-----------
Rp_RPSE503|g41513.t1 .......FADN..HILSANTGKKKIIl.iHS---------
Rp_RPSE503|g41529.t1 .......ITQD..FGLTMNIKKTCLMs.lK----------
Rp_RPSE503|g41594.t1 .......FHPS..ITFTHQLETNGS-...---LPFLDVW-
Rp_RPSE503|g41645.t1 .......FDID..IQFTAEPEVDNCL...----SFLDISI
Rp_RPSE503|g41681.t1 .......YSCL..ADQPLNRIKTEAM..fS----------
Rp_RPSE503|g41719.t1 .......ALRS..ANLTLKASKCQFC...RREMRYLGHII
Rp_RPSE503|g41782.t1 .......ITQK..CGLTMNVKKTLIMs.vK----------
Rp_RPSE503|g41811.t1 .......YNKA..SGGKTNEDKTLIL...-----------
Rp_RPSE503|g42080.t1 .......YHPN..IKLN---------...-----------
Rp_RPSE503|g42122.t1 .......IFTE..NKLVLSPSKCEIA...VTKVEFLGHII
Rp_RPSE503|g42397.t1 .......FHKS..IKFTCEEEAANTN...--TLSFLN---
Rp_RPSE503|g42765.t1 .......FDTD..IQFTVEHEIDNS-...---IPFLDISI
Rp_RPSE503|g42809.t1 .......----..-------------...-----------
Rp_RPSE503|g43121.t1 .......K---..----DPNIRISYN..iHDSVEFLD---
Rp_RPSE503|g43149.t1 .......ALRS..ANLTLKTPKCHFC...RRETKYLGHII
Rp_RPSE503|g43279.t1 .......ELDS.nLQM----------...-----------
Rp_RPSE503|g43310.t1 .......L---..-------------...-----------
Rp_RPSE503|g43427.t1 .......ILSQ..HNFQLNPSKCSIF...HQQIDYLSHTI
Rp_RPSE503|g43534.t1 .......YSCL..TDQPINTNKTQAL..fT----------
Rp_RPSE503|g43701.t1 .......HIQA..SGLILHISKCQFC...KIKIKYLGHVV
Rp_RPSE503|g43704.t1 .......WHPN..LTFTLEMEEDN--...--KLPFLDVL-
Rp_RPSE503|g43801.t1 .......WHRN..LHFTVEFEVENS-...---IPFLDVRV
Rp_RPSE503|g44012.t1 .......MLKN..ARFRLNPEKCEIA...QTQTDYLGHNI
Rp_RPSE503|g44022.t1 .......WCKS..WKLKLQPTKTELV...-----------
Rp_RPSE503|g44060.t1 .......----..-------------...-----------
Rp_RPSE503|g44094.t1 .......TLAT..EKLVLNASKCELA...VQRVVVLGHTV
Rp_RPSE503|g44121.t1 .......FHPN..IKLDYHIGKS---...---IPFLDV--
Rp_RPSE503|g44185.t1 .......FHPC..IQFTVQPETNAT-...---IAFLDVL-
Rp_RPSE503|g44200.t1 .......----..-------------...-----------
Rp_RPSE503|g44300.t1 .......----..-------------...-----------
Rp_RPSE503|g44325.t1 .......YSVL..AVQPINYSKTQTM...-----------
Rp_RPSE503|g44656.t1 .......ILKN..ARFRLNPDKCEIA...RTQTEYLGHQI
Rp_RPSE503|g44663.t1 .......----..-------------...-----------
Rp_RPSE503|g44778.t1 .......----..-------------...-----------
Rp_RPSE503|g44796.t1 .......MLKN..AQFRLNPEKCEIA...QTQTDYLGHNV
Rp_RPSE503|g44882.t1 .......FDNC..IVFTCEEEVNNS-...---LPFLDI--
Rp_RPSE503|g45334.t1 .......----..-------------...-----------
Rp_RPSE503|g45371.t1 .......FHPN..IKLEYNIGKS---...---APFLDVL-
Rp_RPSE503|g45389.t1 .......QIDK..WNHFDENIKLFEN..iGSTANFLDLHI
Rp_RPSE503|g45398.t1 .......----..-------------...-----------
Rp_RPSE503|g45440.t1 .......----..-------------...-----------
Rp_RPSE503|g45481.t1 .......KDIN..IKIESTISKS---...---VHFLDVTI
Rp_RPSE503|g45590.t1 .......----..-------------...-----------
Rp_RPSE503|g45631.t1 .......ILKN..ARFRLNLEKWEIA...RTQTEYLGHQI
Rp_RPSE503|g45753.t1 .......QIDR..WSYFDENIKLSEN..iGITADFLDLHI
Rp_RPSE503|g45795.t1 .......LLHA..ANFQINPAKCSIA...VPEIDFLSHTI
Rp_RPSE503|g45869.t1 .......----..-------------...-----------
Rp_RPSE503|g45950.t1 .......----..-------------...-----------
Rp_RPSE503|g45976.t1 .......----..-------------...-----------
Rp_RPSE503|g45993.t1 .......ILKQ..ASFRLNPDKCEIA...QTQTDYLGHHI
Rp_RPSE503|g45999.t1 .......SLYK..HNFQLNPPKCFFV...KQQIDYLGHTI
Rp_RPSE503|g46001.t1 .......HHPN..IKLEYKIGQC---...---LPFLDVL-
Rp_RPSE503|g46132.t1 .......LLQE..ANFKLNVDKCEVA...RTEILFLGHLI
Rp_RPSE503|g46152.t1 .......ILKN..ARFRLNPDKCEIA...RTQTDYLGHNI
Rp_RPSE503|g46226.t1 .......QIDR..WNHFDENIKLLEN..iGSMADFLDLHI
Rp_RPSE503|g46282.t1 .......FHPN..-------IKLEYT..iGKSAPFLDVL-
Rp_RPSE503|g46349.t1 .......WADK..VGL----------...-----------
Rp_RPSE503|g46525.t1 .......----..-------------...-----------
Rp_RPSE503|g46580.t1 .......----..-------------...-----------
Rp_RPSE503|g46668.t1 .......----..-------------...-----------
Rp_RPSE503|g46753.t1 .......LLDR..ENAKDPNIRISYT..iHDSVEFLDVLI
Rp_RPSE503|g46767.t1 .......ILKN..ARFRLN-------...-----------
Rp_RPSE503|g46780.t1 .......----..-------------...-----------
Rp_RPSE503|g46890.t1 .......FHKS..IKFTCEEEAANTN...--TLSFLN---
Rp_RPSE503|g46949.t1 .......----..-------------...-----------
Rp_RPSE503|g47081.t1 .......QIDR..WNHFDENIKLSEN..iGSTADFLDLHI
Rp_RPSE503|g47324.t1 .......----..-------------...-----------
Rp_RPSE503|g47672.t1 .......----..-------------...-----------
Rp_RPSE503|g47792.t1 .......ILKN..TRFRLNPDKCEIA...QTQTEYLGHQI
Rp_RPSE503|g47802.t1 .......ILAK..ANFQVNPDKCSIA...VQEIDFLSHTI
Rp_RPSE503|g47805.t1 .......TLAK..EKFVLNASKCGLA...VQRVVVLGHTV
Rp_RPSE503|g47835.t1 .......FHPS..IKFTRKIEDN---...-DKLEFLDA--
Rp_RPSE503|g48047.t1 .......VSQE..YGITMSIKKTCIM...QCR--------
Rp_RPSE503|g48068.t1 .......WHPN..IKLEYKIS-----...-TSLPFLDV--
Rp_RPSE503|g48174.t1 .......----..IKTDSNIKITTTI...NQSLEYLDVTI
Rp_RPSE503|g48248.t1 .......WCNS..WKLKLQPSKTELV...-----------
Rp_RPSE503|g48433.t1 .......ILAK..ANFQVNPDKCSIA...VQEIDFLSHTI
Rp_RPSE503|g48448.t1 .......LLHE..ANFK---------...-----------
Rp_RPSE503|g48597.t1 .......---E..LNRSDPNISIQWE..gGESVDYLDIT-
Rp_RPSE503|g48734.t1 .......TDPN..IKITTTIS-----...-QTLDYLDVTI
Rp_RPSE503|g49183.t1 .......FHPS..IKLTRKIEDN---...-DKLKFLDIQV
Rp_RPSE503|g49208.t1 .......----..ENDKDPNIRITYT..iHESVKFLDVQV
Rp_RPSE503|g49731.t1 .......ALRS..ANLTLKTSKCHFC...RWETKYLGHII
Rp_RPSE503|g49748.t1 .......ILIN..ARFHFNPDKYEIS...RTQTNYLEYNI
Rp_RPSE503|g49811.t1 .......----..-------------...-----------
Rp_RPSE503|g49895.t1 .......----..-------------...-----------
Rp_RPSE503|g49902.t1 .......----..-------------...-----------
Rp_RPSE503|g49982.t1 .......LLDE..TVTTYPNIKIIIT..iKQALEYLDTTI
Rp_RPSE503|g50051.t1 .......----..-------------...-----------
Rp_RPSE503|g50311.t1 .......ALQL..HNLIVNSTKCELA...KQTMEYLGHVI
Rp_RPSE503|g50501.t1 .......IRGT..IRFTSEFEKNN--...--KLNFLDTT-
Rp_RPSE503|g50536.t1 .......----..-------------...-----------
Rp_RPSE503|g50598.t1 .......----..-------------...-----------
Rp_RPSE503|g50614.t1 .......VTND..FGLTMNIQKTCTMs.lK----------
Rp_RPSE503|g50713.t1 .......LLHT..HNFRLSFEKCTIA...TDSINYLGHHI
Rp_RPSE503|g50786.t1 .......QIDR..WNNFDSNIQFKAQ..lGYSINFLDL--
Rp_RPSE503|g50873.t1 .......----..-TQTDSNIKITTT..iSQTLDYLDVTI
Rp_RPSE503|g51117.t1 .......----..-------------...-----------
Rp_RPSE503|g51233.t1 .......----..-------------...-----------
Rp_RPSE503|g51425.t1 .......----..-------------...-----------
Rp_RPSE503|g51686.t1 .......----..-------------...-----------
Rp_RPSE503|g52087.t1 .......TLRQ..ARFRLNPDKCEIA...RTQTDYLGHRI
Rp_RPSE503|g52129.t1 .......----..-------------...-----------
Rp_RPSE503|g52381.t1 .......WCKS..WKLKLQPTKTELV...-----------
Rp_RPSE503|g52657.t1 .......----..-------------...-----------
Rp_RPSE503|g52677.t1 .......----..-------------...-----------
Rp_RPSE503|g52945.t1 .......RLND..ANFRLNIDKC---...-----------
                                                             
