# Supplementary material for: Evolutionary dynamics of transposable elements in bdelloid rotifers
Source: eLife. 2021 Feb 5;10:e63194. doi: 10.7554/eLife.63194 (PMC7943196; doi:10.7554/eLife.63194)
Supplement: Figure 5—source data 1. [file elife-63194-fig5-data1.zip › Figure 5--source data 1. Reverse transcriptase alignments and phylogenies/Rg_MAG3.hmmalign.clustal.treefile]

(AI1M_Yeast:0.4816466445,((((((((((((Athena_Av:1.2388045596,(Athena_Hc:0.1949786771,Athena_Pr:0.1815642353)51.8_91:0.0508168138)91.1_82:0.2423271286,((Rg_MAG3_g15196.t1:0.1627010267,Rg_MAG3_g65085.t1:0.0252925495)80.5_86:0.0531900028,(Rg_MAG3_g26711.t1:0.0312955055,((Rg_MAG3_g27745.t1:0.0103039427,Rg_MAG3_g81766.t1:0.0115672432)0_35:0.0002608146,Rg_MAG3_g38346.t1:0.0108005748)76.2_93:0.0071648838)93.7_94:0.0510723295)86.7_86:0.1174927211)44.3_68:0.0294558954,(((((((Rg_MAG3_g7893.t1:0.4274707276,(Rg_MAG3_g15747.t1:0.2137248631,(Rg_MAG3_g18020.t1:0.0268155612,((Rg_MAG3_g18021.t1:0.1556637159,Rg_MAG3_g20319.t1:0.0000021321)44.9_97:0.0259008785,(Rg_MAG3_g23956.t1:0.0106612281,(Rg_MAG3_g30501.t1:0.0000021107,Rg_MAG3_g36743.t1:0.0000021080)79.4_100:0.0318638923)0_7:0.0000020642)62_86:0.0152268432)92.7_100:0.2331824947)35.9_96:0.0964474975)95.1_96:0.1027130385,(Rg_MAG3_g12521.t1:0.0927079352,(Rg_MAG3_g15093.t1:0.0411281339,Rg_MAG3_g36109.t1:0.0133403004)95.3_100:0.0531819330)99.2_100:0.1512939725)99.5_100:0.1864639047,((Rg_MAG3_g9015.t1:0.0441617381,(Rg_MAG3_g15218.t1:0.7707020133,Rg_MAG3_g33489.t1:0.0000023809)87_94:0.0451162485)100_96:0.3617787276,Rg_MAG3_g14547.t1:0.1452618226)16.5_76:0.0185919545)96.5_85:0.0944227552,(Rg_MAG3_g16357.t1:0.0077863961,Rg_MAG3_g59679.t1:0.0271294256)100_100:0.2888072773)93.9_81:0.0679812173,(((Rg_MAG3_g8990.t1:0.2388459321,Rg_MAG3_g18578.t1:0.0992271425)16.4_64:0.0243034883,(Rg_MAG3_g22722.t1:0.0209647558,Rg_MAG3_g46468.t1:0.0000022700)99.8_100:0.1765355720)97.1_98:0.2080520509,(Rg_MAG3_g26211.t1:0.0509961005,Rg_MAG3_g63173.t1:0.0388930129)96.1_100:0.1837602551)96.8_99:0.1667612903)93_81:0.0697752689,((Rg_MAG3_g20201.t1:0.0381982209,Rg_MAG3_g42262.t1:0.0000021096)98.9_100:0.2398279929,Rg_MAG3_g47609.t1:0.1827378042)85.8_81:0.1113934123)98.3_99:0.1390312491,(Rg_MAG3_g8054.t1:0.2713593233,Rg_MAG3_g18993.t1:0.1134835517)99.2_100:0.1639211362)96_99:0.1380467794)99.2_93:0.2364104615,((((((((((((AthenaL2_Av:0.2221475822,AthenaL3_Av:0.1307361565)92.2_96:0.0522363576,((Rg_MAG3_g19585.t1:0.1004728414,Rg_MAG3_g28069.t1:0.0433729912)73.1_93:0.0659949026,Rg_MAG3_g23994.t1:0.1154130149)94.3_93:0.0559603045)54.1_92:0.0205304440,(Rg_MAG3_g26472.t1:0.1303554971,(Rg_MAG3_g27203.t1:0.0476358130,(Rg_MAG3_g29804.t1:0.0169806197,Rg_MAG3_g40686.t1:0.0188950059)91.1_100:0.0357163926)71.4_100:0.0264776882)93.4_97:0.1078082963)89.4_93:0.0557231971,Rg_MAG3_g57594.t1:0.0581089327)39.2_55:0.0168114559,Rg_MAG3_g17496.t1:0.0188882727)82.1_57:0.0115742545,(((Rg_MAG3_g7942.t1:0.1257328310,(((Rg_MAG3_g9478.t1:0.0096278437,Rg_MAG3_g31286.t1:0.0000021080)0_99:0.0000021518,Rg_MAG3_g26729.t1:0.0252634513)87.7_100:0.0134194731,(Rg_MAG3_g15105.t1:0.1268251314,Rg_MAG3_g35849.t1:0.0334049770)75.4_100:0.0172237208)72.2_100:0.0062617712)100_100:0.1167270142,((Rg_MAG3_g11279.t1:0.0084683600,(((Rg_MAG3_g13678.t1:0.0413219182,(Rg_MAG3_g27446.t1:0.0000026666,Rg_MAG3_g40006.t1:0.0579472669)88.5_100:0.0142915937)80.9_98:0.0100555253,(Rg_MAG3_g21872.t1:0.0460301951,Rg_MAG3_g33812.t1:0.0212542606)0_65:0.0000027579)88.5_65:0.0085409340,Rg_MAG3_g20406.t1:0.0169106651)74.1_65:0.0044020729)86.3_69:0.0112682263,((Rg_MAG3_g11280.t1:0.0125870515,(Rg_MAG3_g22338.t1:0.0085659358,Rg_MAG3_g29845.t1:0.0345725842)71.1_98:0.0083749803)0_70:0.0000025026,(Rg_MAG3_g28481.t1:0.0000027744,Rg_MAG3_g29806.t1:0.0000028142)99.1_100:0.0671571940)0_77:0.0050444138)89.9_95:0.0182755885)72.4_64:0.0118683340,Rg_MAG3_g13664.t1:0.1226387181)71.8_34:0.0061373054)100_92:0.1432281365,(((Rg_MAG3_g20878.t1:0.0193801364,Rg_MAG3_g59478.t1:0.0097971026)99.5_100:0.1020987777,(((Rg_MAG3_g22666.t1:0.0198061046,Rg_MAG3_g41070.t1:0.2673002911)67.3_76:0.0207655124,Rg_MAG3_g61486.t1:0.0000027625)0_4:0.0000021226,Rg_MAG3_g65266.t1:0.0116161847)0_3:0.0000023144)85.1_79:0.0325630588,Rg_MAG3_g42240.t1:0.0526822221)75.1_79:0.0110106883)93_74:0.0383359695,Rg_MAG3_g35085.t1:0.1063323607)90.2_96:0.0495638363,Rg_MAG3_g27302.t1:0.1708526355)91.1_96:0.0930754764,(Rg_MAG3_g10224.t1:0.0746641651,Rg_MAG3_g28070.t1:0.0904547137)95.6_96:0.0871144991)84.9_90:0.0493155225,(((((((((Rg_MAG3_g9842.t1:0.0479468038,(Rg_MAG3_g14500.t1:0.4591268778,(Rg_MAG3_g17361.t1:0.1257798352,Rg_MAG3_g57555.t1:0.2982983225)65.1_44:0.0493487807)91.9_36:0.0624581885)83.7_36:0.0477856641,Rg_MAG3_g59754.t1:0.0282343430)92.2_46:0.0911666557,Rg_MAG3_g43848.t1:0.0663985341)63.3_40:0.0249104684,(Rg_MAG3_g30251.t1:0.0693466726,(Rg_MAG3_g34088.t1:0.3179775865,Rg_MAG3_g47795.t1:0.1079452415)78.6_100:0.0865642485)76_75:0.0468335952)77.5_36:0.0229035222,(Rg_MAG3_g26739.t1:0.0000026309,Rg_MAG3_g34680.t1:0.0652932125)79.2_68:0.0400396283)97.8_44:0.1066619276,Rg_MAG3_g54456.t1:0.3015156190)74.7_5:0.0204778420,Rg_MAG3_g37972.t1:0.1311663494)48_5:0.0241440686,Rg_MAG3_g52355.t1:0.0810065472)90.2_51:0.0847210059,Rg_MAG3_g59789.t1:0.3275407946)95.4_93:0.1132409410)98.6_99:0.2207710100,((AthenaM_Av:0.3399182991,((((Rg_MAG3_g21581.t1:0.0060694914,Rg_MAG3_g49949.t1:0.0235536714)72.2_96:0.0101691394,Rg_MAG3_g47928.t1:0.0504119317)80.4_95:0.0254121282,Rg_MAG3_g23882.t1:0.0282386466)43.3_91:0.0742156433,Rg_MAG3_g26672.t1:0.0626728522)38.3_94:0.0842552913)91.4_99:0.2506157517,AthenaO_Av:0.3665653878)99_100:0.2915182150)99.9_100:0.3818562227)50.8_59:0.0894534094,((((Rg_MAG3_g2013.t1:0.0736052431,Rg_MAG3_g24547.t1:0.0233306294)99_100:0.1080757034,Rg_MAG3_g48831.t1:0.1521987846)46.3_100:0.0190832054,((((Rg_MAG3_g11919.t1:0.0647672877,Rg_MAG3_g39381.t1:0.0128899554)77.9_100:0.0197685780,Rg_MAG3_g53107.t1:0.0277568914)97.2_100:0.0948594242,Rg_MAG3_g32219.t1:0.1573714393)84.5_74:0.0495836233,Rg_MAG3_g15828.t1:0.0955049161)88.8_74:0.0837664750)97.1_100:0.2804308275,Rg_MAG3_g12424.t1:0.2638078319)97.8_100:0.3979684942)89.1_97:0.0889547467,(((((((((Rg_MAG3_g903.t1:0.0105625524,((Rg_MAG3_g40211.t1:0.0134300567,Rg_MAG3_g85808.t1:0.0000021080)86.8_100:0.0319495990,Rg_MAG3_g53834.t1:0.0157011282)98.3_96:0.0678513904)94.7_96:0.0486790336,Rg_MAG3_g36966.t1:0.1477358594)97.8_97:0.0567633354,(((Rg_MAG3_g2876.t1:0.0401691597,((((Rg_MAG3_g31924.t1:0.0127108574,((Rg_MAG3_g39914.t1:0.0043786897,Rg_MAG3_g59183.t1:0.0000022657)55_58:0.0149011769,(Rg_MAG3_g60066.t1:0.0000027901,Rg_MAG3_g63050.t1:0.0179645592)56.1_52:0.0135709089)0_46:0.0000023438)0_75:0.0000022058,Rg_MAG3_g60537.t1:0.0000021080)36_98:0.0088064624,((Rg_MAG3_g34826.t1:0.0100821956,Rg_MAG3_g64789.t1:0.0398701310)0_83:0.0009056607,Rg_MAG3_g51176.t1:0.0407093415)77.5_89:0.0107011223)27.3_85:0.0089576191,Rg_MAG3_g34189.t1:0.0475840694)36.9_83:0.0125791922)28.8_80:0.0163235658,Rg_MAG3_g24856.t1:0.1322720486)90.6_89:0.0333207230,((Rg_MAG3_g23680.t1:0.0000029636,Rg_MAG3_g41896.t1:0.0882837016)78.4_100:0.0622670201,(((Rg_MAG3_g23942.t1:0.3255667383,Rg_MAG3_g31496.t1:0.0283689466)96.9_98:0.1989302026,Rg_MAG3_g27264.t1:0.1535320338)82.7_96:0.1484317339,Rg_MAG3_g24775.t1:0.0230517203)21.4_94:0.0281058917)92.6_96:0.0821826000)82.2_87:0.0186976641)93.1_98:0.0502131258,Rg_MAG3_g24621.t1:0.0506279062)99.9_100:0.2470358995,Rg_MAG3_g16866.t1:0.3076734876)93.1_95:0.0859103531,((((((((((Rg_MAG3_g3021.t1:0.0479266294,(((((((Rg_MAG3_g11758.t1:0.0126908395,Rg_MAG3_g12744.t1:0.0259820237)80_98:0.0129688729,Rg_MAG3_g37313.t1:0.0000020628)90.8_97:0.0342250101,(Rg_MAG3_g29959.t1:0.0417962839,((Rg_MAG3_g48830.t1:0.0000021080,Rg_MAG3_g56813.t1:0.0000021603)0_86:0.0000023589,Rg_MAG3_g60826.t1:0.0000021080)0_97:0.0064863684)18.7_86:0.0065362805)0_46:0.0000020637,Rg_MAG3_g24563.t1:0.0084929085)0_20:0.0000020132,(((((((Rg_MAG3_g24924.t1:0.0255343955,Rg_MAG3_g33937.t1:0.0177494525)0_20:0.0000021080,Rg_MAG3_g41542.t1:0.0041939713)0_18:0.0000023568,Rg_MAG3_g46964.t1:0.0000021080)0_25:0.0000020155,Rg_MAG3_g40977.t1:0.0041937857)0_87:0.0041338957,Rg_MAG3_g82185.t1:0.0000021080)0_47:0.0000010010,Rg_MAG3_g66295.t1:0.0000021080)0_9:0.0000020111,Rg_MAG3_g27572.t1:0.0115025481)0_20:0.0000010282)0_32:0.0000026227,Rg_MAG3_g39048.t1:0.0134641699)0_50:0.0024489373,Rg_MAG3_g20573.t1:0.0134426429)91.6_63:0.0408043592)73.8_56:0.0071939734,Rg_MAG3_g58459.t1:0.0244901845)78.1_62:0.0073465406,(((Rg_MAG3_g31670.t1:0.0000021838,Rg_MAG3_g65461.t1:0.0109038208)83.4_100:0.0080144775,Rg_MAG3_g49416.t1:0.0000021080)0.4_55:0.0197371365,Rg_MAG3_g31866.t1:0.0496744905)0_58:0.0000026617)87.2_70:0.0158609408,((Rg_MAG3_g37583.t1:0.0631113257,Rg_MAG3_g53979.t1:0.0000022891)0_68:0.0042296454,Rg_MAG3_g51757.t1:0.0199984590)91.7_70:0.0257923237)81.9_85:0.0231793313,Rg_MAG3_g67244.t1:0.0000026314)0_54:0.0000022290,Rg_MAG3_g66439.t1:0.0165713954)97.1_100:0.0982622465,((Rg_MAG3_g11423.t1:0.0329083885,Rg_MAG3_g34793.t1:0.0068942298)88.9_100:0.0356180722,Rg_MAG3_g12135.t1:0.0390769877)99_100:0.0976234157)41.6_44:0.0364123153,(((Rg_MAG3_g30789.t1:0.0569814926,(Rg_MAG3_g32961.t1:0.0000026179,Rg_MAG3_g58586.t1:0.0000021080)77.1_100:0.0065944863)78_100:0.0077136650,Rg_MAG3_g48451.t1:0.0000024734)93.4_100:0.0547180142,Rg_MAG3_g39973.t1:0.0000024297)96.6_100:0.0815004684)93.2_80:0.0691229315,((((((((((Rg_MAG3_g4662.t1:0.0940026723,Rg_MAG3_g27834.t1:0.0991942781)100_92:0.1883395921,Rg_MAG3_g32953.t1:0.0212383286)63.2_91:0.0160280344,Rg_MAG3_g10055.t1:0.0730940465)96.3_89:0.0357216054,(Rg_MAG3_g43763.t1:0.0000022425,Rg_MAG3_g82870.t1:0.0000023990)63.6_100:0.0090453885)0_76:0.0000021606,Rg_MAG3_g19337.t1:0.0770751367)100_78:0.0936462497,((Rg_MAG3_g9737.t1:0.0570433388,(Rg_MAG3_g18043.t1:0.0098355800,((Rg_MAG3_g20825.t1:0.0169431444,Rg_MAG3_g31136.t1:0.0123612970)0_97:0.0024846422,Rg_MAG3_g42297.t1:0.0204283153)50.3_97:0.0111534902)0_48:0.0000020072)79.8_51:0.0048685853,((((Rg_MAG3_g27786.t1:0.0311590997,(Rg_MAG3_g30030.t1:0.0183504831,Rg_MAG3_g43936.t1:0.0883268339)67.7_100:0.0350629385)96.1_100:0.0691521321,(Rg_MAG3_g79450.t1:0.0000021080,Rg_MAG3_g86068.t1:0.0000021080)0_82:0.0000024988)84.4_80:0.0263151422,Rg_MAG3_g58941.t1:0.0504443792)98.7_81:0.1121728030,((((Rg_MAG3_g29490.t1:0.0354551081,Rg_MAG3_g32952.t1:0.0000021080)0_60:0.0000023066,Rg_MAG3_g32931.t1:0.0255186174)0_43:0.0000027723,Rg_MAG3_g59205.t1:0.0208289237)47.9_46:0.0068955540,Rg_MAG3_g53205.t1:0.0293728071)0_36:0.0000022553)99.3_80:0.0441984856)68.2_67:0.0023390698)39.7_57:0.0059641954,(((((((Rg_MAG3_g15123.t1:0.0234202844,Rg_MAG3_g77776.t1:0.2426326398)99.7_99:0.5300642188,(Rg_MAG3_g63815.t1:0.0000026164,Rg_MAG3_g63849.t1:0.0000021080)0_89:0.0000021148)81_70:0.0631800551,(Rg_MAG3_g32816.t1:0.0051026271,Rg_MAG3_g55092.t1:0.0879674103)86.5_55:0.0123538065)0_46:0.0000623264,Rg_MAG3_g83534.t1:0.0000021080)0_31:0.0052089211,Rg_MAG3_g60628.t1:0.0621275634)0_8:0.0000021292,Rg_MAG3_g56247.t1:0.0131979289)0_8:0.0000023982,Rg_MAG3_g20858.t1:0.1893340502)0_6:0.0000021486)78.9_42:0.0057944787,(((Rg_MAG3_g25050.t1:0.0082086071,(Rg_MAG3_g34525.t1:0.0583085823,(Rg_MAG3_g59872.t1:0.0104530574,((Rg_MAG3_g66746.t1:0.0000024184,Rg_MAG3_g71137.t1:0.0000028322)92.2_88:0.1028546676,Rg_MAG3_g81914.t1:0.0000026600)0_73:0.0000020528)0_78:0.0011808747)79.6_67:0.0087635164)2_66:0.0077544207,Rg_MAG3_g53984.t1:0.0145355560)0_49:0.0000020158,((Rg_MAG3_g27958.t1:0.0000021175,Rg_MAG3_g30864.t1:0.0325876711)20.8_99:0.0129232371,Rg_MAG3_g37653.t1:0.0135237891)0_84:0.0005840905)76.7_18:0.0080433102)60.8_17:0.0063785646,(Rg_MAG3_g7171.t1:0.0385978171,Rg_MAG3_g12590.t1:0.0336077385)75.2_63:0.0161671518)85.7_93:0.0160476535,(Rg_MAG3_g25760.t1:0.0090474678,Rg_MAG3_g85692.t1:0.0000023064)75.7_97:0.0090612946)98_100:0.1256209223)100_100:0.2951611913,(Rg_MAG3_g9187.t1:0.0159314937,Rg_MAG3_g37537.t1:0.1619619199)99.1_100:0.2608386791)52.4_84:0.0715562735)52.6_84:0.0433784164,((Rg_MAG3_g2318.t1:0.0261732156,Rg_MAG3_g27654.t1:0.0287999995)93.2_100:0.0810427628,(Rg_MAG3_g33968.t1:0.0761823848,Rg_MAG3_g44704.t1:0.0050694375)100_100:0.2427502522)99.7_100:0.1677905978)96.8_96:0.0764802523,((((((Rg_MAG3_g10496.t1:0.0123467839,(Rg_MAG3_g11432.t1:0.0710017107,((Rg_MAG3_g13762.t1:0.0246883530,(Rg_MAG3_g21802.t1:0.0125850050,(Rg_MAG3_g33344.t1:0.0000022948,Rg_MAG3_g47583.t1:0.0377231725)95.5_100:0.0924003237)82.1_100:0.0536298686)74.9_100:0.0181121933,((Rg_MAG3_g16062.t1:0.0000024261,Rg_MAG3_g61374.t1:0.0345903951)78.5_98:0.0158390925,Rg_MAG3_g33245.t1:0.0458846534)86.9_96:0.0189416632)91.2_96:0.0352127794)98.7_96:0.0747345914)74.6_85:0.0065105024,((((Rg_MAG3_g15172.t1:0.1179747367,Rg_MAG3_g39819.t1:0.0226820543)76.4_95:0.0069273296,Rg_MAG3_g30808.t1:0.0750198120)0_71:0.0000023771,Rg_MAG3_g25878.t1:0.0681623627)75.9_78:0.0050697537,(Rg_MAG3_g29058.t1:0.0299958744,(Rg_MAG3_g38381.t1:0.0212149901,Rg_MAG3_g54742.t1:0.0846174722)100_100:0.1346905245)75.7_80:0.0071182585)0_50:0.0000022250)90.8_95:0.0295045970,(((Rg_MAG3_g18429.t1:0.3505838625,Rg_MAG3_g46728.t1:0.0196138196)58.9_55:0.0195243511,Rg_MAG3_g51882.t1:0.0603023533)74_55:0.0192908360,(Rg_MAG3_g27049.t1:0.0764798054,Rg_MAG3_g59265.t1:0.0484929194)76.7_84:0.0254411311)86.9_57:0.0466108387)92.6_78:0.0552144086,Rg_MAG3_g12697.t1:0.2084375159)56.5_72:0.0101327832,(Rg_MAG3_g17961.t1:0.1111289405,Rg_MAG3_g59166.t1:0.0166215043)85_100:0.0474211606)87.4_99:0.0551140246,Rg_MAG3_g38614.t1:0.1345345244)97.9_100:0.1210435994)94.2_97:0.0892464664,(Rg_MAG3_g10071.t1:0.3410163910,(Rg_MAG3_g18035.t1:0.0496628799,((Rg_MAG3_g22265.t1:0.1540565327,(Rg_MAG3_g24022.t1:0.0464302894,Rg_MAG3_g29161.t1:0.0252157483)96.6_100:0.0525033422)0_90:0.0000027500,Rg_MAG3_g34613.t1:0.0122849541)74.8_100:0.0183119543)98.6_100:0.1252631542)58.5_71:0.0914072536)97.6_97:0.1599285996)92.9_97:0.1834594130,(Rg_MAG3_g40143.t1:0.7565364910,Rg_MAG3_g51049.t1:0.6726002482)99.3_100:0.4731516019)81.8_99:0.1514080542,Rg_MAG3_g17033.t1:0.9984735086)78_99:0.0737460876,(((Cercyon_Sm:0.7489643358,(((Neptune_Fr:1.0686073240,pseudo_Shark:0.8199252047)99.1_100:0.7552748484,Poseidon_Tn:0.3885952934)85.6_100:0.2251680690,Penelope_Dv:0.5423789111)89.3_100:0.2026375160)99.4_100:0.5040067968,((((((Penelope1_Av:0.1130027667,(Penelope1a_Av:0.1428935662,((Rg_MAG3_g2591.t1:0.2138039060,Rg_MAG3_g37557.t1:0.1072627884)96.2_100:0.2666478329,(Rg_MAG3_g9739.t1:0.0000021661,Rg_MAG3_g35188.t1:0.2307878610)88.9_97:0.1037236900)66.5_97:0.0344109045)87.2_97:0.0562934857)100_100:0.2023476143,(((Penelope2_Av:0.3877345756,Rg_MAG3_g41581.t1:0.2809681704)92.3_100:0.1125107296,Rg_MAG3_g36928.t1:0.1760079087)92_95:0.0946544482,(Rg_MAG3_g15329.t1:0.0000026990,Rg_MAG3_g38703.t1:0.0000021406)98.7_100:0.2876388412)94.3_95:0.1227837982)79.5_78:0.0926157444,(Rg_MAG3_g18140.t1:0.0761858648,Rg_MAG3_g31909.t1:0.2076508920)98.2_100:0.1817417027)93.8_78:0.1675626154,(Penelope2a_Av:0.2528802187,Rg_MAG3_g24584.t1:0.2404895427)99.8_100:0.3713926743)93.5_99:0.2344110440,(Rg_MAG3_g10844.t1:0.2245335949,Rg_MAG3_g14439.t1:0.2484165746)97.2_100:0.3752797400)77.2_98:0.1347751125,(((((Penelope3_Av:0.1880235935,(Penelope3b_Av:0.3766190540,((Rg_MAG3_g17008.t1:0.0418913255,((((Rg_MAG3_g26192.t1:0.0182643459,Rg_MAG3_g33975.t1:0.0616762626)80.1_92:0.0228606051,(Rg_MAG3_g30814.t1:0.0220859230,Rg_MAG3_g34035.t1:0.0000021080)0_97:0.0000020385)99.3_92:0.0550903803,(Rg_MAG3_g30454.t1:0.0082429148,Rg_MAG3_g41159.t1:0.0078444802)77.1_99:0.0095902346)99.4_100:0.0550676051,Rg_MAG3_g38366.t1:0.0423257228)78.2_100:0.0090130297)82.9_100:0.0369382315,Rg_MAG3_g39057.t1:0.0565211464)92.1_100:0.1128944218)98.4_100:0.1824762499)97.5_100:0.1755019188,Penelope3a_Av:0.6422639310)79.9_100:0.0786670260,((Rg_MAG3_g15507.t1:0.1134226148,Rg_MAG3_g29828.t1:0.0000746193)97.3_100:0.2439353797,Rg_MAG3_g35246.t1:0.3418379403)22.8_94:0.1332936426)82.5_99:0.0781418765,(Penelope5a_Av:0.5761697870,(Rg_MAG3_g13659.t1:0.0374385856,(Rg_MAG3_g19112.t1:0.0125589654,Rg_MAG3_g59705.t1:0.0000021080)86.6_100:0.0464514709)99.3_100:0.3875423777)99.4_100:0.3284041820)71.5_99:0.0977713175,((((Rg_MAG3_g11837.t1:0.0109544815,Rg_MAG3_g50915.t1:0.0339298547)20.7_28:0.0581773937,Rg_MAG3_g30474.t1:0.0559026312)96.1_100:0.1906739514,(((Rg_MAG3_g18472.t1:0.1183615317,Rg_MAG3_g27846.t1:0.0326861594)86.2_93:0.0663578804,Rg_MAG3_g27422.t1:0.2097956301)9.2_67:0.0317466523,Rg_MAG3_g48638.t1:0.2859359648)91.2_93:0.1204416859)95.2_93:0.1926370074,Rg_MAG3_g14840.t1:0.7313368439)91.4_100:0.1805494870)97.3_100:0.2285522153)95.7_98:0.1837131876)90.3_100:0.1525033063,((((Rg_MAG3_g8163.t1:0.2221535086,Rg_MAG3_g66522.t1:0.0000021080)0_95:0.0000020160,Rg_MAG3_g52220.t1:0.0000026666)86.2_100:0.0653358321,Rg_MAG3_g46086.t1:0.2312932451)54.9_96:0.0761349913,(Rg_MAG3_g25715.t1:0.5257621270,Rg_MAG3_g58174.t1:0.1666008169)57.6_82:0.1996439725)100_100:0.5969479247)92.8_100:0.2070059363)99.4_100:0.6185304299,((TERT1_Calb:1.3701416302,TERT_Schpo:0.9939922256)83.1_100:0.3188450379,(TERT_Giain:2.0348447559,TERT_Ratno:0.6602834066)89.4_99:0.4037584274)97.5_99:0.5884219956)95.1_99:0.4415407219,((((((BEL_Drome:1.0401261291,Pao_Bmori:1.0940413099)95.7_100:0.7047387596,Pat_Panre:1.1516176401)74.3_66:0.1703091640,((((((Cer1_Caeel:0.0137964686,Ty3_Caeel:0.0102972113)99.7_100:0.4324514725,pol_CERV:0.9000485846)90.5_88:0.1683196245,(((Gypsy_Drome:0.7058721993,Ty3_Yeast:0.3342695933)85_73:0.1142947188,(Tf2_Schpo:0.6058139102,(Rg_MAG3_g3002.t1:0.0000024066,Rg_MAG3_g20299.t1:0.1101114407)99.6_100:0.5304298750)82.4_99:0.1621307530)90.3_73:0.1110007736,(((((((((((Juno1_Av:0.0000025629,Juno4_Av:0.0122422477)86_100:0.0313987519,((((((Rg_MAG3_g15530.t1:0.0532731394,((((Rg_MAG3_g32257.t1:0.0000021096,Rg_MAG3_g65508.t1:0.0000021080)0_81:0.0000029846,(Rg_MAG3_g76566.t1:0.0000025845,Rg_MAG3_g78508.t1:0.0000029234)37.9_94:0.0174354328)0_82:0.0000029442,Rg_MAG3_g35182.t1:0.0000021080)0_89:0.0000028763,Rg_MAG3_g77443.t1:0.0154661888)84.2_100:0.0163097841)75.4_85:0.0134534467,Rg_MAG3_g31062.t1:0.0152862366)88.2_85:0.0240596111,((Rg_MAG3_g27976.t1:0.0095198838,Rg_MAG3_g36314.t1:0.0237061243)41.1_91:0.0058012158,Rg_MAG3_g29057.t1:0.0000023074)90.5_94:0.0294407149)0.9_24:0.0146449124,(Rg_MAG3_g38415.t1:0.0000028797,Rg_MAG3_g61992.t1:0.0159237214)95.6_100:0.1010361368)0_64:0.0000021818,Rg_MAG3_g69649.t1:0.0000028130)65.5_83:0.0417761105,Rg_MAG3_g73429.t1:0.0000021133)0_89:0.0023751306)99.4_100:0.1356423806,(Rg_MAG3_g4977.t1:0.1234540490,Rg_MAG3_g10271.t1:0.0586751677)91.1_99:0.1299152807)60.1_94:0.0331956980,Rg_MAG3_g10143.t1:0.2128096171)64.9_91:0.0462089474,(((((Rg_MAG3_g10207.t1:0.0990295573,((Rg_MAG3_g15584.t1:0.0724445321,Rg_MAG3_g30373.t1:0.0260123149)85.7_100:0.0152291825,(Rg_MAG3_g15724.t1:0.1473593838,(Rg_MAG3_g24706.t1:0.0058664775,(Rg_MAG3_g55968.t1:0.0000024088,Rg_MAG3_g85689.t1:0.0077272946)33.6_100:0.0090051993)0_98:0.0055196792)0_89:0.0000020110)97.1_98:0.0358005452)88.2_86:0.0168190372,((Rg_MAG3_g20199.t1:0.0058382141,Rg_MAG3_g28138.t1:0.0083324649)0_61:0.0000026249,(((Rg_MAG3_g28324.t1:0.0179492028,Rg_MAG3_g64225.t1:0.0000021080)77.8_100:0.0085344913,Rg_MAG3_g40520.t1:0.0433457615)71.7_100:0.0042639932,Rg_MAG3_g55047.t1:0.0118761084)95.8_100:0.0229558782)0_59:0.0000022272)0_53:0.0173970026,Rg_MAG3_g76748.t1:0.0130546951)0_69:0.0003685119,Rg_MAG3_g61635.t1:0.0111750907)0_49:0.0000029802,(Rg_MAG3_g14163.t1:0.0916421269,Rg_MAG3_g21079.t1:0.0116773597)0_95:0.0001209465)99.9_100:0.1472265098)54.4_82:0.0882515614,((((Juno2_Av:0.0592841230,((((((Rg_MAG3_g8486.t1:0.1183878371,Rg_MAG3_g77691.t1:0.0000023977)81_100:0.0280168970,Rg_MAG3_g46510.t1:0.0248822203)77.9_92:0.0115337109,Rg_MAG3_g41101.t1:0.0121346810)0_61:0.0000020143,Rg_MAG3_g84947.t1:0.0000028265)66_99:0.0194345640,Rg_MAG3_g84058.t1:0.0186552179)86.7_99:0.0350044186,(((Rg_MAG3_g11145.t1:0.0000026533,Rg_MAG3_g65537.t1:0.0159019868)0_95:0.0037911743,Rg_MAG3_g85523.t1:0.0000026666)52.5_97:0.0164730693,((Rg_MAG3_g14298.t1:0.0484565512,Rg_MAG3_g23687.t1:0.0125420286)0_85:0.0000023378,(Rg_MAG3_g18290.t1:0.0218987307,Rg_MAG3_g35648.t1:0.0312750580)99.4_100:0.1254356393)61.5_91:0.0548775273)92_96:0.0349064215)70.3_69:0.0062658198)78.4_74:0.0119894559,Rg_MAG3_g59139.t1:0.0343916926)0_58:0.0000021316,Rg_MAG3_g83593.t1:0.0000021080)0_51:0.0000027587,Rg_MAG3_g61923.t1:0.0277548177)97_100:0.1366221888)98.1_99:0.1838763808,(Juno3_Av:0.0589091776,(Rg_MAG3_g822.t1:0.0518177284,Rg_MAG3_g24651.t1:0.1690402584)46.8_95:0.0420457259)99.8_100:0.2669368115)95.8_99:0.1338148470,((Rg_MAG3_g9556.t1:0.1072631505,Rg_MAG3_g26398.t1:0.0164259024)96.6_100:0.1080472329,((Rg_MAG3_g28010.t1:0.0936291181,Rg_MAG3_g41613.t1:0.0803688552)92_100:0.0752024790,((Rg_MAG3_g29491.t1:0.0249725402,Rg_MAG3_g39514.t1:0.0054863423)95.6_100:0.0730961542,((Rg_MAG3_g31245.t1:0.0000021080,Rg_MAG3_g62330.t1:0.0166703978)0_91:0.0000021080,Rg_MAG3_g44145.t1:0.0227475790)97.1_100:0.0957623361)63.6_100:0.0225263833)83.6_100:0.0435312034)100_100:0.2998890111)78.5_96:0.0275269314,((((((((((((((Vesta1a_Av:0.1138981859,Vesta_Pr:0.1840279725)89.4_97:0.0441117751,Vesta1b_Av:0.0795073278)81.4_96:0.0261494466,Rg_MAG3_g37606.t1:0.0550564676)92.3_58:0.0288471788,(Rg_MAG3_g8667.t1:0.0110957235,Rg_MAG3_g31939.t1:0.1045188408)68.1_60:0.0283895174)11_62:0.0040610311,Rg_MAG3_g24031.t1:0.1023487441)85.4_82:0.0218698389,Rg_MAG3_g9401.t1:0.0617316815)89_94:0.0375211733,Rg_MAG3_g51595.t1:0.1047682334)41.8_86:0.0475980803,(((((Rg_MAG3_g2486.t1:0.1107031904,Rg_MAG3_g4412.t1:0.0347242936)78.3_99:0.0365970630,(Rg_MAG3_g24164.t1:0.0239296795,Rg_MAG3_g27384.t1:0.0244183922)97.9_100:0.0487135310)72.8_35:0.0075486031,((Rg_MAG3_g6194.t1:0.0802134316,Rg_MAG3_g33515.t1:0.0590711775)29.5_97:0.0567144724,Rg_MAG3_g40774.t1:0.1434015472)83.6_92:0.0533208988)8.5_30:0.0109191992,Rg_MAG3_g17626.t1:0.1043302001)92.4_97:0.0591682074,Rg_MAG3_g18680.t1:0.1467592579)76.2_94:0.0415558058)68.8_95:0.0321246732,((Vesta4a_Av:0.1500029295,((Rg_MAG3_g10060.t1:0.0366820966,Rg_MAG3_g23013.t1:0.0369452831)93_100:0.1170081698,(((Rg_MAG3_g24846.t1:0.0935804346,Rg_MAG3_g81765.t1:0.0000021080)0_96:0.0000021286,Rg_MAG3_g33436.t1:0.0000021080)79.5_100:0.0064071131,(Rg_MAG3_g30383.t1:0.0114529556,(Rg_MAG3_g47369.t1:0.0057284300,Rg_MAG3_g59450.t1:0.0238866262)79.8_98:0.0058257242)0_11:0.0000020422)89.3_95:0.0431734265)89.2_100:0.0687604944)95.6_100:0.1020767083,Vesta4b_Av:0.1960610599)100_100:0.3689586335)96.7_100:0.1260434286,(((((Vesta2_Av:0.1696504227,Rg_MAG3_g27590.t1:0.1725351980)74_56:0.0398382648,(((((((Rg_MAG3_g5983.t1:0.2026647090,((Rg_MAG3_g11936.t1:0.0646806673,Rg_MAG3_g58211.t1:0.0065515066)37.7_74:0.0105387581,Rg_MAG3_g29032.t1:0.0144546575)0_64:0.0000021752)84.2_26:0.0206258656,((Rg_MAG3_g24625.t1:0.0000029539,Rg_MAG3_g70572.t1:0.0000023046)39.8_99:0.0181188474,Rg_MAG3_g82315.t1:0.0000020727)90.4_99:0.0525089378)0_25:0.0017117550,(Rg_MAG3_g54517.t1:0.0086596174,Rg_MAG3_g64970.t1:0.0000029861)85.2_98:0.0086651940)0_14:0.0000024638,(Rg_MAG3_g37750.t1:0.0172357321,Rg_MAG3_g57683.t1:0.0150710461)0_31:0.0000023546)0_17:0.0000023922,Rg_MAG3_g48058.t1:0.0114340962)0_46:0.0000026009,(Rg_MAG3_g26386.t1:0.0000025394,Rg_MAG3_g35887.t1:0.2885576040)43.2_56:0.0212441805)77.6_83:0.0062869423,(Rg_MAG3_g43027.t1:0.0000025369,(Rg_MAG3_g49073.t1:0.0000021200,(Rg_MAG3_g65510.t1:0.0214522715,Rg_MAG3_g80455.t1:0.0000021080)0_93:0.0000027689)92.4_100:0.0112505455)0_90:0.0000025125)42.2_91:0.0311804320)74.8_57:0.0290572221,Rg_MAG3_g53579.t1:0.0739480947)89.4_58:0.0532500878,Rg_MAG3_g12480.t1:0.1029614393)99.2_100:0.1462994536,(Vesta3_Av:0.1325459611,(Rg_MAG3_g5993.t1:0.1393927271,Rg_MAG3_g11913.t1:0.1028953140)95.2_100:0.1280527154)98.9_100:0.1606751899)63.5_96:0.0529592907)82.7_100:0.0780670119,(((((Vesta5_Av:0.0450326224,(((Rg_MAG3_g31442.t1:0.0176175919,Rg_MAG3_g80474.t1:0.0179720572)0_95:0.0000025425,Rg_MAG3_g35227.t1:0.0000021080)0_88:0.0000021748,Rg_MAG3_g64595.t1:0.0234711988)80.9_100:0.0167988547)99.9_100:0.1299008786,Rg_MAG3_g28718.t1:0.0702858572)51.1_94:0.0130190347,Rg_MAG3_g19235.t1:0.1240409582)75.7_94:0.0095030249,Rg_MAG3_g41358.t1:0.1022579212)89.7_95:0.0369833484,(Rg_MAG3_g14677.t1:0.1838252548,(Rg_MAG3_g35712.t1:0.0000021504,Rg_MAG3_g46744.t1:0.0000020997)88.6_100:0.0439590748)45.7_90:0.0140298064)100_100:0.2323177405)99_100:0.1445275401,(Rg_MAG3_g31888.t1:0.1644408854,Rg_MAG3_g36103.t1:0.2856291078)73.1_100:0.0661245215)93.5_86:0.1036821779,(((Vesta6a_Av:0.2253959338,(Rg_MAG3_g24506.t1:0.0015712737,Rg_MAG3_g26732.t1:0.0619440390)97.1_100:0.1260600112)98.9_100:0.1759717525,(((Vesta6b_Av:0.0815284132,Rg_MAG3_g20499.t1:0.0716222444)98.2_100:0.0816348622,((Vesta6c_Av:0.0794816902,(Rg_MAG3_g18918.t1:0.0123558145,Rg_MAG3_g19855.t1:0.0113542000)90.1_100:0.0381783906)99.2_100:0.1087982271,(Rg_MAG3_g338.t1:0.0502867322,(Rg_MAG3_g14240.t1:0.0465587266,(Rg_MAG3_g15414.t1:0.0288817569,((Rg_MAG3_g40536.t1:0.0043236164,Rg_MAG3_g58792.t1:0.0000021080)0_22:0.0000034050,Rg_MAG3_g55419.t1:0.0156125233)0_87:0.0013680914)0_16:0.0000026284)86.5_100:0.0183854697)99.1_100:0.1187180151)84.3_100:0.0492842235)98.1_100:0.1090248391,((((Rg_MAG3_g7361.t1:0.0462292838,(Rg_MAG3_g45337.t1:0.0078173099,((Rg_MAG3_g45516.t1:0.0000022141,Rg_MAG3_g68251.t1:0.0202558580)0_68:0.0000023852,Rg_MAG3_g68207.t1:0.0202196291)69_99:0.2700579842)93.2_100:0.0373741580)89.5_100:0.0327660064,(((Rg_MAG3_g19553.t1:0.0000021080,(Rg_MAG3_g39997.t1:0.0116243083,(Rg_MAG3_g40629.t1:0.0184563833,Rg_MAG3_g78144.t1:0.0166306044)0_76:0.0000024123)0_16:0.0000022699)82.2_76:0.0061028740,Rg_MAG3_g68740.t1:0.0000022015)87.6_100:0.0122022878,(Rg_MAG3_g57669.t1:0.0222540620,Rg_MAG3_g82058.t1:0.0367157958)0_98:0.0017128325)88.5_99:0.0203077291)0_16:0.0000027080,Rg_MAG3_g70709.t1:0.0173669137)85.9_99:0.0509567689,Rg_MAG3_g39428.t1:0.1421383637)93.2_100:0.1252878090)81.7_100:0.0670804390)97.2_100:0.1288295282,(Vesta7_Av:0.2348193408,(Rg_MAG3_g20667.t1:0.0182277805,Rg_MAG3_g79199.t1:0.0878697935)98.3_100:0.1915952447)99.8_100:0.2100449188)69.6_100:0.0337140661)81.2_86:0.1117127482,Rg_MAG3_g1492.t1:0.5484599037)84.5_98:0.0557116062)92.6_99:0.0640900776,(Juno4a_Av:0.1615681072,(Juno4b_Av:0.0543339462,((Rg_MAG3_g4814.t1:0.0000020276,Rg_MAG3_g72994.t1:0.0000021080)98.3_100:0.0880461768,Rg_MAG3_g53809.t1:0.0831819527)90.8_100:0.0480407969)88.3_100:0.0550274909)97.2_100:0.1334936435)94.6_99:0.1275664050,((((((TelKA1_Av:0.0783760334,(TelKA2_Av:0.1161819645,(Rg_MAG3_g8720.t1:0.0464641795,Rg_MAG3_g26559.t1:0.2198898219)88.7_100:0.0744777898)95.9_100:0.0733738092)88.6_100:0.0521956751,(((Rg_MAG3_g14658.t1:0.0374951623,(Rg_MAG3_g30310.t1:0.0000023073,Rg_MAG3_g33773.t1:0.0421884053)87_100:0.0426784330)0_94:0.0000029928,Rg_MAG3_g50444.t1:0.0174013563)87.9_100:0.0387323725,(Rg_MAG3_g31706.t1:0.0124171597,Rg_MAG3_g71448.t1:0.0000021080)89.3_100:0.0536410039)100_100:0.2104289207)88.8_62:0.0467325911,(TelKA1a_Av:0.0778618948,(((Rg_MAG3_g1359.t1:0.1425841557,(((((Rg_MAG3_g5449.t1:0.0117062080,Rg_MAG3_g52428.t1:0.0325785171)76.2_96:0.0058638225,Rg_MAG3_g47232.t1:0.0116335484)0_9:0.0000021837,(Rg_MAG3_g39378.t1:0.0535946545,Rg_MAG3_g40311.t1:0.0116634076)0_14:0.0000024336)92.4_96:0.0117695160,Rg_MAG3_g50317.t1:0.0000023571)0_71:0.0000024009,Rg_MAG3_g61829.t1:0.0300931506)94.7_80:0.0197233732)0_33:0.0000020068,(Rg_MAG3_g25951.t1:0.0214284514,Rg_MAG3_g85924.t1:0.0000021080)0_21:0.0000023796)0_61:0.0000502006,((((Rg_MAG3_g34361.t1:0.0168619772,Rg_MAG3_g78460.t1:0.0000024227)81.2_99:0.0248672123,(Rg_MAG3_g45325.t1:0.0000025702,Rg_MAG3_g80167.t1:0.0000021080)92.6_100:0.0363792655)23_88:0.0240702319,Rg_MAG3_g65307.t1:0.0350840444)0_72:0.0019633138,((Rg_MAG3_g54063.t1:0.0000021080,Rg_MAG3_g57149.t1:0.0000021080)0_98:0.0091805498,Rg_MAG3_g75002.t1:0.0167564971)0_73:0.0000029824)87.2_64:0.0269152232)79_96:0.0183271575)67.4_96:0.0319298015)74.9_61:0.0366805711,((Rg_MAG3_g16540.t1:0.0000022850,Rg_MAG3_g57969.t1:0.0080463271)0_13:0.0000025696,(Rg_MAG3_g47803.t1:0.0000024671,Rg_MAG3_g73343.t1:0.0000022409)92.7_100:0.0347287234)91.3_100:0.0444420410)92.3_71:0.0588192834,((TelKA3a_Av:0.0219315528,TelKA3b_Av:0.0203018869)93.1_100:0.0733616279,(Rg_MAG3_g26555.t1:0.0218075225,Rg_MAG3_g54153.t1:0.0000022928)99.3_100:0.1561336065)91.8_100:0.0908710908)88.9_75:0.0589572729,((((TelKA4_Av:0.0723587269,Rg_MAG3_g77140.t1:0.0160381950)90.2_87:0.0375846069,((((Rg_MAG3_g17687.t1:0.0284421857,Rg_MAG3_g57880.t1:0.0000022630)34.7_46:0.0193754778,(((((Rg_MAG3_g40963.t1:0.0720861361,Rg_MAG3_g51800.t1:0.0248862639)79_99:0.0532206531,(Rg_MAG3_g51780.t1:0.0001999231,Rg_MAG3_g86675.t1:0.0000021080)0_7:0.0000029768)24.6_28:0.0259356236,Rg_MAG3_g63775.t1:0.0000026167)0_44:0.0104227569,Rg_MAG3_g81524.t1:0.0000021080)0_24:0.0000026862,Rg_MAG3_g85323.t1:0.0000021080)0_61:0.0025999517)0_1:0.0000024753,Rg_MAG3_g38746.t1:0.0000021080)0_8:0.0000022349,((Rg_MAG3_g69223.t1:0.0000021080,Rg_MAG3_g73178.t1:0.0150328021)0_13:0.0000020244,Rg_MAG3_g76806.t1:0.0000021080)0_24:0.0000021874)88.8_94:0.0326321683)61_87:0.0224172714,Rg_MAG3_g26370.t1:0.0936995909)97.2_100:0.0999968460,(((Rg_MAG3_g7265.t1:0.0161074226,Rg_MAG3_g61901.t1:0.0389979146)0_89:0.0000020294,Rg_MAG3_g56299.t1:0.0000021602)95.1_100:0.0513180853,(Rg_MAG3_g20225.t1:0.0219333405,(Rg_MAG3_g37372.t1:0.0573501877,(Rg_MAG3_g55574.t1:0.0088535501,Rg_MAG3_g58561.t1:0.0000021080)0_75:0.0000020294)74.8_91:0.0111179369)47.8_89:0.0398954904)67.4_91:0.0370860155)99.9_100:0.2482222944)99.1_100:0.1956822262)94.8_99:0.1132852266)87.9_71:0.0837834344)87_78:0.0940376351,(Mdg3_Drome:0.4276179553,Micropia_Drome:0.5715817446)95.5_99:0.2672885462)73.8_97:0.1347020439,((Mag_Av:0.2145821888,Rg_MAG3_g15999.t1:0.3237084606)83.3_100:0.1468909799,((Rg_MAG3_g5489.t1:0.0806489585,Rg_MAG3_g23658.t1:0.1047149978)96.9_100:0.0863678500,Rg_MAG3_g50914.t1:0.0000023726)100_100:0.4806872329)98.5_100:0.3662426794)93_99:0.2586897687,(((dpol_DHBV:0.4738483025,dpol_HBV:0.4360308567)100_100:1.4680250830,pol_HTLV2:0.4100701981)81.1_94:0.3443614206,pol_BAEVM:0.5139582993)97.5_96:0.3769051669)96.2_96:0.3266683871)76.4_63:0.1339860898,((Copia_Drome:0.6512916777,Tnt1_Tobac:0.6446047196)100_100:1.9638198610,DIRS1_Dictyo:0.4242529075)68.7_62:0.1981328709)99.9_98:0.8030474800,(((((((Doc_Drome:0.5491651896,Jockey_Drome:0.5418590055)98.4_100:0.3541133028,((((((Hebe1_Av:0.0086417860,((Hebe7_Av:0.0043268196,Hebe8_Av:0.0186509570)100_99:0.0509453560,Hebe10_Av:0.0306106675)0_14:0.0000029304)99_100:0.0773812849,(Hebe2_Av:0.1498333526,((((((((Rg_MAG3_g1814.t1:0.1759792108,Rg_MAG3_g22579.t1:0.0000022871)41.3_69:0.0242201849,Rg_MAG3_g45278.t1:0.0304243795)0_68:0.0044900704,Rg_MAG3_g16680.t1:0.0000021080)0_31:0.0000021427,Rg_MAG3_g14077.t1:0.0204610388)0_4:0.0000020772,(Rg_MAG3_g23589.t1:0.0924597936,Rg_MAG3_g59602.t1:0.0525726297)63.5_50:0.0056503918)0_29:0.0000020995,(Rg_MAG3_g8210.t1:0.0306322274,(Rg_MAG3_g25366.t1:0.0463980960,Rg_MAG3_g35293.t1:0.0130575752)66.6_99:0.0040119440)98.9_96:0.0429345352)74.5_61:0.0040049212,((Rg_MAG3_g12695.t1:0.0209348504,Rg_MAG3_g20819.t1:0.0287388086)0_93:0.0000020050,(Rg_MAG3_g20435.t1:0.0086506349,Rg_MAG3_g47753.t1:0.0000028891)0_91:0.0000023165)89.3_89:0.0161785695)0_59:0.0000020303,(Rg_MAG3_g4811.t1:0.0000025513,Rg_MAG3_g34899.t1:0.1877126043)65_95:0.0249759888)99.5_100:0.0761935930)21.5_86:0.0136853252)65.1_84:0.0333312987,(Rg_MAG3_g9909.t1:0.1130592115,Rg_MAG3_g31324.t1:0.0788287852)82.9_92:0.0341915495)22.3_85:0.0401439263,((Rg_MAG3_g4886.t1:0.0948968195,Rg_MAG3_g17249.t1:0.0000029143)98.9_100:0.1667839143,Rg_MAG3_g5028.t1:0.2933606798)90.9_93:0.0796220663)100_100:0.1431288940,((Rg_MAG3_g25525.t1:0.0340050133,Rg_MAG3_g67706.t1:0.0507349118)0_3:0.0000027663,Rg_MAG3_g31070.t1:0.0000029517)84.5_100:0.0173012910)1.3_32:0.0176670435,((Rg_MAG3_g19344.t1:0.0224638540,Rg_MAG3_g31247.t1:0.0000025046)78.1_100:0.0339497387,(Rg_MAG3_g19978.t1:0.0231967192,Rg_MAG3_g25526.t1:0.1103225476)75.5_76:0.0224599574)75.7_76:0.0174640817)100_100:0.4845382965)24.4_89:0.0841439438,((((((((Soliton1_Av:0.1312199466,Rg_MAG3_g19590.t1:0.1738823809)55.7_100:0.0269507684,(Rg_MAG3_g24935.t1:0.1775027310,((Rg_MAG3_g30623.t1:0.0117537237,Rg_MAG3_g35425.t1:0.0406729078)0_92:0.0000023753,Rg_MAG3_g56918.t1:0.0000028908)85.8_95:0.0451669795)81.2_99:0.0326287205)92.8_99:0.0931828652,(Rg_MAG3_g10480.t1:0.3239649306,((Rg_MAG3_g16502.t1:0.0081306180,Rg_MAG3_g26592.t1:0.0322241639)64.9_99:0.0074860573,Rg_MAG3_g21041.t1:0.0292719069)99.3_99:0.1380163003)90.7_99:0.0783721986)85.5_97:0.0881635966,Rg_MAG3_g11576.t1:0.4107703249)96.9_100:0.3017552873,((((Rg_MAG3_g3199.t1:0.0475601433,((Rg_MAG3_g3367.t1:0.2149782165,Rg_MAG3_g35779.t1:0.0235818776)88.5_100:0.2194777889,(Rg_MAG3_g36835.t1:0.0238410438,Rg_MAG3_g37020.t1:0.0370805849)95_100:0.0540571731)93.2_100:0.0679267929)93.5_100:0.0913476322,Rg_MAG3_g4648.t1:0.1999704455)99.8_100:0.2514349982,(Rg_MAG3_g22019.t1:0.0793145353,(Rg_MAG3_g22775.t1:0.0000021270,(Rg_MAG3_g58916.t1:0.0000021080,Rg_MAG3_g58920.t1:0.0174432135)0_9:0.0000027680)92.8_99:0.1082322161)99.3_99:0.1737905867)56.5_99:0.1042863010,((Rg_MAG3_g5381.t1:0.0749173666,Rg_MAG3_g23174.t1:0.0287350532)90.3_100:0.0804060526,(((Rg_MAG3_g10402.t1:0.0000026240,Rg_MAG3_g34978.t1:0.1208169605)92.5_100:0.0411383316,Rg_MAG3_g25380.t1:0.1791666815)92.1_100:0.0647697361,(Rg_MAG3_g16592.t1:0.0269692791,Rg_MAG3_g31773.t1:0.0183967890)98.7_77:0.0904325569)92.5_77:0.0925290801)74.7_77:0.1010202902)100_100:0.6555802640)73.3_99:0.1141655190,((((Soliton7_Av:0.1318973305,Rg_MAG3_g15039.t1:0.1010193933)56.4_95:0.0284406772,Rg_MAG3_g48796.t1:0.0980529068)87.7_100:0.0481193373,(((((Soliton8_Av:0.2856755784,(Soliton9a_Av:0.1095917874,Soliton9b_Av:0.0727682214)98_100:0.1187488526)24_96:0.0380272756,(Rg_MAG3_g17128.t1:0.0321595708,Rg_MAG3_g44824.t1:0.0665155741)94.9_100:0.1049056666)85.8_100:0.0559471246,(((((Rg_MAG3_g13140.t1:0.2348998113,Rg_MAG3_g59424.t1:0.0000023685)94.9_100:0.0805000093,Rg_MAG3_g36491.t1:0.0533361396)0_21:0.0000027173,((Rg_MAG3_g17879.t1:0.0203545580,Rg_MAG3_g47356.t1:0.0198676011)78.5_99:0.0088218423,(Rg_MAG3_g59587.t1:0.0000020992,(Rg_MAG3_g79457.t1:0.0000029543,Rg_MAG3_g84872.t1:0.0000020259)0_96:0.0000028724)86.1_99:0.0311364742)0_96:0.0010295450)29.5_25:0.0071391477,Rg_MAG3_g61309.t1:0.0000025024)99.9_100:0.1608600761,((Rg_MAG3_g14379.t1:0.0896508107,(Rg_MAG3_g51914.t1:0.0115580459,(Rg_MAG3_g58637.t1:0.0134500916,Rg_MAG3_g76372.t1:0.0000021080)0_100:0.0018891973)80.2_100:0.0255952574)80.1_100:0.0303408171,(Rg_MAG3_g15251.t1:0.0406527424,Rg_MAG3_g33571.t1:0.0468307730)78_100:0.0301170105)93.3_100:0.0536961841)82.1_100:0.0381533963)91.3_100:0.0750532688,Rg_MAG3_g10405.t1:0.1702018362)99.6_100:0.1161476705,((((((Rg_MAG3_g4267.t1:0.0169303249,(Rg_MAG3_g17139.t1:0.0385630385,Rg_MAG3_g33864.t1:0.0645778178)85.2_78:0.0350922123)95.6_78:0.0572558950,((((Rg_MAG3_g36901.t1:0.0401631169,Rg_MAG3_g57288.t1:0.0099467047)0_99:0.0000024753,Rg_MAG3_g55812.t1:0.0000021080)0_100:0.0000025616,Rg_MAG3_g38709.t1:0.0092400759)98.4_100:0.0785238471,Rg_MAG3_g37641.t1:0.0800633577)83.6_78:0.0361308007)94_100:0.0517127119,(Rg_MAG3_g6914.t1:0.0254109983,Rg_MAG3_g15316.t1:0.0109440915)99.6_100:0.1007822574)74.2_99:0.0277151008,(Rg_MAG3_g17082.t1:0.3124980619,(((((Rg_MAG3_g26657.t1:0.0717547974,Rg_MAG3_g58074.t1:0.0127663444)0_50:0.0000020280,Rg_MAG3_g33850.t1:0.0676102397)0_83:0.0010051840,Rg_MAG3_g30516.t1:0.0000021080)0_63:0.0000024295,Rg_MAG3_g52368.t1:0.0055813053)37.2_74:0.0116327030,Rg_MAG3_g41211.t1:0.0435029744)97.4_100:0.1528848492)98.6_100:0.1979103741)89.3_100:0.0702599817,(((Rg_MAG3_g31216.t1:0.0411656491,Rg_MAG3_g34761.t1:0.0216461200)83.4_100:0.0380705508,(Rg_MAG3_g39114.t1:0.0296362151,Rg_MAG3_g55571.t1:0.0129403342)93.5_100:0.0485941256)29.2_86:0.0088292759,(Rg_MAG3_g38273.t1:0.0467285853,Rg_MAG3_g56351.t1:0.1597877752)76.3_100:0.0348244720)100_100:0.2245494400)96.2_92:0.1227393305,(Rg_MAG3_g10369.t1:0.1443498388,Rg_MAG3_g34425.t1:0.1680513103)93.3_100:0.0884611557)52_89:0.0353912288)99_91:0.1126274944)53.2_80:0.0413788225,(Rg_MAG3_g6291.t1:0.1983173440,(Rg_MAG3_g21746.t1:0.1734387409,Rg_MAG3_g28386.t1:0.0127451334)94.8_100:0.0801411638)49.6_95:0.0137004890)100_100:0.5282246012)80.7_98:0.1116734346,((((((Soliton2_Av:0.2347127201,(Rg_MAG3_g12797.t1:0.0801881406,(Rg_MAG3_g33951.t1:0.0063266300,((Rg_MAG3_g37288.t1:0.0090529611,Rg_MAG3_g77088.t1:0.0129262364)79.1_100:0.0090820171,Rg_MAG3_g41139.t1:0.0182044750)75.4_100:0.0059522363)94.7_100:0.0583896495)94.8_100:0.0550191749)87.8_99:0.0416525370,((((Rg_MAG3_g258.t1:0.0337903325,((Rg_MAG3_g8883.t1:0.1026073874,Rg_MAG3_g19878.t1:0.0388432243)0_92:0.0000022923,Rg_MAG3_g28410.t1:0.0415888256)0_97:0.0000026452)80.8_100:0.0343682714,Rg_MAG3_g3032.t1:0.0311356995)0_82:0.0000028499,Rg_MAG3_g47519.t1:0.0080455115)92.3_100:0.0501481225,(Rg_MAG3_g712.t1:0.0526544434,((Rg_MAG3_g3914.t1:0.0637128531,(Rg_MAG3_g38572.t1:0.3496141824,Rg_MAG3_g43842.t1:0.0217649265)78.7_98:0.0244549391)0_97:0.0056265886,(Rg_MAG3_g32088.t1:0.0175343046,Rg_MAG3_g74445.t1:0.1180210573)74.7_100:0.0462489904)0_89:0.0000022905)95.5_99:0.0496724116)93.3_99:0.0442619729)98.1_99:0.0724808393,(((Rg_MAG3_g2137.t1:0.0716110264,Rg_MAG3_g38807.t1:0.0188706178)94.9_100:0.0529265335,Rg_MAG3_g7851.t1:0.1015342307)83.7_100:0.0385724452,Rg_MAG3_g3456.t1:0.4765108993)87.8_28:0.0449327914)83.1_28:0.0413155802,((Soliton3_Av:0.1800814402,(Rg_MAG3_g26774.t1:0.0860637282,(Rg_MAG3_g32997.t1:0.0000020714,Rg_MAG3_g59894.t1:0.0197150137)53.3_100:0.0109173590)99.8_100:0.1484307758)42.6_100:0.0366716140,Soliton4_Av:0.3400799598)90.2_88:0.0776203646)24.1_22:0.0512781389,(Soliton5_Av:0.3450193684,Rg_MAG3_g21288.t1:0.1502875919)94.1_97:0.1745230603)75.8_85:0.0878902494,(Rg_MAG3_g11692.t1:0.0137734520,(((Rg_MAG3_g13031.t1:0.0914423012,Rg_MAG3_g43758.t1:0.0599565116)42.4_48:0.0086926637,Rg_MAG3_g38737.t1:0.0651555127)0_42:0.0000025259,Rg_MAG3_g28460.t1:0.0214938026)97.6_92:0.0574307572)85.1_91:0.1033737731)100_100:0.4427251520)62.9_99:0.0864142336,(((((((Soliton6_Av:0.0865531978,(Rg_MAG3_g21835.t1:0.2031607775,Rg_MAG3_g44669.t1:0.1968900777)78.9_45:0.0537496305)72.4_45:0.0251617470,(Rg_MAG3_g3143.t1:0.1240025364,Rg_MAG3_g17709.t1:0.0103092314)96.7_100:0.0759704077)97.8_99:0.1012233085,(Rg_MAG3_g14054.t1:0.0304352205,Rg_MAG3_g27556.t1:0.1445970349)99.8_100:0.1900861239)94_79:0.0720421620,((Soliton6a_Av:0.1910425160,Rg_MAG3_g1906.t1:0.1440101120)73.9_99:0.0801288239,(Soliton6b_Av:0.1335498943,Rg_MAG3_g17313.t1:0.2536205030)90.6_95:0.1139366632)87.1_39:0.0484484066)48.3_36:0.0337634104,(Rg_MAG3_g22891.t1:0.1415645635,Rg_MAG3_g34741.t1:0.2188392477)99.4_100:0.1664663815)84_50:0.0649338878,(Rg_MAG3_g8859.t1:0.3063259953,(Rg_MAG3_g10780.t1:0.0723503667,Rg_MAG3_g35037.t1:0.0445054201)94.8_100:0.1096673389)89.2_100:0.0818657562)59.2_65:0.0802237679,Rg_MAG3_g30170.t1:0.2155540524)99.9_100:0.5030678468)100_100:0.5352387778)82.1_99:0.1322276081,(I_Drote:0.9804787725,(Maui_Takru:0.8658861032,TRS1_Trybr:0.7268036535)76.6_98:0.1114314126)82.3_96:0.1386201632)83_96:0.0763053190,Tad1_Neuro:0.8841436286)82.5_96:0.1060476489,(Lian_Aedae:0.8649954839,(SART1_Bommo:0.8725019989,TRAS1_Bommo:0.7727636904)43.9_93:0.1156988778)89.7_98:0.1659111193)75.4_92:0.1800927406,((((((DRE_Dictyo:0.7514715456,Zepp_Chlvu:0.9507008712)72.1_96:0.1570896763,Ta11_Arath:1.0821001268)67.5_89:0.1542315441,(Tx1_Av:0.2043852021,(Rg_MAG3_g17529.t1:0.3879797850,(((Rg_MAG3_g21813.t1:0.0089814738,Rg_MAG3_g34627.t1:0.0060223842)72.1_71:0.0087088707,(Rg_MAG3_g27740.t1:0.0000027176,Rg_MAG3_g61601.t1:0.0269576907)31.5_46:0.0073652088)80.8_89:0.0092211096,Rg_MAG3_g71543.t1:0.0000022320)98.3_100:0.1798775387)96_100:0.1827072444)99.9_100:0.5413730280)8.5_53:0.0795603966,(LINE1_Human:0.1847925235,LINE1_Wolf:0.1628886953)100_100:0.6631116575)99.1_100:0.3336046732,((((((((RTE1_Av:0.0240011013,Rg_MAG3_g6440.t1:0.1028972540)98.7_100:0.0993806737,((Rg_MAG3_g2907.t1:0.2282567436,(Rg_MAG3_g13386.t1:0.0609373412,(Rg_MAG3_g33388.t1:0.0062714117,Rg_MAG3_g56144.t1:0.0410779767)84.4_96:0.0168524565)74.5_94:0.0156039611)96.7_95:0.0818911869,(((Rg_MAG3_g37032.t1:0.0244046919,Rg_MAG3_g37870.t1:0.0000021080)0_98:0.0000023843,Rg_MAG3_g52801.t1:0.0000028118)99.4_100:0.1168352280,(Rg_MAG3_g49565.t1:0.0183819848,Rg_MAG3_g54871.t1:0.0091558810)80.8_100:0.0277288864)93.6_100:0.0607443995)92.7_94:0.0540483620)88_7:0.0679752517,(Rg_MAG3_g28466.t1:0.0000028024,Rg_MAG3_g64013.t1:0.0000021080)99.5_100:0.1165734824)44.1_7:0.0710848609,Rg_MAG3_g42146.t1:0.0779397796)18.1_8:0.0540742245,Rg_MAG3_g51760.t1:0.2293862694)98_100:0.3979720580,((RTE3_Av:0.0631168083,(Rg_MAG3_g32564.t1:0.0000020179,Rg_MAG3_g44079.t1:0.0151658333)77.2_100:0.0766172517)100_100:0.6352453496,(((RTE_BovB_Av:0.0221321423,((Rg_MAG3_g14771.t1:0.0116573366,Rg_MAG3_g60229.t1:0.0000021080)99.8_100:0.0901719899,Rg_MAG3_g29173.t1:0.1050723057)0_96:0.0014611901)0_67:0.0000025271,(Rg_MAG3_g30375.t1:0.0000028178,Rg_MAG3_g36386.t1:0.0550134084)69.9_81:0.0143067371)93.9_100:0.1697874590,Rg_MAG3_g6278.t1:0.0880968364)95_100:0.2156119700)92.5_100:0.1503727243)91_97:0.1243348277,(((((((((RTE2_Av:0.1302453173,(Rg_MAG3_g8651.t1:0.0367300487,Rg_MAG3_g31172.t1:0.0227932091)96.1_100:0.0441159271)53.9_95:0.0104042996,(Rg_MAG3_g11354.t1:0.0791393759,Rg_MAG3_g19874.t1:0.0627193007)80.9_99:0.0335508900)97.4_100:0.0821597620,((Rg_MAG3_g6378.t1:0.0235433625,Rg_MAG3_g26706.t1:0.2081606376)81.8_100:0.0174427635,(Rg_MAG3_g17440.t1:0.0340447144,Rg_MAG3_g26083.t1:0.0147660024)73.3_100:0.0045419059)100_100:0.1343430790)80.3_100:0.0236344759,(((Rg_MAG3_g12132.t1:0.1115956577,Rg_MAG3_g32557.t1:0.0391594752)76.1_89:0.0096659244,(Rg_MAG3_g48285.t1:0.0133979403,Rg_MAG3_g54124.t1:0.0000021080)0_94:0.0000022206)0_82:0.0000025377,(Rg_MAG3_g17074.t1:0.0457886321,(Rg_MAG3_g26407.t1:0.0139759319,Rg_MAG3_g39823.t1:0.0140026662)77_98:0.0200491209)98.6_100:0.1636175061)98.2_100:0.0853714900)98.4_100:0.0946943985,(Rg_MAG3_g17393.t1:0.1672049582,(Rg_MAG3_g28994.t1:0.0000024783,Rg_MAG3_g36675.t1:0.0382977371)100_100:0.2752714783)38.2_37:0.0344756727)21.1_30:0.0373174172,(Rg_MAG3_g1908.t1:0.3589800348,(Rg_MAG3_g31219.t1:0.0000027065,Rg_MAG3_g66271.t1:0.0163925242)99.3_100:0.1530407423)0_24:0.0129813439)85.7_94:0.0557978950,(Rg_MAG3_g16175.t1:0.0000029327,Rg_MAG3_g35660.t1:0.1635992903)90.8_100:0.0930799712)96.9_96:0.1375131194,((Rg_MAG3_g20341.t1:0.0559809594,(Rg_MAG3_g32280.t1:0.0435572751,Rg_MAG3_g32940.t1:0.2507523310)58.8_95:0.0080320277)99.7_100:0.1930525909,(((Rg_MAG3_g23690.t1:0.0315199423,Rg_MAG3_g26980.t1:0.1208962649)0_33:0.0000025000,(Rg_MAG3_g27917.t1:0.0095777173,Rg_MAG3_g30941.t1:0.0362092110)0_98:0.0144473004)86.7_98:0.1389336245,Rg_MAG3_g33236.t1:0.1069524521)25.6_95:0.0389050380)82.8_98:0.0573622523)100_100:0.4383418318,(RTE4_Av:0.0312659026,Rg_MAG3_g40146.t1:0.1351556498)99.7_100:0.6877848317)32.6_70:0.0634006420)89.2_100:0.1587217488,Rg_MAG3_g48002.t1:0.5265356673)94_99:0.2301621934)42.9_69:0.0897153815,((NeSL_Caeel:0.8016403021,((R1_Dromr:0.2345744473,R2_Drome:0.1303541935)100_100:0.5396494382,((((R9_4_Av:0.0362397649,R9_Av:0.0142110527)99.9_100:0.2566156044,Rg_MAG3_g24709.t1:0.2165320709)49_100:0.0812762333,R9a_Av:0.3576965003)89.4_100:0.1993989248,(Rg_MAG3_g12122.t1:0.0085652818,Rg_MAG3_g17473.t1:0.0000029381)92.6_100:0.1697582928)99.6_100:0.4554164258)98_100:0.3778583877)0_7:0.0855621970,(R4_Av:0.2779675632,(Rg_MAG3_g20626.t1:0.0000024029,Rg_MAG3_g24352.t1:0.0000021981)94.4_100:0.2226085061)100_100:1.0927387850)89.9_90:0.1697507909)91.4_91:0.1793418677)92.5_94:0.2077669239)0_79:0.0065317068,(((CRE1_Crifa:0.4360684601,CRE2_Crifa:0.5896376442)48.4_48:0.2396865570,(CZAR_Tcruzi:0.3442876742,SLACS_Trybg:0.2302776903)91.2_100:0.2171109803)99.8_100:1.0028156120,GilM_Giain:1.3130323212)88.4_96:0.3268451129)94.3_98:0.2997503569)93.6_99:0.3606247272,(((EC67_Ecoli:0.6565984110,EC86_Ecoli:0.7472609365)76.7_100:0.2623682489,MX65_Myxxa:0.6349755978)77.9_100:0.2382330777,EC107_Ecoli:0.7346689549)99.9_100:0.9010431042)97.9_100:0.4605975073,(COB3_Marpo:0.7414678059,(((COI1_Podan:0.3226526911,YM40_Marpo:0.3639297374)95.2_81:0.1797538768,LtrA_Lacla:0.4513136823)29.5_77:0.1005935576,orf2_Calot:1.0007883849)87.6_50:0.1130514433)63.7_55:0.0915439489);
