# Supplementary material for: Evolutionary dynamics of transposable elements in bdelloid rotifers
Source: eLife. 2021 Feb 5;10:e63194. doi: 10.7554/eLife.63194 (PMC7943196; doi:10.7554/eLife.63194)
Supplement: Figure 5—source data 1. [file elife-63194-fig5-data1.zip › Figure 5--source data 1. Reverse transcriptase alignments and phylogenies/Rc_Rc2018.hmmalign.clustal.treefile]

(AI1M_Yeast:0.4608360513,(((((((((Athena_Av:0.7224620412,(RMAC_g20812.t1:0.2102984862,(RMAC_g24153.t1:0.0885918228,RMAC_g25278.t1:0.0504463365):0.3367316110):0.0288571288):0.2512178745,((((((Athena_Hc:0.0990398073,Athena_Pr:0.1843464776):0.1280890983,((RMAC_g14294.t1:0.1322421755,(RMAC_g20327.t1:0.0000026703,(RMAC_g22856.t1:0.0353660823,RMAC_g24929.t1:0.0900352464):0.0697165426):0.0000027376):0.1282852310,RMAC_g17427.t1:0.2097157812):0.0498477779):0.0995651790,RMAC_g24682.t1:0.3058921484):0.0951439459,RMAC_g14290.t1:0.4389848917):0.0192244069,(((RMAC_g14298.t1:0.1009263494,((RMAC_g22551.t1:0.0105533916,RMAC_g22675.t1:0.0280506362):0.0801146452,RMAC_g25403.t1:0.0001440326):0.0106287543):0.1095155333,((RMAC_g21985.t1:0.1125158663,RMAC_g25511.t1:0.0423170526):0.0000021653,(RMAC_g22313.t1:0.1442840335,RMAC_g22941.t1:0.0442584524):0.0928876031):0.1164174944):0.0805596783,RMAC_g20322.t1:0.2851709034):0.1131541301):0.1217916990,(((((AthenaL2_Av:0.1230740715,RMAC_g23795.t1:0.3523226935):0.0421562752,AthenaL3_Av:0.1322395815):0.0911938230,(RMAC_g12659.t1:0.0715551434,RMAC_g25263.t1:0.0140238395):0.1509084951):0.2440025729,((AthenaM_Av:0.2692726574,AthenaO_Av:0.3737839880):0.0917802636,RMAC_g14424.t1:0.2367113806):0.0556950008):0.1947153675,(RMAC_g6768.t1:0.0813251281,RMAC_g23870.t1:0.0153266162):0.6799200437):0.0691275488):0.0774729584):0.1371455392,(Neptune_Fr:0.7981353544,pseudo_Shark:0.6674682122):0.8153683922):0.0528158565,(RMAC_g20323.t1:0.0225088157,RMAC_g20458.t1:0.0139042887):0.7726678451):0.2102162390,((((Cercyon_Sm:0.6612318020,Poseidon_Tn:0.4678474935):0.0486756945,Penelope_Dv:0.4555749613):0.3575932788,((((Penelope1_Av:0.0680231173,Penelope1a_Av:0.1622110356):0.2233887831,(Penelope2_Av:0.3063933617,RMAC_g25151.t1:0.2549411893):0.1366066237):0.1452326514,(Penelope2a_Av:0.2061399482,((RMAC_g8193.t1:1.1833531920,RMAC_g19976.t1:0.8534942040):0.0765182781,RMAC_g24657.t1:0.1142468002):0.0184201649):0.2243249079):0.2078480923,((((((((Penelope3_Av:0.1541241105,(Penelope3b_Av:0.2128858999,(RMAC_g12628.t1:0.0504193391,RMAC_g17486.t1:0.0143044640):0.0986541861):0.1819437347):0.1176420828,RMAC_g17696.t1:0.3509890546):0.0582097080,Penelope3a_Av:0.4755272272):0.1052356545,((((RMAC_g14072.t1:0.0000022484,RMAC_g23429.t1:0.2258623374):0.1960767771,(RMAC_g18897.t1:0.0016877734,RMAC_g20761.t1:0.0455153818):0.2605379877):0.2506819068,RMAC_g18424.t1:0.2000945560):0.0272314654,RMAC_g20151.t1:0.4942194629):0.0635652156):0.1058472568,((Penelope5a_Av:0.3002947302,(RMAC_g21171.t1:0.2199472611,RMAC_g24020.t1:0.0471959125):0.1844734771):0.0767239317,RMAC_g24201.t1:0.4879468817):0.2290173725):0.1592839006,RMAC_g25250.t1:1.0060965676):0.0000021643,RMAC_g23069.t1:0.4881125869):0.0358974973,(RMAC_g3233.t1:0.1706785216,RMAC_g22877.t1:0.1801628692):0.5047834469):0.0017959027):0.2204269759):0.0805996598,(((RMAC_g15218.t1:0.1502447004,RMAC_g23007.t1:0.0810639312):0.0664345960,(RMAC_g25308.t1:0.0621705011,RMAC_g25677.t1:0.1471640150):0.1736561560):0.1134621717,(RMAC_g21941.t1:0.3998610230,(RMAC_g22690.t1:0.3828087409,RMAC_g25398.t1:0.2226082949):0.0711155598):0.0450074998):0.5387667657):0.1562366499):0.4698727133,((TERT1_Calb:1.2721253436,(TERT_Giain:1.6618570889,TERT_Ratno:0.5130299506):0.4315817921):0.0000024770,TERT_Schpo:0.9239150572):0.5366987350):0.2614932964,((((((((((((((BEL_Drome:0.7827935812,Pao_Bmori:0.9438023549):0.6872532313,((((((((Cer1_Caeel:0.0106129035,Ty3_Caeel:0.0081066197):0.4584690275,((((((((Juno1_Av:0.0000023517,Juno4_Av:0.0094265733):0.2020355501,Juno2_Av:0.1096861462):0.1326508643,Juno3_Av:0.2448938084):0.0727701020,(Juno4a_Av:0.1239415551,Juno4b_Av:0.0762926165):0.1481735274):0.0438479386,(Vesta6a_Av:0.2609079347,((Vesta6b_Av:0.1669724687,Vesta6c_Av:0.1079909863):0.0293893280,RMAC_g15669.t1:0.2496568898):0.0910368955):0.1188990477):0.0467454573,Vesta7_Av:0.3721183265):0.0667330360,((((Vesta1a_Av:0.0799593638,(Vesta1b_Av:0.0749453489,Vesta_Pr:0.1480653045):0.0168802486):0.1201445866,(Vesta2_Av:0.1444744745,Vesta5_Av:0.2946513147):0.1357938553):0.0274861361,Vesta3_Av:0.2297052687):0.0593776501,(Vesta4a_Av:0.1712003273,Vesta4b_Av:0.1430106270):0.2694499006):0.1628225148):0.0799128674,((((TelKA1_Av:0.0491458201,TelKA2_Av:0.1493300651):0.0492087232,TelKA1a_Av:0.0874833598):0.0489647986,(TelKA3a_Av:0.0231193571,TelKA3b_Av:0.0099415850):0.1066142598):0.0502393054,TelKA4_Av:0.3227566034):0.1658281936):0.0590361291):0.0543940494,(Mag_Av:0.6338383525,(Mdg3_Drome:0.3180468357,Micropia_Drome:0.4816816611):0.1741346025):0.1459876153):0.0426463083,Tf2_Schpo:0.6341238635):0.0623872318,Ty3_Yeast:0.2726015437):0.1339384725,Gypsy_Drome:0.4327342005):0.0627972188,pol_CERV:0.6880952579):0.2323079787,(pol_BAEVM:0.4174270834,pol_HTLV2:0.5452958430):0.2704949649):0.2208695298):0.1518777646,Pat_Panre:0.9847648582):0.1075264545,DIRS1_Dictyo:0.4493038874):0.0846693283,(((RMAC_g20053.t1:0.0048348833,RMAC_g23184.t1:0.0219403611):0.0264502569,RMAC_g20853.t1:0.0741528192):0.5044798106,RMAC_g24663.t1:0.1887593450):1.1469926778):0.0000024487,(Copia_Drome:0.5216477966,Tnt1_Tobac:0.5012852138):1.6669766206):0.1146395197,(dpol_DHBV:0.2410905441,dpol_HBV:0.4865945211):1.3272302373):0.6366898893,Ta11_Arath:1.0710271077):0.0000020135,(I_Drote:0.8948423640,(NeSL_Caeel:0.6358772512,(((R1_Dromr:0.1516890060,R2_Drome:0.1319376105):0.3445769165,RMAC_g21882.t1:0.0413064288):0.0715856669,((R9_4_Av:0.0289264501,R9_Av:0.0108090785):0.2508415506,R9a_Av:0.2198321413):0.3490182570):0.2802221874):0.2001217877):0.0925132113):0.0000020068,(LINE1_Human:0.1334914772,LINE1_Wolf:0.1385229480):0.6511729396):0.0295895136,(((RTE1_Av:0.3259678501,RTE4_Av:0.5800633676):0.1849340631,(((((RTE2_Av:0.1222122715,RMAC_g21893.t1:0.1318118842):0.0975015953,RMAC_g20854.t1:0.2282690177):0.0639919169,RMAC_g23768.t1:0.3284798900):0.1859503297,RMAC_g22943.t1:0.1769857504):0.3471922630,RTE_BovB_Av:0.4048551822):0.0321604029):0.0428042573,RTE3_Av:0.5261506423):0.4070358740):0.0000026982,(((((CRE1_Crifa:0.3457020045,(CZAR_Tcruzi:0.2615607625,SLACS_Trybg:0.1861280398):0.3301514436):0.2437062650,CRE2_Crifa:0.2387479622):0.8410159809,GilM_Giain:0.9336149977):0.3674349231,R4_Av:0.8265184994):0.2476909858,((((((Doc_Drome:0.4366990267,Jockey_Drome:0.4162007150):0.3512273541,TRS1_Trybr:0.6979417113):0.0011737787,((((((Soliton1_Av:0.1843249206,RMAC_g5251.t1:0.3591223947):0.0187973843,RMAC_g19799.t1:0.0891378804):0.0529568132,(RMAC_g15561.t1:0.1115578417,RMAC_g16568.t1:0.0265197753):0.2304312716):0.2953556566,(((((Soliton6_Av:0.1625058667,(Soliton6a_Av:0.1005628856,(RMAC_g13753.t1:0.0000020326,RMAC_g20782.t1:0.0785529645):0.1513471711):0.0534116709):0.0122996332,RMAC_g6274.t1:0.1129950279):0.0870953977,((Soliton6b_Av:0.0821486817,(RMAC_g23731.t1:0.1052988329,RMAC_g24523.t1:0.0080532705):0.0916495528):0.0454931335,RMAC_g4358.t1:0.1474155728):0.0686530785):0.0909660406,(RMAC_g9912.t1:0.1635426559,RMAC_g22953.t1:0.0000028608):0.2921907203):0.4644795403,(RMAC_g8324.t1:0.1794326722,RMAC_g24235.t1:0.1945868861):0.3564154020):0.1384896118):0.0487708019,(Soliton2_Av:0.1874568803,((Soliton3_Av:0.1551996223,Soliton4_Av:0.2627366722):0.0568464237,Soliton5_Av:0.2912208241):0.0805413432):0.3477557740):0.0391617802,(Soliton7_Av:0.1609035052,(Soliton8_Av:0.1858013060,(Soliton9a_Av:0.0890325040,Soliton9b_Av:0.0481586478):0.1167656398):0.1673501378):0.4031410816):0.4680151622):0.0520974798,(((Hebe1_Av:0.0068747323,Hebe10_Av:0.0230154600):0.0000022944,(Hebe7_Av:0.0033269450,Hebe8_Av:0.0147857675):0.0389433354):0.0832706323,Hebe2_Av:0.0851893558):0.4047206837):0.1536250048,(Maui_Takru:0.5538164687,RMAC_g15780.t1:0.5436207938):0.2206294493):0.0311622063,(((Lian_Aedae:0.6119125539,SART1_Bommo:0.7379128187):0.1085693550,Tad1_Neuro:0.7053877306):0.0571640137,TRAS1_Bommo:0.7301609548):0.0858257079):0.2638666396):0.0952413436):0.0550948985,(DRE_Dictyo:0.5664327056,Zepp_Chlvu:0.7687555204):0.3508363676):0.0000022862,(Tx1_Av:0.0939493441,RMAC_g20437.t1:0.4129386400):0.5809886229):0.5267968011):0.2592762758,(((EC67_Ecoli:0.5632078524,EC86_Ecoli:0.5579678277):0.1840290135,MX65_Myxxa:0.5422873116):0.2385576614,EC107_Ecoli:0.5141827642):0.7581104447):0.3260347943,orf2_Calot:0.5748044632):0.2504250062,(((COB3_Marpo:0.6653527490,COI1_Podan:0.1692183315):0.1172436713,YM40_Marpo:0.2956257177):0.1547585076,LtrA_Lacla:0.3273804281):0.0908887067);
