# Supplementary material for: Evolutionary dynamics of transposable elements in bdelloid rotifers
Source: eLife. 2021 Feb 5;10:e63194. doi: 10.7554/eLife.63194 (PMC7943196; doi:10.7554/eLife.63194)
Supplement: Figure 5—source data 1. [file elife-63194-fig5-data1.zip › Figure 5--source data 1. Reverse transcriptase alignments and phylogenies/Rc_Rc2018.hmmalign.clustal]

CLUSTAL 2.1 multiple sequence alignment

AI1M_Yeast     GTGKFKFKPMRMVNIPKPK.....----GGMRPL.SVGNPRDKIVQEVMRMILDTIf...
Athena_Av      -----LIRCLLKETKISFS.....-K------CI.LFLSLKIGLGVLGLIRPLFD-....
Athena_Hc      -------------------.....----------.---------------------....
Athena_Pr      -------------------.....----------.---------------------....
AthenaL2_Av    ---------AHLYYLPKAH.....-KPGTPLRPI.---ISGLKHPTLKISKFLD--....
AthenaL3_Av    -------ELAHLYYLPKAH.....-KPGTPLRPI.---VSGLKHPTIKISKYLD--....
AthenaM_Av     ---------AHLYFLPKAH.....-KPNTPLRPI.---VAGMKSPTIGISKWLD-Dl...
AthenaO_Av     ---------AHLYFLPKAH.....----KTGTPL.RPIVAGLKSPTIEISRWLDSI....
BEL_Drome      KLTSAQVEESPDTCFYLPHh..alDSLTTKCRVV.-------------------FDg...
Cer1_Caeel     IRESKSPWSSPVVLVKKKD.....----GSIRMC.-------------------ID....
Cercyon_Sm     RMKSNGPVLPRFYGRPKIH.....-K---PNIPL.RPIVALPGTPTYNLSREIS--....
COB3_Marpo     GT--YEFEPIWRSEGPKTG.....-K--AEKRPL.TIANPRDKIIQEAFRMVLEIIy...
COI1_Podan     KSEQFRFRPTRRVYIPKAN.....----GKMRPL.GIASPRDKIVQEVFRAILEQVl...
Copia_Drome    RPENKNIVDSRWVFSVKYNe..lgNPIRYKARLV.-------------------AR....
CRE1_Crifa     EVVARRLRSSAVTPIPKDE.....--AGTKIRPI.VPESAWLKLASLVAMAEIP--....
CRE2_Crifa     PSFATRIRACILHPFRKEA.....--GSAKVRPI.TPESALMKLAAHIALDSVE--....
CZAR_Tcruzi    PEVAHRLRATNLTVLRKPN.....----KKFPPI.GAECVWAKAISLMAVDAVM--....
DIRS1_Dictyo   NHYSKRVFYSNVFTVPKPG.....-T--NLHRPV.-------------------LD....
Doc_Drome      GYFPQKWKKSTIVMIPKPGk...dKTQPSSYRPI.SLLTCLSKLFEKMLLLRISPH....
dpol_DHBV      NTSWPNRITGKLFLVDKNS.....-RNTTEARLV.-------------------VDf...
dpol_HBV       IPRTPARVTGGVFLVDKN-.....PHNTAESRLV.-------------------VDf...
DRE_Dictyo     TTIPKDFKQGILITIYKNKg...dPNNLDNYRPI.TLLNVDYKIYSKIINNRIL--....
EC67_Ecoli     LYRIGSDNQYTQFTIPKKG.....----KGVRTI.SAPTDRLKDIQ---RRICDLLsdc.
EC86_Ecoli     LLIYTADFRYRIYTVEKKG.....--PEKRMRTI.YQPSRELKALQ---GWVLRNI....
EC107_Ecoli    ALSNHAGRHYRRIILSKRH.....----GGQRLV.LAPDYLLKTVQ---RNILKNVl...
GilM_Giain     WAQLQPLCEFRLKLLPKSG.....----GRWRPI.AVQETLLVAFHRLLLRRT---....
Gypsy_Drome    IRPSRSPYNSPTWVVDKKGt...dAFGNPNKRLV.-------------------ID....
Hebe1_Av       --IPAMWKKANIILLLKPKk...dKQQPSSYRPI.SLLSCLGKLLEKIIKQRLMLE....
Hebe2_Av       GYIPDTRKQANIILLLKPKk...dKQQPSSYRPI.SLLSCLGKLLEKIVKQRLMSE....
Hebe7_Av       --IPAMWKKANIILLLKPKk...dKQQPSSYRPI.SLLSCLGKLLEKIIKQRLMLE....
Hebe8_Av       --IPAMWKKANIILLLKPKk...dKQQPSSYRPI.SLLSCLGKLLEKIIKQRLMLE....
Hebe10_Av      --IPAMWKKANIILLLKPKk...nKQQPSSYRPI.SLLSCLGKLLEKIIKQRLMLE....
I_Drote        -HIPQAYKTSLIIPILKPNt...dKTKTTSYRPI.SLNCCIAKKLDKIIAKRLWW-....
Jockey_Drome   GYFPKAWKSASIIMIHKTGk...tPTDVDSYRPT.SLLPSLGKIMERLILNRLLT-....
Juno1_Av       -EESTSPWSSPIVLVRKKD.....----GSVRFC.-------------------ID....
Juno2_Av       ---STSPWSSPVVLVKKKD.....----GTTRFC.-------------------VD....
Juno3_Av       IRPSQSPWSSPVVLQKKKD.....----GSWRFC.-------------------ID....
Juno4_Av       IEESTSPWSSPIVLVRKKD.....----GSVRFC.-----------------IDY-....
Juno4a_Av      IRPSSSPWSSPVVIVKKKD.....----GKPRFC.-------------------VD....
Juno4b_Av      IRPSSSPWSSPVVIIKKKD.....----GSPRFC.-------------------VD....
Lian_Aedae     GYIPKSWRDITVMFIPKGGr..asYEEAKSFRPI.SLTSFLLKCLERIIDHHIRDV....
LINE1_Human    GILPNSFYEASIILIPKPGr...dTTKKENFRPI.SLMNIDAKILNKILANQI-Q-....
LINE1_Wolf     -VLPNSFYEASITLIPKPDk...dPTKKENYRPI.SLMNMDAKILNKILANRIQ--....
LtrA_Lacla     GT--YYPQPVRRMYIAKKN.....-S--KKMRPL.GIPTFTDKLIQEAVRIILESIy...
Mag_Av         ---ETSAWAAPIVPVKKPN.....----GKIRIC.-------------------GD....
Maui_Takru     ---------AVIKPLLKKPs..ldPDVLANYRPI.SNLPFISKVLEKVVVTQLLEH....
Mdg3_Drome     -----SEYASPIVLVKKKT.....----GDLRMC.-------------------VD....
Micropia_Drome ----TSNVASRIVVVRKKD.....----GTLRVC.-------------------VD....
MX65_Myxxa     HRPRERVRHYVTFAVPKRS.....----GGVRLL.HAPKRRLKALQ---RRMLALLvs..
Neptune_Fr     LVGDVEPRERRFYILPKIH.....KEPEKWTIPY.ELPPGRPIVSDCGSETYFT--....
NeSL_Caeel     RKIPKHWKEAETILLFKNG....dQSKPENWRPI.SLMPVIYKLYSSLWNRRI---....
orf2_Calot     KL-NHKVKATRRVWIPKPG.....-N--VEKRPL.GIPTMQDRATQSLVKLALEPEw...
Pao_Bmori      EQMEALVAKGYAEPAPKTKt..enPPKPEKLRVV.-------------------HD....
Pat_Panre      KVISALSVSVNADAKCRLV.....----MDLTT-.-------------------VN....
Penelope1_Av   ---------SVFYGLPKAH.....-KAGYPLRPI.---ISTIGSYQYELSKYLAKAir..
Penelope1a_Av  ---------SVFYGLPKAH.....----KEGYPI.RPIISTIGSYQYALSKYLARQir..
Penelope2_Av   --RSTSSNIACMYGQPKIH.....-KQGYPLRPV.---ISSIGSYNYELSKYLA--....
Penelope2a_Av  ---STGSRCSVLFCNPKVH.....-KEGMPLRPI.---ISTTNSHSYKLAKYLTKLl...
Penelope3_Av   -----GSQPARIYGLPKIH.....-KQGAPLRPI.---VSATGTFNYKLAKLLATKld..
Penelope3a_Av  -------QPARIYGLPKIH.....----KDGVPL.RPILSANNTFNYKLAKWLVTEl...
Penelope3b_Av  --------PGKAYGLPKIH.....-KEGIALRPIiSACNTSTYKLSKLLASKL-KH....
Penelope5a_Av  ---PTGSRPARLYGLPKIHk...sDRPDYPLRPV.---MSATKTVGYGLGKMLKN-....
Penelope_Dv    KMTTTTAVPPRIYGLPKIH.....-K---EGTPL.RPICSSIGSPSYGLCKYII--....
pol_BAEVM      LRPCRSPWNTPLLPVKKPG.....-T--QDYRPV.-------------------QD....
pol_CERV       IKPSKSTHMSPAFLVENEA.....ERRRGKKRMV.-------------------VN....
pol_HTLV2      IEPYSGPGNNPVFPVKKPN.....----GKWRFI.-------------------HD....
Poseidon_Tn    YRLYPGEATPCFYGLPKIH.....-K---EGTPL.RPIVSSINSVTYNISKFLA--....
pseudo_Shark   NLIVPQLSTARSYLLPKIH.....-R---TDCPG.QPIASACSCPTKLISTYLN--....
R1_Dromr       --LPVPFRMARTIFIPKTV....rANRPQDFRPI.SVPSIVVRQLNAILASRLTA-....
R2_Drome       GNLPHSIRLARTVFIPKTV....tAKRPQDFRPI.SVPSVLVRQLNAILATRL---....
R4_Av          ---------GRIVLIHKSG....sHEDPANYRPI.ACLNTCYKMLTSFITAYL-QK....
R9_4_Av        --IPEQLKLNKTILIPKGNs...dLSLLKNWRPI.TISSIILRVYNRLLAYRMNKV....
R9_Av          --IPEQLKLNKTILIPKGNs...dLSLLKNWRPI.TISSIILRVYNRLLAYRMNKI....
R9a_Av         RRIPSELKLNRTTLIPKGNi...dLDKITNWRPI.TISSVLLRLFNKIIGHRMSKY....
RTE1_Av        GTIPEDWGKSILVPIPKKG....dLSNCSNYRTI.SLINHTGKVLLTVLLNRLK--....
RTE2_Av        --MVTEWNMTTLIKLYKNKg...dRKICDNYRGI.ALLNTTSKLFSRIILNRIQ--....
RTE3_Av        GEIPEDLTKSVFIALPKKP....gATECELHRTI.SLMSHIAKVLLKILMMRMK--....
RTE4_Av        QQTPRQFNTNIIIPIPKKG....dKTLMTNYRGI.SLMSIAAKVYNRILLNRIR--....
RTE_BovB_Av    --WPEDWKTSIFILIPKNG....nAKDCSNYRTI.ALISHASKIMLKIIQRRLEP-....
SART1_Bommo    GRFPEEWKTGRLVLIPKEGr...pRDQPSGYRPI.VVLSEAGKLLERVVAGRLVRH....
SLACS_Trybg    EVGRRLQATSLTVLLRKPN.....----GKYRPI.GAESVWAKLASHIAISRVM--....
Soliton1_Av    --TPSHWHIAKMILLSKTKs...kVIAIDKTRPI.SLLPCFSKIFEKCFLYHFR-Sw...
Soliton2_Av    ------WKIAKLITLNKLKt...gVPRCDQTRPI.SLLATHSKIFEKIILERV-RH....
Soliton3_Av    -RFPDMWKVAKIVTLNKLKa...gTPQPDQTRPI.SLLPAHSKLFEKVLLERTR-R....
Soliton4_Av    --------LARIVTLSKLNa...gIHQADQTRPI.SLLPTHSKLFEKIILNKIRY-....
Soliton5_Av    -LFPEDWKLAKVVPLNKLKa...gIPTSEQTRPI.SLLATHSKIYEKIILNRV-QE....
Soliton6_Av    -------KHAKVICLSKDG....qYPEVNKLRPI.SLLSNVGKMFERIIHARILKW....
Soliton6a_Av   ----ESSKHAKVICLSKDG....lYPSESKLRPI.SLLPNIGKWYERIIHSRILKW....
Soliton6b_Av   -------KHAKVICLSKDG....iYPEENRLRPI.SLLPNIGKWFERCIHEQI-QS....
Soliton7_Av    -NFPALWKDTRILLLAKKE....hVCEPKNTRPI.SLLDVFLKTNEKLFQTRFKDI....
Soliton8_Av    --LPIAWKDSRMILLAKKE....aICLPSLTRPI.SLIGSFLKIGKRLFLTRFREV....
Soliton9a_Av   --LPVGWKNTRMILLAKKD....sICSPSLTRPI.SLIDSFLKVGERLFLNRFRDV....
Soliton9b_Av   AVLPNGWKNTRMVLIAKKD....sICLPSLTRPI.SLIDSFLKIGERLFLNRFRDV....
Ta11_Arath     GFFDERLNETNICLIPKTE....rPRKMAEFRPI.SLCNVSYKVISKVLSSRL-K-....
Tad1_Neuro     GHFPQRFKDAKVVVLKKPGk..sqQKLAGAWRPI.SLLSNVGKILEALVAKRL-TQ....
TelKA1_Av      -VPSKSPWASPIVLAPKKD.....----GTLRFC.-------------------ID....
TelKA1a_Av     -SPSKSPWASPVILAPKKD.....----GSLRFC.-------------------ID....
TelKA2_Av      ITPSNSPWASPVVLAPKKD.....----GTLRFC.-------------------ID....
TelKA3a_Av     ITPSKSPWASPVVLAPKKD.....----GTMRFC.-------------------ID....
TelKA3b_Av     ITPSKSPWASPVVLAPKKD.....----GTMRFC.-------------------ID....
TelKA4_Av      -EPCASPYAAPITLQPKKD.....----GSLRFC.-------------------VD....
TERT1_Calb     KIQREQLPCGKIKLIPKRS.....-SFRVICVPI.KRSLKLLNKKLELDTLEKEKRefer
TERT_Giain     RIFWKQVSPGRLSFVYKSN.....----GRVRPL.CNFSFCSR-RHRVSLNSFLRSalqv
TERT_Ratno     QDTWLAMPICRLRFIPKPN.....-----GLRPI.VNMSYSMGTRALGRRKQA-QHftqr
TERT_Schpo     DTQKTTLPPAVIRLLPKKN.....-TFRLITNLR.KRFLIKQMGSNKKMLVSTNQTlrpv
Tf2_Schpo      IRESKAINACPVMFVPKKE.....----GTLRMV.-------------------VD....
Tnt1_Tobac     PKGKRPLKCKWVFKLKKDGd...cKLVRYKARLV.-------------------VK....
TRAS1_Bommo    RYFPKIWKAATVVILRKSGk..dsYTEPKSHRPI.GLLPVLGKLYEKMLVARLKYHl...
TRS1_Trybr     GVVPPAWKTRVIIPILKAGk...kAEDLDSYRPV.TLTSCLCKVMERIIAARL-R-....
Tx1_Av         --FHPKFLQALLTLLKKKNk...sDGSMKDFRPI.SLMNIDYKILSKVLSTRLR--....
Ty3_Caeel      IRESKSPWSSPVVLVKKKD.....----GSIRMC.-----------------ID--....
Ty3_Yeast      -VPSKSPCSSPVVLVPKKD.....----GTFRLC.-------------------VD....
Vesta1a_Av     -SESHSPYAAPAMLVKKKD.....----GTHRFV.-------------------VD....
Vesta1b_Av     -SESHSPYAAPAILIKKKE.....----GSYRFV.-------------------VD....
Vesta2_Av      -RKSYSPYAAPALLVAKHD.....----GSWRMV.-------------------VD....
Vesta3_Av      IRISQSSYAAPALLVKKKD.....----QSWRLV.-------------------ID....
Vesta4a_Av     --ETNSPYAAPAFIVPRKD.....------NRPG.----------------RLVVD....
Vesta4b_Av     -HESHSPYAAPAFIVPRKA.....------NRPG.----------------RLVVD....
Vesta5_Av      -RPSFSQYSAPILLIKKRD.....----GTYRFI.-------------------VD....
Vesta6a_Av     -IPSTSEWSSPVVLLTKPD.....----GTFRFI.-------------------ID....
Vesta6b_Av     -RPSHSPWSSPVLLKKKPD.....----GTFRFL.-------------------VD....
Vesta6c_Av     ---STSPWSSPALLKKKPD.....----GTFRFL.-------------------VD....
Vesta7_Av      --KSHASWSSPVLLVKKKD.....----GTYRFV.-------------------VD....
Vesta_Pr       -TESHSPYAAPAFLVKKHD.....----GTYRFV.------------------VD-....
YM40_Marpo     KDESFQFRPSRREFIPKAD.....----GKLRSL.GIPSPRDKIVQEVMRRILEPVf...
Zepp_Chlvu     GRRCPPLTQGRITLLYKGKg..adRESLASYRPI.TLLNTDYKLAARAIASRI-G-....
RMAC|g3233.t1  ---DTGSRTPEAYFLVKVH.....-KAGQTVRPI.---ISSYNSYNYNAAKYLA--....
RMAC|g4358.t1  -----SSNHVKVICLSKDG....mYPSEDKLRPI.SLLPNLEKWFERCIHAKIQEW....
RMAC|g5251.t1  --MPSQWKTAKMILLSKPKs...nIANINETRPI.SLLPCFSKLYEKVLLKYF-YK....
RMAC|g6274.t1  -----ASKHAKVICLSKEG....lFPSLNKLRPI.SLLPNIGKWYERIIHNRILKW....
RMAC|g6768.t1  ---------PHLYYNPKDH.....-KIGEPLRPI.---VAGIQSSTAKISSFLDQI....
RMAC|g8193.t1  -------------------.....----------.---------------------....
RMAC|g8324.t1  -----EWKIARTICLNKSDn...pAPTTSQLRPI.SMLPVLRKIYEKLFLLRFN-T....
RMAC|g9912.t1  -------KIAKGICLSKEG....aFPTEDHLRSI.SLLPNLAKVFEKLVAERIEKW....
RMAC|g12628.t1 -------------------.....----------.---------------------....
RMAC|g12659.t1 -------------------.....----------.---------------------....
RMAC|g13753.t1 -------------------.....----------.---------------------....
RMAC|g14072.t1 ---PKGSNPGRLYGLPKVH.....-KENVPLRPV.---LSAVGTFNYGLGKALT-Hml..
RMAC|g14290.t1 ------LELAHIYFNLKVH.....-KPEMSVRPI.---VASINAPTRKISSFLD--....
RMAC|g14294.t1 -------ELAHLYFIPKPQ.....-KIGTPLRPI.---VSSIKAAATGVSYFLDFL....
RMAC|g14298.t1 ------------HGLPKPH.....-KPGTPLRPI.---VASMHGPTTLILKFLN-D....
RMAC|g14424.t1 -----QAELAHLYFLPKAH.....-KQNTPLRPI.---MSGMKSPTIAISRWLD--....
RMAC|g15218.t1 ----------KIRGQPKIH.....-KIDTPMRIV.---TCSRDTITSPISQFIFR-....
RMAC|g15561.t1 ---PKHWHTAKMILLSESK.....-------SSI.----VDEKVFLVHFQKWIS--....
RMAC|g15669.t1 -------------------.....----------.--------------ANRI-LD....
RMAC|g15780.t1 --IPNTRGKALTIPLYKKG....dNRECKNYRGI.SLLSVVGKVFMKVIQQRLQQR....
RMAC|g16568.t1 -------------------.....----------.---------------------....
RMAC|g17427.t1 -----KVELAHLYFIPKAH.....-KIGTPLRPI.---ISSIHAPATGVSHFLDQL....
RMAC|g17486.t1 ----VGSQPGKAYGLPKIH.....-KDGVPLRPIiSARNTFSYKLSKLLAKKLE-H....
RMAC|g17696.t1 -------------------.....----------.---------------------....
RMAC|g18424.t1 -------------------.....----------.---------------------....
RMAC|g18897.t1 ---PTGSNPGRLYGLPKVH.....-KEPISGRPV.---LSSIGTFNYGLGKALTQMls..
RMAC|g19799.t1 -------------------.....----------.---------------------....
RMAC|g19976.t1 -------------------.....----------.---------------------....
RMAC|g20053.t1 -------------------.....----------.---------------------....
RMAC|g20151.t1 -------IPARLYGLPKVH....kDKVNVPLRPI.---VSCIQSYNYRLGKYLANI....
RMAC|g20322.t1 ------LELAYLYTLPKVH.....-KPQTPIRPI.---VSGLHTPVNLVSKFL-YH....
RMAC|g20323.t1 -------------------.....----------.---------------------....
RMAC|g20327.t1 -------ELAHLYFIPKPH.....-KIGTPLRPI.---VSSIKAAATGVSHFLDLL....
RMAC|g20437.t1 --FHDGFLNGLLTLLKKDSe...fNGTMKNFRPL.SLMNIDYKIITKVLSTRLK--....
RMAC|g20458.t1 -------------------.....----------.---------------------....
RMAC|g20761.t1 --RPTGSNPGRLYGLRKVH.....-KEPISVRPV.---LSSIGTFNYGLGKALTQMls..
RMAC|g20782.t1 -------------------.....----------.---------------------....
RMAC|g20812.t1 -------------------.....----------.------IKAPTTGISRFLD--....
RMAC|g20853.t1 -------------------.....----------.---------------------....
RMAC|g20854.t1 -------------------.....----------.---------------------....
RMAC|g21171.t1 -------------------.....----------.---------------------....
RMAC|g21882.t1 -------------------.....----------.---------------------....
RMAC|g21893.t1 -------------------.....----------.---------------------....
RMAC|g21941.t1 -------------------.....----------.---------------------....
RMAC|g21985.t1 ------LELAHYYGLPKPH.....-KPGTPLRPI.---IACINGPTTLVSKFLN--....
RMAC|g22313.t1 -----------YHGLPKPH.....----KPGTPL.RPMIACINGPTTLVSKILN-D....
RMAC|g22551.t1 ------------HGLPKAH.....-KPGTPLRPI.---IGSMHGPTTLISKLLN-D....
RMAC|g22675.t1 -------------------.....----------.---------------------....
RMAC|g22690.t1 ---------ANIRGQPKIH.....-KANHPMRII.-------TCGKYTITSPLS--....
RMAC|g22856.t1 --------------IQKIG.....----TPLRPI.---VSSIKAAATGVSHFLDIL....
RMAC|g22877.t1 -------------VISKVH.....-KENLPVRPI.---ISSYDSYNYNTAKYLA--....
RMAC|g22941.t1 -----------YHGLPKPH.....-KPGTPLRP-.--MIACINGSTTLVSKFLN-D....
RMAC|g22943.t1 -------------------.....----------.---------------------....
RMAC|g22953.t1 -------KIAKGICLSKEG....tFPTEDRLRSI.SLLPNLAKVFEKIVAERIEKW....
RMAC|g23007.t1 -----------IRVQPKLH.....-KIDTPMRIV.---TCSRDTITSLISQFIF--....
RMAC|g23069.t1 ---HKGFYCPRMYGLPKIL.....-KEGISLRLV.---ILTIGSYNYRLAKVLATRl...
RMAC|g23184.t1 -------------------.....----------.---------------------....
RMAC|g23429.t1 -------------------.....----------.---------------------....
RMAC|g23731.t1 --------KQWLKFSPKKSldngiFPEENRLRPI.SLLPNLGKWFERCIHEQI-QD....
RMAC|g23768.t1 -------------------.....----------.---------------------....
RMAC|g23795.t1 -------------------.....----------.---------------------....
RMAC|g23870.t1 ---------PHLYYNPKDH.....-KIGEPLRPI.---VAGIQSPTAKISSFLD--....
RMAC|g24020.t1 -----GSRPARLYGLPKLH....kVKENYPLRPVmSAIKTVGYGLGKVLTNRL-KH....
RMAC|g24153.t1 -------ELAYMYYNPKTH.....-KNPIKLRPI.---MNTIHAATTGISRFLD--....
RMAC|g24201.t1 -------------------.....----------.---------------------....
RMAC|g24235.t1 -----NWKQARTICFNKVDs...pAPTTQQLRPI.SLLPVLSKIYERLFLFRFQKW....
RMAC|g24523.t1 -----ASKHATVICLSKDG....iFPEENRLRPI.SLLPNIGKLFERCIHEQI-QD....
RMAC|g24657.t1 ----TGSRCSVLFCNPKVH.....-KKDMPLRPI.---ISTTSSYNYKLAKYLTTLv...
RMAC|g24663.t1 -------------------.....--------PI.GLVESKYSKKKRLIVDLSAPHnd..
RMAC|g24682.t1 ------IELAHLYFLPKPH.....-KIGTPLRPI.---VASIHAPTTKISTYLDDL....
RMAC|g24929.t1 -------------------.....----TPLRPI.---VSSIKAAATGVSHFLDLS....
RMAC|g25151.t1 -------------------.....----------.---------FQYELSKYLAKAi...
RMAC|g25250.t1 -------------------.....----------.---------------------....
RMAC|g25263.t1 -------------------.....----------.---------------------....
RMAC|g25278.t1 -------ELAYMYYNPKTH.....-KNPITLRPI.---MNTIHAATTGISRFLD--....
RMAC|g25308.t1 -------------------.....----------.---------------------....
RMAC|g25398.t1 -----------IRGQPKIH.....-KPNNPMRII.---TCAKNTILSPISKFAFTFi...
RMAC|g25403.t1 -------------------.....--PGTPLRPI.---IASMHGPTTLISKFLN-D....
RMAC|g25511.t1 -------------------.....----------.---------------------....
RMAC|g25677.t1 -------------------.....----------.---------------------....
                                                                           

AI1M_Yeast     ...........dKK-----MST..HSHGFRKNM.SC.QTAIWEVRNMFGGSN-.....--
Athena_Av      ............-K-----YVR..HTT--ID-D.GV.D-LLDKFQTYI-RNGY.....LN
Athena_Hc      ............----------..---------.--.----------------.....--
Athena_Pr      ............----------..---------.--.----------------.....--
AthenaL2_Av    ............-NLLRPLF--..DQMAIKTTV.TC.G--FDLLQKLQRWSSK....nLK
AthenaL3_Av    ............-NLLRPLF--..DQMAI---K.TT.ITSGFDLVQHLRKWSIi...nLR
AthenaM_Av     ...........lRPLFNQLASD..TAIE-NGTQ.LI.KSVERWSDNYL-----.....-T
AthenaO_Av     ............LRPLFDRLAK..ETSILNGVE.LI.DLLEK-----WSKQN-.....LN
BEL_Drome      ...........sGKDSSGVSLN..DRLHIGPPI.QR.D----LFGV----CLR.....FR
Cer1_Caeel     ............YRKVNKVVKN..NAHPL-PNI.EA.-----TLQSLA-----.....-G
Cercyon_Sm     ............-R-----ILK..HLVDH---S.NH.SIKSATQFL-DQIRNI....qIN
COB3_Marpo     ...........ePR-----FKD..ISHGFRRNK.GT.HSALRDIKMRWKNPS-.....--
COI1_Podan     ...........ePR-----FHS..SSHGFRPGR.GC.HSAL-ATIRYWNGIK-.....--
Copia_Drome    ...........gFT--QKYQID..YEETFAPVA.RI.SSFRFILSLVI-----.....-Q
CRE1_Crifa     ............-SSFKETFKG..WQYGV-WGD.V-.AKAV----AKIRRDS-.....-E
CRE2_Crifa     ............-KSFRSTFKG..WQYGV-WGD.S-.TEAV----KRIREAYAea.ssD-
CZAR_Tcruzi    ............-PALKTCFKN..LQYGV-GNN.I-.ELAI----QKIRRDFHl...kG-
DIRS1_Dictyo   ............LKRLNTYI-N..NQ-SF-KME.GI.K----NLPSMV-----.....-K
Doc_Drome      ............LR-INNTLPT..HQFGFREKH.GT.IEQVNRITSEIRTAFE.....HR
dpol_DHBV      ...........sQFSKGKNAMR..FPRYWSPNL.ST.LRRIL-----------.....-P
dpol_HBV       ...........sQFSRGSSRVS..WPKFAVPNL.QS.LTNL------------.....LS
DRE_Dictyo     ............-KLLNKIISP..FQTGFVPRR.LL.HDNIITLNSTIEIIKReintkED
EC67_Ecoli     .........rdeIFAIRKISNN..YSFGFERGK.SI.ILNAYKHRGKQ-----.....--
EC86_Ecoli     ...........lDK---LSSSP..FSIGFEKHQ.SI.LNNATPHIGAN-----.....--
EC107_Ecoli    ..........sqFP-----LSP..FATAYRPGC.PI.VSNAQPHCQQP-----.....--
GilM_Giain     ............-PALRK-LPA..WQLAF-EHL.AQ.MKAI-----RAAEELK....rT-
Gypsy_Drome    ............FRKLNEKTIP..DRYPM-PSI.PM.-----ILANLG-----.....-K
Hebe1_Av       ...........lER--RNILPQ..HQAGFRPGK.ST.IYNIVRLERYAAGQLRr..prRR
Hebe2_Av       ...........lNR--RNILPE..HQAGFRPGK.ST.VYNIVRLQRYAERQLTa..esPR
Hebe7_Av       ...........lER--RNILPQ..HQAGFRPGK.ST.IYNIVRLERYAEGQLRr..prRR
Hebe8_Av       ...........lER--RNILPQ..HQAGFRPGK.ST.IYNIVRLERYAAGQLRr..prRR
Hebe10_Av      ...........lER--RNILPQ..HQAGFRPGK.ST.IYNIVRLERYAAGQLRr..prRR
I_Drote        ............LVTHSNLLSE..NQFGFKKGK.ST.SDCLLYVDYLITKS--.....-K
Jockey_Drome   ............CKDVTKAIPK..FQFGFRLQH.GT.PEQLHRVVNFALEAME.....NK
Juno1_Av       ............YRKLNAITTK..DAFPI---P.RI.DDIFDHLSQAG-----.....--
Juno2_Av       ............YRRLNQITTK..DAFPL---P.RI.DDIYDQLTQAT-----.....--
Juno3_Av       ............YRKLNEVTEK..DNYPL-P--.RI.QEMLDALNGS------.....--
Juno4_Av       ............-RKLNAITTK..DAFPI---P.RI.DDIFDHLSQTG-----.....--
Juno4a_Av      ............YRRLNYITER..DVYPL---P.RI.DDIIDRLSGAK-----.....--
Juno4b_Av      ............YRRLNLITER..DVYPL---P.RI.DDILDKLAGSQ-----.....--
Lian_Aedae     ...........yLA--NMPLHV..NQHAYQSGK.ST.VTLLHKVVYDIEKAFA.....QK
LINE1_Human    ............-QHIKKLIHH..DQVGFIPAM.QG.WFNIRKSINIIQHINRtkdtnH-
LINE1_Wolf     ............-QYIKKIIHH..DQVGFIPGT.QG.WFNTRKTINVIHHISK....rKT
LtrA_Lacla     ...........ePV-----FED..VSHGFRPQR.SC.HTALKTIKREFGGAR-.....--
Mag_Av         ............FK----VTIN..SQMW-IDQH.PI.PTIEELLTRLN-----.....--
Maui_Takru     ...........lQR--NSLFEM..FQSGFRAHH.ST.ETALLKVTNDLLIASD.....HG
Mdg3_Drome     ............FRKLNKMTMK..DNYPL---P.LI.DD---LLDRMN-----.....--
Micropia_Drome ............YRKLNTMVLM..DCFPV-P--.IM.EEVLEKLQSAK-----.....--
MX65_Myxxa     ..........klPV------SP..QAHGFVPGR.SI.KTGAAPHVGRR-----.....--
Neptune_Fr     ............-A-----EFL..DFYL-NPLS.TK.H-PAFVRDTYH-FIEIiktlkIP
NeSL_Caeel     ............-RAVPNVLSK..CQRGFQERE.GC.NESLAILRTAIDVAKG.....KR
orf2_Calot     ...........eAK-----FEP..NSYGFRPGR.NA.HDAREAIFNSIRYSN-.....--
Pao_Bmori      ...........aAARTRGVALN..DM--LLKGP.N-.-----LLQSLPGVIMR.....FR
Pat_Panre      ...........pYITANKIK--..---------.--.LENVAIAKSLI-----.....-P
Penelope1_Av   .........darP--QAPSYIK..DSFEF--GK.KI.KEII--LEK-------.....-N
Penelope1a_Av  .........narP--PANSFIK..DSFEF----.--.---VNKIKEIILE---.....KE
Penelope2_Av   ............-----SLIKI..NQTE----K.SI.SYIKDSFEFVK-EITKi...eYK
Penelope2a_Av  ..........edARSKPTSYVK..DSFSF----.--.--AKLIQEQKP-----.....-N
Penelope3_Av   ..........ylRR--NDRIIK..DTFTFVDEL.LT.L----KFD--------.....-N
Penelope3a_Av  ..........svLKEYE-TIIQ..DRFSFVKD-.--.-----LHKLEI--N--.....-M
Penelope3b_Av  ............LR-VSPTVVT..DTFKFVDEL.Q-.-----KLTFDN-----.....--
Penelope5a_Av  ............----------..RLQELRTSP.YM.VQNTFDFVNKI-KQSQ.....-H
Penelope_Dv    ............-Q-----ILK..NLTM----D.SR.YNIKNAVDFKD-RVNNs...qIR
pol_BAEVM      ............LREINKRTVD..IH-PTVPNP.Y-.N----LLSTLK-----.....-P
pol_CERV       ............YKAMNKATKG..DAHNL-PNK.DE.-----LLTLVR-----.....-G
pol_HTLV2      ............LRATNAITTT..LTSPS-PGP.P-.-----DLTSLP-----.....-T
Poseidon_Tn    ............-S-----ILA..PMVG----N.TP.HHIKNSLDFAE-KVSNl...hLE
pseudo_Shark   ............-S-----IFP..PLVQ----E.LP.TYVHDTTHALH-LLQSfq.fpGP
R1_Dromr       ............----AVSWDP..RQRGFLPTD.GC.ADNATIVDLVLRDHHK.....RY
R2_Drome       ............--NSSINWDP..RQRGFLPTD.GC.ADNATIVDLVLRHSHK.....HF
R4_Av          ............YVTERCILPG..EQIALREGVwGC.THALTQDQSLIADALN....qTQ
R9_4_Av        ............FK-----TND..KQVGFKPVN.GC.GINISWLHSLLKHA-R.....LN
R9_Av          ............FK-----TND..KQVGFKPVN.GC.GINISWLHSLLKHARL.....NK
R9a_Av         ............FE-----IDK..RQLGFTPIN.GC.SMNIQWLHHLLKHARL.....RK
RTE1_Av        ............-SYLDPYLSE..EQAGFRKDR.ST.VHQILVLRLLAEKAKR.....QG
RTE2_Av        ............-NLIDCQLLE..IQSGFRSNR.ST.IDQIFTLKMTMEKRRA.....FN
RTE3_Av        ............-NKITPEIAK..EQYGFMPDK.GT.RNAIFILRMIIERSIE.....VK
RTE4_Av        ............-KPLDSNLRT..NQAGFRRGR.NC.IDQIHVLRRLLEGAID.....KK
RTE_BovB_Av    ............-F-LEREMPV..TQAGFRKGR.GT.RDQIANIRWLMEKARE.....YQ
SART1_Bommo    ............LENVGPNLAD..SQYGFRRGR.ST.LDAVQRVRDLS-DQAC....sRG
SLACS_Trybg    ............-KTAEKKFSG..IQFGV-GGH.I-.EEAI----AKIRKDFAt...kG-
Soliton1_Av    ...........lDE--QGVLPS..EQSGFRPHH.NM.AVRLVSIIDEIGQSLA.....MN
Soliton2_Av    ............WSETNKLVPD..EQSGFRPGC.LL.PTRV--LSMYQEVKNNm...aGN
Soliton3_Av    ............WAEGNKLIPE..EQSGFRPGG.LL.PTRVLSIYQEIKNNLA.....AN
Soliton4_Av    ............WAETNHSVPR..EPSGFRPGG.LL.STRVLSIYQEIKNELA.....AN
Soliton5_Av    ............WANVNNIVPQ..EQSGFRKGC.QL.QTRVLSIFQEVKNNLD.....GN
Soliton6_Av    ...........cHD--KNIYID..EQSGFTAER.RL.QTRILSLVDDLR-LTIa...aNN
Soliton6a_Av   ...........cEE--KNIYVD..EQSGFSPQR.RL.QTRIVSLIEDVRLN-Ia..acN-
Soliton6b_Av   ...........wCQ-MHNIYTD..EQSGFTPNR.RL.QTRILLLCEDIRLT-Ia..acN-
Soliton7_Av    ...........lQR--RGLLPD..TQSGFREDF.RL.QTRVLLFFEQVASLMA.....NS
Soliton8_Av    ...........lLR--RGLLPD..NQSGFRDGF.RL.QSRL-LLFLEDLYSLM....sNS
Soliton9a_Av   ...........lIR--RGLLPD..NQSGFRENF.RL.QTRLLLFLEDIYSIFS.....NS
Soliton9b_Av   ...........lVR--RGLLPD..NQSGFREGF.RL.QTRLLLFLEDIYSILC.....NS
Ta11_Arath     ............-RLLPELISE..TQSAFVAER.LI.TDNILIAQENFHALRTnpackKK
Tad1_Neuro     ............AAEEFNLLPE..GQMGNRAGR.ST.EFAVRVVTDAVH---Ta..wkLG
TelKA1_Av      ............YRKLNSMTIR..DAYPI-P--.RI.DD---TLDSLQ-----.....--
TelKA1a_Av     ............YRKLNAMTIR..DAYPI---P.RI.DDTLDSLQEAK-----.....--
TelKA2_Av      ............YRKLNAVTVR..DAYPIPRVD.DT.---LDALDEAK-----.....--
TelKA3a_Av     ............YRKLNNVTIR..DAYPL---P.RI.DDTLDALQQAQ-----.....--
TelKA3b_Av     ............YRKLNNITIR..DAYPL---P.RI.DDTLDALQQAQ-----.....--
TelKA4_Av      ............YRQLNSVTVR..DVYPI-P--.RI.DD---TLDQLQ-H---.....--
TERT1_Calb     yrkevlspvgqiLRLKLSKLRD..TYESYRASV.HS.SVAEKISDYRDSLLTRf...gEI
TERT_Giain     ii...felerprNRY-LQAHLA..KNLGHIAVD.YA.AWLDATYTENPEAQ--.....--
TERT_Ratno     lkt.lfsmlnyeRTKHPHLMGS..SVLGMNDI-.YR.TWRAFVLRVRALDQTP.....R-
TERT_Schpo     a.....silkhlIN-------E..ESSGI-PFN.LE.VYMKLLTFKKD-LL-Khr.mfG-
Tf2_Schpo      ............YKPLNKYVKP..NIYPL-PLI.EQ.-----LLAKIQ-----.....-G
Tnt1_Tobac     ...........gFE--QKKGID..FDEIFSPVV.KM.TSIRTILSLAA-----.....-S
TRAS1_Bommo    ...........lPR-----MST..RQFGFMPQR.ST.EDSLYTLMQHVKEKLK.....EK
TRS1_Trybr     ............-DTVESQLTP..QQSAFRPGC.ST.LEQLLHVRAAL----Cr..ptHQ
Tx1_Av         ............-KVIANIIHP..DQTCSVPGR.SI.QDNVILIRSIIEYQRR.....IR
Ty3_Caeel      ............YRKVNKVVKN..NAHPL-PNI.EA.-----TLQSLA-----.....--
Ty3_Yeast      ............YRTLNKATIS..DPFPL---P.RI.D-NLL---SRI-----.....-G
Vesta1a_Av     ............YKKLNLVTIK..DSSPL-PNM.ED.-----TLRRLG-----.....-T
Vesta1b_Av     ............YKKLNLITIK..DSSPL-PNM.ED.-----TLRKLG-----.....-E
Vesta2_Av      ............YKKLNNITIK..DNHPL-PNM.EQ.-----TIRRLG-----.....-S
Vesta3_Av      ............YKKLNSVTIK..DNYPL-PNM.EI.-----TLQSLG-----.....-A
Vesta4a_Av     ............YRALNKITTP..DASPL-PH-.G-.ED---LLQQLG-----.....-M
Vesta4b_Av     ............YRALNKITIS..DASPL-PHI.E-.----DTLQELG-----.....-K
Vesta5_Av      ............YRKLNNITVQ..DNYPL-PNL.EQ.--AIQMVGGRR-----.....--
Vesta6a_Av     ............YRKLNAITKK..DVF---PQP.SV.EELV----QRL-----.....-G
Vesta6b_Av     ............FRQLNAITKK..DSYP---QP.SA.EELLHRLAGHR-----.....--
Vesta6c_Av     ............FRRLNKITKK..DAY---PQP.SA.EELIYRLSGHN-----.....--
Vesta7_Av      ............YRQLNSATER..DCYPL---P.RI.EDTLNRLNGNR-----.....--
Vesta_Pr       ............YKKLNHITIK..DSSPL-PNM.ED.-----TIRKLG-----.....-E
YM40_Marpo     ...........ePR-----FLD..SSHGFRPHR.SP.HTALRQIRR-WTGTS-.....--
Zepp_Chlvu     ............-PLLNQVVDA..TQTGFLPKR.WA.GDNVL-A--HLEEISYleathQP
RMAC|g3233.t1  ............-MLLKPSILK..CPSYIKDS-.--.----FDFTKIIKDNK-.....-N
RMAC|g4358.t1  ............C-KDKGIYTD..EQSDFTPHT.RL.QSRILSICEDLRLTIA....aNN
RMAC|g5251.t1  ............WVADDDVLLD..EQTSFPPRN.NM.AVS-------------.....--
RMAC|g6274.t1  ............C-EQKNIYVD..EQSGFTSQR.RL.QTRIISLIEDIRLTIA....aCN
RMAC|g6768.t1  ............LR----PIFD..RVTPYNLTN.SM.---ELLNDLK---IFE.....TN
RMAC|g8193.t1  ............----------..---------.--.----------------.....--
RMAC|g8324.t1  ............WSTKMNVLPA..QQSGSRPHQ.TT.TSRVNCVLEQITQSL-.....--
RMAC|g9912.t1  ............CK-DHGIFID..EQSGFTTNR.RV.QTRIVALLEDMKLTVA....aPN
RMAC|g12628.t1 ............----------..---------.--.----------------.....--
RMAC|g12659.t1 ............----------..---------.--.----------------.....--
RMAC|g13753.t1 ............----------..---------.--.----------------.....--
RMAC|g14072.t1 .........sdiI--------E..KKHTIKDSF.SM.VKELQTLPSSF-----.....--
RMAC|g14290.t1 ............-KLLTPI---..HNYAT-EGV.TF.INSIGVLRKLDEYQQQg...yLT
RMAC|g14294.t1 ............LRPIFNRV-A..KQTTFINGI.DI.V---RQMENYR-DSVQ.....LL
RMAC|g14298.t1 ...........lLAPIFLSVAR..ETT-F---I.NG.IDVIRKLEKYV-LDSH.....FK
RMAC|g14424.t1 ............-RLLRPVFDNlaRQTTIPNGM.EL.IKQV----EKW---SAk...yLT
RMAC|g15218.t1 ............---IIKELRT..TLSGV--VC.NT.SNFV-KIIADV----K.....LN
RMAC|g15561.t1 ............-D--AGILAE..EQTGFRSGH.NM.FTRIVSIIDQIGQGLT.....TN
RMAC|g15669.t1 ............YRKLNSVTKK..DCFP---QP.TT.EE---LLRRLG-----.....--
RMAC|g15780.t1 ............-R--EK----..---------.--.----------------.....--
RMAC|g16568.t1 ............-SKNAGLLPE..EQTGFRSGH.NI.FTRIVSIIDQIGQGLT.....PN
RMAC|g17427.t1 ............LRPLFD-HAT..KQTTFIND-.--.IHFIRRMEFYQ-DIGC.....LS
RMAC|g17486.t1 ............LR-SSPTIVT..DTFKFVNEL.Q-.--NLK---LND-----.....--
RMAC|g17696.t1 ............----------..---------.--.----------------.....--
RMAC|g18424.t1 ............----------..---------.--.----------------.....--
RMAC|g18897.t1 ..........dlIN--SKNMIR..DSFSFFKDL.L-.-----ALDKPL-----.....--
RMAC|g19799.t1 ............WVNDAGILPD..EQTGFRPGR.NM.SVRLVSIVDQIGQCLA.....LN
RMAC|g19976.t1 ............----------..---------.--.----------------.....--
RMAC|g20053.t1 ............----------..--------D.EC.SMIYSTVDQAIHAILK.....AG
RMAC|g20151.t1 ............IR----PIRS..SPYSLKKNN.E-.----FLVFLNE--NSD.....LL
RMAC|g20322.t1 ............--LLAPIYMKvaVQTTFISSI.G-.--LVRRLEKYA---ADg...yLK
RMAC|g20323.t1 ............---------E..NFIGSMRFT.NC.TQFIQQLNQYVEDRQGq...rLR
RMAC|g20327.t1 ............LRPIFNRV-A..KQTTFING-.--.IDFVRQMENYR-DSGQ.....LL
RMAC|g20437.t1 ............-KVMSKIIHY..NQTSGIPGR.TI.HDNIHLIRTIIDYHSR.....NR
RMAC|g20458.t1 ............-------VVE..NFIGSMRFT.NC.TQFIQQLNQYVEDRKGq...rLR
RMAC|g20761.t1 ..........dlIN--SKNMIR..DSFSFVKDL.L-.-----ALDKPL-----.....--
RMAC|g20782.t1 ............----------..---------.--.----------------.....--
RMAC|g20812.t1 ............-TLIRPLFEK..HAQSTIIID.G-.ADLINRLNQYV---AKg...dLQ
RMAC|g20853.t1 ............----------..---------.--.----STVDQAIRAILK.....AC
RMAC|g20854.t1 ............----------..---------.--.----------------.....--
RMAC|g21171.t1 ............----------..---------.--.----------------.....--
RMAC|g21882.t1 ............----------..---------.--.----------------.....--
RMAC|g21893.t1 ............----------..---------.--.----------------.....--
RMAC|g21941.t1 ............----------..---------.--.----------------.....-E
RMAC|g21985.t1 ............-DLLAPIFLHvaRETTF---I.NG.IDVIRKLENYA-VDGR.....LQ
RMAC|g22313.t1 ...........lLAPIFL-HVA..RETTFIIGI.G-.--VIRKLENYA-VNGR.....LK
RMAC|g22551.t1 ...........lLAPIFLSLAR..ETT-FIN--.G-.IDVIRKLEKDV---FDg...hFK
RMAC|g22675.t1 ............----------..---------.--.----------------.....--
RMAC|g22690.t1 ............-RYAFSLIRQ..LRETI---D.NV.VDNSTSFINKI-KTTK.....IE
RMAC|g22856.t1 ............LRPIFNRV-A..KQTTFINGI.N-.--FVRQMENYH-DSGQ.....LL
RMAC|g22877.t1 ............-NLLAPVLPE..TKSYIKDS-.--.----FDFTDKIKIN--.....KN
RMAC|g22941.t1 ...........lLAPIFLYV-T..RETTFING-.--.IDVIRKLENYA-VDCR.....LQ
RMAC|g22943.t1 ............----------..---------.--.----------------.....--
RMAC|g22953.t1 ............CK-DQGIYVD..EQSGFTAGR.RL.QTRIVALLEDIRLTVA....aPN
RMAC|g23007.t1 ............-R----IIKE..SRATL-SGV.VCnTSNFVKIIADV----K.....LN
RMAC|g23069.t1 ..........epLR-KSEYILR..DSFDF----.--.---INSLQKLN----P.....KM
RMAC|g23184.t1 ............----------..---------.EC.SMIYSTVYRAIHAILK.....AG
RMAC|g23429.t1 ............----------..---------.--.----------------.....--
RMAC|g23731.t1 ............WCKMKGVFTD..EQSGFTPNR.RL.QTRILSICEDIRLTEA....aNN
RMAC|g23768.t1 ............----------..---------.--.----------------.....--
RMAC|g23795.t1 ............----------..---------.--.----------------.....--
RMAC|g23870.t1 ............-QLLRPIF-D..RVTSYNLTN.SM.D----LLNDLK--KFE.....TN
RMAC|g24020.t1 ............LR-TSPYVIK..DSFDF----.--.---LNKIKSSA-----.....-N
RMAC|g24153.t1 ............-QSIRPLFDM..HAQP----R.PI.IDGGHLLRQLEHYARNg...yLK
RMAC|g24201.t1 ............----------..---------.--.----------------.....--
RMAC|g24235.t1 ............LN-NYGIIPW..QQSGAQANQ.CT.TSRVNHLLEQISTSLL.....YN
RMAC|g24523.t1 ............WCKMKGVFTD..EQSGFTPNR.RL.QTRILSICEDIRLTVA....aNN
RMAC|g24657.t1 ..........enARSKPKSYVK..DSFSF---A.NI.-----IQQQKP-----.....-K
RMAC|g24663.t1 ..........kdHPSINSLIDK..DSYSL-SYV.TV.DDAIKSIQKLG-----.....--
RMAC|g24682.t1 ............LRPLFNRVTR..KTTYI---N.S-.TDLVKQLEKYE-KEGH.....LS
RMAC|g24929.t1 ............LRPILNRV-A..KQTTFINGI.DI.---VRQMENYR-DSGQ.....LL
RMAC|g25151.t1 ..........kdASPQANSYIK..DSFEFVKKI.KC.T----ILDKEK-----.....--
RMAC|g25250.t1 ............----------..---------.--.----------------.....--
RMAC|g25263.t1 ............----------..---------.--.----------------.....LH
RMAC|g25278.t1 ............-QSIRPLFDM..YA---RP-R.PI.IDGIHLLRQLEQYARDg...hLK
RMAC|g25308.t1 ............----------..---------.--.----------------.....-N
RMAC|g25398.t1 ..........kqLRETLTNTVS..NTSQFLKE-.--.---IIKVKTEP-----.....--
RMAC|g25403.t1 ...........lLAPIFLSVAR..ETT-FING-.--.IDVIRKLEKYV---FDg...hFK
RMAC|g25511.t1 ............----------..---------.--.----------------.....--
RMAC|g25677.t1 ............----------..---------.--.----------------.....--
                                                                           

AI1M_Yeast     ---.WFIEVDLKKCFDTIS.HDLIIKELKRY.............................
Athena_Av      SST.LFVTFDINNLYTILPqEESLMILGQFLre...........................
Athena_Hc      ---.---------------.-----------.............................
Athena_Pr      ---.---------------.-----------.............................
AthenaL2_Av    QET.VLCTIDVADLYTMIPqVEGVLSLKKMMnyl..........................
AthenaL3_Av    KDS.LLCTIDVSDLYTMIPqVEGVLSLKKML.............................
AthenaM_Av     SST.TFISMDVTDLYTMIP.QEGGVIAIKRLl............................
AthenaO_Av     RQT.QFATMDVSDLYTMVP.QEGGIQAIKKMlrifh........................
BEL_Drome      QHQ.YVLCADVEKMFRGIKvFK---------.............................
Cer1_Caeel     KK-.LYTVFDMIAGFWQIPl-D---------.............................
Cercyon_Sm     DDE.LMISFDVTALFTSIE.PNLAKETLS-Lll...........................
COB3_Marpo     ---.WWLEFDIRKCFDTIN.KKILMSILSET.............................
COI1_Podan     ---.WFIEGDIKGFFDNID.HHILEKLLVKH.............................
Copia_Drome    YNL.KVHQMDVKTAFLNGTl-K---------.............................
CRE1_Crifa     EHE.YLVALDGVNAYNTMS.RAHILQAV---.............................
CRE2_Crifa     ---.TLVALDATNAYNRMS.RRHILEAAYA-.............................
CZAR_Tcruzi    ---.SVAMLDGRNAYNAIS.RTAILSAVYGN.............................
DIRS1_Dictyo   QGY.YMVKLDIKKAYLHVLv-D---------.............................
Doc_Drome      EYC.TAIFLDVAQAFDRVW.LDGLLFKIIKL.............................
dpol_DHBV      VGM.PRISLDLSQAFYHLPlN----------.............................
dpol_HBV       SNL.SWLSLDVSAAFYHLPlHPAAMPHLLVGsin..........................
DRE_Dictyo     MEP.IITFYDFEKAFDSIS.HNAILRTLAHL.............................
EC67_Ecoli     ---.IILNIDLKDFFESFN.FGRVRGY---F.............................
EC86_Ecoli     ---.FILNIDLEDFFPSLT.ANKVFGV----.............................
EC107_Ecoli    ---.QILKLDIENFFDSIS.WLQVWR-V---.............................
GilM_Giain     --H.HLLTVDVRNAFNSVP.HSVILFALRRA.............................
Gypsy_Drome    AK-.FFTTLDLKSGYHQIYl-A---------.............................
Hebe1_Av       RHS.AVILFDIKAAFDSVW.HDGLIYKLNGL.............................
Hebe2_Av       RHS.AVVLFDIKAAFDSVW.HGGLIYKLDDL.............................
Hebe7_Av       RHS.AVILFDIKAAFDSVW.HDGLIYKLNDL.............................
Hebe8_Av       RHS.AVILFDIKAAFDSVW.HDGLIYKLNDL.............................
Hebe10_Av      RHS.AVILFDIKAAFDSVW.HDGLINKLNDL.............................
I_Drote        MHT.SLVTLDFSRAFDRVG.VHSIIHQLQEW.............................
Jockey_Drome   EYA.VGAFLDIQQAFDRVW.HPGLLYKAKRL.............................
Juno1_Av       ---.YYTTIDFKSGYFQVG.LD---------.............................
Juno2_Av       ---.YFSKFDFKAGYFQVP.LD---------.............................
Juno3_Av       --Q.YFSKLDFQGGYHQVP.ID---------.............................
Juno4_Av       ---.YYTTIDFKSGYFQVG.LD---------.............................
Juno4a_Av      ---.YFTTLDMKQGYWQVP.IE---------.............................
Juno4b_Av      ---.YFTTLDLKSGYWQIP.ID---------.............................
Lian_Aedae     QSC.LGVFLDIEGAFDNVS.FDAILEAARNH.............................
LINE1_Human    ---.MIISIDAEKAFDKIQ.QPFMLKPLNKL.............................
LINE1_Wolf     KNH.MILSLDAEKAFDKIQ.HPFLIKTLQSV.............................
LtrA_Lacla     ---.WFVEGDIKGCFDNID.HVTLIGLINLK.............................
Mag_Av         NGK.RFTKIDLSDAYLQIE.LD---------.............................
Maui_Takru     LVS.MLVLLDLSAAFDTVD.HSILLQRLEHV.............................
Mdg3_Drome     EKT.VFTKLDLKNGFFHVH.VK---------.............................
Micropia_Drome ---.WFTTMDLQNGFFHVA.VE---------.............................
MX65_Myxxa     ---.VVLKLDLKDFFPSVT.FARVRGLLIAL.............................
Neptune_Fr     ADS.YFFSMDVDSLYTNIPiESGINCIRNIFek...........................
NeSL_Caeel     RNL.AVAWLDLTNAFGSIP.HELIEYALTAY.............................
orf2_Calot     --K.WVLDADISKCFDKIN.HEKLLTKINTF.............................
Pao_Bmori      QHN.ITATADIKEMFIQVKl-R---------.............................
Pat_Panre      KSG.FMLTFDMKSGYHQARmAD---------.............................
Penelope1_Av   KTY.VKCSFDVESLYTNVP.VKEAIEIVLDYmye..........................
Penelope1a_Av  KTY.IKCSFDVESLYTNVP.VKKAIEITLDYmyk..........................
Penelope2_Av   NNQ.VMCSFDVDSLYTNVPvEEAINIVVNNL.............................
Penelope2a_Av  MND.MMISLDVESLFTNVP.VHEAVDLATKIil...........................
Penelope3_Av   SQI.KMMSFDITSLFTNVP.LDRTIEIILDKlyglqhtcty...................
Penelope3a_Av  NEH.KLLSYDAISLFTNVPlQKTINFILEEKygsfcdckivkt.................
Penelope3b_Av  EKI.KMVSFDIVSLFTKVPlVRTIQLILEQMygpehtciys...................
Penelope5a_Av  ANK.KMISFDVTSLFTNVP.LTYTIDIILDHmyptcpsv.....................
Penelope_Dv    EEE.TLVSFDVVSLFPSIPiELALDTIRQKWtk...........................
pol_BAEVM      DYS.WYTVLDLKDAFFCLPl-A---------.............................
pol_CERV       KK-.IYSSFDCKSGLWQVLl-D---------.............................
pol_HTLV2      ALP.HLQTIDLTDAFFQIPl-P---------.............................
Poseidon_Tn    SGE.TMVSFDVTSLFTCIPtSEATEAIHKRLlld..........................
pseudo_Shark   -QH.LIFTMDVQSLYTYIPhADGLKAFRFFLsr...........................
R1_Dromr       ASC.YIATLDVSKAFDSVA.HDAVFNTVTAY.............................
R2_Drome       RSC.YIANLDVSKAFDSLS.HASIYDTLRAY.............................
R4_Av          RPI.SVAWIDYAKAFDSLP.HSYIKWLISAVqvpk.........................
R9_4_Av        KNPiYACLVDVSKAFDSVS.HQSIVRALTMN.............................
R9_Av          NSI.YACLVDVSKAFDSVS.HQSIVRALTMN.............................
R9a_Av         RDI.NVCLIDVAKAFDSVP.HESIFRALTRH.............................
RTE1_Av        KKI.YNCFIDFQKAFDTIK.HKIIWAMLKSY.............................
RTE2_Av        KPL.FMCFIDITKAYDSVN.RELLWKVCRSY.............................
RTE3_Av        HDL.YLCFLDYTKAFDKVK.HDSLFQILEKL.............................
RTE4_Av        IPI.YITFIDFKKSFDSIN.RQTMFDILRHY.............................
RTE_BovB_Av    KEF.YLCFIDYSKAFDCVD.HEKLWSVLLEM.............................
SART1_Bommo    GVL.LAVSIDISNAFNTVP.WSTILESLRFH.............................
SLACS_Trybg    ---.SLAMLDGRNAYNAIS.RRAILEAV---.............................
Soliton1_Av    TAA.AALFVDFSTAFNQLW.FNGLWLKLMNL.............................
Soliton2_Av    IPT.LAVYVDYQKAYDKVW.HKGLLVKLKRL.............................
Soliton3_Av    MPT.LAIYVDYKKAYDKVW.HAGLIVKLRDL.............................
Soliton4_Av    MPC.LALCFDFKKAYDAVW.HTGTIVKLNRL.............................
Soliton5_Av    VPV.LGLYVDYKKAYDLMW.HKGLIVKLHRM.............................
Soliton6_Av    RPA.LIVFVDFMSAFDRMW.HPALISTLVKL.............................
Soliton6a_Av   RPA.LVIFVDFLSAFDRMW.FPSLISTLMRL.............................
Soliton6b_Av   RPA.LAIFIDFLSAFDRMW.YPMLIRNLIEL.............................
Soliton7_Av    SPV.ATIFVDFKAAFDQLW.FEGCIGKLRRM.............................
Soliton8_Av    APV.CSMFIDFRAAFDQIW.HCGCVGKLRRM.............................
Soliton9a_Av   EPI.CTIFIDLKSAFDQIW.HSGCIGKLKQL.............................
Soliton9b_Av   EPI.CTIFIDFKSAFDQLW.HSGCIGKLRNI.............................
Ta11_Arath     Y--.MAIKTDMSKAYDRVE.WSFLRALMLKM.............................
Tad1_Neuro     AVT.SLMLLDLKGAFDRVN.HRWLLHTLWEM.............................
TelKA1_Av      ESK.FISTLDLRSGYWQVE.MD---------.............................
TelKA1a_Av     ---.FVSTLDLRSGYWQVE.MD---------.............................
TelKA2_Av      ---.FISTLDLRSGYWQVE.MD---------.............................
TelKA3a_Av     ---.FFSTLDLRSGYWQVE.MK---------.............................
TelKA3b_Av     ---.FFSTLDLRSGYWQVE.MD---------.............................
TelKA4_Av      -AC.YFSSMDLRSGFWQIE.LN---------.............................
TERT1_Calb     PKL.FILKFDMKECYDRLS.QPVLMKKLEELfvd..........................
TERT_Giain     --I.YMVTTDMITAFESVS.VPRLLYYISHYikq..........................
TERT_Ratno     --M.YFVKADVTGAYDAIP.QGKLVEVVANMial..........................
TERT_Schpo     RKK.YFVRIDIKSCYDRIK.QDLMFRIVKKKldt..........................
Tf2_Schpo      ST-.IFTKLDLKSAYHLIRv-R---------.............................
Tnt1_Tobac     LDL.EVEQLDVKTAFLHGDl-E---------.............................
TRAS1_Bommo    RII.TIVSLDIEGAFDSAW.WPALEVRLAEE.............................
TRS1_Trybr     SRT.GAVFVDYK-AFDTVD.HDKIAREMHRM.............................
Tx1_Av         DPI.GIVLWDQEKAFDRIN.HRYLVGVLNAF.............................
Ty3_Caeel      GKK.LYTVFDMIAGFWQIP.LD---------.............................
Ty3_Yeast      NAQ.IFTTLDLHSGYHQIP.ME---------.............................
Vesta1a_Av     GYR.YFSKLDLKSGFYQIPiRE---------.............................
Vesta1b_Av     GYN.YFSKLDLKSGFYQIPiCD---------.............................
Vesta2_Av      GYK.FFSKLDMKSGFWQIP.IK---------.............................
Vesta3_Av      GYS.YFSKFDLRSGFWQLP.IN---------.............................
Vesta4a_Av     GYK.YFSKLDLKSGYHQFK.LP---------.............................
Vesta4b_Av     GFK.YFSKLDLKSGYHQFK.IP---------.............................
Vesta5_Av      ---.YYSKLDLKSGYFQIP.IK---------.............................
Vesta6a_Av     GHS.WFTKIDMKAGYHQIPiRN---------.............................
Vesta6b_Av     ---.IFSKLDLKSGYFQIPiHQ---------.............................
Vesta6c_Av     ---.YFTKLDLKSGYFQIPiAE---------.............................
Vesta7_Av      ---.LITKMDLRSGYHQIRiHP---------.............................
Vesta_Pr       GYK.YFSKLDLKSGFYQIPiRH---------.............................
YM40_Marpo     ---.WMIEGDIKGYFDNID.HHLLAGFIAEL.............................
Zepp_Chlvu     G--.VQVFLDFEKAFDRLD.RAWIERCMAAV.............................
RMAC|g3233.t1  LPG.IMCSLDVSSLYTNVP.LEKAIDIAIKKikly.........................
RMAC|g4358.t1  RPA.LLIFVDFLSAFDKMW.YPALIANLVEL.............................
RMAC|g5251.t1  ---.---------------.-----------.............................
RMAC|g6274.t1  RPA.LVIFVDFLSAFDKMW.HPALISSLKKL.............................
RMAC|g6768.t1  EKT.KLYTFDITDLYTSIPqHEAVMAIFEMLghhni........................
RMAC|g8193.t1  ---.---------------.----------Fnnieenelkrikd................
RMAC|g8324.t1  ---.---------------.-----------.............................
RMAC|g9912.t1  RPA.LTTFVDFLTAFDRMW.CPALMRSLEKE.............................
RMAC|g12628.t1 ---.---------------.----------Wr............................
RMAC|g12659.t1 ---.---------------.-----------.............................
RMAC|g13753.t1 ---.--------AAFDRMW.FPALISTLYKL.............................
RMAC|g14072.t1 SHY.KMVSFDITSLYTNIP.LDETIEIILTKlyvd.........................
RMAC|g14290.t1 SIK.LFLTFDVTDLYTMIP.CDGAIAALSRFce...........................
RMAC|g14294.t1 PTT.LFVNFDVSNLYTMIL.RDGAIFVLQKF.............................
RMAC|g14298.t1 STT.KFITADVTDLYTMIP.RQGALLALMQIlgkh.........................
RMAC|g14424.t1 NAT.LFITMDVTDLYTMIP.QEKGIKVLKKL.............................
RMAC|g15218.t1 QDE.HLASLDIQDLYTNIPvSKAIDMILKRLdesk.........................
RMAC|g15561.t1 AAT.AALFINFKTAFNQMW.FKELWVKLKRL.............................
RMAC|g15669.t1 GHH.FYTKLDLKSGYFQLPiHE---------.............................
RMAC|g15780.t1 ---.---------------.-----------.............................
RMAC|g16568.t1 TAT.AALFIDFKTAFNQMW.FKGLW------.............................
RMAC|g17427.t1 PTT.RFVTFDVTDLYTMIP.RNGALLALERFlctha........................
RMAC|g17486.t1 TKV.KMLSFDIVSLFTRVP.LSRTIDLILDKmygpthtcsf...................
RMAC|g17696.t1 ---.---------------.-----------.............................
RMAC|g18424.t1 ---.---------------.-----------.............................
RMAC|g18897.t1 SNY.KMVSFDITSLYTNIPiNETINIILKELyetr.........................
RMAC|g19799.t1 TAA.AALFVDFKAAFNQLW.YQGLWLKLRKL.............................
RMAC|g19976.t1 ---.-------------ID.ETLINRRLAQL.............................
RMAC|g20053.t1 RNA.FLCKCDIASAFKLLP.IR---------.............................
RMAC|g20151.t1 RNN.KMISFDVESLFTNIP.VNETIDIICNKlyctn........................
RMAC|g20322.t1 STT.KFITADVENLYTMIP.REGGIGALLRFlekysk.......................
RMAC|g20323.t1 PTT.NFVIMSISNFNTLVP.HGLMLSALEDFlr...........................
RMAC|g20327.t1 PTT.LFVTFDVSNLYTMIP.RDGAIFALQKFlynh.........................
RMAC|g20437.t1 IPL.GITMWDQEKAFDRVN.HLYLFEVLRQF.............................
RMAC|g20458.t1 PTT.NFVTMSISNFNTLVP.HGQMLSALEDFlr...........................
RMAC|g20761.t1 SNY.KMVSFDITSLFTNISiNETINIILKELyetr.........................
RMAC|g20782.t1 ---.---------------.-----------.............................
RMAC|g20812.t1 IST.RFCTFDITDLYTMLS.QEESLNVLYEFliehg........................
RMAC|g20853.t1 RKA.FLCKCDIASAFKLLP.SR---------.............................
RMAC|g20854.t1 ---.--------KAYDSID.RALLWQICRHY.............................
RMAC|g21171.t1 ---.---------------.-----------.............................
RMAC|g21882.t1 ---.---------------.-----------.............................
RMAC|g21893.t1 ---.--------TAYDSVN.RELLWKICQNY.............................
RMAC|g21941.t1 DDE.HLVSLDVKDLFTNIPiNQAINIVLKRVgqse.........................
RMAC|g21985.t1 STT.TFITIDVTDLYTMIP.REGALLALMRFld...........................
RMAC|g22313.t1 STT.KFTTMDVTALYTMIP.REGALLALMRFfdkhl........................
RMAC|g22551.t1 STT.KFITADVTDLYTMIP.RQGALLALMNFlekh.........................
RMAC|g22675.t1 ---.---------------.-----------.............................
RMAC|g22690.t1 KDE.RIASLDIEDLFSNIP.ITRAVDIAMNRidsse........................
RMAC|g22856.t1 PTT.LLVTFDVSNLYTMIP.RDGAIFDLQKFly...........................
RMAC|g22877.t1 TYG.LMFSLDVSALFTNVP.LEKAIPIAIKKirql.........................
RMAC|g22941.t1 STT.KFITIDVTDLYTMIP.IEGALLALMKFl............................
RMAC|g22943.t1 ---.-------EKAYDSVN.QKALWRVCRAY.............................
RMAC|g22953.t1 RPA.LTIFVDFLTAFDRMW.YPALMRSLEKL.............................
RMAC|g23007.t1 HDE.HLASLDIQDLYTNIP.VSKAIDMISKRldesk........................
RMAC|g23069.t1 TKH.QIISFDVTSLFTKVP.LAYTINVI---.............................
RMAC|g23184.t1 RNA.FLCKCDIASAFKLLP.IR---------.............................
RMAC|g23429.t1 ---.---------------.-----------.............................
RMAC|g23731.t1 RPS.LLIFVDFMSAFDRMW.YPVLVYNFLEL.............................
RMAC|g23768.t1 ---.---------------.----------Y.............................
RMAC|g23795.t1 ---.---------------.---------HLrlk..........................
RMAC|g23870.t1 EKT.KLYTFDISDLYTSIPqHEAVMAICEMLghhni........................
RMAC|g24020.t1 VDK.MLVSFDVVSLFTNVP.LTYTIDFVLDQmyptcqks.....................
RMAC|g24153.t1 STT.LFCTADITNLYTMLP.QDGSLKILDEFlreyh........................
RMAC|g24201.t1 ---.---ILDDRSAFTLIN.HDPTLDTGNELikfllvlkkegfisdqehklaspsgsrpa
RMAC|g24235.t1 TFT.PVVFVDFLQAFDLLW.QEGFILKLHRL.............................
RMAC|g24523.t1 RPS.LLIFVDFMSAFDRMW.YPALVYNLLEL.............................
RMAC|g24657.t1 KDD.IMISLDVESLFTNIP.VKEAIEIAIKT.............................
RMAC|g24663.t1 KGA.WMNKADIQDAFKLLP.IK---------.............................
RMAC|g24682.t1 PTT.KFITADVKNLYTMIP.RGGALDALHRFctkh.........................
RMAC|g24929.t1 PTT.LLVTFDVSNLYTMIP.RDGAIFDLQKFlydha........................
RMAC|g25151.t1 -SY.LMCSFDVESLYTNVPvQEAINVTLDFM.............................
RMAC|g25250.t1 ---.---------------.----IKKIKLY.............................
RMAC|g25263.t1 RDT.LLCTIDFVDLYTMIPqTEGILSIGKILd............................
RMAC|g25278.t1 TTT.LFCTIDIINLYTMLP.QDESLQILEEFlhehh........................
RMAC|g25308.t1 QCK.HLTSLDIQYLFTNIP.VSKNIDIPLKRpdefk........................
RMAC|g25398.t1 -DE.RLASLDVEDLFNNIP.IMLAVDIAIHRignse........................
RMAC|g25403.t1 STT.KFITADVTDLYTMIP.RQGALLALMQFlgkh.........................
RMAC|g25511.t1 ---.----MDVTDLYTMIP.REGALLALMRFld...........................
RMAC|g25677.t1 ENI.FIVQADKGDLYTNIP.VSKTINIPLKRpvefk........................
                                                                           

AI1M_Yeast     .............................ISDKGF.IDLV..-YKLLRA-.G..YIDEKG
Athena_Av      ...........................hqCTHSNGiSIDT..IIELARMV.L..QKNVFV
Athena_Hc      .............................------.----..--------.-..------
Athena_Pr      .............................------.----..--------.-..------
AthenaL2_Av    ..........................nlkQI----.DGQK..IEVIIR-L.A..RFVMTN
AthenaL3_Av    ............................dYLQLKEiKGLK..IEAIIRLA.-..RYVIKN
AthenaM_Av     ............................eEHNLKQ.IDGI..KKEIILAL.T..RFVISN
AthenaO_Av     ........................idqiqEVKTST.ILLL..------AR.Y..VMKNNY
BEL_Drome      .............................-----PhTN-F..QRIVWR--.-..TTENEP
Cer1_Caeel     .............................-----EkSKEI..TAFAI---.-..-----G
Cercyon_Sm     ..........................tndENLAKYtKL-Q..SQSLLELM.D..LCLTTY
COB3_Marpo     .............................IQDNRL.ESTL..-NQMWNAK.-..IMDVEL
COI1_Podan     .............................FQDQRF.IDLY..-WKMVKA-.G..YVEFDK
Copia_Drome    .............................-----EeIYMR..LPQGI---.-..---SCN
CRE1_Crifa     .............................YAEQRLkPIWG..VVKVALGG.P..GFLGVY
CRE2_Crifa     .............................QPELRF.AFGV..-VNLSLGA.A..GELALY
CZAR_Tcruzi    .............................---TAWsPLWR..VTRLLLGT.E..GLVGFY
DIRS1_Dictyo   .............................-----PqYRDL..FRFVW---.-..-----K
Doc_Drome      .............................LPQNTH.KLLK..-SYLYNRV.F..AIR-CD
dpol_DHBV      .............................-----PaSSSR..LAVSD---.-..----GQ
dpol_HBV       .........................hqygTLPNLHdSCSR..NLYVSLML.L..FKTFGR
DRE_Dictyo     .............................KLPLKM.VLTI..-MNLLNES.E..TSVYIN
EC67_Ecoli     .............................LSNQDFlLNPV..VATTLAKA.-..---ACY
EC86_Ecoli     .............................FHSLGY.NRLI..-SSVLTKI.-..------
EC107_Ecoli    .............................FRQAQL.PRNV..-VTML---.-..TWICCY
GilM_Giain     .............................GVVQPT.VAYI..ES--FL-A.A..RHSS--
Gypsy_Drome    .............................-----EhDREK..TSFSV---.-..-----N
Hebe1_Av       .............................RLPC-F.IINY..LISFLSNR.T..A-AIEI
Hebe2_Av       .............................RLPRYM.VRYL..-ISFLQNR.T..A-AIEL
Hebe7_Av       .............................RLPC-F.IINY..LISFLSNR.T..A-AIEI
Hebe8_Av       .............................RLPCFI.INYL..-ISFLSNR.T..AT-IEI
Hebe10_Av      .............................RLPC-F.IINY..LISFLSNR.-..TVAIEI
I_Drote        .............................KTGPKI.INYI..QNFMINR-.-..KIIVRV
Jockey_Drome   .............................FPPQ-L.YL-V..VKSFLEER.T..-FHVSV
Juno1_Av       .............................-----ArDRPK..TAFST---.-..-----R
Juno2_Av       .............................----KA.DRPK..TAFST---.-..-----R
Juno3_Av       .............................-----EsDKPK..TAFVTRDM.L..------
Juno4_Av       .............................-----ArDRPK..TAFST---.-..-----R
Juno4a_Av      .............................-----EkDKQK..TAFVTSEG.-..---LFE
Juno4b_Av      .............................-----EqDKKK..TAFVTSDG.-..----LY
Lian_Aedae     .............................GLPTMI.TNWI..-HQMLKNR.H..LFSTLR
LINE1_Human    .............................GIDGTY.LKII..-RAIYDKP.T..ANIILN
LINE1_Wolf     .............................GIEGTF.LD-I..LKAIYEKP.T..ANIILN
LtrA_Lacla     .............................IKDMKM.SQLI..-YKFLKA-.G..YLENWQ
Mag_Av         .............................---NDS.KKLV..---VI---.-..---NTP
Maui_Takru     ............................iGIKGTA.LDWF..-RSYLSDR.Y..QFAHVH
Mdg3_Drome     .............................----KE.SIKY..TSFVT---.-..-----P
Micropia_Drome .............................-----EaSKPY..TAFVTREG.-..---LFE
MX65_Myxxa     .............................GYGYPV.AATL..-AVLMTES.E..RQPVEL
Neptune_Fr     ...........................ypDPKRPDeELLQ..LLEIN-LS.R..--NDFI
NeSL_Caeel     .............................GFPQMV.VDVV..KDMYQG--.A..SMRVKN
orf2_Calot     .............................---PTM.RRQI..-KAWLKA-.G..VLDNGH
Pao_Bmori      .............................-----PeDKDA..LRYLWR-K.D..QRDNKP
Pat_Panre      .............................-----SeLIYL..-AFRW---.-..-----E
Penelope1_Av   ..........................prkIIDVPF.DREQ..MKKLLELS.-..-VQDAP
Penelope1a_Av  ..........................pnkLIDAPF.NKEQ..-MEILLNL.-..SITDAP
Penelope2_Av   .............................HKSKTLnNTPF..NKFELTKL.L..QLAVCN
Penelope2a_Av  ..........................dkkKQDKKF.TKLT..-GKDLKHL.F..ELAVTN
Penelope3_Av   ...................sdkkrddwcnKCKNRFeMKYL..LETSTKE-.-..TNFIFN
Penelope3a_Av  ................nkrkrkkkikcknCIDKEN.LKWL..LEVSTAQ-.-..THFHYN
Penelope3b_Av  ...................kdmkreewcnNCKQRYeLKWL..LDTATKE-.-..SHFVFN
Penelope5a_Av  ....................cannsrnqlCENCRK.RTDF..-AALLRVA.T..SETHFI
Penelope_Dv    ...........................leEHTN-I.PKQL..FMDIVRFC.I..EEN-RY
pol_BAEVM      .............................-----PqSQEL..FAFEWKDP.E..---RGI
pol_CERV       .............................-----KeSQLL..TAFTC---.-..-----P
pol_HTLV2      .............................-----KqYQPY..FAFTIPQP.C..--NYGP
Poseidon_Tn    .........................knlqERTT-LsPA-Q..ICTMLDLC.L..--NTTY
pseudo_Shark   ...........................raDQ-SPSt--DT..LIRLAELV.L..TLNNFS
R1_Dromr       .............................GAPKSF.VDYV..-RRWYSGG.G..TYFNGG
R2_Drome       .............................GAPKGF.VDYV..QNTYEGGG.T..SL-NGD
R4_Av          .........................alatFIKKLI.CKWK..VRYEA---.-..--RDPR
R9_4_Av        .............................GAPSLL.VKLI..-MDQYTNI.N..TIITCS
R9_Av          .............................GAPSLL.VKLI..-MDQYTNV.N..TVITCS
R9a_Av         .............................RAPPSF.IELV..RNQYIDSC.T..--SISY
RTE1_Av        .............................GVETKI.ITLL..-QNIYET-.S..QSAVRI
RTE2_Av        .............................GITDKL.VNLL..-KMLYKDS.I..AK-VKI
RTE3_Av        .............................DIDGKD.LRLI..RNLYWDQK.A..AMRVNN
RTE4_Av        .............................GVPTKM.VNAI..QA-IYHNS.Q..-SVVLL
RTE_BovB_Av    .............................GVPKHL.IILM..-KNLYTNQ.-..--QASV
SART1_Bommo    .............................RVPTGL.RNLI..-EDYLAGR.A..--VVFP
SLACS_Trybg    .............................YGDSTWsPLWR..LVSLLLGT.T..GEVGFY
Soliton1_Av    .............................KCPIYL.IAWL..-RHYLKER.K..AY-IDI
Soliton2_Av    .............................GIPLGI.LKLL..LA-WLSNR.R..AY-VNY
Soliton3_Av    .............................RMPIEL.LTMI..-ESWLRNR.Q..AYINLG
Soliton4_Av    .............................GMPKEL.LKIV..-LCWLENR.K..AYISLG
Soliton5_Av    .............................EIPLEL.LK-I..LGNWLTNR.N..AYISFG
Soliton6_Av    .............................DFPLPL.LRWI..FA-WLTGR.-..TMSIHV
Soliton6a_Av   .............................EMPLQL.IKWI..-ASWLKGR.-..SLSIHH
Soliton6b_Av   .............................NMPLPL.VKWI..-YHWLQNR.-..TMSVYH
Soliton7_Av    .............................GIPKDY.LSWI..-YSWLAGR.R..AY-IEI
Soliton8_Av    .............................GIPNSY.VLWI..-DAWLSGR.R..-CYIDI
Soliton9a_Av   .............................GIPSSY.LNWI..-DVWLRNR.K..RFIDFN
Soliton9b_Av   .............................GIPTAY.LNWI..-DVWLRNR.K..CF-IDI
Ta11_Arath     .............................GFAQKW.VDWI..-IFCISSV.S..YKILLN
Tad1_Neuro     .............................QLPTWI.IRWV..-ASFVAGR.-..RGSLFF
TelKA1_Av      .............................-----EkSREK..TAFIT---.-..-----H
TelKA1a_Av     .............................-----KnSKEK..TAFVTH--.-..------
TelKA2_Av      .............................-----PeSQAM..TAFIS---.-..-----H
TelKA3a_Av     .............................----NE.SKPL..TAFVT---.-..-----H
TelKA3b_Av     .............................----QE.SKPL..TAFVT---.-..-----H
TelKA4_Av      .............................-----PsSRDK..TAFTC---.-..-----H
TERT1_Calb     ..........................ktkTIAL-Q.KGNI..LEVCRSQI.Y..DVVGSV
TERT_Giain     .........................pnsmLCPMHA.RIYK..REDIIKML.-..ELHLLN
TERT_Ratno     .........................rnsvVIEQSI.SMNE..SSSSLFDF.F..LHFLRH
TERT_Schpo     .........................lfvdFVDYWT.KSS-..SE-IFKML.K..E-HLSG
Tf2_Schpo      .............................-----KgDEHK..LAFRC---.-..-----P
Tnt1_Tobac     .............................-----EeIYME..QPEGF---.-..--EVAG
TRAS1_Bommo    .............................KCPEYL.RRVI..-SSYLSDR.-..RVSVRY
TRS1_Trybr     .............................KVSPHI.VKWC..-VSFLSNR.-..TGRVRF
Tx1_Av         .............................GFTSNI.INWI..-KLLYGNG.-..SFRIKL
Ty3_Caeel      .............................-----EkSKEI..TAFAI---.-..----GS
Ty3_Yeast      .............................-----PkDRYK..TAFVT---.-..-----P
Vesta1a_Av     .............................-----E.DKAK..TAFVTS--.-..------
Vesta1b_Av     .............................-----A.DKAK..TAFVT---.-..-----P
Vesta2_Av      .............................----EE.DKHK..TAFITAD-.-..---GLY
Vesta3_Av      .............................-----PgDRAK..TAFIT---.-..-----P
Vesta4a_Av     .............................-----PvDRAK..TAFLVS--.-..------
Vesta4b_Av     .............................---Q-Q.DREK..TAFVVS--.-..------
Vesta5_Av      .............................-----EdDKHK..TAFITT--.-..-----H
Vesta6a_Av     .............................-----Q.DKDK..TAFVT---.-..-----Q
Vesta6b_Av     .............................-----S.DIPK..TAIITQ--.-..--DGLY
Vesta6c_Av     .............................-----A.DKEK..TAFVT---.-..-----P
Vesta7_Av      .............................-----G.DKDR..TTFTT---.-..-----Y
Vesta_Pr       .............................-----A.DKAK..TAFTT---.-..-----P
YM40_Marpo     .............................VKDQRL.LALY..-WKLVRA-.G..YVNQGK
Zepp_Chlvu     .............................GFGPGV.QRWV..-HILHSGT.T..SRVAFN
RMAC|g3233.t1  .........................hpklTIKDES.LREL..FYYCTK-R.T..NF-IFD
RMAC|g4358.t1  .............................DMPLPL.IKWI..-YHGLQER.-..TMSIYH
RMAC|g5251.t1  .............................------.----..--------.-..------
RMAC|g6274.t1  .............................EMPLPL.LKWI..-ASWLKGS.L..EKKFS-
RMAC|g6768.t1  ........................rkvngDIPINT.IRIL..LTHVLTNS.-..------
RMAC|g8193.t1  ...............ihetklskmlgavcDHTQST.LLGI..-DELLYNL.S..SNELTI
RMAC|g8324.t1  .............................------.----..--------.-..------
RMAC|g9912.t1  .............................---RTL.RDYV..YKYWI---.-..------
RMAC|g12628.t1 ............................sKCQQRYeLKWL..LDISTKE-.-..SHFIFN
RMAC|g12659.t1 .............................------.----..--------.-..------
RMAC|g13753.t1 .............................EMPLSY.IKWI..-ASWLKNR.-..TLAIHY
RMAC|g14072.t1 ........................rmippVIKRDD.LKKL..LDFATKN-.-..SYFIFD
RMAC|g14290.t1 ...........................kySADRKL.VNLN..IDTIVRLA.-..RVVLDT
RMAC|g14294.t1 .............................LYDHAE.NRRT..LGMT----.-..-----I
RMAC|g14298.t1 .........................snhgKIGSLS.IDSImrMARLILD-.-..TNSFAY
RMAC|g14424.t1 .............................------.----..--------.-..------
RMAC|g15218.t1 ........................kldnlPFTKTD.IKEL..LNIALKN-.-..SYFQFN
RMAC|g15561.t1 .............................NCPKYI.MAWL..-RNYLTNR.S..AY-IEI
RMAC|g15669.t1 .............................-----A.DKEK..TAFITQDG.-..------
RMAC|g15780.t1 .............................------.----..--------.-..------
RMAC|g16568.t1 .............................------.----..--------.-..------
RMAC|g17427.t1 .......................kngkinGMTIHT.LMRM..-ARLVLDT.N..S-FVFE
RMAC|g17486.t1 ...................sekkreewcsQCQQRYeLKWL..LDISTKE-.-..SHFIFN
RMAC|g17696.t1 .............................------.----..------AS.G..TFNYGL
RMAC|g18424.t1 .............................-----D.MKTL..LDMATSD-.-..THFLFN
RMAC|g18897.t1 .........................pvppLIERND.LKKL..LTFATKK-.-..SHFLFD
RMAC|g19799.t1 .............................DCPVYL.LAWL..-RSYLSAR.S..AY-IEL
RMAC|g19976.t1 .............................KKEKKTsEKEY..SYLLTPGS.S..TPVLLY
RMAC|g20053.t1 .............................------.PSLV..-P-FY-GC.-..---HWN
RMAC|g20151.t1 ........................pklrpFFPEYY.FRQL..LDFATKR-.-..THFLFN
RMAC|g20322.t1 ......................yrkigpfT-----.IDMI..-----LKM.T..RLILDT
RMAC|g20323.t1 ...........................vyLIEPAIeHISI..-SKIVRLS.-..ALFLHY
RMAC|g20327.t1 .........................tenrR----I.LSMT..IDTITRLA.-..RLVLDT
RMAC|g20437.t1 .............................GFGNNF.IDMI..-KLLYTNS.-..TFTIKF
RMAC|g20458.t1 ...........................nyLIEPAIeHISI..-SKIVRLS.-..ALFLHY
RMAC|g20761.t1 .........................pvppLIERND.LKKL..LTFATKK-.-..SHFFFG
RMAC|g20782.t1 .............................------.----..---YGGDR.-..TLAIHY
RMAC|g20812.t1 ........................hrkiqGIL---.IDAI..-RKLARFV.L..TKNVFV
RMAC|g20853.t1 .............................------.----..--------.S..SLVPFY
RMAC|g20854.t1 .............................GLSEKI.VRML..-QLLYKDI.K..A-QVRI
RMAC|g21171.t1 .............................------.----..---VL---.-..TNRLKH
RMAC|g21882.t1 .............................------.----..--------.-..------
RMAC|g21893.t1 .............................GISEKL.VNLL..-RMLHKDT.K..A-KVKI
RMAC|g21941.t1 ........................sfcesALTKSD.MKEL..LLVCLQN-.-..SYFTFN
RMAC|g21985.t1 ...........................kyL-PNKK.LGSL..SIDYIMRM.A..RLILDT
RMAC|g22313.t1 .......................qnkklgF-----.-LSI..-DYIMRMG.-..RLILDT
RMAC|g22551.t1 .........................syhgKIGSLS.IDPI..-MRMARLI.LdtNCFAYN
RMAC|g22675.t1 .............................------.----..--------.-..---AYN
RMAC|g22690.t1 ........................kfcgsS----LtKTDL..KKMILLALnN..SFFEFN
RMAC|g22856.t1 ...........................dhAKNRRI.LSMT..IETITRLA.-..RLVLDT
RMAC|g22877.t1 .........................hpnlTIDDRN.LTEL..FNYCTTK-.-..TNFVFN
RMAC|g22941.t1 ...........................dkHLPNKK.LGYL..YIDCIMRM.A..RLILDT
RMAC|g22943.t1 .............................GLSQKI.VRML..-QLLYKDT.-..STQVWI
RMAC|g22953.t1 .............................DMPVEL.RKWI..-FNWLQNR.-..QMFISH
RMAC|g23007.t1 ........................kldnlPFTKTD.IKEL..LNIALKN-.-..SYFQFN
RMAC|g23069.t1 .............................------.----..--------.-..------
RMAC|g23184.t1 .............................------.PSLV..-P-FY-GC.-..---HWN
RMAC|g23429.t1 .............................------.----..--------.T..DSFMFQ
RMAC|g23731.t1 .............................DMPLPL.----..--------.-..------
RMAC|g23768.t1 .............................GLSIKI.VHLL..-QLLYKDS.K..A-RVCI
RMAC|g23795.t1 ..........................qvgGLKTET.IIRL..SRFVMQN-.-..NYFSYD
RMAC|g23870.t1 ........................rkvngDIPINT.IRIL..LKHVLSNS.-..YFTLQL
RMAC|g24020.t1 ....................clklaraeqCRKCKQ.NIDF..-KTLLEEA.T..SKTHFT
RMAC|g24153.t1 ........................yekvqGIPIEV.IIQL..ADLVLKE-.T..A-FVDG
RMAC|g24201.t1 riygvpklhkkrdnhpvrpvmsatktvtyGLSKML.ANRL..-N-TLRRT.T..SKTHFI
RMAC|g24235.t1 .............................NCPFPY.LLWI..-KNYFTER.-..SMKIDF
RMAC|g24523.t1 .............................DMPLPL.----..--------.-..------
RMAC|g24657.t1 .............................IMDKKKeDKNY..TKLAAKDL.R..------
RMAC|g24663.t1 .............................-----P.SLWP..---FYG--.-..---IKW
RMAC|g24682.t1 .........................afgrKIDNLT.VDTI..IRLACLVL.D..TNCFAY
RMAC|g24929.t1 .......................enrrilGMTIET.ITRL..-ARLVLDT.-..------
RMAC|g25151.t1 .............................F-----.----..--------.-..------
RMAC|g25250.t1 .............................HPKLTIkDDNL..-RQLFDYC.T..KITNFI
RMAC|g25263.t1 ...........................ylQIKQ-FgELKI..-ETIIRLS.-..RFVIQN
RMAC|g25278.t1 ........................yekvqGIPIQT.ILQL..ARIVLKE-.-..TAFVDG
RMAC|g25308.t1 .......................kldnlpYTKT-D.MKDL..LKVALNN-.-..SYFQFN
RMAC|g25398.t1 ........................afcasPLTKTD.LKQL..LLISLNN-.-..SFFCFN
RMAC|g25403.t1 .........................snhgKIGSLS.IDSI..----MRMA.-..RLILDT
RMAC|g25511.t1 ...........................kyL-PNKK.LGSL..SIDYIMRM.A..RLILDT
RMAC|g25677.t1 .......................klnnlpY-TKTD.MKDL..LKVALN-S.-..SYFQFN
                                                                           

AI1M_Yeast     TYHKpM.--.---LGLPQGSLISPILCNIVM..TLVDNWLEDYINlyn............
Athena_Av      HD--.N.KFyRQIIGGAMGSPFTLTLANIFM..WYWEKQTILSNL...............
Athena_Hc      ----.-.--.------AMGSPFTMTLANIYM..FEWEQPLIEHQK...............
Athena_Pr      ----.-.--.------AMGSPFTMTLANIYM..LKWEQPLIAHQK...............
AthenaL2_Av    NYFKyNgQYyHQIKGGAMGSPLTLTIANCYM..FFFEQDIIKQIN...............
AthenaL3_Av    NYFSyNgQYyHQIRGGAMGSPLTLTIANCYM..FFFEQNIINQIH...............
AthenaM_Av     NYFYfDgSYyKQKRGGAMGSPLTLTIANTYM..YFVERPIAKWAN...............
AthenaO_Av     FV-YgN.NYyKQIRGGAMGSPLTLTISNAYM..YFFQTPIVKWVQ...............
BEL_Drome      LLHF.-.--.RLLTVT-YGLAPSPFLAVRVL..KQLADDHGHEYPa..............
Cer1_Caeel     SELF.-.--.EWN-VLPFGLVISPALFQGTM..EEIIGDLLG---...............
Cercyon_Sm     FQF-.NnKIyKQTKGTPMGSPISRLFAEAVM..QRLEASILLMIK...............
COB3_Marpo     GG--.-.--.---PGVPQGSLISPILTNLYL..DRLDREILRIRKele............
COI1_Podan     DKSSiI.--.----GVPQGGIASPILSNLVL..NELDEFVQNIVDefn............
Copia_Drome    SDNV.-.--cKLNKAI-YGLKQAARCWFEVF..EQALKECEFVNSsvd............
CRE1_Crifa     RDGClKgNLwS-TKGIRQGMVLGPLLYATGM..AAAIGPVRQRI-...............
CRE2_Crifa     ENGAkIhAL.KSTEGVRQGMVLSPLLFANAM..SGIIRPLMEMH-...............
CZAR_Tcruzi    EKGQlVhS-wKSTRGVRQGMVLGPVLFSIGT..IATLRQLESSF-...............
DIRS1_Dictyo   GSHY.-.--.RWK-TMPFGLSTAPRIFTMLL..RPVLRMLRDI--...............
Doc_Drome      TS-T.SrDC.AIEAGVPQGSVLGPILYTLYT..ADFPIDYN----...............
dpol_DHBV      RVYY.-.--.--FRKAPMGVGLSPFLLHLFT..TALGSEIARRF-...............
dpol_HBV       KLHLyShPIiMGFRKIPMGVGLSPFLLAQFT..SAICSVVRRAF-...............
DRE_Dictyo     NSLSkSfTS.--KRGTKQGDPISPTIFALVV..ECMATTIINDRCin.............
EC67_Ecoli     NG--.-.--.---T-LPQGSPCSPIISNLIC..NIMDMRLAKLAK...............
EC86_Ecoli     ----.-.--cCYKNLLPQGAPSSPKLANLIC..SKLDYRIQGYAG...............
EC107_Ecoli    ND--.-.--.----ALPQGAPTSPAISNLVM..RRFDERIGEWCQ...............
GilM_Giain     -D--lP.--.AVPAGVPQGDPLSMAMFCQSL..VWPVETYLGQ--...............
Gypsy_Drome    GGKY.-.--.EFC-RLPFGLRNASSIFQRAL..DDVLREQIG---...............
Hebe1_Av       ENIL.S.RPfNLKSGTPQGSPLSPLLYIMYT..ADSMNGIPTH--...............
Hebe2_Av       ENVL.SrSF.QLKSGTPQGSPLSPLLYIIYT..ADSMNGIPSH--...............
Hebe7_Av       ENIL.-sRPfNLKSGTPQGSPLSPLLYIMYT..ADSMNGIPTH--...............
Hebe8_Av       ENIL.S.RPfNLKSGTPQGSPLSPLLYIMYT..ADSMNGIPTH--...............
Hebe10_Av      ENIL.S.RPfYLKSGTPQGSPLSPLLYIMYT..ADSINGIPTH--...............
I_Drote        GPHT.S.SPlPLSNGIPLGSPISVILFLIAF..NKLSNIISLY--...............
Jockey_Drome   DGYKsSiKP.-IAAGVPQGSVLGPTLYSVFA..SDMPTHTPVTEV...............
Juno1_Av       DQHY.-.--.-QFTVLPQGVTNGPPAFQRIV..SQILGPTRWK--...............
Juno2_Av       DGHF.-.--.-QFKVLPQGLTNGPPTFQRIV..NQILGPNRWK--...............
Juno3_Av       -WEY.-.--.---NVMPQGIKNGPPTFQRIV..NKLLGNLQWH--...............
Juno4_Av       DQHY.-.--.-QFTVLPQGVTNGPPAFQRIV..SQILGPTRW---...............
Juno4a_Av      ----.-.--.--FNVLPFGLSNAPATFQRIV..NSILGALRWD--...............
Juno4b_Av      E---.-.--.--FNVLPFGLSNAPATFQRIM..NSILGTLRWD--...............
Lian_Aedae     QAAI.-.RKlSVC-GCPQGGVLSPLLWNLVA..DTLLRQLNNC--...............
LINE1_Human    GQKLeApPL.--KTGTRQGCPLSPLLPNIVL..EVLARAIRQEKEikg............
LINE1_Wolf     GEALgAfP-.-LRSGTRQGCPLSPLLFNIVV..EVLASAIRQQKDfrg............
LtrA_Lacla     YHKT.-.--.--YSGTPQGGILSPLLANIYL..HELDKFVLQLKMkfd............
Mag_Av         LGLY.-.--.-QYNRMPFGIANAPAIFQRTI..DQMIAGIPNC--...............
Maui_Takru     GVP-.S.SYsRVSHGVPQGSVLGPILFTLYM..LPLGNIIRQH--...............
Mdg3_Drome     LGQY.-.--.EWL-RMPFGLKNAPSVFQRFV..NKIFADMIREN-...............
Micropia_Drome F---.-.--.---NKAPFGFKNSPAAFIRFV..QFIFQELINSN-...............
MX65_Myxxa     EGILfHvPVgP--RVCVQGAPTSPALCNAVL..LRLDRRLAGLAR...............
Neptune_Fr     F---.NgKYyLQTKGTAMGKRFAPAYANIFM..ANWEEEALLKCK...............
NeSL_Caeel     ATEKsDrIP.-IMSGVKQGDPISPTLFNICL..ETVIRRHLESANgh.............
orf2_Calot     FSETtE.--.----GTPQGGVISPLLANIAL..HGLEKLVKEFAAsqr............
Pao_Bmori      PEEN.-.--.RMTSLI-FGASSSPSTA-IYV..KNLNAQ-KHEAThp.............
Pat_Panre      GKTF.-.--.-WMKALPFGLSSAPEYFTKLF..RHPLATLRGD--...............
Penelope1_Av   FRF-.QnKIyRQIDGVAMGNPLAPIIADLWM..QKMEEKLNRFRK...............
Penelope1a_Av  FRFQ.N.KIyKQTDGVAMGNPLAPIIADLWM..QKMEEKLNRFSA...............
Penelope2_Av   VPFRfIdKYyTQYDGVAMGSPLGPILADIFM..NNLEIKLSRFTT...............
Penelope2a_Av  TPFRfFdQLyMQIDGVSMGSPLAPVLADIFM..THMEQKFEEFKH...............
Penelope3_Av   NKIY.-.--.SQINGVAMGSPLGPLFADIYV..NYLEDKLMSRLK...............
Penelope3a_Av  G---.-.NIyLQHNGVSMGSPLGPLMADIFL..VNLEKKLMDELY...............
Penelope3b_Av  GKLY.-.--.RQVDGIAMGSPLGPLFADIYV..NYLESKLKHRLE...............
Penelope5a_Av  FDG-.-.HMyVQHNGVAMGAPLAPVIADIFM..AHLEKSLMDQLQ...............
Penelope_Dv    F--KyEdKIyTQLKGMPMGSPASPVIADILM..EELLDKITDKLK...............
pol_BAEVM      SGQL.-.--.TWT-RLPQGFKNSPTLFDEAL..HRDLTDFRTQH-...............
pol_CERV       QGHY.-.--.QWN-VVPFGLKQAPSIFPKTY..ANSHSNQYS---...............
pol_HTLV2      GTRY.-.--.AWT-VLPQGFKNSPTLFEQQL..AAVLNPMRKMF-...............
Poseidon_Tn    FQFR.E.SFyRQKHGCAMGSPVSPIVANLYM..EEVEKRALLSFT...............
pseudo_Shark   F---.NsSHfLQKKGEAMGTRMGPSYACLFV..GYVEQSLFRTYT...............
R1_Dromr       DWRSeEfVP.--ARGVKQGDPLSPVLFNLII..DRLLRSLPKDIGvh.............
R2_Drome       GWSSeEfVP.--ARGVKQGDPLSPILFNLVM..DRLLRTLPSEIGak.............
R4_Av          GNILrS.SYlKIKSGVLQGDSFSPLLFCIAM..APISHAINKMKCgyrtas.........
R9_4_Av        GSI-.SnKI.NISSGVKQGDPLSSLLFNMVI..DELFDVIKDQYGyt.............
R9_Av          GSIS.N.KI.NISSGVKQGDPLSSLLFNLVI..DELFDVIKDQYGyt.............
R9a_Av         KEVS.SkKI.FIKRGVKQGDSLSPLLFNLVT..DELFEILGDQFGyr.............
RTE1_Av        GNDY.G.EWfQTDVGTRQGDPLSPLLFIAYL..ERVMDQVRQNTCgi.............
RTE2_Av        NGEM.SdSF.EMNTGVMQGGIPSPLLFNILF..DFIIKEVISEAAisgvnfsygsn....
RTE3_Av        DI--.S.EYtNIKRGVRQGCVLSPDLFNIYS..EMILRNLEDVEGvk.............
RTE4_Av        DGHL.SeEF.QVTTGVLQGDTLAPFLFIIVM..DYVMKNAKLNHTnekgelgfi......
RTE_BovB_Av    KTDYgNtNWfNIGKGVRQGCILSPYLFNLYA..EHIMRKAGIDEAtgg............
SART1_Bommo    ERR-.GwGHkAVSCGVPQGSVLGPLLWDVGF..DWVLRGANLR--...............
SLACS_Trybg    ENGKlChT-wESTRGVRQGMVLGPLLFSIGT..LATLRRLQQTF-...............
Soliton1_Av    KNHL.SnTF.NLAKGVPQGSCIGPVLFIVYH..HDILEALSTI--...............
Soliton2_Av    GDHN.S.RVlYMHTGLPQGSSLSPYLFIVYH..SDMISCIGAHA-...............
Soliton3_Av    ENR-.SdNF.NTDIGLPQGSSLSPYLFIIYH..CDLTKCLGAH--...............
Soliton4_Av    KKD-.S.TIfRLDIGLPQGSSLSPYLFIVYH..SDIVHCAGAH--...............
Soliton5_Av    KTK-.SnMFrTQI-GLPQGSALSAFVFIVYH..ADQIKTTNAF--...............
Soliton6_Av    GEVV.SkSI.NIFVGTPQGSVLAATLFRLHV..HFLPSFFMN---...............
Soliton6a_Av   GE-KsS.RTiSMFVGAPQGSILAATLFRLHI..HFLPTIFFQA--...............
Soliton6b_Av   GDKI.SkKI.DIKVGAPQGSVLAATLFRLHI..HFLPKYLFQF--...............
Soliton7_Av    AGKK.S.RCfNIYKGCPQGSIFSPTLFITYH..ADMGDFLGG---...............
Soliton8_Av    NGTK.S.RWfDIEKGGPQGSVLTPTLFISYH..GDMSQFLAG---...............
Soliton9a_Av   GCHS.-.RLfSIGKGGPQGSVLTPTLFITYH..CDMSQFLSG---...............
Soliton9b_Av   NG-CrS.RLfSIDKGGPQGSVLTPTLFITYH..CDMSAFLSR---...............
Ta11_Arath     GSPKgFiKP.--SRGIRQGDPISPFLFILCT..EALVAKLKDAEWhgr............
Tad1_Neuro     DD--eTsRPyAITAGVPQGSPLSPILFILFI..TPLYRKLATIP-...............
TelKA1_Av      KGLY.-.--.E-FKVMPYGLTNAPATFQRLM..DIVLAGLKWQ--...............
TelKA1a_Av     KGLF.-.--.E-FNVMPFGLTNAPATFQRLM..DVVLAGLKWQ--...............
TelKA2_Av      KGLY.-.--.E-FKVMPYGLMNAPATFQRLM..DIVLAGLKWK--...............
TelKA3a_Av     RGLF.-.--.E-CTVMPFGLTNAPATFQRLM..DIVLAGLKWQ--...............
TelKA3b_Av     RGLF.-.--.E-CTVMPFGLTNAPATFQRLM..DIVLAGLKWQ--...............
TelKA4_Av      AGLF.-.--.-RFRVMPFGLTNAPATFQRLM..DLVLGRLKWS--...............
TERT1_Calb     KDARgNlHLyKRKRGVFQGFSLSSIFCDILY..SAMVHDCFQFLWk..............
TERT_Giain     PLVIhEgGVyRLTSGIPQGSVVSTVLFNCYS..SLLHVQLLNTGIv..............
TERT_Ratno     SVVKiGdRCyTQCQGIPQGSSLSTLLCSLCF..GDMENKLFAEVQ...............
TERT_Schpo     HIVKiGnSQyLQKVGIPQGSILSSFLCHFYM..EDLIDEYLSFTK...............
Tf2_Schpo      RGVF.-.--.EYL-VMPYGISTAPAHFQYFI..NTILGEAKE---...............
Tnt1_Tobac     KKHM.-.-VcKLNKSL-YGLKQAPRQWYMKF..DSFMKSQTYLKTysd............
TRAS1_Bommo    AGAEyE.RA.T-SKGCVQGSIGGPILWNLLL..DPLIHQLQAR--...............
TRS1_Trybr     KEKLsRsR-.TFERGVPQGIVLGPIMFIIVM..NSLSQRLAEVP-...............
Tx1_Av         NNYI.StSI.AFSSGVRQGCSLSGLLFIICL..EPLLNRIRLNQSipgaflpgsqfrair
Ty3_Caeel      EL-F.-.--.EWN-VLPFGLVISPALFQGTM..EEIIGDLLG---...............
Ty3_Yeast      SGKY.-.--.EYT-VMPFGLVNAPSTFARYM..ADTFRDLRFVN-...............
Vesta1a_Av     FGLF.-.--.-QYNVLPMGLRNSPPTFQKVM..TDTLKSCRSFS-...............
Vesta1b_Av     FGLY.-.--.-QFNVLPMGLKNSPPTFQKVM..TDTLKSCRQFS-...............
Vesta2_Av      EW--.-.--.--N-VLAQGLKNSPPSFQRVM..ADILKPCREFS-...............
Vesta3_Av      FGLF.-.--.EWS-VLPQGLRNSPPTFQRTM..SKVLSSCIDFS-...............
Vesta4a_Av     QGHY.-.--.-QYLVLSMGPQNAPAAFQKTM..SHIMKPCREF--...............
Vesta4b_Av     SGHY.-.--.EY-SVLPMGPTNGPACFQKTM..SNLLKPCYDF--...............
Vesta5_Av      GLFE.-.--.--FNVLAQGLKNSPPSFQRIM..SSLLLPCKKFS-...............
Vesta6a_Av     DGLY.-.--.-QFEVLPMGLMNAPPTFQRLM..HNIIGYNRWD--...............
Vesta6b_Av     E---.-.--.--FTVLAQGLMNAPPTFQRVM..IELLANGRWD--...............
Vesta6c_Av     DGHY.-.--.E-FNVLPQGLMNAPASFQRVM..NNLLATGRWD--...............
Vesta7_Av      NGLF.-.--.R-FNVMPQGLKNSPSNFQRIM..YELLVQTRWE--...............
Vesta_Pr       FGHF.-.--.-QFNVLPMGLKNSPPTFQKVM..TNTLAPCRQFS-...............
YM40_Marpo     AEPHlL.--.---TGVPQGRILSPLLSNIYL..HQFDLFMEEIKVkyt............
Zepp_Chlvu     GWHTdAfPV.--AAGVFQGSPLSPLLFVLAR..APMAAHARMLAGqla............
RMAC|g3233.t1  NENN.-.--.DQINGVSMGSPLAPI------..------------...............
RMAC|g4358.t1  DDSQ.S.KIvKLHVGAVQG------------..------------...............
RMAC|g5251.t1  ----.-.--.---------------------..------------...............
RMAC|g6274.t1  ----.-.--.---------------------..------------...............
RMAC|g6768.t1  ----.-.--.---------------------..------------...............
RMAC|g8193.t1  AEKK.C.IIkRQSDGVAMGSPLAPILADVFM..S-----------...............
RMAC|g8324.t1  ----.-.--.---------------------..------------...............
RMAC|g9912.t1  ----.-.--.---------------------..------------...............
RMAC|g12628.t1 GKIY.-.--.CQMEGIAMGSPLGPVFADIYI..NYLESKLKCRLD...............
RMAC|g12659.t1 ----.-.-I.-QIRGGTMGSPLTLRIANCYM..YFYEKDIVKQIS...............
RMAC|g13753.t1 GDTI.SrTI.NMHVGAPQGSILAATLFRLHV..HYLPAVFFQL--...............
RMAC|g14072.t1 GKLY.-.--.DQIDGVSMGSPLAPILADIFL..EDFERKMSSTFE...............
RMAC|g14290.t1 NSFAyKdKYyRQIRGGAMGSPFTMVLANIYM..LEWEQGLIQHKI...............
RMAC|g14294.t1 DTIT.-.--.RLG-LLAMGSPFTMTLANIYM..WEWEQPFMQYQK...............
RMAC|g14298.t1 NDI-.-.-YyKQICGGAMGSAFTQVLANIF-..------------...............
RMAC|g14424.t1 ----.-.--.---------------------..------------...............
RMAC|g15218.t1 GKFY.-.--.KQKTGLPMGNTLSPILADIYM..DEYQKQHL----...............
RMAC|g15561.t1 KGEV.S.NCfPLFKDVPQGSWKGPVLFIVYH..HDILTSISNL--...............
RMAC|g15669.t1 LWE-.-.--.--FNVLPQGIMNGPPTFQRTM..HNLL--------...............
RMAC|g15780.t1 ----.-.--.---------------------..------------...............
RMAC|g16568.t1 ----.-.--.---------------------..------------...............
RMAC|g17427.t1 N---.-.KYyEQIRGGAMGSPFTMTLANIYM..LEWEQPLIQHQK...............
RMAC|g17486.t1 GKIY.-.--.CQMEGIAMGSPLGPVFADIYI..NYLESKLKRRLD...............
RMAC|g17696.t1 AQ--.-.--.LLINGVAMGSPIGPLLADIYL..VHLEKKLMEQLE...............
RMAC|g18424.t1 DKIY.-.--.QQVNGVSMGSPLAPIIADIFM..IHLEDKLLPELL...............
RMAC|g18897.t1 GKIY.-.--.DQTDGVSMGSPLAPLLAEIFL..QDFERKHLALFE...............
RMAC|g19799.t1 KEAT.SsTF.NLYKGVPQGSCVGP-------..------------...............
RMAC|g19976.t1 NNQ-.-.--.--M-VLQWGARFAPILADVFM..SNLEKEKIEPIK...............
RMAC|g20053.t1 DQFY.-.--.-FFVRLPFGGRSSPRIFDCLA..QALEWILLTNY-...............
RMAC|g20151.t1 NHYY.-.--.DQCDGVSMGTPLAAIFAEVFM..CAFEENYVSSLLqc.............
RMAC|g20322.t1 NCFAyKnKYyQQKRGGAMGSAFTQVFANIYM..LEWEQDLIEHQA...............
RMAC|g20323.t1 NRFYyNhKIyRFAKGAPMSFPLTETLYNIYL..SQWLKLLLKQPC...............
RMAC|g20327.t1 NSFVyEnKYyQQIRGGAMGSPFTMTLANIYM..WEWEQPFMQYQK...............
RMAC|g20437.t1 NNLL.SeKL.FFNSGIRQGCSLSGYLYVMCL..EPLLISIRKNPKipgvlvpgsqyr...
RMAC|g20458.t1 NRFYyDhKIyRFAKGAPMSFSLTETLYNIYL..SQWQKLLLRQSC...............
RMAC|g20761.t1 GKIY.-.--.NQTDGVSMGSPLASLLAEIFL..QEFERKNLVLFE...............
RMAC|g20782.t1 GDTT.SrTI.NTHVGAPQGSILAATLFRMHV..HYLPAVFFQL--...............
RMAC|g20812.t1 HDK-.-.KIyRQTVDGAMGSPFTLTLANIFM..WKWQKKLVQQIY...............
RMAC|g20853.t1 GCHW.NdQF.YFFVRLPFSGRSSPRIFDCLA..QALEWILLTNY-...............
RMAC|g20854.t1 NGEL.SdPF.DINSGVQQGGIPSCILFSVLF..DFIMCRVFEQVEllgitgikmayg...
RMAC|g21171.t1 LRRSpN.KMyVQHNGVTMGAPLAPVIADIFM..THHETLLMDKLT...............
RMAC|g21882.t1 ----.-.--.---------------------..------------...............
RMAC|g21893.t1 NGEL.SdSF.DIETGVMQGGIPSPMLFNTLF..DFVIRKVIEEASvvgvkfsygsn....
RMAC|g21941.t1 NKFY.-.--.RQKSGLPMGNILSPLLSDLYM..DEYVKNKLTK--...............
RMAC|g21985.t1 NCFAyNnKYyKQTRGRAMGSAFTQVLANIYM..YEWEQDLIKYET...............
RMAC|g22313.t1 NCFAyNnKYyKQTRGGAMGSAFTQVLANIYIyiDDILMTTNE---...............
RMAC|g22551.t1 NK--.-.-YyKQIRGGAMGSAFTQVLANIYM..YEWEQDLIKHQA...............
RMAC|g22675.t1 DKYY.-.--.KQIRGGAMGSAFTQVLANIYM..YEWEQDLIKYQA...............
RMAC|g22690.t1 E---.-.HFyRQKRGLPMGNSLSPILADLYM..HEYMSKHLTKV-...............
RMAC|g22856.t1 NCFAyEnKCyQQIHGGAMGSPFTMTIVNIYM..WEWEQPFMQYQK...............
RMAC|g22877.t1 KENY.-.--.---------------------..------------...............
RMAC|g22941.t1 NCFAyNnKYyKQTRGGAMGSAFTQVLANIYIyiDDILMTTNE---...............
RMAC|g22943.t1 DDDI.SeSF.TMNSGVRQGCILSPILFNIYV..DYIMNQVIQQANvqgvtlsyrlg....
RMAC|g22953.t1 GDAK.S.EIfNISVGAPQGSVLAALLFRLHV..FFLPSYFPEINQa..............
RMAC|g23007.t1 GKFY.-.--.KQKTGLHMGNTLSPILADIYM..DEYQKQHLHE--...............
RMAC|g23069.t1 ----.-.--.---------------------..------------...............
RMAC|g23184.t1 DQFY.-.--.-FFVRLPFGGRSSPRIFDCLA..QALEWILLTNY-...............
RMAC|g23429.t1 VDLI.HgELyEQIDGVSMGSPLAPVLADIFL..EDFERKLSSTFE...............
RMAC|g23731.t1 ----.-.--.---------------------..------------...............
RMAC|g23768.t1 NGDL.SePF.GIETGVQQGGIPSPILFNAFF..DFVMRQVLDRLVv..............
RMAC|g23795.t1 N---.-.QYyHQIRGGAMASPLTLTMANCYM..FFYERDIVRQIK...............
RMAC|g23870.t1 PGQ-.SaKYfQQTRGGAMGSACTQVLADVYI..KRWRKCLVEQQE...............
RMAC|g24020.t1 FNNK.-.-MsVQHNGVAMGAPLAPVIADIFM..THLETMLMDELT...............
RMAC|g24153.t1 NKYY.-.--.RQIVGGAMGSPFTLTLANIFM..WKWEKHAICSEL...............
RMAC|g24201.t1 FEK-.-.KLyVQHNGVAMGAPLAPIITTIFM..SHLEESLIDRLK...............
RMAC|g24235.t1 NGRL.SnAI.NIQRGAPQGSVFGAIAYIVAH..HDLQLVFQT---...............
RMAC|g24523.t1 ----.-.--.---------------------..------------...............
RMAC|g24657.t1 ----.-.--.---------------------..------------...............
RMAC|g24663.t1 NNYY.-.--.YFFVRLPFGSRSSPKLFDMLS..EAIVWIVEHNY-...............
RMAC|g24682.t1 GN--.-.KYyKQIRGGAMGSPFTMTLANIYM..YEWEQSLIQHQH...............
RMAC|g24929.t1 NCFVyEnKCyQQIHGGAMGSPFTMTIVNIYM..WEWEQPFMQYQK...............
RMAC|g25151.t1 ----.-.--.---------------------..------------...............
RMAC|g25250.t1 FD--.NeNY.DQINGVSMGSTLAPILAHLYM..SELENNINKFKG...............
RMAC|g25263.t1 NYFTyNgNFyRQIRGGAMGSPLTLTIANCYM..YFYEKDIVKQIS...............
RMAC|g25278.t1 NKFY.-.--.RQIIGGAMGSPFTLTLANIFM..WKWENQALCNEL...............
RMAC|g25308.t1 GKSY.-.--.KQKTSLPMCNTLSPILADLYM..DEYQKQCFHQV-...............
RMAC|g25398.t1 GKFY.-.--.RQKTGLPMGNTLSPILADLYM..NEYMKTYMSDV-...............
RMAC|g25403.t1 NCFAyNdKYyKQIRGGAMGSAFTQVLANIYM..YEWEQDLIKHQT...............
RMAC|g25511.t1 NCFAyNnKYyKQTRGGAMGSAFTQVLANIYM..YEWEQDLIKYQK...............
RMAC|g25677.t1 GKSY.-.--.KQKTSLPMGNTLSPILADLYM..DEYQKTIFAS--...............
                                                                           

AI1M_Yeast     ..........ndpnFKRMKYVRYADDILIGVLG.sK.............N..........
Athena_Av      ..............PSRELYGRYIDDVFFTWNG.sK.............Q..........
Athena_Hc      ..............LHQELYGRYIDDVFMTTN-.sL.............N..........
Athena_Pr      ..............RHNELYGRYIDDVFMTSNM.fM.............G..........
AthenaL2_Av    ..............NSLGLYVRYIDDIFIIINW..P.............I..........
AthenaL3_Av    ..............NSFGLYFRYIDDIFIIINW..P.............Q..........
AthenaM_Av     ..............RTSSLYYRYIDDLFIMSNI..H.............E..........
AthenaO_Av     ..............HGNGIYCRYIDDIFIAANT.tH.............E..........
BEL_Drome      .............aAHALLHDAYVDDIPTGANT..F.............E..........
Cer1_Caeel     ..............---VCAFVYVDDLLIASKD..M.............E..........
Cercyon_Sm     ..............--PKNWIRYVDDTFLIVKK.dE.............L..........
COB3_Marpo     ..........kdpkFVRIYACRYADDILMAVSG.sK.............A..........
COI1_Podan     ..........pnpdLAKIYYVRYADDWLIGVAG.sS.............E..........
Copia_Drome    ..........kgniNENIYVLLYVDDVVIATGD..-.............-..........
CRE1_Crifa     ..............-PGVPVTAYIDDITLAASG..-.............A..........
CRE2_Crifa     ..............-PRVKVVAYLDDVTLIGPH..-.............A..........
CZAR_Tcruzi    ..............-SNASFTAYLDDVTVAAPP..-.............G..........
DIRS1_Dictyo   ..............--NVSVIAYLDDLLIVGST..K.............E..........
Doc_Drome      ..............---LTTSTFADDTAILSRS..Kcpi.......katA..........
dpol_DHBV      ..............--NVWTFTYMDDFLLCHPN..A.............R..........
dpol_HBV       ..............-PHCLAFSYMDDVVLGAKS..V.............Q..........
DRE_Dictyo     ...........gvtKETIKILQFADDTATIAYN..F.............M..........
EC67_Ecoli     ..............KYGCTYSRYADDITISTNK.nT.............F..........
EC86_Ecoli     ..............SRGLIYTRYADDLTLSAQS..M.............K..........
EC107_Ecoli    ..............ARGITYTRYCDDMTFSGHF..-.............-..........
GilM_Giain     ..............---YKVVAYADDLVIASEE..A.............I..........
Gypsy_Drome    ..............---KICYVYVDDVIIFSEN..E.............S..........
Hebe1_Av       ..............---TEHGLFADDTALWISG..Ntlt.......nlnT..........
Hebe2_Av       ..............---TEHGLFADDTALWTST.iS.............Ttg.......l
Hebe7_Av       ..............---TEHGLFADDTALWTSG..N.............-..........
Hebe8_Av       ..............---TEHGLFADDTALWTSG..N.............-..........
Hebe10_Av      ..............---TEHGLFADDTALWTSG..N.............Tltn......l
I_Drote        ..............-KEIKFNAYADDFFLIINF..K.............Knt........
Jockey_Drome   .............dEEDVLIATYADDTAVLTKS..K.............Sila......a
Juno1_Av       ..............----YALAYLDDVIIYSPT..F.............D..........
Juno2_Av       ..............----HMLAYIDDIIIYSRT..F.............L..........
Juno3_Av       ..............----CALAYIDDIIIYSKS..M.............S..........
Juno4_Av       ..............---KYALAYLDDVIIYSPT..F.............D..........
Juno4a_Av      ..............----IALVYLDDVIIYSRS..L.............V..........
Juno4b_Av      ..............----ITLVYLDDIIIYSPS..F.............D..........
Lian_Aedae     ..............--GFPTYGFADEYLALIVG..Mcis.......tlfD..........
LINE1_Human    ...........qlgKEEVKLSLFADDMIVYLEN.pI.............V..........
LINE1_Wolf     ..........iqfgKEEVKLSLFADEMILYIEN.pK.............V..........
LtrA_Lacla     ..........tsqtNKVLKYVRYADDFIISVKG.sK.............E..........
Mag_Av         ..............------AAYLDDILITGAN..D.............E..........
Maui_Takru     ..............--GINFHCYADDTQLYLSM.kP.............Eete......k
Mdg3_Drome     ..............----KVVVYMDDILLATEN.iN.............E..........
Micropia_Drome ..............----IMQLYMDDIIVYAAT..P.............E..........
MX65_Myxxa     ..............RYGYTYTRYADDLTFSGDD..V.............T..........
Neptune_Fr     ..............HKPAHYLRYLDDVWGIWTG.sE.............L..........
NeSL_Caeel     ...........qclKTRIKVLAFADDMAILTDS..P.............D..........
orf2_Calot     ..........kvknQNSISLIRYADDFVILAPN..K.............T..........
Pao_Bmori      ............eaAATIQNRHYVDDYLDIFKG..L.............K..........
Pat_Panre      ..............--GVNCLLYLDDLLVWSET..Y.............E..........
Penelope1_Av   ..............NRPIVWLRYVDDIFCLFTI.sE.............I..........
Penelope1a_Av  ..............NKPMIWLRYVDDIFCIFTI.pE.............K..........
Penelope2_Av   ..............NKPQVWFRYVDDIFCIFKN..D.............Q..........
Penelope2a_Av  .............yNKIKLYLRYVDDTFIILNG.kE.............Q..........
Penelope3_Av   .............nNGLLYWRRFVDDTYAIIKK..D.............A..........
Penelope3a_Av  .............tNGVEYYRRFVDDTFIIAKK..D.............An.........
Penelope3b_Av  .............lNGVLYWKRFVDDCFAIIKE..D.............S..........
Penelope5a_Av  .............qCGVHEWLRYVDDTFVLLEP..T.............T..........
Penelope_Dv    ..............IKPRLLTKYVDDLFAITNK.iD.............-..........
pol_BAEVM      ..............-PEVTLLQYVDDLLLAAPT..K.............K..........
pol_CERV       ..............---KYCCVYVDDILVFSNT.gR.............K..........
pol_HTLV2      ..............-PTSTIVQYMDDILLASPT..N.............E..........
Poseidon_Tn    .............gAAPSRWFRYVDDTWVKIQT.kE.............-..........
pseudo_Shark   .............gPKPHLFLRYIDDCIGAASC.sH.............E..........
R1_Dromr       ............vgNAKVNACAFADDLMLFAST..P.............K..........
R2_Drome       ............vgNAITNAAAFADDLVLFAET..R.............M..........
R4_Av          ........gklknmQVELSHLFYMDDLKLYGSS..S.............E..........
R9_4_Av        ...........idnIGTTNARCFADDLTLISSS..R.............M..........
R9_Av          ...........idnIGTTNARCFADDLTLISSS..R.............M..........
R9a_Av         ...........idnIGSTNIKCFADDICLISGT..K.............I..........
RTE1_Av        ...........nvsGILVNNLRFADDIDLIDED..L.............S..........
RTE2_Av        ...dfchgknenhvDFDILALLYADDLVAMCEK..I.............S..........
RTE3_Av        ............igGYNCNNLRYADDTVLIAST..E.............A..........
RTE4_Av        ....tnlrqstqqpAKMVHDLDFADDIALIESN..F.............D..........
RTE_BovB_Av    ..........ikigGRNINNLRYADDTTILAET..A.............D..........
SART1_Bommo    ..............--GVQVICYADDTLVTARG..D.............Dyrs......a
SLACS_Trybg    ..............-PEAQFTAYLDDVTVAAPP..-.............E..........
Soliton1_Av    ..............---HWKHLYADDFALLVAP.sS.............Smsptemihdl
Soliton2_Av    ..............-----SHIFADDLSVLITPsiT.............Kklkpm.idfl
Soliton3_Av    ..............----SGHLFADDLCVLIKA..PivrslspiidfieK..........
Soliton4_Av    ..............----PVHVYADDLCIIIRG..PitkklqntndylgK..........
Soliton5_Av    ..............-------------------..-.............-..........
Soliton6_Av    ..............---LVCHLFADDLAIVITG.aL.............Ekrfsvnirel
Soliton6a_Av   ..............----TSHLFADDLALVMFG.qL.............Edkfsvniryl
Soliton6b_Av   ..............----CSHLFADDLALLLKG.sL.............Ekklsqniiel
Soliton7_Av    ..............---CLSHFFADDLAAILAG..S.............I..........
Soliton8_Av    ..............---CTSHFFADDVVVLIAG..Q.............L..........
Soliton9a_Av   ..............---CTSHFFADDVAAVLAG..Qlgi.......rftD..........
Soliton9b_Av   ..............---CTSHFFADDVAAILAG..Q.............-..........
Ta11_Arath     ..........israSPSTSHLLFADDSLFFCKA.dP.............L..........
Tad1_Neuro     ..............--NTITVGFADDTNVVAVA..R.............T..........
TelKA1_Av      ..............----CCLVYIDDVVIYSST..F.............E..........
TelKA1a_Av     ..............----CCLVYIDDVVIYSST..F.............E..........
TelKA2_Av      ..............----SCLVYIDDVIIYSSN..F.............N..........
TelKA3a_Av     ..............----CCLVYLDDIIVFSAT..F.............E..........
TelKA3b_Av     ..............----CCLVYLDDIIVFSTT..F.............E..........
TelKA4_Av      ..............----CALVYLDDIIVYSSS..F.............A..........
TERT1_Calb     .............sKQDFLFVRLVDDFLLVTPD.sN.............I..........
TERT_Giain     .............sSRLFFYRTFVDDWLLLTTS.iA.............L..........
TERT_Ratno     ..............-RDGLLLRFVDDFLLVTPH..L.............D..........
TERT_Schpo     ..............KKGSVLLRVVDDFLFITVN.kK.............D..........
Tf2_Schpo      ..............---SHVVCYMDDILIHSKS..E.............S..........
Tnt1_Tobac     ..........rfseNNFIILLLYVDDMLIVGKD..-.............-..........
TRAS1_Bommo    ..............--GEYIQAFADDVVLVFDG..D.............Salq......i
TRS1_Trybr     ..............--LLQHGFFADDLTLFSRH..T.............E..........
Tx1_Av         qiifpindnilnteQVKIKTIAYADDINTLVRN..R.............D..........
Ty3_Caeel      ..............---VCAFVYVDDLLIASKD..M.............E..........
Ty3_Yeast      ..............-------VYLDDILIFSES..P.............E..........
Vesta1a_Av     ..............------SVYLDDIIIFSKS..F.............A..........
Vesta1b_Av     ..............------LVYLDDIVVFSTS..F.............E..........
Vesta2_Av      ..............------LVYIDDIVVFSHS..F.............E..........
Vesta3_Av      ..............------LIYLDDIIVFSRS..Y.............D..........
Vesta4a_Av     ..............-----CLVYLDDIVLYSRT..F.............D..........
Vesta4b_Av     ..............-----ARVYLDDIIIFSRT..L.............F..........
Vesta5_Av      ..............------IVYLDDILIYSDN..F.............D..........
Vesta6a_Av     ..............----YTAVYLDDIIIFSDS..F.............E..........
Vesta6b_Av     ..............----YVVVYLDDIVIFSKN..I.............D..........
Vesta6c_Av     ..............----YVVIYLDDIVVFSHS..L.............E..........
Vesta7_Av      ..............----YCLVYIDDILIFSQS..F.............K..........
Vesta_Pr       ..............------IVYLDDIVVFSKT..Y.............D..........
YM40_Marpo     ..........giqtGSRVRYVRYADDWVIGVTG..P.............K..........
Zepp_Chlvu     ..........lpsgEPAPVMHQHADDTSVHART..P.............G..........
RMAC|g3233.t1  ..............-------------------..-.............-..........
RMAC|g4358.t1  ..............-------------------..-.............-..........
RMAC|g5251.t1  ..............-------------------..-.............-..........
RMAC|g6274.t1  ..............-------------------..-.............-..........
RMAC|g6768.t1  ..............-------------------..-.............-..........
RMAC|g8193.t1  ..............-------------------..-.............-..........
RMAC|g8324.t1  ..............-------------------..-.............-..........
RMAC|g9912.t1  ..............-------------------..-.............-..........
RMAC|g12628.t1 .............dNGVLYWKRFVDDSFVSVKD..N.............A..........
RMAC|g12659.t1 ..............NGGGFYLRYIDDIFITINW..P.............T..........
RMAC|g13753.t1 ..............----TTHLFADDLAILITG..SlekkfshnlveleE..........
RMAC|g14072.t1 .............aLGIVYYKRYVDDTFVLINS..T.............L..........
RMAC|g14290.t1 ..............IRHEIYGRYIDDVFMATNL..S.............E..........
RMAC|g14294.t1 ..............TQNKLYGRYIDDVFITTNL.sL.............N..........
RMAC|g14298.t1 ..............-------KYIDDIFMTTNG.tT.............D..........
RMAC|g14424.t1 ..............-------------------..-.............-..........
RMAC|g15218.t1 ..............-------------------..-.............-..........
RMAC|g15561.t1 ..............---HFKHLFADDLATVLSP..SvhwsskmliphlsQ..........
RMAC|g15669.t1 ..............-------------------..-.............-..........
RMAC|g15780.t1 ..............-------------------..-.............-..........
RMAC|g16568.t1 ..............-------------------..-.............-..........
RMAC|g17427.t1 ..............SHNELYGRYIDDVFMTTNL.pL.............G..........
RMAC|g17486.t1 .............dNGVLYWKRFVDDSFVLVKD..N.............A..........
RMAC|g17696.t1 .............lYGVVHWRRYVDDVLAIVKN..D.............A..........
RMAC|g18424.t1 .............kAGVKVYKRYVDDTFLLIDP..D.............A..........
RMAC|g18897.t1 .............nLGIVYWKRYVDDTFVLMDP..K.............F..........
RMAC|g19799.t1 ..............-------------------..-.............-..........
RMAC|g19976.t1 .............kDKVKTWLRYVYDIFVIIKG.dK.............D..........
RMAC|g20053.t1 ..............-HVHYCQHLLDDFLTVDYS..E.............Q..........
RMAC|g20151.t1 ............ndSKLFAWRRYVDDTFVIAAN..D.............T..........
RMAC|g20322.t1 ..............SKHEIYGRYIDDIFMTTNQ.pL.............D..........
RMAC|g20323.t1 ..............MRDEFYGRYKNQVIFTWNE.tS.............D..........
RMAC|g20327.t1 ..............TQNELYGRYIDDVFMTTNL.sL.............N..........
RMAC|g20437.t1 ..slvntilhndetHMEIKTLAYADDVCTFAFS..T.............S..........
RMAC|g20458.t1 ..............MRDEFYGRYKNQVIFTWNE.tS.............D..........
RMAC|g20761.t1 .............nFGIVYWKRYVDDTFVLMDP..K.............F..........
RMAC|g20782.t1 ..............----TTHLFADDLAILITG..SlekkfshniveleE..........
RMAC|g20812.t1 ..............-ANEIYGRYIDDVFFTSNQ..T.............K..........
RMAC|g20853.t1 ..............-NVRYCQHFLDDFLIVDYS..E.............Q..........
RMAC|g20854.t1 .ssdffhpananceDFDVLILLFADDLVTMCDS..A.............T..........
RMAC|g21171.t1 .............qLGVCEWYRYVEDTFVLLNK..D.............T..........
RMAC|g21882.t1 ..............-GRVNARAFADDIALFSGS..E.............I..........
RMAC|g21893.t1 ...dffhgcrekyeNFNVLALLYADDLVAMCET..T.............V..........
RMAC|g21941.t1 ..............-VNKKLCRYVDDIFIVTKM..K.............E..........
RMAC|g21985.t1 ..............TKNEIYGRYIDDIFMNTNE.nI.............D..........
RMAC|g22313.t1 ..............-------------------..-.............-..........
RMAC|g22551.t1 ..............RHNGIYGRYIDDIFMTTNE.tT.............D..........
RMAC|g22675.t1 ..............MHNGIYGRYIDDIFMTTNE.tT.............D..........
RMAC|g22690.t1 ..............NAPNKIWRYVDDILLITKM.eE.............N..........
RMAC|g22856.t1 ..............TQNELYGYYIDDVFMVTNL.lL.............N..........
RMAC|g22877.t1 ..............-------------------..-.............-..........
RMAC|g22941.t1 ..............-------------------..-.............-..........
RMAC|g22943.t1 ..dfwlsgrgndshNVHLLNLMYADDIVVICES..S.............K..........
RMAC|g22953.t1 .............kIVLKSLEKFADDHNLPVNT..K.............K..........
RMAC|g23007.t1 ..............-------------------..-.............-..........
RMAC|g23069.t1 ..............-------------------..-.............-..........
RMAC|g23184.t1 ..............-NVHYCQQLLDDFLTVDYS..E.............Q..........
RMAC|g23429.t1 .............eLCIVYYKRYADDAFVLIHS..T.............-..........
RMAC|g23731.t1 ..............-------------------..-.............-..........
RMAC|g23768.t1 .............lNVTRVKLAYGRDFFQSTIG.rF.............Dn.........
RMAC|g23795.t1 ..............NSCGLYFRYIDDIFIAINW..P.............I..........
RMAC|g23870.t1 ..............KEKELYRRFRDDVFLTTQK.sI.............E..........
RMAC|g24020.t1 .............qLGVCEWYRYVDDTFVLLNK..D.............T..........
RMAC|g24153.t1 ..............GSHEVYGRYIDDIFFTSNE..P.............K..........
RMAC|g24201.t1 .............qIGVCEWYRYVDDTFVLVEP..T.............T..........
RMAC|g24235.t1 ..............--PENNHLYVDDLASIFIP..K.............T..........
RMAC|g24523.t1 ..............-------------------..-.............-..........
RMAC|g24657.t1 ..............-------------------..-.............-..........
RMAC|g24663.t1 ..............-GVKSMLHLLDDFFVVDSP..D.............D..........
RMAC|g24682.t1 ..............ERTELYGRYIDDIFMTSNE.sI.............E..........
RMAC|g24929.t1 ..............TQNELYGYYLDDVLMVTNL.lL.............N..........
RMAC|g25151.t1 ..............-------------------..-.............-..........
RMAC|g25250.t1 ..............RKPLLYYRYIDDIFMMMNA..R.............K..........
RMAC|g25263.t1 ..............NGGGLYLRYIDDIFITINW..P.............T..........
RMAC|g25278.t1 ..............PSHEIYGRYIDDIFFTSNE.pK.............T..........
RMAC|g25308.t1 ..............NIPNKIWRYVDDILSITKN..L.............N..........
RMAC|g25398.t1 ..............NLPLKLWRYVDDIILITKM.eE.............H..........
RMAC|g25403.t1 ..............MHNGIYGRYIDDIFMTTNE.tT.............D..........
RMAC|g25511.t1 ..............TKNEIYGRYIDDIFMTTNE..N.............I..........
RMAC|g25677.t1 ..............-------------------..-.............-..........
                                                                           

AI1M_Yeast     ..DCKMIKRDLNN.......FLNS.LGLTMNEEKTLITa.tETPARFLGYNI
Athena_Av      ..--------NLT.......KLLDtANKFHPNIKLEYQiskS--LPFLDILL
Athena_Hc      ..--------QLN.......VLLNrIEKKDENIRITRSfgsT--IEYLDVLV
Athena_Pr      ..--------QIN.......QLLDqADQQDENIRITRTigsK--IEFLDVSI
AthenaL2_Av    ..------RHLLK.......ETDR.WNTIDSNIKLSANislH--ADFLDLH-
AthenaL3_Av    ..------RHLHQ.......QIDR.WNKFDKNIILKANisn--QVNFLDLQI
AthenaM_Av     ..E---ILK----.......----.-------------...-----------
AthenaO_Av     ..--------LLE.......GLVRhWNRIDENIKLTAD..iSQSVNFLDVSI
BEL_Drome      ..ELMILKDELIA.......LLDK.-GKFKLRKWSSNSsaaDSPVKVLGIQW
Cer1_Caeel     ..QHLQDVKEALT.......RIRK.SGMKLRASKCHIA...KKEVEYLGHKV
Cercyon_Sm     ..E------HTYK.......LINNvFNDIKFTMKQESNd.k---LPFLDILI
COB3_Marpo     ..LAREVMERVSR.......FLKDvLHLEINPEQTRLGhvvEEKATFLGMRL
COI1_Podan     ..TARAIKERIAA.......YLKDiLKLELSMEKTLITnasEDKAYFLGTEI
Copia_Drome    ..-MTRMNNFKRY.......LMEKfRMTDLNEIKHFIGiemQEDKIYLSQSA
CRE1_Crifa     ..EGARAAEAYAD.......ALET.VGVVTNARKSMVVlpvVAEARILGAHF
CRE2_Crifa     ..AVQDFLAEAGP.......QLSR.VGFDINPAKSHHLi.aQGVVRILGAGF
CZAR_Tcruzi    ..MLGKVCEATSR.......AMRA.LGIETNEDKTEVLy.iRPFARVLGAGV
DIRS1_Dictyo   ..ECLSNLKKTMD.......LLVK.LGFKLNLEKSVLE..pTQSITFLGLQI
Doc_Drome      ..LLSRHLTSVER.......WLAD.WRISINVQKCKQV...-----------
dpol_DHBV      ..HLNSISHAVCT.......FLQE.LGIRINFDKTTPS..pVTEIRFLGYQI
dpol_HBV       ..HLESLYTAVTN.......FLLS.LGIHLNPNKTKRW...GYSLNFMGYVI
DRE_Dictyo     ..DHFLMNEWIKK.......FCQA.TSAKINQTKCSCI...KSNERYLGFDF
EC67_Ecoli     ..PGVVLGKVLVK.......EIEN.SGFEINDSKTRLTy.kTSRQEVTGLTV
EC86_Ecoli     ..KVVKARDFLFS.......IIPS.EGLVINSKKTCISg.pRSQRKVTGLVI
EC107_Ecoli    ..NARQVKNKVCG.......LLAE.LGLSLNKRKGCLIa.aCKRQQVTGIVV
GilM_Giain     ..PIDTVKSDAQS.......ALSR.IGLTVELSKCSSTq.a-GAISFMGTRV
Gypsy_Drome    ..DHVRHIDTVLK.......CLID.ANMRVSQEKTRFF...KESVEYLGFIV
Hebe1_Av       ..RLQQSIDAFES.......WCKS.WKLKLQPTKTELI...-----------
Hebe2_Av       klRLQQSIDAFES.......WCSS.WKLQLQPTKTELI...-----------
Hebe7_Av       ..TLTNLNTRLQQsidafesWCKS.WKLKLQPTKTEL-...-----------
Hebe8_Av       ..TLTNLNTRLQQsidafesWCKS.WKLKLQPTKTEL-...-----------
Hebe10_Av      ntRLQQSIDAFES.......WCKS.WKLNLQPTKTE--...-----------
I_Drote        niSLDNLLNDIGN.......WGSY.SGASLSLSKCQHL...-----------
Jockey_Drome   tsGLQEYLDAFQQ.......WAEN.WNVRINAEKCANV...-----------
Juno1_Av       ..QHLVHLDDILN.......RLHE.ANFRLNVGKCHIA...QTSIDYLGHHI
Juno2_Av       ..EHVQHIEEVCS.......LLHD.ANFKLNIVKCEIA...RTEILFLGHII
Juno3_Av       ..EHLHHLEQVLS.......LLHQ.ANFRLNATKCEFV...QKRIQFLGHM-
Juno4_Av       ..QHLVHLDDILN.......RLHE.ANFRLNVGKCHIA...QTSIDYLGHHI
Juno4a_Av      ..QHAQHLDAVLC.......ALQE.ANIKLNAEKCSIC...KKELDYLGFRI
Juno4b_Av      ..QHVEHLDRVFK.......ALHE.ANVKLNATKCSVA...RKQLDYLGFRI
Lian_Aedae     ..LMQSALQVVES.......WCRQ.YGLSVNPNKTSIV...-----------
LINE1_Human    ..SAQNLLKLISN.......FSKV.SGYKINVQKSQAF...SKRIKYLGIQL
LINE1_Wolf     ..STPRLLQ-LMQ.......HCGSvAGYIINAQKSVAFlytN----------
LtrA_Lacla     ..DCQWIKEQLKL.......FIHNkLKMELSEEKTLITh.sSQPARFLGYDI
Mag_Av         ..EHFQTLEMVLT.......RLSE.FNLRCNPEKCSFF...VKEVSYLGFII
Maui_Takru     lvKLQTCLKDIKS.......WMSS.NFLLLNPGKTEVM...-----------
Mdg3_Drome     ..HLETLKEIFKR.......LVEN.-KLELRIDKCEFM...QSSIKYLGFII
Micropia_Drome ..ECMEKTEMVLK.......RAAE.FGLKIKWKKCNFM...QRRIHFLGHII
MX65_Myxxa     ..ALERVRALAAR.......YVQE.EGFEVNREKTRVQr.rGGAQRVTGVTV
Neptune_Fr     ..--------QFR.......EFVEtLNSHDPSIKLKTEinkH-SINFLDTTV
NeSL_Caeel     ..QLQRELSKLDN.......DCTP.LNLIFKPAKCASLldeNTTYKYLGVQT
orf2_Calot     ..QIIVLKEIVKT.......WLAE.MGLELNPNKTRIVasqEVGFNFLGFNV
Pao_Bmori      ..DAVLVTTDFRR.......KHER.KPTSKTFWIDSEIsstINERRWLPTKH
Pat_Panre      ..GACEASAKVRA.......LFGK.LGVVLNNEKSSVT..pQREVKWLGVVF
Penelope1_Av   ..KIKDFHSRINR.......WHEK.LNFTLELESN---...-----------
Penelope1a_Av  ..KIHDFHSRINK.......WHKN.LRFTLEPESNNS-...---IAFLD---
Penelope2_Av   ..NINYMMNKINK.......WHNN.IKFTVEKEKHNQ-...---IAFLDVL-
Penelope2a_Av  ..DAQELVDFANQ.......LHTK.LKFTYETEKDFE-...---LPFLDVKV
Penelope3_Av   ..NADKIIDILNS.......FDNS.IVFTFEEEKNNS-...---LPFLDINI
Penelope3a_Av  ekKIQSILNSF--.......----.-------------...-----------
Penelope3b_Av  ..DDKKLLNILNS.......FDVD.VQFTVEPEKENSL...----AFLDIL-
Penelope5a_Av  ..EVADVLRI---.......----.LNNFHPSIKFTYEdekDDRLSFLDVQV
Penelope_Dv    ..---------VE.......NILKeLNSFHKQIKFTMElekDGKLPFLDSIV
pol_BAEVM      ..ACTQGTRHLLQ.......ELGE.KGYRASAKKAQIC...QTKVTYLGYIL
pol_CERV       ..EHYIHVLNILR.......RCEK.LGIILSKKKAQLF...KEKINFLGLEI
pol_HTLV2      ..ELQQLSQLTLQ.......ALTT.HGLPISQEKTQQT...PGQIRFLGQVI
Poseidon_Tn    ..---------VE.......KFTThLNQTDNFVKFTREdvkGDSLAFLDCEI
pseudo_Shark   ..--------DLE.......QFIHfTNTFHPNLKFTWTisnT-SLSFLDLSV
R1_Dromr       ..GLQELLNTTVK.......FLSS.VGLTLNADKCFTIsik-----------
R2_Drome       ..GLQVLLDKTLD.......FLSI.VGLKLNADKCFTVlkrTDEWKYLGINF
R4_Av          ..NLTKMVKKVES.......ISTA.INMKMNTKKCAVA...-----------
R9_4_Av        ..GMNKLLELTTE.......FFKE.RGLNVNPSKCMSI...-----------
R9_Av          ..GMNKLLELTTK.......FFKE.RGLNVNPSKCMSI...-----------
R9a_Av         ..GMGHMISETTK.......FLDE.RGLQVNAKKCMSI...-----------
RTE1_Av        ..SLQRQIELTRT.......AAEQ.SGLMLNINKTKTM...-----------
RTE2_Av        ..DLEKFISCFEK.......VTQQ.YGLTMSIKKTCVM...-----------
RTE3_Av        ..ELQKMINIVST.......ESTK.MGLSLNVKKSECMsisKNKI-------
RTE4_Av        ..RAQSQLITTAE.......WASN.VGLQVNIKKTQLLtnq-----------
RTE_BovB_Av    ..DLQYLLRKVKE.......ESAA.AGLKLNMKKTFVM..t-----------
SART1_Bommo    siLAAAAVATVVA.......RIRK.LGLEVALHKSEA-...-----------
SLACS_Trybg    ..ELKNVCAATAE.......AMEA.LGIVNNADKTEVLrttQVMEHILGQPM
Soliton1_Av    kkQIEKVLTRLIN.......YSAK.WKQPINYSKTYWT...-----------
Soliton2_Av    evEGTRVCDKIAD.......YSKK.WKQPINLAKTVVQ...-----------
Soliton3_Av    ..EGNRTCKEISE.......YSRK.WNQPVNVQKTVM-...-----------
Soliton4_Av    ..EGTEICKKVME.......YAEK.WKQPLNVRKTV--...-----------
Soliton5_Av    ..-----------.......----.-------------...-----------
Soliton6_Av    ekQAEVAMKILET.......YADN.NLLPVNINKTKAM...-----------
Soliton6a_Av   ekKAEEVMIILEK.......YSDN.IILPVNIQKTK--...-----------
Soliton6b_Av   eeQAKIAMGILSS.......FSKN.YLLPVNVKKTKAM...-----------
Soliton7_Av    ..-----------.......----.-------------...-----------
Soliton8_Av    ..GMR--------.......----.-------------...-----------
Soliton9a_Av   ..-----------.......----.-------------...-----------
Soliton9b_Av   ..-----------.......----.-------------...-----------
Ta11_Arath     ..QGKEIIDILRL.......YGEA.SGQQLNPDKSSVMsirNTIKVSLGIHK
Tad1_Neuro     ..TLQAAWEVCSE.......WAGA.RGMEFEATKTELMlqpTESTRFLGVWL
TelKA1_Av      ..QHIEDLKHVFE.......ALRS.ANLTLKTSKCHFC...RRETKYLGHII
TelKA1a_Av     ..QHLIDLENVFQ.......ALKA.ANLTLKSSKCQFC...RREMRYLGHVI
TelKA2_Av      ..QHINDLTEVFD.......ALRN.AKLTLKASKCHFC...RNEIKYLGHII
TelKA3a_Av     ..QHQQDLQKVFT.......ALTD.ANLALKASKCNFC...LPEIKYLGHLV
TelKA3b_Av     ..QHQQDLQKIFT.......ALSD.ANLTLKASKCNFC...LPEIKYLGHLV
TelKA4_Av      ..NHLSHLELILQ.......QIQQ.SGLTLKIDKCHFC...KTHLKYLGHIV
TERT1_Calb     ..Y-DQVHNILSG.......KILEsYGAFVNKDKTVVVtttKTSIDFVGLEV
TERT_Giain     ..YIEYLNIMRDH.......GAYFrLSCFTKPHKN---fapIATLDCS-REP
TERT_Ratno     ..QAKTFLSTLVH.......GVPE.YGCMINLQKTVVNlpaHCLFPWCGLLL
TERT_Schpo     ..A-KKFLNLSLR.......GFEK.HNFSTSLEKTVINnesKKRMPFFGFSV
Tf2_Schpo      ..EHVKHVKDVLQ.......KLKN.ANLIINQAKCEFH...QSQVKFIGYHI
Tnt1_Tobac     ..-KGLIAK-LKG.......DLSK.----SFDMKDLG-...-PAQQILGMKI
TRAS1_Bommo    erQANTSLEHVQA.......WGVR.NKLKFAPHKTCAMt.i-----------
TRS1_Trybr     ..RLQCGLNVVLQ.......WSKE.YFMSVNVAKTKGTigaDRTPKLLGVTF
Tx1_Av         ..EERSTMDMFEL.......YSQA.SGAKVNSSKTEILw.i-----------
Ty3_Caeel      ..QHLQDVKEALT.......RIRK.SGMKLRASKCHIA...KKEVEYLGHKV
Ty3_Yeast      ..EHWKHLDTVLE.......RLKN.ENLIVKKKKCKFA...SEETEFLGYSI
Vesta1a_Av     ..DHLEHLERVLT.......ALQA.KNLVLNPPKCVFA...VQEIDYLGHTV
Vesta1b_Av     ..EHLCHLEHVLN.......ALQM.KNLILNPPKCVFA...ADEIDYLGHTI
Vesta2_Av      ..EHLDHIRQLLY.......VLSK.YNFQLNPPKCKFF...HRKIDYLSHI-
Vesta3_Av      ..EHLVHIEKVLN.......ALKL.HNLTLNPAKCELA...KEQIEYLGHVV
Vesta4a_Av     ..EHLHHLHLAFS.......TLAD.AKLVLNVAKCELA...VEKVVVLGHTI
Vesta4b_Av     ..EHLQHLDLVFT.......IFNI.NKLVLSPTKCEIA...VTKVEFLGHIV
Vesta5_Av      ..QHLQHVNQVLA.......ILNK.HKFQLNPPKCEVF...RTNIDYLGHTI
Vesta6a_Av     ..QHVQHLQEIFQ.......ILQD.HNFTLNPKKCSIA...KQSIEFLSHTI
Vesta6b_Av     ..EHKQHVSDVLS.......TLHN.ANFQVSPSKCSIA...VETIEFLSHI-
Vesta6c_Av     ..EHERHVNEVLS.......ILNN.AHFKVSPSKCTIA...ARKIEFLGHVV
Vesta7_Av      ..EHVHHLNEILL.......VLAK.AKLQVNPHKCSFA...KSSIDYLGHTV
Vesta_Pr       ..DHLEHLRQVFA.......ALQT.RNFVLNPPKCELL...VSQINYLGHTI
YM40_Marpo     ..AAVQIKEEVST.......FLQEkLKLSLQAEKTRITnlsRSEALFLGTLI
Zepp_Chlvu     ..MRSCWGPSVGL.......HCAA.TGARLQRSKSQALaasSDGVKHLGIPL
RMAC|g3233.t1  ..-----------.......----.-------------...-----------
RMAC|g4358.t1  ..-----------.......----.-------------...-----------
RMAC|g5251.t1  ..-----------.......----.-------------...-----------
RMAC|g6274.t1  ..-----------.......----.-------------...-----------
RMAC|g6768.t1  ..-----------.......----.-------------...-----------
RMAC|g8193.t1  ..-----------.......----.-------------...-----------
RMAC|g8324.t1  ..-----------.......----.-------------...-----------
RMAC|g9912.t1  ..-----------.......----.-------------...-----------
RMAC|g12628.t1 ..NIKKLLSTLNS.......FDTD.TQFTAETEKNNTF...----AFLDILV
RMAC|g12659.t1 ..------RHLLK.......EIDR.WNDFNRNIKLKAP..vGYSMNFLDL--
RMAC|g13753.t1 ..RAKQVMNILEK.......YSVD.ILLPVNINKTKAL...-----------
RMAC|g14072.t1 ..KPEDICTMLSQ.......YHRS.LQFTYV-------...-----------
RMAC|g14290.t1 ..--EEILKELDK.......SMIKgINIKITTKINQA-...---LEYLDINV
RMAC|g14294.t1 ..QMSARLDIANK.......QDEN.I-------RITHT..iGSTVEFLDVL-
RMAC|g14298.t1 ..-------EIKK.......QLEI.ANNKNNNIKINYE..iDSSVNFLDTSI
RMAC|g14424.t1 ..-----------.......----.-------------...-----------
RMAC|g15218.t1 ..-----------.......----.-------------...-----------
RMAC|g15561.t1 ..QITQVTEDIYR.......YSIT.WKESINF------...-----------
RMAC|g15669.t1 ..-----------.......----.-------------...-----------
RMAC|g15780.t1 ..-----------.......----.-------------...-----------
RMAC|g16568.t1 ..-----------.......----.-------------...-----------
RMAC|g17427.t1 ..QLTTLLDRANA.......KDEN.IQI----------...-----------
RMAC|g17486.t1 ..DINKLLSILNS.......FDTD.IQFTAETEINNT-...---LAFLDIL-
RMAC|g17696.t1 ..DVDKLKLILNS.......FHPD.IQFTAGEEIDQS-...---ISFLDILI
RMAC|g18424.t1 ..DIEHIKNILNS.......FHQD.IQFT---------...-----------
RMAC|g18897.t1 ..STKNVCAELSK.......LHPS.IKFTDQAE-----...-----------
RMAC|g19799.t1 ..-----------.......----.-------------...-----------
RMAC|g19976.t1 ..DALDILNKINM.......LHKN.IHFTIDIEESNS-...---IPFFG---
RMAC|g20053.t1 ..EGLRTMAIITM.......LFKQ.LNIPLAPSKTI-G..pVNSLEYLGII-
RMAC|g20151.t1 ..KIDEIRDILNS.......FHSY.ITFTAQPEIDCTM...----AFLDVL-
RMAC|g20322.t1 ..DIAKILEE---.......AQRKdVNIKINPIIKES-...---VNFLDITI
RMAC|g20323.t1 ..ALCRTVKMIRS.......QNTD.VHFDINV------...-----------
RMAC|g20327.t1 ..QMSARLDIANK.......QDEN.I-------RITHT..iGSTVEFLDVL-
RMAC|g20437.t1 ..DEFETYELFKN.......YSYA.SGGKTNDTKTVIF...-----------
RMAC|g20458.t1 ..ALCRTVKMIRS.......QNTD.VHFDINV------...-----------
RMAC|g20761.t1 ..STKNVCAELSK.......LHPS.IKFTDQAE-----...-----------
RMAC|g20782.t1 ..RAKHVKNILEK.......YSVD.IPLPVNINKTKAL...-----------
RMAC|g20812.t1 ..------KTIEN.......LLEE.ANMYHPNIKLTSV..iGKDVTFLDVRI
RMAC|g20853.t1 ..EGLRTMAIITM.......LFKQ.LNIPLAPSKTI-G..pVNSLEYLGII-
RMAC|g20854.t1 ..DLELFIQCFEQ.......VTQE.FGLIMSVKKTCIM...-----------
RMAC|g21171.t1 ..NFT--------.......----.-------------...-----------
RMAC|g21882.t1 ..GMQELLSTTEE.......FLSA.RGLELNVDKC---...-----------
RMAC|g21893.t1 ..DLGRFIKSFEK.......ITQK.FGLTMNVKKTCVMt.lQ----------
RMAC|g21941.t1 ..------NEVKS.......YVEE.LNSLKGSIKFAYEfeiRKQLNYLDTT-
RMAC|g21985.t1 ..EIKLLLQKANN.......KD--.VNIKINYEINAF-...---VHFLDV--
RMAC|g22313.t1 ..-----------.......----.-------------...-----------
RMAC|g22551.t1 ..EIK-------K.......QLDI.ANNKDNNIKINYE..iDSSVNFLDTSI
RMAC|g22675.t1 ..E-------IKQ.......QLDI.ANNKDNNIKINYE..iDSSVNFLDTSI
RMAC|g22690.t1 ..ELKNYVKELNQ.......TTENdLEQRIDLEKLKRM...-----------
RMAC|g22856.t1 ..QMNARLDTVNK.......QDEN.IRITHTI------...GSTVEFLDVL-
RMAC|g22877.t1 ..-----------.......----.-------------...-----------
RMAC|g22941.t1 ..-----------.......----.-------------...-----------
RMAC|g22943.t1 ..NLEHFVS----.......----.-------------...-----------
RMAC|g22953.t1 ..-TKAMLIHSAV.......AVEK.-------------...-----------
RMAC|g23007.t1 ..-----------.......----.-------------...-----------
RMAC|g23069.t1 ..-----------.......----.-------------...-----------
RMAC|g23184.t1 ..EGLRTMAIITM.......LFKQ.LNIPLAPSKT-ID..pVNSLEYLGII-
RMAC|g23429.t1 ..-----------.......----.-------------...-----------
RMAC|g23731.t1 ..-----------.......----.-------------...-----------
RMAC|g23768.t1 atELKLFVGVFEE.......VSQE.YGITMSIKKTCVM...QC---------
RMAC|g23795.t1 ..------QHLLK.......QIDR.WNHFDENIKLSEN..iGLTADFLDLNI
RMAC|g23870.t1 ..EMNNILIDL--.......----.-GKKDPNIQITFE..tGQSIDYLDIR-
RMAC|g24020.t1 ..NVDNILSILNN.......FHSS.IKFTRKIEDS---...-DKLEFLDVQV
RMAC|g24153.t1 ..------IKIEA.......VIKK.ANAFHPNIKLEAN..iGSSVSFLDLLI
RMAC|g24201.t1 ..KIEKVLEILNN.......FHPS.ITFTHQLEANGS-...---LPFLDV--
RMAC|g24235.t1 ..QKQKLMDFI--.......----.-------------...-----------
RMAC|g24523.t1 ..-----------.......----.-------------...-----------
RMAC|g24657.t1 ..-----------.......----.-------------...-----------
RMAC|g24663.t1 ..GGERTFATISF.......IFNQ.LKIPLSVNKTI-G..pVQEIEYLGII-
RMAC|g24682.t1 ..NIKALLDR---.......---E.NEKDVNIHISYTI...HESVEFLDAL-
RMAC|g24929.t1 ..QMNARLDIANK.......QDEN.IRITHTI------...GSTVEFLDVL-
RMAC|g25151.t1 ..-----------.......----.-------------...-----------
RMAC|g25250.t1 ..REVSLFVNFMN.......KLE-.-----PSIKFHLVmqiDNKLNFLDV--
RMAC|g25263.t1 ..------RHLLK.......EIDR.WNDFDTNIKIKAQ..vGYSMNFLDL--
RMAC|g25278.t1 ..-------KIDA.......ILKK.ANDFHPNIKLEAT..iGSCVPFLDLL-
RMAC|g25308.t1 ..QIK--------.......----.-------------...-----------
RMAC|g25398.t1 ..EIKTYVKELNS.......IKSK.IRFTHEYEKS---...-GKINFLDTT-
RMAC|g25403.t1 ..E-------IKK.......QLDI.ANNKDNNIKINYE..iDSSVNFLDISI
RMAC|g25511.t1 ..------DEIKL.......LLQN.ANNKDVNIKINYE..iNASAHFLDV--
RMAC|g25677.t1 ..-----------.......----.-------------...-----------
                                                                   
