# Supplementary material for: Evolutionary dynamics of transposable elements in bdelloid rotifers
Source: eLife. 2021 Feb 5;10:e63194. doi: 10.7554/eLife.63194 (PMC7943196; doi:10.7554/eLife.63194)
Supplement: Figure 5—source data 1. [file elife-63194-fig5-data1.zip › Figure 5--source data 1. Reverse transcriptase alignments and phylogenies/Rd_RSOR408.hmmalign.clustal]

CLUSTAL 2.1 multiple sequence alignment

AI1M_Yeast           GTGKFKFKPMRMVNIPKPK...----GGMRPL.SVGNPRDKIVQEVMRMILDTIf.....
Athena_Av            -----LIRCLLKETKISFS...-K------CI.LFLSLKIGLGVLGLIRPLFD-......
Athena_Hc            -------------------...----------.---------------------......
Athena_Pr            -------------------...----------.---------------------......
AthenaL2_Av          ---------AHLYYLPKAH...-KPGTPLRPI.---ISGLKHPTLKISKFLD--......
AthenaL3_Av          -------ELAHLYYLPKAH...-KPGTPLRPI.---VSGLKHPTIKISKYLD--......
AthenaM_Av           ---------AHLYFLPKAH...-KPNTPLRPI.---VAGMKSPTIGISKWLD-Dl.....
AthenaO_Av           ---------AHLYFLPKAH...----KTGTPL.RPIVAGLKSPTIEISRWLDSI......
BEL_Drome            KLTSAQVEESPDTCFYLPHhalDSLTTKCRVV.-------------------FDg.....
Cer1_Caeel           IRESKSPWSSPVVLVKKKD...----GSIRMC.-------------------ID......
Cercyon_Sm           RMKSNGPVLPRFYGRPKIH...-K---PNIPL.RPIVALPGTPTYNLSREIS--......
COB3_Marpo           GT--YEFEPIWRSEGPKTG...-K--AEKRPL.TIANPRDKIIQEAFRMVLEIIy.....
COI1_Podan           KSEQFRFRPTRRVYIPKAN...----GKMRPL.GIASPRDKIVQEVFRAILEQVl.....
Copia_Drome          RPENKNIVDSRWVFSVKYNelgNPIRYKARLV.-------------------AR......
CRE1_Crifa           EVVARRLRSSAVTPIPKDE...--AGTKIRPI.VPESAWLKLASLVAMAEIP--......
CRE2_Crifa           PSFATRIRACILHPFRKEA...--GSAKVRPI.TPESALMKLAAHIALDSVE--......
CZAR_Tcruzi          PEVAHRLRATNLTVLRKPN...----KKFPPI.GAECVWAKAISLMAVDAVM--......
DIRS1_Dictyo         NHYSKRVFYSNVFTVPKPG...-T--NLHRPV.-------------------LD......
Doc_Drome            GYFPQKWKKSTIVMIPKPGk.dKTQPSSYRPI.SLLTCLSKLFEKMLLLRISPH......
dpol_DHBV            NTSWPNRITGKLFLVDKNS...-RNTTEARLV.-------------------VDf.....
dpol_HBV             IPRTPARVTGGVFLVDKN-...PHNTAESRLV.-------------------VDf.....
DRE_Dictyo           TTIPKDFKQGILITIYKNKg.dPNNLDNYRPI.TLLNVDYKIYSKIINNRIL--......
EC67_Ecoli           LYRIGSDNQYTQFTIPKKG...----KGVRTI.SAPTDRLKDIQ---RRICDLLsdc...
EC86_Ecoli           LLIYTADFRYRIYTVEKKG...--PEKRMRTI.YQPSRELKALQ---GWVLRNI......
EC107_Ecoli          ALSNHAGRHYRRIILSKRH...----GGQRLV.LAPDYLLKTVQ---RNILKNVl.....
GilM_Giain           WAQLQPLCEFRLKLLPKSG...----GRWRPI.AVQETLLVAFHRLLLRRT---......
Gypsy_Drome          IRPSRSPYNSPTWVVDKKGt.dAFGNPNKRLV.-------------------ID......
Hebe1_Av             --IPAMWKKANIILLLKPKk.dKQQPSSYRPI.SLLSCLGKLLEKIIKQRLMLE......
Hebe2_Av             GYIPDTRKQANIILLLKPKk.dKQQPSSYRPI.SLLSCLGKLLEKIVKQRLMSE......
Hebe7_Av             --IPAMWKKANIILLLKPKk.dKQQPSSYRPI.SLLSCLGKLLEKIIKQRLMLE......
Hebe8_Av             --IPAMWKKANIILLLKPKk.dKQQPSSYRPI.SLLSCLGKLLEKIIKQRLMLE......
Hebe10_Av            --IPAMWKKANIILLLKPKk.nKQQPSSYRPI.SLLSCLGKLLEKIIKQRLMLE......
I_Drote              -HIPQAYKTSLIIPILKPNt.dKTKTTSYRPI.SLNCCIAKKLDKIIAKRLWW-......
Jockey_Drome         GYFPKAWKSASIIMIHKTGk.tPTDVDSYRPT.SLLPSLGKIMERLILNRLLT-......
Juno1_Av             -EESTSPWSSPIVLVRKKD...----GSVRFC.-------------------ID......
Juno2_Av             ---STSPWSSPVVLVKKKD...----GTTRFC.-------------------VD......
Juno3_Av             IRPSQSPWSSPVVLQKKKD...----GSWRFC.-------------------ID......
Juno4_Av             IEESTSPWSSPIVLVRKKD...----GSVRFC.-----------------IDY-......
Juno4a_Av            IRPSSSPWSSPVVIVKKKD...----GKPRFC.-------------------VD......
Juno4b_Av            IRPSSSPWSSPVVIIKKKD...----GSPRFC.-------------------VD......
Lian_Aedae           GYIPKSWRDITVMFIPKGGrasYEEAKSFRPI.SLTSFLLKCLERIIDHHIRDV......
LINE1_Human          GILPNSFYEASIILIPKPGr.dTTKKENFRPI.SLMNIDAKILNKILANQI-Q-......
LINE1_Wolf           -VLPNSFYEASITLIPKPDk.dPTKKENYRPI.SLMNMDAKILNKILANRIQ--......
LtrA_Lacla           GT--YYPQPVRRMYIAKKN...-S--KKMRPL.GIPTFTDKLIQEAVRIILESIy.....
Mag_Av               ---ETSAWAAPIVPVKKPN...----GKIRIC.-------------------GD......
Maui_Takru           ---------AVIKPLLKKPsldPDVLANYRPI.SNLPFISKVLEKVVVTQLLEH......
Mdg3_Drome           -----SEYASPIVLVKKKT...----GDLRMC.-------------------VD......
Micropia_Drome       ----TSNVASRIVVVRKKD...----GTLRVC.-------------------VD......
MX65_Myxxa           HRPRERVRHYVTFAVPKRS...----GGVRLL.HAPKRRLKALQ---RRMLALLvs....
Neptune_Fr           LVGDVEPRERRFYILPKIH...KEPEKWTIPY.ELPPGRPIVSDCGSETYFT--......
NeSL_Caeel           RKIPKHWKEAETILLFKNG..dQSKPENWRPI.SLMPVIYKLYSSLWNRRI---......
orf2_Calot           KL-NHKVKATRRVWIPKPG...-N--VEKRPL.GIPTMQDRATQSLVKLALEPEw.....
Pao_Bmori            EQMEALVAKGYAEPAPKTKtenPPKPEKLRVV.-------------------HD......
Pat_Panre            KVISALSVSVNADAKCRLV...----MDLTT-.-------------------VN......
Penelope1_Av         ---------SVFYGLPKAH...-KAGYPLRPI.---ISTIGSYQYELSKYLAKAir....
Penelope1a_Av        ---------SVFYGLPKAH...----KEGYPI.RPIISTIGSYQYALSKYLARQir....
Penelope2_Av         --RSTSSNIACMYGQPKIH...-KQGYPLRPV.---ISSIGSYNYELSKYLA--......
Penelope2a_Av        ---STGSRCSVLFCNPKVH...-KEGMPLRPI.---ISTTNSHSYKLAKYLTKLl.....
Penelope3_Av         -----GSQPARIYGLPKIH...-KQGAPLRPI.---VSATGTFNYKLAKLLATKld....
Penelope3a_Av        -------QPARIYGLPKIH...----KDGVPL.RPILSANNTFNYKLAKWLVTEl.....
Penelope3b_Av        --------PGKAYGLPKIH...-KEGIALRPIiSACNTSTYKLSKLLASKL-KH......
Penelope5a_Av        ---PTGSRPARLYGLPKIHk.sDRPDYPLRPV.---MSATKTVGYGLGKMLKN-......
Penelope_Dv          KMTTTTAVPPRIYGLPKIH...-K---EGTPL.RPICSSIGSPSYGLCKYII--......
pol_BAEVM            LRPCRSPWNTPLLPVKKPG...-T--QDYRPV.-------------------QD......
pol_CERV             IKPSKSTHMSPAFLVENEA...ERRRGKKRMV.-------------------VN......
pol_HTLV2            IEPYSGPGNNPVFPVKKPN...----GKWRFI.-------------------HD......
Poseidon_Tn          YRLYPGEATPCFYGLPKIH...-K---EGTPL.RPIVSSINSVTYNISKFLA--......
pseudo_Shark         NLIVPQLSTARSYLLPKIH...-R---TDCPG.QPIASACSCPTKLISTYLN--......
R1_Dromr             --LPVPFRMARTIFIPKTV..rANRPQDFRPI.SVPSIVVRQLNAILASRLTA-......
R2_Drome             GNLPHSIRLARTVFIPKTV..tAKRPQDFRPI.SVPSVLVRQLNAILATRL---......
R4_Av                ---------GRIVLIHKSG..sHEDPANYRPI.ACLNTCYKMLTSFITAYL-QK......
R9_4_Av              --IPEQLKLNKTILIPKGNs.dLSLLKNWRPI.TISSIILRVYNRLLAYRMNKV......
R9_Av                --IPEQLKLNKTILIPKGNs.dLSLLKNWRPI.TISSIILRVYNRLLAYRMNKI......
R9a_Av               RRIPSELKLNRTTLIPKGNi.dLDKITNWRPI.TISSVLLRLFNKIIGHRMSKY......
RTE1_Av              GTIPEDWGKSILVPIPKKG..dLSNCSNYRTI.SLINHTGKVLLTVLLNRLK--......
RTE2_Av              --MVTEWNMTTLIKLYKNKg.dRKICDNYRGI.ALLNTTSKLFSRIILNRIQ--......
RTE3_Av              GEIPEDLTKSVFIALPKKP..gATECELHRTI.SLMSHIAKVLLKILMMRMK--......
RTE4_Av              QQTPRQFNTNIIIPIPKKG..dKTLMTNYRGI.SLMSIAAKVYNRILLNRIR--......
RTE_BovB_Av          --WPEDWKTSIFILIPKNG..nAKDCSNYRTI.ALISHASKIMLKIIQRRLEP-......
SART1_Bommo          GRFPEEWKTGRLVLIPKEGr.pRDQPSGYRPI.VVLSEAGKLLERVVAGRLVRH......
SLACS_Trybg          EVGRRLQATSLTVLLRKPN...----GKYRPI.GAESVWAKLASHIAISRVM--......
Soliton1_Av          --TPSHWHIAKMILLSKTKs.kVIAIDKTRPI.SLLPCFSKIFEKCFLYHFR-Sw.....
Soliton2_Av          ------WKIAKLITLNKLKt.gVPRCDQTRPI.SLLATHSKIFEKIILERV-RH......
Soliton3_Av          -RFPDMWKVAKIVTLNKLKa.gTPQPDQTRPI.SLLPAHSKLFEKVLLERTR-R......
Soliton4_Av          --------LARIVTLSKLNa.gIHQADQTRPI.SLLPTHSKLFEKIILNKIRY-......
Soliton5_Av          -LFPEDWKLAKVVPLNKLKa.gIPTSEQTRPI.SLLATHSKIYEKIILNRV-QE......
Soliton6_Av          -------KHAKVICLSKDG..qYPEVNKLRPI.SLLSNVGKMFERIIHARILKW......
Soliton6a_Av         ----ESSKHAKVICLSKDG..lYPSESKLRPI.SLLPNIGKWYERIIHSRILKW......
Soliton6b_Av         -------KHAKVICLSKDG..iYPEENRLRPI.SLLPNIGKWFERCIHEQI-QS......
Soliton7_Av          -NFPALWKDTRILLLAKKE..hVCEPKNTRPI.SLLDVFLKTNEKLFQTRFKDI......
Soliton8_Av          --LPIAWKDSRMILLAKKE..aICLPSLTRPI.SLIGSFLKIGKRLFLTRFREV......
Soliton9a_Av         --LPVGWKNTRMILLAKKD..sICSPSLTRPI.SLIDSFLKVGERLFLNRFRDV......
Soliton9b_Av         AVLPNGWKNTRMVLIAKKD..sICLPSLTRPI.SLIDSFLKIGERLFLNRFRDV......
Ta11_Arath           GFFDERLNETNICLIPKTE..rPRKMAEFRPI.SLCNVSYKVISKVLSSRL-K-......
Tad1_Neuro           GHFPQRFKDAKVVVLKKPGksqQKLAGAWRPI.SLLSNVGKILEALVAKRL-TQ......
TelKA1_Av            -VPSKSPWASPIVLAPKKD...----GTLRFC.-------------------ID......
TelKA1a_Av           -SPSKSPWASPVILAPKKD...----GSLRFC.-------------------ID......
TelKA2_Av            ITPSNSPWASPVVLAPKKD...----GTLRFC.-------------------ID......
TelKA3a_Av           ITPSKSPWASPVVLAPKKD...----GTMRFC.-------------------ID......
TelKA3b_Av           ITPSKSPWASPVVLAPKKD...----GTMRFC.-------------------ID......
TelKA4_Av            -EPCASPYAAPITLQPKKD...----GSLRFC.-------------------VD......
TERT1_Calb           KIQREQLPCGKIKLIPKRS...-SFRVICVPI.KRSLKLLNKKLELDTLEKEKReferyr
TERT_Giain           RIFWKQVSPGRLSFVYKSN...----GRVRPL.CNFSFCSR-RHRVSLNSFLRSalqvii
TERT_Ratno           QDTWLAMPICRLRFIPKPN...-----GLRPI.VNMSYSMGTRALGRRKQA-QHftqrlk
TERT_Schpo           DTQKTTLPPAVIRLLPKKN...-TFRLITNLR.KRFLIKQMGSNKKMLVSTNQTlrpva.
Tf2_Schpo            IRESKAINACPVMFVPKKE...----GTLRMV.-------------------VD......
Tnt1_Tobac           PKGKRPLKCKWVFKLKKDGd.cKLVRYKARLV.-------------------VK......
TRAS1_Bommo          RYFPKIWKAATVVILRKSGkdsYTEPKSHRPI.GLLPVLGKLYEKMLVARLKYHl.....
TRS1_Trybr           GVVPPAWKTRVIIPILKAGk.kAEDLDSYRPV.TLTSCLCKVMERIIAARL-R-......
Tx1_Av               --FHPKFLQALLTLLKKKNk.sDGSMKDFRPI.SLMNIDYKILSKVLSTRLR--......
Ty3_Caeel            IRESKSPWSSPVVLVKKKD...----GSIRMC.-----------------ID--......
Ty3_Yeast            -VPSKSPCSSPVVLVPKKD...----GTFRLC.-------------------VD......
Vesta1a_Av           -SESHSPYAAPAMLVKKKD...----GTHRFV.-------------------VD......
Vesta1b_Av           -SESHSPYAAPAILIKKKE...----GSYRFV.-------------------VD......
Vesta2_Av            -RKSYSPYAAPALLVAKHD...----GSWRMV.-------------------VD......
Vesta3_Av            IRISQSSYAAPALLVKKKD...----QSWRLV.-------------------ID......
Vesta4a_Av           --ETNSPYAAPAFIVPRKD...------NRPG.----------------RLVVD......
Vesta4b_Av           -HESHSPYAAPAFIVPRKA...------NRPG.----------------RLVVD......
Vesta5_Av            -RPSFSQYSAPILLIKKRD...----GTYRFI.-------------------VD......
Vesta6a_Av           -IPSTSEWSSPVVLLTKPD...----GTFRFI.-------------------ID......
Vesta6b_Av           -RPSHSPWSSPVLLKKKPD...----GTFRFL.-------------------VD......
Vesta6c_Av           ---STSPWSSPALLKKKPD...----GTFRFL.-------------------VD......
Vesta7_Av            --KSHASWSSPVLLVKKKD...----GTYRFV.-------------------VD......
Vesta_Pr             -TESHSPYAAPAFLVKKHD...----GTYRFV.------------------VD-......
YM40_Marpo           KDESFQFRPSRREFIPKAD...----GKLRSL.GIPSPRDKIVQEVMRRILEPVf.....
Zepp_Chlvu           GRRCPPLTQGRITLLYKGKgadRESLASYRPI.TLLNTDYKLAARAIASRI-G-......
Rd_RSOR408|g2269.t1  -----GSRCAVVYYQPKIH...-KQEISLRSI.---ISTTNNYNYKLAKYLTTLl.....
Rd_RSOR408|g3534.t1  -------------------...----------.---------------------......
Rd_RSOR408|g5425.t1  ---SYSSWSSPVILVKKKD...----GTYRFV.-------------------ID......
Rd_RSOR408|g7539.t1  -------------------...----------.---------------------......
Rd_RSOR408|g7540.t1  -------------------...----------.---------------------......
Rd_RSOR408|g8252.t1  ---CSGPYAAPITLQPKKD...----GSLRFC.-------------------ID......
Rd_RSOR408|g8731.t1  -------------------...----------.-------------------VD......
Rd_RSOR408|g9258.t1  ----TGSRTPEAYFLVKVH...-KSGQPVRPI.---ISSYNSYNYNTAKYLA--......
Rd_RSOR408|g9591.t1  --FHDGFLNTMLTLLKKEGn.yNGSMKGFRPL.SLMNIDYKILSKVLSVRLK--......
Rd_RSOR408|g10962.t1 -------------------...----------.---------------------......
Rd_RSOR408|g11226.t1 -------------------...----------.---------------------......
Rd_RSOR408|g12157.t1 -------------------...----------.---------------------......
Rd_RSOR408|g12158.t1 ----NEVELAHLYYLPKAH...-KPGTPLRPI.---ISGLKHPTIKISKFLD--......
Rd_RSOR408|g12628.t1 --QSYSNYAAPAMLVPKKD...----NTWRMV.-------------------VD......
Rd_RSOR408|g12855.t1 -------------------...----------.---------------------......
Rd_RSOR408|g14889.t1 ---PTGSSPGRLYGLPKVH...-KDGVPLRPV.---LSSIGTFNYGLGKALTQMls....
Rd_RSOR408|g15122.t1 -RPSDSPYAAPALLVAKHD...----GTWSMI.-------------------VD......
Rd_RSOR408|g15131.t1 -------------------...--------PI.GLVESKYSKKKRLIVDLSAPHnn....
Rd_RSOR408|g16153.t1 -------------------...----------.---------------------......
Rd_RSOR408|g16293.t1 --PSTSPWASPVILVPKKD...----GNLRFC.-------------------ID......
Rd_RSOR408|g16608.t1 --LPSAWKDTRMILLAKKD..sICPPSLTRPI.SLPDSFQKIGEKLFLTRFR-Dl.....
Rd_RSOR408|g16664.t1 ------------HGLPKSR...----KSGTPL.QPIIASINAPATLVSKFLN-D......
Rd_RSOR408|g17087.t1 -----------------ND..aHKPGTPLRPI.---ISGLEHPTIKISKFLD--......
Rd_RSOR408|g17331.t1 -------------------...----------.---------------------......
Rd_RSOR408|g18781.t1 ---PNEVELAHLYYSPKAH...-KSGTPQRPI.---ISGLKHSTIKISKFLD-D......
Rd_RSOR408|g19012.t1 -------------------...----------.---------------------......
Rd_RSOR408|g19034.t1 -RPSDSPYAAPALLVAKQD...----GTWRMV.-------------------VD......
Rd_RSOR408|g19166.t1 --TPKHWHTARIILLSKTKs.kITSIDKTRPI.SLLPCFSKLFEKCFLIQFRSWi.....
Rd_RSOR408|g19309.t1 --ESKSPWSSPIVLVRKKD...----GSVRFC.-------------------VD......
Rd_RSOR408|g19493.t1 ----NKIKLAYLYFIPKPH...-KEGTPLRPI.---ISGIYAPTAKISKMLD--......
Rd_RSOR408|g19610.t1 --PSYSYHAATALLIPKHD...----GTWRMI.-------------------VD......
Rd_RSOR408|g20119.t1 -------ELAHLYFLPKAY...-KPGKPLKPI.---MSGLKSPTIAISRWLDGT......
Rd_RSOR408|g20274.t1 ---STSPWSSPVVLVKKKD...----ETTRFC.-------------------ID......
Rd_RSOR408|g20287.t1 ------VELAHLYYLPKAH...-KPGTPLRPI.---ISGLKHPTIKISKFLDDL......
Rd_RSOR408|g20369.t1 -------------------...----------.---------------------......
Rd_RSOR408|g20514.t1 --------ISVFYGLPKVH...----KTGYPI.RPIISTIGSYQYQLSKYLAKAi.....
Rd_RSOR408|g20625.t1 ------VELAHLYYLPKVH...-KLQTPLRPI.---IAGLKHPTIKISKFLDDI......
Rd_RSOR408|g21192.t1 -------------------...----------.---------------------......
Rd_RSOR408|g21494.t1 ------LELARIYFNLKFH...-KPEISVRPI.---IASINAPARQISSFLDQL......
Rd_RSOR408|g21498.t1 -----GSVPARLYGLPKVH...-KDNVPLRPI.---VSCIKSYNYKLGKFLANI......
Rd_RSOR408|g21676.t1 ---PKKCELAHLYFNPKTH...-KENIPVRPI.---ENTIHAPTTNISKFLD--......
Rd_RSOR408|g22062.t1 --ESTSPWSSPIVLVRKKD...----GSVRFC.-------------------ID......
Rd_RSOR408|g22075.t1 -----------YHGLPKPH...-KPGTRLRPI.IACIHAPATLVSKFLNDLL--......
Rd_RSOR408|g22100.t1 ---------AHLYYLPKAH...-KPGTPLRPI.---ISGLKHPTSKISKFLDDL......
Rd_RSOR408|g22271.t1 ------------YFVPSTD...-EMEITLHPI.---MVCNDGPTMNIACYLN--......
Rd_RSOR408|g22272.t1 -----------LYFLPDAH...-QSDIPFEPV.---MVCCLGPTIGISRYMS--......
Rd_RSOR408|g22291.t1 --------LAHLYFNPKTH...-KDDIPVRPI.---ENTIMAPITNISNFLD--......
Rd_RSOR408|g22608.t1 ------------RGQPKLH...-KINNPMRII.---TCSSNSILTPLSKFVY--......
Rd_RSOR408|g22789.t1 -RIDTSPWAAPIVPVKKPN...----GKIRLC.-------------------GD......
Rd_RSOR408|g23328.t1 ---PNEVELAHLYYLPKAH...-KPGTPLRPI.---VSGLKHPTIKISKFLD--......
Rd_RSOR408|g23443.t1 --ESTSPWSSPIVLVKKKD...----KTMRFC.-------------------ID......
Rd_RSOR408|g23501.t1 -RPSYSPYAAPALLVPKHD...----GSWRMV.-------------------VD......
Rd_RSOR408|g23880.t1 -------------------...----------.---------------------......
Rd_RSOR408|g24334.t1 --------LAHIYFNLKVR...-KPEISVRPI.---VVSINAPARQISSFLDQL......
Rd_RSOR408|g24379.t1 -------------------...----------.---------------------......
Rd_RSOR408|g24484.t1 -------------------...----------.---------------------......
Rd_RSOR408|g24645.t1 ----NEVELAHLYYLPKAH...-KPGTPLRPI.---ISGLKHPTIKISKFLD--......
Rd_RSOR408|g24706.t1 ---STSPWSSPVVLVKKKD...----GTTRFC.-------------------VD......
Rd_RSOR408|g24955.t1 -------------------...----------.---------------------......
Rd_RSOR408|g25001.t1 -------------------...----------.---------------------......
Rd_RSOR408|g25002.t1 ----NEVELAHLYYLPKAH...-KPGTPLRPI.---ISRLKHPTVKVSKFLD--......
Rd_RSOR408|g25322.t1 --ESTSPWSSPIVLVKKKD...----KTMRFC.-------------------ID......
Rd_RSOR408|g25770.t1 ---PNESVLAHLYYLPKAH...-KPGTPLRPI.---ISGLKHPTIKISKFLD-D......
Rd_RSOR408|g25863.t1 -TPSNSPWSSPVVLAPKKD...----GTLRFC.-------------------ID......
Rd_RSOR408|g26069.t1 --ESTSPWSSPIVLVKKKD...----KTMRFC.-------------------ID......
Rd_RSOR408|g26169.t1 -------------------...----------.---------------------......
Rd_RSOR408|g26492.t1 -------ELAHIYFNLKVH...-KPEIPVRPI.---IASINAPARLISSFLDKL......
Rd_RSOR408|g26604.t1 ---PDQVKLSYMYFNPKPH...-KEGTPLRPI.---LNTIKSVTRSISDFLN--......
Rd_RSOR408|g26731.t1 ---STSPWSSPVVLVKKKD...----GTTRFC.-------------------VD......
Rd_RSOR408|g26825.t1 ----------YLYPLPKIH...----KLGIPI.RPIVSGLHAPVTLVSKFLY--......
Rd_RSOR408|g26948.t1 --PSHSPWSSPVVLLKKPN...----GEFRFI.-------------------ID......
Rd_RSOR408|g27482.t1 ---PTGSNPGRLYGLPKVH...-KDGVPLRPV.---LSSIGTFNYGLGKALTQMls....
Rd_RSOR408|g27581.t1 -------------------...----------.---------------------......
Rd_RSOR408|g27602.t1 ----YASWSSPVILVKKKD...----NSYRFV.-------------------VD......
Rd_RSOR408|g27878.t1 -------------------...----------.---------------------......
Rd_RSOR408|g27952.t1 -------------------...----------.--------SPIYTLATYLNQL......
Rd_RSOR408|g28054.t1 -------------------...----------.---------------------......
Rd_RSOR408|g28073.t1 --RPTGSNPGRLYGLPKVH...-KDGVPLRPV.---LSSIGTFNYGLGKALTQVls....
Rd_RSOR408|g28148.t1 ---PNEVELAHLYYLPKAH...-KPGTPLRPI.---ISGLKHPTIKMSKFLD--......
Rd_RSOR408|g28149.t1 --ESTSPWSSPIVLVRKKD...----GSVRFC.-------------------ID......
Rd_RSOR408|g28175.t1 ---STSPWSSPVVLVKKKD...----GTTRFC.-------------------VD......
Rd_RSOR408|g28235.t1 --------LAHLYFIPKPH...-KIGTPLRPI.---VSSIKAAATAVSHFLDLL......
Rd_RSOR408|g28284.t1 -------------------...----------.---------------------......
Rd_RSOR408|g28398.t1 ---SHSQYSAPVLLIKKRD...----GSYRFI.-------------------VD......
Rd_RSOR408|g28403.t1 -----------MYFIPKPH...-KKGTPLRPI.---LNTIHAATKQISQFLDKS......
Rd_RSOR408|g28405.t1 --ESTSPWSSPIVLVRKKD...----GTVRFC.-------------------VD......
Rd_RSOR408|g28474.t1 -------------LLAKKD..sFCSPSLARPI.PLLDIFLKIDEKLFLTRFRDI......
Rd_RSOR408|g28475.t1 -------------------...-NKGTPLRPI.---LNTIKAVTRPISDFLDEL......
Rd_RSOR408|g28549.t1 -----KLELAHIYFNLKVH...-KPDISVRPI.---IASINAPARLISSFLEQL......
Rd_RSOR408|g28727.t1 -------------------...----------.---------------------......
Rd_RSOR408|g28764.t1 -YIPRIWKNANIILLLKPKk.dPKQPSSYRPI.SLLICIGKVLEKIIKQRMFKE......
Rd_RSOR408|g29040.t1 --------LAHLYFIPKPH...-KIGTPLRPI.---VSSIKAAATGVSHFLDIL......
Rd_RSOR408|g29220.t1 -------RLAKWITQKQSH...-KPGTPLRPI.---ISGLKHPTIKISKFLD-D......
Rd_RSOR408|g29306.t1 -------------------...----------.---------------------......
Rd_RSOR408|g29317.t1 -RPSNSPWSSPVIIHKKKD...----GGIRFL.-------------------VD......
Rd_RSOR408|g29357.t1 ----EKTELAYMYFIPKPH...-KKGTPLRPI.---LNTIHAASKQISQFLDKL......
Rd_RSOR408|g29358.t1 -------------------...----KEGIPV.QPTMVCNNGPTISISRYLG--......
Rd_RSOR408|g29469.t1 --ESHSPYAAPGILVKKKD...----GSYRFV.-------------------VD......
Rd_RSOR408|g29477.t1 ------CKLAYMYFNSKTH...-KDGTPFRPI.---MNTIDSPTTKISRLLD--......
Rd_RSOR408|g29518.t1 -------------------...----------.---------------------......
Rd_RSOR408|g29600.t1 -------------------...---GTPLRPI.---ISSMNGPTTGASHFLD--......
Rd_RSOR408|g29696.t1 ------LELAHIYFNLKVH...-KPEISVRPI.---LASINAPARNISSFLDQL......
Rd_RSOR408|g29843.t1 -------RMNYLYFVSETQ...----KEGIPV.QPIMVCNDGPTMGISRYLG--......
Rd_RSOR408|g29940.t1 ---PNEVELAHLYYLPKAH...-KPGTPLRPI.---ISGLKHPTIKISKFLD--......
Rd_RSOR408|g29941.t1 ----NEVELAHLYYLPKAH...-KPDTPLRPI.---ISGLKHPTIKISKFLDEL......
Rd_RSOR408|g30030.t1 -------------------...----------.---------------------......
Rd_RSOR408|g30444.t1 ---SHSQYSAPILLIKKRD...----GSYRFI.-------------------VD......
Rd_RSOR408|g30513.t1 -RPSYSPYTTPALLVPKHD...----GTWRMV.-------------------VD......
Rd_RSOR408|g30641.t1 --PSKSPWASPVVLAPKKD...----GTLRFC.-------------------ID......
Rd_RSOR408|g30657.t1 -------------------...----------.---------------------......
Rd_RSOR408|g30667.t1 ------LELAHIYFNLKVH...-KPEISVRPI.---VASINAPARLISSFLDQL......
Rd_RSOR408|g30812.t1 -------------------...----------.---------------------......
Rd_RSOR408|g30855.t1 -----------YHGLPKPH...-KPGTPLRPI.---IACIHAPATLISKFLN--......
Rd_RSOR408|g30971.t1 ----NKIELAYMYFLPKPH...-KKGTPLRPI.---VNTIHAATTGISKYLDHL......
Rd_RSOR408|g30990.t1 -------------------...----------.---------------------......
Rd_RSOR408|g31141.t1 ---SDQVKLSYMYFNPKPH...-KEGTPLRPI.---LNTIKSVTRSISDFLD--......
Rd_RSOR408|g31303.t1 -------------------...----------.---------------------......
Rd_RSOR408|g31545.t1 ---SQSPWASPVLLVKKHD...----GNPRFV.-------------------VD......
Rd_RSOR408|g31583.t1 ------LELAHIYFNLKVH...-KPEMSVQPI.---LASINAPARQISSFLDQL......
Rd_RSOR408|g31601.t1 -------ELAHLYFIPKPH...-KIGTPLRPI.---VAGIHAPATLISKYLDDS......
Rd_RSOR408|g31602.t1 -------------------...----------.---------------------......
Rd_RSOR408|g31874.t1 ------IKLSYMYFNPKAH...-KEGSPLRPI.---INTIKSVTRQISEFLD--......
Rd_RSOR408|g31880.t1 ---PNEVELAHLYYLPKAH...-KPGTPLRPI.---ISGLKHPTIKISKFLDDL......
Rd_RSOR408|g32191.t1 -RPSTSPWSSPVLLVKKKD...----GDYRFV.-------------------VD......
Rd_RSOR408|g32277.t1 -------------------...----------.---------------------......
Rd_RSOR408|g32295.t1 --ESHSPYAAPAFLVKKKD...----STFRLV.-------------------VD......
Rd_RSOR408|g32571.t1 --------LPYLYPLPKIH...----KLGIPI.RPIVSALYAPVNLISKFLY--......
Rd_RSOR408|g32652.t1 -RPSDSPYAAPAMLVAKHD...----GTWRMV.-------------------VD......
Rd_RSOR408|g32667.t1 ----YASWSSPVILVKKKD...----GSYRFV.-------------------VD......
Rd_RSOR408|g32677.t1 --PSISPWSSPVIIHKKKD...----GGIRFL.-------------------VD......
Rd_RSOR408|g32829.t1 -RPSTSPWSSPVILKKKPD...----GTYRFL.-------------------VD......
Rd_RSOR408|g32866.t1 ------LELAHIYFNLKVH...-KPEISVRPI.---VASINAPARLISSFLDQL......
Rd_RSOR408|g32867.t1 --------------VSDTH...----KEGIPV.QPIMVCNEGPTMGISRYLG--......
Rd_RSOR408|g32891.t1 -------------------...----------.---------------------......
Rd_RSOR408|g32923.t1 --PSKSPWASPVILAPKKD...----GTLRFC.-------------------ID......
Rd_RSOR408|g33069.t1 ----EKTELAYMYFIPKPH...-KKGTPPRPI.---LNTIHAATKQISQFLDKL......
Rd_RSOR408|g33072.t1 -------ELAHLYFNPKTH...-KDGIPVRPI.---ENTIHASTTKISKLLDKI......
Rd_RSOR408|g33085.t1 -------------------...----------.---------------------......
Rd_RSOR408|g33110.t1 -------------------...----------.---------------------......
Rd_RSOR408|g33111.t1 -------------------...----------.---------------------......
Rd_RSOR408|g33180.t1 ---------THLYDLPKAH...----KSGTPL.CPIISGIKHPTIKISKFLD--......
Rd_RSOR408|g33483.t1 ------AELAHLYYLPKAH...-KPGTPLRPI.---ISGLKHPTIKISKYLD--......
Rd_RSOR408|g33549.t1 ------LELAHIYFNLKVH...-KPEMSVRSI.---LASINAPARQISSFLDQL......
Rd_RSOR408|g33775.t1 --ESTSPWSSPIVLVRKKD...----GSVRFC.-------------------ID......
Rd_RSOR408|g33823.t1 -RPSQSSWASPVVLQKKKD...----NTWRFC.-------------------ID......
Rd_RSOR408|g33872.t1 ----NEVELAHLYYLPKAH...-KPGTPLRPI.---ISGLKHPTIKISKFLD--......
Rd_RSOR408|g33975.t1 -----------TVKVHKKN...----FPLRPI.---ISMCNAPNYRLAVYLANMl.....
Rd_RSOR408|g34032.t1 --------LSHLYFNPKTH...----KDGVPV.RPIENTIAAPTRNISDFLD--......
Rd_RSOR408|g34033.t1 --------LSHLYFNPKTH...-KEGIPVRPI.---ENTIAAPTRNISDFLDTI......
Rd_RSOR408|g34126.t1 -----KSELAHLYFNPKTH...-KEDIPVRPI.---ENTIHAPTTNISKFLS--......
Rd_RSOR408|g34163.t1 -------------------...----------.---------------------......
Rd_RSOR408|g34174.t1 -------------------...----------.---------------------......
Rd_RSOR408|g34175.t1 -------ALAYLYFIPKPH...-IEGTPLRPI.---VSPMNIPTTGIAKFLDKI......
Rd_RSOR408|g34203.t1 ------AELAHLYFLPKAH...-KPGTPLRPI.---MSGLKSPTIEISRWLD--......
Rd_RSOR408|g34206.t1 ---PNEVELAHLYYLPKAH...-KPGTPLRPI.---VSGLKHPTIKISKFLD--......
Rd_RSOR408|g34277.t1 -----GSVPARLYGLPNVH...-KDNESLRRI.---VSCIKSYNYKLGKFLANI......
Rd_RSOR408|g34768.t1 -------------------...----------.---------------------......
Rd_RSOR408|g34777.t1 ---PNEVELAHLYYLPKAH...-KPGTPLRPI.---ISGLKHPTIKISKFLDDL......
Rd_RSOR408|g34802.t1 ------LELAHLHFIPKPH...-KPDTPLRPI.---VAAIHAPATEISKFLN-Dlla...
Rd_RSOR408|g34834.t1 ------VEIAHLYYLPKAH...-KAGTPLRPI.---ISDLKHSTIKISKFLD-D......
Rd_RSOR408|g34941.t1 ---PNEVELAHLYYLPKAH...-KPGTPLRPI.---ISGLKHPAIKISKFLD--......
Rd_RSOR408|g35005.t1 -------------------...----------.---------------------......
Rd_RSOR408|g35138.t1 -------------------...----------.---------------------......
Rd_RSOR408|g35149.t1 ---PNEVELAHLYYLPKAH...-KPGTPLRPI.---ISGLKHPAIKISKFLD--......
Rd_RSOR408|g35150.t1 -------------------...----------.---------------------......
Rd_RSOR408|g35258.t1 ---SYSPFAAPALLVAKHD...----GSWRMV.-------------------VD......
Rd_RSOR408|g35272.t1 ------VKLSYKYFNPKPH..kVNPLAKGTPL.RPIMNTIKAVTSPISDFLDEH......
Rd_RSOR408|g35305.t1 -------------------...----------.---------------------......
Rd_RSOR408|g35313.t1 ---PNEVELAHLYYLPKAH...-KPGTPLRPI.---ISGLKHPTIKISKFLDDL......
Rd_RSOR408|g35361.t1 ----EKTELAYMYFIPKPH...-KKDTPLRPI.---LNTIHAATKQISQFLDKL......
Rd_RSOR408|g35437.t1 ----ISRWAAPIVVVPKPG...----GKVRIC.---------------ADLS--......
Rd_RSOR408|g35453.t1 --------------LPKPH...-KVGTPLRHI.---IACIHAPATLVSQFLN--......
Rd_RSOR408|g35568.t1 -------ELAHLYFISKPH...-KISTPLRPI.---VAGIHAPATLISKYLDES......
Rd_RSOR408|g35678.t1 ---PKGSNPGRLYGLPKIH...-KDNIPLRPV.---LSAIGTFNYGLGKAVTNIls....
Rd_RSOR408|g35977.t1 ------LELAHLHFILKPH...-KPDTPLRPI.---VAAIHAPATEISKFLN-Dl.....
Rd_RSOR408|g36010.t1 -------------------...----------.---------------------......
Rd_RSOR408|g36080.t1 ----NEVELAHLYYLPKAH...-KPGTPLRPI.---ISGLKHPTIKISKFLD--......
Rd_RSOR408|g36322.t1 --ESTSPWSSPIVLVKKKD...----KTMRFC.-------------------ID......
Rd_RSOR408|g36363.t1 -RPSQSSWASPVVLQKKKD...----NTWRFC.-------------------ID......
Rd_RSOR408|g36540.t1 ----TGSRCSVLFCNPKIH...-KEGMPLRPI.---ISTTNSYNYKLAKYLTKLv.....
Rd_RSOR408|g36750.t1 ---PNEVELAHLYYLPKAH...-KPGTPLRPI.---ISGLKHPTIKISKFLDDL......
Rd_RSOR408|g36754.t1 ---PNEVELAHLYYLPKAH...-KPGTPLRPI.---ISGLKHPTIKMSKFLD--......
Rd_RSOR408|g36781.t1 -------ELAHLYFNPKTH...----KDNIPV.RPIENTIHAPTTNISKFLDQ-......
Rd_RSOR408|g36796.t1 --------TPEAYFLVKVH...-KQNQPVRPI.---ISSYNSYNYNTAKYLAKLlt....
Rd_RSOR408|g37088.t1 ------LELAHFHGLPKTH...-KDGTPLRPI.---IASINAPTTLISKFLN--......
Rd_RSOR408|g37362.t1 ---PNGVELAHSYYLPKAH...-KPGTPLRPI.---ISGLKHPTIKISKFLD-D......
Rd_RSOR408|g37422.t1 ----------KIRGQPKLH...-KIDTPMRIV.---TCSRDTITSPISQFIFRI......
Rd_RSOR408|g37693.t1 -------------------...----------.---------------------......
Rd_RSOR408|g37899.t1 --PSDSSFAAPALLVAKHD...----GTWRMV.-------------------VD......
Rd_RSOR408|g37911.t1 -------------------...----------.---------------------......
Rd_RSOR408|g37956.t1 ------SELAHLYFNPKTH...----KDGIPV.RPIESTIHSSTRNISQFLD--......
Rd_RSOR408|g37993.t1 -RPSYSPYAAPALLVPKHD...----GTWRMV.-------------------VD......
Rd_RSOR408|g38301.t1 -------------------...----------.---------------------......
Rd_RSOR408|g38694.t1 ---------AHLYYLPKAH...-KPGTPLRPI.---ISGLKHPTIKISKFLD-El.....
Rd_RSOR408|g39216.t1 -------------------...----------.---------------------......
Rd_RSOR408|g39285.t1 -------------------...----------.---------------------......
Rd_RSOR408|g39300.t1 -----GSRPARLYGLPKLH..kPNENYPLRPV.---MSAIKTVGYGLGRMLKNRl.....
Rd_RSOR408|g39381.t1 -------------------...----------.---------------------......
Rd_RSOR408|g39407.t1 -------------------...--------PV.QPIMVYNDGLTIGISRYLG--......
Rd_RSOR408|g39439.t1 -----------AILVKKKD...----GSYRFV.-------------------VD......
Rd_RSOR408|g39684.t1 -------------------...----------.---------------------......
Rd_RSOR408|g39739.t1 --ESTSPWSSPIVLVKKKD...----KTMRFC.-------------------ID......
Rd_RSOR408|g39974.t1 -------------------...----------.---------------------......
Rd_RSOR408|g40122.t1 -------------------...----------.---------------------......
Rd_RSOR408|g40393.t1 -------------------...----------.---------------------......
Rd_RSOR408|g40475.t1 -------------------...----------.---------------------......
Rd_RSOR408|g40485.t1 -------------------...----------.---------------------......
Rd_RSOR408|g40524.t1 -----SLELAHLHFIPKPH...-KPDTSLRPI.---VAAIHAPATEISKFLN-D......
Rd_RSOR408|g40600.t1 -------------------...----------.---------------------......
Rd_RSOR408|g40821.t1 -------------------...----------.---------------------......
Rd_RSOR408|g40845.t1 -------------------...----------.---------------------......
Rd_RSOR408|g41194.t1 -------------------...----------.---------------------......
Rd_RSOR408|g41382.t1 -------------------...----------.---------------------......
Rd_RSOR408|g41423.t1 ------LELAHIYFNLKVH...-KPEMSVRPI.---IASINAPARLISSFLD-H......
Rd_RSOR408|g41607.t1 -------------------...----------.---------------------......
Rd_RSOR408|g41807.t1 ---PNEVELAHLYYLPKAH...-KPGTPLRPI.---VSGLKHPTIKISKFLD--......
Rd_RSOR408|g41851.t1 -------------------...----------.---------------------......
Rd_RSOR408|g42019.t1 -------------------...----------.---------------------......
Rd_RSOR408|g42294.t1 -------------------...----------.---------------------......
Rd_RSOR408|g42990.t1 -------------------...----------.---------------------......
Rd_RSOR408|g43091.t1 -------------------...----------.---------------------......
Rd_RSOR408|g43277.t1 -------------------...----------.---------------------......
Rd_RSOR408|g43515.t1 ----NEVELAHLYYLPKAH...-KPGTPLRPI.---ISGLKYPAIKISKFLD--......
Rd_RSOR408|g43539.t1 -------------------...----------.---------------------......
Rd_RSOR408|g43812.t1 --ESTSSWSSPIVLVKKKD...----KTMRFC.-------------------ID......
Rd_RSOR408|g44113.t1 -------------------...----------.---------------------......
                                                                                 

AI1M_Yeast           .........dKK--.---M..S..T..HSHGFRKNM.SCQTA.I.WEVRNMFGGSN-...
Athena_Av            ..........-K--.---Y..V..R..HTT--ID-D.GVD-L.L.DKFQTYI-RNGY...
Athena_Hc            ..........----.----..-..-..---------.-----.-.------------...
Athena_Pr            ..........----.----..-..-..---------.-----.-.------------...
AthenaL2_Av          ..........-NLL.RPLF..-..-..DQMAIKTTV.TCG--.F.DLLQKLQRWSSK...
AthenaL3_Av          ..........-NLL.RPLF..-..-..DQMAI---K.TTITS.G.FDLVQHLRKWSIi..
AthenaM_Av           .........lRPLF.NQLA..S..D..TAIE-NGTQ.LIKSV.E.RWSDNYL-----...
AthenaO_Av           ..........LRPL.FDRL..A..K..ETSILNGVE.LIDLL.E.K-----WSKQN-...
BEL_Drome            .........sGKDS.SGVS..L..N..DRLHIGPPI.QRD--.-.-LFGV----CLR...
Cer1_Caeel           ..........YRKV.NKVV..K..N..NAHPL-PNI.EA---.-.-TLQSLA-----...
Cercyon_Sm           ..........-R--.---I..L..K..HLVDH---S.NHSIK.S.ATQFL-DQIRNI...
COB3_Marpo           .........ePR--.---F..K..D..ISHGFRRNK.GTHSA.L.RDIKMRWKNPS-...
COI1_Podan           .........ePR--.---F..H..S..SSHGFRPGR.GCHSA.L.-ATIRYWNGIK-...
Copia_Drome          .........gFT--.QKYQ..I..D..YEETFAPVA.RISSF.R.FILSLVI-----...
CRE1_Crifa           ..........-SSF.KETF..K..G..WQYGV-WGD.V-AKA.V.----AKIRRDS-...
CRE2_Crifa           ..........-KSF.RSTF..K..G..WQYGV-WGD.S-TEA.V.----KRIREAYAea.
CZAR_Tcruzi          ..........-PAL.KTCF..K..N..LQYGV-GNN.I-ELA.I.----QKIRRDFHl..
DIRS1_Dictyo         ..........LKRL.NTYI..-..N..NQ-SF-KME.GIK--.-.-NLPSMV-----...
Doc_Drome            ..........LR-I.NNTL..P..T..HQFGFREKH.GTIEQ.V.NRITSEIRTAFE...
dpol_DHBV            .........sQFSK.GKNA..M..R..FPRYWSPNL.STLRR.I.L-----------...
dpol_HBV             .........sQFSR.GSSR..V..S..WPKFAVPNL.QSLTN.L.------------...
DRE_Dictyo           ..........-KLL.NKII..S..P..FQTGFVPRR.LLHDN.I.ITLNSTIEIIKRein
EC67_Ecoli           .......rdeIFAI.RKIS..N..N..YSFGFERGK.SIILN.A.YKHRGKQ-----...
EC86_Ecoli           .........lDK--.-LSS..S..P..FSIGFEKHQ.SILNN.A.TPHIGAN-----...
EC107_Ecoli          ........sqFP--.---L..S..P..FATAYRPGC.PIVSN.A.QPHCQQP-----...
GilM_Giain           ..........-PAL.RK-L..P..A..WQLAF-EHL.AQMKA.I.-----RAAEELK...
Gypsy_Drome          ..........FRKL.NEKT..I..P..DRYPM-PSI.PM---.-.-ILANLG-----...
Hebe1_Av             .........lER--.RNIL..P..Q..HQAGFRPGK.STIYN.I.VRLERYAAGQLRr..
Hebe2_Av             .........lNR--.RNIL..P..E..HQAGFRPGK.STVYN.I.VRLQRYAERQLTa..
Hebe7_Av             .........lER--.RNIL..P..Q..HQAGFRPGK.STIYN.I.VRLERYAEGQLRr..
Hebe8_Av             .........lER--.RNIL..P..Q..HQAGFRPGK.STIYN.I.VRLERYAAGQLRr..
Hebe10_Av            .........lER--.RNIL..P..Q..HQAGFRPGK.STIYN.I.VRLERYAAGQLRr..
I_Drote              ..........LVTH.SNLL..S..E..NQFGFKKGK.STSDC.L.LYVDYLITKS--...
Jockey_Drome         ..........CKDV.TKAI..P..K..FQFGFRLQH.GTPEQ.L.HRVVNFALEAME...
Juno1_Av             ..........YRKL.NAIT..T..K..DAFPI---P.RIDDI.F.DHLSQAG-----...
Juno2_Av             ..........YRRL.NQIT..T..K..DAFPL---P.RIDDI.Y.DQLTQAT-----...
Juno3_Av             ..........YRKL.NEVT..E..K..DNYPL-P--.RIQEM.L.DALNGS------...
Juno4_Av             ..........-RKL.NAIT..T..K..DAFPI---P.RIDDI.F.DHLSQTG-----...
Juno4a_Av            ..........YRRL.NYIT..E..R..DVYPL---P.RIDDI.I.DRLSGAK-----...
Juno4b_Av            ..........YRRL.NLIT..E..R..DVYPL---P.RIDDI.L.DKLAGSQ-----...
Lian_Aedae           .........yLA--.NMPL..H..V..NQHAYQSGK.STVTL.L.HKVVYDIEKAFA...
LINE1_Human          ..........-QHI.KKLI..H..H..DQVGFIPAM.QGWFN.I.RKSINIIQHINRtkd
LINE1_Wolf           ..........-QYI.KKII..H..H..DQVGFIPGT.QGWFN.T.RKTINVIHHISK...
LtrA_Lacla           .........ePV--.---F..E..D..VSHGFRPQR.SCHTA.L.KTIKREFGGAR-...
Mag_Av               ..........FK--.--VT..I..N..SQMW-IDQH.PIPTI.E.ELLTRLN-----...
Maui_Takru           .........lQR--.NSLF..E..M..FQSGFRAHH.STETA.L.LKVTNDLLIASD...
Mdg3_Drome           ..........FRKL.NKMT..M..K..DNYPL---P.LIDD-.-.-LLDRMN-----...
Micropia_Drome       ..........YRKL.NTMV..L..M..DCFPV-P--.IMEEV.L.EKLQSAK-----...
MX65_Myxxa           ........klPV--.----..S..P..QAHGFVPGR.SIKTG.A.APHVGRR-----...
Neptune_Fr           ..........-A--.---E..F..L..DFYL-NPLS.TKH-P.A.FVRDTYH-FIEIikt
NeSL_Caeel           ..........-RAV.PNVL..S..K..CQRGFQERE.GCNES.L.AILRTAIDVAKG...
orf2_Calot           .........eAK--.---F..E..P..NSYGFRPGR.NAHDA.R.EAIFNSIRYSN-...
Pao_Bmori            .........aAART.RGVA..L..N..DM--LLKGP.N----.-.-LLQSLPGVIMR...
Pat_Panre            .........pYITA.NKIK..-..-..---------.--LEN.V.AIAKSLI-----...
Penelope1_Av         .......darP--Q.APSY..I..K..DSFEF--GK.KIKEI.I.--LEK-------...
Penelope1a_Av        .......narP--P.ANSF..I..K..DSFEF----.-----.V.NKIKEIILE---...
Penelope2_Av         ..........----.-SLI..K..I..NQTE----K.SISYI.K.DSFEFVK-EITKi..
Penelope2a_Av        ........edARSK.PTSY..V..K..DSFSF----.----A.K.LIQEQKP-----...
Penelope3_Av         ........ylRR--.NDRI..I..K..DTFTFVDEL.LTL--.-.-KFD--------...
Penelope3a_Av        ........svLKEY.E-TI..I..Q..DRFSFVKD-.-----.-.-LHKLEI--N--...
Penelope3b_Av        ..........LR-V.SPTV..V..T..DTFKFVDEL.Q----.-.-KLTFDN-----...
Penelope5a_Av        ..........----.----..-..-..RLQELRTSP.YMVQN.T.FDFVNKI-KQSQ...
Penelope_Dv          ..........-Q--.---I..L..K..NLTM----D.SRYNI.K.NAVDFKD-RVNNs..
pol_BAEVM            ..........LREI.NKRT..V..D..IH-PTVPNP.Y-N--.-.-LLSTLK-----...
pol_CERV             ..........YKAM.NKAT..K..G..DAHNL-PNK.DE---.-.-LLTLVR-----...
pol_HTLV2            ..........LRAT.NAIT..T..T..LTSPS-PGP.P----.-.-DLTSLP-----...
Poseidon_Tn          ..........-S--.---I..L..A..PMVG----N.TPHHI.K.NSLDFAE-KVSNl..
pseudo_Shark         ..........-S--.---I..F..P..PLVQ----E.LPTYV.H.DTTHALH-LLQSfq.
R1_Dromr             ..........----.AVSW..D..P..RQRGFLPTD.GCADN.A.TIVDLVLRDHHK...
R2_Drome             ..........--NS.SINW..D..P..RQRGFLPTD.GCADN.A.TIVDLVLRHSHK...
R4_Av                ..........YVTE.RCIL..P..G..EQIALREGVwGCTHA.L.TQDQSLIADALN...
R9_4_Av              ..........FK--.---T..N..D..KQVGFKPVN.GCGIN.I.SWLHSLLKHA-R...
R9_Av                ..........FK--.---T..N..D..KQVGFKPVN.GCGIN.I.SWLHSLLKHARL...
R9a_Av               ..........FE--.---I..D..K..RQLGFTPIN.GCSMN.I.QWLHHLLKHARL...
RTE1_Av              ..........-SYL.DPYL..S..E..EQAGFRKDR.STVHQ.I.LVLRLLAEKAKR...
RTE2_Av              ..........-NLI.DCQL..L..E..IQSGFRSNR.STIDQ.I.FTLKMTMEKRRA...
RTE3_Av              ..........-NKI.TPEI..A..K..EQYGFMPDK.GTRNA.I.FILRMIIERSIE...
RTE4_Av              ..........-KPL.DSNL..R..T..NQAGFRRGR.NCIDQ.I.HVLRRLLEGAID...
RTE_BovB_Av          ..........-F-L.EREM..P..V..TQAGFRKGR.GTRDQ.I.ANIRWLMEKARE...
SART1_Bommo          ..........LENV.GPNL..A..D..SQYGFRRGR.STLDA.V.QRVRDLS-DQAC...
SLACS_Trybg          ..........-KTA.EKKF..S..G..IQFGV-GGH.I-EEA.I.----AKIRKDFAt..
Soliton1_Av          .........lDE--.QGVL..P..S..EQSGFRPHH.NMAVR.L.VSIIDEIGQSLA...
Soliton2_Av          ..........WSET.NKLV..P..D..EQSGFRPGC.LLPTR.V.--LSMYQEVKNNm..
Soliton3_Av          ..........WAEG.NKLI..P..E..EQSGFRPGG.LLPTR.V.LSIYQEIKNNLA...
Soliton4_Av          ..........WAET.NHSV..P..R..EPSGFRPGG.LLSTR.V.LSIYQEIKNELA...
Soliton5_Av          ..........WANV.NNIV..P..Q..EQSGFRKGC.QLQTR.V.LSIFQEVKNNLD...
Soliton6_Av          .........cHD--.KNIY..I..D..EQSGFTAER.RLQTR.I.LSLVDDLR-LTIa..
Soliton6a_Av         .........cEE--.KNIY..V..D..EQSGFSPQR.RLQTR.I.VSLIEDVRLN-Ia..
Soliton6b_Av         .........wCQ-M.HNIY..T..D..EQSGFTPNR.RLQTR.I.LLLCEDIRLT-Ia..
Soliton7_Av          .........lQR--.RGLL..P..D..TQSGFREDF.RLQTR.V.LLFFEQVASLMA...
Soliton8_Av          .........lLR--.RGLL..P..D..NQSGFRDGF.RLQSR.L.-LLFLEDLYSLM...
Soliton9a_Av         .........lIR--.RGLL..P..D..NQSGFRENF.RLQTR.L.LLFLEDIYSIFS...
Soliton9b_Av         .........lVR--.RGLL..P..D..NQSGFREGF.RLQTR.L.LLFLEDIYSILC...
Ta11_Arath           ..........-RLL.PELI..S..E..TQSAFVAER.LITDN.I.LIAQENFHALRTnpa
Tad1_Neuro           ..........AAEE.FNLL..P..E..GQMGNRAGR.STEFA.V.RVVTDAVH---Ta..
TelKA1_Av            ..........YRKL.NSMT..I..R..DAYPI-P--.RIDD-.-.-TLDSLQ-----...
TelKA1a_Av           ..........YRKL.NAMT..I..R..DAYPI---P.RIDDT.L.DSLQEAK-----...
TelKA2_Av            ..........YRKL.NAVT..V..R..DAYPIPRVD.DT---.L.DALDEAK-----...
TelKA3a_Av           ..........YRKL.NNVT..I..R..DAYPL---P.RIDDT.L.DALQQAQ-----...
TelKA3b_Av           ..........YRKL.NNIT..I..R..DAYPL---P.RIDDT.L.DALQQAQ-----...
TelKA4_Av            ..........YRQL.NSVT..V..R..DVYPI-P--.RIDD-.-.-TLDQLQ-H---...
TERT1_Calb           kevlspvgqiLRLK.LSKL..R..D..TYESYRASV.HSSVA.E.KISDYRDSLLTRf..
TERT_Giain           ...felerprNRY-.LQAH..L..A..KNLGHIAVD.YAAWL.D.ATYTENPEAQ--...
TERT_Ratno           t.lfsmlnyeRTKH.PHLM..G..S..SVLGMNDI-.YRTWR.A.FVLRVRALDQTP...
TERT_Schpo           ....silkhlIN--.----..-..E..ESSGI-PFN.LEVYM.K.LLTFKKD-LL-Khr.
Tf2_Schpo            ..........YKPL.NKYV..K..P..NIYPL-PLI.EQ---.-.-LLAKIQ-----...
Tnt1_Tobac           .........gFE--.QKKG..I..D..FDEIFSPVV.KMTSI.R.TILSLAA-----...
TRAS1_Bommo          .........lPR--.---M..S..T..RQFGFMPQR.STEDS.L.YTLMQHVKEKLK...
TRS1_Trybr           ..........-DTV.ESQL..T..P..QQSAFRPGC.STLEQ.L.LHVRAAL----Cr..
Tx1_Av               ..........-KVI.ANII..H..P..DQTCSVPGR.SIQDN.V.ILIRSIIEYQRR...
Ty3_Caeel            ..........YRKV.NKVV..K..N..NAHPL-PNI.EA---.-.-TLQSLA-----...
Ty3_Yeast            ..........YRTL.NKAT..I..S..DPFPL---P.RID-N.L.L---SRI-----...
Vesta1a_Av           ..........YKKL.NLVT..I..K..DSSPL-PNM.ED---.-.-TLRRLG-----...
Vesta1b_Av           ..........YKKL.NLIT..I..K..DSSPL-PNM.ED---.-.-TLRKLG-----...
Vesta2_Av            ..........YKKL.NNIT..I..K..DNHPL-PNM.EQ---.-.-TIRRLG-----...
Vesta3_Av            ..........YKKL.NSVT..I..K..DNYPL-PNM.EI---.-.-TLQSLG-----...
Vesta4a_Av           ..........YRAL.NKIT..T..P..DASPL-PH-.G-ED-.-.-LLQQLG-----...
Vesta4b_Av           ..........YRAL.NKIT..I..S..DASPL-PHI.E----.-.DTLQELG-----...
Vesta5_Av            ..........YRKL.NNIT..V..Q..DNYPL-PNL.EQ--A.I.QMVGGRR-----...
Vesta6a_Av           ..........YRKL.NAIT..K..K..DVF---PQP.SVEEL.V.----QRL-----...
Vesta6b_Av           ..........FRQL.NAIT..K..K..DSYP---QP.SAEEL.L.HRLAGHR-----...
Vesta6c_Av           ..........FRRL.NKIT..K..K..DAY---PQP.SAEEL.I.YRLSGHN-----...
Vesta7_Av            ..........YRQL.NSAT..E..R..DCYPL---P.RIEDT.L.NRLNGNR-----...
Vesta_Pr             ..........YKKL.NHIT..I..K..DSSPL-PNM.ED---.-.-TIRKLG-----...
YM40_Marpo           .........ePR--.---F..L..D..SSHGFRPHR.SPHTA.L.RQIRR-WTGTS-...
Zepp_Chlvu           ..........-PLL.NQVV..D..A..TQTGFLPKR.WAGDN.V.L-A--HLEEISYlea
Rd_RSOR408|g2269.t1  ........ekARTK.LKSY..I..K..DSSTF----.----A.K.LIQQQKP-----...
Rd_RSOR408|g3534.t1  ..........----.----..-..-..---------.-----.-.------------...
Rd_RSOR408|g5425.t1  ..........YRQL.NNIT..E..R..DSYPL---P.RIEET.L.NRLNGN------...
Rd_RSOR408|g7539.t1  ..........----.----..-..-..---------.-----.-.------------...
Rd_RSOR408|g7540.t1  ..........----.----..-..-..---------.-----.-.------------...
Rd_RSOR408|g8252.t1  ..........YREL.NAVT..I..R..DVYPI---P.RIDDT.L.DQLQYAK-----...
Rd_RSOR408|g8731.t1  ..........YKKL.NNIT..I..K..DNHPL-PNM.KQATQ.L.-----LG-----...
Rd_RSOR408|g9258.t1  ..........-TLL.KPAI..S..T..CPSYVKD--.SF-DF.A.RIIKEKK-----...
Rd_RSOR408|g9591.t1  ..........-QVL.NHII..Y..Y..DQSCGIPGR.TIHDN.I.HLIRSIIDYHSR...
Rd_RSOR408|g10962.t1 ..........----.----..-..-..---------.-----.-.------------...
Rd_RSOR408|g11226.t1 ..........----.----..-..-..---------.-----.-.------------...
Rd_RSOR408|g12157.t1 ..........----.----..-..-..---------.-----.-.------------...
Rd_RSOR408|g12158.t1 ..........-ELL.RPLF..D..K..MAAKT-TVN.SGFEL.V.KQLQQ---WSSI...
Rd_RSOR408|g12628.t1 ..........YKKL.NSIT..I..K..DNHPL-PNM.EQT--.I.QIL---G-----...
Rd_RSOR408|g12855.t1 ..........----.----..-..-..--MTVVKGA.DLV--.-.PRLEHYQ-QQGY...
Rd_RSOR408|g14889.t1 ........dlID--.NKNM..I..K..DSSSFVKDL.H----.-.-ALDDPL-----...
Rd_RSOR408|g15122.t1 ..........YKKL.NNIT..I..K..DNHPL-PNM.EQ--A.M.---QLLG-----...
Rd_RSOR408|g15131.t1 ........kdHPSI.NSLI..D..K..DSYSL-SYV.TVDDA.I.KSIQKLG-----...
Rd_RSOR408|g16153.t1 ..........----.----..-..-..---------.-----.-.------------...
Rd_RSOR408|g16293.t1 ..........YRKL.NAVT..I..R..DAYPL---P.RIDDT.L.DSLRQAK-----...
Rd_RSOR408|g16608.t1 .........lFR--.RDLL..P..D..NQSSFRERF.RLQTR.L.LLFLEDVYSLLS...
Rd_RSOR408|g16664.t1 .........fL---.APMF..L..Q..VARKIT-FI.NGIDV.V.RKLEKYV-SDGR...
Rd_RSOR408|g17087.t1 ..........-ELL.RPLF..D..K..MASNTIVTS.G----.F.QLVKQLQEWSKN...
Rd_RSOR408|g17331.t1 ..........----.----..-..-..---------.-----.-.------------...
Rd_RSOR408|g18781.t1 .........lLRPL.FDKM..T..Q..ETTVT-SGF.EL---.V.KKLN----EWSKv..
Rd_RSOR408|g19012.t1 ..........----.----..-..-..---------.-----.-.-KLEQYV---MDg..
Rd_RSOR408|g19034.t1 ..........YKKL.NNIT..L..K..DNHPL-PN-.-MEQA.I.QLL---G-----...
Rd_RSOR408|g19166.t1 ........ddF---.-AIL..P..A..EQTG-----.-----.-.------------...
Rd_RSOR408|g19309.t1 ..........FRKL.NNIT..T..K..DAFPI---P.RIDDI.F.DHLSQAE-----...
Rd_RSOR408|g19493.t1 ..........-KLI.RPLF..D..E..YAQPT----.IIIDG.V.HLIHRLHKYVSLg..
Rd_RSOR408|g19610.t1 ..........YKKL.NNIT..I..K..DNHPL-PNM.EQ--A.L.-QISGAG-----...
Rd_RSOR408|g20119.t1 ..........LRPL.FNRL..A..S..DTTIT-NGV.QLIKQ.VeSWSAKY------...
Rd_RSOR408|g20274.t1 ..........YRHL.NQIT..T..K..DAFPL---P.IIDDI.Y.DQLTKA------...
Rd_RSOR408|g20287.t1 ..........LRPL.FDKM..A..S..NTT----VM.SGFEL.V.KKLQQWS--QVN...
Rd_RSOR408|g20369.t1 ..........----.----..-..-..---------.-----.L.SNLEQAI--Q-I...
Rd_RSOR408|g20514.t1 ........rdARPQ.AKSY..I..K..DSFEFVK--.RIKEI.V.----LNK-----...
Rd_RSOR408|g20625.t1 ..........LR--.-PLF..D..K..MASST--TV.TCGFE.-.-LLKKLQEWSKT...
Rd_RSOR408|g21192.t1 ..........----.----..-..-..---------.-----.-.------------...
Rd_RSOR408|g21494.t1 ..........LTPI.YNYV..S..K..DITFI---N.S-IDL.I.RKLKDYTEKG-Y...
Rd_RSOR408|g21498.t1 ..........IK--.--PI..R..V..SPYSL---K.HTND-.-.--FFKFIQQNSH...
Rd_RSOR408|g21676.t1 ..........-KYL.QPIF..N..D..KCKD----T.NIIDG.A.FLIEGLHKYIRKg..
Rd_RSOR408|g22062.t1 ..........FRKL.NNIT..T..K..DAFPI---P.QIDDI.F.DHLSQAE-----...
Rd_RSOR408|g22075.t1 ..........----.VPIY..L..N..VAREITF-I.NGIDV.I.RKLEKYI-LDGH...
Rd_RSOR408|g22100.t1 ..........LR--.-PLF..-..-..---------.-----.-.------------...
Rd_RSOR408|g22271.t1 ..........-RLL.GPIF..N..Q..VTHCTQFSK.G-IDV.I.HALEFYQKK-GT...
Rd_RSOR408|g22272.t1 ..........-RLL.QPIY..D..EaaRSTTFFKGS.---NV.V.HALENYA-KEGH...
Rd_RSOR408|g22291.t1 ..........-EII.RPIF..D..N..KCSTTSTID.G-ASL.I.KKLKQYVE---Rg..
Rd_RSOR408|g22608.t1 ..........-TYI.KQLR..E..K..IQNTI---K.NTNDL.I.QKLSKTK-----...
Rd_RSOR408|g22789.t1 .........fKVTI.NPQI..L..I..DQHPI---P.SIEEL.L.ARLNNG------...
Rd_RSOR408|g23328.t1 ..........-ELL.RPLF..D..K..MAAKT-TVN.SGFEL.V.KQLQEWSKNN--...
Rd_RSOR408|g23443.t1 ..........YRRL.NAIT..I..K..DAFPL---P.RIDEI.F.DQLSDA------...
Rd_RSOR408|g23501.t1 ..........YKKL.NNIT..I..K..DNHPL-PN-.-MEQA.I.QILG--------...
Rd_RSOR408|g23880.t1 ..........----.----..-..-..---------.-----.-.------------...
Rd_RSOR408|g24334.t1 ..........LTSI.YNYV..T..K..DITFI----.NSIDL.I.RKLKDYTEKG-Y...
Rd_RSOR408|g24379.t1 ..........----.----..-..-..---------.-----.-.------------...
Rd_RSOR408|g24484.t1 ..........----.----..-..-..---------.-----.-.------------...
Rd_RSOR408|g24645.t1 ..........-ELL.RPLF..D..K..MA--L---K.STVTS.G.FELVKQLQKWSKd..
Rd_RSOR408|g24706.t1 ..........YRRL.NQIT..T..K..DAFPL---P.RIDDI.Y.DQLTKAA-----...
Rd_RSOR408|g24955.t1 ..........----.----..-..-..---------.-----.-.------------...
Rd_RSOR408|g25001.t1 ..........----.----..-..-..---------.-----.-.------------...
Rd_RSOR408|g25002.t1 ..........-ELL.RPLF..D..K..MAL-----K.STVTS.G.FELVKQLQNWSKd..
Rd_RSOR408|g25322.t1 ..........YRRL.NAIT..I..K..DAFPL---P.RIDEI.F.D-QSSDA-----...
Rd_RSOR408|g25770.t1 ..........--LL.RPLF..D..K..MAAKT-TVN.SGFEL.V.KQLQQWS---RI...
Rd_RSOR408|g25863.t1 ..........YRKL.NAVT..I..R..DAYPI---P.RIDDT.L.DALEEAK-----...
Rd_RSOR408|g26069.t1 ..........YRRL.NAIT..I..K..DAFPL---P.RIDEI.F.DQLSDA------...
Rd_RSOR408|g26169.t1 ..........----.----..-..-..---------.-----.-.--LQQWS----Kv..
Rd_RSOR408|g26492.t1 ..........LTPI.YNYV..-..T..KTITF---I.NSTDL.I.RRIKEYEEK-GY...
Rd_RSOR408|g26604.t1 ..........-ELI.RPIY..-..-..DQYN--KEN.TIIDG.V.NLIKRLEKYAADg..
Rd_RSOR408|g26731.t1 ..........YRRL.NQIT..T..K..DAFPL---P.RIDDI.Y.DQLTKAT-----...
Rd_RSOR408|g26825.t1 ..........-HLL.TPIY..M..Q..VAHET-TFI.NSIDL.V.RQLEKYA---ADg..
Rd_RSOR408|g26948.t1 ..........YRKL.NSIT..K..K..DSYPQ-PTV.E----.-.-ELIQRL-----...
Rd_RSOR408|g27482.t1 ........dlID--.NKNM..I..K..YSSSFVKDL.H----.-.-ALDDPL-----...
Rd_RSOR408|g27581.t1 ..........----.----..-..-..---------.-----.-.------------...
Rd_RSOR408|g27602.t1 ..........YRSL.NNIT..E..R..DCYPL---P.RIDDT.L.NRLNGNN-----...
Rd_RSOR408|g27878.t1 ..........----.----..-..-..---------.-----.-.------------...
Rd_RSOR408|g27952.t1 ..........LRPL.FDNF..S..R..STTFLNGG-.---DF.I.QKLQYYC-IQLD...
Rd_RSOR408|g28054.t1 ..........----.----..-..-..---------.-----.-.------------...
Rd_RSOR408|g28073.t1 ........dlID--.NKNM..I..K..DSSSFVKDL.HALDN.P.------L-----...
Rd_RSOR408|g28148.t1 ..........-ELL.RPLF..D..K..MASNT-TVT.SG---.F.ELVKQLQEWSRN...
Rd_RSOR408|g28149.t1 ..........FRKL.NNIT..T..K..DAFPM---P.RIDDI.F.DHLSHAE-----...
Rd_RSOR408|g28175.t1 ..........YRRL.NQIT..T..K..DAFPL---P.RIDDI.Y.DQLTKAA-----...
Rd_RSOR408|g28235.t1 ..........LRPM.FNRV..T..K..ETTFI-NG-.--IDF.V.RQMESYR-DSGR...
Rd_RSOR408|g28284.t1 ..........----.----..-..-..---------.-----.-.------------...
Rd_RSOR408|g28398.t1 ..........YRKL.NNIT..V..Q..DNYPL-PN-.-LEQA.I.---QMV------...
Rd_RSOR408|g28403.t1 ..........IRPL.FDRF..V..-..RQTMFVDD-.--ADL.L.DRLQKYI-Q--Kg..
Rd_RSOR408|g28405.t1 ..........FRKL.NNVT..T..K..DAFPI---P.RIDDI.F.DHLSQAE-----...
Rd_RSOR408|g28474.t1 .........iHK--.RGLL..P..D..TQSEFREKF.RLQTR.V.LLFLEQVSSLMS...
Rd_RSOR408|g28475.t1 ..........IRPI.YNEY..N..K..DNT-FTEGV.DLIKC.L.EKYAADG----H...
Rd_RSOR408|g28549.t1 ..........LTPI.YNEV..T..K..DFTFINDGH.LTS--.-.------------...
Rd_RSOR408|g28727.t1 ..........----.----..-..-..---------.-----.-.------------...
Rd_RSOR408|g28764.t1 ..........FN-E.RNIL..P..S..HQAGFRPHR.STMYN.I.IRLERYAREQLQ...
Rd_RSOR408|g29040.t1 ..........LRPM.FNRV..A..K..ETIFL-NG-.--IDF.V.RQMETYR-NSGR...
Rd_RSOR408|g29220.t1 .........lLRPL.FDKM..A..H..DTTV----T.SGLEL.I.KKLQEWSR--LN...
Rd_RSOR408|g29306.t1 ..........----.----..-..-..---------.-----.-.------------...
Rd_RSOR408|g29317.t1 ..........YRKL.NSVT..K..K..DCFP---QP.TTEEL.L.HRLGGHR-----...
Rd_RSOR408|g29357.t1 ..........LRPL.FDRF..-..V..RQTTFVDGA.D---L.L.EQLQKYI---QKg..
Rd_RSOR408|g29358.t1 ..........-R-L.LGLL..F..N..DATYCKKFH.KAYNI.I.HAMEFYQ-KSGQ...
Rd_RSOR408|g29469.t1 ..........YKKL.NLIT..I..K..DSSPL-PNM.E--E-.-.-SIRKLG-----...
Rd_RSOR408|g29477.t1 ..........-RLI.RPIF..N..E..KVTDT----.NIIDG.A.HLIKRLRQYANDg..
Rd_RSOR408|g29518.t1 ..........----.----..-..-..---------.-----.-.------------...
Rd_RSOR408|g29600.t1 ..........-RLL.RPVF..DrvA..KQTTFVNGI.DLVCQ.W.ENYRDSG----H...
Rd_RSOR408|g29696.t1 ..........LTPI.YNYV..T..K..DITFI---N.S-IDL.I.RKLNEYQ---QQg..
Rd_RSOR408|g29843.t1 ..........-R-L.LGLL..F..N..DATYCKKFH.KAYNV.I.HAMDFYQ-KSGQ...
Rd_RSOR408|g29940.t1 ..........-ELL.RPLF..-..-..DRMAL---K.STVTSgF.ELLKRLQEWSKD...
Rd_RSOR408|g29941.t1 ..........LRPL.FNKM..A..A..KTT-VNSGF.ELVKQ.L.QKWSK------H...
Rd_RSOR408|g30030.t1 ..........----.----..-..-..---------.-----.-.------------...
Rd_RSOR408|g30444.t1 ..........YRKL.NSIT..I..Q..DNYPL-PNL.EQ---.-.-TIQMVG-----...
Rd_RSOR408|g30513.t1 ..........YKKL.NNIT..I..K..DNHPL-PNL.G--QA.I.QILDD-------...
Rd_RSOR408|g30641.t1 ..........YRKL.NAMT..I..R..DAYPI---P.RIDDT.L.DSLQEAK-----...
Rd_RSOR408|g30657.t1 ..........----.----..-..-..---------.-----.-.----------SIy..
Rd_RSOR408|g30667.t1 ..........RTPI.YNYV..T..K..DITFI---N.S----.I.DLIRKLNEYQQKg..
Rd_RSOR408|g30812.t1 ..........----.----..-..-..---------.-----.-.------------...
Rd_RSOR408|g30855.t1 ..........-DLL.APIY..L..N..VAREIT-FI.NGIDV.I.RKLENYILD-DH...
Rd_RSOR408|g30971.t1 ..........IRPL.FDRY..V..R..STTIV-DG-.--IDL.L.NQLHKYI--QTD...
Rd_RSOR408|g30990.t1 ..........----.----..-..-..---------.-----.-.-------HKILQ...
Rd_RSOR408|g31141.t1 ..........-KLI.RPIY..-..-..DQYN--KEN.TIIDG.V.NLIKRLEKYAADg..
Rd_RSOR408|g31303.t1 ..........----.----..-..-..---------.-----.-.------------...
Rd_RSOR408|g31545.t1 ..........YRKL.NAIT..I..R..DSYPL---P.RIDDT.I.NQLAGAR-----...
Rd_RSOR408|g31583.t1 ..........LTPI.YNYV..T..K..DITFI----.NSIYL.I.RKLNEYQ-QQDY...
Rd_RSOR408|g31601.t1 ..........LRPI.FNRV..A..R..KTIYI---N.S-LDV.V.KQLENYER-DGN...
Rd_RSOR408|g31602.t1 ..........----.----..-..N..EITGCKKFS.TSDDI.V.YTLEQYA-KDGS...
Rd_RSOR408|g31874.t1 ..........-QLI.RPIY..N..E..HSK----EN.TIIDG.V.NLIQRLEKYTSDg..
Rd_RSOR408|g31880.t1 ..........LRPL.FDKM..A..Q..ETTVT-SGF.EL---.V.KKLQK-W-SILN...
Rd_RSOR408|g32191.t1 ..........YRKL.NSIT..I..K..DSFPI-PT-.----I.E.ATLKQLA-----...
Rd_RSOR408|g32277.t1 ..........----.----..-..-..---------.-----.-.------------...
Rd_RSOR408|g32295.t1 ..........YKKL.NLIT..I..K..DSSPL-PNM.E----.-.DTIRKLG-----...
Rd_RSOR408|g32571.t1 ..........-KLL.SPIY..L..Q..VAHETTVIN.SIHWV.-.RKLEKYA---ADg..
Rd_RSOR408|g32652.t1 ..........YKKL.NNIT..I..K..DNYPL-PN-.-IEQV.I.QLLS--------...
Rd_RSOR408|g32667.t1 ..........YRSL.NNIT..E..R..DCYPL---P.RIDDT.L.NRLNGNN-----...
Rd_RSOR408|g32677.t1 ..........YRKL.NSVT..K..K..DSFP---QP.TTEEL.L.---NRL------...
Rd_RSOR408|g32829.t1 ..........FRRL.NSIT..K..K..DAYP---QP.SAEEL.I.FRLSGHS-----...
Rd_RSOR408|g32866.t1 ..........LTPI.YNYV..T..K..DITFI---N.S-IDL.I.RQLKK---YQEKg..
Rd_RSOR408|g32867.t1 ..........-R-L.LGLL..F..N..DATHCKKLH.K-AYN.V.IHAMEFDQKSGQ...
Rd_RSOR408|g32891.t1 ..........---E.RNIL..P..L..HQAGFRPHR.NTMYN.I.IRLERYAREQLQ...
Rd_RSOR408|g32923.t1 ..........YRKL.NAMT..I..C..DAYPI---P.RIDDT.L.DSLQEAK-----...
Rd_RSOR408|g33069.t1 ..........IRPL.FDRF..-..V..RQTTFVDGV.DL---.L.DQLQKYI---QKg..
Rd_RSOR408|g33072.t1 ..........LRPI.FDSK..C..K..ETTII-DGT.SLIT-.-.-ELTNNT---KKg..
Rd_RSOR408|g33085.t1 ..........----.----..-..-..---------.-----.-.---KQLQQWS-Ri..
Rd_RSOR408|g33110.t1 ..........----.----..-..-..---------.-----.-.------------...
Rd_RSOR408|g33111.t1 ..........----.----..-..-..---------.-----.-.------------...
Rd_RSOR408|g33180.t1 ..........-ELL.RPLF..H..Q..IALNT----.TVTYS.F.DLIKQLYKWSKYn..
Rd_RSOR408|g33483.t1 ..........-DLL.RPLF..D..K..MAVES-TVT.S---G.F.ELLKQLKE-WSEl..
Rd_RSOR408|g33549.t1 ..........ITPI.YNYV..T..K..DVTFI---N.S-IDL.I.RKLNEYQ-Q--Qd..
Rd_RSOR408|g33775.t1 ..........FRKL.NNIS..T..K..DAFPM---P.RIDDI.F.DHLSQAE-----...
Rd_RSOR408|g33823.t1 ..........YRKL.NEVT..E..K..DNYPL---P.RIQEI.F.DTLNG-------...
Rd_RSOR408|g33872.t1 ..........-DLL.RPLF..-..-..DNMALKTTV.TSDFE.-.-LVKQLQEWSKN...
Rd_RSOR408|g33975.t1 ........knCKEK.SPSY..V..K..DSFQF----.--ADI.I.K--KMNI-----...
Rd_RSOR408|g34032.t1 ..........-KII.RPIF..D..N..KCSTT----.SIIDG.T.SLIKNLTQYAKRg..
Rd_RSOR408|g34033.t1 ..........---I.RPIF..D..N..KCSTT----.SIIDG.A.SLIKNLTQYAKRg..
Rd_RSOR408|g34126.t1 ..........-E-I.ISPI..F..D..SKCGSTTVI.DGVSL.I.KELNKYI---RKd..
Rd_RSOR408|g34163.t1 ..........----.----..-..-..---------.-----.-.------------...
Rd_RSOR408|g34174.t1 ..........----.----..-..-..---------.-----.-.------------...
Rd_RSOR408|g34175.t1 ..........IRPL.FDKH..V..R..WTTII-DGV.YLIR-.-.-RLETYVEND-Y...
Rd_RSOR408|g34203.t1 ..........-SLL.RSLF..-..-..DRLAI---N.TTVKN.G.LQLIQQVERWSAt..
Rd_RSOR408|g34206.t1 ..........-ELL.RPLF..D..K..MAAKT-TVN.SGFEL.V.KQLQQ---WSSI...
Rd_RSOR408|g34277.t1 ..........----.IKPI..R..D..SPYSL---K.NT-NN.F.FKFIQQNSH---...
Rd_RSOR408|g34768.t1 ..........----.----..-..-..---------.-----.-.------------...
Rd_RSOR408|g34777.t1 ..........LRPL.FDKM..A..Q..DTTII-SGF.ELIK-.-.-KLNEWS--RLN...
Rd_RSOR408|g34802.t1 .......pifLR--.----..V..A..RQTTFING-.--IDL.V.RALEKYA-ANGH...
Rd_RSOR408|g34834.t1 .........lLR--.-PLF..D..K..MASNT-TVT.SGFEL.V.KKLQE-W-SQLN...
Rd_RSOR408|g34941.t1 ..........-ELL.RPLF..D..K..MAAKT-TVN.SGFEL.V.KQLQQ---WSSI...
Rd_RSOR408|g35005.t1 ..........----.----..-..-..---------.-----.-.------------...
Rd_RSOR408|g35138.t1 ..........----.----..-..-..---------.-----.-.------------...
Rd_RSOR408|g35149.t1 ..........-ELL.RPLF..D..K..MALKT-TVA.S---G.F.ELVKQLQKWSNI...
Rd_RSOR408|g35150.t1 ..........----.----..-..-..---------.-----.-.------------...
Rd_RSOR408|g35258.t1 ..........YKKL.NNMT..I..K..DNHPL-PNM.EQ---.-.-TIRRLG-----...
Rd_RSOR408|g35272.t1 ..........IRPI.YNEY..N..K..DNT------.-ITDG.V.DLIKRLQKYAADg..
Rd_RSOR408|g35305.t1 ..........----.----..-..-..---------.-----.-.------------...
Rd_RSOR408|g35313.t1 ..........LRPL.FDKM..A..Q..ETTVT-SGF.EL---.V.KKLQK-W-SILN...
Rd_RSOR408|g35361.t1 ..........IRPL.FDRF..-..V..RQTTFVDGA.D---L.L.DQLQKYI---QKg..
Rd_RSOR408|g35437.t1 ..........-TGV.NQVL..D..I..EQYPL-PKP.D----.-.-ELFTVL-----...
Rd_RSOR408|g35453.t1 ..........-DLL.APIY..L..N..VAREITF-I.NGIDV.I.RKLEKYI-LDGH...
Rd_RSOR408|g35568.t1 ..........LRPI.FNRV..A..R..KTIYI---N.S-LDL.V.KQLENYE-R--Dg..
Rd_RSOR408|g35678.t1 ........diIE--.KENM..V..R..DPFSFVEE-.-----.L.KTLPKSF-----...
Rd_RSOR408|g35977.t1 ........laP---.KFLR..V..A..RQTTFING-.--IDL.V.QALEKYV-ANGY...
Rd_RSOR408|g36010.t1 ..........----.----..-..-..---------.-----.-.------------...
Rd_RSOR408|g36080.t1 ..........-ELL.RPLF..D..K..MAAKT----.TINSG.F.ELVKQLQQWSSI...
Rd_RSOR408|g36322.t1 ..........YRRL.NAIT..I..K..DAFPL---P.RIDEI.F.DQLSDA------...
Rd_RSOR408|g36363.t1 ..........YRKL.NDVT..E..K..DNYPL---P.RIQEI.F.DTLNG-------...
Rd_RSOR408|g36540.t1 ........edARQK.PKSY..V..K..DSFSF--AR.LI---.-.-QLKQPA-----...
Rd_RSOR408|g36750.t1 ..........LRPL.FDKM..A..Q..ETTVS-SGF.E---L.V.KKLQE-W-SILN...
Rd_RSOR408|g36754.t1 ..........-ELL.RPLF..D..K..MASET----.-TVTS.G.FELVKQLQKWSKv..
Rd_RSOR408|g36781.t1 ..........--IL.QPIF..N..D..KCKE----T.NIIDG.A.SLIEELHKYIRKg..
Rd_RSOR408|g36796.t1 .......pamTR--.NKSY..I..K..DSFDFVEKM.K----.-.--------KQK-...
Rd_RSOR408|g37088.t1 ..........-NLL.APIY..L..Q..VARET-TFI.NDIDT.V.RKLEKYVS-HRY...
Rd_RSOR408|g37362.t1 .........lLRPL.FDKM..A..Q..ESTVT-SGF.XXXXS.R.NLQN--W-SILN...
Rd_RSOR408|g37422.t1 ..........IKE-.---L..R..T..TLNGV--VC.NTSKF.V.K-IISDV----K...
Rd_RSOR408|g37693.t1 ..........----.----..-..-..---------.-----.-.------------...
Rd_RSOR408|g37899.t1 ..........YKKL.NNIT..I..K..DNHPL-PN-.-MEQA.I.QLL---G-----...
Rd_RSOR408|g37911.t1 ..........----.----..-..-..---------.-----.-.------------...
Rd_RSOR408|g37956.t1 ..........-KII.RPIF..D..E..KCASTT---.-IIDG.T.SLIKELLKYIKKg..
Rd_RSOR408|g37993.t1 ..........YKKL.NNIT..I..K..DSHPL-P--.KMEQA.I.QTL---G-----...
Rd_RSOR408|g38301.t1 ..........----.----..-..-..---------.-----.-.------------...
Rd_RSOR408|g38694.t1 .........lRPLF.DKMT..L..K..TTVT--SGF.ELLKK.V.QKWCED---N--...
Rd_RSOR408|g39216.t1 ..........----.----..-..-..---------.-----.-.------------...
Rd_RSOR408|g39285.t1 ..........----.----..-..-..---------.-----.-.------------...
Rd_RSOR408|g39300.t1 ........shLR-T.SPYV..I..K..DSFDF----.-----.L.NKIKSSK-----...
Rd_RSOR408|g39381.t1 ..........----.----..-..-..---------.-----.-.------------...
Rd_RSOR408|g39407.t1 ..........-R-L.LGLL..F..N..DATYCKKFH.KAYNV.I.HAMEFYQ-KSDQ...
Rd_RSOR408|g39439.t1 ..........YKKL.NLIT..I..K..DSSPL-PNM.E--E-.-.-SIRKLG-----...
Rd_RSOR408|g39684.t1 ..........----.----..-..-..---------.-----.-.------------...
Rd_RSOR408|g39739.t1 ..........YRRL.NAVT..I..K..DAFPL---P.RIDEI.F.DQLSDA------...
Rd_RSOR408|g39974.t1 ..........----.----..-..-..---------.-----.-.------------...
Rd_RSOR408|g40122.t1 ..........----.----..-..-..---------.-----.-.------------...
Rd_RSOR408|g40393.t1 ..........----.----..-..-..---------.-----.-.------------...
Rd_RSOR408|g40475.t1 ..........----.----..-..-..---------.-----.-.------------...
Rd_RSOR408|g40485.t1 ..........----.----..-..-..---------.-----.-.------------...
Rd_RSOR408|g40524.t1 ..........--LL.APIFlrV..A..RQTTF---I.NSIDL.V.RALEKYA-ANGH...
Rd_RSOR408|g40600.t1 ..........----.----..-..-..---------.-----.-.------------...
Rd_RSOR408|g40821.t1 ..........----.----..-..-..---------.-----.-.------------...
Rd_RSOR408|g40845.t1 ..........----.----..-..-..---------.-----.-.------------...
Rd_RSOR408|g41194.t1 ..........----.----..-..-..---------.-----.-.------------...
Rd_RSOR408|g41382.t1 ..........----.----..-..-..---------.-----.-.-----------Q...
Rd_RSOR408|g41423.t1 .........lLTPIyNNVT..K..D..ITF-I---N.S-TDL.I.RKLKEYE---QKg..
Rd_RSOR408|g41607.t1 ..........----.----..-..-..---------.-----.-.------------...
Rd_RSOR408|g41807.t1 ..........-ELL.RPLF..D..K..MAAKT----.TINSG.F.ELVKQLQQWSSI...
Rd_RSOR408|g41851.t1 ..........----.----..-..-..---------.-----.-.------------...
Rd_RSOR408|g42019.t1 ..........----.----..-..-..---------.-----.-.------------...
Rd_RSOR408|g42294.t1 ..........----.----..-..-..---------.-----.-.------------...
Rd_RSOR408|g42990.t1 ..........----.----..-..-..---------.-----.-.------------...
Rd_RSOR408|g43091.t1 ..........----.----..-..-..---------.-----.-.------------...
Rd_RSOR408|g43277.t1 ..........----.----..-..-..---------.-----.-.------------...
Rd_RSOR408|g43515.t1 ..........-ELL.RPLF..-..-..DKMAL---K.STVTS.G.FELVEQLQKCSKd..
Rd_RSOR408|g43539.t1 ..........----.----..-..-..---------.-----.-.------------...
Rd_RSOR408|g43812.t1 ..........YRRL.NAIT..I..K..DAFPL---P.RIDEI.F.DQLSDA------...
Rd_RSOR408|g44113.t1 ..........----.----..-..-..---------.-----.-.------------...
                                                                                 

AI1M_Yeast           ..-----.WFIEVDLKKCFD.TIS.HDLIIKE.LKRY.......................
Athena_Av            ..LNSST.LFVTFDINNLYT.ILPqEESLMIL.GQFLre.....................
Athena_Hc            ..-----.------------.---.-------.----.......................
Athena_Pr            ..-----.------------.---.-------.----.......................
AthenaL2_Av          .nLKQET.VLCTIDVADLYT.MIPqVEGVLSL.KKMMnyl...................n
AthenaL3_Av          .nLRKDS.LLCTIDVSDLYT.MIPqVEGVLSL.KKML.......................
AthenaM_Av           ..-TSST.TFISMDVTDLYT.MIP.QEGGVIA.IKRLl......................
AthenaO_Av           ..LNRQT.QFATMDVSDLYT.MVP.QEGGIQA.IKKMlrifh...............idq
BEL_Drome            ..FRQHQ.YVLCADVEKMFR.GIKvFK-----.----.......................
Cer1_Caeel           ..-GKK-.LYTVFDMIAGFW.QIPl-D-----.----.......................
Cercyon_Sm           .qINDDE.LMISFDVTALFT.SIE.PNLAKET.LS-Lll....................t
COB3_Marpo           ..-----.WWLEFDIRKCFD.TIN.KKILMSI.LSET.......................
COI1_Podan           ..-----.WFIEGDIKGFFD.NID.HHILEKL.LVKH.......................
Copia_Drome          ..-QYNL.KVHQMDVKTAFL.NGTl-K-----.----.......................
CRE1_Crifa           ..-EEHE.YLVALDGVNAYN.TMS.RAHILQA.V---.......................
CRE2_Crifa           ssD----.TLVALDATNAYN.RMS.RRHILEA.AYA-.......................
CZAR_Tcruzi          .kG----.SVAMLDGRNAYN.AIS.RTAILSA.VYGN.......................
DIRS1_Dictyo         ..-KQGY.YMVKLDIKKAYL.HVLv-D-----.----.......................
Doc_Drome            ..HREYC.TAIFLDVAQAFD.RVW.LDGLLFK.IIKL.......................
dpol_DHBV            ..-PVGM.PRISLDLSQAFY.HLPlN------.----.......................
dpol_HBV             ..LSSNL.SWLSLDVSAAFY.HLPlHPAAMPH.LLVGsin..................hq
DRE_Dictyo           tkEDMEP.IITFYDFEKAFD.SIS.HNAILRT.LAHL.......................
EC67_Ecoli           ..-----.IILNIDLKDFFE.SFN.FGRVRGY.---F.......................
EC86_Ecoli           ..-----.FILNIDLEDFFP.SLT.ANKVFGV.----.......................
EC107_Ecoli          ..-----.QILKLDIENFFD.SIS.WLQVWR-.V---.......................
GilM_Giain           .rT---H.HLLTVDVRNAFN.SVP.HSVILFA.LRRA.......................
Gypsy_Drome          ..-KAK-.FFTTLDLKSGYH.QIYl-A-----.----.......................
Hebe1_Av             prRRRHS.AVILFDIKAAFD.SVW.HDGLIYK.LNGL.......................
Hebe2_Av             esPRRHS.AVVLFDIKAAFD.SVW.HGGLIYK.LDDL.......................
Hebe7_Av             prRRRHS.AVILFDIKAAFD.SVW.HDGLIYK.LNDL.......................
Hebe8_Av             prRRRHS.AVILFDIKAAFD.SVW.HDGLIYK.LNDL.......................
Hebe10_Av            prRRRHS.AVILFDIKAAFD.SVW.HDGLINK.LNDL.......................
I_Drote              ..-KMHT.SLVTLDFSRAFD.RVG.VHSIIHQ.LQEW.......................
Jockey_Drome         ..NKEYA.VGAFLDIQQAFD.RVW.HPGLLYK.AKRL.......................
Juno1_Av             ..-----.YYTTIDFKSGYF.QVG.LD-----.----.......................
Juno2_Av             ..-----.YFSKFDFKAGYF.QVP.LD-----.----.......................
Juno3_Av             ..----Q.YFSKLDFQGGYH.QVP.ID-----.----.......................
Juno4_Av             ..-----.YYTTIDFKSGYF.QVG.LD-----.----.......................
Juno4a_Av            ..-----.YFTTLDMKQGYW.QVP.IE-----.----.......................
Juno4b_Av            ..-----.YFTTLDLKSGYW.QIP.ID-----.----.......................
Lian_Aedae           ..QKQSC.LGVFLDIEGAFD.NVS.FDAILEA.ARNH.......................
LINE1_Human          tnH----.MIISIDAEKAFD.KIQ.QPFMLKP.LNKL.......................
LINE1_Wolf           .rKTKNH.MILSLDAEKAFD.KIQ.HPFLIKT.LQSV.......................
LtrA_Lacla           ..-----.WFVEGDIKGCFD.NID.HVTLIGL.INLK.......................
Mag_Av               ..--NGK.RFTKIDLSDAYL.QIE.LD-----.----.......................
Maui_Takru           ..HGLVS.MLVLLDLSAAFD.TVD.HSILLQR.LEHV.......................
Mdg3_Drome           ..--EKT.VFTKLDLKNGFF.HVH.VK-----.----.......................
Micropia_Drome       ..-----.WFTTMDLQNGFF.HVA.VE-----.----.......................
MX65_Myxxa           ..-----.VVLKLDLKDFFP.SVT.FARVRGL.LIAL.......................
Neptune_Fr           lkIPADS.YFFSMDVDSLYT.NIPiESGINCI.RNIFek.....................
NeSL_Caeel           ..KRRNL.AVAWLDLTNAFG.SIP.HELIEYA.LTAY.......................
orf2_Calot           ..----K.WVLDADISKCFD.KIN.HEKLLTK.INTF.......................
Pao_Bmori            ..FRQHN.ITATADIKEMFI.QVKl-R-----.----.......................
Pat_Panre            ..-PKSG.FMLTFDMKSGYH.QARmAD-----.----.......................
Penelope1_Av         ..-NKTY.VKCSFDVESLYT.NVP.VKEAIEI.VLDYmye...................p
Penelope1a_Av        ..KEKTY.IKCSFDVESLYT.NVP.VKKAIEI.TLDYmyk...................p
Penelope2_Av         .eYKNNQ.VMCSFDVDSLYT.NVPvEEAINIV.VNNL.......................
Penelope2a_Av        ..-NMND.MMISLDVESLFT.NVP.VHEAVDL.ATKIil....................d
Penelope3_Av         ..-NSQI.KMMSFDITSLFT.NVP.LDRTIEI.ILDKlyglqhtcty.....sdkkrddw
Penelope3a_Av        ..-MNEH.KLLSYDAISLFT.NVPlQKTINFI.LEEKygsfcdckivktnkrkrkkkikc
Penelope3b_Av        ..--EKI.KMVSFDIVSLFT.KVPlVRTIQLI.LEQMygpehtciys.....kdmkreew
Penelope5a_Av        ..-HANK.KMISFDVTSLFT.NVP.LTYTIDI.ILDHmyptcpsv........cannsrn
Penelope_Dv          .qIREEE.TLVSFDVVSLFP.SIPiELALDTI.RQKWtk.....................
pol_BAEVM            ..-PDYS.WYTVLDLKDAFF.CLPl-A-----.----.......................
pol_CERV             ..-GKK-.IYSSFDCKSGLW.QVLl-D-----.----.......................
pol_HTLV2            ..-TALP.HLQTIDLTDAFF.QIPl-P-----.----.......................
Poseidon_Tn          .hLESGE.TMVSFDVTSLFT.CIPtSEATEAI.HKRLlld..................kn
pseudo_Shark         fpGP-QH.LIFTMDVQSLYT.YIPhADGLKAF.RFFLsr.....................
R1_Dromr             ..RYASC.YIATLDVSKAFD.SVA.HDAVFNT.VTAY.......................
R2_Drome             ..HFRSC.YIANLDVSKAFD.SLS.HASIYDT.LRAY.......................
R4_Av                .qTQRPI.SVAWIDYAKAFD.SLP.HSYIKWL.ISAVqvpk.................al
R9_4_Av              ..LNKNPiYACLVDVSKAFD.SVS.HQSIVRA.LTMN.......................
R9_Av                ..NKNSI.YACLVDVSKAFD.SVS.HQSIVRA.LTMN.......................
R9a_Av               ..RKRDI.NVCLIDVAKAFD.SVP.HESIFRA.LTRH.......................
RTE1_Av              ..QGKKI.YNCFIDFQKAFD.TIK.HKIIWAM.LKSY.......................
RTE2_Av              ..FNKPL.FMCFIDITKAYD.SVN.RELLWKV.CRSY.......................
RTE3_Av              ..VKHDL.YLCFLDYTKAFD.KVK.HDSLFQI.LEKL.......................
RTE4_Av              ..KKIPI.YITFIDFKKSFD.SIN.RQTMFDI.LRHY.......................
RTE_BovB_Av          ..YQKEF.YLCFIDYSKAFD.CVD.HEKLWSV.LLEM.......................
SART1_Bommo          .sRGGVL.LAVSIDISNAFN.TVP.WSTILES.LRFH.......................
SLACS_Trybg          .kG----.SLAMLDGRNAYN.AIS.RRAILEA.V---.......................
Soliton1_Av          ..MNTAA.AALFVDFSTAFN.QLW.FNGLWLK.LMNL.......................
Soliton2_Av          .aGNIPT.LAVYVDYQKAYD.KVW.HKGLLVK.LKRL.......................
Soliton3_Av          ..ANMPT.LAIYVDYKKAYD.KVW.HAGLIVK.LRDL.......................
Soliton4_Av          ..ANMPC.LALCFDFKKAYD.AVW.HTGTIVK.LNRL.......................
Soliton5_Av          ..GNVPV.LGLYVDYKKAYD.LMW.HKGLIVK.LHRM.......................
Soliton6_Av          .aNNRPA.LIVFVDFMSAFD.RMW.HPALIST.LVKL.......................
Soliton6a_Av         acN-RPA.LVIFVDFLSAFD.RMW.FPSLIST.LMRL.......................
Soliton6b_Av         acN-RPA.LAIFIDFLSAFD.RMW.YPMLIRN.LIEL.......................
Soliton7_Av          ..NSSPV.ATIFVDFKAAFD.QLW.FEGCIGK.LRRM.......................
Soliton8_Av          .sNSAPV.CSMFIDFRAAFD.QIW.HCGCVGK.LRRM.......................
Soliton9a_Av         ..NSEPI.CTIFIDLKSAFD.QIW.HSGCIGK.LKQL.......................
Soliton9b_Av         ..NSEPI.CTIFIDFKSAFD.QLW.HSGCIGK.LRNI.......................
Ta11_Arath           ckKKY--.MAIKTDMSKAYD.RVE.WSFLRAL.MLKM.......................
Tad1_Neuro           wkLGAVT.SLMLLDLKGAFD.RVN.HRWLLHT.LWEM.......................
TelKA1_Av            ..--ESK.FISTLDLRSGYW.QVE.MD-----.----.......................
TelKA1a_Av           ..-----.FVSTLDLRSGYW.QVE.MD-----.----.......................
TelKA2_Av            ..-----.FISTLDLRSGYW.QVE.MD-----.----.......................
TelKA3a_Av           ..-----.FFSTLDLRSGYW.QVE.MK-----.----.......................
TelKA3b_Av           ..-----.FFSTLDLRSGYW.QVE.MD-----.----.......................
TelKA4_Av            ..---AC.YFSSMDLRSGFW.QIE.LN-----.----.......................
TERT1_Calb           .gEIPKL.FILKFDMKECYD.RLS.QPVLMKK.LEELfvd...................k
TERT_Giain           ..----I.YMVTTDMITAFE.SVS.VPRLLYY.ISHYikq..................pn
TERT_Ratno           ..R---M.YFVKADVTGAYD.AIP.QGKLVEV.VANMial..................rn
TERT_Schpo           mfG-RKK.YFVRIDIKSCYD.RIK.QDLMFRI.VKKKldt..................lf
Tf2_Schpo            ..-GST-.IFTKLDLKSAYH.LIRv-R-----.----.......................
Tnt1_Tobac           ..-SLDL.EVEQLDVKTAFL.HGDl-E-----.----.......................
TRAS1_Bommo          ..EKRII.TIVSLDIEGAFD.SAW.WPALEVR.LAEE.......................
TRS1_Trybr           ptHQSRT.GAVFVDYK-AFD.TVD.HDKIARE.MHRM.......................
Tx1_Av               ..IRDPI.GIVLWDQEKAFD.RIN.HRYLVGV.LNAF.......................
Ty3_Caeel            ..--GKK.LYTVFDMIAGFW.QIP.LD-----.----.......................
Ty3_Yeast            ..-GNAQ.IFTTLDLHSGYH.QIP.ME-----.----.......................
Vesta1a_Av           ..-TGYR.YFSKLDLKSGFY.QIPiRE-----.----.......................
Vesta1b_Av           ..-EGYN.YFSKLDLKSGFY.QIPiCD-----.----.......................
Vesta2_Av            ..-SGYK.FFSKLDMKSGFW.QIP.IK-----.----.......................
Vesta3_Av            ..-AGYS.YFSKFDLRSGFW.QLP.IN-----.----.......................
Vesta4a_Av           ..-MGYK.YFSKLDLKSGYH.QFK.LP-----.----.......................
Vesta4b_Av           ..-KGFK.YFSKLDLKSGYH.QFK.IP-----.----.......................
Vesta5_Av            ..-----.YYSKLDLKSGYF.QIP.IK-----.----.......................
Vesta6a_Av           ..-GGHS.WFTKIDMKAGYH.QIPiRN-----.----.......................
Vesta6b_Av           ..-----.IFSKLDLKSGYF.QIPiHQ-----.----.......................
Vesta6c_Av           ..-----.YFTKLDLKSGYF.QIPiAE-----.----.......................
Vesta7_Av            ..-----.LITKMDLRSGYH.QIRiHP-----.----.......................
Vesta_Pr             ..-EGYK.YFSKLDLKSGFY.QIPiRH-----.----.......................
YM40_Marpo           ..-----.WMIEGDIKGYFD.NID.HHLLAGF.IAEL.......................
Zepp_Chlvu           thQPG--.VQVFLDFEKAFD.RLD.RAWIERC.MAAV.......................
Rd_RSOR408|g2269.t1  ..-QRND.LMLSLDVEPLFT.NIP.VHETIYL.PIKI.......................
Rd_RSOR408|g3534.t1  ..-----.------------.---.-------.----.......................
Rd_RSOR408|g5425.t1  ..----N.YFSKLDLKTGYH.QIPiHS-----.----.......................
Rd_RSOR408|g7539.t1  ..-----.------------.---.-------.----.......................
Rd_RSOR408|g7540.t1  ..-----.------------.---.-------.----.......................
Rd_RSOR408|g8252.t1  ..-----.YFSSMDLRSGFW.QIA.LD-----.----.......................
Rd_RSOR408|g8731.t1  ..-GGYK.FFSKLDMKSGFC.QIP.IK-----.----.......................
Rd_RSOR408|g9258.t1  ..-NLPG.LMCSLDVSSLFT.NVP.LDKAIDI.AIKKiklf.................hp
Rd_RSOR408|g9591.t1  ..RRDPI.GIIQWNQEKAFD.RVN.HNYLFET.LKQF.......................
Rd_RSOR408|g10962.t1 ..-----.------------.---.-------.----.......................
Rd_RSOR408|g11226.t1 ..-----.------------.---.-------.----.......................
Rd_RSOR408|g12157.t1 ..-----.------FQKAFD.TIK.HKIIWVV.LKSY.......................
Rd_RSOR408|g12158.t1 .nMRQET.LFCTIDVADLYT.MVP.QTEGVLS.LKKMldhlk...............lkq
Rd_RSOR408|g12628.t1 ..-GGYQ.FFSKLDMKSGFW.QIPiIE-----.----.......................
Rd_RSOR408|g12855.t1 ..LKSTT.YFVSLHIKNSYT.SIT.HSQLLNT.LKCFfddfv..............meet
Rd_RSOR408|g14889.t1 ..--STL.KMVSFDIVNLYT.NVPiDETINII.LKELye....................n
Rd_RSOR408|g15122.t1 ..-GGYK.FFSKLDRKSGFW.QIP.IK-----.----.......................
Rd_RSOR408|g15131.t1 ..--KGA.WMNKADIQDAFK.LLP.IK-----.----.......................
Rd_RSOR408|g16153.t1 ..-----.------------.---.-------.----.......................
Rd_RSOR408|g16293.t1 ..-----.FVSTLDLRSGYW.QVE.MD-----.----.......................
Rd_RSOR408|g16608.t1 ..NSAPV.CTIFVDFHAAFD.QLW.FLGCIGK.LRNL.......................
Rd_RSOR408|g16664.t1 ..FKSAT.KFITADVTDLYT.MIP.RQGALET.FARFclkhs..............krgk
Rd_RSOR408|g17087.t1 .nMRQET.LFCTVDVADLYT.MAP.QTEGVLS.LKKIldylr...............lkq
Rd_RSOR408|g17331.t1 ..-----.------------.---.-------.----.......................
Rd_RSOR408|g18781.t1 .nMNQNT.IFCTIDGIDLYT.MIPhVEGVLS-.LKKMldylk...............lkk
Rd_RSOR408|g19012.t1 .hFRSTT.KFVTVDVTDLYS.MIA.RQGALEA.LMRFfekh.................sd
Rd_RSOR408|g19034.t1 ..-GGYN.FFSKLDMKSGFW.QLP.IK-----.----.......................
Rd_RSOR408|g19166.t1 ..-----.------------.---.-------.----.......................
Rd_RSOR408|g19309.t1 ..-----.YYTTIDFKSGYF.QVG.LD-----.----.......................
Rd_RSOR408|g19493.t1 .lLKPTT.LLCTFDITDLYT.MLP.QEEAIAI.LKQFlle..................fg
Rd_RSOR408|g19610.t1 ..---YQ.FFFKLGMKSGFW.QIP.IK-----.----.......................
Rd_RSOR408|g20119.t1 ..LTPTT.SFVTIDVTGLYT.MIP.QERGITA.IKRL.......................
Rd_RSOR408|g20274.t1 ..----T.YFTKFDFKEGYF.QVP.LD-----.----.......................
Rd_RSOR408|g20287.t1 ..MKKET.ILCTVDVADLYT.MSPqVEGVLT-.LKKMld.....................
Rd_RSOR408|g20369.t1 .lGSGYK.FFSKLDMKSGFW.QIP.IE-----.----.......................
Rd_RSOR408|g20514.t1 ..-EKTY.IMCSFDVESLYT.NVP.IEEAIET.TLNYiyk...................p
Rd_RSOR408|g20625.t1 .nMKQEI.LLCTIDVVDLYT.MIPqVEGVLT-.LKKMld.....................
Rd_RSOR408|g21192.t1 ..-----.------------.---.-------.----.......................
Rd_RSOR408|g21494.t1 ..LTSTT.LFVTFDMADLYT.MIP.REDTIAA.LRRYiddvfmttnl....tteeilqel
Rd_RSOR408|g21498.t1 ..LSRNN.KMISFDIQSLFT.NIPvRETIEII.CNKLyctd................pkl
Rd_RSOR408|g21676.t1 .lFKSTT.LFCTFDIRNLYT.MLP.QDEALDI.LIEFlqfhg...............ytk
Rd_RSOR408|g22062.t1 ..-----.YYTTIDFKSGYF.QVG.LD-----.----.......................
Rd_RSOR408|g22075.t1 ..FQTTT.KFIIIDVTDLYT.IIP.REGALHA.LMRFleknsh............hgkvg
Rd_RSOR408|g22100.t1 ..-----.-----------D.KMA.QETTVSS.GFELkmldyl.............kmkk
Rd_RSOR408|g22271.t1 ..LQPTT.LFIKFNIDKLCI.TFS.HEQVIEA.LKYFldhyts.............nhdl
Rd_RSOR408|g22272.t1 ..LQTNT.LFASVHINDLCT.IIP.HEQLMET.LQCFlyqyv..............sdgq
Rd_RSOR408|g22291.t1 .lLKPTT.LFCTFDIRNLYT.MLL.QEEALNI.LVEFlhvhg...............ykk
Rd_RSOR408|g22608.t1 ..IEPNE.YLASLDVEDLYT.NVP.VTRAIDIvINELgy....................s
Rd_RSOR408|g22789.t1 ..----Q.KFTKLDLSDAYL.QVE.LD-----.----.......................
Rd_RSOR408|g23328.t1 ..MCQET.LFCTIDVMDLYT.MVPqIEGVL-A.LKKMldhlk...............lkq
Rd_RSOR408|g23443.t1 ..----T.YYTKFDFKSGYF.QVP.LS-----.----.......................
Rd_RSOR408|g23501.t1 ..-GSYK.FFSKLDMKSGFW.QIP.IK-----.----.......................
Rd_RSOR408|g23880.t1 ..-----.------------.---.-------.----.......................
Rd_RSOR408|g24334.t1 ..LTSTT.LFVTFDVTDLYT.IIP.RDGAIAA.LRRFcqkysi............ngkig
Rd_RSOR408|g24379.t1 ..-----.-----DLKSGYF.QIPiHE-----.----.......................
Rd_RSOR408|g24484.t1 ..-----.------------.---.-------.----.......................
Rd_RSOR408|g24645.t1 .nMRQET.LFCTIDVMDLYT.MVPqVEGVLAL.RKMLeyfk................lkq
Rd_RSOR408|g24706.t1 ..-----.YFTKFDFKAGYF.QVP.LD-----.----.......................
Rd_RSOR408|g24955.t1 ..-----.------------.---.-------.----.......................
Rd_RSOR408|g25001.t1 ..-----.------------.---.---LKKM.LDHL.......................
Rd_RSOR408|g25002.t1 .nMRQET.LFCTIDVADLYT.MVP.QTEGVLS.LKKMldhlk...............lkq
Rd_RSOR408|g25322.t1 ..----M.HYTKFDFKSGYF.QVP.LS-----.----.......................
Rd_RSOR408|g25770.t1 .nMRQET.LFCTIDVMDLYT.MVP.QTEGVLS.LKKMld.....................
Rd_RSOR408|g25863.t1 ..-----.FISTLDLRSGYW.QVE.MD-----.----.......................
Rd_RSOR408|g26069.t1 ..----T.YYTKFDFKSGYF.QVP.LS-----.----.......................
Rd_RSOR408|g26169.t1 .nMKQEI.LLCTIDIADLYR.MIPqVEGVLA-.LKKMldhln...............lkq
Rd_RSOR408|g26492.t1 ..LTSTT.LFVIFDVTDLYT.MIP.RDGAIAA.LRRFcqkys..............tngk
Rd_RSOR408|g26604.t1 .hLKSST.LFCTFDITNLYT.MLP.QDESIR-.----.......................
Rd_RSOR408|g26731.t1 ..-----.YFTKFDFKAGYF.QVP.LD-----.----.......................
Rd_RSOR408|g26825.t1 .yLKPTT.KFITADVENLYT.MIP.REGGINA.LIRFldkysk............yrkig
Rd_RSOR408|g26948.t1 ..-GGHS.WFTKLDLKSGYY.QIPiHQ-----.----.......................
Rd_RSOR408|g27482.t1 ..--STF.KMASFDIVNLYT.NVPvDETINII.LKELyenr.................pv
Rd_RSOR408|g27581.t1 ..-----.------------.---.-------.----.......................
Rd_RSOR408|g27602.t1 ..-----.YFTKLDLKSGYH.QIRiHP-----.----.......................
Rd_RSOR408|g27878.t1 ..-----.------------.---.---LLRF.LQKHsk.....................
Rd_RSOR408|g27952.t1 .lLLPKT.YFATFKIHDLYT.KIS.HSALLEA.LNIFlmn..................pl
Rd_RSOR408|g28054.t1 ..-----.------------.---.-------.----.......................
Rd_RSOR408|g28073.t1 ..--STF.KMVSFDIVNLYT.NVPvDETINII.LKELye.....................
Rd_RSOR408|g28148.t1 .nMCQET.LFCTIDVADLHT.MVP.QTEGVLS.LKKMqivkqisns.......gglyfry
Rd_RSOR408|g28149.t1 ..-----.YYTTIDFKSGYF.QVG.LD-----.----.......................
Rd_RSOR408|g28175.t1 ..-----.YFTKFDFKAGYF.QVP.LD-----.----.......................
Rd_RSOR408|g28235.t1 ..LLPTT.LFVTFDVSNLYT.MIP.RDGAIFA.LQKFlykya..............enrr
Rd_RSOR408|g28284.t1 ..-----.------------.---.-------.----.......................
Rd_RSOR408|g28398.t1 ..-GGHQ.YYTKLDLRSGYF.QIP.IR-----.----.......................
Rd_RSOR408|g28403.t1 .yFNAST.LFITFDITNLYT.MLP.QEESLAI.LAEF.......................
Rd_RSOR408|g28405.t1 ..-----.YYTTIDFKSGYF.QVG.LD-----.----.......................
Rd_RSOR408|g28474.t1 ..NSSPV.AMIFVDFKSAFD.QLW.FEGCLGK.LRRI.......................
Rd_RSOR408|g28475.t1 ..LKPQT.LFCTFDINNLYT.MLP.QDESIRI.LGDFlrq..................hv
Rd_RSOR408|g28549.t1 ..---TT.LFLIFDVSDLYT.MIP.RDRALVV.LGRFctkygk............drkig
Rd_RSOR408|g28727.t1 ..-----.------------.---.-------.----.......................
Rd_RSOR408|g28764.t1 ..KRQHS.AVIFFDIKAAFD.TVW.FDGIIYK.LCDL.......................
Rd_RSOR408|g29040.t1 ..LLPTT.LLVTFDVTNLYT.MIP.RDGAIIA.LQKFlykhg..............enrr
Rd_RSOR408|g29220.t1 ..MNENT.IFCTINVIDLYT.MIPqVEGVLSL.KNMLdyl..................kl
Rd_RSOR408|g29306.t1 ..-----.-MFSFDIVSLYT.NIP.LAETIQI.ILDYlykd................rts
Rd_RSOR408|g29317.t1 ..-----.FYTKLDLKSGYF.QLPiHE-----.----.......................
Rd_RSOR408|g29357.t1 .yFNSST.LFITFDITNLYT.MLP.QEESLAI.LTEFlhthn...............cer
Rd_RSOR408|g29358.t1 ..LRPTT.LFASFNINDLCL.NFS.HQQVMNA.LEYFfnsyit.............sdhl
Rd_RSOR408|g29469.t1 ..-QGYK.YFSKLDLKSGFY.QIP.IN-----.----.......................
Rd_RSOR408|g29477.t1 .hLKPTT.LFCTFDINNLYT.MLP.QQESLDI.LVEFlqtfe...............ksh
Rd_RSOR408|g29518.t1 ..-RQET.LVCTIDVADLYT.MVPqIEGVLSL.KKMVd......................
Rd_RSOR408|g29600.t1 ..LLAST.QFVTFDVSDLYT.MIP.RNGALEA.LGRFlvqns..............trgk
Rd_RSOR408|g29696.t1 .yLTSTT.LFVIFDVTDLYT.MIP.RDGAIAA.LTRFce.....................
Rd_RSOR408|g29843.t1 ..LRPTT.LFASFNINDLCL.NFS.HEQVITA.LEHFlisyis.............sdyt
Rd_RSOR408|g29940.t1 .nMRQET.LLCTIDITDLYT.MVP.QTEGVLS.LKKMldhlk...............lkq
Rd_RSOR408|g29941.t1 .nIRQET.LFCTIDVADLYT.MIP.QTEGVLS.LKKMldhlk...............fkq
Rd_RSOR408|g30030.t1 ..-----.------------.---.-------.----.......................
Rd_RSOR408|g30444.t1 ..--GHQ.YYTKLDLRSGYF.QIP.IR-----.----.......................
Rd_RSOR408|g30513.t1 ..--GYK.FFLKLDMKSGFW.QIP.IE-----.----.......................
Rd_RSOR408|g30641.t1 ..-----.FISTLDLRTGYW.QVE.MD-----.----.......................
Rd_RSOR408|g30657.t1 .nMNQDT.IFCIIDVLDLYT.MIPqVEGVLSL.KKMLdylk................lkk
Rd_RSOR408|g30667.t1 .yLTSTT.LFVIFDVTDLYT.MIP.RDGAIAA.LRQFcqkys..............vngk
Rd_RSOR408|g30812.t1 ..-----.-MVSFDVVSLFT.NVP.LTYTIDF.VLDQmyptckkpc......lklpraeq
Rd_RSOR408|g30855.t1 ..FQATT.KFIIIDVTDLYT.MIP.REGALHT.LMRFleknsh............hgkig
Rd_RSOR408|g30971.t1 .yFNSST.LFITFDITNLYT.MLP.QEESLAI.LAEFlhvhh...............ces
Rd_RSOR408|g30990.t1 ..PNKPF.TVVSADLEWFGP.SIS.HEIIHIF.LEFC.......................
Rd_RSOR408|g31141.t1 .hLKPST.LFCTFDINNLYT.MLP.QDESIRI.LGDFl......................
Rd_RSOR408|g31303.t1 ..-----.------------.---.-------.----.......................
Rd_RSOR408|g31545.t1 ..-----.YYSKFDLKSGYH.QVP.ID-----.----.......................
Rd_RSOR408|g31583.t1 ..LTSTT.FYVIFDVTDLYT.MIP.RDGAIAA.LTRF.......................
Rd_RSOR408|g31601.t1 ..LSPTT.KFITADVKNLYT.MIP.KGGALDA.LYRFcvkhg..............kdgk
Rd_RSOR408|g31602.t1 ..FHETT.YFITFNIHDICT.KFS.HQQALKA.LENFlekhgs............qlqet
Rd_RSOR408|g31874.t1 .hLKTST.YFCTFDITNLYT.MIP.QDESIKI.LGLFlrhyv...............gey
Rd_RSOR408|g31880.t1 ..MNGNT.ILCTIDVVDLYT.MIPqVEGVLS-.----.......................
Rd_RSOR408|g32191.t1 ..--GHS.YFTKLDLKSGYF.QIP.IQ-----.----.......................
Rd_RSOR408|g32277.t1 ..-----.-MCGFDVESLYT.NAP.VEEAIET.TLNYiyk...................p
Rd_RSOR408|g32295.t1 ..-PSYQ.YFSKLDLKSGFY.QIP.IR-----.----.......................
Rd_RSOR408|g32571.t1 .yLKSTT.KFITADVENLYT.MIP.REGGIDA.LLRFleky.................sk
Rd_RSOR408|g32652.t1 ..-GGYN.FFSKLDMKSGFC.QIL.IK-----.----.......................
Rd_RSOR408|g32667.t1 ..-----.YFTKLDLKSGYH.QIRiHP-----.----.......................
Rd_RSOR408|g32677.t1 ..-GGHC.FYSKLDLKSGYF.QIPiHE-----.----.......................
Rd_RSOR408|g32829.t1 ..-----.YFTKLDLKSGYF.QIPiVE-----.----.......................
Rd_RSOR408|g32866.t1 .yLTSTT.LFVTFDVTDLYT.MIP.HDGAIAA.LRRFcqkysi............ngkig
Rd_RSOR408|g32867.t1 ..LRPTT.LFVSFNIDNLCL.NFS.HQQVMDA.LEHFlnsyis.............shhs
Rd_RSOR408|g32891.t1 ..KRQHS.AVIFFDIKAAFD.IVW.FDGIIYK.LFDL.......................
Rd_RSOR408|g32923.t1 ..-----.FISTLDLRTGYW.QVE.MD-----.----.......................
Rd_RSOR408|g33069.t1 .yFNAST.LFITFDITNLYT.MLP.QEESLVI.LAEFlrthn...............cer
Rd_RSOR408|g33072.t1 .lLKPTT.LFCTFDIRNLYT.MLP.QEQALNS.LMTFlhvhg...............yrk
Rd_RSOR408|g33085.t1 .nMRQET.LFCAIDVMDLYT.MVP.QTKGVLS.LKKMldhlq...............lkq
Rd_RSOR408|g33110.t1 ..-----.-MISFDIDNLYT.NVPvHEAINIT.LDMLyk....................r
Rd_RSOR408|g33111.t1 ..-----.-MISFDIDNLYT.NVPvHEAINIT.LDMLyk....................r
Rd_RSOR408|g33180.t1 .iLHQET.LLCTMDVLDLYYlNIK.Q------.INGL.......................
Rd_RSOR408|g33483.t1 .nINQET.LFCTIDVVDLYT.MIPqVEGVLS-.LKKMsdyln...............lkq
Rd_RSOR408|g33549.t1 .yLTSTT.LFVIFDVTDLYT.MIP.RDGAIAA.LTRF.......................
Rd_RSOR408|g33775.t1 ..-----.YYTTIDFKSGYF.QVG.LD-----.----.......................
Rd_RSOR408|g33823.t1 ..---SK.YFSKLDFHGGYH.QIP.ID-----.----.......................
Rd_RSOR408|g33872.t1 .nMRQET.LFCTIDVANLYT.MVPqIEGVLSL.KKMLdylk................lkq
Rd_RSOR408|g33975.t1 ..-QKNE.NMISFDVQSLYP.NVP.TEEAIKL.AVDLiwk..................kn
Rd_RSOR408|g34032.t1 .lLKPTT.LFCTFDIRNLYT.MLP.QEKALNI.LMKFlhvhg...............ytr
Rd_RSOR408|g34033.t1 .lLKPTT.LFCTFDIRNLYT.MLP.QEEALNI.LMEFlhvhg...............ytk
Rd_RSOR408|g34126.t1 .lFKPST.LFCTLDIRNLYT.MLP.QEEALNI.LVEFlrvrg...............yek
Rd_RSOR408|g34163.t1 ..-----.------------.---.-------.----.......................
Rd_RSOR408|g34174.t1 ..-----.------------.---.-------.----.......................
Rd_RSOR408|g34175.t1 ..LKPTA.QLCTFDITDLYT.MLP.QE-----.----.......................
Rd_RSOR408|g34203.t1 .yLTPAT.SFVTMDVTDLYT.MIP.QEGGVTA.IKKLme.....................
Rd_RSOR408|g34206.t1 .nMRQET.LFCTIDVMDLYT.MVP.QTEGVLS.LKKMldhlk...............lkq
Rd_RSOR408|g34277.t1 ..LSKNN.KMISFDIQSLFI.NIPvRETIEII.CNKL.......................
Rd_RSOR408|g34768.t1 ..-----.------------.---.-------.----.......................
Rd_RSOR408|g34777.t1 ..MNENT.IFCTIDVIDLYT.MIPqVEGVLSL.KNMLdylk................lkk
Rd_RSOR408|g34802.t1 ..LKPTT.LFITFDVENLYT.MIP.RQGALEV.LLQFlern.................lr
Rd_RSOR408|g34834.t1 ..IKKET.VLCTIDVADLYT.MIPqVEGVLT-.LKKMld.....................
Rd_RSOR408|g34941.t1 .nIRQET.LFCTIDVTDLYT.MVP.QTEGVLS.LKKMldhlk...............lkq
Rd_RSOR408|g35005.t1 ..-----.------------.-LP.QDEALDI.LQEFlivhg...............ytk
Rd_RSOR408|g35138.t1 ..-----.------------.---.-------.----.......................
Rd_RSOR408|g35149.t1 .nMRQET.LFCTVDVADLYT.MVP.-------.----.......................
Rd_RSOR408|g35150.t1 ..-----.------------.---.-------.----.......................
Rd_RSOR408|g35258.t1 ..-GGYK.FFSKLDMKSGFW.QIP.IK-----.----.......................
Rd_RSOR408|g35272.t1 .hLKPWT.LFCIFDINNLYT.MLP.QDESIRI.LGNFlrqhv...............ger
Rd_RSOR408|g35305.t1 ..-----.------------.---.-------.----.......................
Rd_RSOR408|g35313.t1 ..MNGNT.IFCTIDVVDLYT.MIPqVEGVLSL.KKMLdylk................lkk
Rd_RSOR408|g35361.t1 .yFNSST.LFITFDITNLYT.MLP.QEESLVI.LAEFlrthn...............cer
Rd_RSOR408|g35437.t1 ..-NGGE.KFTKIDLSDAYL.QVQ.LD-----.----.......................
Rd_RSOR408|g35453.t1 ..FQATT.KFIIIDVTDLYT.MIP.REGALHA.LMRFlekn.................sr
Rd_RSOR408|g35568.t1 .nLSSST.KFITADVKNLCT.MIP.KGGALDA.LYRFcvkhg..............kdgn
Rd_RSOR408|g35678.t1 ..--SNY.KMVSFDISSLYT.NVP.LDETIEI.ILKNlyet................rat
Rd_RSOR408|g35977.t1 ..LKPTT.LFITFDVENLYT.MIP.RQGALEV.LLQFlernlr............nnkig
Rd_RSOR408|g36010.t1 ..-----.------------.---.-------.----.......................
Rd_RSOR408|g36080.t1 .nIRQET.LFCTIDVTDLYT.MVP.QTEGVLS.LKKMldylk...............lkq
Rd_RSOR408|g36322.t1 ..----T.YYTKFDFKSGYF.QVP.LS-----.----.......................
Rd_RSOR408|g36363.t1 ..---SK.YFSKLDFHGGYH.QIP.ID-----.----.......................
Rd_RSOR408|g36540.t1 ..--AND.IMISLDVESLFT.NVP.VYEAVEL.AIKIii....................d
Rd_RSOR408|g36750.t1 ..MNQNT.IFCTIDVIDLYT.MIPqVEGVLSL.KQMMdylk................lkn
Rd_RSOR408|g36754.t1 .nIRQET.LFCTIDVADLYT.MVP.QTEGVLS.LKKMldhlk...............lkq
Rd_RSOR408|g36781.t1 .lFKSST.LFCTFDIHNLYT.MLP.QEESIKI.LSEFlqvhg...............ytk
Rd_RSOR408|g36796.t1 ..-TTPG.LMCSFDVCSLFT.NIPlHKAIDIA.IENIrky..................nk
Rd_RSOR408|g37088.t1 ..LTSTT.QFITADVKDLYT.MIP.RDGAIAA.LIRFleky.................sy
Rd_RSOR408|g37362.t1 ..MNQST.IFCTIDVVDLYT.MIPqVEGVLPL.KKMLdylk................lkk
Rd_RSOR408|g37422.t1 ..LNQDE.HLASLDIQDLYT.NIPvSKAIDIT.LKRLdesk................kld
Rd_RSOR408|g37693.t1 ..-----.------------.---.-------.----.......................
Rd_RSOR408|g37899.t1 ..-GSYK.FFSKRDMKSGFW.QIP.IK-----.-EAG.......................
Rd_RSOR408|g37911.t1 ..-----.------------.---.---ALDI.LIEFlrlhg...............ytk
Rd_RSOR408|g37956.t1 .lVKPTT.LFCTFDIRNLYT.MLP.QDEALDI.LVEFlrfhg...............ytk
Rd_RSOR408|g37993.t1 ..-GGYK.FFSKLDMKSGFW.QIP.IE-----.----.......................
Rd_RSOR408|g38301.t1 ..-SDAM.YYTKFDFKSGYF.QVP.LS-----.----.......................
Rd_RSOR408|g38694.t1 ..LRQET.IFCTIDVADLYT.MVP.QTEGVLS.LKKMld.....................
Rd_RSOR408|g39216.t1 ..-RQET.LFCTIDVMDLYT.MVP.QTEGVLS.LKKMl......................
Rd_RSOR408|g39285.t1 ..-----.------------.---.-------.----.......................
Rd_RSOR408|g39300.t1 ..-NVDK.ILVSFDVASLFT.NVP.LTYTIDF.VLEQmyptcsksc......lklpktkq
Rd_RSOR408|g39381.t1 ..-----.------------.---.-------.----.......................
Rd_RSOR408|g39407.t1 ..LRLTT.LFASFNINDLCL.NFS.HQQVTDA.LEHFlhsyis.............sdhs
Rd_RSOR408|g39439.t1 ..-QGYK.YFSKLDLKSGFY.QIPiHE-----.----.......................
Rd_RSOR408|g39684.t1 ..-----.------------.---.-------.----.......................
Rd_RSOR408|g39739.t1 ..----T.YYTKFDFKSGYF.QVP.LS-----.----.......................
Rd_RSOR408|g39974.t1 ..--PEI.YFATFKIHVLYT.KIS.HSSLLEA.LNIFlvn..................pl
Rd_RSOR408|g40122.t1 ..-----.------------.---.-------.----.......................
Rd_RSOR408|g40393.t1 ..-----.------------.---.-------.----.......................
Rd_RSOR408|g40475.t1 ..-----.------------.---.-------.----.......................
Rd_RSOR408|g40485.t1 ..-----.------------.---.-------.----.......................
Rd_RSOR408|g40524.t1 ..LKPTT.LFITFDVENLYT.MIP.RQGALEV.LLQFle.....................
Rd_RSOR408|g40600.t1 ..-----.------------.---.-------.----.......................
Rd_RSOR408|g40821.t1 ..-----.------------.---.-------.----.......................
Rd_RSOR408|g40845.t1 ..-----.------------.---.-------.----.......................
Rd_RSOR408|g41194.t1 ..-----.------------.---.-------.----.......................
Rd_RSOR408|g41382.t1 ..LRPTI.LFASFNINDLCL.NFL.HQQVMNA.LEHFfnsyit.............sdhl
Rd_RSOR408|g41423.t1 .yLTSTT.LFVIFDVTDLYT.MIP.RDGAIAA.LRRF.......................
Rd_RSOR408|g41607.t1 ..-----.------------.---.-------.----.......................
Rd_RSOR408|g41807.t1 .nMRQET.LFCTIDVTDLYT.MVP.QTEGVLS.LKKMldhlk...............lkq
Rd_RSOR408|g41851.t1 ..--PKT.YFATFKIHDLYT.MIS.HSALLEA.LDIFlvnpl..............vngr
Rd_RSOR408|g42019.t1 ..-----.------------.---.-------.----.......................
Rd_RSOR408|g42294.t1 ..---KT.YFGTFKIHDLYT.KIS.HSALLEA.LNIFlvnpl..............ingr
Rd_RSOR408|g42990.t1 ..-----.------------.---.-------.----.......................
Rd_RSOR408|g43091.t1 ..-----.-MISLDVESLFT.NVP.VYEAIEL.AIKI.......................
Rd_RSOR408|g43277.t1 ..-----.------------.---.-------.----.......................
Rd_RSOR408|g43515.t1 .nMRQET.LFCTIDVMDLYT.MVPqVEGVLAL.RKMLeylk................lkq
Rd_RSOR408|g43539.t1 ..GGSYK.FFSKLDMKSGFW.QIP.IK-----.----.......................
Rd_RSOR408|g43812.t1 ..----T.YYTKFDFKSGYF.Q--.-------.----.......................
Rd_RSOR408|g44113.t1 ..-----.------------.---.-------.----.......................
                                                                                 

AI1M_Yeast           ..ISDKGF.IDLV..-YKLLRA-G..YIDEKGTYHKpM.--.---LGLPQGS..LISPIL
Athena_Av            hqCTHSNGiSIDT..IIELARMVL..QKNVFVHD--.N.KFyRQIIGGAMGS..PFTLTL
Athena_Hc            ..------.----..---------..----------.-.--.------AMGS..PFTMTL
Athena_Pr            ..------.----..---------..----------.-.--.------AMGS..PFTMTL
AthenaL2_Av          lkQI----.DGQK..IEVIIR-LA..RFVMTNNYFKyNgQYyHQIKGGAMGS..PLTLTI
AthenaL3_Av          .dYLQLKEiKGLK..IEAIIRLA-..RYVIKNNYFSyNgQYyHQIRGGAMGS..PLTLTI
AthenaM_Av           .eEHNLKQ.IDGI..KKEIILALT..RFVISNNYFYfDgSYyKQKRGGAMGS..PLTLTI
AthenaO_Av           iqEVKTST.ILLL..------ARY..VMKNNYFV-YgN.NYyKQIRGGAMGS..PLTLTI
BEL_Drome            ..-----PhTN-F..QRIVWR---..TTENEPLLHF.-.--.RLLTVT-YGL..APSPFL
Cer1_Caeel           ..-----EkSKEI..TAFAI----..-----GSELF.-.--.EWN-VLPFGL..VISPAL
Cercyon_Sm           ndENLAKYtKL-Q..SQSLLELMD..LCLTTYFQF-.NnKIyKQTKGTPMGS..PISRLF
COB3_Marpo           ..IQDNRL.ESTL..-NQMWNAK-..IMDVELGG--.-.--.---PGVPQGS..LISPIL
COI1_Podan           ..FQDQRF.IDLY..-WKMVKA-G..YVEFDKDKSSiI.--.----GVPQGG..IASPIL
Copia_Drome          ..-----EeIYMR..LPQGI----..---SCNSDNV.-.--cKLNKAI-YGL..KQAARC
CRE1_Crifa           ..YAEQRLkPIWG..VVKVALGGP..GFLGVYRDGClKgNLwS-TKGIRQGM..VLGPLL
CRE2_Crifa           ..QPELRF.AFGV..-VNLSLGAA..GELALYENGAkIhAL.KSTEGVRQGM..VLSPLL
CZAR_Tcruzi          ..---TAWsPLWR..VTRLLLGTE..GLVGFYEKGQlVhS-wKSTRGVRQGM..VLGPVL
DIRS1_Dictyo         ..-----PqYRDL..FRFVW----..-----KGSHY.-.--.RWK-TMPFGL..STAPRI
Doc_Drome            ..LPQNTH.KLLK..-SYLYNRVF..AIR-CDTS-T.SrDC.AIEAGVPQGS..VLGPIL
dpol_DHBV            ..-----PaSSSR..LAVSD----..----GQRVYY.-.--.--FRKAPMGV..GLSPFL
dpol_HBV             ygTLPNLHdSCSR..NLYVSLMLL..FKTFGRKLHLyShPIiMGFRKIPMGV..GLSPFL
DRE_Dictyo           ..KLPLKM.VLTI..-MNLLNESE..TSVYINNSLSkSfTS.--KRGTKQGD..PISPTI
EC67_Ecoli           ..LSNQDFlLNPV..VATTLAKA-..---ACYNG--.-.--.---T-LPQGS..PCSPII
EC86_Ecoli           ..FHSLGY.NRLI..-SSVLTKI-..----------.-.--cCYKNLLPQGA..PSSPKL
EC107_Ecoli          ..FRQAQL.PRNV..-VTML----..TWICCYND--.-.--.----ALPQGA..PTSPAI
GilM_Giain           ..GVVQPT.VAYI..ES--FL-AA..RHSS---D--lP.--.AVPAGVPQGD..PLSMAM
Gypsy_Drome          ..-----EhDREK..TSFSV----..-----NGGKY.-.--.EFC-RLPFGL..RNASSI
Hebe1_Av             ..RLPC-F.IINY..LISFLSNRT..A-AIEIENIL.S.RPfNLKSGTPQGS..PLSPLL
Hebe2_Av             ..RLPRYM.VRYL..-ISFLQNRT..A-AIELENVL.SrSF.QLKSGTPQGS..PLSPLL
Hebe7_Av             ..RLPC-F.IINY..LISFLSNRT..A-AIEIENIL.-sRPfNLKSGTPQGS..PLSPLL
Hebe8_Av             ..RLPCFI.INYL..-ISFLSNRT..AT-IEIENIL.S.RPfNLKSGTPQGS..PLSPLL
Hebe10_Av            ..RLPC-F.IINY..LISFLSNR-..TVAIEIENIL.S.RPfYLKSGTPQGS..PLSPLL
I_Drote              ..KTGPKI.INYI..QNFMINR--..KIIVRVGPHT.S.SPlPLSNGIPLGS..PISVIL
Jockey_Drome         ..FPPQ-L.YL-V..VKSFLEERT..-FHVSVDGYKsSiKP.-IAAGVPQGS..VLGPTL
Juno1_Av             ..-----ArDRPK..TAFST----..-----RDQHY.-.--.-QFTVLPQGV..TNGPPA
Juno2_Av             ..----KA.DRPK..TAFST----..-----RDGHF.-.--.-QFKVLPQGL..TNGPPT
Juno3_Av             ..-----EsDKPK..TAFVTRDML..-------WEY.-.--.---NVMPQGI..KNGPPT
Juno4_Av             ..-----ArDRPK..TAFST----..-----RDQHY.-.--.-QFTVLPQGV..TNGPPA
Juno4a_Av            ..-----EkDKQK..TAFVTSEG-..---LFE----.-.--.--FNVLPFGL..SNAPAT
Juno4b_Av            ..-----EqDKKK..TAFVTSDG-..----LYE---.-.--.--FNVLPFGL..SNAPAT
Lian_Aedae           ..GLPTMI.TNWI..-HQMLKNRH..LFSTLRQAAI.-.RKlSVC-GCPQGG..VLSPLL
LINE1_Human          ..GIDGTY.LKII..-RAIYDKPT..ANIILNGQKLeApPL.--KTGTRQGC..PLSPLL
LINE1_Wolf           ..GIEGTF.LD-I..LKAIYEKPT..ANIILNGEALgAfP-.-LRSGTRQGC..PLSPLL
LtrA_Lacla           ..IKDMKM.SQLI..-YKFLKA-G..YLENWQYHKT.-.--.--YSGTPQGG..ILSPLL
Mag_Av               ..---NDS.KKLV..---VI----..---NTPLGLY.-.--.-QYNRMPFGI..ANAPAI
Maui_Takru           .iGIKGTA.LDWF..-RSYLSDRY..QFAHVHGVP-.S.SYsRVSHGVPQGS..VLGPIL
Mdg3_Drome           ..----KE.SIKY..TSFVT----..-----PLGQY.-.--.EWL-RMPFGL..KNAPSV
Micropia_Drome       ..-----EaSKPY..TAFVTREG-..---LFEF---.-.--.---NKAPFGF..KNSPAA
MX65_Myxxa           ..GYGYPV.AATL..-AVLMTESE..RQPVELEGILfHvPVgP--RVCVQGA..PTSPAL
Neptune_Fr           ypDPKRPDeELLQ..LLEIN-LSR..--NDFIF---.NgKYyLQTKGTAMGK..RFAPAY
NeSL_Caeel           ..GFPQMV.VDVV..KDMYQG--A..SMRVKNATEKsDrIP.-IMSGVKQGD..PISPTL
orf2_Calot           ..---PTM.RRQI..-KAWLKA-G..VLDNGHFSETtE.--.----GTPQGG..VISPLL
Pao_Bmori            ..-----PeDKDA..LRYLWR-KD..QRDNKPPEEN.-.--.RMTSLI-FGA..SSSPST
Pat_Panre            ..-----SeLIYL..-AFRW----..-----EGKTF.-.--.-WMKALPFGL..SSAPEY
Penelope1_Av         rkIIDVPF.DREQ..MKKLLELS-..-VQDAPFRF-.QnKIyRQIDGVAMGN..PLAPII
Penelope1a_Av        nkLIDAPF.NKEQ..-MEILLNL-..SITDAPFRFQ.N.KIyKQTDGVAMGN..PLAPII
Penelope2_Av         ..HKSKTLnNTPF..NKFELTKLL..QLAVCNVPFRfIdKYyTQYDGVAMGS..PLGPIL
Penelope2a_Av        kkKQDKKF.TKLT..-GKDLKHLF..ELAVTNTPFRfFdQLyMQIDGVSMGS..PLAPVL
Penelope3_Av         cnKCKNRFeMKYL..LETSTKE--..TNFIFNNKIY.-.--.SQINGVAMGS..PLGPLF
Penelope3a_Av        knCIDKEN.LKWL..LEVSTAQ--..THFHYNG---.-.NIyLQHNGVSMGS..PLGPLM
Penelope3b_Av        cnNCKQRYeLKWL..LDTATKE--..SHFVFNGKLY.-.--.RQVDGIAMGS..PLGPLF
Penelope5a_Av        qlCENCRK.RTDF..-AALLRVAT..SETHFIFDG-.-.HMyVQHNGVAMGA..PLAPVI
Penelope_Dv          leEHTN-I.PKQL..FMDIVRFCI..EEN-RYF--KyEdKIyTQLKGMPMGS..PASPVI
pol_BAEVM            ..-----PqSQEL..FAFEWKDPE..---RGISGQL.-.--.TWT-RLPQGF..KNSPTL
pol_CERV             ..-----KeSQLL..TAFTC----..-----PQGHY.-.--.QWN-VVPFGL..KQAPSI
pol_HTLV2            ..-----KqYQPY..FAFTIPQPC..--NYGPGTRY.-.--.AWT-VLPQGF..KNSPTL
Poseidon_Tn          lqERTT-LsPA-Q..ICTMLDLCL..--NTTYFQFR.E.SFyRQKHGCAMGS..PVSPIV
pseudo_Shark         raDQ-SPSt--DT..LIRLAELVL..TLNNFSF---.NsSHfLQKKGEAMGT..RMGPSY
R1_Dromr             ..GAPKSF.VDYV..-RRWYSGGG..TYFNGGDWRSeEfVP.--ARGVKQGD..PLSPVL
R2_Drome             ..GAPKGF.VDYV..QNTYEGGGT..SL-NGDGWSSeEfVP.--ARGVKQGD..PLSPIL
R4_Av                atFIKKLI.CKWK..VRYEA----..--RDPRGNILrS.SYlKIKSGVLQGD..SFSPLL
R9_4_Av              ..GAPSLL.VKLI..-MDQYTNIN..TIITCSGSI-.SnKI.NISSGVKQGD..PLSSLL
R9_Av                ..GAPSLL.VKLI..-MDQYTNVN..TVITCSGSIS.N.KI.NISSGVKQGD..PLSSLL
R9a_Av               ..RAPPSF.IELV..RNQYIDSCT..--SISYKEVS.SkKI.FIKRGVKQGD..SLSPLL
RTE1_Av              ..GVETKI.ITLL..-QNIYET-S..QSAVRIGNDY.G.EWfQTDVGTRQGD..PLSPLL
RTE2_Av              ..GITDKL.VNLL..-KMLYKDSI..AK-VKINGEM.SdSF.EMNTGVMQGG..IPSPLL
RTE3_Av              ..DIDGKD.LRLI..RNLYWDQKA..AMRVNNDI--.S.EYtNIKRGVRQGC..VLSPDL
RTE4_Av              ..GVPTKM.VNAI..QA-IYHNSQ..-SVVLLDGHL.SeEF.QVTTGVLQGD..TLAPFL
RTE_BovB_Av          ..GVPKHL.IILM..-KNLYTNQ-..--QASVKTDYgNtNWfNIGKGVRQGC..ILSPYL
SART1_Bommo          ..RVPTGL.RNLI..-EDYLAGRA..--VVFPERR-.GwGHkAVSCGVPQGS..VLGPLL
SLACS_Trybg          ..YGDSTWsPLWR..LVSLLLGTT..GEVGFYENGKlChT-wESTRGVRQGM..VLGPLL
Soliton1_Av          ..KCPIYL.IAWL..-RHYLKERK..AY-IDIKNHL.SnTF.NLAKGVPQGS..CIGPVL
Soliton2_Av          ..GIPLGI.LKLL..LA-WLSNRR..AY-VNYGDHN.S.RVlYMHTGLPQGS..SLSPYL
Soliton3_Av          ..RMPIEL.LTMI..-ESWLRNRQ..AYINLGENR-.SdNF.NTDIGLPQGS..SLSPYL
Soliton4_Av          ..GMPKEL.LKIV..-LCWLENRK..AYISLGKKD-.S.TIfRLDIGLPQGS..SLSPYL
Soliton5_Av          ..EIPLEL.LK-I..LGNWLTNRN..AYISFGKTK-.SnMFrTQI-GLPQGS..ALSAFV
Soliton6_Av          ..DFPLPL.LRWI..FA-WLTGR-..TMSIHVGEVV.SkSI.NIFVGTPQGS..VLAATL
Soliton6a_Av         ..EMPLQL.IKWI..-ASWLKGR-..SLSIHHGE-KsS.RTiSMFVGAPQGS..ILAATL
Soliton6b_Av         ..NMPLPL.VKWI..-YHWLQNR-..TMSVYHGDKI.SkKI.DIKVGAPQGS..VLAATL
Soliton7_Av          ..GIPKDY.LSWI..-YSWLAGRR..AY-IEIAGKK.S.RCfNIYKGCPQGS..IFSPTL
Soliton8_Av          ..GIPNSY.VLWI..-DAWLSGRR..-CYIDINGTK.S.RWfDIEKGGPQGS..VLTPTL
Soliton9a_Av         ..GIPSSY.LNWI..-DVWLRNRK..RFIDFNGCHS.-.RLfSIGKGGPQGS..VLTPTL
Soliton9b_Av         ..GIPTAY.LNWI..-DVWLRNRK..CF-IDING-CrS.RLfSIDKGGPQGS..VLTPTL
Ta11_Arath           ..GFAQKW.VDWI..-IFCISSVS..YKILLNGSPKgFiKP.--SRGIRQGD..PISPFL
Tad1_Neuro           ..QLPTWI.IRWV..-ASFVAGR-..RGSLFFDD--eTsRPyAITAGVPQGS..PLSPIL
TelKA1_Av            ..-----EkSREK..TAFIT----..-----HKGLY.-.--.E-FKVMPYGL..TNAPAT
TelKA1a_Av           ..-----KnSKEK..TAFVTH---..------KGLF.-.--.E-FNVMPFGL..TNAPAT
TelKA2_Av            ..-----PeSQAM..TAFIS----..-----HKGLY.-.--.E-FKVMPYGL..MNAPAT
TelKA3a_Av           ..----NE.SKPL..TAFVT----..-----HRGLF.-.--.E-CTVMPFGL..TNAPAT
TelKA3b_Av           ..----QE.SKPL..TAFVT----..-----HRGLF.-.--.E-CTVMPFGL..TNAPAT
TelKA4_Av            ..-----PsSRDK..TAFTC----..-----HAGLF.-.--.-RFRVMPFGL..TNAPAT
TERT1_Calb           tkTIAL-Q.KGNI..LEVCRSQIY..DVVGSVKDARgNlHLyKRKRGVFQGF..SLSSIF
TERT_Giain           smLCPMHA.RIYK..REDIIKML-..ELHLLNPLVIhEgGVyRLTSGIPQGS..VVSTVL
TERT_Ratno           svVIEQSI.SMNE..SSSSLFDFF..LHFLRHSVVKiGdRCyTQCQGIPQGS..SLSTLL
TERT_Schpo           vdFVDYWT.KSS-..SE-IFKMLK..E-HLSGHIVKiGnSQyLQKVGIPQGS..ILSSFL
Tf2_Schpo            ..-----KgDEHK..LAFRC----..-----PRGVF.-.--.EYL-VMPYGI..STAPAH
Tnt1_Tobac           ..-----EeIYME..QPEGF----..--EVAGKKHM.-.-VcKLNKSL-YGL..KQAPRQ
TRAS1_Bommo          ..KCPEYL.RRVI..-SSYLSDR-..RVSVRYAGAEyE.RA.T-SKGCVQGS..IGGPIL
TRS1_Trybr           ..KVSPHI.VKWC..-VSFLSNR-..TGRVRFKEKLsRsR-.TFERGVPQGI..VLGPIM
Tx1_Av               ..GFTSNI.INWI..-KLLYGNG-..SFRIKLNNYI.StSI.AFSSGVRQGC..SLSGLL
Ty3_Caeel            ..-----EkSKEI..TAFAI----..----GSEL-F.-.--.EWN-VLPFGL..VISPAL
Ty3_Yeast            ..-----PkDRYK..TAFVT----..-----PSGKY.-.--.EYT-VMPFGL..VNAPST
Vesta1a_Av           ..-----E.DKAK..TAFVTS---..------FGLF.-.--.-QYNVLPMGL..RNSPPT
Vesta1b_Av           ..-----A.DKAK..TAFVT----..-----PFGLY.-.--.-QFNVLPMGL..KNSPPT
Vesta2_Av            ..----EE.DKHK..TAFITAD--..---GLYEW--.-.--.--N-VLAQGL..KNSPPS
Vesta3_Av            ..-----PgDRAK..TAFIT----..-----PFGLF.-.--.EWS-VLPQGL..RNSPPT
Vesta4a_Av           ..-----PvDRAK..TAFLVS---..------QGHY.-.--.-QYLVLSMGP..QNAPAA
Vesta4b_Av           ..---Q-Q.DREK..TAFVVS---..------SGHY.-.--.EY-SVLPMGP..TNGPAC
Vesta5_Av            ..-----EdDKHK..TAFITT---..-----HGLFE.-.--.--FNVLAQGL..KNSPPS
Vesta6a_Av           ..-----Q.DKDK..TAFVT----..-----QDGLY.-.--.-QFEVLPMGL..MNAPPT
Vesta6b_Av           ..-----S.DIPK..TAIITQ---..--DGLYE---.-.--.--FTVLAQGL..MNAPPT
Vesta6c_Av           ..-----A.DKEK..TAFVT----..-----PDGHY.-.--.E-FNVLPQGL..MNAPAS
Vesta7_Av            ..-----G.DKDR..TTFTT----..-----YNGLF.-.--.R-FNVMPQGL..KNSPSN
Vesta_Pr             ..-----A.DKAK..TAFTT----..-----PFGHF.-.--.-QFNVLPMGL..KNSPPT
YM40_Marpo           ..VKDQRL.LALY..-WKLVRA-G..YVNQGKAEPHlL.--.---TGVPQGR..ILSPLL
Zepp_Chlvu           ..GFGPGV.QRWV..-HILHSGTT..SRVAFNGWHTdAfPV.--AAGVFQGS..PLSPLL
Rd_RSOR408|g2269.t1  ..FMKKKQqDNEC..---------..----------.-.--.----------..------
Rd_RSOR408|g3534.t1  ..------.----..---------..----------.-.--.----------..------
Rd_RSOR408|g5425.t1  ..-----S.DKEK..TTFVT----..-----YNGMF.-.--.-QFNVMPQGL..KNAPSS
Rd_RSOR408|g7539.t1  ..------.----..---------..----------.-.--.----------..------
Rd_RSOR408|g7540.t1  ..------.----..-ETIIRLS-..QFVMQNNYFSyDgQYyHQIRGGAMGS..PLTLTI
Rd_RSOR408|g8252.t1  ..----PD.SRDK..TAFISH---..------AGLF.-.--.-RFRVMPFGL..TNAPAT
Rd_RSOR408|g8731.t1  ..----EQ.AKFK..TAFIT----..-----PDGLF.-.--.EWN-VLAQSL..KNTPLS
Rd_RSOR408|g9258.t1  elTIDDEN.LREL..FYYCTK-R-..TNFTFNNEHY.-.--.DQINGVSMGS..PVAPIL
Rd_RSOR408|g9591.t1  ..EFGLYV.IC-L..-EPLLHNI-..----RKNA--.-.--.RIPGVLPPGS..EFRPVI
Rd_RSOR408|g10962.t1 ..------.----..---------..----------.-.--.-IIGGIRQGC..SLSGYL
Rd_RSOR408|g11226.t1 ..------.----..---------..--SIHYGDSV.SrAI.KVQVGAPQGS..IPAATL
Rd_RSOR408|g12157.t1 ..GVDNKV.VILL..-QQIYGQS-..RSAVRIGMDL.G.EWfQSSVGTRQGD..PLSPLL
Rd_RSOR408|g12158.t1 vgGLKIET.IIRL..SRFVMQN--..NYFSFNGQYY.-.--.HQIRGGAMGS..PLTLTV
Rd_RSOR408|g12628.t1 ..-----E.DRHK..TAFIT----..-----PDGLY.-.--.EWN-VLPQGL..KNSPPS
Rd_RSOR408|g12855.t1 ieGMNTMA.ILKL..TEFLLQH--..QYFIHQNHIY.-.--.QQISGGGTGL..YLIELL
Rd_RSOR408|g14889.t1 rpV-PPLIeRNDL..-KKLLTFAT..TKSHFLFDG-.-.KIfDQIDGVSMGS..PLAPLL
Rd_RSOR408|g15122.t1 ..----EE.DKFK..IAFIT----..-----PDGLF.-.--.EWN-VLAQGL..KNSPPS
Rd_RSOR408|g15131.t1 ..-----P.SLWP..---FYG---..---IKWNNYY.-.--.YFFVRLPFGS..RSSPKL
Rd_RSOR408|g16153.t1 ..------.----..---------..----------.-.--.----------..------
Rd_RSOR408|g16293.t1 ..----QD.SRNK..TAFVTH---..------KGLF.-.--.E-FNVMPFGL..TNAPAT
Rd_RSOR408|g16608.t1 ..GIPPSF.LNWI..-KAWLNNR-..RCFIETNGSK.S.RWfSIEKDGPQGS..VLTPTL
Rd_RSOR408|g16664.t1 igTFTIDH.IMKM..-AHLILDTN..T-FIYNKKYY.-.--.RQIRGSAMGS..AF----
Rd_RSOR408|g17087.t1 vgGLKIET.IIRL..SRFVMQN--..NYFPYDG---.-.QFyHQVRGGAMGS..PLTLTI
Rd_RSOR408|g17331.t1 ..------.----..---------..-----LFGLY.-.--.EWN-VLPQSL..RNASPS
Rd_RSOR408|g18781.t1 anGFKVET.IIRL..SRFVMQN--..NYFSYDGQFY.-.--.HQIRDGAMGS..PLTLTM
Rd_RSOR408|g19012.t1 hgKIGSLA.IDHI..-MRMARLILdtNCFAYNN---.-.KYyKQCRGGAMGS..AFTQVL
Rd_RSOR408|g19034.t1 ..----EE.DKFK..TAFIT----..-----PDGLF.-.--.EWN-VLAQGL..KNSPPS
Rd_RSOR408|g19166.t1 ..------.----..---------..----------.-.--.----------..------
Rd_RSOR408|g19309.t1 ..----PK.DRPK..TAFSTR---..------DQHY.-.--.-QFTVLPQGV..TNGPPA
Rd_RSOR408|g19493.t1 hrH-----.VKNM..SIDAIQSLA..RIVLSENVFTyNnKYfRQIKGGAMGS..PFTLTL
Rd_RSOR408|g19610.t1 ..----EE.DIQI..TPFITP---..------DSLY.-.--.EWN-VLAQGL..KNSPPS
Rd_RSOR408|g20119.t1 ..IEAS--.----..---------..----------.-.--.----------..------
Rd_RSOR408|g20274.t1 ..----KA.DRPK..TAFSTRD--..------EC--.-.--.FQFRVLPQGL..TNGPPT
Rd_RSOR408|g20287.t1 flHIKQ-I.KELK..VEAIIRLA-..RFVMQNNYFKyNgQYyHQIRGGAMGS..PLTLTI
Rd_RSOR408|g20369.t1 ..----EE.DKHK..TAFITTEG-..----LYE---.-.--.-W-NVLAQEL..KNSPPS
Rd_RSOR408|g20514.t1 tkLIDVPF.DKEQ..-MRILLNL-..SIRDAPFRFQ.N.KIyKQIDGVAM--..------
Rd_RSOR408|g20625.t1 hlNLKQ-I.QGLK..TEVIIRLA-..RFVVQNNYFKyDgQFyHQIKGGAMGS..PLTLTI
Rd_RSOR408|g21192.t1 ..------.----..-------AT..TSRINYGGV-.EpVLvNVERGAPQGS..CLGPVL
Rd_RSOR408|g21494.t1 neT-----.----..---------..----------.-.--.----------..------
Rd_RSOR408|g21498.t1 rpFIPEDYfRKLL..-EFAATE--..----------.-.--.----------..------
Rd_RSOR408|g21676.t1 vkGIDLEI.IRQL..AAIVLKE--..NVFVYDKKIY.-.--.KQTTGGAMGS..TFTLTL
Rd_RSOR408|g22062.t1 ..----PK.DRPK..TAFSTRDR-..--------HY.-.--.-QFTVLPQGV..TNDPPA
Rd_RSOR408|g22075.t1 tlS-----.IDAImrMARLILDT-..NCFAYNNKYY.-.--.QQTRGGAMGS..AFTQVL
Rd_RSOR408|g22100.t1 vgGLKIET.IIRL..SRFVMQN--..NYFSYDGQFY.-.--.HQIRGGAMGS..PLTFTM
Rd_RSOR408|g22271.t1 ihGMTNHT.IIEL..VRLVLEN--..QFFIYDNKLY.-.--.QQMKGSASGS..ALTFSL
Rd_RSOR408|g22272.t1 vqGITIDTmIKLI..-HFVLQN--..QYFIFDKKIY.-.--.RQIKGC--GSdqPLNHLL
Rd_RSOR408|g22291.t1 vkGIPLDA.IRKL..-ASIVLK-E..NVFIYEKKIY.-.--.KQVLGGTISS..SFTLTL
Rd_RSOR408|g22608.t1 ekFCQSSFsKTDI..-KQML----..LLILNNGYVEfDgKVyRQVKGLPMGN..NISPLL
Rd_RSOR408|g22789.t1 ..----EQ.SKNL..--VII----..---NTPLGLF.-.--.R-YNRMPFGI..SNAPAI
Rd_RSOR408|g23328.t1 vgGLRIET.IIRL..SRFVMQN--..NYFSYDG---.-.QYyHQIRGGAMGS..PLTLTV
Rd_RSOR408|g23443.t1 ..----EE.DRPK..TAFSTR---..------DNHY.-.--.-QFTVLPQGI..TNGPAT
Rd_RSOR408|g23501.t1 ..----EE.DKHK..TAFIT----..-----PDGLY.-.--.EWN-VLAQGL..KNSPPS
Rd_RSOR408|g23880.t1 ..------.----..---------..----------.-.--.----------..------
Rd_RSOR408|g24334.t1 nlKIDT-V.IK-L..-ASVVLD--..TNIFAYK---.N.KYyRQIKGGAMGS..PFTMVL
Rd_RSOR408|g24379.t1 ..-----A.DKEK..TAFITQDG-..------LWE-.-.--.--FNVLPQGI..MNGPPT
Rd_RSOR408|g24484.t1 ..------.----..---------..----------.-.--.----------..------
Rd_RSOR408|g24645.t1 vgGLKIET.IIRL..SRFVMQN--..------NYFSyEgQYyHQIRGGAMGS..PLTLTV
Rd_RSOR408|g24706.t1 ..----KS.DRPK..TAFSTR---..------DGHF.-.--.-QFKVLPQGL..TNGPPT
Rd_RSOR408|g24955.t1 ..------.----..---------..-YFSYNG---.-.QFyHQILGGAMSS..PLTLTV
Rd_RSOR408|g25001.t1 ..KLKQ-V.SGLK..IETIIRLS-..RFVMQNNYFSyEgQYyHQIRRGAMGS..PLTLTI
Rd_RSOR408|g25002.t1 vsG-----.--LK..IETIIRLS-..RFVMQNNYFSyEgQYyHQIHRGAMGS..PLTLTI
Rd_RSOR408|g25322.t1 ..----KE.DRPK..TAFSTR---..------DSHY.-.--.-QFTVLPQGI..TNEPAT
Rd_RSOR408|g25770.t1 ylKLKQ-I.SGLK..IETIIRLS-..RFVMKNNYFSyDgQFyHQIRGGPMGS..PPTLTV
Rd_RSOR408|g25863.t1 ..----PK.SQAM..TAFIS----..-----HKGLF.-.--.E-FKVMPYGL..MNAPAT
Rd_RSOR408|g26069.t1 ..----KE.DRPK..TAFSTR---..------DNHY.-.--.-QFTVLPQGI..TNGPAT
Rd_RSOR408|g26169.t1 inG-----.--LK..TEVIIRLA-..RFVMQNNYFIyEgQYyHQIRGGAMGS..RLTLTI
Rd_RSOR408|g26492.t1 igN-----.--LK..VETIIKLA-..SVVLDTNSFAyKdKYyRQIKGGAMGS..PFTMVL
Rd_RSOR408|g26604.t1 ..-----I.LGDF..LHTYVENA-..--FVYDHKFY.-.--.KQIIGGAMGS..PFTLTL
Rd_RSOR408|g26731.t1 ..----KS.DRPK..TAFSTR---..------DGHF.-.--.-QFKVLPQGL..TNGPPT
Rd_RSOR408|g26825.t1 pfTIDM-I.LKM-..-ARLILD--..-----TNCFAyKnKYyQQKRGGAMGS..AFTQVF
Rd_RSOR408|g26948.t1 ..-----A.DKEK..TAFITQ---..------DGLY.-.--.-QFEVLPMGL..MNAPPT
Rd_RSOR408|g27482.t1 rpLIERND.LKKL..LTFDT----..TKSHFLF---.DgKIfDQIDGVSMGS..PLAPLL
Rd_RSOR408|g27581.t1 ..------.----..--------N..T-FVYGNKFY.-.--.RQIIGGAMGS..AFTLTL
Rd_RSOR408|g27602.t1 ..-----D.DKDK..TTFVTS---..-----HGAFR.-.--.--FNVMPQGL..KNSPSN
Rd_RSOR408|g27878.t1 hgKIGPFS.IDMI..-MKMTRLI-..-LDTNYFAYI.N.KYyKQTRGGAMGS..AFTQVY
Rd_RSOR408|g27952.t1 vnGQHQKLsSDAI..-QELT----..AIVLRNNVFSyNgKIyRFIKGGPLNL..PLIELL
Rd_RSOR408|g28054.t1 ..------.----..---------..----------.-.--.-QHNGVAMGA..PLAPVI
Rd_RSOR408|g28073.t1 nrSVPPLIeRNNL..-KKLLTFAT..TKSHFLFDGK.-.-IyDQIDGVSMGS..PLAPLL
Rd_RSOR408|g28148.t1 idDIF--LtINWP..ARHLLKQIN..RWNHFDENIK.-.--.----------..------
Rd_RSOR408|g28149.t1 ..----PK.DRPK..TAFSTR---..------DQHY.-.--.-QFTVLPQGV..TNGPPA
Rd_RSOR408|g28175.t1 ..----KS.DRPK..TAFSTR---..------DGHF.-.--.-QFKVLPQGL..TNGPPT
Rd_RSOR408|g28235.t1 vhGMTIDT.ITRL..-ARLVLDT-..NCFVYEKKYY.-.--.QQIRGGAMGS..PFTMTL
Rd_RSOR408|g28284.t1 ..------.----..---------..--FAYNNKYY.-.--.KQIRGAAMGS..AFTQVL
Rd_RSOR408|g28398.t1 ..----EE.DKHK..TAFIT----..-----VHGLY.-.--.E-FNVLAQGL..KNSPPS
Rd_RSOR408|g28403.t1 ..-----LrVHNC..-ERVNANA-..--FVCGNKFY.-.--.RQIIGGAMGS..AFTLTL
Rd_RSOR408|g28405.t1 ..-----LkDRPK..TAFSTR---..------DQHY.-.--.-QFTVLPQGV..TNGPPA
Rd_RSOR408|g28474.t1 ..GIPKSF.LNWI..-KAWLFNRR..A-FIEIKGEK.S.RWfPIDRGGPQGS..IFTPAL
Rd_RSOR408|g28475.t1 geR-----.VKSV..SVTTIQKLA..EFVQKENAFIyDnKFyKQIIGGAMGS..PFTLTS
Rd_RSOR408|g28549.t1 nlNIDT-I.IRLV..-RIVL----..----DTNSFAyKdKYyRQIKGGAMGS..PFTMVL
Rd_RSOR408|g28727.t1 ..------.----..-RFVMQN--..NYFSYDGLFY.-.--.HQVRGGAMGS..PLTLTV
Rd_RSOR408|g28764.t1 ..RLPDYL.ICYI..-LSFLDNRT..A-SIEIENSL.SkSI.LLKSGTPQGS..PLSPLL
Rd_RSOR408|g29040.t1 ihGMTIDT.ITRL..-ARLVLDT-..NCFVYEKKYY.-.--.QQIRGGAMGS..PFTMTL
Rd_RSOR408|g29220.t1 kkA-----.SGLK..IETIIRLS-..RFVMQNNYFSyDgQFyHQIRGGAMRL..PLTLTM
Rd_RSOR408|g29306.t1 ptTIPMAD.VKKL..LQFAIQD--..SHFLFNGKIY.-.--.DQKDGVSMGS..PLAPLL
Rd_RSOR408|g29317.t1 ..-----K.DKEK..TAFITQDG-..------LWE-.-.--.--FNVLPQGI..MNGPPT
Rd_RSOR408|g29357.t1 inGLSIDT.IIEL..-ARIVLQAN..A-FVYNNKFY.-.--.RQIIGGAMGS..AFTLTL
Rd_RSOR408|g29358.t1 iqGMTIST.ILQL..VRLVLDE--..QYFIYNYKLY.-.--.RQTAGGASGS..SLTIPL
Rd_RSOR408|g29469.t1 ..-----EgDREK..TAFVT----..-----PFGLY.-.--.-QFNVLPMGL..INSPPT
Rd_RSOR408|g29477.t1 vqG-----.---I..DLATLRELG..RIVIEENVFVyRnKYyQQIIGGAMGS..SFTLTL
Rd_RSOR408|g29518.t1 hlK--LKQvDGLK..IETIIRLS-..RFVMQNNYFSyNdQYyHQIRGGAMGS..PLTLTV
Rd_RSOR408|g29600.t1 inN-----.---I..SVDTILKLA..RLVLDTNYFVyDnKYyRQIKGGAMGS..PFTMTL
Rd_RSOR408|g29696.t1 kySINRKIaNLNI..-DTIIRLA-..RIILDTNSFAyKdKYyRQIKGGAMGS..PFTMVL
Rd_RSOR408|g29843.t1 iqGMTIST.ILQL..VRLVLDE--..QYFIYKYKFY.-.--.RQTAGSASGS..SLTIPL
Rd_RSOR408|g29940.t1 igGLKIET.IIRL..SRFVMKN--..NYFSYNGQFY.-.--.HQVRGGAMGS..PLTLTV
Rd_RSOR408|g29941.t1 vgGLKIET.IIRL..SRFVMQN--..NYFSYNGQFY.-.--.HQIRGGAMGS..PLTLTI
Rd_RSOR408|g30030.t1 ..------.----..---------..----------.-.--.----------..------
Rd_RSOR408|g30444.t1 ..----EE.DKHK..TAFIT----..-----VHGLY.-.--.E-FNVLAQGL..KNSPPS
Rd_RSOR408|g30513.t1 ..----KE.DKHK..TAFITTEG-..----LYE---.-.--.-W-NVLAQGL..KNSSPS
Rd_RSOR408|g30641.t1 ..----EK.SRQK..TAFITH---..------KGLF.-.--.E-FKVMPYGL..TNAPAT
Rd_RSOR408|g30657.t1 vgGLKVET.IIRL..SRFVMQN--..------NYFSyDdEFyHQIRDEAMGS..LLTLTM
Rd_RSOR408|g30667.t1 igNLKVET.IIKL..-ASIVLDTI..SF--AYKNKY.-.-Y.RQIKGGAMGS..PFTMVL
Rd_RSOR408|g30812.t1 yrKCKQNVdFRAL..LEEATSK--..THFIFNNKIY.-.--.VQLNGVAMGA..PLASVM
Rd_RSOR408|g30855.t1 tlS-----.----..---------..----------.-.--.----------..------
Rd_RSOR408|g30971.t1 ieR-----.-ISI..-DTIVE-LG..RIVLQANAFVyGkKFyRQIIGGAMGS..AFTLTL
Rd_RSOR408|g30990.t1 ..GISQIW.LD-F..FDRFLKQP-..---IYYKS--.NeNIcQRQRGVPISH..SLSCLF
Rd_RSOR408|g31141.t1 htYVGKRE.QRWI..R--------..----------.-.--.----------..------
Rd_RSOR408|g31303.t1 ..------.----..---------..----------.-.--.-------MGS..AFTLTL
Rd_RSOR408|g31545.t1 ..-----PrDKHK..TAFIT----..----LYGLFE.-.--.--FNVLPQGL..INGPSV
Rd_RSOR408|g31583.t1 ..CEKYST.NRKI..-ANLN----..-----IDTII.-.--.RLARGA-MGS..PFTMVL
Rd_RSOR408|g31601.t1 fgNLSINT.IIRL..-ACLVLDT-..NCFVFDNKYY.-.--.KQIRGGAMGS..PFTMTL
Rd_RSOR408|g31602.t1 amNLTKDTiIRLV..-RLVLQN--..QYFVYENKLY.-.--.QQINGSASGS..LLTVPL
Rd_RSOR408|g31874.t1 vkGVSVTT.IEKL..SEIVLKQN-..-AFVCDNKFY.-.--.RQVIGGAMGS..PFTLTL
Rd_RSOR408|g31880.t1 ..-----L.KKIL..SRFVMQN--..NYFSYDGQFY.-.--.HQSKGGAMGS..PLTLTM
Rd_RSOR408|g32191.t1 ..----EE.DKQK..TAFITTT--..-----GLWE-.-.--.--FNVLPQGL..KNAPPS
Rd_RSOR408|g32277.t1 tkLIDVPF.NKEQ..-MRILLNL-..SIRDAPFRFQ.S.KIdKQIDGVAMGN..PLAPII
Rd_RSOR408|g32295.t1 ..----EE.DKPK..TAFIT----..-----PFGLF.-.--.-QFNVLPMGL..KNSPPT
Rd_RSOR408|g32571.t1 hgKIGPFS.IDMI..-MKMARLI-..-LDTNYFAYI.N.KYyKQTRGGAMGS..AFTQVY
Rd_RSOR408|g32652.t1 ..----EE.DKFK..TAFIT----..-----PNGLF.-.--.EWN-VLAQGL..KNSPPS
Rd_RSOR408|g32667.t1 ..-----D.DKDK..TTFVTS---..-----HGAFR.-.--.--FNVMPQGL..KNSPSN
Rd_RSOR408|g32677.t1 ..-----A.DKDK..TAFITQDG-..------LWE-.-.--.--FNVLPQGI..MNGPPT
Rd_RSOR408|g32829.t1 ..-----S.DKEK..TGFVT----..-----PDGHY.-.--.E-FNVLAQGL..MNAPAS
Rd_RSOR408|g32866.t1 nlKIDT-I.IK-L..-ASVVLDTN..TFAYKN----.-.KYyRQIKGGAMGS..PFTMVL
Rd_RSOR408|g32867.t1 iqGMTISI.ILQL..VRFVLDE--..QYFIYNYKLY.-.--.RQTAGSASGS..LLTIPS
Rd_RSOR408|g32891.t1 ..RLPDYL.ICYI..-ISFLDNRT..A-SIEIENIL.S.KLiLLKSGTPQGS..PLSPLL
Rd_RSOR408|g32923.t1 ..----EK.SREK..TAFITH---..------KGLF.-.--.E-FKVMPYGL..TNAPTT
Rd_RSOR408|g33069.t1 inGLSIDT.IIEL..ARVVL-QAN..A-FVYNNKFY.-.--.RQIIGGAMGS..AFTLTL
Rd_RSOR408|g33072.t1 vkGINLDT.IRKL..-ASIVLQ--..ENVFAYGK--.-.RIyKQTTGGAMGS..SFTLTL
Rd_RSOR408|g33085.t1 igGLKIET.IIRL..SRFVMQN--..NYFSYNGQFY.-.--.HQIRGGAMGS..PLTLTV
Rd_RSOR408|g33110.t1 ssPPPIPF.NRSQ..MKQMLE-I-..AVINIPFRFL.QkTY.IQSDGVAMGS..PLGPIL
Rd_RSOR408|g33111.t1 ssPPPIPF.NRSQ..MKQMLE-I-..AVINIPFRFL.QkTY.IQSDGVAMGS..PLGPIL
Rd_RSOR408|g33180.t1 ..KIET-I.IRLC..-RFVVQN--..NYFSYNGKYY.-.--.HQVCGGAMGS..PLTLTI
Rd_RSOR408|g33483.t1 igGLKIET.IIRL..SRFVMQN--..------NYFFyDgQFyHQIRGGAMGS..PLTLTI
Rd_RSOR408|g33549.t1 ..CEKY--.----..---------..----------.-.--.----------..------
Rd_RSOR408|g33775.t1 ..----PK.DRPK..TAFSTR---..------DQHY.-.--.-QFTVLSQGV..TNGPPA
Rd_RSOR408|g33823.t1 ..----EL.DKPK..TAFVTRD--..-----KFWEY.-.--.---NVMPQGI..KNGPPT
Rd_RSOR408|g33872.t1 vsGFKIET.IIRL..SRFVMQN--..NYFSYDGQFY.-.--.HQIREGAMGS..PLTLTI
Rd_RSOR408|g33975.t1 keRKSTKI.TKNE..-LFILFNL-..AVTNVHFRFF.S.QFfRQSDGVAMGS..PLAPIL
Rd_RSOR408|g34032.t1 vkGIPLDV.IRKL..-ASLVLK-E..NVFVYGKTIY.-.--.RQILGGAMGS..SFTLTL
Rd_RSOR408|g34033.t1 vkGIPLDA.IRKL..-ASIVLK-E..NVFVYGKTIY.-.--.RQILGGAMGS..SFTLTL
Rd_RSOR408|g34126.t1 vkGIPLDT.IRQL..-ASLVLQ-E..NVFVYNKKIY.-.--.KQVLGDAMDS..SFTLTL
Rd_RSOR408|g34163.t1 ..------.----..---------..------KD--.-.KYyRQIKGGAMGS..PFTMVL
Rd_RSOR408|g34174.t1 ..------.----..---------..----------.-.--.-------MGS..PLAPLL
Rd_RSOR408|g34175.t1 ..----ES.LNVL..TEFPLQH--..---GYHKKFY.-.--.RQIIGGTMRS..AFTLTL
Rd_RSOR408|g34203.t1 afG--LKQ.IDGV..KKEIILALT..RFVINNNYFYlDgSYyKQIRGGAMGS..PLTLTI
Rd_RSOR408|g34206.t1 igGLKIET.IIRL..SRFVMKN--..NYFSYDGQ--.-.-LyHQVRGGAMGS..PLTLTV
Rd_RSOR408|g34277.t1 ..YCTDPK.LRL-..---------..----------.-.--.----------..------
Rd_RSOR408|g34768.t1 ..------.----..---------..----------.-.--.---------S..LLAMIV
Rd_RSOR408|g34777.t1 vsG-----.--LK..IETIIRLS-..RFVMQNNYFSyDgQFyHQIRGGAMGS..PLTLTM
Rd_RSOR408|g34802.t1 nnKIGTLR.IDDI..-MRMARLVL.dTNIFAYE---.N.KYyRQIRGGAMGS..AFTQTL
Rd_RSOR408|g34834.t1 flQIKQ-I.KDLK..VEAIIRL-T..RFVMQNNYFKyNgQYyHQIRGGAMGS..PLTLTV
Rd_RSOR408|g34941.t1 vgGLKIET.IIRL..SRFVMQN--..NYFSY-----.EgQYyHQIRGGAMGS..PLTLTV
Rd_RSOR408|g35005.t1 vkGIDLGT.IREL..-AFVVLK-E..NVFVYEKKIY.-.--.KQVIGGAMGS..SFTLTL
Rd_RSOR408|g35138.t1 ..------.----..---------..----------.-.SLfEWN-VLAQGL..KNSPPS
Rd_RSOR408|g35149.t1 ..------.----..---------..----------.-.--.----------..------
Rd_RSOR408|g35150.t1 ..------.----..-ETIIRLS-..RFVMKNNYFSnNsQFyHQVRGGAMGS..PLTLTV
Rd_RSOR408|g35258.t1 ..----EE.EKHK..TAFITADG-..----LYE---.-.--.-W-NVLAQGL..KNSPPL
Rd_RSOR408|g35272.t1 vkGVSVST.IQKL..AELVLKE-N..A-FIYDNK--.-.-FyKQIIGGAMGS..PFTLTL
Rd_RSOR408|g35305.t1 ..------.----..---------..----------.-.--.VFEESAPQGS..VLSATL
Rd_RSOR408|g35313.t1 vgGLRVET.IIRL..SRFVMQN--..------NYFSyDgQFyHQIRGGAMGS..PLTLTM
Rd_RSOR408|g35361.t1 inGLAIDT.IVEL..ARVVL-QAN..A-FVYNKKFY.-.--.RQIIGGAMGS..AFTLTL
Rd_RSOR408|g35437.t1 ..----DD.SKEL..---LV----..--INTHKGLF.-.--.-RFNRLPFGI..ASAPSI
Rd_RSOR408|g35453.t1 hgKIGTLS.IDAI..-MRMARLILdtNCFAYNN---.-.KYyQQTRGGAMGS..AFTQVL
Rd_RSOR408|g35568.t1 igNLSINT.IIRL..-ACLVLDT-..NCFVFDNKYY.-.--.KQIRGGAMGS..PFTMTL
Rd_RSOR408|g35678.t1 ppTIQRDD.MKQL..LIFATKN--..THFLFDKNLY.-.--.DQVDGVSMGS..PLAPLL
Rd_RSOR408|g35977.t1 tlRIDD-V.MR-M..SRFVLD--T..NIFVYEKKHY.-.--.RQIRGGAMGS..AFTKTL
Rd_RSOR408|g36010.t1 ..------.----..---------..----------.-.--.-QHNGVAMGA..PLASVI
Rd_RSOR408|g36080.t1 vgGLKIET.IIRL..SRFVIQN--..NYFSFNGQFY.-.--.HQVRGGAMGS..PLTLTI
Rd_RSOR408|g36322.t1 ..----KE.DRPK..TAFSTR---..------DNHY.-.--.-QFTVLPQGI..TNGPAT
Rd_RSOR408|g36363.t1 ..----EL.DKPK..TAFVTRD--..-----KFWEY.-.--.---NVMPQGI..KNGPPT
Rd_RSOR408|g36540.t1 kkKIDKNY.SKLT..-AKDLRNLF..QLAVTNTLFRfYdQLyIQVDGVSMGS..PLAPIL
Rd_RSOR408|g36750.t1 vnGLKAET.IIRL..SRFVMQN--..NYFSY-----.DgQFyHQIRGGAMGS..PLTLTM
Rd_RSOR408|g36754.t1 vgGLKIET.IIRL..SRFVMQS--..NYFSYNGQFY.-.--.HQIRGGAMGS..PLTLTV
Rd_RSOR408|g36781.t1 vkGIDLTT.IKTL..-ASIVLQE-..NVFVYDKKIY.-.--.KQTTGGAMGS..SFTLTL
Rd_RSOR408|g36796.t1 slKLNNTE.LKEL..FKYCTK--Y..SNFTFNNEHY.-.--.DQINGVAMGS..PLAPII
Rd_RSOR408|g37088.t1 hgKIGTLS.IDHI..-VRMARLI-..-LDTNYFA-Y.EkTYyRQKRGGAMGS..AFTQVL
Rd_RSOR408|g37362.t1 vgS-----.-LKI..-ETIIRLS-..RFVMQNNYFSyNgQFyHQIRGGAMGS..PLTLTM
Rd_RSOR408|g37422.t1 nlPFTKTD.IKEL..LNLALKN--..SYFQFNGKFY.-.--.KQKTGLPMGN..TLSPIL
Rd_RSOR408|g37693.t1 ..------.----..---------..----------.-.-FyHQIRGGAMGS..PLTLAV
Rd_RSOR408|g37899.t1 ..KFKTTF.----..---------..----------.-.--.----------..------
Rd_RSOR408|g37911.t1 vkGIDLET.IREL..VAIVLKE--..NVFVYGNKIY.-.--.RQVLGGALGS..SFTLTL
Rd_RSOR408|g37956.t1 vkGIDLET.IRQL..AAIVLKE--..NVFVYGNKIY.-.--.KQVLGGAMGS..SFALTL
Rd_RSOR408|g37993.t1 ..----EE.DRHK..TAFIT----..-----PEGLY.-.--.EWN-VLAQGL..KNSPPS
Rd_RSOR408|g38301.t1 ..----KE.NRLK..TAFSTR---..------VNHY.-.--.-QFTVLPQGI..TNGPAT
Rd_RSOR408|g38694.t1 hlKLKQ-I.SGLK..IETIIRLS-..RFVMKNNYFSyNgQYyHQIRGGAMGS..PLTLTV
Rd_RSOR408|g39216.t1 .dYIKLKQiSGLK..IETIIRLG-..RFVMKNNYFSyDgQFyHQVRGGAMGS..PLTLTV
Rd_RSOR408|g39285.t1 ..------.----..---------..-CFSYNNKYY.-.--.QQTRGGAMGS..AFTQVL
Rd_RSOR408|g39300.t1 crKCKQNVdFRTL..LEEATSK--..THFTFNNKMY.-.--.VQHNGVAMGA..PLAPVI
Rd_RSOR408|g39381.t1 ..------.----..---------..----------.-.--.-------MGS..PLTMTV
Rd_RSOR408|g39407.t1 iqGIKIAT.ILQL..VRLVLDE--..QYFIYNYNFY.-.--.RQTTGSASGS..SLTIPL
Rd_RSOR408|g39439.t1 ..-----A.DREK..TAFVT----..-----PFGLY.-.--.-QFNVLPMGL..INSSPT
Rd_RSOR408|g39684.t1 ..------.----..---------..---STRDNHY.-.--.-QFTVLPQGI..TNGPAT
Rd_RSOR408|g39739.t1 ..----KE.DRPK..TAFSTR---..------DNHY.-.--.-QFTVLPQGI..TNGPAT
Rd_RSOR408|g39974.t1 vkGRHQKLsSDAI..-QQLT----..AIVLRNNIFSyNvEIyRFIKGGPLNL..PLIELL
Rd_RSOR408|g40122.t1 ..------.----..---------..-----TNCFAyDnKYyQQTRGGAMGS..AFTQVL
Rd_RSOR408|g40393.t1 ..------.----..---------..--------HY.-.--.-QFTVLPQGV..TNGPPA
Rd_RSOR408|g40475.t1 ..------.--QL..VRLVLDE--..QYFIYNYKLY.-.--.RQTAGCASGS..SLTMPL
Rd_RSOR408|g40485.t1 ..------.----..---------..----------.-.--.----------..------
Rd_RSOR408|g40524.t1 rnLHNNKI.RTLR..---------..----------.-.--.----------..------
Rd_RSOR408|g40600.t1 ..------.----..---------..----------.-.--.----------..------
Rd_RSOR408|g40821.t1 ..------.----..---------..----------.-.--.-----LPMGN..VLSPLL
Rd_RSOR408|g40845.t1 ..------.----..---------..------DNHY.-.--.-QFTVLPQGI..INGPAT
Rd_RSOR408|g41194.t1 ..------.----..---------..----------.-.--.-------MGS..PFTMTL
Rd_RSOR408|g41382.t1 iqGMTIST.ILQL..VRLVLDE--..QYFIYNYKLY.-.--.RRTAGGASGS..SLTIPL
Rd_RSOR408|g41423.t1 ..CQKYS-.----..---------..----------.-.--.----------..------
Rd_RSOR408|g41607.t1 ..------.----..---------..----------.-.--.----------..------
Rd_RSOR408|g41807.t1 igGLKL--.----..-ETVIRLS-..RFVMQNNYFSyEdQYyHQIRGGAMGS..PLTLTV
Rd_RSOR408|g41851.t1 hqKLSSDA.IQEL..TAIVLRN--..NIFSY-----.NgKIyRFIKGGPLNL..PLIELL
Rd_RSOR408|g42019.t1 ..------.----..---------..NCFVYEKKYY.-.--.QQIRGGAMGS..PFTMTL
Rd_RSOR408|g42294.t1 hqKLTSDA.IQEL..TAIVLRN--..NFFSYNGKTY.-.--.RFIKGGPLNL..PLIELL
Rd_RSOR408|g42990.t1 ..------.----..---------..----------.-.--.-------MGS..AFTQTL
Rd_RSOR408|g43091.t1 ..IIDDTN.YTKL..TAKDLRSLL..ELAVTNTPFRfYdQLyMQVDGVSMGS..PLAPIL
Rd_RSOR408|g43277.t1 ..------.----..---------..-IFVYEKTHY.-.--.RQIRGGAMGS..TFTQTL
Rd_RSOR408|g43515.t1 vgGLKIET.IIRL..SRFVMQNN-..-Y--------.-.--.----------..------
Rd_RSOR408|g43539.t1 ..----EE.DKHK..TAFIT----..-----PDGLY.-.--.EWN-VLAQGL..KNSPPS
Rd_RSOR408|g43812.t1 ..------.----..---------..----------.-.--.----------..------
Rd_RSOR408|g44113.t1 ..------.----..---------..----------.-.--.-------MGA..PLAPVI
                                                                                 

AI1M_Yeast           CNIVMTL..VDNWLEDYINlyn......................ndpnFKRMKYVRYADD
Athena_Av            ANIFMWY..WEKQTILSNL.............................PSRELYGRYIDD
Athena_Hc            ANIYMFE..WEQPLIEHQK.............................LHQELYGRYIDD
Athena_Pr            ANIYMLK..WEQPLIAHQK.............................RHNELYGRYIDD
AthenaL2_Av          ANCYMFF..FEQDIIKQIN.............................NSLGLYVRYIDD
AthenaL3_Av          ANCYMFF..FEQNIINQIH.............................NSFGLYFRYIDD
AthenaM_Av           ANTYMYF..VERPIAKWAN.............................RTSSLYYRYIDD
AthenaO_Av           SNAYMYF..FQTPIVKWVQ.............................HGNGIYCRYIDD
BEL_Drome            AVRVLKQ..LADDHGHEYPa...........................aAHALLHDAYVDD
Cer1_Caeel           FQGTMEE..IIGDLLG---.............................---VCAFVYVDD
Cercyon_Sm           AEAVMQR..LEASILLMIK.............................--PKNWIRYVDD
COB3_Marpo           TNLYLDR..LDREILRIRKele......................kdpkFVRIYACRYADD
COI1_Podan           SNLVLNE..LDEFVQNIVDefn......................pnpdLAKIYYVRYADD
Copia_Drome          WFEVFEQ..ALKECEFVNSsvd......................kgniNENIYVLLYVDD
CRE1_Crifa           YATGMAA..AIGPVRQRI-.............................-PGVPVTAYIDD
CRE2_Crifa           FANAMSG..IIRPLMEMH-.............................-PRVKVVAYLDD
CZAR_Tcruzi          FSIGTIA..TLRQLESSF-.............................-SNASFTAYLDD
DIRS1_Dictyo         FTMLLRP..VLRMLRDI--.............................--NVSVIAYLDD
Doc_Drome            YTLYTAD..FPIDYN----.............................---LTTSTFADD
dpol_DHBV            LHLFTTA..LGSEIARRF-.............................--NVWTFTYMDD
dpol_HBV             LAQFTSA..ICSVVRRAF-.............................-PHCLAFSYMDD
DRE_Dictyo           FALVVEC..MATTIINDRCin........................gvtKETIKILQFADD
EC67_Ecoli           SNLICNI..MDMRLAKLAK.............................KYGCTYSRYADD
EC86_Ecoli           ANLICSK..LDYRIQGYAG.............................SRGLIYTRYADD
EC107_Ecoli          SNLVMRR..FDERIGEWCQ.............................ARGITYTRYCDD
GilM_Giain           FCQSLVW..PVETYLGQ--.............................---YKVVAYADD
Gypsy_Drome          FQRALDD..VLREQIG---.............................---KICYVYVDD
Hebe1_Av             YIMYTAD..SMNGIPTH--.............................---TEHGLFADD
Hebe2_Av             YIIYTAD..SMNGIPSH--.............................---TEHGLFADD
Hebe7_Av             YIMYTAD..SMNGIPTH--.............................---TEHGLFADD
Hebe8_Av             YIMYTAD..SMNGIPTH--.............................---TEHGLFADD
Hebe10_Av            YIMYTAD..SINGIPTH--.............................---TEHGLFADD
I_Drote              FLIAFNK..LSNIISLY--.............................-KEIKFNAYADD
Jockey_Drome         YSVFASD..MPTHTPVTEV............................dEEDVLIATYADD
Juno1_Av             FQRIVSQ..ILGPTRWK--.............................----YALAYLDD
Juno2_Av             FQRIVNQ..ILGPNRWK--.............................----HMLAYIDD
Juno3_Av             FQRIVNK..LLGNLQWH--.............................----CALAYIDD
Juno4_Av             FQRIVSQ..ILGPTRW---.............................---KYALAYLDD
Juno4a_Av            FQRIVNS..ILGALRWD--.............................----IALVYLDD
Juno4b_Av            FQRIMNS..ILGTLRWD--.............................----ITLVYLDD
Lian_Aedae           WNLVADT..LLRQLNNC--.............................--GFPTYGFADE
LINE1_Human          PNIVLEV..LARAIRQEKEikg.......................qlgKEEVKLSLFADD
LINE1_Wolf           FNIVVEV..LASAIRQQKDfrg......................iqfgKEEVKLSLFADE
LtrA_Lacla           ANIYLHE..LDKFVLQLKMkfd......................tsqtNKVLKYVRYADD
Mag_Av               FQRTIDQ..MIAGIPNC--.............................------AAYLDD
Maui_Takru           FTLYMLP..LGNIIRQH--.............................--GINFHCYADD
Mdg3_Drome           FQRFVNK..IFADMIREN-.............................----KVVVYMDD
Micropia_Drome       FIRFVQF..IFQELINSN-.............................----IMQLYMDD
MX65_Myxxa           CNAVLLR..LDRRLAGLAR.............................RYGYTYTRYADD
Neptune_Fr           ANIFMAN..WEEEALLKCK.............................HKPAHYLRYLDD
NeSL_Caeel           FNICLET..VIRRHLESANgh........................qclKTRIKVLAFADD
orf2_Calot           ANIALHG..LEKLVKEFAAsqr......................kvknQNSISLIRYADD
Pao_Bmori            A-IYVKN..LNAQ-KHEAThp.........................eaAATIQNRHYVDD
Pat_Panre            FTKLFRH..PLATLRGD--.............................--GVNCLLYLDD
Penelope1_Av         ADLWMQK..MEEKLNRFRK.............................NRPIVWLRYVDD
Penelope1a_Av        ADLWMQK..MEEKLNRFSA.............................NKPMIWLRYVDD
Penelope2_Av         ADIFMNN..LEIKLSRFTT.............................NKPQVWFRYVDD
Penelope2a_Av        ADIFMTH..MEQKFEEFKH............................yNKIKLYLRYVDD
Penelope3_Av         ADIYVNY..LEDKLMSRLK............................nNGLLYWRRFVDD
Penelope3a_Av        ADIFLVN..LEKKLMDELY............................tNGVEYYRRFVDD
Penelope3b_Av        ADIYVNY..LESKLKHRLE............................lNGVLYWKRFVDD
Penelope5a_Av        ADIFMAH..LEKSLMDQLQ............................qCGVHEWLRYVDD
Penelope_Dv          ADILMEE..LLDKITDKLK.............................IKPRLLTKYVDD
pol_BAEVM            FDEALHR..DLTDFRTQH-.............................-PEVTLLQYVDD
pol_CERV             FPKTYAN..SHSNQYS---.............................---KYCCVYVDD
pol_HTLV2            FEQQLAA..VLNPMRKMF-.............................-PTSTIVQYMDD
Poseidon_Tn          ANLYMEE..VEKRALLSFT............................gAAPSRWFRYVDD
pseudo_Shark         ACLFVGY..VEQSLFRTYT............................gPKPHLFLRYIDD
R1_Dromr             FNLIIDR..LLRSLPKDIGvh.........................vgNAKVNACAFADD
R2_Drome             FNLVMDR..LLRTLPSEIGak.........................vgNAITNAAAFADD
R4_Av                FCIAMAP..ISHAINKMKCgyrtas.................gklknmQVELSHLFYMDD
R9_4_Av              FNMVIDE..LFDVIKDQYGyt........................idnIGTTNARCFADD
R9_Av                FNLVIDE..LFDVIKDQYGyt........................idnIGTTNARCFADD
R9a_Av               FNLVTDE..LFEILGDQFGyr........................idnIGSTNIKCFADD
RTE1_Av              FIAYLER..VMDQVRQNTCgi........................nvsGILVNNLRFADD
RTE2_Av              FNILFDF..IIKEVISEAAisgvnfsygsn.......dfchgknenhvDFDILALLYADD
RTE3_Av              FNIYSEM..ILRNLEDVEGvk.........................igGYNCNNLRYADD
RTE4_Av              FIIVMDY..VMKNAKLNHTnekgelgfi..........tnlrqstqqpAKMVHDLDFADD
RTE_BovB_Av          FNLYAEH..IMRKAGIDEAtgg......................ikigGRNINNLRYADD
SART1_Bommo          WDVGFDW..VLRGANLR--.............................--GVQVICYADD
SLACS_Trybg          FSIGTLA..TLRRLQQTF-.............................-PEAQFTAYLDD
Soliton1_Av          FIVYHHD..ILEALSTI--.............................---HWKHLYADD
Soliton2_Av          FIVYHSD..MISCIGAHA-.............................-----SHIFADD
Soliton3_Av          FIIYHCD..LTKCLGAH--.............................----SGHLFADD
Soliton4_Av          FIVYHSD..IVHCAGAH--.............................----PVHVYADD
Soliton5_Av          FIVYHAD..QIKTTNAF--.............................------------
Soliton6_Av          FRLHVHF..LPSFFMN---.............................---LVCHLFADD
Soliton6a_Av         FRLHIHF..LPTIFFQA--.............................----TSHLFADD
Soliton6b_Av         FRLHIHF..LPKYLFQF--.............................----CSHLFADD
Soliton7_Av          FITYHAD..MGDFLGG---.............................---CLSHFFADD
Soliton8_Av          FISYHGD..MSQFLAG---.............................---CTSHFFADD
Soliton9a_Av         FITYHCD..MSQFLSG---.............................---CTSHFFADD
Soliton9b_Av         FITYHCD..MSAFLSR---.............................---CTSHFFADD
Ta11_Arath           FILCTEA..LVAKLKDAEWhgr......................israSPSTSHLLFADD
Tad1_Neuro           FILFITP..LYRKLATIP-.............................--NTITVGFADD
TelKA1_Av            FQRLMDI..VLAGLKWQ--.............................----CCLVYIDD
TelKA1a_Av           FQRLMDV..VLAGLKWQ--.............................----CCLVYIDD
TelKA2_Av            FQRLMDI..VLAGLKWK--.............................----SCLVYIDD
TelKA3a_Av           FQRLMDI..VLAGLKWQ--.............................----CCLVYLDD
TelKA3b_Av           FQRLMDI..VLAGLKWQ--.............................----CCLVYLDD
TelKA4_Av            FQRLMDL..VLGRLKWS--.............................----CALVYLDD
TERT1_Calb           CDILYSA..MVHDCFQFLWk...........................sKQDFLFVRLVDD
TERT_Giain           FNCYSSL..LHVQLLNTGIv...........................sSRLFFYRTFVDD
TERT_Ratno           CSLCFGD..MENKLFAEVQ.............................-RDGLLLRFVDD
TERT_Schpo           CHFYMED..LIDEYLSFTK.............................KKGSVLLRVVDD
Tf2_Schpo            FQYFINT..ILGEAKE---.............................---SHVVCYMDD
Tnt1_Tobac           WYMKFDS..FMKSQTYLKTysd......................rfseNNFIILLLYVDD
TRAS1_Bommo          WNLLLDP..LIHQLQAR--.............................--GEYIQAFADD
TRS1_Trybr           FIIVMNS..LSQRLAEVP-.............................--LLQHGFFADD
Tx1_Av               FIICLEP..LLNRIRLNQSipgaflpgsqfrairqiifpindnilnteQVKIKTIAYADD
Ty3_Caeel            FQGTMEE..IIGDLLG---.............................---VCAFVYVDD
Ty3_Yeast            FARYMAD..TFRDLRFVN-.............................-------VYLDD
Vesta1a_Av           FQKVMTD..TLKSCRSFS-.............................------SVYLDD
Vesta1b_Av           FQKVMTD..TLKSCRQFS-.............................------LVYLDD
Vesta2_Av            FQRVMAD..ILKPCREFS-.............................------LVYIDD
Vesta3_Av            FQRTMSK..VLSSCIDFS-.............................------LIYLDD
Vesta4a_Av           FQKTMSH..IMKPCREF--.............................-----CLVYLDD
Vesta4b_Av           FQKTMSN..LLKPCYDF--.............................-----ARVYLDD
Vesta5_Av            FQRIMSS..LLLPCKKFS-.............................------IVYLDD
Vesta6a_Av           FQRLMHN..IIGYNRWD--.............................----YTAVYLDD
Vesta6b_Av           FQRVMIE..LLANGRWD--.............................----YVVVYLDD
Vesta6c_Av           FQRVMNN..LLATGRWD--.............................----YVVIYLDD
Vesta7_Av            FQRIMYE..LLVQTRWE--.............................----YCLVYIDD
Vesta_Pr             FQKVMTN..TLAPCRQFS-.............................------IVYLDD
YM40_Marpo           SNIYLHQ..FDLFMEEIKVkyt......................giqtGSRVRYVRYADD
Zepp_Chlvu           FVLARAP..MAAHARMLAGqla......................lpsgEPAPVMHQHADD
Rd_RSOR408|g2269.t1  -------..----------.............................------------
Rd_RSOR408|g3534.t1  -------..----------.............................----VTNAYLDD
Rd_RSOR408|g5425.t1  FQRIMYE..LLVNTRWD--.............................----FCLVYIDD
Rd_RSOR408|g7539.t1  -------..----------.............................-----SLVYIND
Rd_RSOR408|g7540.t1  ANCYMFF..YERDIVKQIE.............................DSGGLCLRYIDN
Rd_RSOR408|g8252.t1  FQRLMDL..VLGGLKWS--.............................----CALVYLDD
Rd_RSOR408|g8731.t1  FQRVMTD..ILSTCRQF--.............................-----SLVYIDD
Rd_RSOR408|g9258.t1  AHLYMSE..LEENISNFKG.............................KKPSIFYRYVDD
Rd_RSOR408|g9591.t1  RSIFNED..HAHVTIK---.............................-----LSAYADD
Rd_RSOR408|g10962.t1 YVMCLEP..LLNLIRKNPKipgvlvpgsqyr.....slvntilhndetNIVIKTLAYADD
Rd_RSOR408|g11226.t1 FRPHIHF..LPSIFFRL--.............................----ASHLFADD
Rd_RSOR408|g12157.t1 FITYLER..IMDQITSN--.............................------------
Rd_RSOR408|g12158.t1 ANCYMFF..YEQQIIRQIS.............................NSGGLYFRYIDD
Rd_RSOR408|g12628.t1 FQRVMLD..ILSPCRQF--.............................-----SLVYIDD
Rd_RSOR408|g12855.t1 IDIYLFY..WQQPLLLYQN.............................QHELFVRCFSDL
Rd_RSOR408|g14889.t1 AEIFLQE..FEKKYLSLFE............................nLGIVYWKRYVDD
Rd_RSOR408|g15122.t1 FQ-----..-------R--.............................------LVYIDD
Rd_RSOR408|g15131.t1 FDMLSEA..IVWIAEHNY-.............................-GIKNMLHLLDD
Rd_RSOR408|g16153.t1 -------..----------.............................----NCVSYRDD
Rd_RSOR408|g16293.t1 FQRLMDI..VLAGLKWQ--.............................----CCLVYIDD
Rd_RSOR408|g16608.t1 FITYNCD..MGCSLSGC--.............................----ISHFFADD
Rd_RSOR408|g16664.t1 -------..----------.............................------------
Rd_RSOR408|g17087.t1 ANCYMIF..YERPIIKQIN.............................NSGGLYFRYTDD
Rd_RSOR408|g17331.t1 FQRIMNN..LLSLCTDF--.............................-----SLVYLDD
Rd_RSOR408|g18781.t1 ANCYMFF..FERALPKQIK.............................NGVGLYFRYIDD
Rd_RSOR408|g19012.t1 ANIYMYE..WEQHLMKHQE.............................KHNGIYGRYIDD
Rd_RSOR408|g19034.t1 FQRVMTD..ILSTCREF--.............................-----SLVYIDD
Rd_RSOR408|g19166.t1 -------..----------.............................------------
Rd_RSOR408|g19309.t1 FQRIVSQ..ILGPTRWQ--.............................----YSLAYLDD
Rd_RSOR408|g19493.t1 ANIFMWY..WEKKLVNKQK.............................ESNELYGRYIDD
Rd_RSOR408|g19610.t1 FQRIMTD..ILSSCRQ---.............................----LALVYIDD
Rd_RSOR408|g20119.t1 -------..----------.............................------------
Rd_RSOR408|g20274.t1 FQRIVNQ..ILDPNRWK--.............................----HVLVYIDD
Rd_RSOR408|g20287.t1 ANCYMFF..YERDIVRQIS.............................NSGGLYLRYIDD
Rd_RSOR408|g20369.t1 FQRVMAD..ILSTCRQF--.............................-----ALVYIDD
Rd_RSOR408|g20514.t1 -------..----------.............................------------
Rd_RSOR408|g20625.t1 ANCYMYF..FEQNIIKQIN.............................NSYGFYVRYIDD
Rd_RSOR408|g21192.t1 YVISHYD..LPQYFENP--.............................---GYVHAYVDD
Rd_RSOR408|g21494.t1 -------..----------.............................------------
Rd_RSOR408|g21498.t1 -------..----------.............................------------
Rd_RSOR408|g21676.t1 ANIFMWK..WQKEFVRQQD.............................ITNEFYGRYIDD
Rd_RSOR408|g22062.t1 FQRIVSQ..ILGPTRWQ--.............................----YSLAYLDD
Rd_RSOR408|g22075.t1 ANIYMFE..WEQDLIKHQT.............................VHKAMYGRFV--
Rd_RSOR408|g22100.t1 ANCYMFF..FERQIAKQIK.............................NSGGLYFRYIDD
Rd_RSOR408|g22271.t1 VYIYLFY..WRPDLIHIFI.............................NPNELFGRYRDE
Rd_RSOR408|g22272.t1 ASIYMFY..WQADLVRMLV.............................NQNEIYGRYLDE
Rd_RSOR408|g22291.t1 ANIFIWK..WQKELVHRQD.............................MTTEFYGRYIDD
Rd_RSOR408|g22608.t1 ADLYMDN..YIKQKLSYL-.............................DSTNKIWRYVDD
Rd_RSOR408|g22789.t1 FQRIIDQ..VIAGIPN---.............................-----CVAYLDD
Rd_RSOR408|g23328.t1 ANCYMFF..YEQQIIKQID.............................NSGGLYFRYIDD
Rd_RSOR408|g23443.t1 FQPVINH..ILGPARWK--.............................----YALAYIDD
Rd_RSOR408|g23501.t1 FQRVMTD..LLSPCHQF--.............................-----SLVYIDD
Rd_RSOR408|g23880.t1 -------..-EETLMDRLK............................qSGVCQWYRYVDD
Rd_RSOR408|g24334.t1 ANIYMLE..WEQKLIAHQN.............................RDHEIYGRYIDD
Rd_RSOR408|g24379.t1 FQRTMHN..LLGYGRWD--.............................----YVMAYLDD
Rd_RSOR408|g24484.t1 -------..----------.............................----YVLVYLDD
Rd_RSOR408|g24645.t1 ANCYMFF..YEQQIIKQIN.............................NSGGLYFRYIDD
Rd_RSOR408|g24706.t1 FQRIVNQ..ILGPNRWK--.............................----HVLAYIDD
Rd_RSOR408|g24955.t1 ANCYMFF..YEQIIKQI-N.............................NSGGLYFRYIDD
Rd_RSOR408|g25001.t1 ANCYMFF..YEQQIIRQIN.............................NSGGLYFRYIDD
Rd_RSOR408|g25002.t1 ANCYMFF..YEQQIIRQIN.............................NSGGLYFRYIDD
Rd_RSOR408|g25322.t1 FQRVINH..ILGPARWK--.............................----YALAYIDD
Rd_RSOR408|g25770.t1 ANCYMFF..YEQQIIKQIN.............................NSGGLYSRYIDD
Rd_RSOR408|g25863.t1 FQRLMDI..VLAGLKWQ--.............................----CCLVYIDD
Rd_RSOR408|g26069.t1 FQRVINH..ILGPTRWK--.............................----YALAYIDD
Rd_RSOR408|g26169.t1 ANCYMFF..YEQNIVKQIN.............................NSGGLYLRYIDD
Rd_RSOR408|g26492.t1 ANIYMLE..WEQKLIQHQH.............................RHHEIYGRYIDD
Rd_RSOR408|g26604.t1 ANIFMWH..WEQRWIRRQN.............................SKKEIY------
Rd_RSOR408|g26731.t1 FQRIVNQ..ILGPNRWK--.............................----HVLAYIDD
Rd_RSOR408|g26825.t1 ANIYMLE..WEKDLIEHQI.............................SKHEIYGRYIDD
Rd_RSOR408|g26948.t1 FQRIMNN..IIGYKRWD--.............................----YILVYLDD
Rd_RSOR408|g27482.t1 AEIFLQE..FEKKYLSLFE............................nLGIVYWKRYVDD
Rd_RSOR408|g27581.t1 PNIFMWK..WERQTILPKL.............................GFHEIYGRYIDN
Rd_RSOR408|g27602.t1 FQRLMYD..LLVNSRWD--.............................----YTLVYLDD
Rd_RSOR408|g27878.t1 ANIYMLG..WEQNLIEHQA.............................SKNEIYGRYIDD
Rd_RSOR408|g27952.t1 CHIYMHH..WQYSLVTHIC.............................LKDAFYGRYKDT
Rd_RSOR408|g28054.t1 ADIFMSH..LETTLMDKLT............................qSGVCEWYQYADA
Rd_RSOR408|g28073.t1 AEIFLQE..FEKKYLS---.............................------------
Rd_RSOR408|g28148.t1 -------..----------.............................------------
Rd_RSOR408|g28149.t1 FQRIVSQ..ILGPTRWQ--.............................----HSLAYLDD
Rd_RSOR408|g28175.t1 FQRIVNQ..ILGPNRWK--.............................----HVLAYIDD
Rd_RSOR408|g28235.t1 ANIYMWE..WEYPLIEHQK.............................MHNELYGRYIDD
Rd_RSOR408|g28284.t1 ANIYMFE..WEQDLIQYQE.............................KHNGIYGR----
Rd_RSOR408|g28398.t1 FQRIMST..ILLSCKKF--.............................-----CFIYLDD
Rd_RSOR408|g28403.t1 ANIFMWK..WERQTILPKL.............................DSHEIYGRYIDD
Rd_RSOR408|g28405.t1 FQRIVSQ..ILGPTRWQ--.............................----HSLAYLDD
Rd_RSOR408|g28474.t1 FITYHSD..LTGFLNIC--.............................----SSFLFADD
Rd_RSOR408|g28475.t1 ANIFMWH..WEKRWVRRQQ.............................SKKE--------
Rd_RSOR408|g28549.t1 ANIYMFE..WEQDLIQHQI.............................THHEIYGRYIDD
Rd_RSOR408|g28727.t1 ANCYMFF..YERQIIKQIN.............................NSGGLYFRYC--
Rd_RSOR408|g28764.t1 YIIYTSD..SMNNVHQH--.............................---TQHGLFADD
Rd_RSOR408|g29040.t1 ANIYMWD..----------.............................------------
Rd_RSOR408|g29220.t1 ANCYMFF..FERQIAKQIK.............................NSGGLYFRYIDD
Rd_RSOR408|g29306.t1 AQIFLQD..FEKKYLPSFK............................eKGIVYWKRYVDD
Rd_RSOR408|g29317.t1 FQRTMHN..LLGYGRWD--.............................----YVMVYLDD
Rd_RSOR408|g29357.t1 ANIFMWK..WERQTILPKL.............................SSHELYGRYIDD
Rd_RSOR408|g29358.t1 AYIYLFY..WQQDLLQDLI.............................NKNELFFRYRDE
Rd_RSOR408|g29469.t1 FQKVMND..TLKPCRQF--.............................-----SLVYLDD
Rd_RSOR408|g29477.t1 ANIFMWK..WEKESICKQL.............................PSFEIYGRYIDD
Rd_RSOR408|g29518.t1 ANCYMFF..YERQIVKQIN.............................NSDGLYFRYIDD
Rd_RSOR408|g29600.t1 ANVYMLE..WEQPLIKSQR.............................SQGKLYGIYIDD
Rd_RSOR408|g29696.t1 ANIYMLE..WEQKLIQHQN.............................RHHEIYGRYIDD
Rd_RSOR408|g29843.t1 VYIYLYY..WQPDLLQDLI.............................NKNELFFRYQDE
Rd_RSOR408|g29940.t1 ANCYMFF..YEQQIIKQIN.............................NSGGLYFRYIDD
Rd_RSOR408|g29941.t1 ANCYMFF..YERQIVKQIN.............................NSGGLYFRYIDD
Rd_RSOR408|g30030.t1 -------..----------.............................------------
Rd_RSOR408|g30444.t1 FQRIMSN..ILLSCKKF--.............................-----CLIYLDD
Rd_RSOR408|g30513.t1 FQRVMAD..ILSPCRQF--.............................-----ALVYIDD
Rd_RSOR408|g30641.t1 FQRLMDI..VLAGLKWQ--.............................----CCLVYIDD
Rd_RSOR408|g30657.t1 ANCYMFF..FERQIAKQIK.............................NSGGLYFRYIDD
Rd_RSOR408|g30667.t1 ANIYMLE..WEQKLIQHQN.............................RHHEIYGRYIDV
Rd_RSOR408|g30812.t1 ADIFMTY..LETTLMDKLT............................qLGVCEWYRYVDD
Rd_RSOR408|g30855.t1 -------..----------.............................------------
Rd_RSOR408|g30971.t1 ANIFMWK..WERQTILSKL.............................PSHEFYDRYIDY
Rd_RSOR408|g30990.t1 AELLLFG..LDLYIYQN--.............................-TDIFIYRLHDD
Rd_RSOR408|g31141.t1 -------..----------.............................------------
Rd_RSOR408|g31303.t1 ANIVMWQ..WERQAILPKL.............................PSHEFYGGYIDD
Rd_RSOR408|g31545.t1 FQRITSE..VLGDLLGH--.............................----HCLVYLDD
Rd_RSOR408|g31583.t1 ANIYMLE..WEQKLIAHQN.............................GHHEIYGRYIDD
Rd_RSOR408|g31601.t1 ANIYMYQ..WEQSLIQHQQ.............................IRNELYGRYIDD
Rd_RSOR408|g31602.t1 ACIYLFYgqSTSLINTLLN.............................NKTEILGRYRDD
Rd_RSOR408|g31874.t1 ANIFMWH..WEQCWIRRQN.............................HLQEIYGRYIDD
Rd_RSOR408|g31880.t1 ANCYMFF..FERQIAKQIK.............................NSGGLYFRYIDD
Rd_RSOR408|g32191.t1 FQRIMYN..LLVNKREH--.............................----YCLVYLDD
Rd_RSOR408|g32277.t1 ADLWMQK..MEEKLNRFST.............................NKPMIWLRYVDD
Rd_RSOR408|g32295.t1 FQKVMTD..TLKTCRPF--.............................-----SLVYLDD
Rd_RSOR408|g32571.t1 ANIYMLE..WEQNLIEHQA.............................SKNEIYGRYIDD
Rd_RSOR408|g32652.t1 FQRVMTD..ILSTCRQF--.............................-----SLVYIDD
Rd_RSOR408|g32667.t1 FQRLMYD..LLVSSRWD--.............................----YTLVYLDD
Rd_RSOR408|g32677.t1 FQRTMHN..LLGYGRWD--.............................----YVMAYLDD
Rd_RSOR408|g32829.t1 FQRVMNN..LLATGRWD--.............................----YVVVYLDD
Rd_RSOR408|g32866.t1 ANIYIYE..T---------.............................------------
Rd_RSOR408|g32867.t1 VYIYLFY..WQQDLLEDLI.............................NKNELFFRYRNE
Rd_RSOR408|g32891.t1 YIIYTSD..SMNSIHQH--.............................---TEYGLFADD
Rd_RSOR408|g32923.t1 FQRLMDI..VLAGLKWQ--.............................----CCLVYIDD
Rd_RSOR408|g33069.t1 ANIFMWK..WERQTI----.............................------------
Rd_RSOR408|g33072.t1 ANIFMWE..WQKKIVDEQT.............................VTGEFYGRYIDD
Rd_RSOR408|g33085.t1 ANCYIFF..YKQQIIKQIN.............................NSGGLYFRYIDD
Rd_RSOR408|g33110.t1 ADIFISH..LEKKL-----.............................------------
Rd_RSOR408|g33111.t1 ADIFISH..LEKKL-----.............................------------
Rd_RSOR408|g33180.t1 ANCYMFF..FERDIIKQIN.............................NGGGLY------
Rd_RSOR408|g33483.t1 ANCYMFF..FEQQIIKQIK.............................NSGGLYVRYIDD
Rd_RSOR408|g33549.t1 -------..----------.............................------------
Rd_RSOR408|g33775.t1 FQRIVSQ..ILGPTRWQ--.............................----YSLAYLDD
Rd_RSOR408|g33823.t1 FQRIVNK..LLGRLQWH--.............................----CALAYIDD
Rd_RSOR408|g33872.t1 GNCYIFF..YEKQIIKQIS.............................NINGLYFRYIDD
Rd_RSOR408|g33975.t1 ADVFMNN..LEKEKIQPVI............................kDKVIQWIRYVDD
Rd_RSOR408|g34032.t1 ANIFMWK..WQKQLVRI--.............................------------
Rd_RSOR408|g34033.t1 ANIFMWK..WQKQFVRI--.............................------------
Rd_RSOR408|g34126.t1 ANIFMWK..WQKEFVRRQD.............................RTGEFYGRYIDD
Rd_RSOR408|g34163.t1 ANIYMLE..WEQKLIQHRN.............................RQHEMYGRYIDD
Rd_RSOR408|g34174.t1 AEIFLQD..FEKKHLSSFK............................eKGIVYWKRYVDD
Rd_RSOR408|g34175.t1 ANIFMWK..WEKELVCRQN.............................ASYEIYGRYIDD
Rd_RSOR408|g34203.t1 ANAYMYF..VERPISKWAN.............................KTCSLYFRYIDD
Rd_RSOR408|g34206.t1 ANCYMFF..YEQQIIKQIN.............................NSEGLYFRYIDD
Rd_RSOR408|g34277.t1 -------..----------.............................------------
Rd_RSOR408|g34768.t1 ANCYMFF..YKRDIVRQID.............................NSGGLYLRYIDD
Rd_RSOR408|g34777.t1 ANCYMFF..FERRIAKQIK.............................NSGGLYFRYIDD
Rd_RSOR408|g34802.t1 ANIYMLD..WEQQLMHDQQ.............................ADQEIYGRYIDD
Rd_RSOR408|g34834.t1 ANCYMFF..YERDIVRQIS.............................NSGGLYLRYIDD
Rd_RSOR408|g34941.t1 ANCYMFF..YEQQIIKQIN.............................NSGGLYFRYIDD
Rd_RSOR408|g35005.t1 ANIFMWK..WQKEFVRRQD.............................MYGEFYGRYIDD
Rd_RSOR408|g35138.t1 FQQVMTD..ILSTRRQF--.............................-----SLIHIND
Rd_RSOR408|g35149.t1 -------..----------.............................------------
Rd_RSOR408|g35150.t1 ANCYMFF..YEKQIVKQIS.............................NSGGLYFRYIDD
Rd_RSOR408|g35258.t1 FQRVMAD..ILSPCRQF--.............................-----SLVYIDD
Rd_RSOR408|g35272.t1 ANIFMWH..WEKPWVRRQQ.............................SKKEIYGRYIDD
Rd_RSOR408|g35305.t1 FRLHIHF..LPKTLARF--.............................----CSHLFADD
Rd_RSOR408|g35313.t1 ANCYMFF..FERQIVKQIK.............................NSGGLYFRYIDD
Rd_RSOR408|g35361.t1 ANIFMWK..WERQTILPKL.............................LSHELYGRYIDD
Rd_RSOR408|g35437.t1 FQKIMDQ..MIAGLDGT--.............................------ICYLDD
Rd_RSOR408|g35453.t1 ANIYMFE..WEQDLIKHQT.............................VHKGMYGRYIDD
Rd_RSOR408|g35568.t1 ANIYMYE..WEQSLIQHQQ.............................IRNELYGRYIDD
Rd_RSOR408|g35678.t1 AEIFLQD..FEKKHSSSFT............................sMGIVYWKRYVDD
Rd_RSOR408|g35977.t1 ANIYMLD..WEQQPMHDQQ.............................ADQEIYGRYIDD
Rd_RSOR408|g36010.t1 ADIFMTY..LEITLMDKLT............................qLGVCEWYRYVDD
Rd_RSOR408|g36080.t1 ANCYMFF..YERQIVKQIS.............................NSGGLYFRYIDD
Rd_RSOR408|g36322.t1 FQRVINH..ILGPTRWK--.............................----YALAYIDD
Rd_RSOR408|g36363.t1 FQRIVNK..LLGRLQWH--.............................----CALAYIDD
Rd_RSOR408|g36540.t1 ADIFMTY..IEQQIEEYEY............................sDKIKLYVRYVD-
Rd_RSOR408|g36750.t1 ANCYMFF..FERIINWP--.............................------------
Rd_RSOR408|g36754.t1 ANCYMFF..YEQQIIKQIS.............................NSGGLYFRYMDD
Rd_RSOR408|g36781.t1 ANIFMWK..WQKEFVRQQN.............................ITNEFYGRYIDD
Rd_RSOR408|g36796.t1 AHLFMSN..LEENIERYEG.............................RKPEIYYRYVDD
Rd_RSOR408|g37088.t1 ANIYMLE..WEQDLIRYQT.............................QHHEIYGRYIDD
Rd_RSOR408|g37362.t1 ANCYMFF..FERQIAKQIK.............................NSGGLYFRYIDD
Rd_RSOR408|g37422.t1 ADIYMDE..YQKQHLHEV-.............................NIPNKIWRYVDD
Rd_RSOR408|g37693.t1 ANCYMFF..FERQIVKQIS.............................NSGGLYFRYIDD
Rd_RSOR408|g37899.t1 -------..----------.............................------------
Rd_RSOR408|g37911.t1 ANIFMWK..WQKELVRRQD.............................MTGEFYGRYIDD
Rd_RSOR408|g37956.t1 ANIFMWK..WQKEVVRRQ-.............................------------
Rd_RSOR408|g37993.t1 FQRVMAD..ILSPCRQF--.............................-----ALVYIDD
Rd_RSOR408|g38301.t1 FQRVINH..ILVPARWK--.............................----YALAYIDD
Rd_RSOR408|g38694.t1 ANCYMFF..YEQQIIKQIN.............................NSGGLYFRYIDD
Rd_RSOR408|g39216.t1 ANCYMFF..YEQQTIKQIN.............................NSDGLYVRYIDD
Rd_RSOR408|g39285.t1 ANIYMYE..WEQDLIKHQ-.............................------------
Rd_RSOR408|g39300.t1 ADIFMSH..LETTLMDRLT............................qSGVCEWHRYVDD
Rd_RSOR408|g39381.t1 ANCYMFF..YTRDIVRQID.............................NSGGLYLCYIND
Rd_RSOR408|g39407.t1 VYIYLFY..WQPDLLEDLI.............................NKNELFFRYRDE
Rd_RSOR408|g39439.t1 FQKVMND..TLKPCRQF--.............................-----SLVYLDD
Rd_RSOR408|g39684.t1 FQRIINH..ILGPARWK--.............................----YALAYIDD
Rd_RSOR408|g39739.t1 FQRVINH..MLGPTRWK--.............................----YALAYIDD
Rd_RSOR408|g39974.t1 CHIYIHH..WQYSLATHIC.............................LQDAFYDRYKDT
Rd_RSOR408|g40122.t1 ANIYMYE..WEQDLIKHQA.............................IHNGVYERYIDD
Rd_RSOR408|g40393.t1 FQRIVSQ..ILGPTRWQ--.............................----YSLAYLDD
Rd_RSOR408|g40475.t1 VYIYLFY..WRQDLLEDLI.............................NKNELFFRYRDE
Rd_RSOR408|g40485.t1 ------K..WQKELVRRQD.............................MTGEFYGRYIDD
Rd_RSOR408|g40524.t1 -------..----------.............................------------
Rd_RSOR408|g40600.t1 ----MNE..VLGDLLGH--.............................----HCLVYLDD
Rd_RSOR408|g40821.t1 ADLYMHE..FINNKLHKI-.............................--KDKLFRYVDD
Rd_RSOR408|g40845.t1 FQRVINH..ILGPARWK--.............................----YALAYIDD
Rd_RSOR408|g41194.t1 ANIYMWE..WEHPLIEHQK.............................MHNELYGRYIDD
Rd_RSOR408|g41382.t1 VYIYLFY..WRQDLLEDLI.............................NKNELFFRYRDE
Rd_RSOR408|g41423.t1 -------..----------.............................------------
Rd_RSOR408|g41607.t1 -------..---GLKWQ--.............................----CCLVYIDD
Rd_RSOR408|g41807.t1 ANCYMF-..----------.............................------------
Rd_RSOR408|g41851.t1 CHIYMYH..WQYSLVTHIC.............................LKDAFYGRYKDT
Rd_RSOR408|g42019.t1 ANIYMWE..WEHPLIEHQK.............................IHNELYGRYIDD
Rd_RSOR408|g42294.t1 CHIYMHH..WQYSLATHIC.............................LKDAFYGRYKDA
Rd_RSOR408|g42990.t1 ANIYMLD..WEQQLIHDQQ.............................VDQEIYRRYIDD
Rd_RSOR408|g43091.t1 ADIFMTS..IEQQIEEYEH............................sDKIKLYLRYVDG
Rd_RSOR408|g43277.t1 ANIYMLD..WEQQLIHDQQ.............................VDQEIYGRYIDD
Rd_RSOR408|g43515.t1 -------..----------.............................------------
Rd_RSOR408|g43539.t1 FQRVMTD..LLSPCHQF--.............................-----SLVYIDD
Rd_RSOR408|g43812.t1 -------..----------.............................------------
Rd_RSOR408|g44113.t1 ADIFMSH..LETTLMDRLT............................qSGVCEWYRYVDD
                                                                                 

AI1M_Yeast           ILIGVLG.sK.............N............DCKMIKRDLNN.......FLNS..
Athena_Av            VFFTWNG.sK.............Q............--------NLT.......KLLD.t
Athena_Hc            VFMTTN-.sL.............N............--------QLN.......VLLN.r
Athena_Pr            VFMTSNM.fM.............G............--------QIN.......QLLD.q
AthenaL2_Av          IFIIINW..P.............I............------RHLLK.......ETDR..
AthenaL3_Av          IFIIINW..P.............Q............------RHLHQ.......QIDR..
AthenaM_Av           LFIMSNI..H.............E............E---ILK----.......----..
AthenaO_Av           IFIAANT.tH.............E............--------LLE.......GLVR.h
BEL_Drome            IPTGANT..F.............E............ELMILKDELIA.......LLDK..
Cer1_Caeel           LLIASKD..M.............E............QHLQDVKEALT.......RIRK..
Cercyon_Sm           TFLIVKK.dE.............L............E------HTYK.......LINN.v
COB3_Marpo           ILMAVSG.sK.............A............LAREVMERVSR.......FLKD.v
COI1_Podan           WLIGVAG.sS.............E............TARAIKERIAA.......YLKD.i
Copia_Drome          VVIATGD..-.............-............-MTRMNNFKRY.......LMEK.f
CRE1_Crifa           ITLAASG..-.............A............EGARAAEAYAD.......ALET..
CRE2_Crifa           VTLIGPH..-.............A............AVQDFLAEAGP.......QLSR..
CZAR_Tcruzi          VTVAAPP..-.............G............MLGKVCEATSR.......AMRA..
DIRS1_Dictyo         LLIVGST..K.............E............ECLSNLKKTMD.......LLVK..
Doc_Drome            TAILSRS..Kcpi.......katA............LLSRHLTSVER.......WLAD..
dpol_DHBV            FLLCHPN..A.............R............HLNSISHAVCT.......FLQE..
dpol_HBV             VVLGAKS..V.............Q............HLESLYTAVTN.......FLLS..
DRE_Dictyo           TATIAYN..F.............M............DHFLMNEWIKK.......FCQA..
EC67_Ecoli           ITISTNK.nT.............F............PGVVLGKVLVK.......EIEN..
EC86_Ecoli           LTLSAQS..M.............K............KVVKARDFLFS.......IIPS..
EC107_Ecoli          MTFSGHF..-.............-............NARQVKNKVCG.......LLAE..
GilM_Giain           LVIASEE..A.............I............PIDTVKSDAQS.......ALSR..
Gypsy_Drome          VIIFSEN..E.............S............DHVRHIDTVLK.......CLID..
Hebe1_Av             TALWISG..Ntlt.......nlnT............RLQQSIDAFES.......WCKS..
Hebe2_Av             TALWTST.iS.............Ttg.......lklRLQQSIDAFES.......WCSS..
Hebe7_Av             TALWTSG..N.............-............TLTNLNTRLQQsidafesWCKS..
Hebe8_Av             TALWTSG..N.............-............TLTNLNTRLQQsidafesWCKS..
Hebe10_Av            TALWTSG..N.............Tltn......lntRLQQSIDAFES.......WCKS..
I_Drote              FFLIINF..K.............Knt........niSLDNLLNDIGN.......WGSY..
Jockey_Drome         TAVLTKS..K.............Sila......atsGLQEYLDAFQQ.......WAEN..
Juno1_Av             VIIYSPT..F.............D............QHLVHLDDILN.......RLHE..
Juno2_Av             IIIYSRT..F.............L............EHVQHIEEVCS.......LLHD..
Juno3_Av             IIIYSKS..M.............S............EHLHHLEQVLS.......LLHQ..
Juno4_Av             VIIYSPT..F.............D............QHLVHLDDILN.......RLHE..
Juno4a_Av            VIIYSRS..L.............V............QHAQHLDAVLC.......ALQE..
Juno4b_Av            IIIYSPS..F.............D............QHVEHLDRVFK.......ALHE..
Lian_Aedae           YLALIVG..Mcis.......tlfD............LMQSALQVVES.......WCRQ..
LINE1_Human          MIVYLEN.pI.............V............SAQNLLKLISN.......FSKV..
LINE1_Wolf           MILYIEN.pK.............V............STPRLLQ-LMQ.......HCGS.v
LtrA_Lacla           FIISVKG.sK.............E............DCQWIKEQLKL.......FIHN.k
Mag_Av               ILITGAN..D.............E............EHFQTLEMVLT.......RLSE..
Maui_Takru           TQLYLSM.kP.............Eete......klvKLQTCLKDIKS.......WMSS..
Mdg3_Drome           ILLATEN.iN.............E............HLETLKEIFKR.......LVEN..
Micropia_Drome       IIVYAAT..P.............E............ECMEKTEMVLK.......RAAE..
MX65_Myxxa           LTFSGDD..V.............T............ALERVRALAAR.......YVQE..
Neptune_Fr           VWGIWTG.sE.............L............--------QFR.......EFVE.t
NeSL_Caeel           MAILTDS..P.............D............QLQRELSKLDN.......DCTP..
orf2_Calot           FVILAPN..K.............T............QIIVLKEIVKT.......WLAE..
Pao_Bmori            YLDIFKG..L.............K............DAVLVTTDFRR.......KHER..
Pat_Panre            LLVWSET..Y.............E............GACEASAKVRA.......LFGK..
Penelope1_Av         IFCLFTI.sE.............I............KIKDFHSRINR.......WHEK..
Penelope1a_Av        IFCIFTI.pE.............K............KIHDFHSRINK.......WHKN..
Penelope2_Av         IFCIFKN..D.............Q............NINYMMNKINK.......WHNN..
Penelope2a_Av        TFIILNG.kE.............Q............DAQELVDFANQ.......LHTK..
Penelope3_Av         TYAIIKK..D.............A............NADKIIDILNS.......FDNS..
Penelope3a_Av        TFIIAKK..D.............An.........ekKIQSILNSF--.......----..
Penelope3b_Av        CFAIIKE..D.............S............DDKKLLNILNS.......FDVD..
Penelope5a_Av        TFVLLEP..T.............T............EVADVLRI---.......----..
Penelope_Dv          LFAITNK.iD.............-............---------VE.......NILK.e
pol_BAEVM            LLLAAPT..K.............K............ACTQGTRHLLQ.......ELGE..
pol_CERV             ILVFSNT.gR.............K............EHYIHVLNILR.......RCEK..
pol_HTLV2            ILLASPT..N.............E............ELQQLSQLTLQ.......ALTT..
Poseidon_Tn          TWVKIQT.kE.............-............---------VE.......KFTT.h
pseudo_Shark         CIGAASC.sH.............E............--------DLE.......QFIH.f
R1_Dromr             LMLFAST..P.............K............GLQELLNTTVK.......FLSS..
R2_Drome             LVLFAET..R.............M............GLQVLLDKTLD.......FLSI..
R4_Av                LKLYGSS..S.............E............NLTKMVKKVES.......ISTA..
R9_4_Av              LTLISSS..R.............M............GMNKLLELTTE.......FFKE..
R9_Av                LTLISSS..R.............M............GMNKLLELTTK.......FFKE..
R9a_Av               ICLISGT..K.............I............GMGHMISETTK.......FLDE..
RTE1_Av              IDLIDED..L.............S............SLQRQIELTRT.......AAEQ..
RTE2_Av              LVAMCEK..I.............S............DLEKFISCFEK.......VTQQ..
RTE3_Av              TVLIAST..E.............A............ELQKMINIVST.......ESTK..
RTE4_Av              IALIESN..F.............D............RAQSQLITTAE.......WASN..
RTE_BovB_Av          TTILAET..A.............D............DLQYLLRKVKE.......ESAA..
SART1_Bommo          TLVTARG..D.............Dyrs......asiLAAAAVATVVA.......RIRK..
SLACS_Trybg          VTVAAPP..-.............E............ELKNVCAATAE.......AMEA..
Soliton1_Av          FALLVAP.sS.............SmsptemihdlkkQIEKVLTRLIN.......YSAK..
Soliton2_Av          LSVLITPsiT.............Kklkpm.idflevEGTRVCDKIAD.......YSKK..
Soliton3_Av          LCVLIKA..PivrslspiidfieK............EGNRTCKEISE.......YSRK..
Soliton4_Av          LCIIIRG..PitkklqntndylgK............EGTEICKKVME.......YAEK..
Soliton5_Av          -------..-.............-............-----------.......----..
Soliton6_Av          LAIVITG.aL.............EkrfsvnirelekQAEVAMKILET.......YADN..
Soliton6a_Av         LALVMFG.qL.............EdkfsvnirylekKAEEVMIILEK.......YSDN..
Soliton6b_Av         LALLLKG.sL.............EkklsqniieleeQAKIAMGILSS.......FSKN..
Soliton7_Av          LAAILAG..S.............I............-----------.......----..
Soliton8_Av          VVVLIAG..Q.............L............GMR--------.......----..
Soliton9a_Av         VAAVLAG..Qlgi.......rftD............-----------.......----..
Soliton9b_Av         VAAILAG..Q.............-............-----------.......----..
Ta11_Arath           SLFFCKA.dP.............L............QGKEIIDILRL.......YGEA..
Tad1_Neuro           TNVVAVA..R.............T............TLQAAWEVCSE.......WAGA..
TelKA1_Av            VVIYSST..F.............E............QHIEDLKHVFE.......ALRS..
TelKA1a_Av           VVIYSST..F.............E............QHLIDLENVFQ.......ALKA..
TelKA2_Av            VIIYSSN..F.............N............QHINDLTEVFD.......ALRN..
TelKA3a_Av           IIVFSAT..F.............E............QHQQDLQKVFT.......ALTD..
TelKA3b_Av           IIVFSTT..F.............E............QHQQDLQKIFT.......ALSD..
TelKA4_Av            IIVYSSS..F.............A............NHLSHLELILQ.......QIQQ..
TERT1_Calb           FLLVTPD.sN.............I............Y-DQVHNILSG.......KILE.s
TERT_Giain           WLLLTTS.iA.............L............YIEYLNIMRDH.......GAYF.r
TERT_Ratno           FLLVTPH..L.............D............QAKTFLSTLVH.......GVPE..
TERT_Schpo           FLFITVN.kK.............D............A-KKFLNLSLR.......GFEK..
Tf2_Schpo            ILIHSKS..E.............S............EHVKHVKDVLQ.......KLKN..
Tnt1_Tobac           MLIVGKD..-.............-............-KGLIAK-LKG.......DLSK..
TRAS1_Bommo          VVLVFDG..D.............Salq......ierQANTSLEHVQA.......WGVR..
TRS1_Trybr           LTLFSRH..T.............E............RLQCGLNVVLQ.......WSKE..
Tx1_Av               INTLVRN..R.............D............EERSTMDMFEL.......YSQA..
Ty3_Caeel            LLIASKD..M.............E............QHLQDVKEALT.......RIRK..
Ty3_Yeast            ILIFSES..P.............E............EHWKHLDTVLE.......RLKN..
Vesta1a_Av           IIIFSKS..F.............A............DHLEHLERVLT.......ALQA..
Vesta1b_Av           IVVFSTS..F.............E............EHLCHLEHVLN.......ALQM..
Vesta2_Av            IVVFSHS..F.............E............EHLDHIRQLLY.......VLSK..
Vesta3_Av            IIVFSRS..Y.............D............EHLVHIEKVLN.......ALKL..
Vesta4a_Av           IVLYSRT..F.............D............EHLHHLHLAFS.......TLAD..
Vesta4b_Av           IIIFSRT..L.............F............EHLQHLDLVFT.......IFNI..
Vesta5_Av            ILIYSDN..F.............D............QHLQHVNQVLA.......ILNK..
Vesta6a_Av           IIIFSDS..F.............E............QHVQHLQEIFQ.......ILQD..
Vesta6b_Av           IVIFSKN..I.............D............EHKQHVSDVLS.......TLHN..
Vesta6c_Av           IVVFSHS..L.............E............EHERHVNEVLS.......ILNN..
Vesta7_Av            ILIFSQS..F.............K............EHVHHLNEILL.......VLAK..
Vesta_Pr             IVVFSKT..Y.............D............DHLEHLRQVFA.......ALQT..
YM40_Marpo           WVIGVTG..P.............K............AAVQIKEEVST.......FLQE.k
Zepp_Chlvu           TSVHART..P.............G............MRSCWGPSVGL.......HCAA..
Rd_RSOR408|g2269.t1  -------..-.............-............-----------.......----..
Rd_RSOR408|g3534.t1  AIIYSPT..F.............D............QHLIHLDNILN.......RLND..
Rd_RSOR408|g5425.t1  VIIFSRT..F.............D............QHVTHLNEVFS.......VLYN..
Rd_RSOR408|g7539.t1  IVVYSRS..F.............E............EHLNHLTQVLS.......ALFK..
Rd_RSOR408|g7540.t1  IFIAINW..P.............V............--RHLLKQVES.......WNHF.d
Rd_RSOR408|g8252.t1  IIVYSSS..F.............E............DHLNHLELVLQ.......QLQN..
Rd_RSOR408|g8731.t1  IVVYSRS..F.............E............EHLNHLTQVLS.......TLSK..
Rd_RSOR408|g9258.t1  IFMIFHG..T.............-............--QRELALFVS.......FMNK..
Rd_RSOR408|g9591.t1  VYTIVLN..E.............N............DERETQAMFDL.......YNKA..
Rd_RSOR408|g10962.t1 VCTFVFN..I.............N............DEFETYELFKK.......YSYA..
Rd_RSOR408|g11226.t1 LAILITG..SlenkfsvniayleD............KAKETMIVLEK.......YAQD..
Rd_RSOR408|g12157.t1 -------..-.............-............-----------.......----..
Rd_RSOR408|g12158.t1 IFLAINW..P.............A............------RHLFK.......QIDR..
Rd_RSOR408|g12628.t1 IVIFSRT..Y.............E............EHVNHLTQILS.......ILSN..
Rd_RSOR408|g12855.t1 FLTWNEP..E.............E............KLHEILNDMKK.......NNSY..
Rd_RSOR408|g14889.t1 TFVLLDP..K.............F............SAKKVCAELSK.......LHPS..
Rd_RSOR408|g15122.t1 IVVYSHS..F.............E............EHLNHLTQVLS.......ALSK..
Rd_RSOR408|g15131.t1 FFVVDSP..D.............D............GGERTSAMISL.......IFNR..
Rd_RSOR408|g16153.t1 ILLTGAN..E.............E............EHSRTLEMVFL.......KRSE..
Rd_RSOR408|g16293.t1 VVIFSPT..F.............E............QHVKDLEKVFQ.......ALQS..
Rd_RSOR408|g16608.t1 LAGIMAG..QlgikyssqcldleK............RVKVFLGQLEY.......YSCL..
Rd_RSOR408|g16664.t1 -------..-.............-............-----------.......----..
Rd_RSOR408|g17087.t1 IFLATNW.pP.............R............HLLKQIDRWNH.......FDEN..
Rd_RSOR408|g17331.t1 IIIFSRT..Y.............D............EHLIHFEEVLN.......TLQS..
Rd_RSOR408|g18781.t1 LFIVINW..S.............T............------RYLLK.......QIDR..
Rd_RSOR408|g19012.t1 ILMATNQ.tV.............D............EIK-------E.......ELDK.m
Rd_RSOR408|g19034.t1 IVIYSRS..F.............E............EHLNHLTQVLS.......ALSK..
Rd_RSOR408|g19166.t1 -------..-.............-............-----------.......----..
Rd_RSOR408|g19309.t1 VIIYSSS..F.............E............QHLIHLDDILN.......RLND..
Rd_RSOR408|g19493.t1 IFLTTND.sI.............E............QVQQMLNEADN.......YHPD..
Rd_RSOR408|g19610.t1 IVVY---..-.............-............-----------.......----..
Rd_RSOR408|g20119.t1 -------..-.............-............-----------.......----..
Rd_RSOR408|g20274.t1 IIIYSKN..F.............N............EHLKHIEEVCS.......LLQE..
Rd_RSOR408|g20287.t1 LFIIINW..P.............V............------RHFMK.......QIDR..
Rd_RSOR408|g20369.t1 IVVFSRS..F.............E............EHLEHIQQLLS.......ILLK..
Rd_RSOR408|g20514.t1 -------..-.............-............-----------.......----..
Rd_RSOR408|g20625.t1 IFIAINW..P.............N............------RHLTK.......QVDR..
Rd_RSOR408|g21192.t1 IAIAYVP..S.............I............HLKSKFQVVEI.......EEQH..
Rd_RSOR408|g21494.t1 -------..-.............-............-----------.......----..
Rd_RSOR408|g21498.t1 -------..-.............-............-----------.......----..
Rd_RSOR408|g21676.t1 VFITWNR.sE.............N............ELQKLLDRANT.......WHPN..
Rd_RSOR408|g22062.t1 AIIYSPT..F.............D............QHLTHLDDILN.......RLND..
Rd_RSOR408|g22075.t1 -------..-.............-............-----------.......----..
Rd_RSOR408|g22100.t1 LFIVINW..P.............V............------RHLLK.......QIDK..
Rd_RSOR408|g22271.t1 AFITCNR.sE.............D............ELETLLHTAAT.......QFH-..
Rd_RSOR408|g22272.t1 MFFTWNK.sK.............Q............ELKVLLKKMIR.......----..
Rd_RSOR408|g22291.t1 IFMTWNK.lE.............K............ALKDLLDEANT.......WHPN..
Rd_RSOR408|g22608.t1 ILT----..-.............-............-----------.......----..
Rd_RSOR408|g22789.t1 ILLTGAN..E.............E............EHLQTLEMVLL.......RLSE..
Rd_RSOR408|g23328.t1 IFIVINW..P.............A............------RHLFK.......QIDR..
Rd_RSOR408|g23443.t1 VIIYSKT..F.............E............EHLSHLKEICQ.......ILKN..
Rd_RSOR408|g23501.t1 IVVYSRS..F.............D............EHVAHMTQILS.......ILLK..
Rd_RSOR408|g23880.t1 TFVLIEP..T.............T............KVENVLEILNN.......FHPS..
Rd_RSOR408|g24334.t1 VFMTTNL..S.............K............------DEILQ.......QLNE..
Rd_RSOR408|g24379.t1 ILIFSRT..F.............D............EHIKHLNEILS.......ILAE..
Rd_RSOR408|g24484.t1 ILIFSRT..F.............D............EHKKHLHEILL.......ILAN..
Rd_RSOR408|g24645.t1 IFIVINW..P.............I............------RHLMK.......QIDR..
Rd_RSOR408|g24706.t1 IIIYSQN..F.............S............EHLKHIEEVCS.......LLQE..
Rd_RSOR408|g24955.t1 IFIVINW..S.............A............------RHLFK.......QIER..
Rd_RSOR408|g25001.t1 IFIVINW..P.............I............------RHLMK.......QIDR..
Rd_RSOR408|g25002.t1 IFIVINW..P.............I............------RHLMK.......QIDR..
Rd_RSOR408|g25322.t1 VIIYSKT..F.............E............EHLKHLNEICT.......ILKN..
Rd_RSOR408|g25770.t1 IFIAINW..P.............V............------RHLFK.......QIDK..
Rd_RSOR408|g25863.t1 VIIYSSS..F.............N............QHIKDLSDVFE.......ALRK..
Rd_RSOR408|g26069.t1 VIIYSKT..F.............E............EHLSHVNEICT.......ILKN..
Rd_RSOR408|g26169.t1 LFIIMIN.wP.............I............------RHFIK.......QVDR..
Rd_RSOR408|g26492.t1 VFMTTNL.sK.............E............-------EILQ.......QLNE..
Rd_RSOR408|g26604.t1 -------..-.............-............-----------.......----..
Rd_RSOR408|g26731.t1 IIIYSQN..F.............N............EHLKHIEEVCS.......LLQE..
Rd_RSOR408|g26825.t1 IFMTMNE.pF.............D............ELTKKLDEAQQ.......--KD..
Rd_RSOR408|g26948.t1 ILVFSNS..F.............K............DHMKHLQELFT.......VLNH..
Rd_RSOR408|g27482.t1 TFVLLDP..K.............F............SAKIVCAELSK.......LHPS..
Rd_RSOR408|g27581.t1 VFFKSNE..S.............E............------DKVKE.......LLEA..
Rd_RSOR408|g27602.t1 VVIFSRT..F.............D............QHVHHLNEILS.......VLAS..
Rd_RSOR408|g27878.t1 IFMTTNE.sY.............-............---DVITAVLQ.......QAQKqd
Rd_RSOR408|g27952.t1 DFLTWNG.pI.............D............QLQTLFNKLEQ.......ELDS.n
Rd_RSOR408|g28054.t1 TFIFINK..D.............A............NVNNILSILND.......FHPS..
Rd_RSOR408|g28073.t1 -------..-.............-............-----------.......----..
Rd_RSOR408|g28148.t1 -------..-.............-............-----------.......----..
Rd_RSOR408|g28149.t1 VIIYSPT..F.............D............QHLIHLDDVLN.......RLNN..
Rd_RSOR408|g28175.t1 IIIYSQN..F.............N............EHLKHIEEVCS.......LLKE..
Rd_RSOR408|g28235.t1 VFMTTNL.sI.............D............QIKARLNIAHE.......QDEN..
Rd_RSOR408|g28284.t1 -------..-.............-............-----------.......----..
Rd_RSOR408|g28398.t1 ILIYSDS..F.............Q............QHLDHLNQVLA.......ILNK..
Rd_RSOR408|g28403.t1 VFFTCNQ.sE.............D............KVKELLEAANN.......FHPN..
Rd_RSOR408|g28405.t1 VIIYSPT..F.............D............QHLIHLDDILN.......RLND..
Rd_RSOR408|g28474.t1 LAAVLGG..-.............-............-----------.......----..
Rd_RSOR408|g28475.t1 -------..-.............-............-----------.......----..
Rd_RSOR408|g28549.t1 VFMTTNL..P.............K............--EKILEELDK.......TIIK.d
Rd_RSOR408|g28727.t1 -------..-.............-............-----------.......----..
Rd_RSOR408|g28764.t1 TALWTTS..N.............Titn......lnyRLQSSINEFQK.......WC--..
Rd_RSOR408|g29040.t1 -------..-.............-............-----------.......----..
Rd_RSOR408|g29220.t1 LFIIINW..P.............V............------RHLLK.......QIDI..
Rd_RSOR408|g29306.t1 TFVFLDP..K.............V............SAQDIAAQLSQ.......CHPS..
Rd_RSOR408|g29317.t1 ILIFSRS..F.............D............EHKKHLNEILS.......ILAK..
Rd_RSOR408|g29357.t1 VFFTSNQ.cE.............E............KVKELLETANN.......FHPN..
Rd_RSOR408|g29358.t1 AFITWNR.sE.............D............ELRTLLTMANS.......QFSQ..
Rd_RSOR408|g29469.t1 IIVFSKS..H.............E............EHMIHLEQVFS.......ALLS..
Rd_RSOR408|g29477.t1 IFFTWND.sQ.............E............-------ELEK.......LLNK..
Rd_RSOR408|g29518.t1 IFLAINW..-.............-............-----------.......----..
Rd_RSOR408|g29600.t1 VFMTSNM.sL.............D............AIHAELDWMNK.......RDEK..
Rd_RSOR408|g29696.t1 VFMTTNL..S.............K............------EEILQ.......QLNE..
Rd_RSOR408|g29843.t1 AFITWNR.sE.............D............ELRTILAMANS.......QFPQ..
Rd_RSOR408|g29940.t1 IFLTINW..P.............A............------RYLFK.......QIDR..
Rd_RSOR408|g29941.t1 IFLAINW..P.............A............------RHLFK.......QIDR..
Rd_RSOR408|g30030.t1 --IYSKK.kF.............E............EHLSHLNEICQ.......ILKN..
Rd_RSOR408|g30444.t1 ILIYSDS..F.............T............QHMDHLNQVLD.......ILNK..
Rd_RSOR408|g30513.t1 IVVFSRS..F.............E............EHLEHIQQLLS.......ILLK..
Rd_RSOR408|g30641.t1 VIVYSPT..F.............E............QHIEDLKRVFE.......ALRS..
Rd_RSOR408|g30657.t1 LFIVINW.pV.............R............HLVKQID----.......----..
Rd_RSOR408|g30667.t1 VFMTTNL.sK.............E............DILKLLDE---.......----..
Rd_RSOR408|g30812.t1 TFVFINK..D.............A............NVDNILSILND.......FHPS..
Rd_RSOR408|g30855.t1 -------..-.............-............-----------.......----..
Rd_RSOR408|g30971.t1 IFFTSNE..N.............E............------IKVKK.......WLES..
Rd_RSOR408|g30990.t1 MWFFNSQ..S.............T............KIEQAWTLMNE.......YIQM..
Rd_RSOR408|g31141.t1 -------..-.............-............-----------.......----..
Rd_RSOR408|g31303.t1 IFLASNE..S.............E............------TTLKE.......WLEN..
Rd_RSOR408|g31545.t1 IITFSKT..I.............H............DHAKAIHTILN.......ALNN..
Rd_RSOR408|g31583.t1 VFMTTNL.sK.............D............-------EILQ.......QLNE..
Rd_RSOR408|g31601.t1 IFMTSNE.sI.............E............N-------IKT.......LLDQ..
Rd_RSOR408|g31602.t1 IFLTWNG.sK.............E............EFQTLTNET--.......----..
Rd_RSOR408|g31874.t1 VFFTSNE.pT.............E............TIQQLLKDANG.......WHSN..
Rd_RSOR408|g31880.t1 LFIVINW..P.............V............------RHLLK.......QIDK..
Rd_RSOR408|g32191.t1 IIIFSKS..F.............N............EHIYHLDDILS.......SLYK..
Rd_RSOR408|g32277.t1 VFCIFTI.pK.............A............KILEFHTRINK.......WHQN..
Rd_RSOR408|g32295.t1 IIVYSKS..Y.............E............EHLDHLKQVFT.......ALRD..
Rd_RSOR408|g32571.t1 IFMTTSE.sY.............-............---DVITAVLQ.......QAQKqd
Rd_RSOR408|g32652.t1 IAVYSHL..F.............E............EHLNHLTKVLP.......ALFK..
Rd_RSOR408|g32667.t1 VVIFSRT..F.............D............QHIHHLNEILS.......ILSS..
Rd_RSOR408|g32677.t1 ILIFSRT..F.............D............EHVKHLNEILY.......ILAD..
Rd_RSOR408|g32829.t1 IVIFSHS..L.............Q............EHKRHVNEILS.......ILNA..
Rd_RSOR408|g32866.t1 -------..-.............-............-----------.......----..
Rd_RSOR408|g32867.t1 AFITWNR.sE.............D............ELRTLLAMANS.......QF--..
Rd_RSOR408|g32891.t1 TALWTTS..N.............T............-ITNLN-----.......----..
Rd_RSOR408|g32923.t1 VIIYSPT..F.............E............QHIEDLKRVFE.......ALRS..
Rd_RSOR408|g33069.t1 -------..-.............-............-----------.......----..
Rd_RSOR408|g33072.t1 IFMTWNK.sE.............N............ELKVLLDEANT.......WHPN..
Rd_RSOR408|g33085.t1 IFIAINW..P.............A............------RYLFK.......QINR..
Rd_RSOR408|g33110.t1 -------..-.............-............-----------.......----..
Rd_RSOR408|g33111.t1 -------..-.............-............-----------.......----..
Rd_RSOR408|g33180.t1 -------..-.............-............-----------.......----..
Rd_RSOR408|g33483.t1 IFIVVNW..P.............E............------RHLLK.......QIDR..
Rd_RSOR408|g33549.t1 -------..-.............-............-----------.......----..
Rd_RSOR408|g33775.t1 VIIYSPT..F.............D............QHLIHLNDILN.......RLHN..
Rd_RSOR408|g33823.t1 IIIYSKS..K.............S............DHLHHLEQVLS.......LLHD..
Rd_RSOR408|g33872.t1 IFVAINW..P.............F............------RHLLK.......QIDR..
Rd_RSOR408|g33975.t1 VFAIIKG.nK.............N............ETLKILNDINN.......VHDN..
Rd_RSOR408|g34032.t1 -------..-.............-............-----------.......----..
Rd_RSOR408|g34033.t1 -------..-.............-............-----------.......----..
Rd_RSOR408|g34126.t1 IFMTWNK.sE.............T............ELKNLLEQANT.......WHPN..
Rd_RSOR408|g34163.t1 VFMTTNL..S.............K............------DEILQ.......QLNE..
Rd_RSOR408|g34174.t1 TFVLLDP..K.............V............SAKDIAAQLSQ.......CHPS..
Rd_RSOR408|g34175.t1 IFLTSNK.sL.............-............------DKINQ.......MLDE..
Rd_RSOR408|g34203.t1 LFIMSNV..H.............A............DILKGLNTIEM.......YQ--..
Rd_RSOR408|g34206.t1 IFIVINW..P.............A............------RHLFK.......QIDR..
Rd_RSOR408|g34277.t1 -------..-.............-............-----------.......----..
Rd_RSOR408|g34768.t1 LFIIINW..P.............V............------RHFMK.......QIDR..
Rd_RSOR408|g34777.t1 LFIMLNP..N.............-............-----------.......----..
Rd_RSOR408|g34802.t1 VFMTTNL.tH.............D............Q---IKVRL--.......--DN..
Rd_RSOR408|g34834.t1 LFIIINW..P.............V............------RHFMK.......QIDR..
Rd_RSOR408|g34941.t1 IFIVINW..P.............I............------RHLMK.......QIDR..
Rd_RSOR408|g35005.t1 IFMTWNK.sE.............K............ELIKLLEEANG.......WHGN..
Rd_RSOR408|g35138.t1 IVVYSRS..F.............E............EHLNHLTQVLS.......ALPK..
Rd_RSOR408|g35149.t1 -------..-.............-............-----------.......----..
Rd_RSOR408|g35150.t1 IFLTINW..P.............A............------RHLFN.......QIDR..
Rd_RSOR408|g35258.t1 IVVFSHS..F.............E............EHLNHLQQLLC.......ILSK..
Rd_RSOR408|g35272.t1 VFFTSNE.pI.............E............IVQQLLKGANG.......WHPN..
Rd_RSOR408|g35305.t1 LALIIKGsiE.............K............KFTQNIEDIEQ.......QASI.a
Rd_RSOR408|g35313.t1 LFIVINW..P.............A............--RHLLK----.......QIDK..
Rd_RSOR408|g35361.t1 VFFTCNQ.sE.............D............KVKELLEAANK.......FHPN..
Rd_RSOR408|g35437.t1 IIVTGKN..T.............I............DHLNNLQQLFI.......RIRE..
Rd_RSOR408|g35453.t1 IFMITNQ..T.............-............-----IDEIQT.......ELEK.a
Rd_RSOR408|g35568.t1 IFMTSNE.sI.............E............NIKALLD----.......---Q..
Rd_RSOR408|g35678.t1 TFVLIDS..T.............F............SAKDICTKLSQ.......FHKS..
Rd_RSOR408|g35977.t1 VFMTTNL..T.............-............-HDQLKA----.......KLEN..
Rd_RSOR408|g36010.t1 TFVFINK..D.............A............NVDNLLSIVNE.......FHPS..
Rd_RSOR408|g36080.t1 IFLAINW..P.............A............------RHLFK.......QIDR..
Rd_RSOR408|g36322.t1 VIIYSKT..F.............E............EHLSHLNEICQ.......ILKE..
Rd_RSOR408|g36363.t1 IIIYSKS..K.............S............DHLHHLEEVLT.......LLHD..
Rd_RSOR408|g36540.t1 -------..-.............-............-----------.......----..
Rd_RSOR408|g36750.t1 -------..-.............-............-----------.......----..
Rd_RSOR408|g36754.t1 IFIAINW..P.............V............------RHLFK.......QIDK..
Rd_RSOR408|g36781.t1 VFMTWNR.sK.............R............ELRKLLDDANQ.......WHLN..
Rd_RSOR408|g36796.t1 IFMIING.tQ.............K............DIVKFKKFM-N.......KLEK.s
Rd_RSOR408|g37088.t1 IFMTTNQ..T.............T............--NEIINELNI.......AAQK.d
Rd_RSOR408|g37362.t1 LFIVINW..P.............V............------RHLLK.......QIDK..
Rd_RSOR408|g37422.t1 ILIITKM..N.............K............------PQLEK.......YVYD..
Rd_RSOR408|g37693.t1 IFLAINW..P.............A............------RHLFK.......QIDR..
Rd_RSOR408|g37899.t1 -------..-.............-............-----------.......----..
Rd_RSOR408|g37911.t1 IFMTWNK.sE.............K............ALQDLLDHANT.......WHSN..
Rd_RSOR408|g37956.t1 -------..-.............-............-----------.......----..
Rd_RSOR408|g37993.t1 IVVYSRS..F.............E............EHLKHIHQVLS.......ILSQ..
Rd_RSOR408|g38301.t1 VIIYSKT..F.............E............EHLSHLNEICT.......ILKN..
Rd_RSOR408|g38694.t1 IFIVINW..P.............I............------RHLMK.......QIDR..
Rd_RSOR408|g39216.t1 IFIAINW..P.............A............------RHLFK.......QIDR..
Rd_RSOR408|g39285.t1 -------..-.............-............-----------.......----..
Rd_RSOR408|g39300.t1 TFVFINK..D.............A............NVDNILSILNE.......FHPS..
Rd_RSOR408|g39381.t1 LFIIINW..P.............V............------RHFMQ.......QIDR..
Rd_RSOR408|g39407.t1 AFITWNR.sE.............D............ELRTLLAM---.......----..
Rd_RSOR408|g39439.t1 IIVFSRS..Y.............E............EHTIHLAQVFS.......ALSS..
Rd_RSOR408|g39684.t1 VIIYSKT..F.............E............EHLLHLNEICT.......ILKN..
Rd_RSOR408|g39739.t1 VIIYSKT..F.............E............EHLSHLNEICT.......ILKN..
Rd_RSOR408|g39974.t1 GFLTWNG.pI.............H............HLQTLFNELER.......ELDS.n
Rd_RSOR408|g40122.t1 IFMTTNQ..S.............I............------DEIKI.......ELEK..
Rd_RSOR408|g40393.t1 VIIYSPS..F.............E............QHLIHLDDILN.......RLND..
Rd_RSOR408|g40475.t1 AFITWNR.sE.............D............ELRTLLTMANS.......QFSQpi
Rd_RSOR408|g40485.t1 ILMTWNK.sE.............K............ALQDLLDDANK.......WHPN..
Rd_RSOR408|g40524.t1 -------..-.............-............-----------.......----..
Rd_RSOR408|g40600.t1 IITFSRS..I.............N............DHVKDIRAVLH.......ALNN..
Rd_RSOR408|g40821.t1 LFIITKM..S.............K............------TELES.......YVES..
Rd_RSOR408|g40845.t1 VIIYSKT..F.............Q............EHLSHLNEICQ.......ILKE..
Rd_RSOR408|g41194.t1 VFMTTNL.sI.............D............QIKARLNVAHE.......QDEN..
Rd_RSOR408|g41382.t1 AFITWNR.sE.............D............ELRTLLTMANT.......QFP-..
Rd_RSOR408|g41423.t1 -------..-.............-............-----------.......----..
Rd_RSOR408|g41607.t1 VIIYSPT..F.............E............QHIQDLKRVLE.......ALRS..
Rd_RSOR408|g41807.t1 -------..-.............-............-----------.......----..
Rd_RSOR408|g41851.t1 GFLTWNS.pI.............D............QLQTLFNKLEQ.......ELDS.n
Rd_RSOR408|g42019.t1 VFMTTNL.sI.............D............QIKARLNIAHE.......QDEN..
Rd_RSOR408|g42294.t1 GFLTWDG.pI.............D............QLQTLFNELEQ.......ELDS..
Rd_RSOR408|g42990.t1 VFMTTNL..T.............-............-HDQ----IKA.......KLEN..
Rd_RSOR408|g43091.t1 TFII---..-.............-............-----------.......----..
Rd_RSOR408|g43277.t1 VFMTTNL..T.............-............-HDQ----LKA.......KLEN..
Rd_RSOR408|g43515.t1 -------..-.............-............-----------.......----..
Rd_RSOR408|g43539.t1 IVVYSRS..F.............D............EHV--------.......----..
Rd_RSOR408|g43812.t1 -------..-.............-............-----------.......----..
Rd_RSOR408|g44113.t1 TFVFINK..D.............-............-----------.......----..
                                                                                 

AI1M_Yeast           LGLTMNEEKTLITa.tETPARFLGYNI
Athena_Av            ANKFHPNIKLEYQiskS--LPFLDILL
Athena_Hc            IEKKDENIRITRSfgsT--IEYLDVLV
Athena_Pr            ADQQDENIRITRTigsK--IEFLDVSI
AthenaL2_Av          WNTIDSNIKLSANislH--ADFLDLH-
AthenaL3_Av          WNKFDKNIILKANisn--QVNFLDLQI
AthenaM_Av           -------------...-----------
AthenaO_Av           WNRIDENIKLTAD..iSQSVNFLDVSI
BEL_Drome            -GKFKLRKWSSNSsaaDSPVKVLGIQW
Cer1_Caeel           SGMKLRASKCHIA...KKEVEYLGHKV
Cercyon_Sm           FNDIKFTMKQESNd.k---LPFLDILI
COB3_Marpo           LHLEINPEQTRLGhvvEEKATFLGMRL
COI1_Podan           LKLELSMEKTLITnasEDKAYFLGTEI
Copia_Drome          RMTDLNEIKHFIGiemQEDKIYLSQSA
CRE1_Crifa           VGVVTNARKSMVVlpvVAEARILGAHF
CRE2_Crifa           VGFDINPAKSHHLi.aQGVVRILGAGF
CZAR_Tcruzi          LGIETNEDKTEVLy.iRPFARVLGAGV
DIRS1_Dictyo         LGFKLNLEKSVLE..pTQSITFLGLQI
Doc_Drome            WRISINVQKCKQV...-----------
dpol_DHBV            LGIRINFDKTTPS..pVTEIRFLGYQI
dpol_HBV             LGIHLNPNKTKRW...GYSLNFMGYVI
DRE_Dictyo           TSAKINQTKCSCI...KSNERYLGFDF
EC67_Ecoli           SGFEINDSKTRLTy.kTSRQEVTGLTV
EC86_Ecoli           EGLVINSKKTCISg.pRSQRKVTGLVI
EC107_Ecoli          LGLSLNKRKGCLIa.aCKRQQVTGIVV
GilM_Giain           IGLTVELSKCSSTq.a-GAISFMGTRV
Gypsy_Drome          ANMRVSQEKTRFF...KESVEYLGFIV
Hebe1_Av             WKLKLQPTKTELI...-----------
Hebe2_Av             WKLQLQPTKTELI...-----------
Hebe7_Av             WKLKLQPTKTEL-...-----------
Hebe8_Av             WKLKLQPTKTEL-...-----------
Hebe10_Av            WKLNLQPTKTE--...-----------
I_Drote              SGASLSLSKCQHL...-----------
Jockey_Drome         WNVRINAEKCANV...-----------
Juno1_Av             ANFRLNVGKCHIA...QTSIDYLGHHI
Juno2_Av             ANFKLNIVKCEIA...RTEILFLGHII
Juno3_Av             ANFRLNATKCEFV...QKRIQFLGHM-
Juno4_Av             ANFRLNVGKCHIA...QTSIDYLGHHI
Juno4a_Av            ANIKLNAEKCSIC...KKELDYLGFRI
Juno4b_Av            ANVKLNATKCSVA...RKQLDYLGFRI
Lian_Aedae           YGLSVNPNKTSIV...-----------
LINE1_Human          SGYKINVQKSQAF...SKRIKYLGIQL
LINE1_Wolf           AGYIINAQKSVAFlytN----------
LtrA_Lacla           LKMELSEEKTLITh.sSQPARFLGYDI
Mag_Av               FNLRCNPEKCSFF...VKEVSYLGFII
Maui_Takru           NFLLLNPGKTEVM...-----------
Mdg3_Drome           -KLELRIDKCEFM...QSSIKYLGFII
Micropia_Drome       FGLKIKWKKCNFM...QRRIHFLGHII
MX65_Myxxa           EGFEVNREKTRVQr.rGGAQRVTGVTV
Neptune_Fr           LNSHDPSIKLKTEinkH-SINFLDTTV
NeSL_Caeel           LNLIFKPAKCASLldeNTTYKYLGVQT
orf2_Calot           MGLELNPNKTRIVasqEVGFNFLGFNV
Pao_Bmori            KPTSKTFWIDSEIsstINERRWLPTKH
Pat_Panre            LGVVLNNEKSSVT..pQREVKWLGVVF
Penelope1_Av         LNFTLELESN---...-----------
Penelope1a_Av        LRFTLEPESNNS-...---IAFLD---
Penelope2_Av         IKFTVEKEKHNQ-...---IAFLDVL-
Penelope2a_Av        LKFTYETEKDFE-...---LPFLDVKV
Penelope3_Av         IVFTFEEEKNNS-...---LPFLDINI
Penelope3a_Av        -------------...-----------
Penelope3b_Av        VQFTVEPEKENSL...----AFLDIL-
Penelope5a_Av        LNNFHPSIKFTYEdekDDRLSFLDVQV
Penelope_Dv          LNSFHKQIKFTMElekDGKLPFLDSIV
pol_BAEVM            KGYRASAKKAQIC...QTKVTYLGYIL
pol_CERV             LGIILSKKKAQLF...KEKINFLGLEI
pol_HTLV2            HGLPISQEKTQQT...PGQIRFLGQVI
Poseidon_Tn          LNQTDNFVKFTREdvkGDSLAFLDCEI
pseudo_Shark         TNTFHPNLKFTWTisnT-SLSFLDLSV
R1_Dromr             VGLTLNADKCFTIsik-----------
R2_Drome             VGLKLNADKCFTVlkrTDEWKYLGINF
R4_Av                INMKMNTKKCAVA...-----------
R9_4_Av              RGLNVNPSKCMSI...-----------
R9_Av                RGLNVNPSKCMSI...-----------
R9a_Av               RGLQVNAKKCMSI...-----------
RTE1_Av              SGLMLNINKTKTM...-----------
RTE2_Av              YGLTMSIKKTCVM...-----------
RTE3_Av              MGLSLNVKKSECMsisKNKI-------
RTE4_Av              VGLQVNIKKTQLLtnq-----------
RTE_BovB_Av          AGLKLNMKKTFVM..t-----------
SART1_Bommo          LGLEVALHKSEA-...-----------
SLACS_Trybg          LGIVNNADKTEVLrttQVMEHILGQPM
Soliton1_Av          WKQPINYSKTYWT...-----------
Soliton2_Av          WKQPINLAKTVVQ...-----------
Soliton3_Av          WNQPVNVQKTVM-...-----------
Soliton4_Av          WKQPLNVRKTV--...-----------
Soliton5_Av          -------------...-----------
Soliton6_Av          NLLPVNINKTKAM...-----------
Soliton6a_Av         IILPVNIQKTK--...-----------
Soliton6b_Av         YLLPVNVKKTKAM...-----------
Soliton7_Av          -------------...-----------
Soliton8_Av          -------------...-----------
Soliton9a_Av         -------------...-----------
Soliton9b_Av         -------------...-----------
Ta11_Arath           SGQQLNPDKSSVMsirNTIKVSLGIHK
Tad1_Neuro           RGMEFEATKTELMlqpTESTRFLGVWL
TelKA1_Av            ANLTLKTSKCHFC...RRETKYLGHII
TelKA1a_Av           ANLTLKSSKCQFC...RREMRYLGHVI
TelKA2_Av            AKLTLKASKCHFC...RNEIKYLGHII
TelKA3a_Av           ANLALKASKCNFC...LPEIKYLGHLV
TelKA3b_Av           ANLTLKASKCNFC...LPEIKYLGHLV
TelKA4_Av            SGLTLKIDKCHFC...KTHLKYLGHIV
TERT1_Calb           YGAFVNKDKTVVVtttKTSIDFVGLEV
TERT_Giain           LSCFTKPHKN---fapIATLDCS-REP
TERT_Ratno           YGCMINLQKTVVNlpaHCLFPWCGLLL
TERT_Schpo           HNFSTSLEKTVINnesKKRMPFFGFSV
Tf2_Schpo            ANLIINQAKCEFH...QSQVKFIGYHI
Tnt1_Tobac           ----SFDMKDLG-...-PAQQILGMKI
TRAS1_Bommo          NKLKFAPHKTCAMt.i-----------
TRS1_Trybr           YFMSVNVAKTKGTigaDRTPKLLGVTF
Tx1_Av               SGAKVNSSKTEILw.i-----------
Ty3_Caeel            SGMKLRASKCHIA...KKEVEYLGHKV
Ty3_Yeast            ENLIVKKKKCKFA...SEETEFLGYSI
Vesta1a_Av           KNLVLNPPKCVFA...VQEIDYLGHTV
Vesta1b_Av           KNLILNPPKCVFA...ADEIDYLGHTI
Vesta2_Av            YNFQLNPPKCKFF...HRKIDYLSHI-
Vesta3_Av            HNLTLNPAKCELA...KEQIEYLGHVV
Vesta4a_Av           AKLVLNVAKCELA...VEKVVVLGHTI
Vesta4b_Av           NKLVLSPTKCEIA...VTKVEFLGHIV
Vesta5_Av            HKFQLNPPKCEVF...RTNIDYLGHTI
Vesta6a_Av           HNFTLNPKKCSIA...KQSIEFLSHTI
Vesta6b_Av           ANFQVSPSKCSIA...VETIEFLSHI-
Vesta6c_Av           AHFKVSPSKCTIA...ARKIEFLGHVV
Vesta7_Av            AKLQVNPHKCSFA...KSSIDYLGHTV
Vesta_Pr             RNFVLNPPKCELL...VSQINYLGHTI
YM40_Marpo           LKLSLQAEKTRITnlsRSEALFLGTLI
Zepp_Chlvu           TGARLQRSKSQALaasSDGVKHLGIPL
Rd_RSOR408|g2269.t1  -------------...-----------
Rd_RSOR408|g3534.t1  ANFRLNINKCQIE...KTSIDYLGHHI
Rd_RSOR408|g5425.t1  ANLQLNPQKCSLI...QYEINYLGHTI
Rd_RSOR408|g7539.t1  HNFQFNPSKCSIF...HQQIDYLSHTI
Rd_RSOR408|g7540.t1  ENINLS-------...-----------
Rd_RSOR408|g8252.t1  SGLTLKINKCHFC...KTHLKYLGHIV
Rd_RSOR408|g8731.t1  HNFQFNPIKYSIF...HQQIDYLSHTI
Rd_RSOR408|g9258.t1  LELSIKFTLEKQT...DNKLPFLDV--
Rd_RSOR408|g9591.t1  SG-----------...-----------
Rd_RSOR408|g10962.t1 SGGKTNDTKTVIF...-----------
Rd_RSOR408|g11226.t1 KLLPVNVNKTKAI...-----------
Rd_RSOR408|g12157.t1 -------------...-----------
Rd_RSOR408|g12158.t1 WNHFDENIKLSEN..iGSTADFLDLHI
Rd_RSOR408|g12628.t1 HNLQLNLSKCFVL...HRQIDYLSHTV
Rd_RSOR408|g12855.t1 LQYDINIQTEHI-...----HYLDVQI
Rd_RSOR408|g14889.t1 VKFTSQEEDA---...-----------
Rd_RSOR408|g15122.t1 HNFQLNPVKCSIF...YQQIDYLSHTI
Rd_RSOR408|g15131.t1 LKIPLSVNKTVGP...VQEIEYLGII-
Rd_RSOR408|g16153.t1 FGFRCNPEKYLFF...QGEVSYLG---
Rd_RSOR408|g16293.t1 ANLTLKTSKCQFC...RREMRYLGHII
Rd_RSOR408|g16608.t1 TDQPINFNKTEAM...-----------
Rd_RSOR408|g16664.t1 -------------...-----------
Rd_RSOR408|g17087.t1 IKLS---------...-----------
Rd_RSOR408|g17331.t1 HNLTLNSTKCEIA...KQTIEYLGHVI
Rd_RSOR408|g18781.t1 WNKFDENIKLHAN..iGAFINFLDL--
Rd_RSOR408|g19012.t1 KNKDVNININYEI...HTSVNFLDITI
Rd_RSOR408|g19034.t1 HNFQLNPVKCTIF...HQQIDYLSHTI
Rd_RSOR408|g19166.t1 -------------...-----------
Rd_RSOR408|g19309.t1 ANFRLNVEKCQIA...RTSIDYLGHHI
Rd_RSOR408|g19493.t1 IKLIYEISNSVS-...-----FLDLQ-
Rd_RSOR408|g19610.t1 -------------...-----------
Rd_RSOR408|g20119.t1 -------------...-----------
Rd_RSOR408|g20274.t1 ENFELNIEKCEVA...RTEILFLGHVI
Rd_RSOR408|g20287.t1 WNKFDKNIKLSAN..iNSYADFLDVHI
Rd_RSOR408|g20369.t1 YNFQLYPAKCNIF...HQHIDYLSHTI
Rd_RSOR408|g20514.t1 -------------...-----------
Rd_RSOR408|g20625.t1 WNQFDLNIKLSAN..iSSQADFLDLH-
Rd_RSOR408|g21192.t1 YNDRLNDLRNEMN...-----------
Rd_RSOR408|g21494.t1 -------------...-----------
Rd_RSOR408|g21498.t1 -------------...-----------
Rd_RSOR408|g21676.t1 IKLDYKIGKR---...---LPFLD---
Rd_RSOR408|g22062.t1 ANFRLNVNKCQIA...KMSIDYLGHHI
Rd_RSOR408|g22075.t1 -------------...-----------
Rd_RSOR408|g22100.t1 WKNFDENIKLNPN..iGSFATFLD---
Rd_RSOR408|g22271.t1 -------------...-----------
Rd_RSOR408|g22272.t1 -------------...-----------
Rd_RSOR408|g22291.t1 IKLEYKISKR---...---LPFLDV--
Rd_RSOR408|g22608.t1 -------------...-----------
Rd_RSOR408|g22789.t1 FGLNCNPDKCLFF...QDQVTYLGFII
Rd_RSOR408|g23328.t1 WNHFDKNIKLSEN..iGSTADFLDLHI
Rd_RSOR408|g23443.t1 ARFRLNPDKCEIA...RTQTEYLGHHI
Rd_RSOR408|g23501.t1 HNFQLNPSKCSIF...QHQIDYLSHTI
Rd_RSOR408|g23880.t1 ISFTHQLETNGS-...---LPFLDVW-
Rd_RSOR408|g24334.t1 TMKTDPNIKITIT..iNQSLEYLDATI
Rd_RSOR408|g24379.t1 VNFQVNPDKCFIA...VQEIDFLGHTI
Rd_RSOR408|g24484.t1 ANFQVNPAKCSIA...VREINFLSHTV
Rd_RSOR408|g24645.t1 WNKIDENIKLSEN..vGFMADFLDLHI
Rd_RSOR408|g24706.t1 ANFKLNVDKCEVA...RTEILFLGHVI
Rd_RSOR408|g24955.t1 WNHFDVNIKLSEK..iGSTADFLDLH-
Rd_RSOR408|g25001.t1 WNKFDENIKLSEN..iGFMADFLDLHI
Rd_RSOR408|g25002.t1 WNKFDENIKLSEN..iGFMADFLDLH-
Rd_RSOR408|g25322.t1 APFRLNPDKCDIA...RTETDYLGHNI
Rd_RSOR408|g25770.t1 WNHFDENIKLSEN..iGLAVDFLDLHI
Rd_RSOR408|g25863.t1 ANLTLKASKCYFC...REEIKYLGHII
Rd_RSOR408|g26069.t1 ARFRLNPEKCEIA...RTQTDYLGHRI
Rd_RSOR408|g26169.t1 WKKFDENIKLSAN..iSLRADFLDLH-
Rd_RSOR408|g26492.t1 TMKTDPNIKITIT..iSQTLEYLDATI
Rd_RSOR408|g26604.t1 -------------...-----------
Rd_RSOR408|g26731.t1 ANFKLNVEKCEVA...RPEILFLGHVI
Rd_RSOR408|g26825.t1 VNIKIKPTIHES-...---VHFLDVTI
Rd_RSOR408|g26948.t1 HQFTLNPSKCSTA...KQSIEFLSHTI
Rd_RSOR408|g27482.t1 VRFTSQEE-----...-----------
Rd_RSOR408|g27581.t1 ANNFHPNIKLEYH..iGKSIPFLDVVV
Rd_RSOR408|g27602.t1 ARLQLNPQKCSFV...KSEIDYLGHTI
Rd_RSOR408|g27878.t1 VNIKINPTISNS-...---VNFLDITI
Rd_RSOR408|g27952.t1 LQMTT--------...-----------
Rd_RSOR408|g28054.t1 IKFTR--------...-----------
Rd_RSOR408|g28073.t1 -------------...-----------
Rd_RSOR408|g28148.t1 -------------...-----------
Rd_RSOR408|g28149.t1 ANFRLNVNKCQIA...KTAIDFLGHHI
Rd_RSOR408|g28175.t1 ANFKLNVEKCEVA...RTEILFLGHVI
Rd_RSOR408|g28235.t1 IRIT------CTI...GSTVEFLDV--
Rd_RSOR408|g28284.t1 -------------...-----------
Rd_RSOR408|g28398.t1 HKFQLNPQKCELA...RTTIDYLGHT-
Rd_RSOR408|g28403.t1 IKLEYKIE-----...-----------
Rd_RSOR408|g28405.t1 ANFRLNVNKCHIA...KTSIDYLGHRI
Rd_RSOR408|g28474.t1 -------------...-----------
Rd_RSOR408|g28475.t1 -------------...-----------
Rd_RSOR408|g28549.t1 SNIQISTTIT---...-----------
Rd_RSOR408|g28727.t1 -------------...-----------
Rd_RSOR408|g28764.t1 -------------...-----------
Rd_RSOR408|g29040.t1 -------------...-----------
Rd_RSOR408|g29220.t1 WNKFDENIKLKAN..iASFTNFLD---
Rd_RSOR408|g29306.t1 LKFTCEEEYTTRN...-----------
Rd_RSOR408|g29317.t1 ANFQVNPDKCSIA...VQEIDFLSHTV
Rd_RSOR408|g29357.t1 IKLEYKIGKSV--...----PFLDVL-
Rd_RSOR408|g29358.t1 -------------...-----------
Rd_RSOR408|g29469.t1 KHFVLNPPKCELM...VPTINYLGHTI
Rd_RSOR408|g29477.t1 LNCHHPNIKLEYK..iGQSLPFLDVL-
Rd_RSOR408|g29518.t1 -------------...-----------
Rd_RSOR408|g29600.t1 -----NIQITYSV...GFQVEFLDVH-
Rd_RSOR408|g29696.t1 TMKTDPNIKITIT..iNQALEYLDASI
Rd_RSOR408|g29843.t1 -------------...-----------
Rd_RSOR408|g29940.t1 WNHFDENIKLSEK..iGSTADFLDLH-
Rd_RSOR408|g29941.t1 WNHFDENIKLSEK..iGSTADFLDLHI
Rd_RSOR408|g30030.t1 TRFRLNPEKCEIA...RTQTDYLGHRI
Rd_RSOR408|g30444.t1 HKFQLNPQKCELA...KTVIDYLGHTI
Rd_RSOR408|g30513.t1 YNFQLNPAKCNIF...HQHIDYLSHTI
Rd_RSOR408|g30641.t1 ANLTLKTSKCHFC...RRETKYLGHII
Rd_RSOR408|g30657.t1 -------------...-----------
Rd_RSOR408|g30667.t1 TVRTDPNIKITIT..iNQALKYLDA--
Rd_RSOR408|g30812.t1 IKFTRKIEDN---...-DKLEFLDVQV
Rd_RSOR408|g30855.t1 -------------...-----------
Rd_RSOR408|g30971.t1 ANQFHPNIKLTYT..vGKSIPFLDVLI
Rd_RSOR408|g30990.t1 IGLKFNEDKCGST...-----------
Rd_RSOR408|g31141.t1 -------------...-----------
Rd_RSOR408|g31303.t1 ANLFHPNIKLTYT..iSKTVSFLDVL-
Rd_RSOR408|g31545.t1 HNFKLNLSKCALV...HEQIEYLGHEI
Rd_RSOR408|g31583.t1 TMKTDHNIKITIT..iKQSLEYLDATI
Rd_RSOR408|g31601.t1 ANEKDPNIRINYT..iHESVEFLDVLI
Rd_RSOR408|g31602.t1 -------------...-----------
Rd_RSOR408|g31874.t1 IKLQANIGKSVT-...-----FLDVL-
Rd_RSOR408|g31880.t1 WKNFDENIKLNPN..iNTFATFLDL--
Rd_RSOR408|g32191.t1 HNFQLNPPKCFFV...KQHIDYLGHTI
Rd_RSOR408|g32277.t1 LHFTLVFESNNW-...---IAFLDVL-
Rd_RSOR408|g32295.t1 RNFVLNPPKCEIL...MHRINYLGHTI
Rd_RSOR408|g32571.t1 VNIKINPIISNS-...---VNFLDITI
Rd_RSOR408|g32652.t1 HNFQLNPVKCSIF...HQQIDYLSHTI
Rd_RSOR408|g32667.t1 ARLQLNPQKCSFV...KREIDYLGHTI
Rd_RSOR408|g32677.t1 VNFQVNPDKCFIA...VQEIDFLGHTI
Rd_RSOR408|g32829.t1 AHFKVSPPKCQIA...VRCIEFLGHII
Rd_RSOR408|g32866.t1 -------------...-----------
Rd_RSOR408|g32867.t1 -------------...-----------
Rd_RSOR408|g32891.t1 -------------...-----------
Rd_RSOR408|g32923.t1 ANLTLKTFKCHFC...RRETKYLGYII
Rd_RSOR408|g33069.t1 -------------...-----------
Rd_RSOR408|g33072.t1 IKLDYKIGKS---...---LPFLDV--
Rd_RSOR408|g33085.t1 WNHFDENIKLFEN..iGSTADFLDLHI
Rd_RSOR408|g33110.t1 -------------...-----------
Rd_RSOR408|g33111.t1 -------------...-----------
Rd_RSOR408|g33180.t1 -------------...-----------
Rd_RSOR408|g33483.t1 WNTFDENIKLNAK..iGSNVNFLDLD-
Rd_RSOR408|g33549.t1 -------------...-----------
Rd_RSOR408|g33775.t1 ANFRLNVNKCQIA...KTAIDFLGHHI
Rd_RSOR408|g33823.t1 ANFRLNAAKCEFL...QKKIKFLGHVI
Rd_RSOR408|g33872.t1 WNKFDENIKLSES..iGITGDFLDL--
Rd_RSOR408|g33975.t1 IKFTIEFEQDNC-...---IPFLDVKI
Rd_RSOR408|g34032.t1 -------------...-----------
Rd_RSOR408|g34033.t1 -------------...-----------
Rd_RSOR408|g34126.t1 IKLGYKISQ----...-----------
Rd_RSOR408|g34163.t1 TMKTDPNIKITIT..iNQALEYLDASI
Rd_RSOR408|g34174.t1 MKFTCEEEYTTIN...-----------
Rd_RSOR408|g34175.t1 ANQFHPNIKLVRQ..iGTSILFLDV--
Rd_RSOR408|g34203.t1 -------------...-----------
Rd_RSOR408|g34206.t1 WNHFDENIKLSEN..iGSTADFLDLH-
Rd_RSOR408|g34277.t1 -------------...-----------
Rd_RSOR408|g34768.t1 WNKFDENIKLSAN..iSSYADFLDVHI
Rd_RSOR408|g34777.t1 -------------...-----------
Rd_RSOR408|g34802.t1 AHRKDPNIRISYS..iQSTIDFLDVTV
Rd_RSOR408|g34834.t1 WNKFDENIKLSAN..iNSYADFLDVHI
Rd_RSOR408|g34941.t1 WNKFDENIKLSEN..vGFMTDFLDLHI
Rd_RSOR408|g35005.t1 IKLHYKIGRC---...---LPFLDV--
Rd_RSOR408|g35138.t1 HNFQFNPVKCSIF...HQQIDYLSHTI
Rd_RSOR408|g35149.t1 -------------...-----------
Rd_RSOR408|g35150.t1 WNHFDENIKLSEK..iGSAADFLDLH-
Rd_RSOR408|g35258.t1 YNFQLNPPKCKLF...HQKIDYLSHII
Rd_RSOR408|g35272.t1 IKLESNIGHN---...---VPFLDV--
Rd_RSOR408|g35305.t1 MKLLENFSKNL--...-----------
Rd_RSOR408|g35313.t1 WKNFDENIKLNPN..iNSFATFLDL--
Rd_RSOR408|g35361.t1 IKLEYKISKSV--...----PFLDV--
Rd_RSOR408|g35437.t1 YGFHLNKQKCSFL...QNQVEYLGYIV
Rd_RSOR408|g35453.t1 ANKDINIKIHYEI...DTSVNFLDVTI
Rd_RSOR408|g35568.t1 ANEKDPNIRINYI..iHESVEFLDVLI
Rd_RSOR408|g35678.t1 IKFTCEEEAANTN...--TLSFLN---
Rd_RSOR408|g35977.t1 AHRKDPNIRISYS..iQSTIDFLDVTV
Rd_RSOR408|g36010.t1 IKFTRK-------...-----------
Rd_RSOR408|g36080.t1 WNHFDENIKLSEN..iGSTADFLDLHI
Rd_RSOR408|g36322.t1 ARFRLNPEKCEIA...RTQTDYLGHRI
Rd_RSOR408|g36363.t1 ANFRLNAAKCEFL...QKKIKFLGHVV
Rd_RSOR408|g36540.t1 -------------...-----------
Rd_RSOR408|g36750.t1 -------------...-----------
Rd_RSOR408|g36754.t1 WNHFDENIKLSEN..iGSAVDFLDLHI
Rd_RSOR408|g36781.t1 IKLDYKIDKS---...---LPFLDV--
Rd_RSOR408|g36796.t1 IQFTVEVQVN---...-NKLPFLDV--
Rd_RSOR408|g37088.t1 INIQIEYKISIS-...---VDFLDVTI
Rd_RSOR408|g37362.t1 WKNFDENIKLNPN..iNSFATFLDL--
Rd_RSOR408|g37422.t1 LNKIRGTIKFTSEfeqNDQINYLDT--
Rd_RSOR408|g37693.t1 WNHFDQNIKLSEN..iGSTADFLDLHI
Rd_RSOR408|g37899.t1 -------------...-----------
Rd_RSOR408|g37911.t1 IKLEYKISKS---...---LPFLDV--
Rd_RSOR408|g37956.t1 -------------...-----------
Rd_RSOR408|g37993.t1 HNFQLNPSKCSIF...RQQIDYLSHTI
Rd_RSOR408|g38301.t1 AQFRLNPDKCEIA...RTGTDYLGHNI
Rd_RSOR408|g38694.t1 WNKFDENIKLSEN..vGFITDFLDLH-
Rd_RSOR408|g39216.t1 WNHFDENIKLSEN..iGSTADFLDLH-
Rd_RSOR408|g39285.t1 -------------...-----------
Rd_RSOR408|g39300.t1 IKFT---------...-----------
Rd_RSOR408|g39381.t1 WNKFDENIKLSVN..iSPYADFLDVHI
Rd_RSOR408|g39407.t1 -------------...-----------
Rd_RSOR408|g39439.t1 KHFVLNPPKCELM...VPTINYLGHTI
Rd_RSOR408|g39684.t1 ARFRLNPDKCEIA...RTETNYLGHNI
Rd_RSOR408|g39739.t1 AQFRLNPEKCEIA...RTQTDYLGHRI
Rd_RSOR408|g39974.t1 LQ-----------...-----------
Rd_RSOR408|g40122.t1 AANRDTNIKTEYA..iDTSVNFLDVTI
Rd_RSOR408|g40393.t1 ANFHLNMEKCQIA...RTSIDYLGHHI
Rd_RSOR408|g40475.t1 W------------...-----------
Rd_RSOR408|g40485.t1 IKLEYKIGKS---...---LPFLDV--
Rd_RSOR408|g40524.t1 -------------...-----------
Rd_RSOR408|g40600.t1 HNFKLNLPKCALI...HERIEYLGHEI
Rd_RSOR408|g40821.t1 LNLNRTNKKFTCEyeeNKQINFLDTTI
Rd_RSOR408|g40845.t1 ARFRLNPEKCEIA...RTQTDYLGHRI
Rd_RSOR408|g41194.t1 I------------...-----------
Rd_RSOR408|g41382.t1 -------------...-----------
Rd_RSOR408|g41423.t1 -------------...-----------
Rd_RSOR408|g41607.t1 ANLTLKTFKCHFC...RRETKYLGYII
Rd_RSOR408|g41807.t1 -------------...-----------
Rd_RSOR408|g41851.t1 LQMTT--------...-----------
Rd_RSOR408|g42019.t1 IRI----------...-----------
Rd_RSOR408|g42294.t1 N------------...-----------
Rd_RSOR408|g42990.t1 VHRKDPNIRISYS..iQSTIDFLDVTV
Rd_RSOR408|g43091.t1 -------------...-----------
Rd_RSOR408|g43277.t1 AHSKDPNIRISYS..iQSTIDFLDV--
Rd_RSOR408|g43515.t1 -------------...-----------
Rd_RSOR408|g43539.t1 -------------...-----------
Rd_RSOR408|g43812.t1 -------------...-----------
Rd_RSOR408|g44113.t1 -------------...-----------
                                                
