# Supplementary material for: Evolutionary dynamics of transposable elements in bdelloid rotifers
Source: eLife. 2021 Feb 5;10:e63194. doi: 10.7554/eLife.63194 (PMC7943196; doi:10.7554/eLife.63194)
Supplement: Figure 5—source data 1. [file elife-63194-fig5-data1.zip › Figure 5--source data 1. Reverse transcriptase alignments and phylogenies/Rp_RPSE503.hmmalign.clustal.treefile]

(AI1M_Yeast:0.5526797653,((((((((((((((((Athena_Av:0.9625297560,Rp_RPSE503_g8763.t1:0.0580385575)85.8_96:0.0818361535,(Rp_RPSE503_g11109.t1:0.0455490078,Rp_RPSE503_g19392.t1:0.0497412443)100_100:0.2261741624)94.2_61:0.1146027688,(Rp_RPSE503_g30380.t1:0.0000028705,Rp_RPSE503_g44121.t1:0.0129378773)96.8_100:0.0879762790)98.1_49:0.0942208503,((Rp_RPSE503_g2793.t1:0.1857390546,Rp_RPSE503_g46282.t1:0.1202435061)99.4_99:0.1657525707,(Rp_RPSE503_g33537.t1:0.1882190529,Rp_RPSE503_g45371.t1:0.0067991677)89.6_100:0.0965171688)89.5_59:0.0509591019)52.7_47:0.0352264590,(Rp_RPSE503_g14253.t1:0.0297930362,Rp_RPSE503_g33365.t1:0.0546339541)84.5_63:0.0669233073)99.6_97:0.1924313999,(((Rp_RPSE503_g4614.t1:0.1040908309,Rp_RPSE503_g46001.t1:0.1041644990)100_100:0.2265663624,((Rp_RPSE503_g7944.t1:0.1582753077,(((Rp_RPSE503_g18583.t1:0.2296439844,Rp_RPSE503_g34457.t1:0.1946827070)31.7_73:0.0342418071,((Rp_RPSE503_g21510.t1:0.0135587617,Rp_RPSE503_g50598.t1:0.1128824708)53.3_100:0.0222665246,Rp_RPSE503_g48068.t1:0.0205315265)93.2_100:0.0701611834)91.1_72:0.0438029962,Rp_RPSE503_g26460.t1:0.1322445353)35.5_65:0.0204835311)99.5_100:0.1752442189,Rp_RPSE503_g36993.t1:0.3765025908)37_56:0.0426598306)92.9_92:0.0847039560,(((Rp_RPSE503_g12589.t1:0.0281449754,Rp_RPSE503_g28205.t1:0.1474489878)17.3_80:0.0087446164,Rp_RPSE503_g24816.t1:0.0708002279)99.8_100:0.1980065373,Rp_RPSE503_g45398.t1:0.1620915849)99.6_100:0.2255749254)85.1_75:0.0696331616)94.5_81:0.1061210207,((Rp_RPSE503_g27337.t1:0.1052387174,Rp_RPSE503_g42080.t1:0.0978604342)99.3_100:0.1834655722,Rp_RPSE503_g40306.t1:0.1842483441)97.6_100:0.1627406569)88.5_82:0.1243109370,(((Rp_RPSE503_g2786.t1:0.1449567561,((Rp_RPSE503_g9139.t1:0.3572042072,Rp_RPSE503_g33681.t1:0.1745048469)94.5_100:0.1327805196,Rp_RPSE503_g28544.t1:0.2156589255)93.3_83:0.1231101631)78.6_82:0.0691234170,Rp_RPSE503_g27772.t1:0.6591582272)89.3_67:0.1080539583,Rp_RPSE503_g8304.t1:0.1267788568)96_77:0.1296234390)83.5_86:0.0589201081,Rp_RPSE503_g11634.t1:0.2899034536)87.4_100:0.0807289823,(((((Athena_Hc:0.1793623651,Athena_Pr:0.1941918338)98.3_100:0.3142819516,((((((((((Rp_RPSE503_g9336.t1:0.0224066165,Rp_RPSE503_g50873.t1:0.0118568318)33.3_99:0.0150080267,(Rp_RPSE503_g40871.t1:0.0056684792,Rp_RPSE503_g48734.t1:0.0628385250)99.9_100:0.1144541734)98.7_100:0.0479197208,Rp_RPSE503_g35806.t1:0.1479521842)7.3_91:0.0082823798,Rp_RPSE503_g33134.t1:0.3058501127)0_55:0.0000023923,(Rp_RPSE503_g49895.t1:0.0000026152,Rp_RPSE503_g49902.t1:0.0179940547)96.9_99:0.0414121962)91.7_78:0.0327053413,((Rp_RPSE503_g12868.t1:0.2289597439,(Rp_RPSE503_g44200.t1:0.1228254386,Rp_RPSE503_g50536.t1:0.0429796785)94.9_95:0.1011343565)77.8_61:0.0271506144,Rp_RPSE503_g48174.t1:0.0146700725)99.4_61:0.1141698260)82.7_65:0.0214670202,Rp_RPSE503_g49982.t1:0.2124688053)77.4_62:0.0198663326,(Rp_RPSE503_g27713.t1:0.0000027311,Rp_RPSE503_g51117.t1:0.0573160233)90.7_100:0.0288226799)93.7_59:0.0412478714,Rp_RPSE503_g45440.t1:0.0216111824)87.1_58:0.0314249660,Rp_RPSE503_g28363.t1:0.0611302433)94.4_96:0.2010462515)80.5_91:0.0902401678,(((((Rp_RPSE503_g2779.t1:0.1194698841,((Rp_RPSE503_g10291.t1:0.5854555451,Rp_RPSE503_g36718.t1:0.1489255047)98_95:0.2043091309,((Rp_RPSE503_g16047.t1:0.0668709816,Rp_RPSE503_g34248.t1:0.0435368863)86.9_100:0.0482473295,Rp_RPSE503_g40985.t1:0.1798978047)68.2_96:0.0388836627)96.3_94:0.1041683335)99.5_90:0.1294876597,(((Rp_RPSE503_g16604.t1:0.2404256089,(Rp_RPSE503_g25953.t1:0.2416189141,Rp_RPSE503_g45481.t1:0.0000026612)99.9_100:0.3524344255)68.3_94:0.0414630558,((Rp_RPSE503_g17380.t1:0.0065347316,Rp_RPSE503_g45334.t1:0.0492742160)70.1_100:0.0065116954,Rp_RPSE503_g38878.t1:0.0157532605)98.8_100:0.1232553011)99.2_94:0.1574811259,(Rp_RPSE503_g31260.t1:0.2111165388,Rp_RPSE503_g40305.t1:0.3764487068)20.9_68:0.0347868022)0_61:0.0024479733)97.4_94:0.1001496628,((Rp_RPSE503_g6917.t1:0.2489509750,Rp_RPSE503_g16013.t1:0.0715970291)99.5_100:0.2011012875,Rp_RPSE503_g28459.t1:0.2398350249)85.9_87:0.1210884505)95_97:0.1538333394,(Rp_RPSE503_g19506.t1:0.3693966338,Rp_RPSE503_g36592.t1:0.2607939113)96_94:0.2610928576)87.1_75:0.1006301355,(((((Rp_RPSE503_g10294.t1:0.0116081854,Rp_RPSE503_g50051.t1:0.0851678237)100_100:0.1658467225,(Rp_RPSE503_g43121.t1:0.1409485512,Rp_RPSE503_g46753.t1:0.0753163570)14.7_64:0.0405201264)49.9_91:0.0097396341,Rp_RPSE503_g49208.t1:0.1374667251)89.5_93:0.0365930635,Rp_RPSE503_g30941.t1:0.0711879502)97.4_97:0.1117905442,Rp_RPSE503_g12248.t1:0.1897024667)97.1_99:0.1747113873)25.5_47:0.0279910803)99.9_95:0.2271953571,((((((((((AthenaL2_Av:0.2110618929,AthenaL3_Av:0.1421340230)39.1_77:0.0621202580,((((Rp_RPSE503_g8043.t1:0.0523878108,(Rp_RPSE503_g38766.t1:0.0630886325,Rp_RPSE503_g52657.t1:0.0000022861)99.5_100:0.1764846791)99.5_100:0.1588482276,Rp_RPSE503_g40926.t1:0.1255263357)64.5_82:0.0525502843,Rp_RPSE503_g35135.t1:0.1139262957)69.8_82:0.0144735359,((Rp_RPSE503_g11372.t1:0.2097757420,(Rp_RPSE503_g16304.t1:0.2871000430,Rp_RPSE503_g38429.t1:0.1063294823)51.4_99:0.0511552993)92.6_90:0.0488297332,((((((Rp_RPSE503_g21035.t1:0.0603458298,(Rp_RPSE503_g39405.t1:0.0000022842,Rp_RPSE503_g44300.t1:0.0583090634)88.7_100:0.0269757879)98.8_100:0.0996859792,Rp_RPSE503_g32345.t1:0.1283856660)95.5_99:0.0725667361,Rp_RPSE503_g52677.t1:0.1835952191)57.7_98:0.0335897923,Rp_RPSE503_g21765.t1:0.1423441585)84.3_98:0.0227129471,Rp_RPSE503_g42809.t1:0.1005324085)96.2_99:0.0542108297,(Rp_RPSE503_g44778.t1:0.1740100288,Rp_RPSE503_g47081.t1:0.0740798607)93.2_99:0.0625463712)70.1_88:0.0097584921)99.7_99:0.0880833066)96.7_99:0.0721320337)99.6_99:0.1212836460,Rp_RPSE503_g11581.t1:0.0969540591)82.8_97:0.0228122340,Rp_RPSE503_g5555.t1:0.1832280223)78.1_97:0.1015255837,Rp_RPSE503_g45389.t1:0.3089663932)0_9:0.0000029764,((Rp_RPSE503_g15928.t1:0.0911067117,(((Rp_RPSE503_g34350.t1:0.0956690523,Rp_RPSE503_g40001.t1:0.1095354893)75.3_100:0.0282513848,Rp_RPSE503_g45753.t1:0.0660070122)38.8_100:0.0270608611,Rp_RPSE503_g49811.t1:0.0781585805)22.5_99:0.0212357211)75.5_94:0.0049042989,Rp_RPSE503_g46226.t1:0.0663589452)99.9_94:0.0864108546)73.8_10:0.0071396798,Rp_RPSE503_g40451.t1:0.0431661274)85.3_11:0.0450728778,(Rp_RPSE503_g50786.t1:0.0108412182,Rp_RPSE503_g52129.t1:0.0831536964)97.3_99:0.1957544068)97.5_96:0.1941061779,((AthenaM_Av:0.2827787492,((AthenaO_Av:0.5103119964,Rp_RPSE503_g26508.t1:0.2470688557)89.8_97:0.1041037046,Rp_RPSE503_g24478.t1:0.0433851123)89_97:0.0669881081)97.4_97:0.1272341223,Rp_RPSE503_g29220.t1:0.0355052922)100_100:0.3714712563)99.9_100:0.3301329887,(((Rp_RPSE503_g30050.t1:0.1058380281,Rp_RPSE503_g36464.t1:0.4360180724)88.6_99:0.0723630689,(Rp_RPSE503_g46580.t1:0.0478124151,Rp_RPSE503_g48597.t1:0.1121410051)89.6_100:0.0775741453)85.9_99:0.0824938247,Rp_RPSE503_g31134.t1:0.2081545095)100_100:0.6010371756)59.7_86:0.0794981967)87.8_80:0.0699357386,((((((Rp_RPSE503_g5666.t1:0.1727284860,Rp_RPSE503_g12250.t1:0.6370634566)71.5_97:0.0848483085,Rp_RPSE503_g12246.t1:0.3710667104)38.6_81:0.0923986960,Rp_RPSE503_g27502.t1:0.3110629231)92.1_97:0.1357652849,Rp_RPSE503_g27715.t1:0.2929868130)92.3_97:0.1236809206,((((Rp_RPSE503_g14251.t1:0.0794760245,Rp_RPSE503_g29394.t1:0.0480865314)92.1_100:0.0334703527,Rp_RPSE503_g33368.t1:0.0362589784)96.4_100:0.0544537617,(Rp_RPSE503_g20271.t1:0.0186151303,Rp_RPSE503_g30942.t1:0.1064074702)94.9_100:0.0492616964)81.4_100:0.0848777737,Rp_RPSE503_g38994.t1:0.3236688582)100_100:0.3326931364)87.2_100:0.1545653629,(Rp_RPSE503_g43279.t1:0.6663217929,Rp_RPSE503_g51686.t1:0.5880226830)97.5_99:0.3991086990)98.3_95:0.2965589281)22.2_39:0.0366089548)99.4_100:0.4095993289,((Cercyon_Sm:0.7885207156,(((Neptune_Fr:1.0582556033,pseudo_Shark:0.8061585627)99.6_100:0.7140867568,Poseidon_Tn:0.4167293520)84_100:0.1817821423,Penelope_Dv:0.5672435632)86.4_100:0.2026478529)99.6_100:0.5030382637,((((((Penelope1_Av:0.0856998780,((Penelope1a_Av:0.1189593421,(Rp_RPSE503_g40274.t1:0.1211783914,(Rp_RPSE503_g40671.t1:0.0318504076,Rp_RPSE503_g43801.t1:0.0750759543)94.6_100:0.1141610456)89.3_100:0.1554463356)94.8_100:0.0884450323,Rp_RPSE503_g12079.t1:0.0632282913)46.7_98:0.0454004546)99.2_100:0.2264566890,Rp_RPSE503_g43704.t1:0.4327641457)75.1_100:0.1059692326,(Penelope2_Av:0.4026975194,Rp_RPSE503_g33278.t1:0.3861000298)96.4_100:0.1976982100)87.2_100:0.1560454692,((Penelope2a_Av:0.1521248611,(Rp_RPSE503_g28568.t1:0.2531262577,Rp_RPSE503_g43310.t1:0.0774132977)69.5_100:0.0369880958)100_100:0.4145546347,Rp_RPSE503_g24370.t1:0.6583903663)44.4_93:0.0998596328)98.5_100:0.2402196615,((((((Penelope3_Av:0.0804031194,Rp_RPSE503_g44882.t1:0.0770929765)97.4_100:0.1130830594,(((Penelope3b_Av:0.1419196778,Rp_RPSE503_g42765.t1:0.1149049880)57.7_74:0.0650523282,Rp_RPSE503_g41645.t1:0.1871782538)99.7_100:0.2358229159,Rp_RPSE503_g20507.t1:0.2375893496)48.4_98:0.0854649726)18.8_66:0.1243166253,(Penelope3a_Av:0.6035223563,Rp_RPSE503_g22214.t1:0.2517947933)91.8_100:0.1542453768)98.7_100:0.2000450125,(((((Rp_RPSE503_g10994.t1:0.0306947966,Rp_RPSE503_g39203.t1:0.0735580744)75.8_100:0.0109580062,Rp_RPSE503_g16120.t1:0.0119402201)0_88:0.0023798594,Rp_RPSE503_g18877.t1:0.2141566711)94_100:0.1278022186,(((Rp_RPSE503_g20985.t1:0.2849285620,(Rp_RPSE503_g30739.t1:0.0287658364,Rp_RPSE503_g31715.t1:0.0492557702)91.6_100:0.0416759595)99.7_97:0.1660038559,((Rp_RPSE503_g22868.t1:0.1343207608,Rp_RPSE503_g34494.t1:0.4986118641)89.5_92:0.1070687506,Rp_RPSE503_g30089.t1:0.1380263521)97.3_92:0.0984733277)51.2_75:0.0477511908,(Rp_RPSE503_g42397.t1:0.0294556152,Rp_RPSE503_g46890.t1:0.0068183785)100_100:0.1834078356)69.8_79:0.0746110421)99.2_100:0.2738523172,(Rp_RPSE503_g26626.t1:0.2206592637,(Rp_RPSE503_g35119.t1:0.0556991346,Rp_RPSE503_g44185.t1:0.0064927566)69.6_100:0.0267929424)100_100:0.4989335043)95.1_100:0.1238132933)57.1_96:0.0863916396,(((Penelope5a_Av:0.3211840245,(Rp_RPSE503_g22354.t1:0.0467176108,(Rp_RPSE503_g24952.t1:0.0673664370,Rp_RPSE503_g41594.t1:0.0000022218)69.3_100:0.0078307418)98.5_100:0.1219125588)98.2_100:0.1351648103,(((Rp_RPSE503_g22828.t1:0.2070680955,Rp_RPSE503_g32232.t1:0.0000021932)77.9_94:0.1160389490,(Rp_RPSE503_g39788.t1:0.0768806111,((Rp_RPSE503_g47835.t1:0.0576436659,Rp_RPSE503_g51425.t1:0.0241307372)0_91:0.0000024863,Rp_RPSE503_g49183.t1:0.0569835116)70.8_100:0.0120308207)93.5_100:0.1179296246)76.4_94:0.0829342512,Rp_RPSE503_g35109.t1:0.1782680561)76.8_94:0.0303600075)92_94:0.1164625784,Rp_RPSE503_g47324.t1:0.4142018079)98.8_100:0.2534143218)94.2_100:0.1807592105,(Rp_RPSE503_g38037.t1:0.2448729304,Rp_RPSE503_g44060.t1:0.2499049041)99.9_100:0.6144244138)25.4_89:0.0833729563)90.7_98:0.1253536759,((((Rp_RPSE503_g22205.t1:0.0540794621,(Rp_RPSE503_g37933.t1:0.0000020092,Rp_RPSE503_g45590.t1:0.0823150613)97.8_100:0.0854029961)99.1_100:0.2681426169,Rp_RPSE503_g32884.t1:0.3866725598)84.5_100:0.1148602816,(Rp_RPSE503_g24135.t1:0.2431973003,Rp_RPSE503_g50501.t1:0.1401483313)55_99:0.0735515106)91.6_100:0.1811346833,Rp_RPSE503_g22915.t1:0.5249692758)99.9_100:0.5059984503)78.7_98:0.1148173554)92.4_100:0.2414015762)99_100:0.6363781744,((TERT1_Calb:1.4236674615,TERT_Schpo:1.0495708547)88.4_100:0.3699772645,(TERT_Giain:1.9774912523,TERT_Ratno:0.7690638478)74.2_96:0.2994259452)99.1_100:0.6926412794)94.2_99:0.3426699798,(((((((BEL_Drome:1.0486917650,Pao_Bmori:1.1038323387)95.1_99:0.7522037845,Pat_Panre:1.1135840578)80.9_50:0.1970005330,((((((Cer1_Caeel:0.0027606501,Ty3_Caeel:0.0209425338)99.8_100:0.4280968142,pol_CERV:0.9020878484)92.3_95:0.1732278731,(((Gypsy_Drome:0.6914678901,Ty3_Yeast:0.3472920653)77.8_94:0.1169419415,(Tf2_Schpo:0.6592668609,(Rp_RPSE503_g16303.t1:0.0179394839,Rp_RPSE503_g18930.t1:0.1456593675)99.8_100:0.3833620133)90.1_100:0.1594148901)87.6_94:0.0985121647,(((((((((((((Juno1_Av:0.0000020812,Juno4_Av:0.0118350175)99.6_100:0.0653930110,Rp_RPSE503_g12065.t1:0.0279337740)77.6_10:0.0109959356,(Rp_RPSE503_g22445.t1:0.0000023428,Rp_RPSE503_g52945.t1:0.0000023605)96_100:0.0299243190)75.1_10:0.0069891391,((Rp_RPSE503_g20331.t1:0.0327089901,Rp_RPSE503_g32130.t1:0.0344928631)5.1_93:0.0040463320,Rp_RPSE503_g28913.t1:0.0061196271)89.1_100:0.0174325372)85.3_12:0.0234188531,Rp_RPSE503_g36062.t1:0.0231826707)99.8_100:0.1287236467,Rp_RPSE503_g22679.t1:0.1958166697)76.1_90:0.0432846758,(Rp_RPSE503_g21199.t1:0.0241399711,(Rp_RPSE503_g30616.t1:0.0357681819,Rp_RPSE503_g50713.t1:0.0181523089)0_63:0.0000026784)100_100:0.2077855488)63.5_87:0.0470274805,((Juno2_Av:0.0409023493,((((((Rp_RPSE503_g10014.t1:0.0161371103,Rp_RPSE503_g40612.t1:0.0295594081)0_5:0.0000023409,Rp_RPSE503_g48448.t1:0.0000020302)0_8:0.0000024406,Rp_RPSE503_g20796.t1:0.0116924927)80.8_68:0.0058976477,Rp_RPSE503_g33338.t1:0.0058276546)0_24:0.0000023900,(Rp_RPSE503_g32199.t1:0.0232143540,(Rp_RPSE503_g34618.t1:0.0177998419,Rp_RPSE503_g46132.t1:0.0361265540)0_91:0.0056813771)0_30:0.0000023797)77_34:0.0125505876,Rp_RPSE503_g40994.t1:0.0526183362)83_99:0.0294990068)99.8_100:0.1343363811,((((((((Rp_RPSE503_g18496.t1:0.1190773939,(Rp_RPSE503_g44012.t1:0.0000022218,Rp_RPSE503_g44796.t1:0.0338618827)83.7_100:0.0145964148)86.6_99:0.0190765342,(Rp_RPSE503_g32626.t1:0.0172356132,(Rp_RPSE503_g36258.t1:0.0382677778,Rp_RPSE503_g47792.t1:0.0000026560)97.8_100:0.0513251094)85_97:0.0137770224)72.2_89:0.0077268430,(Rp_RPSE503_g22011.t1:0.0205382202,Rp_RPSE503_g31980.t1:0.0175475989)0_94:0.0028034940)79_54:0.0058240681,((Rp_RPSE503_g38103.t1:0.0000022782,Rp_RPSE503_g44656.t1:0.0000022218)0_93:0.0057216926,Rp_RPSE503_g45631.t1:0.0674587898)86.5_94:0.0116494933)0_40:0.0000026904,((Rp_RPSE503_g18578.t1:0.0000026826,Rp_RPSE503_g46668.t1:0.0290518000)98.3_100:0.0679409727,Rp_RPSE503_g49748.t1:0.2265084166)74.7_86:0.0089967145)82.5_48:0.0057974137,((((Rp_RPSE503_g19327.t1:0.0362230101,(Rp_RPSE503_g27016.t1:0.0000024843,Rp_RPSE503_g52087.t1:0.0332068877)91_100:0.0499845511)73.9_96:0.0066974309,Rp_RPSE503_g45993.t1:0.0179947750)79.6_97:0.0117755297,Rp_RPSE503_g23652.t1:0.0530533624)87.3_95:0.0143853648,((Rp_RPSE503_g21850.t1:0.0356802112,Rp_RPSE503_g27579.t1:0.0000024830)0_90:0.0000021411,Rp_RPSE503_g46767.t1:0.0313917733)35.5_91:0.0131891721)0_59:0.0000023197)74.1_36:0.0050152325,Rp_RPSE503_g19710.t1:0.0812807942)87.6_45:0.0187948469,Rp_RPSE503_g46152.t1:0.0109960293)99.9_100:0.1741133109)82.3_94:0.0401972419)98.6_100:0.1915171378,(Juno3_Av:0.0353877390,(Rp_RPSE503_g24691.t1:0.0928081289,Rp_RPSE503_g27312.t1:0.0641911917)74.7_86:0.0227742810)99.9_100:0.2909149966)97.5_100:0.1130326104,(((Rp_RPSE503_g16006.t1:0.0506851479,(Rp_RPSE503_g32119.t1:0.0238646785,Rp_RPSE503_g47672.t1:0.0180157059)89.1_100:0.0238501138)97.3_100:0.0886965766,Rp_RPSE503_g41325.t1:0.1475668690)83.2_100:0.0491906650,((Rp_RPSE503_g17725.t1:0.0300139051,Rp_RPSE503_g34599.t1:0.0386623682)62.4_94:0.0251629864,Rp_RPSE503_g37321.t1:0.0259348821)86.7_97:0.0540566793)100_100:0.3551728132)39.8_77:0.0143520269,(((((((((Vesta1a_Av:0.1243161202,Vesta1b_Av:0.0830466051)96.1_100:0.0641148529,((((Vesta_Pr:0.0701081044,Rp_RPSE503_g34352.t1:0.1833565037)83.1_98:0.0602597224,Rp_RPSE503_g22330.t1:0.3816575695)79.9_56:0.0363236311,Rp_RPSE503_g33128.t1:0.1436146979)74.6_35:0.0248428466,((Rp_RPSE503_g27811.t1:0.0057726164,Rp_RPSE503_g39735.t1:0.0057922447)96.7_100:0.0621086025,Rp_RPSE503_g31140.t1:0.0729580917)94.6_100:0.0501436271)87.3_30:0.0226292381)73.3_31:0.0172893418,(Rp_RPSE503_g16280.t1:0.0731126356,(((Rp_RPSE503_g24036.t1:0.1081428997,Rp_RPSE503_g24429.t1:0.0729221514)24.3_21:0.0196485109,Rp_RPSE503_g41349.t1:0.0681642980)92.1_100:0.0609069627,Rp_RPSE503_g24703.t1:0.0970575881)78.8_21:0.0204642931)98_100:0.0751474613)73.8_95:0.0363473233,((Vesta4a_Av:0.1371463738,(((Rp_RPSE503_g37705.t1:0.0115433191,Rp_RPSE503_g47805.t1:0.0194160323)70.6_100:0.0070070039,Rp_RPSE503_g44094.t1:0.0479945565)94_100:0.0534930201,Rp_RPSE503_g39071.t1:0.0808083936)94.2_100:0.0753058508)96.7_100:0.1184220147,(Vesta4b_Av:0.1057662583,(Rp_RPSE503_g7870.t1:0.1267104600,Rp_RPSE503_g42122.t1:0.0221755962)62.7_100:0.0387701752)94.3_100:0.1083174022)100_100:0.4020289081)96.7_100:0.1284184435,(((((((Vesta2_Av:0.1001346048,Rp_RPSE503_g35153.t1:0.0489135268)98.5_99:0.0773249567,(Rp_RPSE503_g40736.t1:0.0332052623,Rp_RPSE503_g43427.t1:0.0000027915)82.4_99:0.0609106697)84.3_95:0.0226056746,(Rp_RPSE503_g10484.t1:0.1090236957,(Rp_RPSE503_g17093.t1:0.0420822682,(Rp_RPSE503_g23097.t1:0.0893881794,(Rp_RPSE503_g34509.t1:0.0409899819,Rp_RPSE503_g45976.t1:0.0174311573)0_78:0.0000024320)65.2_82:0.0133912900)0_67:0.0000022000)90.2_94:0.0249465931)23.2_89:0.0093228309,(Rp_RPSE503_g29777.t1:0.1013019769,Rp_RPSE503_g34149.t1:0.0356029631)100_100:0.1513984641)78.5_95:0.0205766233,Rp_RPSE503_g25976.t1:0.0393283414)0_70:0.0000028166,Rp_RPSE503_g41323.t1:0.0817000286)99.5_100:0.1502544214,(Vesta3_Av:0.1671824295,(Rp_RPSE503_g1891.t1:0.0570025856,((Rp_RPSE503_g4569.t1:0.0217980874,Rp_RPSE503_g26776.t1:0.3399686373)59.2_100:0.0685176664,(Rp_RPSE503_g41085.t1:0.0193391738,Rp_RPSE503_g50311.t1:0.0245176623)98.4_100:0.1462234933)81.6_100:0.0397970273)69.5_94:0.0579155946)99.1_100:0.1567240364)87.7_99:0.0447109691)97.9_100:0.1240587456,(Vesta5_Av:0.1368192762,((Rp_RPSE503_g16429.t1:0.1812060323,(Rp_RPSE503_g21613.t1:0.1087248585,(Rp_RPSE503_g28959.t1:0.0322630535,(Rp_RPSE503_g39346.t1:0.0302262749,Rp_RPSE503_g40162.t1:0.0325676279)71.2_54:0.0049166562)64.4_46:0.0129067905)64.9_47:0.0099211518)53.4_49:0.0199798518,Rp_RPSE503_g26239.t1:0.1601496850)80.8_51:0.0277521873)99.9_100:0.2014682583)97.7_100:0.1338063919,(Rp_RPSE503_g12390.t1:0.2400491775,(Rp_RPSE503_g35207.t1:0.0001742701,Rp_RPSE503_g45999.t1:0.0286665758)89.8_100:0.0567227482)98.6_100:0.1266065519)93.5_100:0.1179200898,(((Vesta6a_Av:0.2522019047,Rp_RPSE503_g31319.t1:0.1286812793)96.4_100:0.1212439074,(((Vesta6b_Av:0.0854741399,Rp_RPSE503_g20739.t1:0.0227248752)98.3_100:0.0993554420,(((Vesta6c_Av:0.0548882863,Rp_RPSE503_g24009.t1:0.0953058602)72.7_100:0.0119215013,(Rp_RPSE503_g31556.t1:0.0189279789,Rp_RPSE503_g36401.t1:0.0741826353)95.8_100:0.0429565407)78_100:0.0216245124,Rp_RPSE503_g10282.t1:0.0602819170)99.4_100:0.1392145964)96.3_100:0.1074287816,(((Rp_RPSE503_g1386.t1:0.0845703860,Rp_RPSE503_g28795.t1:0.0893276949)81.4_100:0.0313582945,((((Rp_RPSE503_g4984.t1:0.1269597362,Rp_RPSE503_g47802.t1:0.0000020175)39.7_31:0.0241923552,((Rp_RPSE503_g5053.t1:0.0865905404,(Rp_RPSE503_g37890.t1:0.0115676314,Rp_RPSE503_g48433.t1:0.0115777134)0_97:0.0000021201)65.3_98:0.0173905508,Rp_RPSE503_g5523.t1:0.1695010955)75.2_81:0.0086372336)77.1_32:0.0088219673,Rp_RPSE503_g31256.t1:0.0216170388)77_32:0.0087785717,Rp_RPSE503_g34648.t1:0.0763054380)73.7_98:0.0082126415)86.1_99:0.0258735438,Rp_RPSE503_g45795.t1:0.0409643927)99.7_100:0.1551190302)36.5_99:0.0523549933)97.8_100:0.1459929568,(Vesta7_Av:0.2208633909,(Rp_RPSE503_g11296.t1:0.0400404119,Rp_RPSE503_g40221.t1:0.0227872609)97.1_100:0.1256998794)99.4_100:0.1993251845)4.3_34:0.0317263405)59.1_95:0.1270128045,(((Rp_RPSE503_g12663.t1:0.0000022218,Rp_RPSE503_g12666.t1:0.0000022218)79.7_100:0.0068593363,Rp_RPSE503_g40266.t1:0.0927384451)0_79:0.0000022476,Rp_RPSE503_g34417.t1:0.0573475253)100_100:0.4256812538)88.2_90:0.0676260232)93.4_98:0.0573830398,(Juno4a_Av:0.1467823365,(Juno4b_Av:0.0502098156,(Rp_RPSE503_g32190.t1:0.0514985667,Rp_RPSE503_g39103.t1:0.0360867800)96_100:0.0589824538)89.6_100:0.0664022134)97.3_100:0.1304992104)97_100:0.1599676277,(((((((TelKA1_Av:0.0533721376,TelKA2_Av:0.1929557906)77.6_98:0.0170335525,Rp_RPSE503_g49731.t1:0.0919251573)42.8_46:0.0076892378,Rp_RPSE503_g43149.t1:0.0465822345)93.1_100:0.0575152723,Rp_RPSE503_g26442.t1:0.2059213607)21.1_51:0.0212497716,(TelKA1a_Av:0.0647714021,(((Rp_RPSE503_g6347.t1:0.0617455392,(((Rp_RPSE503_g24030.t1:0.0769089773,Rp_RPSE503_g33552.t1:0.0123697418)0_88:0.0009753051,((Rp_RPSE503_g28931.t1:0.0353620201,Rp_RPSE503_g34193.t1:0.0059868024)72.1_34:0.0094480454,Rp_RPSE503_g33555.t1:0.0000027364)0_34:0.0045160453)82.4_100:0.0258926112,Rp_RPSE503_g24031.t1:0.0000024311)0_72:0.0000023705)81.3_96:0.0234330664,Rp_RPSE503_g31289.t1:0.1470830941)77.2_99:0.0094518458,Rp_RPSE503_g41719.t1:0.0073477047)86.3_100:0.0239745829)91_100:0.0478606173)86.6_98:0.0342219922,((TelKA3a_Av:0.0173412572,TelKA3b_Av:0.0242187080)97.4_100:0.0801694936,((Rp_RPSE503_g29354.t1:0.0159078318,Rp_RPSE503_g33544.t1:0.0926946133)91.2_100:0.0537979947,Rp_RPSE503_g32210.t1:0.0746627326)81_99:0.0231457256)98.9_100:0.1078062736)89.1_100:0.0657285487,((TelKA4_Av:0.0981373310,Rp_RPSE503_g26471.t1:0.0162816113)98.6_100:0.1326838234,(Rp_RPSE503_g37944.t1:0.0000024182,Rp_RPSE503_g43701.t1:0.0253570020)95.8_100:0.0842348260)99.8_100:0.2431561077)98.9_100:0.2000956272)93.9_100:0.1109156128)89.3_87:0.0849721791)74.5_90:0.1132063862,(Mdg3_Drome:0.4483960921,Micropia_Drome:0.5358798061)96_100:0.2405726520)91.8_97:0.2164841135,(Mag_Av:0.2215522226,(((Rp_RPSE503_g2773.t1:0.0701539006,Rp_RPSE503_g40015.t1:0.0223177236)83.3_100:0.0469163029,(Rp_RPSE503_g5218.t1:0.0376269486,((Rp_RPSE503_g31887.t1:0.0901910309,Rp_RPSE503_g39354.t1:0.1711902631)78_98:0.0383214758,Rp_RPSE503_g39767.t1:0.0730718398)91.2_98:0.0773639169)100_100:0.6346125334)36.7_88:0.0479104130,Rp_RPSE503_g39751.t1:0.0837463156)89.2_89:0.0919876526)99.7_100:0.4724637849)88_99:0.2382307514,(pol_BAEVM:0.5311175709,pol_HTLV2:0.7307801711)96_83:0.4036741131)96.4_79:0.3377394995)61.5_22:0.1610560698,((Copia_Drome:0.7792048354,Tnt1_Tobac:0.5232970916)100_100:2.1478874240,DIRS1_Dictyo:0.3823275151)78_91:0.2391345234)41.3_22:0.1718558037,(Rp_RPSE503_g15759.t1:0.0000023154,Rp_RPSE503_g36631.t1:0.2741645293)100_100:1.3436306730)77.9_77:0.2116962197,(dpol_DHBV:0.2765489243,dpol_HBV:0.6495223814)100_100:1.5070802060)97.1_100:0.5453431983,((((CRE1_Crifa:0.4275358925,CRE2_Crifa:0.5909564153)50_77:0.2387780649,(CZAR_Tcruzi:0.3399978344,SLACS_Trybg:0.2252658231)92.2_100:0.2210624131)99.9_100:0.9886877051,GilM_Giain:1.3530967709)83.9_96:0.3510212801,(((((((Doc_Drome:0.5771042912,Jockey_Drome:0.5004363916)99.6_100:0.3702428823,((((((((Hebe1_Av:0.0085310199,Hebe10_Av:0.0316946093)0_90:0.0000024443,(Hebe7_Av:0.0042539259,Hebe8_Av:0.0184975863)96.7_99:0.0502573526)98.9_100:0.0567576473,Rp_RPSE503_g20161.t1:0.0743580924)86.9_100:0.0236765155,(Hebe2_Av:0.1518640725,(Rp_RPSE503_g32274.t1:0.0232982405,Rp_RPSE503_g41337.t1:0.0451601752)75.6_100:0.0103917326)53.4_100:0.0102474022)97_100:0.0506623098,(((((Rp_RPSE503_g15947.t1:0.0483491515,Rp_RPSE503_g29491.t1:0.1563193260)0_47:0.0000020572,Rp_RPSE503_g38411.t1:0.1675117141)0_71:0.0000024920,(Rp_RPSE503_g17717.t1:0.0858764873,Rp_RPSE503_g31729.t1:0.0365894500)77.4_99:0.0126486703)75.3_99:0.0065452733,Rp_RPSE503_g48248.t1:0.0126149155)85_99:0.0142560960,(Rp_RPSE503_g32247.t1:0.0894299236,((Rp_RPSE503_g33112.t1:0.0342536936,Rp_RPSE503_g52381.t1:0.0142808592)84.9_100:0.0221571378,(Rp_RPSE503_g37466.t1:0.0195184109,Rp_RPSE503_g44022.t1:0.0044521522)65.4_97:0.0199016031)98.6_99:0.0588839492)0_84:0.0000027376)99_99:0.0726329960)87.7_95:0.0242431547,Rp_RPSE503_g19081.t1:0.0834223020)49.9_95:0.0298705744,Rp_RPSE503_g20933.t1:0.1597522096)17.2_92:0.0294618169,(Rp_RPSE503_g23391.t1:0.1418704781,(Rp_RPSE503_g24759.t1:0.1407946085,Rp_RPSE503_g39943.t1:0.0901349566)39.8_100:0.0305795633)67.3_95:0.0286812755)99.9_100:0.4353120779)29.3_89:0.0826158375,(((((((((Soliton1_Av:0.1590319481,Rp_RPSE503_g21348.t1:0.1188104747)83.4_100:0.0497957574,Rp_RPSE503_g35164.t1:0.1187549302)98.8_100:0.1315327976,(Rp_RPSE503_g13091.t1:0.1761781516,(Rp_RPSE503_g30861.t1:0.0570477992,Rp_RPSE503_g36702.t1:0.5628942496)91.6_100:0.1184927843)93.3_100:0.0926622249)87.3_94:0.0619508446,(Rp_RPSE503_g16600.t1:0.1728596163,Rp_RPSE503_g46949.t1:0.0311942267)85.7_100:0.0844415149)60.8_89:0.0420618303,Rp_RPSE503_g30381.t1:0.1818752128)99.1_100:0.2323970768,((Rp_RPSE503_g3817.t1:0.0145093958,Rp_RPSE503_g3819.t1:0.0000029142)100_100:0.4853152893,((Rp_RPSE503_g6914.t1:0.1223768983,Rp_RPSE503_g37756.t1:0.1236116027)70.2_99:0.0266815134,(Rp_RPSE503_g27105.t1:0.2202398732,(Rp_RPSE503_g35415.t1:0.0234534546,Rp_RPSE503_g37358.t1:0.0758281519)0_98:0.0274743491)9.9_99:0.0211202460)100_100:0.6762151585)92.3_99:0.1530751385)96.6_99:0.1747388721,((Soliton7_Av:0.1922782072,((Rp_RPSE503_g4650.t1:0.1125276158,((((Rp_RPSE503_g10837.t1:0.0087135100,Rp_RPSE503_g45950.t1:0.0135968974)80.9_100:0.0390691085,Rp_RPSE503_g51233.t1:0.1014449655)95.7_100:0.0914795588,Rp_RPSE503_g44325.t1:0.0751902199)72.6_76:0.0418148687,Rp_RPSE503_g22670.t1:0.0690758368)35.2_67:0.0116078338)90.5_80:0.0413472491,(Rp_RPSE503_g37247.t1:0.0295376125,Rp_RPSE503_g37670.t1:0.0305326564)84.3_100:0.0265043741)100_100:0.2628016290)72.7_73:0.0683429258,((((Soliton8_Av:0.2788457325,(Soliton9a_Av:0.1085306500,Soliton9b_Av:0.0730525232)99.1_100:0.1223662807)70.6_100:0.0376362317,(Rp_RPSE503_g19919.t1:0.0656268747,Rp_RPSE503_g41681.t1:0.0743248724)94.8_100:0.1339294774)93.3_100:0.0687252619,(Rp_RPSE503_g31691.t1:0.0219529182,Rp_RPSE503_g39889.t1:0.0509187407)97.4_100:0.0636675633)58.9_80:0.0616826872,((Rp_RPSE503_g3341.t1:0.0304059832,Rp_RPSE503_g43534.t1:0.0095597407)79_100:0.0155368468,Rp_RPSE503_g32941.t1:0.0412678370)99.6_100:0.1031775926)88.5_99:0.0983452768)100_100:0.5622654444)81.9_97:0.0665890111,(((((Soliton2_Av:0.2834004527,Rp_RPSE503_g13111.t1:0.1269853180)82.2_67:0.0479375164,Rp_RPSE503_g15118.t1:0.0996202581)55.1_67:0.0361009085,Rp_RPSE503_g33976.t1:0.1705336816)68.1_53:0.0692556994,(Soliton3_Av:0.1996365227,Soliton4_Av:0.3168158028)42.5_45:0.0243012810)25_44:0.1095997011,Soliton5_Av:0.3262627511)100_100:0.4532802888)65.1_98:0.0776650557,((((Soliton6_Av:0.1087978944,Rp_RPSE503_g35739.t1:0.2500626801)84.5_99:0.0694841284,Soliton6a_Av:0.1988954095)94.2_99:0.1029397836,((Soliton6b_Av:0.1582078281,Rp_RPSE503_g12926.t1:0.0898678744)50.7_100:0.0493905774,Rp_RPSE503_g12579.t1:0.2439453945)4_73:0.0661510947)92.4_93:0.0952474745,(((Rp_RPSE503_g2462.t1:0.1156070755,Rp_RPSE503_g26865.t1:0.0959733759)0_74:0.0000025321,Rp_RPSE503_g40020.t1:0.2075735596)92.1_100:0.0898938879,(Rp_RPSE503_g41513.t1:0.2488702872,Rp_RPSE503_g46525.t1:0.1353386413)78.1_100:0.1325462609)91.8_100:0.0964417738)100_100:0.5448192936)100_100:0.5901799162)88.3_96:0.1416386220,(I_Drote:0.9373230093,((Maui_Takru:0.6644563980,Rp_RPSE503_g32467.t1:0.6482527886)67.1_100:0.2306711599,TRS1_Trybr:0.7786792554)44.5_97:0.0682951834)74.2_95:0.1415088885)36.8_75:0.0547955029,Tad1_Neuro:0.9852268113)85.2_94:0.1024539776,(Lian_Aedae:0.8487877040,(SART1_Bommo:0.8433000855,TRAS1_Bommo:0.8157302256)53.6_88:0.1157034012)88.7_98:0.1567843977)43.6_56:0.1432079200,((((((DRE_Dictyo:0.7366504842,Zepp_Chlvu:0.9553710263)67.1_98:0.1599103803,Ta11_Arath:1.0778995888)84.4_97:0.1794910949,(Tx1_Av:0.1996321289,Rp_RPSE503_g41811.t1:0.3577263982)99.9_100:0.5911584200)3.3_37:0.0758679834,(LINE1_Human:0.1705968381,LINE1_Wolf:0.1709621460)100_100:0.6734623563)97.5_100:0.2652439968,((NeSL_Caeel:0.7182752475,R4_Av:1.1377040523)42.5_77:0.1226512689,((R1_Dromr:0.2429283706,R2_Drome:0.1160906662)99.7_100:0.5317172039,(((R9_4_Av:0.0369825188,R9_Av:0.0126245062)100_100:0.2549278750,(R9a_Av:0.0921200300,Rp_RPSE503_g39092.t1:0.1803653079)100_100:0.2859433566)87.3_100:0.1902880422,(Rp_RPSE503_g101.t1:0.0951652595,Rp_RPSE503_g38636.t1:0.1327488239)50.5_100:0.0684798128)99.2_100:0.4150983185)99.5_100:0.4203716557)91.8_96:0.1576109093)80.7_95:0.1420883880,(((RTE1_Av:0.4794162966,(RTE4_Av:0.0000020006,(Rp_RPSE503_g23207.t1:0.0421443020,Rp_RPSE503_g46349.t1:0.0273287748)99.6_100:0.2742155319)100_100:0.6683639341)42.3_38:0.1536373006,(RTE3_Av:0.6607831449,((RTE_BovB_Av:0.0336561099,(Rp_RPSE503_g45869.t1:0.0000021379,Rp_RPSE503_g46780.t1:0.0529189598)79.3_100:0.0249189977)99.3_100:0.3316881628,Rp_RPSE503_g31746.t1:0.3858125977)77.8_100:0.1219151422)96.8_100:0.1804951941)87_32:0.0944933981,(((((((((RTE2_Av:0.1628537529,Rp_RPSE503_g2939.t1:0.1347970127)69_99:0.0140109469,(Rp_RPSE503_g11600.t1:0.1107943202,(Rp_RPSE503_g25534.t1:0.1403735714,Rp_RPSE503_g38795.t1:0.2286957430)67_99:0.0085356585)94.2_99:0.0496577354)99.5_99:0.1195219584,((Rp_RPSE503_g7460.t1:0.0119420541,Rp_RPSE503_g40142.t1:0.1198602410)90.3_100:0.0667622462,(Rp_RPSE503_g25716.t1:0.0351905657,Rp_RPSE503_g48047.t1:0.0520873874)99.9_100:0.2531875274)97.5_99:0.1011743278)82.2_96:0.0308988314,(Rp_RPSE503_g13457.t1:0.1639941885,Rp_RPSE503_g14885.t1:0.1748944966)83_99:0.0336271183)0_43:0.0000022950,Rp_RPSE503_g27256.t1:0.2913506129)96.6_59:0.1332703989,(((Rp_RPSE503_g17733.t1:0.0405932196,Rp_RPSE503_g41529.t1:0.0247094947)30.5_86:0.0072999983,Rp_RPSE503_g44663.t1:0.0235025688)25.5_85:0.0273698519,Rp_RPSE503_g50614.t1:0.2877072658)91.3_99:0.1559016007)65.8_44:0.0907117926,Rp_RPSE503_g41782.t1:0.2072569774)11.1_38:0.0303966939,Rp_RPSE503_g34990.t1:0.2380990920)96.3_100:0.2535513093,((Rp_RPSE503_g24434.t1:0.1628092047,Rp_RPSE503_g37017.t1:0.0749540282)67.5_99:0.0300798393,Rp_RPSE503_g31063.t1:0.0501809186)100_100:0.4482752033)89.8_99:0.1582188330)99.5_100:0.3355808361)87.9_95:0.1621386660)96.8_97:0.3181974763)0_39:0.0000026321)90.2_99:0.2356942052)88.8_100:0.2950125317,(((EC67_Ecoli:0.6618441412,EC86_Ecoli:0.7323762464)73.7_100:0.2428084230,MX65_Myxxa:0.6567314250)84.9_100:0.2235966407,EC107_Ecoli:0.7215574975)99.9_100:0.8405575120)93.6_100:0.3643150014,orf2_Calot:0.7568273776)92.1_50:0.2898802102,COB3_Marpo:0.6814645833)58.7_43:0.1153078435,((COI1_Podan:0.3034187569,YM40_Marpo:0.3704559734)94.3_95:0.1718901136,LtrA_Lacla:0.4542584707)91_67:0.1523642462);
