# Supplementary material for: Evolutionary dynamics of transposable elements in bdelloid rotifers
Source: eLife. 2021 Feb 5;10:e63194. doi: 10.7554/eLife.63194 (PMC7943196; doi:10.7554/eLife.63194)
Supplement: Figure 5—source data 1. [file elife-63194-fig5-data1.zip › Figure 5--source data 1. Reverse transcriptase alignments and phylogenies/Av_Av2013.hmmalign.clustal]

CLUSTAL 2.1 multiple sequence alignment

AI1M_Yeast     GTGKFKFKPMRMV.NIPKPK.....----GGMRPL.SVGNPRDKIVQEVMRMILDTIf..
Athena_Av      -----LIRCLLKE.TKISFS.....-K------CI.LFLSLKIGLGVLGLIRPLFD-...
Athena_Hc      -------------.------.....----------.---------------------...
Athena_Pr      -------------.------.....----------.---------------------...
AthenaL2_Av    ---------AHLY.YLPKAH.....-KPGTPLRPI.---ISGLKHPTLKISKFLD--...
AthenaL3_Av    -------ELAHLY.YLPKAH.....-KPGTPLRPI.---VSGLKHPTIKISKYLD--...
AthenaM_Av     ---------AHLY.FLPKAH.....-KPNTPLRPI.---VAGMKSPTIGISKWLD-Dl..
AthenaO_Av     ---------AHLY.FLPKAH.....----KTGTPL.RPIVAGLKSPTIEISRWLDSI...
BEL_Drome      KLTSAQVEESPDT.CFYLPHh..alDSLTTKCRVV.-------------------FDg..
Cer1_Caeel     IRESKSPWSSPVV.LVKKKD.....----GSIRMC.-------------------ID...
Cercyon_Sm     RMKSNGPVLPRFY.GRPKIH.....-K---PNIPL.RPIVALPGTPTYNLSREIS--...
COB3_Marpo     GT--YEFEPIWRS.EGPKTG.....-K--AEKRPL.TIANPRDKIIQEAFRMVLEIIy..
COI1_Podan     KSEQFRFRPTRRV.YIPKAN.....----GKMRPL.GIASPRDKIVQEVFRAILEQVl..
Copia_Drome    RPENKNIVDSRWV.FSVKYNe..lgNPIRYKARLV.-------------------AR...
CRE1_Crifa     EVVARRLRSSAVT.PIPKDE.....--AGTKIRPI.VPESAWLKLASLVAMAEIP--...
CRE2_Crifa     PSFATRIRACILH.PFRKEA.....--GSAKVRPI.TPESALMKLAAHIALDSVE--...
CZAR_Tcruzi    PEVAHRLRATNLT.VLRKPN.....----KKFPPI.GAECVWAKAISLMAVDAVM--...
DIRS1_Dictyo   NHYSKRVFYSNVF.TVPKPG.....-T--NLHRPV.-------------------LD...
Doc_Drome      GYFPQKWKKSTIV.MIPKPGk...dKTQPSSYRPI.SLLTCLSKLFEKMLLLRISPH...
dpol_DHBV      NTSWPNRITGKLF.LVDKNS.....-RNTTEARLV.-------------------VDf..
dpol_HBV       IPRTPARVTGGVF.LVDKN-.....PHNTAESRLV.-------------------VDf..
DRE_Dictyo     TTIPKDFKQGILI.TIYKNKg...dPNNLDNYRPI.TLLNVDYKIYSKIINNRIL--...
EC67_Ecoli     LYRIGSDNQYTQF.TIPKKG.....----KGVRTI.SAPTDRLKDIQ---RRICDLLsdc
EC86_Ecoli     LLIYTADFRYRIY.TVEKKG.....--PEKRMRTI.YQPSRELKALQ---GWVLRNI...
EC107_Ecoli    ALSNHAGRHYRRI.ILSKRH.....----GGQRLV.LAPDYLLKTVQ---RNILKNVl..
GilM_Giain     WAQLQPLCEFRLK.LLPKSG.....----GRWRPI.AVQETLLVAFHRLLLRRT---...
Gypsy_Drome    IRPSRSPYNSPTW.VVDKKGt...dAFGNPNKRLV.-------------------ID...
Hebe1_Av       --IPAMWKKANII.LLLKPKk...dKQQPSSYRPI.SLLSCLGKLLEKIIKQRLMLE...
Hebe2_Av       GYIPDTRKQANII.LLLKPKk...dKQQPSSYRPI.SLLSCLGKLLEKIVKQRLMSE...
Hebe7_Av       --IPAMWKKANII.LLLKPKk...dKQQPSSYRPI.SLLSCLGKLLEKIIKQRLMLE...
Hebe8_Av       --IPAMWKKANII.LLLKPKk...dKQQPSSYRPI.SLLSCLGKLLEKIIKQRLMLE...
Hebe10_Av      --IPAMWKKANII.LLLKPKk...nKQQPSSYRPI.SLLSCLGKLLEKIIKQRLMLE...
I_Drote        -HIPQAYKTSLII.PILKPNt...dKTKTTSYRPI.SLNCCIAKKLDKIIAKRLWW-...
Jockey_Drome   GYFPKAWKSASII.MIHKTGk...tPTDVDSYRPT.SLLPSLGKIMERLILNRLLT-...
Juno1_Av       -EESTSPWSSPIV.LVRKKD.....----GSVRFC.-------------------ID...
Juno2_Av       ---STSPWSSPVV.LVKKKD.....----GTTRFC.-------------------VD...
Juno3_Av       IRPSQSPWSSPVV.LQKKKD.....----GSWRFC.-------------------ID...
Juno4_Av       IEESTSPWSSPIV.LVRKKD.....----GSVRFC.-----------------IDY-...
Juno4a_Av      IRPSSSPWSSPVV.IVKKKD.....----GKPRFC.-------------------VD...
Juno4b_Av      IRPSSSPWSSPVV.IIKKKD.....----GSPRFC.-------------------VD...
Lian_Aedae     GYIPKSWRDITVM.FIPKGGr..asYEEAKSFRPI.SLTSFLLKCLERIIDHHIRDV...
LINE1_Human    GILPNSFYEASII.LIPKPGr...dTTKKENFRPI.SLMNIDAKILNKILANQI-Q-...
LINE1_Wolf     -VLPNSFYEASIT.LIPKPDk...dPTKKENYRPI.SLMNMDAKILNKILANRIQ--...
LtrA_Lacla     GT--YYPQPVRRM.YIAKKN.....-S--KKMRPL.GIPTFTDKLIQEAVRIILESIy..
Mag_Av         ---ETSAWAAPIV.PVKKPN.....----GKIRIC.-------------------GD...
Maui_Takru     ---------AVIK.PLLKKPs..ldPDVLANYRPI.SNLPFISKVLEKVVVTQLLEH...
Mdg3_Drome     -----SEYASPIV.LVKKKT.....----GDLRMC.-------------------VD...
Micropia_Drome ----TSNVASRIV.VVRKKD.....----GTLRVC.-------------------VD...
MX65_Myxxa     HRPRERVRHYVTF.AVPKRS.....----GGVRLL.HAPKRRLKALQ---RRMLALLvs.
Neptune_Fr     LVGDVEPRERRFY.ILPKIH.....KEPEKWTIPY.ELPPGRPIVSDCGSETYFT--...
NeSL_Caeel     RKIPKHWKEAETI.LLFKNG....dQSKPENWRPI.SLMPVIYKLYSSLWNRRI---...
orf2_Calot     KL-NHKVKATRRV.WIPKPG.....-N--VEKRPL.GIPTMQDRATQSLVKLALEPEw..
Pao_Bmori      EQMEALVAKGYAE.PAPKTKt..enPPKPEKLRVV.-------------------HD...
Pat_Panre      KVISALSVSVNAD.AKCRLV.....----MDLTT-.-------------------VN...
Penelope1_Av   ---------SVFY.GLPKAH.....-KAGYPLRPI.---ISTIGSYQYELSKYLAKAir.
Penelope1a_Av  ---------SVFY.GLPKAH.....----KEGYPI.RPIISTIGSYQYALSKYLARQir.
Penelope2_Av   --RSTSSNIACMY.GQPKIH.....-KQGYPLRPV.---ISSIGSYNYELSKYLA--...
Penelope2a_Av  ---STGSRCSVLF.CNPKVH.....-KEGMPLRPI.---ISTTNSHSYKLAKYLTKLl..
Penelope3_Av   -----GSQPARIY.GLPKIH.....-KQGAPLRPI.---VSATGTFNYKLAKLLATKld.
Penelope3a_Av  -------QPARIY.GLPKIH.....----KDGVPL.RPILSANNTFNYKLAKWLVTEl..
Penelope3b_Av  --------PGKAY.GLPKIH.....-KEGIALRPIiSACNTSTYKLSKLLASKL-KH...
Penelope5a_Av  ---PTGSRPARLY.GLPKIHk...sDRPDYPLRPV.---MSATKTVGYGLGKMLKN-...
Penelope_Dv    KMTTTTAVPPRIY.GLPKIH.....-K---EGTPL.RPICSSIGSPSYGLCKYII--...
pol_BAEVM      LRPCRSPWNTPLL.PVKKPG.....-T--QDYRPV.-------------------QD...
pol_CERV       IKPSKSTHMSPAF.LVENEA.....ERRRGKKRMV.-------------------VN...
pol_HTLV2      IEPYSGPGNNPVF.PVKKPN.....----GKWRFI.-------------------HD...
Poseidon_Tn    YRLYPGEATPCFY.GLPKIH.....-K---EGTPL.RPIVSSINSVTYNISKFLA--...
pseudo_Shark   NLIVPQLSTARSY.LLPKIH.....-R---TDCPG.QPIASACSCPTKLISTYLN--...
R1_Dromr       --LPVPFRMARTI.FIPKTV....rANRPQDFRPI.SVPSIVVRQLNAILASRLTA-...
R2_Drome       GNLPHSIRLARTV.FIPKTV....tAKRPQDFRPI.SVPSVLVRQLNAILATRL---...
R4_Av          ---------GRIV.LIHKSG....sHEDPANYRPI.ACLNTCYKMLTSFITAYL-QK...
R9_4_Av        --IPEQLKLNKTI.LIPKGNs...dLSLLKNWRPI.TISSIILRVYNRLLAYRMNKV...
R9_Av          --IPEQLKLNKTI.LIPKGNs...dLSLLKNWRPI.TISSIILRVYNRLLAYRMNKI...
R9a_Av         RRIPSELKLNRTT.LIPKGNi...dLDKITNWRPI.TISSVLLRLFNKIIGHRMSKY...
RTE1_Av        GTIPEDWGKSILV.PIPKKG....dLSNCSNYRTI.SLINHTGKVLLTVLLNRLK--...
RTE2_Av        --MVTEWNMTTLI.KLYKNKg...dRKICDNYRGI.ALLNTTSKLFSRIILNRIQ--...
RTE3_Av        GEIPEDLTKSVFI.ALPKKP....gATECELHRTI.SLMSHIAKVLLKILMMRMK--...
RTE4_Av        QQTPRQFNTNIII.PIPKKG....dKTLMTNYRGI.SLMSIAAKVYNRILLNRIR--...
RTE_BovB_Av    --WPEDWKTSIFI.LIPKNG....nAKDCSNYRTI.ALISHASKIMLKIIQRRLEP-...
SART1_Bommo    GRFPEEWKTGRLV.LIPKEGr...pRDQPSGYRPI.VVLSEAGKLLERVVAGRLVRH...
SLACS_Trybg    EVGRRLQATSLTV.LLRKPN.....----GKYRPI.GAESVWAKLASHIAISRVM--...
Soliton1_Av    --TPSHWHIAKMI.LLSKTKs...kVIAIDKTRPI.SLLPCFSKIFEKCFLYHFR-Sw..
Soliton2_Av    ------WKIAKLI.TLNKLKt...gVPRCDQTRPI.SLLATHSKIFEKIILERV-RH...
Soliton3_Av    -RFPDMWKVAKIV.TLNKLKa...gTPQPDQTRPI.SLLPAHSKLFEKVLLERTR-R...
Soliton4_Av    --------LARIV.TLSKLNa...gIHQADQTRPI.SLLPTHSKLFEKIILNKIRY-...
Soliton5_Av    -LFPEDWKLAKVV.PLNKLKa...gIPTSEQTRPI.SLLATHSKIYEKIILNRV-QE...
Soliton6_Av    -------KHAKVI.CLSKDG....qYPEVNKLRPI.SLLSNVGKMFERIIHARILKW...
Soliton6a_Av   ----ESSKHAKVI.CLSKDG....lYPSESKLRPI.SLLPNIGKWYERIIHSRILKW...
Soliton6b_Av   -------KHAKVI.CLSKDG....iYPEENRLRPI.SLLPNIGKWFERCIHEQI-QS...
Soliton7_Av    -NFPALWKDTRIL.LLAKKE....hVCEPKNTRPI.SLLDVFLKTNEKLFQTRFKDI...
Soliton8_Av    --LPIAWKDSRMI.LLAKKE....aICLPSLTRPI.SLIGSFLKIGKRLFLTRFREV...
Soliton9a_Av   --LPVGWKNTRMI.LLAKKD....sICSPSLTRPI.SLIDSFLKVGERLFLNRFRDV...
Soliton9b_Av   AVLPNGWKNTRMV.LIAKKD....sICLPSLTRPI.SLIDSFLKIGERLFLNRFRDV...
Ta11_Arath     GFFDERLNETNIC.LIPKTE....rPRKMAEFRPI.SLCNVSYKVISKVLSSRL-K-...
Tad1_Neuro     GHFPQRFKDAKVV.VLKKPGk..sqQKLAGAWRPI.SLLSNVGKILEALVAKRL-TQ...
TelKA1_Av      -VPSKSPWASPIV.LAPKKD.....----GTLRFC.-------------------ID...
TelKA1a_Av     -SPSKSPWASPVI.LAPKKD.....----GSLRFC.-------------------ID...
TelKA2_Av      ITPSNSPWASPVV.LAPKKD.....----GTLRFC.-------------------ID...
TelKA3a_Av     ITPSKSPWASPVV.LAPKKD.....----GTMRFC.-------------------ID...
TelKA3b_Av     ITPSKSPWASPVV.LAPKKD.....----GTMRFC.-------------------ID...
TelKA4_Av      -EPCASPYAAPIT.LQPKKD.....----GSLRFC.-------------------VD...
TERT1_Calb     KIQREQLPCGKIK.LIPKRS.....-SFRVICVPI.KRSLKLLNKKLELDTLEKEKRefe
TERT_Giain     RIFWKQVSPGRLS.FVYKSN.....----GRVRPL.CNFSFCSR-RHRVSLNSFLRSalq
TERT_Ratno     QDTWLAMPICRLR.FIPKPN.....-----GLRPI.VNMSYSMGTRALGRRKQA-QHftq
TERT_Schpo     DTQKTTLPPAVIR.LLPKKN.....-TFRLITNLR.KRFLIKQMGSNKKMLVSTNQTlrp
Tf2_Schpo      IRESKAINACPVM.FVPKKE.....----GTLRMV.-------------------VD...
Tnt1_Tobac     PKGKRPLKCKWVF.KLKKDGd...cKLVRYKARLV.-------------------VK...
TRAS1_Bommo    RYFPKIWKAATVV.ILRKSGk..dsYTEPKSHRPI.GLLPVLGKLYEKMLVARLKYHl..
TRS1_Trybr     GVVPPAWKTRVII.PILKAGk...kAEDLDSYRPV.TLTSCLCKVMERIIAARL-R-...
Tx1_Av         --FHPKFLQALLT.LLKKKNk...sDGSMKDFRPI.SLMNIDYKILSKVLSTRLR--...
Ty3_Caeel      IRESKSPWSSPVV.LVKKKD.....----GSIRMC.-----------------ID--...
Ty3_Yeast      -VPSKSPCSSPVV.LVPKKD.....----GTFRLC.-------------------VD...
Vesta1a_Av     -SESHSPYAAPAM.LVKKKD.....----GTHRFV.-------------------VD...
Vesta1b_Av     -SESHSPYAAPAI.LIKKKE.....----GSYRFV.-------------------VD...
Vesta2_Av      -RKSYSPYAAPAL.LVAKHD.....----GSWRMV.-------------------VD...
Vesta3_Av      IRISQSSYAAPAL.LVKKKD.....----QSWRLV.-------------------ID...
Vesta4a_Av     --ETNSPYAAPAF.IVPRKD.....------NRPG.----------------RLVVD...
Vesta4b_Av     -HESHSPYAAPAF.IVPRKA.....------NRPG.----------------RLVVD...
Vesta5_Av      -RPSFSQYSAPIL.LIKKRD.....----GTYRFI.-------------------VD...
Vesta6a_Av     -IPSTSEWSSPVV.LLTKPD.....----GTFRFI.-------------------ID...
Vesta6b_Av     -RPSHSPWSSPVL.LKKKPD.....----GTFRFL.-------------------VD...
Vesta6c_Av     ---STSPWSSPAL.LKKKPD.....----GTFRFL.-------------------VD...
Vesta7_Av      --KSHASWSSPVL.LVKKKD.....----GTYRFV.-------------------VD...
Vesta_Pr       -TESHSPYAAPAF.LVKKHD.....----GTYRFV.------------------VD-...
YM40_Marpo     KDESFQFRPSRRE.FIPKAD.....----GKLRSL.GIPSPRDKIVQEVMRRILEPVf..
Zepp_Chlvu     GRRCPPLTQGRIT.LLYKGKg..adRESLASYRPI.TLLNTDYKLAARAIASRI-G-...
AVAG|g2784.t1  -YIPAMWKKANII.LLLKPKk...dKQQPSSYRPI.SLLSCLGKLLEKIIKQRLMLE...
AVAG|g2880.t1  -------------.------.....----------.---------------------...
AVAG|g2881.t1  -QFHPKFLQALLT.LLKKKNk...sDGSMKDFRPI.SLMNIDYKILSKVLSTRLR--...
AVAG|g3281.t1  ---SHSPYAAPAM.LVKKKE.....----GSHRLV.-------------------VD...
AVAG|g4497.t1  ------LELAHLH.PLPKVH.....----KLDIPI.RPIVAGIYAPTSRISKFLY--...
AVAG|g4504.t1  -----KVELGHLY.FLPKPH.....-KIGTPLRPI.---ISSMNGPTNNLSHFLD-Hli.
AVAG|g4520.t1  ---HKQWKQSRTI.CFNKVEs...aAPTTQQLRPI.SLLPVLGKVYERLFLIRFKKW...
AVAG|g5319.t1  -----SSQPGKAY.GLPKIH.....-KEGIALRPIiSACNTSTYKLSKLLASKL-KH...
AVAG|g7117.t1  ------CEIAHLY.FNPKTH.....----KDKIPV.RPIENIIRAPTTNISNFLD--...
AVAG|g7810.t1  -------------.------.....----------.---------------------...
AVAG|g9368.t1  -TPSNSPWASPVV.LAPKKD.....----GTLRFC.-------------------ID...
AVAG|g9621.t1  ---PRGSQPARIY.GLPKIH.....-KQGAPLRPI.---VSASGTFNYKLAKLLATKld.
AVAG|g9731.t1  ------VELGHLY.FLPKPH.....-KIGTPLRPI.---ISSMNGPTNNISHFLD-H...
AVAG|g9883.t1  ---SQSSYAAPAL.LVKKKD.....----QSWRLV.-------------------ID...
AVAG|g10752.t1 -------------.------.....----------.---------------------...
AVAG|g12531.t1 -------------.------.....--------PI.---VSCIQSYNYRLGKFLAQI...
AVAG|g13418.t1 -RISQSSYAAPAL.LVKKKN.....----QSWRLV.-------------------ID...
AVAG|g14926.t1 --PSKSTWASPVV.LAPKKD.....----GTLRFC.-------------------ID...
AVAG|g15106.t1 ---SYSPYAAPAL.LVAKHD.....----GSWRMV.-------------------VD...
AVAG|g17548.t1 -------------.------.....----------.---------------------...
AVAG|g17876.t1 ------SIPARLY.GLPKIH.....-KENVPLRPI.---VSCIQSYNYCLGKFLAN-...
AVAG|g18271.t1 -------------.------.....----------.---------------------...
AVAG|g18665.t1 ---STSPWSSPVV.LVKKKD.....----GTTRFC.-------------------VD...
AVAG|g19195.t1 ------LELAHLH.FIPKPH.....-KSGTPLRPI.---IASINAPTTNISKFLN-Dl..
AVAG|g19202.t1 --------LAHLY.YLLKAH.....-KPGTLLRPI.---ISGLKHPTIKISKFLD--...
AVAG|g19231.t1 -----MWKKANII.LLLKPKk...dKQQPSSYRPI.SLLSCLGKLLEKIIKQRLMLE...
AVAG|g19400.t1 -------------.------.....----------.---------------------...
AVAG|g20639.t1 ---STSPWSSPVV.LVKKKD.....----GTTRFC.-------------------VD...
AVAG|g20752.t1 -------------.------.....----------.---------------------...
AVAG|g24320.t1 --PSTSPWSSPAL.LKKKPD.....----GTFRFL.-------------------VD...
AVAG|g25238.t1 -RISQSSYAAPAL.LVKKKD.....----QSWRLV.-------------------ID...
AVAG|g25833.t1 --------LAHLY.YLPKAH.....-KPGTPLRPI.---ISGLKHPTIKISKFLD--...
AVAG|g26894.t1 --TPSHWHIAKMI.LLSKTKs...kVIAIDKTRPI.SLLPCFSKIFEKCFLYHFRSW...
AVAG|g27697.t1 -------------.------.....----------.---------------------...
AVAG|g27752.t1 -------------.------.....----------.---------------------...
AVAG|g28874.t1 -------------.------.....----------.---------------------...
AVAG|g29204.t1 -------------.------.....----------.---------------------...
AVAG|g29538.t1 -RPSHSPWSSPVL.LKKKPD.....----GTFRFL.-------------------VD...
AVAG|g29599.t1 -------------.------.....----------.---------------------...
AVAG|g31245.t1 ----QKVKLAHLY.FIPKPH.....-KEGTPLRPI.---ISSINTPTTGISKFLD--...
AVAG|g33648.t1 --------LAHLY.YLPKAH.....-KPGTPLRPI.---ISGLNHPTIEISKFLH--...
AVAG|g34967.t1 -YIPDTWKQANII.LLLKPKk...dKQQPSSYRPI.SLLSCLGKLLEKIVKQRLMSE...
AVAG|g36117.t1 -------------.------.....----------.---------------------...
AVAG|g36265.t1 -RPSSSPWSSPVV.IVKKKD.....----GKPRFC.-------------------VD...
AVAG|g37413.t1 -------------.------.....----------.---------------------...
AVAG|g41588.t1 ---------PHLY.YNPKDH.....-KIGEPLRPI.---VSGMKSPLAKIASFLD--...
AVAG|g41622.t1 -----------MY.GQPKIH.....-KQGYPLRPV.---ISSIGSYNYELSKYLASLik.
AVAG|g41624.t1 -------ELAHFY.FNPKTH.....----KNNIPV.RPIENTIRAPTTKISNFLD--...
AVAG|g41938.t1 -----EVELAHLY.YLPKAH.....-KPGIPLRPI.---VSGLKHPTIKISRYLD--...
AVAG|g43421.t1 ---------PEAY.FLVKVH.....-KQNQPVRPI.---ISSYNSYNYNTAKYLAKLl..
AVAG|g43891.t1 -------------.------.....----------.---------------------...
AVAG|g43901.t1 -------ELGHLY.FVPKPH.....-KIGTPLRPI.---ISSMNGPTNNISHFLD-H...
AVAG|g44751.t1 --------LAHLY.YLPKAH.....-QPGTSLRPI.---ISGLNHPTIKISKFLHT-...
AVAG|g44946.t1 --WPKDWKRTIYI.PIPKKG....nAKECSNYRTI.ALISNASKIILKILQARIQ--...
AVAG|g45942.t1 ------WKTSIFI.PLPKNE....nAKDCSNYRII.APISHASKIVLKIIQRRLEVF...
AVAG|g45968.t1 ----NTTELAHLY.FIPKPH.....-KIGTPLRPI.---VSSIKAATTGVSHFLDLR...
AVAG|g45972.t1 -------ELAHLY.FNPKTH.....-KDNIPVRPI.---ENTITAPTTNISKFLDS-...
AVAG|g45982.t1 --FNAMWKKANII.LLLKPKk...dKQQPSSYRPI.SLLSCLGKLLEKIIKQRLMLE...
AVAG|g47218.t1 -----------MI.LLSKTKt...sTVELNDTRPI.SLLPCFSKVYEKLFLQHFRQW...
AVAG|g47628.t1 -----EIELAHLY.YLPKSH.....-KPGTPLRPI.---ISGLQHPTIKISKYLD--...
AVAG|g47632.t1 -------ELAYMY.TLPKPH.....----KEGIPI.RPIINTIHAATTKISKYLD--...
AVAG|g47955.t1 ---STSPWSSPAL.LKKKPD.....----GTFRFL.-------------------VD...
AVAG|g49413.t1 ---PVGWKNTRMI.LLAKKD....sICSPSLTRPI.SLIDSFLKVGERLFLNRFRDV...
AVAG|g49711.t1 -------------.------.....----------.---------------------...
AVAG|g49878.t1 -------------.------.....----------.---------------------...
AVAG|g50392.t1 -RPSSSPWSSPVV.IIKKKD.....----GSPRFC.-------------------VD...
AVAG|g50766.t1 -RPSQSPWSSPVV.LQKKKD.....----GSWRFC.-------------------ID...
AVAG|g51209.t1 ---------AHLH.FISKPH.....-KSGTPLRPI.---IASINAPTTNISKLLN-Dl..
AVAG|g51213.t1 -------------.------.....----------.---------------------...
AVAG|g51231.t1 -----EVELAHLY.YLPKGH.....-KLGTPLRPI.---VSGLKHPTIKISKYLD--...
AVAG|g52022.t1 ---SHSPYAAPAM.LVKKKE.....----GSHRLV.-------------------VD...
AVAG|g52190.t1 -------------.------.....----------.---------------------...
AVAG|g52507.t1 --ESHSPYAAPAM.LVKKKD.....----GTHRFV.-------------------VD...
AVAG|g52929.t1 ----------HLY.FLPKPH.....-KIGTPLRPI.---ISMIHSPAIGISHFLDQV...
AVAG|g53423.t1 -------KIAKVI.CISKDG....iYPTEDRLRPI.SLLPNLSKLLERYIHTKILKW...
AVAG|g53673.t1 ----QKVKLAHLY.FIPKPH.....----KEGTPL.APIVSSINTPTTGISKFLD--...
AVAG|g53836.t1 -------------.------.....----------.-----GNKIGEHLFLTRFRDV...
AVAG|g53965.t1 -RPSSSPWSSPVV.IVKKKD.....----GKPRFC.-------------------VD...
AVAG|g54065.t1 ----QKVKLAHLY.FIPKPHkfylcLQEGTSSRPI.---VSSINTPTTGISKFLD--...
AVAG|g54068.t1 -------------.------.....---RIPVRPI.---GNTIRAPTTNISNFLD--...
AVAG|g54090.t1 ---SYSPYAAPAL.LVAKHD.....----GSWRMV.-------------------VD...
AVAG|g54300.t1 -------------.------.....----------.---------------------...
AVAG|g54540.t1 -------------.------.....----------.---------------------...
AVAG|g54545.t1 ----------HLY.FLPKPH.....-KIGTPLRPI.---ISMIHSPAIGISHFLDQV...
AVAG|g54562.t1 --PSFSQYSAPIL.LIKKRD.....----GTYRFI.-------------------VD...
AVAG|g54563.t1 --PSFSQYSAPIL.LIKKRD.....----GTYRFI.-------------------VD...
AVAG|g54680.t1 --PCASPYAAPIT.LQPKKD.....----GSLRFC.-------------------VD...
AVAG|g55017.t1 ------LELGHFH.GVPKPH.....-KPGTPLRPI.---VASIHAPTTLLSKFLN--...
AVAG|g55025.t1 -----------MY.FLPTIN.....-KDGDISLLQ.ARLSSCCQSPIYALSMYLD--...
AVAG|g55033.t1 --------LAHLY.FNPKTH.....----KNNIPV.RPIENTIHASTTKISNFLD--...
AVAG|g55091.t1 -------------.------.....----------.---------------------...
AVAG|g55161.t1 --------ISVFY.GLPKAH.....-KAGYPLRPI.---ISTIGSYQYELSKYLAKAi..
AVAG|g55490.t1 --------LAHLY.FNPKTH.....----KNNIPV.RPIENTIRAPTTKISDFLD--...
AVAG|g55534.t1 ---ETSAWAAPIV.PVKKPN.....----GKIRIC.-------------------GD...
AVAG|g55627.t1 --PSKSPWASPVI.LAPKKD.....----GSLRFC.-------------------ID...
AVAG|g55828.t1 ----TSSSFATMY.GQPKIH.....-KLNYPVRPI.---ISSIGSYNYELSKHLY--...
AVAG|g55891.t1 --ISFNFKAAKWS.KFSQKK....dKQQPSSYRPI.SLLSCLGKLLEKIIKQRLMLE...
AVAG|g56089.t1 -RPSNSPYAAPVL.FAKKKD.....----GTLRMC.-------------------VD...
AVAG|g56102.t1 ---PRGSQPARIY.GLPKIH.....-KQGAPLRPI.---VSATGTFNYKLAKLLATKld.
AVAG|g56265.t1 ------IELAHLY.YLPKSH.....-KPGTPLRPI.---ISDLKHPTIKISKYLD-D...
AVAG|g56387.t1 -----------MY.FNPKTH.....-KDGTPFRPI.---MYTIASPTTNISLLLD--...
AVAG|g56431.t1 --PSTSPWSSPAL.LKKKPD.....----GTFRFL.-------------------VD...
AVAG|g56442.t1 --------LSVFY.GLPKAH.....-KAGYPIRPI.---ISTIGSYQYELSKYLARAi..
AVAG|g56702.t1 ---STSPWSSPVV.LVKKKD.....----GTTRFC.-------------------VD...
AVAG|g56912.t1 -------------.------.....----------.---------------------...
AVAG|g57087.t1 -----------MY.NLPKPH.....-KKGTPLRPI.---MNTIHGATTKISKFLD--...
AVAG|g57090.t1 ------IELAHLY.FIPKAH.....-KINTPLRPI.---VSSIRAAATGVSHFLDQI...
AVAG|g57456.t1 -TPSKSPWASPVV.LAPKKD.....----GTMRFC.-------------------ID...
AVAG|g57461.t1 ---SHASWSSPVL.LVKKKD.....----GTYRFV.-------------------VD...
AVAG|g57464.t1 -YIPAMWKKANII.LLLKPKk...nKQQPSSYRPI.SLLSCLGKLLEKIIKQRLMLE...
AVAG|g57502.t1 --FPAKWKDSRVL.LLSKKD....hICSPDMTRPI.SLIDCFLKVNEKIFLTRFNDI...
AVAG|g57513.t1 --ESHSPYAAPAI.LIKKKE.....----GSYRFV.-------------------VD...
AVAG|g57555.t1 ------LELAHLY.TIPKVH.....-KPELSIRPI.---MAGINAPTSLLSKFLN--...
AVAG|g57568.t1 -------ELAHLY.FNPKTH.....----KDGIPV.RPIENTIHASTRNISKFLDHI...
AVAG|g57677.t1 -------------.-LPKSH.....-KPGTPLRPI.---ISGLKHPTIKISKYLD--...
AVAG|g57867.t1 ---STGSRCSVLF.CNPKVH.....-KEGMPLRPI.---ISTTNSHSYKLAKYLTKLl..
AVAG|g57868.t1 ---PRGSQPARIY.GLPKIH.....-KKGAPLRPI.---VSASGTFNYNLAKLLANKl..
AVAG|g58290.t1 -------------.------.....----------.---------------------...
AVAG|g58370.t1 ---PRGSQPARIY.GLPKIH.....-KKGAPLRPI.---VSASGTFNYNLAKLLANKl..
AVAG|g58420.t1 ---SNSPYAAPAF.IVSRKD.....------NRPG.----------------RLVVD...
AVAG|g58625.t1 -------------.------.....----------.---------------------...
AVAG|g58632.t1 ------VELAYLY.FIPKPH.....-KQGTPLRPI.---VSSMCTPTTGISKFLD--...
AVAG|g58646.t1 ---PKGSNAGRLY.GVPKTH.....-KDDVPLRPV.---LSAIGTFNYGLGKALTVVfs.
AVAG|g59308.t1 -------------.------.....-------RPI.---QNTIHAPTTKISTFLDQH...
AVAG|g59311.t1 -------ELAHLY.FNPKTH.....-KDNIPVRPI.---ENTITAPTTNISKFLDSI...
AVAG|g59315.t1 --------LAHLY.YLPKAH.....-KPGTPLRPI.---ISGLKHPTIKISKFLD--...
AVAG|g59390.t1 -RPSQSPWSSPVV.LQKKKD.....----GSWRFC.-------------------ID...
AVAG|g59425.t1 -------ELAHLY.FNPKTH.....-KDNIPVRPI.---ENTITAPITNISKFLDSI...
AVAG|g59426.t1 -------------.------.....----------.---------------------...
AVAG|g59438.t1 -----------MY.NLPKPH.....-KKGTPLRPI.---INTIHGATIKISKFLD--...
AVAG|g59490.t1 ---STSPWSSPVV.LVKKKD.....----GTTRFC.-------------------VD...
AVAG|g59699.t1 ------SKHAKVI.CLSKDG....qYPEVNKLRPI.SLLSNVGKMFERIIHARILKW...
AVAG|g59733.t1 -------------.------.....----------.---------------------...
AVAG|g59820.t1 ------VEIACLY.FIPKPH.....-KEGTPLRPI.---VSSMQTPTTAISKFLD--...
AVAG|g59869.t1 -----SQWAAPIV.PVRKPS.....----GKIRIC.-------------------GD...
AVAG|g59994.t1 -------------.------.....----------.---------------------...
AVAG|g59996.t1 -------IPARLY.GLPKVH.....-KDNVPLRPI.---VSCIQSYNYRLGKFLADI...
AVAG|g60026.t1 -------------.------.....----------.---------------------...
AVAG|g60033.t1 ------VELGHLY.FLPKPH.....-KIGIPLRPI.---ISSMNEPTNNISHFLD-H...
AVAG|g60149.t1 -TPSKSPWASPVV.LAPKKD.....----GTMRFC.-------------------ID...
AVAG|g60155.t1 --------LSVFY.GLPKAH.....-KEGYPIRPI.---ISTIGSYQYALSKYLARQi..
AVAG|g60157.t1 --ESTSPWSSPIV.LVRKKD.....----GSVRFC.-------------------ID...
AVAG|g60162.t1 --ESTSPWSSPIV.LVRKKD.....----GSVRFC.-------------------ID...
AVAG|g60413.t1 -----EVELAHLY.YLPKTH.....-KPNTPLRPI.---ISGLKHPTLKISKFLD--...
AVAG|g60415.t1 ------VELAHLY.YLPKAH.....-KPGTPLRPI.---ISGLKHPTLKISKFLD--...
AVAG|g60431.t1 -------------.------.....----------.---------------------...
AVAG|g60434.t1 ----TTVELAHLY.FIPKAH.....-KIDTLLRPF.---VSSIKAAATGVSHFLDQI...
AVAG|g60526.t1 -------------.------.....----------.---------------------...
AVAG|g60569.t1 ----------VLY.CTVKIH.....-KTNFPLRPI.---IAMYNAPSYKIAGFLSNVi..
AVAG|g60719.t1 -------------.LAHKPG.....----TPLRPI.---ISGLKHPTIKVSKPLD-D...
AVAG|g60727.t1 ---STSPWSSPVV.LVKKKD.....----GTTRFC.-------------------VD...
AVAG|g61017.t1 ---PTGSRPARLY.GLPKIHk...sDRPDYPLRPV.---MSATKTVGYGLGKMLKNR...
AVAG|g61183.t1 -YIPAMWKKANII.LLLKPKk...dKQQPSSYRPI.SLLSCLGKLLEKIIKQRLMLE...
AVAG|g61225.t1 ------LIPARLY.GLPKVH.....-KDNVPLRPI.---VSCIQSYNYRLGKFLAGV...
AVAG|g61316.t1 -------------.------.....----------.---------------------...
AVAG|g61393.t1 --PSKSSWASPVV.LAPKKN.....----GTMRFC.-------------------ID...
AVAG|g61434.t1 -QIPRQFSTNIII.PIPKKG....dKTLMTNYRGI.SLMSIAAKVYNRILLNRIR--...
AVAG|g61441.t1 -------------.------.....----------.---------------------...
AVAG|g61561.t1 -------------.------.....----------.---------------------...
AVAG|g61564.t1 -------------.------.....----------.---------------------...
AVAG|g61580.t1 -----------MY.NLPKPH.....-KKGTPLRPI.--MNTIYG-ATRKISRFLDK-...
AVAG|g61617.t1 -EIPEDLTKSVFI.ALPKKP....gATECELHRTI.SLMSHITKVLLKILIMRMK--...
AVAG|g61629.t1 ----------HLY.FLPKPH.....-KIGTPLRPI.---ISMIHSPAIGISHFLDQV...
AVAG|g61717.t1 --RSTSSNIACMY.GQPKIH.....-KQGYPLRPV.---ISSIGSYNYELSKYLASLik.
AVAG|g61718.t1 -------------.------.....----------.---------------------...
AVAG|g61761.t1 --WPKDWKRTIYI.PIPKKG....nAKECSNYRAI.ALISHASKIILKILQARIQ--...
AVAG|g62187.t1 ---SYSPYAAPAL.LVAKHD.....----GSWRMV.-------------------VD...
AVAG|g62222.t1 -------------.------.....----------.---------------------...
AVAG|g62267.t1 -------------.------.....----------.---------------------...
AVAG|g62384.t1 ----------HLY.FIPKPH.....-KIGTPLRPI.---ISMMRSPAIGVSHFLDQV...
AVAG|g62433.t1 ----------VLY.CTVKIH.....----KTNCPL.RPIIAMYNAPSYEIAGFLSNVi..
AVAG|g62434.t1 --PCASPYAAPIT.LQPKKD.....----GSLRFC.-------------------VD...
AVAG|g62440.t1 -------------.------.....----------.---------------------...
AVAG|g62443.t1 -------------.------.....----------.---------------------...
AVAG|g62444.t1 ------SIPARLY.GLPKVH.....-KENVPLRPI.---VSCIPSYNYCLGKFLAN-...
AVAG|g62548.t1 -------------.------.....----------.-------DIGEHLFLTRFRDV...
AVAG|g62585.t1 --PSKSPWASPIV.LAPKKD.....----GTLRFC.-------------------ID...
AVAG|g62677.t1 --PSTSEWSSPVV.LLTKPD.....----GTFRFI.-------------------ID...
AVAG|g62739.t1 -------------.------.....-------IPV.RPIENTIRAPTTKISNFLD--...
AVAG|g62892.t1 ---STSPWSSPVV.LVKKKD.....----GTTRFC.-------------------VD...
AVAG|g62989.t1 --------LAHLY.FNPKTH.....----KNNIPV.RPIENTIHASTTKISNFLD--...
AVAG|g62994.t1 -------------.------.....----------.---------------------...
AVAG|g63062.t1 ---------PHLY.YNPKDH.....-KIGEPLRPI.---VSGMKSPLAKIASFLD--...
AVAG|g63064.t1 -----GSQPARIY.GLPKIH.....-KDGVPLRPI.---LSANNTFNYKLAKWLVTEl..
AVAG|g63067.t1 --------LAHLY.FLPKAH.....-KPNTPLRPI.---VAGMKSPTIGISKWLDDL...
AVAG|g63121.t1 -----EVELAHLY.YLPKAH.....-KPGTPLRPI.---ISGLKHPTIKISKYLD--...
AVAG|g63136.t1 -------------.------.....----------.----------KRLFLTRFREV...
AVAG|g63220.t1 ---------PHLY.YNPKDH.....-KLGEPLRPI.---VSGMKSPLAKIASFLD--...
AVAG|g63313.t1 -------ELAHLY.FNPKTH.....----KNNIPV.RPIENTIRAPTTKISNFLD--...
AVAG|g63346.t1 -------------.------.....----------.---------------------...
AVAG|g63464.t1 ------VELGHLY.FLPKPH.....-KIGTPLRPI.---ISSMNGPTNKISHFLD-H...
AVAG|g63514.t1 ---PKKSELAHLY.FNPKTH.....----KDGIPV.RPIESTIHSPTTNISKFLDQH...
AVAG|g63549.t1 ----------HLY.FLPKPH.....-KIGTPLRPI.-----------------I---...
AVAG|g63595.t1 -----TVELAHLY.FNPKIH.....-KDGIPLRPI.---ENTIHAPTTNISKFLD--...
AVAG|g63604.t1 ---PKKSELAHLY.FNPKTH.....----KDGIPV.RPIESTIHSPTTNISKFLDQH...
AVAG|g63746.t1 ---SYSPYAAPAL.LVAKHD.....----GSWRMV.-------------------VD...
AVAG|g63749.t1 ---TNSPYAAPAF.IVPRKD.....------NRPG.----------------RLVVD...
AVAG|g63891.t1 -------------.------.....----------.---------------------...
AVAG|g63929.t1 -------------.------.....----------.---------------------...
AVAG|g64032.t1 --------LAHLY.FIPKPH.....-KNGTPLRPI.---VSSIQAPATGVSHFLDLR...
AVAG|g64035.t1 ------LELAHYY.GLPKTH.....-KDGIPLRPI.---IASIYSPTTLLSKFLN--...
AVAG|g64037.t1 -------------.------.....----------.---------------------...
AVAG|g64038.t1 ---------GRIV.LIHKSG....sHEDPANYRPI.ACLNTCYKMLTSFITAYLQK-...
AVAG|g64039.t1 -------------.------.....----------.---------------------...
AVAG|g64070.t1 ----------HLY.FNPKTH.....----KDGIPV.RPIESTIHAPSTKISKFLD--...
AVAG|g64160.t1 -----EVELAHLY.YLPKTH.....-KPNTPLRPI.---ISGLKHPTLKISKFLD--...
AVAG|g64167.t1 -------------.------.....----------.---------------------...
AVAG|g64178.t1 -------------.------.....----------.---------------------...
AVAG|g64373.t1 ---STSPWSSPVV.LVKKKD.....----GTTRFC.-------------------VD...
AVAG|g64434.t1 -------------.------.....----------.---------------------...
AVAG|g64435.t1 -------------.------.....----------.---------------------...
AVAG|g64494.t1 --ESTSPWSSPIV.LVRKKD.....----GSVRFC.-------------------ID...
AVAG|g64526.t1 ------VELGHLY.FLPKPH.....-KIGTPLRPI.---ISSMNGPTNNISHFLN-H...
AVAG|g64648.t1 -YIPAMWKKANII.LLLKPKk...dKQQPSSYRPI.SLLSCLGKLLEKIIKQRLMLE...
AVAG|g64730.t1 --------LAHLY.YLPKAH.....-KPGTPLRPI.---ISGLKHPTIKISKFLDNL...
AVAG|g64743.t1 ----TTVELAHLY.FIPKAH.....-KIDTLLRPF.---VSSIKAAATGVSHFLDQI...
AVAG|g64756.t1 --PSKSPWASPVI.LAPKKD.....----GSLRFC.-------------------ID...
AVAG|g64785.t1 -------ELAHLY.FNPKTH.....----KDGIPV.RPIENTIHASTRNISKFLDHI...
AVAG|g64856.t1 -------------.------.....----------.---------------------...
AVAG|g64877.t1 -------ELAHLY.FNPKTH.....----KNNIPV.RPIENTIRAPTTKISNFLD--...
AVAG|g64890.t1 -------------.--PKKD.....KQQPSSYRPI.SLLSCLGKLLEKIIKQRLMLE...
AVAG|g64996.t1 ----QKVKLAHLY.FIPKPH.....-KEGTPLRPI.---ISSINTPTTGISKFLD--...
AVAG|g64998.t1 -YIPAMWKKANII.LLLKLK.....-K--DKQRLM.---------------LELE--...
AVAG|g65071.t1 -------ELAHLY.FNPKTH.....----KNNIPV.RPIENTIRAPTTKISNFLD--...
AVAG|g65074.t1 -------------.------.....----------.---------------------...
AVAG|g65126.t1 ----KTVELTHLY.FIPKAH.....-KIDTPLRPI.---VSSIKAAATGISHFLDQI...
AVAG|g65133.t1 --IPEQLKLNKTI.LIPKGNs...dLSLLKNWRPI.TISSIILRVYNRLLAYRMNKI...
AVAG|g65135.t1 -----SQWAAPIV.PVRKPS.....----GKIRIC.-------------------GD...
AVAG|g65139.t1 -------------.------.....----------.---------------------...
AVAG|g65147.t1 -------------.------.....----------.---------------------...
AVAG|g65153.t1 -------ELGHLY.FLPKPH.....-KIGTPLRPI.-----------------I---...
AVAG|g65164.t1 -------------.------.....----------.---------------------...
AVAG|g65246.t1 --ESHSPYAAPAF.IVPRKA.....------NRPG.----------------RLVVD...
AVAG|g65248.t1 ------VELGHLY.FLPKPH.....-KIGTPLRPI.---ISSMNGPTNKISHFLD-H...
AVAG|g65270.t1 --------LAHLY.FNPKTH.....----KDKIPV.RPIENTIRAPTTKISNFLD--...
AVAG|g65324.t1 -------------.------.....----------.---------------------...
AVAG|g65348.t1 -------------.-LNKNN.....----IPVRPI.---ENTIRAPTTKISNFLD--...
AVAG|g65391.t1 -------------.------.....----------.---------------------...
AVAG|g65401.t1 ------VELGHLY.FLPKPH.....-KIGTPLRPI.---ISSMNGPTNKISHFLD-H...
AVAG|g65402.t1 -------------.------.....----------.---------------------...
AVAG|g65405.t1 -YIPAMWKKANII.LLLKLK.....-K--DKQRLM.---------------LELE--...
AVAG|g65414.t1 ----QKVKLAHLY.FIPKPH.....----KEGTPL.APIVSSINTPTTGISKFLD--...
AVAG|g65416.t1 -YIPAMWKKANII.LLLKPKk...dKQQPSSYRPI.SLLSCLGKLLEKIIKQRLMLE...
AVAG|g65422.t1 --ESTSPWSSPIV.LVRKKD.....----GSVRFC.-------------------ID...
AVAG|g65434.t1 -------ELAHLY.FNPKTH.....----KNNIPV.RPIENTIRAPTTKISNFLDK-...
AVAG|g65443.t1 ---PVGWKNTRMI.LLAKKD....sICSPSLTRPI.SLIDSFLKVGERLFLNRFRDV...
AVAG|g65451.t1 -YIPAMWKKANII.LLLKPKk...dKQQPSSYRPI.SLLSCLGKLLEKIIKQRLMLE...
AVAG|g65487.t1 -QFHPKFLQALLT.LLKKKNk...sDGSMKDFRPI.SLMNIDYKILSKVLSTRLR--...
AVAG|g65512.t1 -YIPAMWKKANII.LLLKPKk...dKQRPSSYRPI.SLLSCLGKLLEKIIKQRLMLE...
AVAG|g65536.t1 ------VELGHLY.FLPKPH.....-KIGTPLRPI.---ISSMNGPTNKISHFLD-H...
AVAG|g65566.t1 --------LAHLY.YLLKAH.....-KPGTLLRPI.---ISGLKHPTIKISKFLD--...
AVAG|g65612.t1 --ESTSPWSSPIV.LVRKKD.....----GSVRFC.-------------------ID...
AVAG|g65664.t1 --IPEQLKLNKTI.LIPKGNs...dLSLLKNWRPI.TISSIILRVYNRLLAYRMNKV...
AVAG|g65677.t1 -------ELAHLY.FNPKTH.....----KNNIPV.RPIENTIRAPTTKISNFLD--...
AVAG|g65693.t1 ------VELGHLY.FLPKPH.....-KIGTPLRPI.---ISSMNGPTNKISHFLDHH...
AVAG|g65696.t1 -----MWKKANII.LLLKTKk...dKQQPSSYRPI.SLLSCLGKLLEKIIKQRLMLE...
AVAG|g65705.t1 ------VELAHLY.YLPKAH.....-KPGTPLRPI.---ISGLKHPTLKISKFLD--...
AVAG|g65751.t1 ------VELGHLY.FLPKPH.....-KIGTPLRPI.---ISSMNGPTNKISHFLDHH...
AVAG|g65760.t1 -------------.------.....----------.---------------------...
AVAG|g65784.t1 -------------.------.....----------.---------------------...
AVAG|g65790.t1 -------------.------.....----------.---------------------...
AVAG|g65894.t1 -------------.------.....----------.---------------------...
AVAG|g65937.t1 -------------.------.....----------.---------------------...
AVAG|g65943.t1 -------------.------.....----------.---------------------...
AVAG|g65947.t1 -YIPAMWKKANII.LLLKPKk...dKQRPSSYRPI.SLLSCLGKLLEKIIKQRLMLE...
AVAG|g65958.t1 ----TTVELAHLY.FIPKAH.....-KIDTLLRPF.---VSSIKAAATGVSHFLDQI...
AVAG|g65978.t1 -------------.------.....----------.---------------------...
AVAG|g65983.t1 -------ELAHLY.FNPKTH.....----KNNIPV.RPIENTIRAPTTKISNFLD--...
AVAG|g66003.t1 -------ELAHLY.FNPKTH.....----KNNIPV.RPIENTIRAPTTKISNFLD--...
AVAG|g66010.t1 ---STSPWSSPVV.LVKKKD.....----GTTRFC.-------------------VD...
AVAG|g66012.t1 -------------.--PKKD.....KQQPSSYRPI.SLLSCLGKLLEKIIKQRLMLE...
AVAG|g66049.t1 -YIPAMWKKANII.LLLKPKk...dKQQPSSYRPI.SLLSCLGKLLEKIIKQRLMLE...
AVAG|g66074.t1 ----TTVELAHLY.FIPKAH.....-KIDTLLRPF.---VSSIKAAATGVSHFLDQI...
AVAG|g66076.t1 -------------.------.....----------.---------------------...
AVAG|g66109.t1 -------ELAHLY.FNPKTH.....----KNNIPV.RPIENTIRAPTTKISNFLD--...
AVAG|g66121.t1 ---PKGSNSGRLY.GLPKVH.....-KTNIPLRPV.---LSTLGTYNYGLGKALAGIlw.
AVAG|g66144.t1 -YIPAMWKKANII.LLLKPKk...dKQQPSSYRPI.SLLSCLGKLLEKIIKQRLMLE...
AVAG|g66145.t1 -YIPAMWKKANII.LLLKPKk...nKQQPSSYRPI.SLLSCLGKLLEKIIKQRLMLE...
AVAG|g66157.t1 ------IELAHLY.YLPKSH.....-KPGTPLRPI.---ISDLKHPTIKISKYLD-D...
AVAG|g66158.t1 -------------.------.....----------.---------------------...
AVAG|g66212.t1 --------LAHLY.FNPKTH.....----KNSIPV.RPIENTIHASTTKISNFLD--...
AVAG|g66313.t1 -------------.------.....----------.---------------------...
AVAG|g66316.t1 ----QKVKLAHLY.FIPKPH.....-KEGTPLRPI.---ISSINTPTTGISKFLD--...
AVAG|g66343.t1 -------------.------.....----------.---------------------...
AVAG|g66367.t1 -YIPAMWKKANIIxLLLKPKk...dKQQPSSYRPI.SLLSCLGKLLEKIIKQRLMLE...
AVAG|g66433.t1 -------------.------.....----------.---------------------...
AVAG|g66436.t1 ----------HLY.FLPKPH.....-KIGTPLRPI.---ISMIHSPAIGISHFLDQV...
AVAG|g66494.t1 -------------.------.....----------.---------------------...
AVAG|g66680.t1 --PSKSPWASPVI.LAPKKD.....----GSLRFC.-------------------ID...
AVAG|g66744.t1 -------ELAHLY.FNPKTH.....-KDNIPVRPI.---ENTITAPTTNISKFLDSI...
AVAG|g66803.t1 ------VELGHLY.FLPKPH.....-KIGTPLRPI.---ISSMNGPTNKISHFLD-H...
AVAG|g66812.t1 -------ELAHLY.FNPKTH.....-KDNIPVRPI.---ENTITAPTTNISKFLDSI...
AVAG|g66871.t1 ------VELGHLY.FLPKPH.....-KIGTPLRPI.---ISSMNGPTNKISHFLD-H...
AVAG|g66885.t1 -------------.------.....----------.---------------------...
AVAG|g66945.t1 -------------.------.....----------.---------------------...
AVAG|g66967.t1 -------------.------.....----------.---------------------...
AVAG|g66994.t1 -------------.------.....----------.---------------------...
AVAG|g67112.t1 -------------.------.....----------.---------------------...
AVAG|g67159.t1 --IPEQLKLNKTI.LIPKGNs...dLSLLKNWRPI.TISSIILRVYNRLLAYRMNKV...
AVAG|g67163.t1 -------------.------.....----------.--FSCLGKLLEKIIKQRLMLE...
AVAG|g67202.t1 -------------.------.....----------.---------------------...
AVAG|g67427.t1 -------ELAHLY.FNPKTH.....-KDNIPVRPI.---ENTITAPTTNISKFLDSI...
AVAG|g67510.t1 -------------.------.....----------.---------------------...
AVAG|g67552.t1 -YIPAMWKKANII.LLLKPKk...dKQQPSSYRPI.SLLSCLGKLLEKIIKQRLMLE...
AVAG|g67665.t1 -------------.------.....----------.---------------------...
AVAG|g67676.t1 ----------HLY.FLPKPH.....-KIGTPLRPI.---ISMIHSPAIGISHFLDQV...
AVAG|g67699.t1 -------------.------.....----------.---------------------...
AVAG|g67771.t1 --IPGAWKDTRMI.LLAKKD....sVCSPSLTRPI.SLIDSFLKICERLFLTRFRDV...
AVAG|g67795.t1 -------ELAHLY.FNPKTH.....----KNNIPV.RPIENTIRAPTTKISNFLD--...
AVAG|g67853.t1 -------------.------.....----------.---------------------...
AVAG|g67916.t1 -----MWKKANII.LLLKPKk...dKQQPSSYRPI.SLLSCLGKLLEKIIKQGLMLE...
AVAG|g67921.t1 ---PRGSQPARIY.GLPKIH.....-KQGAPLRPI.---VSASGTFNYKLAKLLATKld.
AVAG|g67977.t1 -------------.------.....----------.---------------------...
AVAG|g68096.t1 -------ELAHLY.FNPKTH.....----KNNIPV.RPIENTIRAPTTKISNFLD--...
AVAG|g68192.t1 -YIPAMWKKANII.LLLKPKn...dKQQPSSYRPI.SLLSCLGKLLEKIIKQRLMLE...
AVAG|g68289.t1 -------XKANII.LLLKPKk...dKQQPSSYRPI.SLLSCLGKLLEKIIKQRLMLE...
AVAG|g68313.t1 --WPKDWKRTIYI.PIPKKG....nAKECSNYRTI.ALISHASKIILKVLQARIQ--...
AVAG|g68431.t1 -------ELAHLY.FNPKTH.....----KNNIPV.RPIENTIRAPTTKISNFLD--...
AVAG|g68452.t1 -------------.------.....----------.---------------------...
AVAG|g68590.t1 -------ELAHLY.FNPKTH.....----KNNIPV.RPIENTIRAPTTKISNFLD--...
AVAG|g68773.t1 -------------.------.....----------.---------------------...
AVAG|g68790.t1 -------ELAHLY.FNPKTH.....-KDNIPVRPI.---ENTITAPTTNISKFLD--...
AVAG|g68937.t1 ---STSPWSSPVV.LVKKKD.....----GTTRFC.-------------------VD...
AVAG|g69049.t1 -YIPAMWKKANII.LLLKTKk...dKQQPSSYRPI.SLLSCLGKLLEKIIKQRLMLE...
AVAG|g69117.t1 ---SQSSYAAPAL.LVKKKD.....----QSWRLV.-------------------ID...
AVAG|g69153.t1 -------------.------.....----------.---------------------...
AVAG|g69166.t1 -------------.------.....----------.---------------------...
AVAG|g69229.t1 -------WSSPVV.LVKKKD.....----GTTRFC.-------------------VD...
AVAG|g69303.t1 --ESTSPWSSPIV.LVRKKD.....----GSVRFC.-------------------ID...
AVAG|g69349.t1 -------------.------.....----------.---------------------...
AVAG|g69380.t1 -YIPAMWKKANII.LLLKPKk...dKQQPSSYRPI.SLLSCLGKLLEKIIKQRLMLE...
AVAG|g69385.t1 -------------.------.....----TPLRPI.---ISSMNGPTNNLSHFLD-Hli.
AVAG|g69943.t1 -------------.------.....----TPLRPI.---ISSMNGPTNKISHFLD-H...
AVAG|g69964.t1 -------------.------.....------LRPI.---ISSINTPTTGISKFLD--...
AVAG|g70022.t1 -------------.------.....--------PV.RPIENTIHASTRNISKFLDHI...
AVAG|g70926.t1 -------------.------.....----------.---------------------...
AVAG|g71151.t1 -------------.------.....----------.---------------------...
AVAG|g71211.t1 ------VELGHLY.FLPKPH.....-KIGTPLRPI.---ISSMNGPTNKISHFLD-H...
AVAG|g71451.t1 -------------.------.....----------.---------------------...
AVAG|g72334.t1 ---STSPWSSPVV.LVKKKD.....----GTTRFC.-------------------VD...
AVAG|g72405.t1 -------------.------.....----------.---------------------...
AVAG|g74587.t1 -------------.------.....----------.-----------------CCVD...
AVAG|g75658.t1 -------------.------.....----------.---------------------...
AVAG|g76163.t1 -------------.------.....----------.---------------------...
AVAG|g76313.t1 ---PKGSNAGRLY.GVPKTH.....-KDDVPLRPV.---LSAIGTFNYGLGKALTVVfs.
AVAG|g79687.t1 -------------.------.....----------.---------------------...
AVAG|g79714.t1 -------------.------.....----------.---------------------...
                                                                           

AI1M_Yeast     ............dKK-----MST..H..S...HG..FR..KNM.SCQTAIW.EVRNMFGG
Athena_Av      .............-K-----YVR..H..T...T-..-I..D-D.GVD-LLD.KFQTYI-R
Athena_Hc      .............----------..-..-...--..--..---.-------.--------
Athena_Pr      .............----------..-..-...--..--..---.-------.--------
AthenaL2_Av    .............-NLLRPLF--..D..Q...MA..IK..TTV.TCG--FD.LLQKLQRW
AthenaL3_Av    .............-NLLRPLF--..D..Q...MA..I-..--K.TTITSGF.DLVQHLRK
AthenaM_Av     ............lRPLFNQLASD..T..A...IE..-N..GTQ.LIKSVER.WSDNYL--
AthenaO_Av     .............LRPLFDRLAK..E..T...SI..LN..GVE.LIDLLEK.-----WSK
BEL_Drome      ............sGKDSSGVSLN..D..R...LH..IG..PPI.QRD----.LFGV----
Cer1_Caeel     .............YRKVNKVVKN..N..A...HP..L-..PNI.EA-----.TLQSLA--
Cercyon_Sm     .............-R-----ILK..H..L...VD..H-..--S.NHSIKSA.TQFL-DQI
COB3_Marpo     ............ePR-----FKD..I..S...HG..FR..RNK.GTHSALR.DIKMRWKN
COI1_Podan     ............ePR-----FHS..S..S...HG..FR..PGR.GCHSAL-.ATIRYWNG
Copia_Drome    ............gFT--QKYQID..Y..E...ET..FA..PVA.RISSFRF.ILSLVI--
CRE1_Crifa     .............-SSFKETFKG..W..Q...YG..V-..WGD.V-AKAV-.---AKIRR
CRE2_Crifa     .............-KSFRSTFKG..W..Q...YG..V-..WGD.S-TEAV-.---KRIRE
CZAR_Tcruzi    .............-PALKTCFKN..L..Q...YG..V-..GNN.I-ELAI-.---QKIRR
DIRS1_Dictyo   .............LKRLNTYI-N..N..Q...-S..F-..KME.GIK----.NLPSMV--
Doc_Drome      .............LR-INNTLPT..H..Q...FG..FR..EKH.GTIEQVN.RITSEIRT
dpol_DHBV      ............sQFSKGKNAMR..F..P...RY..WS..PNL.STLRRIL.--------
dpol_HBV       ............sQFSRGSSRVS..W..P...KF..AV..PNL.QSLTNL-.--------
DRE_Dictyo     .............-KLLNKIISP..F..Q...TG..FV..PRR.LLHDNII.TLNSTIEI
EC67_Ecoli     ..........rdeIFAIRKISNN..Y..S...FG..FE..RGK.SIILNAY.KHRGKQ--
EC86_Ecoli     ............lDK---LSSSP..F..S...IG..FE..KHQ.SILNNAT.PHIGAN--
EC107_Ecoli    ...........sqFP-----LSP..F..A...TA..YR..PGC.PIVSNAQ.PHCQQP--
GilM_Giain     .............-PALRK-LPA..W..Q...LA..F-..EHL.AQMKAI-.----RAAE
Gypsy_Drome    .............FRKLNEKTIP..D..R...YP..M-..PSI.PM-----.ILANLG--
Hebe1_Av       ............lER--RNILPQ..H..Q...AG..FR..PGK.STIYNIV.RLERYAAG
Hebe2_Av       ............lNR--RNILPE..H..Q...AG..FR..PGK.STVYNIV.RLQRYAER
Hebe7_Av       ............lER--RNILPQ..H..Q...AG..FR..PGK.STIYNIV.RLERYAEG
Hebe8_Av       ............lER--RNILPQ..H..Q...AG..FR..PGK.STIYNIV.RLERYAAG
Hebe10_Av      ............lER--RNILPQ..H..Q...AG..FR..PGK.STIYNIV.RLERYAAG
I_Drote        .............LVTHSNLLSE..N..Q...FG..FK..KGK.STSDCLL.YVDYLITK
Jockey_Drome   .............CKDVTKAIPK..F..Q...FG..FR..LQH.GTPEQLH.RVVNFALE
Juno1_Av       .............YRKLNAITTK..D..A...FP..I-..--P.RIDDIFD.HLSQAG--
Juno2_Av       .............YRRLNQITTK..D..A...FP..L-..--P.RIDDIYD.QLTQAT--
Juno3_Av       .............YRKLNEVTEK..D..N...YP..L-..P--.RIQEMLD.ALNGS---
Juno4_Av       .............-RKLNAITTK..D..A...FP..I-..--P.RIDDIFD.HLSQTG--
Juno4a_Av      .............YRRLNYITER..D..V...YP..L-..--P.RIDDIID.RLSGAK--
Juno4b_Av      .............YRRLNLITER..D..V...YP..L-..--P.RIDDILD.KLAGSQ--
Lian_Aedae     ............yLA--NMPLHV..N..Q...HA..YQ..SGK.STVTLLH.KVVYDIEK
LINE1_Human    .............-QHIKKLIHH..D..Q...VG..FI..PAM.QGWFNIR.KSINIIQH
LINE1_Wolf     .............-QYIKKIIHH..D..Q...VG..FI..PGT.QGWFNTR.KTINVIHH
LtrA_Lacla     ............ePV-----FED..V..S...HG..FR..PQR.SCHTALK.TIKREFGG
Mag_Av         .............FK----VTIN..S..Q...MW..-I..DQH.PIPTIEE.LLTRLN--
Maui_Takru     ............lQR--NSLFEM..F..Q...SG..FR..AHH.STETALL.KVTNDLLI
Mdg3_Drome     .............FRKLNKMTMK..D..N...YP..L-..--P.LIDD---.LLDRMN--
Micropia_Drome .............YRKLNTMVLM..D..C...FP..V-..P--.IMEEVLE.KLQSAK--
MX65_Myxxa     ...........klPV------SP..Q..A...HG..FV..PGR.SIKTGAA.PHVGRR--
Neptune_Fr     .............-A-----EFL..D..F...YL..-N..PLS.TKH-PAF.VRDTYH-F
NeSL_Caeel     .............-RAVPNVLSK..C..Q...RG..FQ..ERE.GCNESLA.ILRTAIDV
orf2_Calot     ............eAK-----FEP..N..S...YG..FR..PGR.NAHDARE.AIFNSIRY
Pao_Bmori      ............aAARTRGVALN..D..M...--..LL..KGP.N------.LLQSLPGV
Pat_Panre      ............pYITANKIK--..-..-...--..--..---.--LENVA.IAKSLI--
Penelope1_Av   ..........darP--QAPSYIK..D..S...FE..F-..-GK.KIKEII-.-LEK----
Penelope1a_Av  ..........narP--PANSFIK..D..S...FE..F-..---.-----VN.KIKEIILE
Penelope2_Av   .............-----SLIKI..N..Q...TE..--..--K.SISYIKD.SFEFVK-E
Penelope2a_Av  ...........edARSKPTSYVK..D..S...FS..F-..---.----AKL.IQEQKP--
Penelope3_Av   ...........ylRR--NDRIIK..D..T...FT..FV..DEL.LTL----.KFD-----
Penelope3a_Av  ...........svLKEYE-TIIQ..D..R...FS..FV..KD-.-------.LHKLEI--
Penelope3b_Av  .............LR-VSPTVVT..D..T...FK..FV..DEL.Q------.KLTFDN--
Penelope5a_Av  .............----------..R..L...QE..LR..TSP.YMVQNTF.DFVNKI-K
Penelope_Dv    .............-Q-----ILK..N..L...TM..--..--D.SRYNIKN.AVDFKD-R
pol_BAEVM      .............LREINKRTVD..I..H...-P..TV..PNP.Y-N----.LLSTLK--
pol_CERV       .............YKAMNKATKG..D..A...HN..L-..PNK.DE-----.LLTLVR--
pol_HTLV2      .............LRATNAITTT..L..T...SP..S-..PGP.P------.DLTSLP--
Poseidon_Tn    .............-S-----ILA..P..M...VG..--..--N.TPHHIKN.SLDFAE-K
pseudo_Shark   .............-S-----IFP..P..L...VQ..--..--E.LPTYVHD.TTHALH-L
R1_Dromr       .............----AVSWDP..R..Q...RG..FL..PTD.GCADNAT.IVDLVLRD
R2_Drome       .............--NSSINWDP..R..Q...RG..FL..PTD.GCADNAT.IVDLVLRH
R4_Av          .............YVTERCILPG..E..Q...IA..LR..EGVwGCTHALT.QDQSLIAD
R9_4_Av        .............FK-----TND..K..Q...VG..FK..PVN.GCGINIS.WLHSLLKH
R9_Av          .............FK-----TND..K..Q...VG..FK..PVN.GCGINIS.WLHSLLKH
R9a_Av         .............FE-----IDK..R..Q...LG..FT..PIN.GCSMNIQ.WLHHLLKH
RTE1_Av        .............-SYLDPYLSE..E..Q...AG..FR..KDR.STVHQIL.VLRLLAEK
RTE2_Av        .............-NLIDCQLLE..I..Q...SG..FR..SNR.STIDQIF.TLKMTMEK
RTE3_Av        .............-NKITPEIAK..E..Q...YG..FM..PDK.GTRNAIF.ILRMIIER
RTE4_Av        .............-KPLDSNLRT..N..Q...AG..FR..RGR.NCIDQIH.VLRRLLEG
RTE_BovB_Av    .............-F-LEREMPV..T..Q...AG..FR..KGR.GTRDQIA.NIRWLMEK
SART1_Bommo    .............LENVGPNLAD..S..Q...YG..FR..RGR.STLDAVQ.RVRDLS-D
SLACS_Trybg    .............-KTAEKKFSG..I..Q...FG..V-..GGH.I-EEAI-.---AKIRK
Soliton1_Av    ............lDE--QGVLPS..E..Q...SG..FR..PHH.NMAVRLV.SIIDEIGQ
Soliton2_Av    .............WSETNKLVPD..E..Q...SG..FR..PGC.LLPTRV-.-LSMYQEV
Soliton3_Av    .............WAEGNKLIPE..E..Q...SG..FR..PGG.LLPTRVL.SIYQEIKN
Soliton4_Av    .............WAETNHSVPR..E..P...SG..FR..PGG.LLSTRVL.SIYQEIKN
Soliton5_Av    .............WANVNNIVPQ..E..Q...SG..FR..KGC.QLQTRVL.SIFQEVKN
Soliton6_Av    ............cHD--KNIYID..E..Q...SG..FT..AER.RLQTRIL.SLVDDLR-
Soliton6a_Av   ............cEE--KNIYVD..E..Q...SG..FS..PQR.RLQTRIV.SLIEDVRL
Soliton6b_Av   ............wCQ-MHNIYTD..E..Q...SG..FT..PNR.RLQTRIL.LLCEDIRL
Soliton7_Av    ............lQR--RGLLPD..T..Q...SG..FR..EDF.RLQTRVL.LFFEQVAS
Soliton8_Av    ............lLR--RGLLPD..N..Q...SG..FR..DGF.RLQSRL-.LLFLEDLY
Soliton9a_Av   ............lIR--RGLLPD..N..Q...SG..FR..ENF.RLQTRLL.LFLEDIYS
Soliton9b_Av   ............lVR--RGLLPD..N..Q...SG..FR..EGF.RLQTRLL.LFLEDIYS
Ta11_Arath     .............-RLLPELISE..T..Q...SA..FV..AER.LITDNIL.IAQENFHA
Tad1_Neuro     .............AAEEFNLLPE..G..Q...MG..NR..AGR.STEFAVR.VVTDAVH-
TelKA1_Av      .............YRKLNSMTIR..D..A...YP..I-..P--.RIDD---.TLDSLQ--
TelKA1a_Av     .............YRKLNAMTIR..D..A...YP..I-..--P.RIDDTLD.SLQEAK--
TelKA2_Av      .............YRKLNAVTVR..D..A...YP..IP..RVD.DT---LD.ALDEAK--
TelKA3a_Av     .............YRKLNNVTIR..D..A...YP..L-..--P.RIDDTLD.ALQQAQ--
TelKA3b_Av     .............YRKLNNITIR..D..A...YP..L-..--P.RIDDTLD.ALQQAQ--
TelKA4_Av      .............YRQLNSVTVR..D..V...YP..I-..P--.RIDD---.TLDQLQ-H
TERT1_Calb     ryrkevlspvgqiLRLKLSKLRD..T..Y...ES..YR..ASV.HSSVAEK.ISDYRDSL
TERT_Giain     vii...felerprNRY-LQAHLA..K..N...LG..HI..AVD.YAAWLDA.TYTENPEA
TERT_Ratno     rlkt.lfsmlnyeRTKHPHLMGS..S..V...LG..MN..DI-.YRTWRAF.VLRVRALD
TERT_Schpo     va.....silkhlIN-------E..E..S...SG..I-..PFN.LEVYMKL.LTFKKD-L
Tf2_Schpo      .............YKPLNKYVKP..N..I...YP..L-..PLI.EQ-----.LLAKIQ--
Tnt1_Tobac     ............gFE--QKKGID..F..D...EI..FS..PVV.KMTSIRT.ILSLAA--
TRAS1_Bommo    ............lPR-----MST..R..Q...FG..FM..PQR.STEDSLY.TLMQHVKE
TRS1_Trybr     .............-DTVESQLTP..Q..Q...SA..FR..PGC.STLEQLL.HVRAAL--
Tx1_Av         .............-KVIANIIHP..D..Q...TC..SV..PGR.SIQDNVI.LIRSIIEY
Ty3_Caeel      .............YRKVNKVVKN..N..A...HP..L-..PNI.EA-----.TLQSLA--
Ty3_Yeast      .............YRTLNKATIS..D..P...FP..L-..--P.RID-NLL.---SRI--
Vesta1a_Av     .............YKKLNLVTIK..D..S...SP..L-..PNM.ED-----.TLRRLG--
Vesta1b_Av     .............YKKLNLITIK..D..S...SP..L-..PNM.ED-----.TLRKLG--
Vesta2_Av      .............YKKLNNITIK..D..N...HP..L-..PNM.EQ-----.TIRRLG--
Vesta3_Av      .............YKKLNSVTIK..D..N...YP..L-..PNM.EI-----.TLQSLG--
Vesta4a_Av     .............YRALNKITTP..D..A...SP..L-..PH-.G-ED---.LLQQLG--
Vesta4b_Av     .............YRALNKITIS..D..A...SP..L-..PHI.E-----D.TLQELG--
Vesta5_Av      .............YRKLNNITVQ..D..N...YP..L-..PNL.EQ--AIQ.MVGGRR--
Vesta6a_Av     .............YRKLNAITKK..D..V...F-..--..PQP.SVEELV-.---QRL--
Vesta6b_Av     .............FRQLNAITKK..D..S...YP..--..-QP.SAEELLH.RLAGHR--
Vesta6c_Av     .............FRRLNKITKK..D..A...Y-..--..PQP.SAEELIY.RLSGHN--
Vesta7_Av      .............YRQLNSATER..D..C...YP..L-..--P.RIEDTLN.RLNGNR--
Vesta_Pr       .............YKKLNHITIK..D..S...SP..L-..PNM.ED-----.TIRKLG--
YM40_Marpo     ............ePR-----FLD..S..S...HG..FR..PHR.SPHTALR.QIRR-WTG
Zepp_Chlvu     .............-PLLNQVVDA..T..Q...TG..FL..PKR.WAGDNVL.-A--HLEE
AVAG|g2784.t1  ............lER--RNILPQ..H..Q...AG..FR..PGK.STIYNIV.RLERYAAG
AVAG|g2880.t1  .............----------..-..-...--..--..---.-------.--------
AVAG|g2881.t1  .............-KVIANIIHP..D..Q...TC..SV..PGR.SIQDNVI.LIRSIIEY
AVAG|g3281.t1  .............YKRLNLVTIK..D..S...SP..L-..PNM.E-----D.TLRKLG--
AVAG|g4497.t1  .............-QLLAPIYLE..V..A...RE..IT..FTN.STQ-VVQ.RLENYT--
AVAG|g4504.t1  ...........gpL--FDHVAKE..T..-...-T..FI..NG-.--IDLVR.KLEQYQEN
AVAG|g4520.t1  ............lFK--YGILPW..Q..Q...SG..A-..QSN.QCTTSRL.NHMLEQAF
AVAG|g5319.t1  .............LR-VSPTVVT..D..T...FK..FV..DEL.Q------.KLTFDN--
AVAG|g7117.t1  .............-RIIRSLFDK..H..C...YT..T-..---.TIIDGAH.LIRRMNKC
AVAG|g7810.t1  .............----------..-..-...--..--..---.-------.--------
AVAG|g9368.t1  .............YRKLNAVTVR..D..A...YP..I-..--P.RVDDTLD.ALDEAK--
AVAG|g9621.t1  ...........hlRR--NDRIIK..D..T...FT..FV..DEL.L------.TLKFDN--
AVAG|g9731.t1  ............lLRPLFDHVV-..K..Q...TT..FI..NG-.--IDLVR.QLEEY---
AVAG|g9883.t1  .............YKKLNSVTIK..D..N...YP..L-..PNM.EI-----.TLQSLG--
AVAG|g10752.t1 .............----------..-..-...--..--..---.-------.--------
AVAG|g12531.t1 .............----LKPIRD..K..E...YS..L-..KNN.NAFLQFL.TDHSH---
AVAG|g13418.t1 .............YKKLNSVTIK..D..N...YP..L-..PNM.EI-----.TLQSLG--
AVAG|g14926.t1 .............YRKLNNLTIR..D..A...YP..L-..--P.RIDDTLD.SLQQAQ--
AVAG|g15106.t1 .............YKKLNNITIK..D..N...HP..L-..PNM.EQ-----.TIRRLG--
AVAG|g17548.t1 .............----------..-..-...--..--..---.-------.--------
AVAG|g17876.t1 .............---IIKTIRE..N..H...YS..LK..NN-.N--EFLK.YLQENKHL
AVAG|g18271.t1 .............----------..-..-...--..--..---.-------.--------
AVAG|g18665.t1 .............YRRLNQITTK..D..A...FP..L-..--P.RIDDIYD.QLTQAT--
AVAG|g19195.t1 ............lA----PLFLK..V..A...RK..TT..FTN.S-IDLVR.KLEKYA-I
AVAG|g19202.t1 .............-NLLRPLF--..D..Q...MA..--..KKT.TVTSGFE.LLQKLQQW
AVAG|g19231.t1 .............LE-QRNILTQ..H..Q...AR..FR..PGK.STIYNIV.RLERYAAG
AVAG|g19400.t1 .............----------..-..-...--..--..---.-------.--------
AVAG|g20639.t1 .............YRRLNQITTK..D..A...FP..L-..--P.RIDDIYD.QLTKAT--
AVAG|g20752.t1 .............----------..-..-...--..--..---.-------.--------
AVAG|g24320.t1 .............FRRLNKITKK..D..A...YP..--..-QP.SAEELIY.RLS-----
AVAG|g25238.t1 .............YKKLNSVTIK..D..N...YP..L-..PNM.EI-----.TLQSLG--
AVAG|g25833.t1 .............-NLLRPLF--..D..Q...MA..--..KKT.TVTSGFE.LLQKLQQW
AVAG|g26894.t1 .............LD-EQGVLPS..E..Q...SG..FR..PHH.NMAVRLV.SIIDEIGQ
AVAG|g27697.t1 .............--SLNSVTVR..X..V...YP..I-..--P.RIDDTL-.--DQLQ--
AVAG|g27752.t1 .............----------..-..-...--..--..---.-------.--------
AVAG|g28874.t1 .............----------..-..-...--..--..PVV.SLEELLL.TVND-MKK
AVAG|g29204.t1 .............----------..-..-...--..--..---.-------.--------
AVAG|g29538.t1 .............FRQLNAITKK..D..S...YP..--..-QP.SAEELLH.RLAGHR--
AVAG|g29599.t1 .............----------..-..-...--..--..---.-------.--------
AVAG|g31245.t1 .............-RLLRPLFDK..H..V...RS..TI..IID.G-VDLIH.RLDTYV--
AVAG|g33648.t1 .............-TLLRPLFDQ..M..A...KK..I-..TV-.TSGYELL.KQVKHW-S
AVAG|g34967.t1 ............lNR--RNILPE..H..Q...AG..FR..PGK.NTVYNIV.RLQQYAER
AVAG|g36117.t1 .............----------..-..-...--..--..---.-------.--------
AVAG|g36265.t1 .............YRRLNYITER..D..V...YP..L-..--P.RIDDIID.RLSGAK--
AVAG|g37413.t1 .............----------..-..-...--..--..---.-------.--------
AVAG|g41588.t1 .............-KNIRPLFDR..H..T...PY..AI..ANS.LI-----.LLKHLK--
AVAG|g41622.t1 ...........inQTEKSISYIK..D..S...FE..FV..KE-.-----IT.KIE-----
AVAG|g41624.t1 .............-KIIRPIFDK..H..C...YT..T-..---.TIIDGAH.LIKRINRY
AVAG|g41938.t1 .............-DLLRPLF--..D..Q...MA..I-..--K.TTVTSGF.DLVQHLRK
AVAG|g43421.t1 ...........tpAMKSNNSYIN..D..S...FD..F-..---.-------.--VEKIKL
AVAG|g43891.t1 .............----------..-..-...--..--..---.-------.--------
AVAG|g43901.t1 ............lLRPLFDH-VA..K..Q...TT..FI..NG-.--IDLVR.QLEEYQ--
AVAG|g44751.t1 .............--LLRPLFDQ..M..A...KK..I-..---.TVTSGFE.LLKQVQHW
AVAG|g44946.t1 .............-QYMERELPD..V..Q...AG..FR..KGR.GTRDQIA.NIRWKH--
AVAG|g45942.t1 .............---LEREISA..T..Q...A-..--..---.-------.--------
AVAG|g45968.t1 .............LRPIFDEVAK..E..T...T-..F-..-TN.NI-HFVR.ELEKYR-D
AVAG|g45972.t1 .............--IIQPIFNE..E..R...KEtdLI..DGT.SFLQRIF.NYTT----
AVAG|g45982.t1 ............lER--RNILPK..H..Q...AG..FR..PGK.STIYNIV.RLERYAAG
AVAG|g47218.t1 ............iYD--HGILPE..E..Q...TG..FR..PGF.NMYTRIA.SIVDQIGQ
AVAG|g47628.t1 .............-NLLRPLFNQ..M..A...SS..T-..---.-TVTCGF.ELIQQLHS
AVAG|g47632.t1 .............-QLIRPLFDR..F..A...HA..T-..---.TIIDGSD.LLNKLQKY
AVAG|g47955.t1 .............FRRLNKITKK..D..A...YP..--..-QP.SAEELIY.RLSGHN--
AVAG|g49413.t1 ............lIR--RGLLPD..N..Q...SG..FR..ENF.RLQTRLL.LFLEDIYS
AVAG|g49711.t1 .............----------..-..Q...TT..FI..NG-.-----ID.LVRQLEEY
AVAG|g49878.t1 .............----------..-..-...--..--..---.-------.------EK
AVAG|g50392.t1 .............YRRLNLITER..D..V...YP..L-..--P.RIDDILD.KLAGSQ--
AVAG|g50766.t1 .............YRKLNEVTEK..D..N...YP..L-..--P.RIQEMLD.ALNGSQ--
AVAG|g51209.t1 ............lA----PLFLK..V..A...RK..TT..FTN.S-IDLVR.KLEKYA-I
AVAG|g51213.t1 .............----------..-..-...--..--..---.-------.--------
AVAG|g51231.t1 .............-NLLRPLF--..D..Q...MA..I-..--K.TTVTSGF.DLVQHLRK
AVAG|g52022.t1 .............YKRLNLVTIK..D..S...SP..L-..PNM.E-----D.TLRKLG--
AVAG|g52190.t1 .............----------..-..-...--..--..---.-------.------EK
AVAG|g52507.t1 .............YKKLNLVTIK..D..S...SP..L-..PNM.E-----D.TLRRLG--
AVAG|g52929.t1 .............LRPIFDQA-T..K..Q...TT..FI..NDI.HFIRRLA.LYQSIG--
AVAG|g53423.t1 .............C-EEQGIYID..E..Q...SG..FA..PDK.RLQTRVL.TITEDIRL
AVAG|g53673.t1 .............-RLLRPLFDK..H..V...RS..TI..IID.G-VDLIR.RLDTYIA-
AVAG|g53836.t1 ............lLR--RGLLPD..N..Q...SG..FR..DGF.HLQTRLL.LFLENLYS
AVAG|g53965.t1 .............YRRLNYITER..D..V...YP..L-..--P.RIDDIID.RLAGAK--
AVAG|g54065.t1 .............-QLLRPLFDK..H..V...RS..TI..IID.G-VDLIR.RLDTYV--
AVAG|g54068.t1 .............-KIIRPLFDK..H..C...YT..T-..---.TIIDGAH.LIRRMNKY
AVAG|g54090.t1 .............YKKLNNITIK..D..N...HP..L-..PNM.EQ-----.TIRRLG--
AVAG|g54300.t1 .............--------IA..K..Q...TT..F-..--I.NCIDRVR.KLQQYQ-E
AVAG|g54540.t1 .............----------..-..-...--..--..---.-------.--------
AVAG|g54545.t1 .............LRPIFDQA-T..K..Q...TT..FI..NDI.HFIRRLA.LYQSIG--
AVAG|g54562.t1 .............YRKLNNITVQ..D..N...YP..L-..PN-.-LEQAIQ.MVGGRR--
AVAG|g54563.t1 .............YRKLNNITVQ..D..N...YP..L-..PN-.-LEQAIQ.MVGGRR--
AVAG|g54680.t1 .............YRQLNSVTVR..D..V...YP..I-..--P.RIDDTLD.QLQH----
AVAG|g55017.t1 .............-DLLAPIYLK..V..T...RE..Y-..TFI.NDIDVVR.KLEEYAAG
AVAG|g55025.t1 .............-EYLRPTVER..N..C...QA..TI..VNN.G-GDFIQ.QLDYFCQQ
AVAG|g55033.t1 .............-KHIRPIFDK..Y..C...YP..T-..---.TIIDGAH.LTKRINRY
AVAG|g55091.t1 .............-R--RNILPE..H..R...AG..FR..SKK.STMCNTV.RLERYAKG
AVAG|g55161.t1 ...........rdARPQAPSYIK..D..S...FE..F-..-GK.KIKEII-.--------
AVAG|g55490.t1 .............-KIIRPIFDK..H..C...YT..T-..---.TIIDGAH.LIKRINRY
AVAG|g55534.t1 .............FK----VTIN..S..Q...MW..I-..DQH.PIPTIEE.LLTRLN--
AVAG|g55627.t1 .............YRKLNAMTIR..D..A...YP..I-..--P.RIDDTLD.SLQEAK--
AVAG|g55828.t1 .............-NIINNNRPR..K..S...FS..FI..SD-.S-----F.EFVKKI-K
AVAG|g55891.t1 ............lER--RNILPQ..H..Q...AG..FR..PGK.STIYNIV.RLERYAAG
AVAG|g56089.t1 .............YRALNKITVK..N..K...YP..I-..--P.RVDEMLD.QLN-----
AVAG|g56102.t1 ...........ylR--RNDRIIK..D..T...FT..FV..DEL.L------.TLKFDN--
AVAG|g56265.t1 ............lLR---PLF--..N..Q...MA..L-..--S.TTVTSGF.ELIQRLQS
AVAG|g56387.t1 .............-RLIRPIFNA..K..V...QK..--..--T.IIIDVVQ.LIKQLQKY
AVAG|g56431.t1 .............FRRLNKITKK..D..A...YP..--..-QP.SAEELIY.RLS-----
AVAG|g56442.t1 ...........rnTRPPANSFIK..D..S...FE..F-..---.-----VN.KIKEII--
AVAG|g56702.t1 .............YRRLNQITTK..D..A...FP..L-..--P.RIDDIYD.QLTQAT--
AVAG|g56912.t1 .............----------..-..-...--..--..---.-------.--------
AVAG|g57087.t1 .............-KLIRPLFDK..Y..V...RQ..--..--T.TIVDGVD.LLDKFQKY
AVAG|g57090.t1 .............LR---PLYDQ..T..A...LS..S-..TFI.NDIDFVR.QLEKYR-D
AVAG|g57456.t1 .............YRKLNNVTIR..D..A...YP..L-..--P.RIDDTLD.ALQQAQ--
AVAG|g57461.t1 .............YRQLNSATER..D..C...YP..L-..--P.RIEDTLN.RLNGNR--
AVAG|g57464.t1 ............lER--RNILPQ..H..Q...AG..FR..PGK.STIYNIV.RLERYAAG
AVAG|g57502.t1 ............lSR--RGLLPD..S..Q...SG..FR..PQF.RLQTRVL.LFFDQ---
AVAG|g57513.t1 .............YKKLNLITIK..D..S...SP..L-..PNM.E-----D.TLRKLG--
AVAG|g57555.t1 .............-NLLAPIYLK..V..A...QD..TT..FTN.S-IDFIR.KLETYVAH
AVAG|g57568.t1 .............IRPIFDNVCA..I..T...TI..I-..DGA.SLIKQIN.TYITKG--
AVAG|g57677.t1 .............-DLLRPLF--..N..Q...MA..LS..TTV.TSGYELI.KHLQQW-S
AVAG|g57867.t1 ...........edARSKPTSYVK..D..S...FS..F-..---.----AKL.IQEQKP--
AVAG|g57868.t1 ...........dyLR-KNNTIIK..D..T...FT..FV..DEL.L------.ALKFDN--
AVAG|g58290.t1 .............----------..-..-...--..--..---.-------.--------
AVAG|g58370.t1 ...........dyLR-KNNTIIK..D..T...FT..FV..DEL.L------.ALKFDN--
AVAG|g58420.t1 .............YRALNKLTIP..D..A...SP..L-..PHG.E-----D.LLQELG--
AVAG|g58625.t1 .............----------..-..-...--..--..---.-------.----QW--
AVAG|g58632.t1 .............-RLLRPLFDK..H..V...RS..T-..---.TIIDGVD.LIRRLQTY
AVAG|g58646.t1 ...........dlIE--KKTTVR..D..S...FS..FV..NEL.Q---ALP.KTF-----
AVAG|g59308.t1 .............IR---PIFND..R..C...QT..TV..---.-IIDGDH.LIKQLGVY
AVAG|g59311.t1 .............I---RPIFNE..E..R...KE..TNliDGT.SFLQRIF.NYTT----
AVAG|g59315.t1 .............-NLLRPLF--..D..Q...MA..--..-KK.TTVTSGFeLLQKLQ-Q
AVAG|g59390.t1 .............YRKLNEVTEK..D..N...YP..L-..--P.RIQEILD.ALN-----
AVAG|g59425.t1 .............IR---PIFNE..E..R...KEtnLI..DGT.SFLQRIF.NYTTKG--
AVAG|g59426.t1 .............----------..-..-...--..--..---.-------.--------
AVAG|g59438.t1 .............-KLIRPLFDK..YvrL...TT..FV..DG-.--VDLLA.KCQEYI-Q
AVAG|g59490.t1 .............YRRLNQITTK..D..A...FP..L-..--P.RIDDIYD.QLTQAT--
AVAG|g59699.t1 ............cH--DKNIYID..E..Q...SG..FT..AER.RLQTRIL.SLVDDLRL
AVAG|g59733.t1 .............----------..-..-...--..--..---.-------.-------Q
AVAG|g59820.t1 .............-RLLRPLFDK..H..V...RS..T-..---.TIIDGVD.LIRRLETY
AVAG|g59869.t1 ............fKVTINSQMLV..D..Q...HP..IP..PID.E------.LLTRL---
AVAG|g59994.t1 .............----------..-..-...--..--..---.-------.--------
AVAG|g59996.t1 .............IK----PLRN..S..T...YS..L-..KN-.S-A--AF.-IQFLK-E
AVAG|g60026.t1 .............----------..-..-...--..--..---.-------.--------
AVAG|g60033.t1 ............lLRPLFDH-VA..K..Q...TT..FI..NG-.--IDLVR.QLEEYQ--
AVAG|g60149.t1 .............YRKLNNITIR..D..A...YP..L-..--P.RIDDTLD.ALQQAQ--
AVAG|g60155.t1 ...........rnARPPANSFIK..D..S...FE..FV..N--.-------.KIKEII--
AVAG|g60157.t1 .............YRKLNAITTK..D..A...FP..I-..--P.RIDDIFD.HLSQTG--
AVAG|g60162.t1 .............YRKLNAITTK..D..A...FP..I-..--P.RIDDIFD.HLSQAG--
AVAG|g60413.t1 .............-NLLRPLF--..D..Q...MA..SK..TTV.TSSFELI.KHLQKW-S
AVAG|g60415.t1 .............-NLLRPLF--..D..Q...MA..IK..TTV.TCG--FD.LLQKLQRW
AVAG|g60431.t1 .............----------..-..-...--..--..---.-IDDGVD.LLDKFQTY
AVAG|g60434.t1 .............LRPLYDQIAK..S..S...-T..FV..---.NDIDFVR.QLEHYR-D
AVAG|g60526.t1 .............----------..-..-...--..--..---.-------.--------
AVAG|g60569.t1 ...........ksVRNESQSYIK..D..S...FS..FV..K--.-------.LIKHKP--
AVAG|g60719.t1 ............lLRPLFNQMAQ..T..TivtYG..F-..--E.LLQKIEQ.WSTNNL--
AVAG|g60727.t1 .............YRRLNQITTK..D..A...FP..L-..--P.RIDDIYD.QLTQAT--
AVAG|g61017.t1 .............----------..-..L...QE..LR..TSP.YMVQNTF.DFVNKIKQ
AVAG|g61183.t1 ............lER--RNILPQ..H..Q...AG..FR..PGK.STIYNIV.RLERYAAG
AVAG|g61225.t1 .............IK----PIRN..S..T...YS..L-..KN-.S--DVFM.KFLQENRS
AVAG|g61316.t1 .............----------..-..-...--..--..---.-------.--------
AVAG|g61393.t1 .............YRKLNNLTIR..Y..A...YP..L-..--P.HIDDTLD.SLQQAQ--
AVAG|g61434.t1 .............-KPLDSNLRT..D..Q...AG..FR..GGR.NCIDQIH.VLRRLLEG
AVAG|g61441.t1 .............----------..-..-...--..--..---.-------.--------
AVAG|g61561.t1 .............----------..-..-...--..--..---.-------.--------
AVAG|g61564.t1 .............----------..-..-...--..--..---.-------.RLQS---W
AVAG|g61580.t1 .............--LIRPLFDKyvR..Q...TT..FV..DG-.--VDLLV.KCREYIR-
AVAG|g61617.t1 .............-NKITPEIAK..E..Q...YG..FM..PDK.GTRNAIF.ILRMIIER
AVAG|g61629.t1 .............LRPIFDQM-T..T..Q...TT..FI..NDI.HFIRRLA.LYQSIG--
AVAG|g61717.t1 ...........inQTEKSISYIK..D..S...FE..FV..KE-.-----IT.KIE-----
AVAG|g61718.t1 .............----------..-..-...--..--..---.-------.--------
AVAG|g61761.t1 .............-QYMERELPD..I..Q...AG..FR..KGR.GTRDQIA.NIR-----
AVAG|g62187.t1 .............YKKLNNITIK..D..N...HP..L-..PNM.EQ-----.TIRRLG--
AVAG|g62222.t1 .............---THGLTDK..Q..R...KK..LL..PNL.NRVELAH.YHETHV-N
AVAG|g62267.t1 .............-R--RNILPE..H..Q...AG..FR..PGK.STVYNIV.RLQRYAEE
AVAG|g62384.t1 .............LRPIFDQA-T..R..Q...TT..FI..ND-.--IHFIR.RLELYH-N
AVAG|g62433.t1 ...........ksVRNESQSYIK..D..S...FS..FV..K--.-------.LIKHKP--
AVAG|g62434.t1 .............YRQLNSVTVR..D..V...YP..I-..--K.RIDDTLD.QLQQAR--
AVAG|g62440.t1 .............----------..-..-...--..--..---.-------.--------
AVAG|g62443.t1 .............----------..-..-...--..--..---.-------.--------
AVAG|g62444.t1 .............---IIKTIRE..N..H...YS..LK..NN-.N--EFLK.YLQENKH-
AVAG|g62548.t1 ............lLR--RGLLPD..N..Q...SG..FR..DGF.RLQTRLL.LFLENLYS
AVAG|g62585.t1 .............YRKLNSMTIR..D..A...YP..I-..--P.RIDDTLD.SLQESK--
AVAG|g62677.t1 .............YRKLNAITKK..D..V...FP..--..-QP.SVEE---.-LVQRL--
AVAG|g62739.t1 .............-KIIRPIFDK..H..C...YT..T-..---.TIIDGAH.LIRRMNKY
AVAG|g62892.t1 .............YRRLNQITTK..D..A...FP..L-..--P.RIDDIYD.QLTKAT--
AVAG|g62989.t1 .............-KHIRPIFDK..Y..C...YP..T-..---.TIIDGAH.LTKRINRY
AVAG|g62994.t1 .............----------..-..-...--..--..---.-------.--------
AVAG|g63062.t1 .............-KNIRPLFDR..H..T...PY..AI..ANS.LI-----.LLKHLK--
AVAG|g63064.t1 ...........svLKEYE-TIIQ..D..R...FS..FV..KD-.-------.LHKLEI--
AVAG|g63067.t1 .............LRPLFNQLAS..D..T...AI..EN..GTQ.LIKSVER.WSDNY---
AVAG|g63121.t1 .............-NLLRPLF--..D..Q...MA..I-..--K.TTITSGF.DLVQHLRK
AVAG|g63136.t1 ............lLR--RGLLPD..N..Q...SG..FR..DGF.RLQSRLL.LFLEDLYS
AVAG|g63220.t1 .............-KNIRPLFDK..H..T...SY..AI..ANS.LI--FLK.HLQQYE--
AVAG|g63313.t1 .............-KIIRPIFDK..H..C...YT..T-..---.TIIDGAH.LIKRINRY
AVAG|g63346.t1 .............----------..-..-...--..--..---.-------.--------
AVAG|g63464.t1 ............lLRPLFDH-VA..K..Q...TT..FI..NG-.--IDLVR.QLEEYQ--
AVAG|g63514.t1 .............IRPIFNEKCK..T..T...TI..-I..DGA.HFIEQLN.IYKGKD--
AVAG|g63549.t1 .............-SSMNGPTNK..I..S...HF..L-..DHR.L------.--------
AVAG|g63595.t1 .............-KILRPIFDD..K..C...VT..T-..---.TIIDGDH.LLTAMKTY
AVAG|g63604.t1 .............IRPIFNEKCK..T..T...TI..-I..DGA.YFIEQLN.IYKGKD--
AVAG|g63746.t1 .............YKKLNNITIK..D..N...HP..L-..PNM.EQ-----.TIRRLG--
AVAG|g63749.t1 .............YRALNKITTP..D..A...SP..L-..PHG.E-----D.LLQQLG--
AVAG|g63891.t1 .............----------..-..-...--..--..---.-------.--------
AVAG|g63929.t1 .............----------..-..-...--..--..---.-------.--------
AVAG|g64032.t1 .............LRPIFDKVAK..E..T...TF..I-..--N.NIQ----.-FVREMEK
AVAG|g64035.t1 .............-NLLAPIYLQ..V..A...RE..T-..TFI.NDIDLVR.KLESYVEK
AVAG|g64037.t1 .............----------..-..-...--..--..---.-------.--------
AVAG|g64038.t1 .............----------..-..-...--..--..---.-------.--------
AVAG|g64039.t1 .............-R--RNILPE..H..Q...AG..FR..PGK.STVYNIV.RLQRYAEE
AVAG|g64070.t1 .............-KRIRPIFNE..K..C...QP..T-..--N.ITDGNSF.-LNEMFKY
AVAG|g64160.t1 .............-NLLRPLF--..D..Q...MA..SK..TTV.TSSFELI.KHLQKW-S
AVAG|g64167.t1 .............----------..-..-...--..--..---.-------.--------
AVAG|g64178.t1 .............----------..-..-...--..--..---.-------.--------
AVAG|g64373.t1 .............YRRLNQITTK..D..A...FP..L-..--P.RIDDIYD.QLTQAT--
AVAG|g64434.t1 .............----------..-..-...--..--..---.-------.---QKW-S
AVAG|g64435.t1 .............----------..-..-...--..--..---.-------.--------
AVAG|g64494.t1 .............YRKLNAITTK..D..A...FP..I-..--P.RIDDIFD.HLSQAG--
AVAG|g64526.t1 ............lLRPLFDH-VA..K..Q...TT..FI..NG-.--IDLVR.QLEEYQ--
AVAG|g64648.t1 ............lER--RNILPQ..H..Q...AG..FR..PGK.STIYNIV.RLERYAEG
AVAG|g64730.t1 .............LRPLFDQIAK..K..T...TV..T-..SGF.E------.LLQKLQQW
AVAG|g64743.t1 .............LRPLYDQIAK..S..S...-T..FV..---.NDIDFVR.QLEHYR-D
AVAG|g64756.t1 .............YRKLNAMTIR..D..A...YP..I-..--P.RIDDTLD.SLQEAK--
AVAG|g64785.t1 .............IRPIFDNVCA..I..T...TI..I-..DGA.SLIKQIN.TYITKG--
AVAG|g64856.t1 .............----------..-..-...--..--..---.-------.--------
AVAG|g64877.t1 .............-KIIRPIFDK..H..C...YT..T-..---.TIIDGAH.LIKRINRY
AVAG|g64890.t1 ............lER--RNILPQ..H..Q...AG..FR..PGK.STIYNIV.RLERYAAG
AVAG|g64996.t1 .............-RLLRPLFDK..H..V...RS..T-..---.-------.--------
AVAG|g64998.t1 .............-R--RNILPQ..H..Q...AG..FR..PGK.STIYNIV.RLERYAAG
AVAG|g65071.t1 .............-KIIRPIFDK..H..C...YT..T-..---.TIIDGAH.LIKRINRY
AVAG|g65074.t1 .............----------..-..-...--..--..---.-------.--------
AVAG|g65126.t1 .............LRPLYDQIAK..S..S...-T..F-..--V.NDIDFVR.QLEHYW-D
AVAG|g65133.t1 .............FK-----TND..K..Q...VG..FK..PVN.GCGINIS.WLHSLLKH
AVAG|g65135.t1 ............fKVTINSQMLV..D..Q...HP..IP..PID.E------.LLTRL---
AVAG|g65139.t1 .............----------..-..-...--..--..---.-------.--------
AVAG|g65147.t1 .............----------..-..-...--..--..---.-------.--------
AVAG|g65153.t1 .............-SSMNGPTNK..I..S...HF..L-..DHR.L------.--------
AVAG|g65164.t1 .............----------..-..-...--..--..---.-------.--------
AVAG|g65246.t1 .............YRALNKITIS..D..A...SP..L-..PH-.-IE---D.TLQELG--
AVAG|g65248.t1 ............lLRPLFD-HVA..K..Q...TT..FI..NGI.GLVRQLE.EYQRDG--
AVAG|g65270.t1 .............-KIIRPIFDK..H..C...YT..T-..---.TIIDGAH.LIRRMNKY
AVAG|g65324.t1 .............----------..-..-...--..--..---.-------.--------
AVAG|g65348.t1 .............-KIIRPIFDK..H..C...YK..T-..---.TIIDGAH.LIKRINRY
AVAG|g65391.t1 .............-R--RNILPQ..H..Q...AG..FR..PGK.STIYNIV.RLERYAEG
AVAG|g65401.t1 ............lLRPLFDH-VA..K..Q...TT..FI..NG-.--IDLVR.QLEEYQ--
AVAG|g65402.t1 .............----------..-..-...--..--..---.-------.--------
AVAG|g65405.t1 .............-R--RNILPQ..H..Q...AG..FR..PGK.STIYNIV.RLERYAAG
AVAG|g65414.t1 .............-RLLRPLFDK..H..V...RS..TI..IID.G-VDLIR.RLDTYIA-
AVAG|g65416.t1 ............lER--RNILPQ..H..Q...AG..FR..PGK.STIYNIV.RLERYAAG
AVAG|g65422.t1 .............YRKLNAITTK..D..A...FP..I-..--P.RIDDIFD.HLSQAG--
AVAG|g65434.t1 .............--IXRPIFDK..H..C...YT..T-..---.TIIDGAH.LIKRINRY
AVAG|g65443.t1 ............lIR--RGLLPD..N..Q...SG..FR..ENF.RLQTRLL.LFLEDIYS
AVAG|g65451.t1 ............lER--RNILPQ..H..Q...AG..FR..PGK.STIYNIV.RLERYAAG
AVAG|g65487.t1 .............-KVIANIIHP..D..Q...TC..SV..PGR.SIQDNVI.LIRSIIEY
AVAG|g65512.t1 ............lER--RNILPQ..H..Q...AG..FR..LGK.STIYNIV.RLERYAAG
AVAG|g65536.t1 ............lLRPLFDH-VA..K..Q...TT..FI..NG-.--IDLVR.QLEEYQ--
AVAG|g65566.t1 .............-NLLRPLF--..D..Q...MA..--..KKT.TVTSGFE.LLQKLQQW
AVAG|g65612.t1 .............YRKLNAITTK..D..A...FP..I-..--P.RIDDIFD.HLSQTG--
AVAG|g65664.t1 .............FK-----TND..K..Q...VG..FK..PVN.GCGINIS.WLHSLLKH
AVAG|g65677.t1 .............-KIIRPIFDK..H..C...YT..T-..---.TIIDGAH.LIKRINRY
AVAG|g65693.t1 ............lLRPLFD-HVA..K..Q...TT..FI..NG-.--IDLVR.QLEEYQ--
AVAG|g65696.t1 ............lER--RNILPQ..H..Q...AG..FR..PGK.STIYNIV.RLERYAAG
AVAG|g65705.t1 .............-NLLRPLF--..D..Q...MA..IK..TTV.TCG--FD.LLQKLQRW
AVAG|g65751.t1 ............lLRPLFD-HVA..K..Q...TT..FI..NG-.--IDLVR.QLEEYQ--
AVAG|g65760.t1 .............-R--RNILPE..H..Q...AG..FR..PGK.STVYNIV.RLQRYAEE
AVAG|g65784.t1 .............----------..-..-...--..--..---.-------.--------
AVAG|g65790.t1 .............----------..-..-...--..--..---.-------.--------
AVAG|g65894.t1 .............----------..-..-...--..--..---.-------.--------
AVAG|g65937.t1 .............-R--RNILPE..H..Q...AG..FR..PGK.STVYNIV.RLQRYAEE
AVAG|g65943.t1 .............----------..-..-...--..--..---.-----ID.LVRQLEEY
AVAG|g65947.t1 ............lER--RNILPQ..H..Q...AG..FR..PGK.STIYNIV.RLERYAAG
AVAG|g65958.t1 .............LRPLYDQIAK..S..S...-T..F-..--V.NDIDFVR.QLEHYQ-D
AVAG|g65978.t1 .............----------..-..-...--..--..---.-------.--------
AVAG|g65983.t1 .............-KIIRPIFDK..H..C...YT..T-..---.TIIDGAH.LIKRINRY
AVAG|g66003.t1 .............-KIIRPIFDK..H..C...YT..T-..---.TIIDGAH.LIKRINRY
AVAG|g66010.t1 .............YRRLNQITTK..D..A...FP..L-..--P.RIDDIYD.QLTQAT--
AVAG|g66012.t1 ............lER--RNILSQ..H..Q...AG..FR..PGK.STIYNIV.RLERYAAG
AVAG|g66049.t1 ............lER--RNILPQ..H..Q...AG..FR..PGK.STIYNIV.RLERYAAG
AVAG|g66074.t1 .............LRPLYDQIAK..S..S...-T..FV..---.NDIDFVR.QLEHYR-D
AVAG|g66076.t1 .............-R--RNILPE..H..R...AG..FR..SKK.STMYNTV.RLERYAKG
AVAG|g66109.t1 .............-KIIRPIFDK..H..C...YT..T-..---.TIIDGAH.LIKRINRY
AVAG|g66121.t1 ...........diID--KKALVR..D..S...FS..FV..KDL.EALP---.KSFTY---
AVAG|g66144.t1 ............lER--RNILPQ..H..Q...AG..FR..PGK.STIYNIV.RLERYAAG
AVAG|g66145.t1 ............lER--RNILPQ..H..Q...AG..FR..PGK.STIYNIV.RLERYAAG
AVAG|g66157.t1 ............lLR---PLF--..N..Q...MA..L-..--S.TTVTSGF.ELIQRLQS
AVAG|g66158.t1 .............----------..-..-...--..--..---.-------.--QQ-W--
AVAG|g66212.t1 .............-KHIRPIFDK..Y..C...YP..T-..---.TIIDGAH.LTKRINRY
AVAG|g66313.t1 .............----------..-..-...--..--..---.-------.--------
AVAG|g66316.t1 .............-RLLRPLFDK..H..V...RS..TI..IID.G-VDLIH.RLDTYV--
AVAG|g66343.t1 .............----------..-..-...--..--..---.-------.--------
AVAG|g66367.t1 ............lER--RNILPQ..H..Q...AG..FR..PGK.STIYNIV.--------
AVAG|g66433.t1 .............----------..-..-...--..--..---.-------.--------
AVAG|g66436.t1 .............LRPIFDQA-T..K..Q...TT..FI..NDI.HFI---R.RLELYQ-S
AVAG|g66494.t1 .............----------..-..-...--..--..---.-------.---NNH--
AVAG|g66680.t1 .............YRKLNAMTIR..D..A...YP..I-..--P.RIDDTLD.SLQEAK--
AVAG|g66744.t1 .............I---RPIFNE..E..R...KE..TNliDGT.SFLQRIF.NYTT----
AVAG|g66803.t1 ............lLRPLFDH-VA..K..Q...TT..FI..NG-.--IDLVR.QLEEYQ--
AVAG|g66812.t1 .............I---RPIFNE..E..R...KE..TNliDGT.SFLQRIF.NYTT----
AVAG|g66871.t1 ............lLRPLFDH-VA..K..Q...TT..FI..NG-.-----ID.LLRQLEEY
AVAG|g66885.t1 .............----------..-..-...--..--..---.-------.--------
AVAG|g66945.t1 .............----------..-..-...--..--..---.-------.--------
AVAG|g66967.t1 .............----------..-..-...--..--..---.------F.DLVQHLRK
AVAG|g66994.t1 .............----------..-..-...--..--..---.-------.--------
AVAG|g67112.t1 .............----------..-..-...--..--..---.-------.--------
AVAG|g67159.t1 .............FK-----TND..K..Q...VG..FK..PVN.GCGINIS.WLHSLLKH
AVAG|g67163.t1 ............lER--RNILPQ..H..Q...AG..FR..PGQ.L------.--RR-P--
AVAG|g67202.t1 .............----------..-..-...--..--..---.-------.--------
AVAG|g67427.t1 .............I---RPIFNE..E..R...KE..TNliDGT.SFLQRIF.NYTT----
AVAG|g67510.t1 .............----------..-..-...--..--..---.-------.--------
AVAG|g67552.t1 ............lER--RNILPQ..H..Q...AG..FR..P--.-------.--------
AVAG|g67665.t1 .............----------..-..-...--..--..---.----NTV.RLERYAKG
AVAG|g67676.t1 .............LRPIFDQA-T..K..Q...TT..FI..NDI.HFI---R.RLELYQ-S
AVAG|g67699.t1 .............----------..-..-...--..--..---.-------.--------
AVAG|g67771.t1 ............lLR--RGLIPD..N..Q...SG..FR..NGF.RLQTRVL.LFLEEIYS
AVAG|g67795.t1 .............-KIIRPIFDK..H..C...YT..T-..---.TIIDGAH.LIKRINRY
AVAG|g67853.t1 .............----------..-..-...--..--..---.-------.--------
AVAG|g67916.t1 ............lER--RNILPQ..H..Q...AG..FR..PGK.STIYNIV.RLERYAAG
AVAG|g67921.t1 ...........hlRR--NDRIIK..D..T...FT..FV..DEL.L------.TLKFDN--
AVAG|g67977.t1 .............----------..-..-...--..--..---.-------.--------
AVAG|g68096.t1 .............-KIIRPIFDK..H..C...YT..T-..---.TIIDGAH.LIKRINRY
AVAG|g68192.t1 ............lER--RNILPQ..H..Q...AG..FR..PGK.STIYNIV.RLERYDAG
AVAG|g68289.t1 ............lER--RNILPQ..H..Q...AG..FR..PGK.STIYNIV.RLERYAEG
AVAG|g68313.t1 .............-QYMERELPD..V..Q...AG..FR..KGR.GTRDQIA.NIR-----
AVAG|g68431.t1 .............-KIIRPIFDK..H..C...YT..T-..---.TIIDGAH.LIKRINRY
AVAG|g68452.t1 .............----------..-..-...--..--..---.-------.--------
AVAG|g68590.t1 .............-KIIRPIFDK..H..C...YK..T-..---.TIIDGAH.LIKRINRY
AVAG|g68773.t1 .............----------..-..-...--..--..---.-------.--------
AVAG|g68790.t1 .............-SIIRPIFNE..E..R...KE..--..---.---T--N.LIDGLL--
AVAG|g68937.t1 .............YRRLNQITTK..D..A...FP..L-..--P.RIDDIYD.QLTQAT--
AVAG|g69049.t1 ............lER--RNILPQ..H..Q...AG..FR..LGK.STIYNIV.RLERYAAG
AVAG|g69117.t1 .............YKKLNSVTIK..D..N...YP..L-..PNM.EI-----.TLQSLG--
AVAG|g69153.t1 .............-R--RNILPQ..H..Q...AG..FR..PGK.STIYNIV.RLERYAAG
AVAG|g69166.t1 .............----------..-..-...--..--..---.-------.--------
AVAG|g69229.t1 .............YRRLNQITTK..D..A...FP..L-..--P.RIDDIYD.QLTQAT--
AVAG|g69303.t1 .............YRKLNAITTK..D..A...FP..I-..--P.RIDDIFD.HLSQAG--
AVAG|g69349.t1 .............-R--RNILPQ..H..Q...DG..FR..PGK.STTYNIV.RLERYAAG
AVAG|g69380.t1 ............lER--RNILPQ..H..Q...--..--..---.-------.--------
AVAG|g69385.t1 ...........gpL--FDHVAKE..T..-...-T..FI..NG-.--IDLVR.KLEQYQEN
AVAG|g69943.t1 ............lLRPLFDH-VA..K..Q...TT..FI..NG-.-----ID.LLRQLEEY
AVAG|g69964.t1 .............-RLLRPLFDK..H..V...RS..T-..---.IIIDGVD.LIHRLDTY
AVAG|g70022.t1 .............IRPIFDNVCA..I..T...TI..I-..DGA.SLIKQIN.TYITKG--
AVAG|g70926.t1 .............----------..-..-...--..--..---.-------.--------
AVAG|g71151.t1 .............----------..-..-...--..--..---.-------.--------
AVAG|g71211.t1 ............lLRPLFD-HVA..K..Q...TT..FI..NGI.GLVRQLE.EYQRDG--
AVAG|g71451.t1 .............----------..-..-...--..--..---.-------.--------
AVAG|g72334.t1 .............YRRLNQITTK..D..A...FP..L-..--P.RIDDIYD.QLTKAT--
AVAG|g72405.t1 .............----------..-..-...--..--..---.-------.--------
AVAG|g74587.t1 .............YRRLNQITTK..D..A...FP..L-..--S.RIDDIYD.QLTKA---
AVAG|g75658.t1 .............----------..-..-...--..--..---.-------.--------
AVAG|g76163.t1 .............----------..-..-...--..--..---.-------.--------
AVAG|g76313.t1 ...........dlIE--KKTTVR..D..S...FS..FV..NEL.Q---ALP.KTF-----
AVAG|g79687.t1 .............----------..-..-...--..--..---.-------.--------
AVAG|g79714.t1 .............----------..-..-...--..--..---.-------.--------
                                                                           

AI1M_Yeast     SN-.....-----.WFIEVDLKKCFDTIS.HD.LIIKELKRY..................
Athena_Av      NGY.....LNSST.LFVTFDINNLYTILPqEE.SLMILGQFLre................
Athena_Hc      ---.....-----.---------------.--.---------..................
Athena_Pr      ---.....-----.---------------.--.---------..................
AthenaL2_Av    SSK....nLKQET.VLCTIDVADLYTMIPqVE.GVLSLKKMMnyl...............
AthenaL3_Av    WSIi...nLRKDS.LLCTIDVSDLYTMIPqVE.GVLSLKKML..................
AthenaM_Av     ---.....-TSST.TFISMDVTDLYTMIP.QE.GGVIAIKRLl.................
AthenaO_Av     QN-.....LNRQT.QFATMDVSDLYTMVP.QE.GGIQAIKKMlrifh.............
BEL_Drome      CLR.....FRQHQ.YVLCADVEKMFRGIKvFK.---------..................
Cer1_Caeel     ---.....-GKK-.LYTVFDMIAGFWQIPl-D.---------..................
Cercyon_Sm     RNI....qINDDE.LMISFDVTALFTSIE.PN.LAKETLS-Lll................
COB3_Marpo     PS-.....-----.WWLEFDIRKCFDTIN.KK.ILMSILSET..................
COI1_Podan     IK-.....-----.WFIEGDIKGFFDNID.HH.ILEKLLVKH..................
Copia_Drome    ---.....-QYNL.KVHQMDVKTAFLNGTl-K.---------..................
CRE1_Crifa     DS-.....-EEHE.YLVALDGVNAYNTMS.RA.HILQAV---..................
CRE2_Crifa     AYAea.ssD----.TLVALDATNAYNRMS.RR.HILEAAYA-..................
CZAR_Tcruzi    DFHl...kG----.SVAMLDGRNAYNAIS.RT.AILSAVYGN..................
DIRS1_Dictyo   ---.....-KQGY.YMVKLDIKKAYLHVLv-D.---------..................
Doc_Drome      AFE.....HREYC.TAIFLDVAQAFDRVW.LD.GLLFKIIKL..................
dpol_DHBV      ---.....-PVGM.PRISLDLSQAFYHLPlN-.---------..................
dpol_HBV       ---.....LSSNL.SWLSLDVSAAFYHLPlHP.AAMPHLLVGsin...............
DRE_Dictyo     IKReintkEDMEP.IITFYDFEKAFDSIS.HN.AILRTLAHL..................
EC67_Ecoli     ---.....-----.IILNIDLKDFFESFN.FG.RVRGY---F..................
EC86_Ecoli     ---.....-----.FILNIDLEDFFPSLT.AN.KVFGV----..................
EC107_Ecoli    ---.....-----.QILKLDIENFFDSIS.WL.QVWR-V---..................
GilM_Giain     ELK....rT---H.HLLTVDVRNAFNSVP.HS.VILFALRRA..................
Gypsy_Drome    ---.....-KAK-.FFTTLDLKSGYHQIYl-A.---------..................
Hebe1_Av       QLRr..prRRRHS.AVILFDIKAAFDSVW.HD.GLIYKLNGL..................
Hebe2_Av       QLTa..esPRRHS.AVVLFDIKAAFDSVW.HG.GLIYKLDDL..................
Hebe7_Av       QLRr..prRRRHS.AVILFDIKAAFDSVW.HD.GLIYKLNDL..................
Hebe8_Av       QLRr..prRRRHS.AVILFDIKAAFDSVW.HD.GLIYKLNDL..................
Hebe10_Av      QLRr..prRRRHS.AVILFDIKAAFDSVW.HD.GLINKLNDL..................
I_Drote        S--.....-KMHT.SLVTLDFSRAFDRVG.VH.SIIHQLQEW..................
Jockey_Drome   AME.....NKEYA.VGAFLDIQQAFDRVW.HP.GLLYKAKRL..................
Juno1_Av       ---.....-----.YYTTIDFKSGYFQVG.LD.---------..................
Juno2_Av       ---.....-----.YFSKFDFKAGYFQVP.LD.---------..................
Juno3_Av       ---.....----Q.YFSKLDFQGGYHQVP.ID.---------..................
Juno4_Av       ---.....-----.YYTTIDFKSGYFQVG.LD.---------..................
Juno4a_Av      ---.....-----.YFTTLDMKQGYWQVP.IE.---------..................
Juno4b_Av      ---.....-----.YFTTLDLKSGYWQIP.ID.---------..................
Lian_Aedae     AFA.....QKQSC.LGVFLDIEGAFDNVS.FD.AILEAARNH..................
LINE1_Human    INRtkdtnH----.MIISIDAEKAFDKIQ.QP.FMLKPLNKL..................
LINE1_Wolf     ISK....rKTKNH.MILSLDAEKAFDKIQ.HP.FLIKTLQSV..................
LtrA_Lacla     AR-.....-----.WFVEGDIKGCFDNID.HV.TLIGLINLK..................
Mag_Av         ---.....--NGK.RFTKIDLSDAYLQIE.LD.---------..................
Maui_Takru     ASD.....HGLVS.MLVLLDLSAAFDTVD.HS.ILLQRLEHV..................
Mdg3_Drome     ---.....--EKT.VFTKLDLKNGFFHVH.VK.---------..................
Micropia_Drome ---.....-----.WFTTMDLQNGFFHVA.VE.---------..................
MX65_Myxxa     ---.....-----.VVLKLDLKDFFPSVT.FA.RVRGLLIAL..................
Neptune_Fr     IEIiktlkIPADS.YFFSMDVDSLYTNIPiES.GINCIRNIFek................
NeSL_Caeel     AKG.....KRRNL.AVAWLDLTNAFGSIP.HE.LIEYALTAY..................
orf2_Calot     SN-.....----K.WVLDADISKCFDKIN.HE.KLLTKINTF..................
Pao_Bmori      IMR.....FRQHN.ITATADIKEMFIQVKl-R.---------..................
Pat_Panre      ---.....-PKSG.FMLTFDMKSGYHQARmAD.---------..................
Penelope1_Av   ---.....-NKTY.VKCSFDVESLYTNVP.VK.EAIEIVLDYmye...............
Penelope1a_Av  ---.....KEKTY.IKCSFDVESLYTNVP.VK.KAIEITLDYmyk...............
Penelope2_Av   ITKi...eYKNNQ.VMCSFDVDSLYTNVPvEE.AINIVVNNL..................
Penelope2a_Av  ---.....-NMND.MMISLDVESLFTNVP.VH.EAVDLATKIil................
Penelope3_Av   ---.....-NSQI.KMMSFDITSLFTNVP.LD.RTIEIILDKlyglqhtcty........
Penelope3a_Av  N--.....-MNEH.KLLSYDAISLFTNVPlQK.TINFILEEKygsfcdckivkt......
Penelope3b_Av  ---.....--EKI.KMVSFDIVSLFTKVPlVR.TIQLILEQMygpehtciys........
Penelope5a_Av  QSQ.....-HANK.KMISFDVTSLFTNVP.LT.YTIDIILDHmyptcpsv..........
Penelope_Dv    VNNs...qIREEE.TLVSFDVVSLFPSIPiEL.ALDTIRQKWtk................
pol_BAEVM      ---.....-PDYS.WYTVLDLKDAFFCLPl-A.---------..................
pol_CERV       ---.....-GKK-.IYSSFDCKSGLWQVLl-D.---------..................
pol_HTLV2      ---.....-TALP.HLQTIDLTDAFFQIPl-P.---------..................
Poseidon_Tn    VSNl...hLESGE.TMVSFDVTSLFTCIPtSE.ATEAIHKRLlld...............
pseudo_Shark   LQSfq.fpGP-QH.LIFTMDVQSLYTYIPhAD.GLKAFRFFLsr................
R1_Dromr       HHK.....RYASC.YIATLDVSKAFDSVA.HD.AVFNTVTAY..................
R2_Drome       SHK.....HFRSC.YIANLDVSKAFDSLS.HA.SIYDTLRAY..................
R4_Av          ALN....qTQRPI.SVAWIDYAKAFDSLP.HS.YIKWLISAVqvpk..............
R9_4_Av        A-R.....LNKNPiYACLVDVSKAFDSVS.HQ.SIVRALTMN..................
R9_Av          ARL.....NKNSI.YACLVDVSKAFDSVS.HQ.SIVRALTMN..................
R9a_Av         ARL.....RKRDI.NVCLIDVAKAFDSVP.HE.SIFRALTRH..................
RTE1_Av        AKR.....QGKKI.YNCFIDFQKAFDTIK.HK.IIWAMLKSY..................
RTE2_Av        RRA.....FNKPL.FMCFIDITKAYDSVN.RE.LLWKVCRSY..................
RTE3_Av        SIE.....VKHDL.YLCFLDYTKAFDKVK.HD.SLFQILEKL..................
RTE4_Av        AID.....KKIPI.YITFIDFKKSFDSIN.RQ.TMFDILRHY..................
RTE_BovB_Av    ARE.....YQKEF.YLCFIDYSKAFDCVD.HE.KLWSVLLEM..................
SART1_Bommo    QAC....sRGGVL.LAVSIDISNAFNTVP.WS.TILESLRFH..................
SLACS_Trybg    DFAt...kG----.SLAMLDGRNAYNAIS.RR.AILEAV---..................
Soliton1_Av    SLA.....MNTAA.AALFVDFSTAFNQLW.FN.GLWLKLMNL..................
Soliton2_Av    KNNm...aGNIPT.LAVYVDYQKAYDKVW.HK.GLLVKLKRL..................
Soliton3_Av    NLA.....ANMPT.LAIYVDYKKAYDKVW.HA.GLIVKLRDL..................
Soliton4_Av    ELA.....ANMPC.LALCFDFKKAYDAVW.HT.GTIVKLNRL..................
Soliton5_Av    NLD.....GNVPV.LGLYVDYKKAYDLMW.HK.GLIVKLHRM..................
Soliton6_Av    LTIa...aNNRPA.LIVFVDFMSAFDRMW.HP.ALISTLVKL..................
Soliton6a_Av   N-Ia..acN-RPA.LVIFVDFLSAFDRMW.FP.SLISTLMRL..................
Soliton6b_Av   T-Ia..acN-RPA.LAIFIDFLSAFDRMW.YP.MLIRNLIEL..................
Soliton7_Av    LMA.....NSSPV.ATIFVDFKAAFDQLW.FE.GCIGKLRRM..................
Soliton8_Av    SLM....sNSAPV.CSMFIDFRAAFDQIW.HC.GCVGKLRRM..................
Soliton9a_Av   IFS.....NSEPI.CTIFIDLKSAFDQIW.HS.GCIGKLKQL..................
Soliton9b_Av   ILC.....NSEPI.CTIFIDFKSAFDQLW.HS.GCIGKLRNI..................
Ta11_Arath     LRTnpackKKY--.MAIKTDMSKAYDRVE.WS.FLRALMLKM..................
Tad1_Neuro     --Ta..wkLGAVT.SLMLLDLKGAFDRVN.HR.WLLHTLWEM..................
TelKA1_Av      ---.....--ESK.FISTLDLRSGYWQVE.MD.---------..................
TelKA1a_Av     ---.....-----.FVSTLDLRSGYWQVE.MD.---------..................
TelKA2_Av      ---.....-----.FISTLDLRSGYWQVE.MD.---------..................
TelKA3a_Av     ---.....-----.FFSTLDLRSGYWQVE.MK.---------..................
TelKA3b_Av     ---.....-----.FFSTLDLRSGYWQVE.MD.---------..................
TelKA4_Av      ---.....---AC.YFSSMDLRSGFWQIE.LN.---------..................
TERT1_Calb     LTRf...gEIPKL.FILKFDMKECYDRLS.QP.VLMKKLEELfvd...............
TERT_Giain     Q--.....----I.YMVTTDMITAFESVS.VP.RLLYYISHYikq...............
TERT_Ratno     QTP.....R---M.YFVKADVTGAYDAIP.QG.KLVEVVANMial...............
TERT_Schpo     L-Khr.mfG-RKK.YFVRIDIKSCYDRIK.QD.LMFRIVKKKldt...............
Tf2_Schpo      ---.....-GST-.IFTKLDLKSAYHLIRv-R.---------..................
Tnt1_Tobac     ---.....-SLDL.EVEQLDVKTAFLHGDl-E.---------..................
TRAS1_Bommo    KLK.....EKRII.TIVSLDIEGAFDSAW.WP.ALEVRLAEE..................
TRS1_Trybr     --Cr..ptHQSRT.GAVFVDYK-AFDTVD.HD.KIAREMHRM..................
Tx1_Av         QRR.....IRDPI.GIVLWDQEKAFDRIN.HR.YLVGVLNAF..................
Ty3_Caeel      ---.....--GKK.LYTVFDMIAGFWQIP.LD.---------..................
Ty3_Yeast      ---.....-GNAQ.IFTTLDLHSGYHQIP.ME.---------..................
Vesta1a_Av     ---.....-TGYR.YFSKLDLKSGFYQIPiRE.---------..................
Vesta1b_Av     ---.....-EGYN.YFSKLDLKSGFYQIPiCD.---------..................
Vesta2_Av      ---.....-SGYK.FFSKLDMKSGFWQIP.IK.---------..................
Vesta3_Av      ---.....-AGYS.YFSKFDLRSGFWQLP.IN.---------..................
Vesta4a_Av     ---.....-MGYK.YFSKLDLKSGYHQFK.LP.---------..................
Vesta4b_Av     ---.....-KGFK.YFSKLDLKSGYHQFK.IP.---------..................
Vesta5_Av      ---.....-----.YYSKLDLKSGYFQIP.IK.---------..................
Vesta6a_Av     ---.....-GGHS.WFTKIDMKAGYHQIPiRN.---------..................
Vesta6b_Av     ---.....-----.IFSKLDLKSGYFQIPiHQ.---------..................
Vesta6c_Av     ---.....-----.YFTKLDLKSGYFQIPiAE.---------..................
Vesta7_Av      ---.....-----.LITKMDLRSGYHQIRiHP.---------..................
Vesta_Pr       ---.....-EGYK.YFSKLDLKSGFYQIPiRH.---------..................
YM40_Marpo     TS-.....-----.WMIEGDIKGYFDNID.HH.LLAGFIAEL..................
Zepp_Chlvu     ISYleathQPG--.VQVFLDFEKAFDRLD.RA.WIERCMAAV..................
AVAG|g2784.t1  QLRr..prRRRHS.AVILFDIKAAFDSVW.HD.GLIYKLNDL..................
AVAG|g2880.t1  ---.....-----.---------------.--.--------M..................
AVAG|g2881.t1  QRR.....IRDPI.GIVLWDQEKAFDRIN.HR.YLVGVLNAF..................
AVAG|g3281.t1  ---.....-AGYC.YFSKLDLKSGFYQIP.IR.---------..................
AVAG|g4497.t1  -TKg...yLKTTT.KFIVCDVKNLYTVIP.RD.GGREALMRFlekys.............
AVAG|g4504.t1  -GR.....LLPST.QFITFDVADLYTMIP.RN.GALEALGRFlvkt..............
AVAG|g4520.t1  --As..llSNTFT.PILFVDFLQAFDLLW.QE.GLLLKLKRL..................
AVAG|g5319.t1  ---.....--EKI.KMVSFDIVSLFTKVPlVR.TIQLILEQMygpehtciys........
AVAG|g7117.t1  IRTs...vFKPST.LFCTFDIRNLYTMLP.QD.---------..................
AVAG|g7810.t1  ---.....-----.---------------.--.---------..................
AVAG|g9368.t1  ---.....-----.FISTLDLRSGYWQVE.MD.---------..................
AVAG|g9621.t1  ---.....--SQI.KMMSFDITSLFTNVP.LD.RTIEIILDKlyglqhtcty........
AVAG|g9731.t1  QRDg...rLSIST.QFITFDVTDLYTMIP.RN.GSLEALGRFliktst............
AVAG|g9883.t1  ---.....-AGYS.YFSKFDLRSGFWQFP.IN.---------..................
AVAG|g10752.t1 ---.....-----.---------------.--.--KQLLDHH..................
AVAG|g12531.t1 ---.....LSNNT.KIVSFDVESLFTNILvNE.TIEIICNKLyytd..............
AVAG|g13418.t1 ---.....-AGYS.YFSTFDLKSGFWQFP.IN.---------..................
AVAG|g14926.t1 ---.....-----.FFSTLDLRSGYWQVE.MD.---------..................
AVAG|g15106.t1 ---.....-SGYK.FFSKLDMKSGFWQIP.IK.---------..................
AVAG|g17548.t1 ---.....-----.---------------.--.---------..................
AVAG|g17876.t1 ---.....-AKTN.KMISFDIESLFTNIP.VQ.QTIDIVCEKlyykn.............
AVAG|g18271.t1 ---.....-----.---------------.--.---------..................
AVAG|g18665.t1 ---.....-----.YFSKFDFKAGYFQVP.LD.---------..................
AVAG|g19195.t1 --Dg...cFTATT.KFITADMKDLYTMIP.RT.GALQALASFvekysk............
AVAG|g19202.t1 SSI....sLKQET.VLCTIDVADLYTMIPqVE.GVLSLKKMLd.................
AVAG|g19231.t1 QLRr..prRRRHS.AVILFYVKAAFDSVW.HD.GLMYKLNDL..................
AVAG|g19400.t1 ---.....-----.---------------.--.---------..................
AVAG|g20639.t1 ---.....-----.YFSKFNFKAGYFQVP.LD.---------..................
AVAG|g20752.t1 ---.....-----.---------------.--.---------..................
AVAG|g24320.t1 ---.....--GHS.YFTKLDLKSGYFQIP.IA.---------..................
AVAG|g25238.t1 ---.....-AGYS.YFSKFDLRSGFWQLP.IN.---------..................
AVAG|g25833.t1 SSI....sLKQET.VLCTIDVADLYTMIPkVE.GVLSLKKML..................
AVAG|g26894.t1 SLA.....MNTAA.AALFVDFSTAFNQLW.FN.GLWLKLMNL..................
AVAG|g27697.t1 ---.....--HAC.YFSSMDLRSGFWQIE.LN.---------..................
AVAG|g27752.t1 ---.....-----.------FKSAFDQLW.HS.GCIGKLRNI..................
AVAG|g28874.t1 KKS.....VDANV.TTLFVDFKSAFDMLW.HE.GCIGKFRRM..................
AVAG|g29204.t1 ---.....-----.-------------IS.LL.SCLGKLLEK..................
AVAG|g29538.t1 ---.....-----.IFSKLDLKSGYFQIPiHQ.---------..................
AVAG|g29599.t1 ---.....-----.------------NLK.HE.TLLCTIDKMld................
AVAG|g31245.t1 -ANg...lLKPTT.YLCTFDITDLYTMLP.QE.ESLDILTEFllv...............
AVAG|g33648.t1 STN.....LKQET.ILCTIDEADLYTMIPqVE.GVLSLKKILd.................
AVAG|g34967.t1 QLTa..esPRRHS.AVVLFDIKAAFDSL-.--.---------..................
AVAG|g36117.t1 ---.....-----.---------------.--.---------..................
AVAG|g36265.t1 ---.....-----.YFTTLDMKQGYWQVP.IE.---------..................
AVAG|g37413.t1 -RE.....FNKPL.FTCFIDISKAYDSVN.RD.LLWKVCRKY..................
AVAG|g41588.t1 NYE.....TSQET.KIYTFDITDLYTMIPqRE.AVLAICEFLgryg..............
AVAG|g41622.t1 ---.....YKNNQ.VMCSFDVDSLYTNVPvEE.AINIVVNNL..................
AVAG|g41624.t1 IRTs...mFKPST.LFCTFDIHNLYTMLP.QE.EALNTLVEFlyvhg.............
AVAG|g41938.t1 WSTi...nLRKET.LLCTIDVSDLYTMIPqVE.GILSLKKML..................
AVAG|g43421.t1 --N.....KSTPG.LMCSFDVSSLFTNIP.LD.KAIDIAIANvkky..............
AVAG|g43891.t1 ---.....-----.---------------.QD.EALNILVEFlhihg.............
AVAG|g43901.t1 -RDg...rLSTST.QFITFGVTDLYTMIP.RN.GSLEALGRFliktst............
AVAG|g44751.t1 SST....nLKQET.ILCTIDVADLYTMIPqVK.GVLSLKKILd.................
AVAG|g44946.t1 ---.....-----.---------------.--.---------..................
AVAG|g45942.t1 ---.....-----.---------------.--.---------..................
AVAG|g45968.t1 NGR.....FLPTT.LFVTADVANLYTMIP.RD.GAIFTLQKFlekyi.............
AVAG|g45972.t1 --Kg...lLKSST.LFCTFDIHNLYTMLP.QD.EALDILTEFlqihe.............
AVAG|g45982.t1 QLRr..prRRRHS.AAILFDIKAAFDSVW.HD.GLIYKLNDL..................
AVAG|g47218.t1 GLA.....LNTAN.AALFIDFKSAFNQLW.IK.GLWIKLRRL..................
AVAG|g47628.t1 WSS.....FRQET.ILCTIDIIDLYTMIP.QT.EGVLALKKMfd................
AVAG|g47632.t1 SQHg...yLKSTT.FFVTFDITDLYTMLP.QE.ESLKILGEFlqehg.............
AVAG|g47955.t1 ---.....-----.YFTKLDLKSGYFQIP.IA.---------..................
AVAG|g49413.t1 IFS.....NSEPI.CTIFIDLKSAFDQIW.HS.GCIGKLKQL..................
AVAG|g49711.t1 QRDg...rLSIST.QFLTFDVTDLYTMIP.RN.GS-------..................
AVAG|g49878.t1 RRA.....FNKPL.YMCFIDITKAYDSVN.RE.LLWKVCRSY..................
AVAG|g50392.t1 ---.....-----.YFTTLDLKSGYWQIP.ID.---------..................
AVAG|g50766.t1 ---.....-----.YFSKLDFQGGYHQVP.ID.---------..................
AVAG|g51209.t1 --Dg...cFTATN.KFITADVKDLYTMIP.RT.GALQALASFvekys.............
AVAG|g51213.t1 ---.....-----.---------------.--.--------M..................
AVAG|g51231.t1 WSIi...nLRKDS.LLCTIDVSDLYTMIPqVE.GVLSLKKMLd.................
AVAG|g52022.t1 ---.....-AGYC.YFSKLDLKSGFYQIP.IR.---------..................
AVAG|g52190.t1 RRA.....FSKPL.FMCFIDITKANGSVS.RE.LLWKVCRSY..................
AVAG|g52507.t1 ---.....-TGYR.YFSKLDLKSGFYQIP.IR.---------..................
AVAG|g52929.t1 --R.....LTPTT.NFITFDVTDLYTMIP.RD.GALVALQQFlnmha.............
AVAG|g53423.t1 TPA....aPNRPT.LGIFVDFKNAFDKM-.--.---------..................
AVAG|g53673.t1 --Nd...sLKPTT.YLCTFDITDLYTMLP.QE.ESLDILTEF..................
AVAG|g53836.t1 LMS.....NSAPV.CSMLIDFRAAFDQLW.NC.GCIGKLRRM..................
AVAG|g53965.t1 ---.....-----.YFTTLDMKQGYWQVP.IE.---------..................
AVAG|g54065.t1 -ANd...lLKPTT.YLCTFDITDLYTMLP.QE.ESLDILTEFlll...............
AVAG|g54068.t1 IRTs...vFKPST.LFCTFDIRNLYTMLP.QD.GALNIIVEFlhihv.............
AVAG|g54090.t1 ---.....-SGYK.FFSKLDMKSGFWQIP.IK.---------..................
AVAG|g54300.t1 NTC.....LLPTT.QFITFDITGLYAMIP.RN.GALEVLGRF..................
AVAG|g54540.t1 ---.....-----.---------------.--.---------..................
AVAG|g54545.t1 --R.....LTPTT.NFITFDVNDLYTMIP.RD.GALVALQQFlnmha.............
AVAG|g54562.t1 ---.....-----.YYSKLDLKSGYFQIP.IK.---------..................
AVAG|g54563.t1 ---.....-----.YYSKLDLKSGYFQIP.IK.---------..................
AVAG|g54680.t1 ---.....---AC.YFSSMDLRSGFWQIE.LN.---------..................
AVAG|g55017.t1 GH-.....IISTT.KFITIDVENLYTMIP.RQ.GALEALARFcmkys.............
AVAG|g55025.t1 ANH.....LTPNT.YFVTFEVLNLYSQIN.HS.SLLLALNQFsrsqt.............
AVAG|g55033.t1 VRTg...lFKSST.LFCTFDIRNLYTMLP.QD.EALNILVEFlhvhg.............
AVAG|g55091.t1 QLHr..leRRRHS.AVIFFDIKAAFDSVW.HD.GLIYKLYDL..................
AVAG|g55161.t1 -LE.....KNKTY.VKCSFDVESLYTNVP.VK.EAIEIVLDYmye...............
AVAG|g55490.t1 IRTd...iFKPST.LFCTFDIHNLYTMLP.QE.EALNTLVEFlyvhg.............
AVAG|g55534.t1 ---.....--NGK.RFTKIDLSDAYLQIE.LD.---------..................
AVAG|g55627.t1 ---.....-----.FVSTLDLRSGYWQVE.MD.---------..................
AVAG|g55828.t1 EFS.....NSVNH.TMVSFDIDNLYTNVP.VQ.EAIKITLDMifkt..............
AVAG|g55891.t1 QLRr..prRRRHS.AVILFDIKAAFDSVW.RD.GLIYKLNDL..................
AVAG|g56089.t1 ---.....--GAT.VFSRLDLKSGYHQIR.IK.---------..................
AVAG|g56102.t1 ---.....--SQI.KMMSFDITSLFTNVP.LD.RTIEIILDKlyglqhtcty........
AVAG|g56265.t1 WSRt...nLRRET.SLCTIDIIDLYTMIPqVE.GVLA-LKKMl.................
AVAG|g56387.t1 ANDg...hLKPNT.LFCTFDINNLYTMLP.QQ.ESLEILVEPl.................
AVAG|g56431.t1 ---.....--GHS.YFTKLDLKSGYFQIP.IA.---------..................
AVAG|g56442.t1 -LE.....KEKTY.IKCSFDVESLYTNVP.VK.EAIGVTLDYmye...............
AVAG|g56702.t1 ---.....-----.YFSKFDFKAGYFQVP.LD.---------..................
AVAG|g56912.t1 ---.....-----.------FKSAFDQLW.HS.GCIGKLRNI..................
AVAG|g57087.t1 NQNg...yFKPST.LFVTFDINNLYTMLP.QE.DSLKILEQFlhehh.............
AVAG|g57090.t1 SDR.....LRSST.IFITFDVTDLYTMIP.RD.GFLTALGHFlerh..............
AVAG|g57456.t1 ---.....-----.FFSTLDLRSGYWQVE.MK.---------..................
AVAG|g57461.t1 ---.....-----.LITKMDLRSGYHQIRiHP.---------..................
AVAG|g57464.t1 QLRr..prRRRHS.AVILFDIKAAFDSVW.HD.GLINKLNDL..................
AVAG|g57502.t1 ---.....-----.---------------.--.---------..................
AVAG|g57513.t1 ---.....-EGYN.YFSKLDLKSGFYQIPiCD.---------..................
AVAG|g57555.t1 --G....fFKTTT.QFITMDVENLYTMIP.RD.GALEALIRFldkhs.............
AVAG|g57568.t1 --R.....LKPST.LFCTFDIHNLYTMLP.QD.EALDILIEFlqthg.............
AVAG|g57677.t1 TNN.....LHQET.ILCTIDVIDLYTMIPqVE.GVLALRKMFd.................
AVAG|g57867.t1 ---.....-NMND.MMISLDVESLFTNVP.VH.EAVDLATKIil................
AVAG|g57868.t1 ---.....--SQI.KMISFDITSLFTNVP.LN.RTIQIILDKlygpehtcty........
AVAG|g58290.t1 ---.....-----.--------KAFDSVP.HE.SIFRALTRH..................
AVAG|g58370.t1 ---.....--SQI.KMISFDITSLFTNVP.LN.RTIQIILDKlygpehtcty........
AVAG|g58420.t1 ---.....-KGYH.YFSKLDLKSGYHQFR.LP.---------..................
AVAG|g58625.t1 SSI....kLRQDT.ILCSIDVIDLYTMIPqVE.GVFSLKKMLd.................
AVAG|g58632.t1 VANg...yLKPTT.YLCTFDITDLYTMLP.QE.ESLDILTEFllkhg.............
AVAG|g58646.t1 ---.....--SYY.KMVSFDISSLYTNIP.LD.ETIEIIIRIly................
AVAG|g59308.t1 EKKg...lLKPST.LFCTFDIHNLYTMLP.QD.EALNTLVEFlaing.............
AVAG|g59311.t1 --Kg...lLKSST.LFCTFDIHNLYTMLP.QD.EALDILIEFlqihe.............
AVAG|g59315.t1 WSSv...sLKQET.VLCTIDVADLYTMIPqIE.GVLSLKKMLd.................
AVAG|g59390.t1 ---.....--GSK.YFSKLDFQGGYHQVP.ID.---------..................
AVAG|g59425.t1 L--.....LKSST.LFCTFDIHNLYTMLP.QD.EALDILTEF..................
AVAG|g59426.t1 ---.....-----.---------------.--.---------..................
AVAG|g59438.t1 KGY.....FKSST.FFVTFDINNLYTMLP.QE.ESLKILGQFlhehq.............
AVAG|g59490.t1 ---.....-----.YFSKFDFKAGYFQVP.LD.---------..................
AVAG|g59699.t1 TIA....aNNRPA.LIVFVDFMSAFDRMW.HP.ALISTLVKL..................
AVAG|g59733.t1 WSIn...nLKHET.LLCTIDVTDLYIMITqVE.GVLSLKKMLd.................
AVAG|g59820.t1 TANg...sLKPTT.YLCTFDITDLYTMLP.QE.ESLNILTEFlleyg.............
AVAG|g59869.t1 ---.....-NNGE.KFTKLDLTDAYLQVE.LD.---------..................
AVAG|g59994.t1 ---.....-----.---------------.--.---------..................
AVAG|g59996.t1 NSS.....L-SIH.KMISLDVESLFTNISvTR.TINIICRKLywid..............
AVAG|g60026.t1 ---.....-----.---------------.--.---------..................
AVAG|g60033.t1 -RDg...rLSTST.QFITFNVNDLYTMIP.RN.GSLEALGRFlikt..............
AVAG|g60149.t1 ---.....-----.FFSTLDLRSGYWQVE.MD.---------..................
AVAG|g60155.t1 -LE.....KEKTY.IKCSFDVESLYTNVP.VK.KAIEITLDYmyk...............
AVAG|g60157.t1 ---.....-----.YYTTIDFKSGYFQVG.LD.---------..................
AVAG|g60162.t1 ---.....-----.YYTTIDFKSGYFQVG.LD.---------..................
AVAG|g60413.t1 --It...kLNKES.LLSTIDVTDLYTMIPqIE.GVLTL-KQMld................
AVAG|g60415.t1 SSK....nLKQET.VLCTIDVADLYTMIPqVE.GVLSLKKMMn.................
AVAG|g60431.t1 IRNg...yLNSST.LFVTFDINNLYTILP.QE.ESLMILGQFlre...............
AVAG|g60434.t1 NGR.....LRSTT.IFITFDVTDLYTMIP.HD.GFLIALGSFlerh..............
AVAG|g60526.t1 ---.....-----.---------------.--.---------..................
AVAG|g60569.t1 ---.....IDDNE.LMLSFDIEQLYPNVP.VS.EAIEIAVELifqn..............
AVAG|g60719.t1 ---.....-KQET.LLCTIDVADLYTMIP.QV.GGVLYLKKMld................
AVAG|g60727.t1 ---.....-----.YFSKFDFKAGYFQVP.LD.---------..................
AVAG|g61017.t1 S--.....QHANK.KMISFDVTSLFTNVP.LT.YTIDIILDHmyptcpsv..........
AVAG|g61183.t1 QLRr..prRRRHS.AVILFDIKAAFDSVW.HD.GLIYKLNDL..................
AVAG|g61225.t1 L--.....--SIH.KMISFDVESLFTNIP.AD.RTIHIIREKlywtd.............
AVAG|g61316.t1 ---.....--APV.CSMFIDFRAAFDQIW.HC.GCVGKLRRM..................
AVAG|g61393.t1 ---.....-----.FFSTLDFRSGYWQVE.MD.---------..................
AVAG|g61434.t1 AID.....KQIPI.YITFIDFKKSFDSIN.RQ.TMFDILRHC..................
AVAG|g61441.t1 ---.....-----.---------------.--.---------..................
AVAG|g61561.t1 ---.....-----.---------------.--.---------..................
AVAG|g61564.t1 S-Rt...nLRRET.SLCTIDIIDLYTMIPqVE.GVLA-LKKMl.................
AVAG|g61580.t1 KGY.....FKSST.LFVTFDINNLYTMLP.QE.ESLKILGEFlhehk.............
AVAG|g61617.t1 SIE.....VKHDL.YLCFLDYTKAFDKVK.HD.SLFQILEKL..................
AVAG|g61629.t1 --R.....LTPTT.NFITFDVTDLYTMIP.RD.GALVALQQFlnmha.............
AVAG|g61717.t1 ---.....YKNNQ.VMCSFDVDSLYTNVPvEE.AINIVVNNL..................
AVAG|g61718.t1 ---.....-----.-------------MW.HP.ALISTLVKL..................
AVAG|g61761.t1 ---.....-----.---------------.--.---------..................
AVAG|g62187.t1 ---.....-SGYK.FFSKLDMKSGFWQIP.IK.---------..................
AVAG|g62222.t1 --Qg...fFNSTT.KFVIADVKNLYTMVP.RD.GAILVLAKFlekyak............
AVAG|g62267.t1 QLTa..ksMRRHS.AVVLFDIKAAFDSVW.HD.GLIYKLDDL..................
AVAG|g62384.t1 IGR.....LTPTT.SFITFDVTNLYTMIP.RD.GSLLALEHFlnkha.............
AVAG|g62433.t1 ---.....IDDNE.LMLSFDIEQLYPNVP.VS.EAIEIAVELifqn..............
AVAG|g62434.t1 ---.....-----.YFSSMDLRSGFWQIE.LN.---------..................
AVAG|g62440.t1 ---.....-----.-------------LW.HD.GCIGKFRRM..................
AVAG|g62443.t1 ---.....-----.---------------.--.---------..................
AVAG|g62444.t1 ---.....LAKNN.KMISFDIESLFTNIP.VQ.QTIDIVCDKlyytn.............
AVAG|g62548.t1 LMS.....NSAPV.CSMLIDFRAAFDQLW.HC.GCIGKLRRM..................
AVAG|g62585.t1 ---.....-----.FISTLDLRSGYWQVE.MD.---------..................
AVAG|g62677.t1 ---.....-GGHS.WFTKIDMKAGYHQIP.IR.---------..................
AVAG|g62739.t1 IRTg...vFKPST.LFCTFDIRNLYTMLP.QD.EALNILVEFlhing.............
AVAG|g62892.t1 ---.....-----.YFSKFDFKAGYLQVP.LD.---------..................
AVAG|g62989.t1 VRTg...lFKSST.LFCTFDIRNLYTMLP.QD.EALNILVEFlhvhg.............
AVAG|g62994.t1 ---.....-----.---------------.--.----ILTEFllehg.............
AVAG|g63062.t1 NYK.....TSEET.KIYTFDITDLYTMIP.QR.---------..................
AVAG|g63064.t1 ---.....NMNEH.KLLSYDAISLFTNVPlQK.TINFILEEKygsfcdckivkt......
AVAG|g63067.t1 ---.....LTSST.TFISMDVTDLYTMIP.QE.G--------..................
AVAG|g63121.t1 WSIi...nLRKDS.LLCTIDVSDLYTMIPqVE.GVLSLKKML..................
AVAG|g63136.t1 LMS.....NSAPV.CSMFIDFRAAFDQIW.HC.GCVGKLRRM..................
AVAG|g63220.t1 ---.....TSEET.KIYTFDITDLYAMIP.QReAVLAV----..................
AVAG|g63313.t1 IRTs...mFKPST.LFCTFDIHNVYTMLP.QE.E--------..................
AVAG|g63346.t1 ---.....-----.---------------.--.---------..................
AVAG|g63464.t1 -RDg...rLSIST.QFITFDVTDLYTMIP.RN.GSLEALGQFliktst............
AVAG|g63514.t1 L--.....LKPST.LFCTFDIHNLYTMLP.QD.ETLNILMDFlhihg.............
AVAG|g63549.t1 ---.....-STST.QFITFNVNDLYTMTP.RN.GSLE-----..................
AVAG|g63595.t1 ANKg...lMKSST.LFCTFDIHNLYTMLP.QD.EALNILLEFlhahg.............
AVAG|g63604.t1 L--.....LKPST.LFCTFDIHNLYTMLP.QD.ETLNILMDFlhthg.............
AVAG|g63746.t1 ---.....-SGYK.FFSKLDMKSGFWQIP.IK.---------..................
AVAG|g63749.t1 ---.....-MGYK.YFSKLDLKSGYHQFK.LP.---------..................
AVAG|g63891.t1 ---.....-----.---------------.--.---------..................
AVAG|g63929.t1 ---.....-----.---------------.--.---------..................
AVAG|g64032.t1 YRDs..grLLPTT.LFVTADVANLYTMIP.RD.GAIFVLQNFlnkha.............
AVAG|g64035.t1 GF-.....FNSTT.IFVTADVKDLYTMIP.RQ.GAILALMRFlekyak............
AVAG|g64037.t1 ---.....-----.--------KAFDSVP.HE.SIFRALTRH..................
AVAG|g64038.t1 ---.....-----.---------------.--.---------..................
AVAG|g64039.t1 QLTa..ksMRRHS.AVVLFDIKAAFDSVW.HD.GLIYKLDDL..................
AVAG|g64070.t1 TKKg...lLKPTT.LFCIFDIRNLYTMLP.QD.EALNILIDFlythg.............
AVAG|g64160.t1 --It...kLNKES.LLSTIDVTDLYTMIPqIE.GVLTL-KQMld................
AVAG|g64167.t1 ---.....---ST.LFCTFDIHNLYTMLP.QE.EALNTLVEFlyvhg.............
AVAG|g64178.t1 ---.....-----.--------------N.HE.KLWSVLLEM..................
AVAG|g64373.t1 ---.....-----.YFSKFDFKAGYFQVP.LD.---------..................
AVAG|g64434.t1 ITK.....LNKET.LLSTIDVTDLYTMIPqIE.GVLTLKQMLd.................
AVAG|g64435.t1 ---.....-----.---------------.--.------LDY..................
AVAG|g64494.t1 ---.....-----.YYTTIDFKSGYFQVG.LD.---------..................
AVAG|g64526.t1 -RDg...rLSTST.PFITFDVTDLYTMIP.RN.GSLE-----..................
AVAG|g64648.t1 QLRr..prRRRHS.AVILFDIKAAFDSVW.HD.GLIYKLNDL..................
AVAG|g64730.t1 SNE....nLKQET.VLCTIDVADLYTMIPqVE.GVLSLKKML..................
AVAG|g64743.t1 NGR.....LRSTT.IFITFDVTDLYTMIP.HD.GFLIALGSFlerh..............
AVAG|g64756.t1 ---.....-----.FVSTLDLRSGYWQVE.MD.---------..................
AVAG|g64785.t1 --R.....LKPST.LFCTFDIHNLYTMLP.QD.EALDILIEFl.................
AVAG|g64856.t1 ---.....---ST.LFCTFDIHNLYTMLP.QE.EALNTLVEFlyvhg.............
AVAG|g64877.t1 IRTs...mFKPST.LFCTFDIHNLYTMLP.QE.EALNTLVEFlyvhg.............
AVAG|g64890.t1 QLR.....-RRHS.AVILFDIKAAFDSVW.HD.GLIYKLNDL..................
AVAG|g64996.t1 ---.....-----.---------------.--.---------..................
AVAG|g64998.t1 QLRr..prRRRHS.AVILFDIKAAFDSVW.HD.GLIYKLNGL..................
AVAG|g65071.t1 IRTg...mFKPST.LFCTFDIHNLYTMLP.QE.EALNTLIEFlyvng.............
AVAG|g65074.t1 ---.....-----.---------------.--.---------..................
AVAG|g65126.t1 NGR.....LRSTT.IFITFDVTDLYTMIP.HD.GFLIALGSFlerh..............
AVAG|g65133.t1 ARL.....NKNSI.YACLVDVSKAFDSVS.HQ.SIVRALTMN..................
AVAG|g65135.t1 ---.....-NNGE.KFTKLDLTDAYLQVE.LD.---------..................
AVAG|g65139.t1 ---.....-----.---------------.--.---------..................
AVAG|g65147.t1 ---.....-----.-------KFGFDSLW.HD.GLIYKMRDF..................
AVAG|g65153.t1 ---.....-STST.QFITFNVNDLYTMTP.RN.GSLEALGRFliktst............
AVAG|g65164.t1 ---.....---ST.LFCTFDIHNLYTMLP.QE.EALNTLVEFlyvhg.............
AVAG|g65246.t1 ---.....-KGFK.YFSKLDLKSGYHQFK.IP.---------..................
AVAG|g65248.t1 --R.....LSIST.QFITFDVTDLYTMIP.RN.GSLEALGRFliktst............
AVAG|g65270.t1 IRTg...vFKPST.LFCTFDIRNLYTMLP.QD.EALNILVEFlhing.............
AVAG|g65324.t1 ---.....-----.---------------.--.---------..................
AVAG|g65348.t1 IRTs...mFKPST.LFCTFDIHNLYTMLP.QE.---------..................
AVAG|g65391.t1 QLRr..pgLRRHS.AVILFDIKAAFDSVW.HD.GLIYKLNDL..................
AVAG|g65401.t1 -RDg...rLSTST.QFITFDVTDLYTMIP.RN.GSLEALGRFliktst............
AVAG|g65402.t1 ---.....-----.-------------MW.YD.GCIGKFRRM..................
AVAG|g65405.t1 QLRr..prRRRHS.AVILFDVKAAFDSVW.HD.GLIYKLNDL..................
AVAG|g65414.t1 --Nd...sLKPTT.YLCTFDITDLYTMLP.QQ.ESLDILTEFllv...............
AVAG|g65416.t1 QLRr..prRRRHS.AVILFDIKAAFDSVW.HD.GLIYKLNGL..................
AVAG|g65422.t1 ---.....-----.YYTTIDFKSGYFQVG.LD.---------..................
AVAG|g65434.t1 IRTs...mFKPST.LFCTFDIHNLYTMLP.QE.EALNTLVEFlyihg.............
AVAG|g65443.t1 IFS.....NSEPI.CTIFIDLKSAFDQIW.HS.GCIGKLKQL..................
AVAG|g65451.t1 QLRr..prRRRHS.AVILFDIKAAFDSVW.HD.GLIYKLNGL..................
AVAG|g65487.t1 QRR.....IRDPI.GIVLWDQEKAFDRIN.HQ.YLVGVLNAF..................
AVAG|g65512.t1 QLRr..prRRRHS.AVILFDIKAAFDSVW.HD.GLIYKLNGL..................
AVAG|g65536.t1 -RDg...rLSIST.QFITFDVTDLYTMIP.RN.GSLEALGRFliktst............
AVAG|g65566.t1 SSI....sLKQET.VLCTIDVADLYTMIPqVE.GVLSLKKMLd.................
AVAG|g65612.t1 ---.....-----.YYTTIDFKSGYFQVG.LD.---------..................
AVAG|g65664.t1 ARL.....NKNPI.YACLVDVSKAFDSVS.HQ.SIVRALTMN..................
AVAG|g65677.t1 IRTs...mFKPST.LFCTFDIHNLYTMLP.QE.EALNTLVEFlyvhg.............
AVAG|g65693.t1 -RDg...rLSIST.QFITFDVTDLYTMIP.RN.GSLEALGRFliktst............
AVAG|g65696.t1 QLR.....-RRHS.AVILFDIKAAFDSVW.HD.GLIYKLNDL..................
AVAG|g65705.t1 SSK....nLKQET.VLCTIDVADLYTMIPqVE.GVLSLKKMMn.................
AVAG|g65751.t1 -RDg...rLSTST.QFITFDVTDLYTMIP.RN.GSLEALGRFliktst............
AVAG|g65760.t1 QLTa..ksMRRHS.AVVLFDIKAAFDSVW.HD.GLIYKLDDL..................
AVAG|g65784.t1 ---.....-----.---------------.--.---------..................
AVAG|g65790.t1 ---.....-----.---------------.--.---------..................
AVAG|g65894.t1 ---.....-----.---------------.--.---------..................
AVAG|g65937.t1 QLTa..ksMRRHS.AVVLFDIKAAFDSVW.HD.GLIYKLDDL..................
AVAG|g65943.t1 QRDg...rLSIST.QFITFDVTDLYTMIP.RN.GSLEALGRFliktst............
AVAG|g65947.t1 QLRr..prRRRHS.AVILFDIKAAFDSVW.HD.GLIYKLNDL..................
AVAG|g65958.t1 NGR.....LRSTT.IFITFDVTDLYTMIP.HD.GFLIALGSFlerh..............
AVAG|g65978.t1 ---.....-----.---------------.--.---------..................
AVAG|g65983.t1 IRTs...mFKPST.LFCTFDIHNLYTMLP.QE.EALNTLVEFlyvhg.............
AVAG|g66003.t1 IRTg...mFKPST.LFCTFDIHNLYTMLP.QE.EALNTLIEFlyvhg.............
AVAG|g66010.t1 ---.....-----.YFSKFDFKAGYFQVP.LD.---------..................
AVAG|g66012.t1 QLRr..prRRRHS.AVILFDIKAAFDS--.--.---------..................
AVAG|g66049.t1 QLRr..prRRRHS.AVILFDIKAAFDSVW.HD.GLIYKLNDL..................
AVAG|g66074.t1 NGR.....LRSTT.IFITFDVTDLYTMIP.HD.GFLIALGSFlerh..............
AVAG|g66076.t1 QLHr..leRRRHS.AVIFFDIKAAFDSVW.HD.GLIYKLYDL..................
AVAG|g66109.t1 IRTs...mFKPST.LFCTFDIHNLYTMLP.QE.EALNTLVEFlyvhg.............
AVAG|g66121.t1 ---.....----Y.KMNLYETRTTSPTIK.RD.---------..................
AVAG|g66144.t1 QLRr..prRRRHS.AVILFDIKAAFDSVW.HD.GLIYKLNDL..................
AVAG|g66145.t1 QLRr..prRRRHS.AVILFDIKAAFDSVW.HD.GLINKLNDL..................
AVAG|g66157.t1 WSRt...nLRRET.SLCTIDIIDLYTMIPqVE.GVLA-LKKMl.................
AVAG|g66158.t1 STN....nLHQET.ILCTIDVIDLYTMIPqVE.GVLALRKMFd.................
AVAG|g66212.t1 VRTg...lFKSST.LFCTFDIRNLYTMLP.QD.EALNILVEFlhvhg.............
AVAG|g66313.t1 ---.....-----.------FKSAFDQLW.HS.GCIGKLRNI..................
AVAG|g66316.t1 -ANg...lLKPTT.YLCTFDITDLYTMLP.QE.ESLDILTEFll................
AVAG|g66343.t1 ---.....---ST.LFCTFDIHNVYTMLP.QE.EALNTLVEFlyvhg.............
AVAG|g66367.t1 ---.....-----.---------------.--.---------..................
AVAG|g66433.t1 ---.....-----.---------------.--.---------..................
AVAG|g66436.t1 IGR.....LTPTT.NFITFDVTDMYTMIP.RD.GALVALQQFlnmha.............
AVAG|g66494.t1 --Yl...sNNSPV.TTLFVDFKSAFDMFW.RD.GCIGKFRRM..................
AVAG|g66680.t1 ---.....-----.FVSTLDLRSGYWQVE.MD.---------..................
AVAG|g66744.t1 --Kg...lLKSST.LFCTFDIHNLYTMLP.QD.EALDILIEFlqihe.............
AVAG|g66803.t1 -RDg...rLSIST.QFITFDVTDLYTMIP.RN.GSLEALGRFliktst............
AVAG|g66812.t1 --Kg...lLKSST.LFCTFDIHNLYTMLP.QD.EALDILIEFlqi...............
AVAG|g66871.t1 QRDg...rLSIST.QFITFDVTDLYTMIP.RN.GSLEALGRFliktst............
AVAG|g66885.t1 ---.....-----.---------------.--.---------..................
AVAG|g66945.t1 ---.....-TQAT.YFSKFDFKAGYFQVP.LD.---------..................
AVAG|g66967.t1 WSIi...nLRKDS.LLCTIDVSDLYTMIPqVE.GVLSLKKML..................
AVAG|g66994.t1 ---.....-----.---------------.--.---------..................
AVAG|g67112.t1 ---.....-----.---------------.--.---------..................
AVAG|g67159.t1 ARL.....NKNPI.YACLVDVSKAFDSVS.HQ.SIVRALTMN..................
AVAG|g67163.t1 --R.....RRRHS.AVILFDIKAAFDS--.--.---------..................
AVAG|g67202.t1 ---.....-----.---------------.--.---------..................
AVAG|g67427.t1 --Kg...lLKSST.LFCTFDIHNLYTMLP.QD.EALDILIEFlqihe.............
AVAG|g67510.t1 ---.....-----.---------------.--.------IQHklvirltdkghhfyigpa
AVAG|g67552.t1 ---.....-----.---------------.--.---------..................
AVAG|g67665.t1 QLHr..leRRRHS.AVIFFDIKAAFDSVW.HD.GLIYKLYDL..................
AVAG|g67676.t1 IGR.....LTPTT.NFITFDVTDLYTMIP.RD.GALVALQQFlnmha.............
AVAG|g67699.t1 ---.....-----.---------------.--.---------..................
AVAG|g67771.t1 LMS.....NSSPV.CTIFIDFRSAFDQLW.HL.GCIGKLRRL..................
AVAG|g67795.t1 IRTs...mFKPST.LFCTFDIHNLYTMLP.QE.EALNTLVEFlyihg.............
AVAG|g67853.t1 ---.....GSGYK.FFSKLDMKSGFWQIP.IK.---------..................
AVAG|g67916.t1 QLRr..prRRRHS.AVILFDIKEAFDSVW.HD.GLIYKLNDL..................
AVAG|g67921.t1 ---.....--SQI.KMMSFDITSLFTNVP.LD.RTIEIILDKlyglqhtcty........
AVAG|g67977.t1 ---.....---ST.LFCTFDIHNLYTMLP.QE.EALNTLVEF..................
AVAG|g68096.t1 IRTs...mFKPST.LFCTFDIHNLYTMLP.QE.---------..................
AVAG|g68192.t1 QLR.....-RRHS.AVILFDIKAAFDSVW.RD.GLIYKLNDL..................
AVAG|g68289.t1 QLRr..prRRRHS.AVILFDIKAAFDSVW.HD.GLIYKLNDL..................
AVAG|g68313.t1 ---.....-----.---------------.--.---------..................
AVAG|g68431.t1 IRTs...mFKPST.LFCTFDIHNLYTMLP.QE.EALNTLVEF..................
AVAG|g68452.t1 ---.....-----.---------------.--.---------..................
AVAG|g68590.t1 IRTs...mFKPST.LFCTFDIHNLYTMLP.QE.EALNTLVEFlyvhg.............
AVAG|g68773.t1 ---.....-----.---------------.--.---------..................
AVAG|g68790.t1 ---.....-KSST.LFCTFDIHNLYTMLP.QD.EALDILTEFlqihe.............
AVAG|g68937.t1 ---.....-----.YFSKFDFKAGYFQVP.LD.---------..................
AVAG|g69049.t1 QLRr..prRRRHS.AVILFDIKAAFDSVW.HD.GLIYKLNDL..................
AVAG|g69117.t1 ---.....-AGYS.YFSKFDLRSGFWQFP.IN.---------..................
AVAG|g69153.t1 QLRr..prRRRHS.AVILFDIKAGFDS--.--.---------..................
AVAG|g69166.t1 ---.....-----.---------------.--.---------..................
AVAG|g69229.t1 ---.....-----.YFSKFDFKAGYFQVP.LD.---------..................
AVAG|g69303.t1 ---.....-----.YYTTIDFKSGYFQVG.LY.---------..................
AVAG|g69349.t1 QLRr..psRQRHS.AVILFDIKAAFDSVW.HD.GLIYKLNDL..................
AVAG|g69380.t1 ---.....-----.---------------.--.---------..................
AVAG|g69385.t1 -GR.....LLPST.QFITFDVADLYTMIP.RN.GALEALGRFlvkt..............
AVAG|g69943.t1 QRDg...rLSIST.QFITFDVTDLYTMIP.RN.GSLE-----..................
AVAG|g69964.t1 V--.....---AK.WFVKT--NNLF-VVS.LG.TWVSKSKRG..................
AVAG|g70022.t1 --R.....LKPST.LFCTFDIHNLYTMLP.QD.EALDILIEFl.................
AVAG|g70926.t1 ---.....-----.---------------.--.-ALNILVEFlhvhg.............
AVAG|g71151.t1 ---.....-----.---------------.--.---------..................
AVAG|g71211.t1 --R.....LSIST.QFITFDVTDLYTMIP.RN.GSLEALGRFliktst............
AVAG|g71451.t1 ---.....-----.---------------.--.---KMLDHL..................
AVAG|g72334.t1 ---.....-----.YFSKFDFKAGYLQVP.LD.---------..................
AVAG|g72405.t1 ---.....-----.---------------.--.---------..................
AVAG|g74587.t1 ---.....----T.YFSKFDFKAGYLQVP.LD.---------..................
AVAG|g75658.t1 ---.....-----.---------------.--.---------..................
AVAG|g76163.t1 --V....sLEQET.VLCTIDVADLYTMIPqIE.GVLSLKKMLd.................
AVAG|g76313.t1 ---.....--SYY.KMVSFDISSLYTNIP.LD.ETIEIIIRI..................
AVAG|g79687.t1 ---.....-----.---------------.--.---------..................
AVAG|g79714.t1 ---.....-----.---------------.--.---------..................
                                                                           

AI1M_Yeast     ...................ISDKGF.IDLV..-YKLLRA-GYIDEKGTYHK.pM.--.--
Athena_Av      .................hqCTHSNGiSIDT..IIELARMVLQKNVFVHD--..N.KFyRQ
Athena_Hc      ...................------.----..-------------------..-.--.--
Athena_Pr      ...................------.----..-------------------..-.--.--
AthenaL2_Av    ................nlkQI----.DGQK..IEVIIR-LARFVMTNNYFK.yNgQYyHQ
AthenaL3_Av    ..................dYLQLKEiKGLK..IEAIIRLA-RYVIKNNYFS.yNgQYyHQ
AthenaM_Av     ..................eEHNLKQ.IDGI..KKEIILALTRFVISNNYFY.fDgSYyKQ
AthenaO_Av     ..............idqiqEVKTST.ILLL..------ARYVMKNNYFV-Y.gN.NYyKQ
BEL_Drome      ...................-----PhTN-F..QRIVWR---TTENEPLLHF..-.--.RL
Cer1_Caeel     ...................-----EkSKEI..TAFAI---------GSELF..-.--.EW
Cercyon_Sm     ................tndENLAKYtKL-Q..SQSLLELMDLCLTTYFQF-..NnKIyKQ
COB3_Marpo     ...................IQDNRL.ESTL..-NQMWNAK-IMDVELGG--..-.--.--
COI1_Podan     ...................FQDQRF.IDLY..-WKMVKA-GYVEFDKDKSS.iI.--.--
Copia_Drome    ...................-----EeIYMR..LPQGI-------SCNSDNV..-.--cKL
CRE1_Crifa     ...................YAEQRLkPIWG..VVKVALGGPGFLGVYRDGC.lKgNLwS-
CRE2_Crifa     ...................QPELRF.AFGV..-VNLSLGAAGELALYENGA.kIhAL.KS
CZAR_Tcruzi    ...................---TAWsPLWR..VTRLLLGTEGLVGFYEKGQ.lVhS-wKS
DIRS1_Dictyo   ...................-----PqYRDL..FRFVW---------KGSHY..-.--.RW
Doc_Drome      ...................LPQNTH.KLLK..-SYLYNRVFAIR-CDTS-T..SrDC.AI
dpol_DHBV      ...................-----PaSSSR..LAVSD--------GQRVYY..-.--.--
dpol_HBV       ...............hqygTLPNLHdSCSR..NLYVSLMLLFKTFGRKLHL.yShPIiMG
DRE_Dictyo     ...................KLPLKM.VLTI..-MNLLNESETSVYINNSLS.kSfTS.--
EC67_Ecoli     ...................LSNQDFlLNPV..VATTLAKA----ACYNG--..-.--.--
EC86_Ecoli     ...................FHSLGY.NRLI..-SSVLTKI-----------..-.--cCY
EC107_Ecoli    ...................FRQAQL.PRNV..-VTML----TWICCYND--..-.--.--
GilM_Giain     ...................GVVQPT.VAYI..ES--FL-AARHSS---D--.lP.--.AV
Gypsy_Drome    ...................-----EhDREK..TSFSV---------NGGKY..-.--.EF
Hebe1_Av       ...................RLPC-F.IINY..LISFLSNRTA-AIEIENIL..S.RPfNL
Hebe2_Av       ...................RLPRYM.VRYL..-ISFLQNRTA-AIELENVL..SrSF.QL
Hebe7_Av       ...................RLPC-F.IINY..LISFLSNRTA-AIEIENIL..-sRPfNL
Hebe8_Av       ...................RLPCFI.INYL..-ISFLSNRTAT-IEIENIL..S.RPfNL
Hebe10_Av      ...................RLPC-F.IINY..LISFLSNR-TVAIEIENIL..S.RPfYL
I_Drote        ...................KTGPKI.INYI..QNFMINR--KIIVRVGPHT..S.SPlPL
Jockey_Drome   ...................FPPQ-L.YL-V..VKSFLEERT-FHVSVDGYK.sSiKP.-I
Juno1_Av       ...................-----ArDRPK..TAFST---------RDQHY..-.--.-Q
Juno2_Av       ...................----KA.DRPK..TAFST---------RDGHF..-.--.-Q
Juno3_Av       ...................-----EsDKPK..TAFVTRDML-------WEY..-.--.--
Juno4_Av       ...................-----ArDRPK..TAFST---------RDQHY..-.--.-Q
Juno4a_Av      ...................-----EkDKQK..TAFVTSEG----LFE----..-.--.--
Juno4b_Av      ...................-----EqDKKK..TAFVTSDG-----LYE---..-.--.--
Lian_Aedae     ...................GLPTMI.TNWI..-HQMLKNRHLFSTLRQAAI..-.RKlSV
LINE1_Human    ...................GIDGTY.LKII..-RAIYDKPTANIILNGQKL.eApPL.--
LINE1_Wolf     ...................GIEGTF.LD-I..LKAIYEKPTANIILNGEAL.gAfP-.-L
LtrA_Lacla     ...................IKDMKM.SQLI..-YKFLKA-GYLENWQYHKT..-.--.--
Mag_Av         ...................---NDS.KKLV..---VI-------NTPLGLY..-.--.-Q
Maui_Takru     ..................iGIKGTA.LDWF..-RSYLSDRYQFAHVHGVP-..S.SYsRV
Mdg3_Drome     ...................----KE.SIKY..TSFVT---------PLGQY..-.--.EW
Micropia_Drome ...................-----EaSKPY..TAFVTREG----LFEF---..-.--.--
MX65_Myxxa     ...................GYGYPV.AATL..-AVLMTESERQPVELEGIL.fHvPVgP-
Neptune_Fr     .................ypDPKRPDeELLQ..LLEIN-LSR--NDFIF---..NgKYyLQ
NeSL_Caeel     ...................GFPQMV.VDVV..KDMYQG--ASMRVKNATEK.sDrIP.-I
orf2_Calot     ...................---PTM.RRQI..-KAWLKA-GVLDNGHFSET.tE.--.--
Pao_Bmori      ...................-----PeDKDA..LRYLWR-KDQRDNKPPEEN..-.--.RM
Pat_Panre      ...................-----SeLIYL..-AFRW---------EGKTF..-.--.-W
Penelope1_Av   ................prkIIDVPF.DREQ..MKKLLELS--VQDAPFRF-..QnKIyRQ
Penelope1a_Av  ................pnkLIDAPF.NKEQ..-MEILLNL-SITDAPFRFQ..N.KIyKQ
Penelope2_Av   ...................HKSKTLnNTPF..NKFELTKLLQLAVCNVPFR.fIdKYyTQ
Penelope2a_Av  ................dkkKQDKKF.TKLT..-GKDLKHLFELAVTNTPFR.fFdQLyMQ
Penelope3_Av   .........sdkkrddwcnKCKNRFeMKYL..LETSTKE--TNFIFNNKIY..-.--.SQ
Penelope3a_Av  ......nkrkrkkkikcknCIDKEN.LKWL..LEVSTAQ--THFHYNG---..-.NIyLQ
Penelope3b_Av  .........kdmkreewcnNCKQRYeLKWL..LDTATKE--SHFVFNGKLY..-.--.RQ
Penelope5a_Av  ..........cannsrnqlCENCRK.RTDF..-AALLRVATSETHFIFDG-..-.HMyVQ
Penelope_Dv    .................leEHTN-I.PKQL..FMDIVRFCIEEN-RYF--K.yEdKIyTQ
pol_BAEVM      ...................-----PqSQEL..FAFEWKDPE---RGISGQL..-.--.TW
pol_CERV       ...................-----KeSQLL..TAFTC---------PQGHY..-.--.QW
pol_HTLV2      ...................-----KqYQPY..FAFTIPQPC--NYGPGTRY..-.--.AW
Poseidon_Tn    ...............knlqERTT-LsPA-Q..ICTMLDLCL--NTTYFQFR..E.SFyRQ
pseudo_Shark   .................raDQ-SPSt--DT..LIRLAELVLTLNNFSF---..NsSHfLQ
R1_Dromr       ...................GAPKSF.VDYV..-RRWYSGGGTYFNGGDWRS.eEfVP.--
R2_Drome       ...................GAPKGF.VDYV..QNTYEGGGTSL-NGDGWSS.eEfVP.--
R4_Av          ...............alatFIKKLI.CKWK..VRYEA------RDPRGNIL.rS.SYlKI
R9_4_Av        ...................GAPSLL.VKLI..-MDQYTNINTIITCSGSI-..SnKI.NI
R9_Av          ...................GAPSLL.VKLI..-MDQYTNVNTVITCSGSIS..N.KI.NI
R9a_Av         ...................RAPPSF.IELV..RNQYIDSCT--SISYKEVS..SkKI.FI
RTE1_Av        ...................GVETKI.ITLL..-QNIYET-SQSAVRIGNDY..G.EWfQT
RTE2_Av        ...................GITDKL.VNLL..-KMLYKDSIAK-VKINGEM..SdSF.EM
RTE3_Av        ...................DIDGKD.LRLI..RNLYWDQKAAMRVNNDI--..S.EYtNI
RTE4_Av        ...................GVPTKM.VNAI..QA-IYHNSQ-SVVLLDGHL..SeEF.QV
RTE_BovB_Av    ...................GVPKHL.IILM..-KNLYTNQ---QASVKTDY.gNtNWfNI
SART1_Bommo    ...................RVPTGL.RNLI..-EDYLAGRA--VVFPERR-..GwGHkAV
SLACS_Trybg    ...................YGDSTWsPLWR..LVSLLLGTTGEVGFYENGK.lChT-wES
Soliton1_Av    ...................KCPIYL.IAWL..-RHYLKERKAY-IDIKNHL..SnTF.NL
Soliton2_Av    ...................GIPLGI.LKLL..LA-WLSNRRAY-VNYGDHN..S.RVlYM
Soliton3_Av    ...................RMPIEL.LTMI..-ESWLRNRQAYINLGENR-..SdNF.NT
Soliton4_Av    ...................GMPKEL.LKIV..-LCWLENRKAYISLGKKD-..S.TIfRL
Soliton5_Av    ...................EIPLEL.LK-I..LGNWLTNRNAYISFGKTK-..SnMFrTQ
Soliton6_Av    ...................DFPLPL.LRWI..FA-WLTGR-TMSIHVGEVV..SkSI.NI
Soliton6a_Av   ...................EMPLQL.IKWI..-ASWLKGR-SLSIHHGE-K.sS.RTiSM
Soliton6b_Av   ...................NMPLPL.VKWI..-YHWLQNR-TMSVYHGDKI..SkKI.DI
Soliton7_Av    ...................GIPKDY.LSWI..-YSWLAGRRAY-IEIAGKK..S.RCfNI
Soliton8_Av    ...................GIPNSY.VLWI..-DAWLSGRR-CYIDINGTK..S.RWfDI
Soliton9a_Av   ...................GIPSSY.LNWI..-DVWLRNRKRFIDFNGCHS..-.RLfSI
Soliton9b_Av   ...................GIPTAY.LNWI..-DVWLRNRKCF-IDING-C.rS.RLfSI
Ta11_Arath     ...................GFAQKW.VDWI..-IFCISSVSYKILLNGSPK.gFiKP.--
Tad1_Neuro     ...................QLPTWI.IRWV..-ASFVAGR-RGSLFFDD--.eTsRPyAI
TelKA1_Av      ...................-----EkSREK..TAFIT---------HKGLY..-.--.E-
TelKA1a_Av     ...................-----KnSKEK..TAFVTH---------KGLF..-.--.E-
TelKA2_Av      ...................-----PeSQAM..TAFIS---------HKGLY..-.--.E-
TelKA3a_Av     ...................----NE.SKPL..TAFVT---------HRGLF..-.--.E-
TelKA3b_Av     ...................----QE.SKPL..TAFVT---------HRGLF..-.--.E-
TelKA4_Av      ...................-----PsSRDK..TAFTC---------HAGLF..-.--.-R
TERT1_Calb     ................ktkTIAL-Q.KGNI..LEVCRSQIYDVVGSVKDAR.gNlHLyKR
TERT_Giain     ...............pnsmLCPMHA.RIYK..REDIIKML-ELHLLNPLVI.hEgGVyRL
TERT_Ratno     ...............rnsvVIEQSI.SMNE..SSSSLFDFFLHFLRHSVVK.iGdRCyTQ
TERT_Schpo     ...............lfvdFVDYWT.KSS-..SE-IFKMLKE-HLSGHIVK.iGnSQyLQ
Tf2_Schpo      ...................-----KgDEHK..LAFRC---------PRGVF..-.--.EY
Tnt1_Tobac     ...................-----EeIYME..QPEGF------EVAGKKHM..-.-VcKL
TRAS1_Bommo    ...................KCPEYL.RRVI..-SSYLSDR-RVSVRYAGAE.yE.RA.T-
TRS1_Trybr     ...................KVSPHI.VKWC..-VSFLSNR-TGRVRFKEKL.sRsR-.TF
Tx1_Av         ...................GFTSNI.INWI..-KLLYGNG-SFRIKLNNYI..StSI.AF
Ty3_Caeel      ...................-----EkSKEI..TAFAI--------GSEL-F..-.--.EW
Ty3_Yeast      ...................-----PkDRYK..TAFVT---------PSGKY..-.--.EY
Vesta1a_Av     ...................-----E.DKAK..TAFVTS---------FGLF..-.--.-Q
Vesta1b_Av     ...................-----A.DKAK..TAFVT---------PFGLY..-.--.-Q
Vesta2_Av      ...................----EE.DKHK..TAFITAD-----GLYEW--..-.--.--
Vesta3_Av      ...................-----PgDRAK..TAFIT---------PFGLF..-.--.EW
Vesta4a_Av     ...................-----PvDRAK..TAFLVS---------QGHY..-.--.-Q
Vesta4b_Av     ...................---Q-Q.DREK..TAFVVS---------SGHY..-.--.EY
Vesta5_Av      ...................-----EdDKHK..TAFITT--------HGLFE..-.--.--
Vesta6a_Av     ...................-----Q.DKDK..TAFVT---------QDGLY..-.--.-Q
Vesta6b_Av     ...................-----S.DIPK..TAIITQ-----DGLYE---..-.--.--
Vesta6c_Av     ...................-----A.DKEK..TAFVT---------PDGHY..-.--.E-
Vesta7_Av      ...................-----G.DKDR..TTFTT---------YNGLF..-.--.R-
Vesta_Pr       ...................-----A.DKAK..TAFTT---------PFGHF..-.--.-Q
YM40_Marpo     ...................VKDQRL.LALY..-WKLVRA-GYVNQGKAEPH.lL.--.--
Zepp_Chlvu     ...................GFGPGV.QRWV..-HILHSGTTSRVAFNGWHT.dAfPV.--
AVAG|g2784.t1  ...................RLPCFI.INYL..-ISFLSNRT-AAIEIENIL..S.RPfNL
AVAG|g2880.t1  ...................NIDYKI.LSKV..LSTRLRKVIANIIHPDQTC..S.-V.PG
AVAG|g2881.t1  ...................GFTSNI.INWI..-KLLYGNG-SFRIKLNNYI..StSI.AF
AVAG|g3281.t1  ...................----EE.DKEK..TAFVTS---------FGLF..-.--.-Q
AVAG|g4497.t1  ..............krgkiG-TLSIdQIWK..IARLILETNSF-AYNGKYY..-.--.TQ
AVAG|g4504.t1  ...............sdrgKINNLS.IDTVlkLARLVLDT-NYFVYNN---..-.KYyRQ
AVAG|g4520.t1  ...................NCPFSY.LIWI..-KNYFTDR-SMFIDLNGQI..SeEI.SV
AVAG|g5319.t1  .........kdmkreewcnNCKQRYeLKWL..LDTATKE--SHFVFNGKLY..-.--.RQ
AVAG|g7117.t1  ...................-----EaLN-I..LVEFL-----HIHDYRKVK..-.--.--
AVAG|g7810.t1  ...................------.----..---------THFIFDEKMY..-.--.VQ
AVAG|g9368.t1  ...................----PE.SQAM..TAFIS---------HKGLY..-.--.E-
AVAG|g9621.t1  .........sdkkrddwcnKCKNRFeMKYL..LETSTKE--TNFTFNNKIY..-.--.SQ
AVAG|g9731.t1  ............kgkignlSID---.TILK..LARLVLDT-NYFVYNNKYY..-.--.RQ
AVAG|g9883.t1  ...................-----PgDRAK..TAFIT---------PFGLF..-.--.EW
AVAG|g10752.t1 ...................RLKS-I.KDLK..IEAIIRLA-RFVIQNNYFS.yNkQYyHQ
AVAG|g12531.t1 ..............pklrpIIPEHY.FREL..LAFTTE-R-THFIFNNKYY..-.--.DQ
AVAG|g13418.t1 ...................----HN.DCAK..TAFIT---------PFGLF..-.--.EW
AVAG|g14926.t1 ...................----EA.SKPL..TPFVTH---------RGLF..-.--.E-
AVAG|g15106.t1 ...................----EE.DKHK..TAFITADG-----LYE---..-.--.-W
AVAG|g17548.t1 ...................------.----..--------------PFRFY..D.NIyTQ
AVAG|g17876.t1 ..............pklrsFIPKHYfRKLL..-GIATTG--THFLFNKKYY..-.--.DQ
AVAG|g18271.t1 ...................------.----..----------AKVRIEGEL..SdSF.LI
AVAG|g18665.t1 ...................----KA.DRPK..TAFSTR---------DGHF..-.--.-Q
AVAG|g19195.t1 ............hgrigyfSIDR-I.MR--..MARLILDT-NYFVYRNKYY..-.--.RQ
AVAG|g19202.t1 .................ylNLKQ-I.DRLK..TEVILRLA-RFVMNNNYFK.yDgQYyHQ
AVAG|g19231.t1 ...................RLPCFI.INYS..-ISFLSNRT-AAIEIGNIL..S.RPfNL
AVAG|g19400.t1 ...................------.----..---------TAFITHKGLY..-.--.E-
AVAG|g20639.t1 ...................----KS.DRSK..TAFSTR---------DGHF..-.--.-Q
AVAG|g20752.t1 ...................------.----..---ILVATQEAIPRVKQTI.tSySPsEL
AVAG|g24320.t1 ...................----EA.DKEK..TAFVT---------PDGHY..-.--.E-
AVAG|g25238.t1 ...................-----PgDRAK..TAFIT---------PFGLF..-.--.EW
AVAG|g25833.t1 ..................dYLNLKQtDKLK..TEVILRLA-RFVMNNNYFK.yNgQYyHQ
AVAG|g26894.t1 ...................KCPIYL.IAWL..-RHYLKERKAY-IDIKNHL..SnTF.NL
AVAG|g27697.t1 ...................----PS.SRDK..TAFTCH---------AGLX..-.--.-R
AVAG|g27752.t1 ...................GIPTAY.LNWI..-DVWLRNRK-CFIDINGCR..S.RLfSI
AVAG|g28874.t1 ...................GIPLAF.TNWI..-EAWLNNRRAF-IEINNRR..S.RCfKI
AVAG|g29204.t1 ...................IIKQRLmLE--..-------LERRNILNHNIK..P.DL.DQ
AVAG|g29538.t1 ...................-----S.DIPK..TAIITQ---------DGLY..-.--.E-
AVAG|g29599.t1 .................hlNLKQ-I.NGSK..TEVIIRLA-RFVMQNNYFK.yNnQYyHQ
AVAG|g31245.t1 ...............hgyqK-----.VKGL..SIDTIRKLARLVITENVFT.yDkKYyRQ
AVAG|g33648.t1 .................ylNIKQ-I.DGLK..AEAIIRL-ARFVINNNYFY..NnQYyHQ
AVAG|g34967.t1 ...................------.----..-------------------..-.--.--
AVAG|g36117.t1 ...................------.----..-------------------..-.--.CF
AVAG|g36265.t1 ...................----EK.DKQK..TAFVTSEG------LFE--..-.--.--
AVAG|g37413.t1 ...................GISEKL.GNLL..-KMLYTNSKAK-VKINGDF..ShSF.EI
AVAG|g41588.t1 ..............yrkvgNLSINT.IKEL..FLHVLQNSY--FVLQLPGQ..EaKYyRQ
AVAG|g41622.t1 ...................HKSKTLnNTPF..NKFELTKLLQLAVCNVPFR.fIdKYyTQ
AVAG|g41624.t1 ..............yrkvkGIALDT.IR--..------KLASIVIKENAFI.yGhKIyKQ
AVAG|g41938.t1 ..................dHLQLREiKGLK..TEAIIRLA-RYVMKNNYFF.yNgQYyHQ
AVAG|g43421.t1 ...............nktlKLNENE.LREL..FNYCT----KLSNFEFN--..NaNY.DQ
AVAG|g43891.t1 ..............yrkvkGIALDT.IRKL..--------ASIVIKENVFI.yGnKIyKQ
AVAG|g43901.t1 ............kgkignlSID---.TILK..LARLVLDT-NYFVYNNKYY..-.--.RR
AVAG|g44751.t1 .................ylNIKQ-I.DGLK..AEAIIRL-ARFVINNKYFY..NnQYyHQ
AVAG|g44946.t1 ...................------.----..-------------------..-.--.--
AVAG|g45942.t1 ...................------.----..-------------------..-.--.--
AVAG|g45968.t1 .............knrridGMTINT.ITKL..-ARLVLNT-NCFVFEDKYY..-.--.LQ
AVAG|g45972.t1 ..............yrhveRISLDT.IRQL..ASIVIKE--NVFVYGNKTY..-.--.RQ
AVAG|g45982.t1 ...................RLPCFI.INYL..-ISFLSNRT-AAIEIENIL..S.RPfYL
AVAG|g47218.t1 ...................NCPLYF.MAWL..-KNYLIGRSAYVELDGC-Q..SdKF.QL
AVAG|g47628.t1 .................ylNLKQVK.GLNI..-ETIIRL-ARFVIQNNYFK.yNdNYyRQ
AVAG|g47632.t1 ..............cekidGISIDT.ILEL..--------ARIVLQGNVFV.yNkKFyQQ
AVAG|g47955.t1 ...................----EA.DKEK..TAFVT---------PDGHY..-.--.E-
AVAG|g49413.t1 ...................GIPSSY.LNWI..-DVWLRNRKCFIDFNGCH-..S.RLfSI
AVAG|g49711.t1 ...................------.LEAL..-GRFLNKT-----STKG--..-.--.--
AVAG|g49878.t1 ...................GITDKL.VNLL..-KMLYKDLIAK-VKINGEM..SdSF.EM
AVAG|g50392.t1 ...................----EQ.DKKK..TAFVTSDG---------LY..-.--.E-
AVAG|g50766.t1 ...................----ES.DKPK..TAFVTRDM-------LWEY..-.--.--
AVAG|g51209.t1 .............ehgrmgCFSI-D.RIMR..MARLILDT-NYFVYQNKYY..-.--.RQ
AVAG|g51213.t1 ...................GIPLSF.VNWI..-GAWLSNRRAY-IEINNKK..S.RWfNI
AVAG|g51231.t1 ..................yL-QLKEiKGLK..TEAIIRLA-RYVMKNNYFS.yNgQYyHQ
AVAG|g52022.t1 ...................----EE.DKEK..TAFVTS---------FGLF..-.--.-Q
AVAG|g52190.t1 ...................GITDKL.VNLL..-KMLYKDSIT-KVKINGEL..SdSF.EM
AVAG|g52507.t1 ...................----EE.DKAK..TAFVTS---------FGLF..-.--.-Q
AVAG|g52929.t1 .............sngrihGMTIDT.LMKL..SNAVL-DTNS-FVYEGKYY..-.--.KQ
AVAG|g53423.t1 ...................------.----..-------------------..-.--.--
AVAG|g53673.t1 ...................------.----..-------------------..-.--.--
AVAG|g53836.t1 ...................AIPNSY.IHWI..-DAWLSCRKCY-IDINGAK..C.RWfDI
AVAG|g53965.t1 ...................----EK.DKQK..TAFVTSEG------LFE--..-.--.--
AVAG|g54065.t1 ...............lnqfVVTDTI.RKLA..RLVITENVF---TYDK---..-.KYyRQ
AVAG|g54068.t1 ..............yrkvkGIALDT.IRKL..ASTVIKE--NVFIYGNK--..-.-IyKQ
AVAG|g54090.t1 ...................----EE.DKHK..TAFITADG-----LYE---..-.--.-W
AVAG|g54300.t1 ...................LVKISIdAVLK..LARLILET-NYFVYNNKYY..-.--.RQ
AVAG|g54540.t1 ...................------.----..----------TFVYNNKYY..-.--.RQ
AVAG|g54545.t1 .............sngrihGMTIDT.LMKL..SNAVL-DTNS-FVYEGKYY..-.--.KQ
AVAG|g54562.t1 ...................----ED.DKHK..TAFITTH------GLFE--..-.--.--
AVAG|g54563.t1 ...................----ED.DKHK..TAFITTH------GLFE--..-.--.--
AVAG|g54680.t1 ...................----PS.SRDK..TAFTCH---------AGLF..-.--.-R
AVAG|g55017.t1 .............kqgkigTFTLDH.IMKM..-ARLILDT-NCFAYNQ---..-.KYyRQ
AVAG|g55025.t1 .............ltgrfaEFTVDT.IEEL..VKIVLQN--NHFTYEN---..-.--.KI
AVAG|g55033.t1 ..............yrkvkGIALDT.IRKL..-ASIVLK-ENVFVYGNKIY..-.--.KQ
AVAG|g55091.t1 ...................RLPQYI.INYL..-ISFLDNRTA-AIELENIL..S.RPfKL
AVAG|g55161.t1 ................prkIIDVPF.DREQ..MKKLLEL--SVQDAPFRFQ..N.KIyRQ
AVAG|g55490.t1 ..............yrkvkGITLDT.IR--..------KLASIVIKENVFV.yGnKIyKQ
AVAG|g55534.t1 ...................-----N.DSKK..-LVVI-------NTPLGLY..-.--.-Q
AVAG|g55627.t1 ...................----KN.SKEK..TAFVTH---------KGLF..-.--.E-
AVAG|g55828.t1 ..............sdssnN-----.VKYT..-RSQLKELLNFAVCDIPFR.fYdNIyTQ
AVAG|g55891.t1 ...................RLPCFI.INYL..-ISFLSNRTA-TIEIENIL..S.RPfNL
AVAG|g56089.t1 ...................----KD.DVEK..TAFRT--------RYGSFE..-.--.--
AVAG|g56102.t1 .........sdkkrddwcnKCKNRFeMKYL..LETSTKE--TNFIFNNKIY..-.--.SQ
AVAG|g56265.t1 ..................nYLKLKQvDGLR..IETIIRLA-RFVIQNNYFK.yNnQYyHQ
AVAG|g56387.t1 .................qtF-EQSH.IGRM..DIATIRELARIVIEENVFV.yRtKYyQQ
AVAG|g56431.t1 ...................----EA.DKEK..TAFVT---------PDGQY..-.--.E-
AVAG|g56442.t1 ................ttkLVNVPF.NREQ..METLL-NL-SITDAPFRFQ..N.KIyKQ
AVAG|g56702.t1 ...................----KA.DRPK..TAFSTR---------DGHF..-.--.-Q
AVAG|g56912.t1 ...................GIPTAY.LNWI..-DVWLRNRK-CFIDINGCR..S.RLfSI
AVAG|g57087.t1 ..............cdrlnGISIDT.IIEL..-ARIVLEK-NVFVHDNK--..-.-FyRQ
AVAG|g57090.t1 ...............skqgQIHNMT.IDTI..-MKMARLVLTTNCFAFEN-..-.KYyQQ
AVAG|g57456.t1 ...................----NE.SKPL..TAFVT--------------..-.--.--
AVAG|g57461.t1 ...................-----G.DKDR..TTFTT---------YNGLF..-.--.-R
AVAG|g57464.t1 ...................RLPCFI.INYL..-ISFLSNR-TVAIEIENIL..S.RPfYL
AVAG|g57502.t1 ...................------.----..-------------------..-.--.--
AVAG|g57513.t1 ...................-----A.DKAK..TAFVT---------PFGLY..-.--.-Q
AVAG|g57555.t1 .............kygkigPFNIHM.IM-K..MARLILDT-NHFVYQNKYY..-.--.RQ
AVAG|g57568.t1 ..............ytkvkSISLET.IREL..-ATIV-------LKENVFVyeEkKIyKQ
AVAG|g57677.t1 .................ylKIKQ--.INGL..NIEIIIRLARFVIENNYFK.yNnNYyRQ
AVAG|g57867.t1 ................dkkKQDKKF.TKLT..-GKDLKHLFELAVTNTPFR.fFdQLyMQ
AVAG|g57868.t1 .........sdikredwcsKCKNRFeLKYL..LETSTKE--TNFIFNNKIY..-.--.SQ
AVAG|g58290.t1 ...................RAPPSF.I---..-------------------..-.--.E-
AVAG|g58370.t1 .........sdikredwcsKCKNRFeLKYL..LETSTKE--TNFIFNNKIY..-.--.SQ
AVAG|g58420.t1 ...................----PA.DRAK..TAFVVSQG---------HY..-.--.E-
AVAG|g58625.t1 .................ylQLKQ-I.DGLK..IETIIRLA-RFVIQNNYFK.yNnQYyHQ
AVAG|g58632.t1 ..............yqkvqSVPLDA.IRKL..ARLVL----TENVFTY---..EkKFyRQ
AVAG|g58646.t1 .................etR-----.----..-------------------..-.--.--
AVAG|g59308.t1 ..............yrkvkGIAFDI.TRKL..SSTVLKQ--NVFVYGKKIY..-.--.RQ
AVAG|g59311.t1 ..............yrhaeRISLDT.IRQL..ASIVIKE--NVFVYGNKTY..-.--.RQ
AVAG|g59315.t1 .................ylNLKQ-I.DKLK..TEVILRLA-RFVMNNNYFK.yNgQYyHQ
AVAG|g59390.t1 ...................----ES.GKPK..TAFVTRDM-------LWEY..-.--.--
AVAG|g59425.t1 ...................------.----..-------------------..-.--.--
AVAG|g59426.t1 ...................------.----..-------------------..-.--.--
AVAG|g59438.t1 ..............cdrlnGMTIDT.IIEL..--------ARIVIEQNVFV.hDgKFyRQ
AVAG|g59490.t1 ...................----KA.DRPK..TAFST---------GDGHF..-.--.-Q
AVAG|g59699.t1 ...................DFPLPL.LRWI..FA-WLTGR-TMSIHVGEVV..SkSI.NI
AVAG|g59733.t1 .................hlNLKQ-I.NGSK..TEVIIRLA-RFVMQNNYFK.yNnQYyHQ
AVAG|g59820.t1 ..............yqkvqSVPIDA.---I..-R----KLGRLVLTENVFT.yEkKYfRQ
AVAG|g59869.t1 ...................----DS.SKEL..--VVIN------TPLGLFK..-.--.--
AVAG|g59994.t1 ...................------.----..-----------FVFEDK--..-.-YyKQ
AVAG|g59996.t1 ..............pilkpIIPEHY.LREL..LEYATKW--THFLFNDKYY..-.--.DQ
AVAG|g60026.t1 ...................------.----..-------------------..-.--.--
AVAG|g60033.t1 ...............stkgKIGNLS.IDTIlkLARLALDT-NYFVYNN---..-.KYyRQ
AVAG|g60149.t1 ...................----QE.SKPL..TAFVTH---------RGLF..-.--.E-
AVAG|g60155.t1 ................pnkLIDAPF.NKEQ..-MEILLNL-SITDAPFRFQ..N.KIyKQ
AVAG|g60157.t1 ...................-----ArDRPK..TAFSTR---------DQHY..-.--.-Q
AVAG|g60162.t1 ...................-----ArDRPK..TAFSTR---------DQHY..-.--.-Q
AVAG|g60413.t1 .................yhQ-LKQI.KNLK..VEAIIRLA-RFVMKNNYFS.yNnQFyHQ
AVAG|g60415.t1 .................ylNLKQ-I.DGQK..IEVIIRLA-RFVMTNNYFK.yNgQYyHQ
AVAG|g60431.t1 ................hqcTHSNGI.SIDT..IIELARMVLQKNVFVHDN-..-.KFyRQ
AVAG|g60434.t1 ...............stnnLVHNMT.IDTI..-MKMTRLVLTTNCFAF---..EtKYyQQ
AVAG|g60526.t1 ...................------.----..-------------------..-.--.--
AVAG|g60569.t1 ...............kkrtKINK-I.TKNE..-LFILFNL-AVRNLHFRFY..N.NYyRQ
AVAG|g60719.t1 .................hlN--LKQiDSLK..TEVVIRLA-RFVMTNNYFK.yNgQYyHQ
AVAG|g60727.t1 ...................----KA.DRPK..TAFSTR---------DGHF..-.--.-Q
AVAG|g61017.t1 ..........cannsrnqlCENCRK.RTDF..-AALLRVATSETHFIFDG-..-.HMyVQ
AVAG|g61183.t1 ...................RLPCFI.INYL..-ISFLSNRT-AAIEIENIL..S.RPfNL
AVAG|g61225.t1 ..............pilkpYIPEHY.LRQL..LEYATKW--THFLFNGNYY..-.--.DQ
AVAG|g61316.t1 ...................DIPNSY.GLWI..-DAWLSGRR-CYIDINGTK..S.RWfDI
AVAG|g61393.t1 ...................----EA.SKPL..TAFVTH---------RGLF..-.--.E-
AVAG|g61434.t1 ...................GVPTKM.VNAI..-QAIYHNSQS-VVLLDGHL..SeEF.QV
AVAG|g61441.t1 ...................------.---I..-YVWLRNRK-CFIDINGCR..S.RLfSI
AVAG|g61561.t1 ...................------.----..--------ASFSIKNNYFE.yNgQYyHQ
AVAG|g61564.t1 ..................dYLKLKQvDGLR..IETIIRLA-RFVIQNNYFK.yNnQYyHQ
AVAG|g61580.t1 ..............cdrlnGMTIDT.ILEL..--------ARIVLEKNVFV.hDgKFyRQ
AVAG|g61617.t1 ...................DIDGKD.LRLI..RNLYWDQKAAMRNQLLHHQ..-.--.--
AVAG|g61629.t1 .............sngrihGMTIDT.LMKL..SNAVL-DTNS-FVYEGKYY..-.--.KQ
AVAG|g61717.t1 ...................HKSKTLnNTPF..NKFELTKLLQLAVCNVPFR.fIdKYyTQ
AVAG|g61718.t1 ...................DFPPPL.LRWI..-FSWLKDR-TMSVCVGEAV..S.RTtNI
AVAG|g61761.t1 ...................------.----..-------------------..-.--.--
AVAG|g62187.t1 ...................----EE.DKHK..TAFIT--------------..-.--.--
AVAG|g62222.t1 ............nrkigtlTI----.----..-DHILRMA-RFILDTNYFV.yNdKYyKQ
AVAG|g62267.t1 ...................RLPRYL.VRYL..-ISFLQNRTA-AIELENVL..SrSF.QL
AVAG|g62384.t1 .............rngrinGMTIDT.LMKL..SNSVLD-T-NSFVFEGKYY..-.--.KR
AVAG|g62433.t1 ...............kkrtKINK-I.TKNE..-LFILFNL-AVRNLHFRFY..N.NYyRQ
AVAG|g62434.t1 ...................----QS.SRDK..TAFTCH---------AGLF..-.--.-R
AVAG|g62440.t1 ...................GIPLAF.TNCI..-EAWLNNRR-GFIEINNRR..S.RCfKI
AVAG|g62443.t1 ...................------.----..-----------SVSHGDAK..S.RLfPI
AVAG|g62444.t1 ..............sklrpFIPEHYfRKLL..-GIATTG--THFLFNKKYY..-.--.DQ
AVAG|g62548.t1 ...................AIPNSY.THWI..-DAWLSCR-RCYIDINGAK..C.RWsDI
AVAG|g62585.t1 ...................----EK.SREK..TAFIT---------HKGLY..-.--.E-
AVAG|g62677.t1 ...................----NQ.DKDK..TAFVTQ---------DGLY..-.--.-Q
AVAG|g62739.t1 ..............ylivkGIALDT.IRK-..-------LASIVIKENVFI.hGnKIyKQ
AVAG|g62892.t1 ...................----KS.DRPK..TAFSS---------QDGHF..-.--.-Q
AVAG|g62989.t1 ..............yrkvkGIALDT.IRKL..-ASIVLK-ENVFVYGNKIY..-.--.KQ
AVAG|g62994.t1 ..............yqklkGIPIDA.IRKL..ARLVLTE--NVFIYEKK--..-.-FyRQ
AVAG|g63062.t1 ...................----EA.VLAI..-CEFLENS-YFVLQLPGEI..A.KYyKQ
AVAG|g63064.t1 ......nkrkrkkkikcknCIDKEN.LKWL..LEVSTAQ--THFHYNGNIY..-.--.LQ
AVAG|g63067.t1 ...................------.----..-------------------..-.--.--
AVAG|g63121.t1 ..................dYLQLKEiKGLK..IEAIIRLA-RYVIKNNYFS.yNgQYyHQ
AVAG|g63136.t1 ...................GIPNSY.VLWI..-DAWLSGRR-CYIDINGTK..S.RWfDI
AVAG|g63220.t1 ...................---CEF.LEHS..-YFVLQ-------LPGQ--..EaKYyRQ
AVAG|g63313.t1 ...................-----A.LNTL..VEFLYI--HGYRKKNAFIY..GhTIyKQ
AVAG|g63346.t1 ...................------.----..-------------------..-.--.--
AVAG|g63464.t1 ............kgkignlFIDT-I.LKL-..-ARLVLDT-NYFVYNNK--..-.-YyRQ
AVAG|g63514.t1 ..............ykrlkGIPLTT.IRRL..ASTVLKEN-A-FVYGKKIY..-.--.QQ
AVAG|g63549.t1 ...................------.--AL..GRFLIKTS------T----..-.--.KG
AVAG|g63595.t1 ..............yrkvkGIPLDS.IRKL..-ASIVIKENAF-VYGN---..-.KIfKQ
AVAG|g63604.t1 ..............ykrlkGIPLTT.IRRL..-ASIVLKENA-FVYGKKIY..-.--.KQ
AVAG|g63746.t1 ...................----EE.DKHK..TALITAD-----GLYE---..-.--.-W
AVAG|g63749.t1 ...................----PV.DRAK..TAFLVSQ---------GHY..-.--.-Q
AVAG|g63891.t1 ...................-ATQRL.ITLK..-HQLT-----AAIELENVL..SrTF.KL
AVAG|g63929.t1 ...................------.----..-------------------..-.--.--
AVAG|g64032.t1 .............qnhkvhEMTIDT.ITRL..-ARLVLDT-NCFVFEGKYY..-.--.IQ
AVAG|g64035.t1 ............hgkigtlTIDH-I.LRMA..-RFILD--TNYFVYNNKYY..-.--.RQ
AVAG|g64037.t1 ...................RAPPSF.I---..-------------------..-.--.E-
AVAG|g64038.t1 ...................------.----..-------------------..-.--.--
AVAG|g64039.t1 ...................RLPRYL.VRYL..-ISFLQNRTA-AIELENVL..SrSF.QL
AVAG|g64070.t1 ..............yrnvqGISLDT.IRKL..--------ASFVIKENVCA.ySkKIyRQ
AVAG|g64160.t1 .................yhQ-LKQI.KNLK..VEAIIRLA-RFVMKNNYFS.yNnQFyHQ
AVAG|g64167.t1 ..............yrkvkGIALDT.IR--..------KLASIVIKENAFI.yGhTIyKQ
AVAG|g64178.t1 ...................GVPKHL.IILM..-KNLYTNQQA---SVKTDY.gNtNWfNI
AVAG|g64373.t1 ...................----KA.DRPK..TAFSTR---------DGHF..-.--.-Q
AVAG|g64434.t1 ..................yHQLKRV.KNLK..VEAIIRLA-RFVMRNNYFS.yNnQYyHQ
AVAG|g64435.t1 ...................LQLKEI.KGLK..IEAIIRLA-RYVMKNNYFS.yNgQYyHQ
AVAG|g64494.t1 ...................-----ArDRPK..TAFSTR---------DQHY..-.--.-Q
AVAG|g64526.t1 ...................------.--AL..GRFLIKTS------TKG--..-.--.--
AVAG|g64648.t1 ...................RLPCFI.INYL..-ISFLSNRT-AAIEIENIL..S.RPfNL
AVAG|g64730.t1 ..................dQLNLKQiDGLK..TETIIRLA-RFVMTNNYFK.yKgQYyHQ
AVAG|g64743.t1 ...............stnnLVHNMT.IDTI..-MKMTRLVLTTNCFAF---..EtKYyQQ
AVAG|g64756.t1 ...................----KN.SKEK..TAFVTH---------KGLF..-.--.E-
AVAG|g64785.t1 ..................qTHGYTK.VKSI..SLETIRELATIVLKENVFV.yEkKIyKQ
AVAG|g64856.t1 ..............yrkvkGIALDT.IR--..------KLASIVIKENAFI.yGhKIyKQ
AVAG|g64877.t1 ..............yrkvkGIALDT.IR--..------KLASIVIKENAFI.yGhKIyKQ
AVAG|g64890.t1 ...................RLPCII.INYL..-ISFLSNRT-AAIEIENIL..S.RPfNL
AVAG|g64996.t1 ...................------.----..-------------------..-.--.--
AVAG|g64998.t1 ...................RLPCFI.INYL..-ISFLSNRT-AAIEIENIL..S.RPfNL
AVAG|g65071.t1 ..............yrkvkGIALDT.IRKL..--------ASIVIKENAFI.yGhKIyKQ
AVAG|g65074.t1 ...................------.----..-------------------..-.--.--
AVAG|g65126.t1 ...............stnnLVHNMT.IDTI..-MKMTRLVLTTNCFAF---..EtKYyQQ
AVAG|g65133.t1 ...................GAPSLL.VKLI..-MDQYTNVNTVITCSGSIS..N.KI.NI
AVAG|g65135.t1 ...................----DS.SKEL..--VVIN------TPLGLFK..-.--.--
AVAG|g65139.t1 ...................------.----..-------------------..-.--.--
AVAG|g65147.t1 ...................RSPNHL.IRWT..ISFLYKR--TAQIELENRI..S.RLfEI
AVAG|g65153.t1 ............kgkignlFIDT-I.LKLV..-PLVLD--TNYFVYNNKYY..-.--.RQ
AVAG|g65164.t1 ..............yrkvkGIALDT.IR--..------KLASIVIKENAFI.yGhKIyKQ
AVAG|g65246.t1 ...................----QQ.DREK..TAFVVSS---------GHY..-.--.E-
AVAG|g65248.t1 ............kgkignlSID---.TILK..LARLVLDT-NYFVYNNKYY..-.--.RQ
AVAG|g65270.t1 ..............yrkvkGIALDT.IRKL..-A-------SIVIKENVFI.yGnKIyKQ
AVAG|g65324.t1 ...................------.----..--------KTAAIELENIL..S.RPfNL
AVAG|g65348.t1 ...................----EA.LNTL..VEFLYVHE------NAFIY..GhKIyKQ
AVAG|g65391.t1 ...................RLPKYI.INYL..-ISFLNNRT-AAIELENIL..S.RPfNL
AVAG|g65401.t1 ............kgkignlSID---.TILK..LARLVLDT-NYFVYNNKYY..-.--.RQ
AVAG|g65402.t1 ...................GIPLAF.TNWI..-EAWLNNRR-GFVEINNRR..S.RCfKI
AVAG|g65405.t1 ...................RLPCFI.INYS..-ISFLSNRTA-AIESGNIL..S.RPfNL
AVAG|g65414.t1 ...............hgyqK-----.VNGV..SIDIIRKLARLVITENVFT.yDkKYyRQ
AVAG|g65416.t1 ...................RLPCFI.INYL..-ISFLSNRT-AAIEIENIL..S.RPfNL
AVAG|g65422.t1 ...................-----ArDRPK..TAFSTR---------DQHY..-.--.-Q
AVAG|g65434.t1 ..............yrkvkG-----.---I..ALDTIRKLASIVIKENAFI.yGhTIyKQ
AVAG|g65443.t1 ...................GIPSSY.LNWI..-DVWLRNRKRFIDFNGCH-..S.RLfSI
AVAG|g65451.t1 ...................RLPCFI.INYL..-ISFLSNRT-AAIEIENIL..S.RPfNL
AVAG|g65487.t1 ...................GFTSNI.INWI..-KLLYGNG-SFRIKLNNYI..StSI.VF
AVAG|g65512.t1 ...................RLPCFI.INYL..-ISFLSNRT-AAIEIENIL..S.RPfNL
AVAG|g65536.t1 ............kgkignlSID---.TILK..LARLVLDT-NYFVYNNKYY..-.--.RQ
AVAG|g65566.t1 .................ylNLKQ-I.DRLK..TEVILRLA-RFVMNNNYFK.yDgQYyHQ
AVAG|g65612.t1 ...................-----ArDRPK..TAFSTR---------DQHY..-.--.-Q
AVAG|g65664.t1 ...................GAPSLL.VKLI..-MDQYTNINTIITCSGSIS..N.KI.NI
AVAG|g65677.t1 ..............yrkvkGIALDT.IR--..------KLASIVIKENAFI.yGhTIyKQ
AVAG|g65693.t1 ............kgkigslS--IN-.TILK..LARLVLDT-TYFVYINKYY..-.--.RQ
AVAG|g65696.t1 ...................RLPCFI.INYL..-ISFLSNRT-AAIEIENIL..S.RPfYL
AVAG|g65705.t1 .................ylNLKQ-I.DGQK..IEVIIRLA-RFVMTNNYFK.yNgQYyHQ
AVAG|g65751.t1 ............kgkignlSID---.TILK..LARLVLDT-TYFVYNNKYH..-.--.RQ
AVAG|g65760.t1 ...................RLPRYL.VRYL..-ISFLQNRTA-AIELENVL..S.RPfQL
AVAG|g65784.t1 ...................------.----..-------------------..-.--.--
AVAG|g65790.t1 ...................------.----..-------------------..-.--.--
AVAG|g65894.t1 ...................------.----..-------------------..-.--.--
AVAG|g65937.t1 ...................RLPRYL.VRYL..-ISFLQNRTA-AIELENVL..SrSF.QL
AVAG|g65943.t1 ............kgkignlSID---.TILK..LARLVLDT-NYFVYNNKYY..-.--.RQ
AVAG|g65947.t1 ...................RLPCFI.INYL..-ISFLSNRT-AAIEIENIL..S.RPfNL
AVAG|g65958.t1 ...............stnnLVHNMT.IDTI..-MKMTRLVLTTNCFAF---..EtKYyQQ
AVAG|g65978.t1 ...................------.----..-------------------..-.--.--
AVAG|g65983.t1 ..............yrkvkGIALDT.IR--..------KLASIVIKENAFI.yGhTIyKQ
AVAG|g66003.t1 ..............yrkvkGIALDT.IR--..------KLASIVIKENAFI.yGhKIyKQ
AVAG|g66010.t1 ...................----KA.DRPK..TAFSTR---------DGHF..-.--.-Q
AVAG|g66012.t1 ...................------.----..-------------------..-.--.--
AVAG|g66049.t1 ...................RLPCFI.INYL..-ISFLSNRTA-TIEIENIL..S.RPfNL
AVAG|g66074.t1 ...............stnnLVHNMT.IDTI..-MKMTRLVLTTNCFAF---..EtKYyQQ
AVAG|g66076.t1 ...................RLPQYI.INYL..-ISFLDNRTA-AIELENIL..S.RPfKL
AVAG|g66109.t1 ..............yrkvkGIALDT.IR--..------KLASIVIKENAFI.yGhKIyKQ
AVAG|g66121.t1 ...................-----D.MEQL..LVFATK-R-SHFLFDGKLY..-.--.DQ
AVAG|g66144.t1 ...................RLPCFI.INYL..-ISFLSNRT-AAIENENIL..S.RPfNL
AVAG|g66145.t1 ...................RLPCFI.INYL..-ISFLSNR-TVAIEIENIL..S.RPfYL
AVAG|g66157.t1 ..................dYLKLKQvDGLR..IETIIRLA-RFVI------..-.--.--
AVAG|g66158.t1 .................ylKIKQIN.GLNI..-ETIIRL-ARFVIQNNYFK.yNnNYyHQ
AVAG|g66212.t1 ..............yrkvkGIALDT.IRKL..-ASIVLK-ENVFVYGNKIY..-.--.KQ
AVAG|g66313.t1 ...................GIPTAY.LNWI..-DVWLRNRK-CFIDINGCR..S.RLfSI
AVAG|g66316.t1 .................vhG-----.----..-------------------..-.--.--
AVAG|g66343.t1 ..............yrkvkGIALDT.IR--..------KLASIVIKENAFI.yGhKIyKQ
AVAG|g66367.t1 ...................------.----..-------------------..-.--.--
AVAG|g66433.t1 ...................------.----..-------------------..-.--.--
AVAG|g66436.t1 .............sngrihGMTIDT.LMKL..SNAVL-DTNS-FVYEGKYY..-.--.KQ
AVAG|g66494.t1 ...................GIPLAF.TDWI..-EAWLNNR-----------..-.--.--
AVAG|g66680.t1 ...................----KN.SKEK..TAFVTH---------KGLF..-.--.E-
AVAG|g66744.t1 ..............yrhveRISLDT.IRQL..ASIVIKE--NVFVYGNKTY..-.--.RQ
AVAG|g66803.t1 ............kgkignlSID---.TILK..LARLVLDT-NYFVYNNKYY..-.--.RQ
AVAG|g66812.t1 ................heyR-----.----..-------------------..-.--.--
AVAG|g66871.t1 ............kgkignlSID---.TILK..LARLVLDT-NYFVYNNKYY..-.--.RR
AVAG|g66885.t1 ...................------.L--K..LARLVLDT-NYFVYNNKYY..-.--.RQ
AVAG|g66945.t1 ...................----KA.DRPK..TAFSTR---------DGHF..-.--.-Q
AVAG|g66967.t1 ..................dYLQLKEiKGLK..IEAIIRLA-RYVIKNNYFS.yNgQYyHQ
AVAG|g66994.t1 ...................------.----..-------R-TAAIEIENIL..S.RPfYL
AVAG|g67112.t1 ...................------.----..-------R-TAAIEIENIL..S.RPfNL
AVAG|g67159.t1 ...................GAPSLL.VKLI..-MDQYTNINTIITCSGSIS..N.KI.NI
AVAG|g67163.t1 ...................------.----..-------------------..-.--.--
AVAG|g67202.t1 ...................------.----..-------------------..-.--.--
AVAG|g67427.t1 ..............yrhveRISLDT.IRQL..ASIVIKE--NVFVYGNKTY..-.--.RQ
AVAG|g67510.t1 nefaekveflhvhvyrkvkGIALDT.IRKL..-ASI-------VIKENVFI.yGnKIyKQ
AVAG|g67552.t1 ...................------.----..-------------------..-.--.--
AVAG|g67665.t1 ...................RLPQYI.INYL..-ISFLDNRTA-AIELENVL..S.RPfKL
AVAG|g67676.t1 .............sngrihGMTIDT.LMKL..SNAVL-DTNS-FVYEGKYY..-.--.KQ
AVAG|g67699.t1 ...................---MTP.RKWL..VPLVLD--TNYFVYNNKYY..-.--.RQ
AVAG|g67771.t1 ...................GIPISF.LNWI..-EVWLLNRRGY-IEIHGKK..S.TWfSI
AVAG|g67795.t1 ..............yrkvkG-----.---I..ALDTIRKLASIVIKENAFI.yGhTIyKQ
AVAG|g67853.t1 ...................----EE.DKHK..TAFITADG-----LYE---..-.--.-W
AVAG|g67916.t1 ...................RLPCFI.INYL..-ISFLSNRT-AAIEIENIL..S.RPfYL
AVAG|g67921.t1 .........sdkkrddwcnKCKNRFeMKYL..LETSTKE--TNFTFNNKIY..-.--.SQ
AVAG|g67977.t1 ...................LYVHGY.RK--..--KML------FIYGHKIY..-.--.KQ
AVAG|g68096.t1 ...................----EA.LNTL..VEFLYVHGYRKVKGIALD-..-.TIrKL
AVAG|g68192.t1 ...................RLPCFI.INYL..-ISFISNRT-AAIEIENIL..S.RPfNL
AVAG|g68289.t1 ...................RLPCFI.INYL..-ISFLSNRT-AAIEIENIL..S.RPfNL
AVAG|g68313.t1 ...................------.----..-------------------..-.--.--
AVAG|g68431.t1 ...................------.----..-------------------..-.--.--
AVAG|g68452.t1 ...................------.----..----------ATIEIENIL..S.RPfNL
AVAG|g68590.t1 ..............yrkvkGIALDT.IR--..------KLASIVIKENAFI.yGhKIyKQ
AVAG|g68773.t1 ...................------.----..--LVITE--SVFTYDG---..-.KYyRQ
AVAG|g68790.t1 ..............yrhveRISLDT.IRQL..ASIVIKE--NVFVYGNKTY..-.--.RQ
AVAG|g68937.t1 ...................----KA.DRPK..TAFSTR---------DGHF..-.--.-Q
AVAG|g69049.t1 ...................RLPCFI.INYL..-ISFLSNRT-AAIEIENIL..S.RPfNL
AVAG|g69117.t1 ...................-----PgDRAK..TAFIT---------PFGLF..-.--.EW
AVAG|g69153.t1 ...................------.----..-------------------..-.--.--
AVAG|g69166.t1 ...................------.----..-------------------..-.--.--
AVAG|g69229.t1 ...................----KA.DRPK..TAFSTR---------DGHF..-.--.-Q
AVAG|g69303.t1 ...................-----ArDRPK..TAFSTR---------DQHY..-.--.-Q
AVAG|g69349.t1 ...................RLPCII.INYL..-ISFLSNRT-AAIEIENIL..S.RPfNL
AVAG|g69380.t1 ...................------.----..-------------------..-.--.--
AVAG|g69385.t1 ...............sdrgKINNLS.IDTVlkLARLVLDT-NYFVYNN---..-.KYyRQ
AVAG|g69943.t1 ...................------.--AL..GRFLIKTS------TKG--..-.--.--
AVAG|g69964.t1 ...................FSIDTI.RKLA..RLVITENV-----FTY---..DkKYyRQ
AVAG|g70022.t1 ..................qTHGYTK.VKSI..SLETIRELATIVLKENVFV.yEkKIyKQ
AVAG|g70926.t1 ..............yrkvkGIALDT.IRKL..-ASIVLK-ENVFVYGNKIY..-.--.KQ
AVAG|g71151.t1 ...................------.----..------------STRDQHY..-.--.-Q
AVAG|g71211.t1 ............kgkignlFIDT-I.LKLV..-PLVLD--TNYFVYNNKYY..-.--.RQ
AVAG|g71451.t1 ...................NLKQ-I.NGSK..TEVIIRLA-RFVMQNNYFK.yNnQYyHQ
AVAG|g72334.t1 ...................----KS.DRPK..TAFSS---------QDGHF..-.--.-Q
AVAG|g72405.t1 ...................------.----..-------------------..-.--.--
AVAG|g74587.t1 ...................----KS.DRPK..TAFFS---------QDGHF..-.--.-Q
AVAG|g75658.t1 ...................------.----..-------------------..-.--.--
AVAG|g76163.t1 .................ylNLKQ-I.DKLK..TEVILRLA-RFVMNNNYFK.yNgQYyHQ
AVAG|g76313.t1 ...................------.----..-------------------..-.--.--
AVAG|g79687.t1 ...................------.----..----------TFVYEGKYY..-.--.KQ
AVAG|g79714.t1 ...................------.----..-------------------..-.--.--
                                                                           

AI1M_Yeast     .-LGL.PQGSLISPILC....NIVMTLVDNW.LEDYINlyn...................
Athena_Av      .IIGG.AMGSPFTLTLA....NIFMWYWEKQ.TILSNL......................
Athena_Hc      .----.AMGSPFTMTLA....NIYMFEWEQP.LIEHQK......................
Athena_Pr      .----.AMGSPFTMTLA....NIYMLKWEQP.LIAHQK......................
AthenaL2_Av    .IKGG.AMGSPLTLTIA....NCYMFFFEQD.IIKQIN......................
AthenaL3_Av    .IRGG.AMGSPLTLTIA....NCYMFFFEQN.IINQIH......................
AthenaM_Av     .KRGG.AMGSPLTLTIA....NTYMYFVERP.IAKWAN......................
AthenaO_Av     .IRGG.AMGSPLTLTIS....NAYMYFFQTP.IVKWVQ......................
BEL_Drome      .LTVT.-YGLAPSPFLA....VRVLKQLADD.HGHEYPa.....................
Cer1_Caeel     .N-VL.PFGLVISPALF....QGTMEEIIGD.LLG---......................
Cercyon_Sm     .TKGT.PMGSPISRLFA....EAVMQRLEAS.ILLMIK......................
COB3_Marpo     .-PGV.PQGSLISPILT....NLYLDRLDRE.ILRIRKele...................
COI1_Podan     .--GV.PQGGIASPILS....NLVLNELDEF.VQNIVDefn...................
Copia_Drome    .NKAI.-YGLKQAARCW....FEVFEQALKE.CEFVNSsvd...................
CRE1_Crifa     .TKGI.RQGMVLGPLLY....ATGMAAAIGP.VRQRI-......................
CRE2_Crifa     .TEGV.RQGMVLSPLLF....ANAMSGIIRP.LMEMH-......................
CZAR_Tcruzi    .TRGV.RQGMVLGPVLF....SIGTIATLRQ.LESSF-......................
DIRS1_Dictyo   .K-TM.PFGLSTAPRIF....TMLLRPVLRM.LRDI--......................
Doc_Drome      .EAGV.PQGSVLGPILY....TLYTADFPID.YN----......................
dpol_DHBV      .FRKA.PMGVGLSPFLL....HLFTTALGSE.IARRF-......................
dpol_HBV       .FRKI.PMGVGLSPFLL....AQFTSAICSV.VRRAF-......................
DRE_Dictyo     .KRGT.KQGDPISPTIF....ALVVECMATT.IINDRCin....................
EC67_Ecoli     .-T-L.PQGSPCSPIIS....NLICNIMDMR.LAKLAK......................
EC86_Ecoli     .KNLL.PQGAPSSPKLA....NLICSKLDYR.IQGYAG......................
EC107_Ecoli    .--AL.PQGAPTSPAIS....NLVMRRFDER.IGEWCQ......................
GilM_Giain     .PAGV.PQGDPLSMAMF....CQSLVWPVET.YLGQ--......................
Gypsy_Drome    .C-RL.PFGLRNASSIF....QRALDDVLRE.QIG---......................
Hebe1_Av       .KSGT.PQGSPLSPLLY....IMYTADSMNG.IPTH--......................
Hebe2_Av       .KSGT.PQGSPLSPLLY....IIYTADSMNG.IPSH--......................
Hebe7_Av       .KSGT.PQGSPLSPLLY....IMYTADSMNG.IPTH--......................
Hebe8_Av       .KSGT.PQGSPLSPLLY....IMYTADSMNG.IPTH--......................
Hebe10_Av      .KSGT.PQGSPLSPLLY....IMYTADSING.IPTH--......................
I_Drote        .SNGI.PLGSPISVILF....LIAFNKLSNI.ISLY--......................
Jockey_Drome   .AAGV.PQGSVLGPTLY....SVFASDMPTH.TPVTEV......................
Juno1_Av       .FTVL.PQGVTNGPPAF....QRIVSQILGP.TRWK--......................
Juno2_Av       .FKVL.PQGLTNGPPTF....QRIVNQILGP.NRWK--......................
Juno3_Av       .-NVM.PQGIKNGPPTF....QRIVNKLLGN.LQWH--......................
Juno4_Av       .FTVL.PQGVTNGPPAF....QRIVSQILGP.TRW---......................
Juno4a_Av      .FNVL.PFGLSNAPATF....QRIVNSILGA.LRWD--......................
Juno4b_Av      .FNVL.PFGLSNAPATF....QRIMNSILGT.LRWD--......................
Lian_Aedae     .C-GC.PQGGVLSPLLW....NLVADTLLRQ.LNNC--......................
LINE1_Human    .KTGT.RQGCPLSPLLP....NIVLEVLARA.IRQEKEikg...................
LINE1_Wolf     .RSGT.RQGCPLSPLLF....NIVVEVLASA.IRQQKDfrg...................
LtrA_Lacla     .YSGT.PQGGILSPLLA....NIYLHELDKF.VLQLKMkfd...................
Mag_Av         .YNRM.PFGIANAPAIF....QRTIDQMIAG.IPNC--......................
Maui_Takru     .SHGV.PQGSVLGPILF....TLYMLPLGNI.IRQH--......................
Mdg3_Drome     .L-RM.PFGLKNAPSVF....QRFVNKIFAD.MIREN-......................
Micropia_Drome .-NKA.PFGFKNSPAAF....IRFVQFIFQE.LINSN-......................
MX65_Myxxa     .-RVC.VQGAPTSPALC....NAVLLRLDRR.LAGLAR......................
Neptune_Fr     .TKGT.AMGKRFAPAYA....NIFMANWEEE.ALLKCK......................
NeSL_Caeel     .MSGV.KQGDPISPTLF....NICLETVIRR.HLESANgh....................
orf2_Calot     .--GT.PQGGVISPLLA....NIALHGLEKL.VKEFAAsqr...................
Pao_Bmori      .TSLI.-FGASSSPSTA....-IYVKNLNAQ.-KHEAThp....................
Pat_Panre      .MKAL.PFGLSSAPEYF....TKLFRHPLAT.LRGD--......................
Penelope1_Av   .IDGV.AMGNPLAPIIA....DLWMQKMEEK.LNRFRK......................
Penelope1a_Av  .TDGV.AMGNPLAPIIA....DLWMQKMEEK.LNRFSA......................
Penelope2_Av   .YDGV.AMGSPLGPILA....DIFMNNLEIK.LSRFTT......................
Penelope2a_Av  .IDGV.SMGSPLAPVLA....DIFMTHMEQK.FEEFKH......................
Penelope3_Av   .INGV.AMGSPLGPLFA....DIYVNYLEDK.LMSRLK......................
Penelope3a_Av  .HNGV.SMGSPLGPLMA....DIFLVNLEKK.LMDELY......................
Penelope3b_Av  .VDGI.AMGSPLGPLFA....DIYVNYLESK.LKHRLE......................
Penelope5a_Av  .HNGV.AMGAPLAPVIA....DIFMAHLEKS.LMDQLQ......................
Penelope_Dv    .LKGM.PMGSPASPVIA....DILMEELLDK.ITDKLK......................
pol_BAEVM      .T-RL.PQGFKNSPTLF....DEALHRDLTD.FRTQH-......................
pol_CERV       .N-VV.PFGLKQAPSIF....PKTYANSHSN.QYS---......................
pol_HTLV2      .T-VL.PQGFKNSPTLF....EQQLAAVLNP.MRKMF-......................
Poseidon_Tn    .KHGC.AMGSPVSPIVA....NLYMEEVEKR.ALLSFT......................
pseudo_Shark   .KKGE.AMGTRMGPSYA....CLFVGYVEQS.LFRTYT......................
R1_Dromr       .ARGV.KQGDPLSPVLF....NLIIDRLLRS.LPKDIGvh....................
R2_Drome       .ARGV.KQGDPLSPILF....NLVMDRLLRT.LPSEIGak....................
R4_Av          .KSGV.LQGDSFSPLLF....CIAMAPISHA.INKMKCgyrtas................
R9_4_Av        .SSGV.KQGDPLSSLLF....NMVIDELFDV.IKDQYGyt....................
R9_Av          .SSGV.KQGDPLSSLLF....NLVIDELFDV.IKDQYGyt....................
R9a_Av         .KRGV.KQGDSLSPLLF....NLVTDELFEI.LGDQFGyr....................
RTE1_Av        .DVGT.RQGDPLSPLLF....IAYLERVMDQ.VRQNTCgi....................
RTE2_Av        .NTGV.MQGGIPSPLLF....NILFDFIIKE.VISEAAisgvnfsygsn.......dfch
RTE3_Av        .KRGV.RQGCVLSPDLF....NIYSEMILRN.LEDVEGvk....................
RTE4_Av        .TTGV.LQGDTLAPFLF....IIVMDYVMKN.AKLNHTnekgelgfi..........tnl
RTE_BovB_Av    .GKGV.RQGCILSPYLF....NLYAEHIMRK.AGIDEAtgg...................
SART1_Bommo    .SCGV.PQGSVLGPLLW....DVGFDWVLRG.ANLR--......................
SLACS_Trybg    .TRGV.RQGMVLGPLLF....SIGTLATLRR.LQQTF-......................
Soliton1_Av    .AKGV.PQGSCIGPVLF....IVYHHDILEA.LSTI--......................
Soliton2_Av    .HTGL.PQGSSLSPYLF....IVYHSDMISC.IGAHA-......................
Soliton3_Av    .DIGL.PQGSSLSPYLF....IIYHCDLTKC.LGAH--......................
Soliton4_Av    .DIGL.PQGSSLSPYLF....IVYHSDIVHC.AGAH--......................
Soliton5_Av    .I-GL.PQGSALSAFVF....IVYHADQIKT.TNAF--......................
Soliton6_Av    .FVGT.PQGSVLAATLF....RLHVHFLPSF.FMN---......................
Soliton6a_Av   .FVGA.PQGSILAATLF....RLHIHFLPTI.FFQA--......................
Soliton6b_Av   .KVGA.PQGSVLAATLF....RLHIHFLPKY.LFQF--......................
Soliton7_Av    .YKGC.PQGSIFSPTLF....ITYHADMGDF.LGG---......................
Soliton8_Av    .EKGG.PQGSVLTPTLF....ISYHGDMSQF.LAG---......................
Soliton9a_Av   .GKGG.PQGSVLTPTLF....ITYHCDMSQF.LSG---......................
Soliton9b_Av   .DKGG.PQGSVLTPTLF....ITYHCDMSAF.LSR---......................
Ta11_Arath     .SRGI.RQGDPISPFLF....ILCTEALVAK.LKDAEWhgr...................
Tad1_Neuro     .TAGV.PQGSPLSPILF....ILFITPLYRK.LATIP-......................
TelKA1_Av      .FKVM.PYGLTNAPATF....QRLMDIVLAG.LKWQ--......................
TelKA1a_Av     .FNVM.PFGLTNAPATF....QRLMDVVLAG.LKWQ--......................
TelKA2_Av      .FKVM.PYGLMNAPATF....QRLMDIVLAG.LKWK--......................
TelKA3a_Av     .CTVM.PFGLTNAPATF....QRLMDIVLAG.LKWQ--......................
TelKA3b_Av     .CTVM.PFGLTNAPATF....QRLMDIVLAG.LKWQ--......................
TelKA4_Av      .FRVM.PFGLTNAPATF....QRLMDLVLGR.LKWS--......................
TERT1_Calb     .KRGV.FQGFSLSSIFC....DILYSAMVHD.CFQFLWk.....................
TERT_Giain     .TSGI.PQGSVVSTVLF....NCYSSLLHVQ.LLNTGIv.....................
TERT_Ratno     .CQGI.PQGSSLSTLLC....SLCFGDMENK.LFAEVQ......................
TERT_Schpo     .KVGI.PQGSILSSFLC....HFYMEDLIDE.YLSFTK......................
Tf2_Schpo      .L-VM.PYGISTAPAHF....QYFINTILGE.AKE---......................
Tnt1_Tobac     .NKSL.-YGLKQAPRQW....YMKFDSFMKS.QTYLKTysd...................
TRAS1_Bommo    .SKGC.VQGSIGGPILW....NLLLDPLIHQ.LQAR--......................
TRS1_Trybr     .ERGV.PQGIVLGPIMF....IIVMNSLSQR.LAEVP-......................
Tx1_Av         .SSGV.RQGCSLSGLLF....IICLEPLLNR.IRLNQSipgaflpgsqfrairqiifpin
Ty3_Caeel      .N-VL.PFGLVISPALF....QGTMEEIIGD.LLG---......................
Ty3_Yeast      .T-VM.PFGLVNAPSTF....ARYMADTFRD.LRFVN-......................
Vesta1a_Av     .YNVL.PMGLRNSPPTF....QKVMTDTLKS.CRSFS-......................
Vesta1b_Av     .FNVL.PMGLKNSPPTF....QKVMTDTLKS.CRQFS-......................
Vesta2_Av      .N-VL.AQGLKNSPPSF....QRVMADILKP.CREFS-......................
Vesta3_Av      .S-VL.PQGLRNSPPTF....QRTMSKVLSS.CIDFS-......................
Vesta4a_Av     .YLVL.SMGPQNAPAAF....QKTMSHIMKP.CREF--......................
Vesta4b_Av     .-SVL.PMGPTNGPACF....QKTMSNLLKP.CYDF--......................
Vesta5_Av      .FNVL.AQGLKNSPPSF....QRIMSSLLLP.CKKFS-......................
Vesta6a_Av     .FEVL.PMGLMNAPPTF....QRLMHNIIGY.NRWD--......................
Vesta6b_Av     .FTVL.AQGLMNAPPTF....QRVMIELLAN.GRWD--......................
Vesta6c_Av     .FNVL.PQGLMNAPASF....QRVMNNLLAT.GRWD--......................
Vesta7_Av      .FNVM.PQGLKNSPSNF....QRIMYELLVQ.TRWE--......................
Vesta_Pr       .FNVL.PMGLKNSPPTF....QKVMTNTLAP.CRQFS-......................
YM40_Marpo     .-TGV.PQGRILSPLLS....NIYLHQFDLF.MEEIKVkyt...................
Zepp_Chlvu     .AAGV.FQGSPLSPLLF....VLARAPMAAH.ARMLAGqla...................
AVAG|g2784.t1  .KSGT.PQGSPLSPLLY....IMYTADSMNG.IPTH--......................
AVAG|g2880.t1  .RSGV.RQGCSLSGLLF....IICLEPLLNR.IRLNQSipgaflpgsqfrairqiifpin
AVAG|g2881.t1  .SSGV.RQGCSLSGLLF....IICLEPLLNR.IRLNQSipgaflpgsqfrairqiifpin
AVAG|g3281.t1  .FNVL.SMGLKNSPPTF....QKVMVDTLKL.CRSF--......................
AVAG|g4497.t1  .VRGG.AMGSAFTQVYA....NIYMLEWEQD.LVQYQA......................
AVAG|g4504.t1  .IKGG.AMGSAFTMTLA....NVYMLEWEQP.LIELQS......................
AVAG|g4520.t1  .KRGA.PQGSVFGAIAY....IVAHHDLQQV.FRNP--......................
AVAG|g5319.t1  .VDGI.AMGSPLGPLFA....DIYVNYLESK.LKHRLE......................
AVAG|g7117.t1  .--GT.------ALDTI....RKLASIVIKE.NVFIYD......................
AVAG|g7810.t1  .HKGV.AMGASLTLDIA....DIFMSYLEET.LMNQLR......................
AVAG|g9368.t1  .FKVM.PYGLMNAPATF....QRLMDIVLAG.LKWK--......................
AVAG|g9621.t1  .INGV.AMGSPLGPLFA....DIYVNHLEDK.LMSRLK......................
AVAG|g9731.t1  .IKGG.AMGSAFTMTLG....NVYMLEWEQP.LVELQA......................
AVAG|g9883.t1  .S-VL.PQGLRNSPPTF....QRTMSKVLSS.CTDF--......................
AVAG|g10752.t1 .IRRG.TMGSPLTLTIA....NCYMFFFQQN.ILRQIT......................
AVAG|g12531.t1 .TDGV.SMGSPLAAILV....QIFMGHFEEQ.HLPGLLnn....................
AVAG|g13418.t1 .L-VL.PQGLRNSPPTF....QRTMNNVLSS.CVDF--......................
AVAG|g14926.t1 .CTVM.PFGLTNAPATF....QRLMDIVLAR.LKWQ--......................
AVAG|g15106.t1 .-NVL.AQGLKNSPPSF....QRVMADILKP.CREF--......................
AVAG|g17548.t1 .VDGV.AMGSPLGPILA....DIFISDLELK.LNRFST......................
AVAG|g17876.t1 .CDGV.SMGTPLAAIFA....EIFMANFEE-.------......................
AVAG|g18271.t1 .ETGV.QQGGIPSPILF....NILFDFIIRK.VREEVGvtgvkfsygsn.......dffh
AVAG|g18665.t1 .FKVL.PQGLTNGPPTF....QRIVNQILGP.NRWK--......................
AVAG|g19195.t1 .IRGG.AMGSASTQVLA....NIYMFEWGQE.LIGHQY......................
AVAG|g19202.t1 .IRGG.AMGSPLTLTIA....NCYMFFFEQD.IVKQIN......................
AVAG|g19231.t1 .KSGT.PQGSPLSPLLY....IMYTADSMNG.IPTH--......................
AVAG|g19400.t1 .FNVM.PYGLTNAPATF....QRLMDIVLAG.LKWQ--......................
AVAG|g20639.t1 .FKVL.PQGLTNGPPTF....QQIVNQILDP.NRWK--......................
AVAG|g20752.t1 .KSGT.PQGSPLSPLLY....IIYTADWMNG.IPSH--......................
AVAG|g24320.t1 .FNVL.PQGLTNAPASF....QRVMNNLLAT.GRWD--......................
AVAG|g25238.t1 .S-VL.PQGLRNSPPTF....QRTMSKVLSS.CIDF--......................
AVAG|g25833.t1 .F---.-----------....----------.------......................
AVAG|g26894.t1 .AKGV.PQGSCIGPVLF....IVYHHDILEA.LSTI--......................
AVAG|g27697.t1 .FRVM.PFGLTNAPATF....QRLMDLVLGR.LKWS--......................
AVAG|g27752.t1 .DKGG.PQGSVLTPTLF....ITYHCDMSAF.LSRC--......................
AVAG|g28874.t1 .EKGG.PQGSSLTPTVF....ISYHADMSNF.LSFS--......................
AVAG|g29204.t1 .-SGT.PQGSPLSPLLY....IMYTADSING.IPTH--......................
AVAG|g29538.t1 .FTVL.AQGLMNAPPTF....QRVMIELLAN.GRWD--......................
AVAG|g29599.t1 .IRGG.AMGSPLTLTMA....NCYMFFFEKD.ILRQTT......................
AVAG|g31245.t1 .IIGG.AMGSAFTLTLA....NIFMWKWEKE.LANKQS......................
AVAG|g33648.t1 .IRGG.AMGSPLTLTI-....----------.------......................
AVAG|g34967.t1 .KSGT.PQGSPLSPLLY....IIYTADSMNG.IPSH--......................
AVAG|g36117.t1 .SSGV.RQGCSLSGLLF....IICLEPLLNR.IRLNQSipgaflpgsqfkairqiifpin
AVAG|g36265.t1 .FNVL.PFGLSNAPATF....QRIVNSILGA.LRWD--......................
AVAG|g37413.t1 .YNGV.MQGGIPSPILF....NILFDFIIRK.VIEEANvtdvqfsygrn.......dffh
AVAG|g41588.t1 .IRGG.AMGSACTQVLA....DIYVRKWENR.LVQEQQ......................
AVAG|g41622.t1 .CDGV.AMGSPLGPILA....DIFMNNLEIK.LSRFTT......................
AVAG|g41624.t1 .TTGG.AMGSSFTLTLA....NIFMWKWQKE.LVRYQD......................
AVAG|g41938.t1 .IRGG.AMGSPLTLTIA....NCYMFFFEQN.IINQIH......................
AVAG|g43421.t1 .INGV.AMGSPLAPIIA....HLFMSDLEEK.INDYTG......................
AVAG|g43891.t1 .TTGG.AMGSSFTLTLA....NIFMWKWQKE.FVRRQD......................
AVAG|g43901.t1 .IKGG.AMGSAFTMTLA....NVYMLEYIDD.VF----......................
AVAG|g44751.t1 .IRGG.AMGSLLTLTI-....----------.------......................
AVAG|g44946.t1 .----.-----------....----------.------......................
AVAG|g45942.t1 .----.-----------....----------.------......................
AVAG|g45968.t1 .IRGG.AMGLPFTMTLA....NIYMFEWEQS.LIEYQK......................
AVAG|g45972.t1 .TLGG.AMGSSFTLTLA....NIFMWKWEKE.FVRQQ-......................
AVAG|g45982.t1 .KSGT.PQGSPLSPLLY....IMYTPDSMNG.IPTH--......................
AVAG|g47218.t1 .YKGV.PQGSCIGPVLF....IIYHYDILNA.ISNI--......................
AVAG|g47628.t1 .VRGG.AMGSPLTLTIA....NCYMFFFEQN.IIKQIK......................
AVAG|g47632.t1 .IIGG.AMGSPFTLTLA....NIFMWKWQKQ.TILPRI......................
AVAG|g47955.t1 .FNVL.PQGLMNAPASF....QRVMNNLLAT.GRWD--......................
AVAG|g49413.t1 .GKGG.PQGSVLTPTLF....ITYHCDMSQF.LSGC--......................
AVAG|g49711.t1 .KIGG.AMGSAFTMTLA....NVYMLEWEQP.LVELQA......................
AVAG|g49878.t1 .NTGV.MQGGIPSPILF....NILFDFIIKE.VISEAAisgvtfsygsn.......dfch
AVAG|g50392.t1 .FNVL.PFGLSNAPATF....QRIMNSILGT.LRWD--......................
AVAG|g50766.t1 .-NVM.PQGIKNGPPTF....QRIVNKLLGN.LQWH--......................
AVAG|g51209.t1 .IRGG.AMGSALTQVLA....NIYM------.------......................
AVAG|g51213.t1 .EKGG.PQGSSLTPTVF....ITYHADMSNF.LSWS--......................
AVAG|g51231.t1 .IRGE.AMGSPLTLTIA....NCYMFFYEQN.IINQIK......................
AVAG|g52022.t1 .FNVL.PMGLKNSPPTF....QKVMADTLKL.CRSF--......................
AVAG|g52190.t1 .NTGV.MQGGIPSPILF....NILFDFMIKE.VISEAAisgvkfsygsn.......dfch
AVAG|g52507.t1 .YNVL.PMGLRNSPPTF....QKVMTDTLKS.CRSF--......................
AVAG|g52929.t1 .IRGG.AMGSPFTMTLA....NIYMLKWEQS.LIEHQK......................
AVAG|g53423.t1 .----.-----------....----------.------......................
AVAG|g53673.t1 .----.-----------....----------.------......................
AVAG|g53836.t1 .EKGG.PQGSVLTPSIF....ISYHGDISQF.LSGQLGmrnh..................
AVAG|g53965.t1 .FNVL.PFGLSNAPATF....QRIVNSILGA.LRWD--......................
AVAG|g54065.t1 .IIGG.AMGSAFTLTLA....NIFMWKWEKE.LVDKQ-......................
AVAG|g54068.t1 .TTGG.AMGSSFTLTLA....NIFMWKWQKE.FVRRQD......................
AVAG|g54090.t1 .-NVL.AQGLKNSPPSF....QRVMADILKP.CREF--......................
AVAG|g54300.t1 .NKGG.AMGSAFTMILA....NVYMKKSMIH.AK----......................
AVAG|g54540.t1 .IRGG.AMGSAFTQVLA....NIYMYEWEQQ.LIQYQT......................
AVAG|g54545.t1 .IRGG.AMGSPFTMTLA....NIYMLKWEQS.LIEHQK......................
AVAG|g54562.t1 .FNVL.AQGLKNSPPSF....QRIMSSLLLP.CKKF--......................
AVAG|g54563.t1 .FNVL.AQGLKNSPPSF....QRIMSSLLLP.CKKF--......................
AVAG|g54680.t1 .FRVM.PFGLTNAPATF....QRLMDLVLGR.LKWS--......................
AVAG|g55017.t1 .IRGG.AMGSAFTQVLA....NIYMFEWEQD.LIQHQK......................
AVAG|g55025.t1 .YK-Y.LQGCPLNLLLIevlgSIYMHRWQMR.LIREIR......................
AVAG|g55033.t1 .TTGG.AMGSSFTLTLA....NIFMWKWQKE.LVRQQD......................
AVAG|g55091.t1 .QSGT.PQGSPLSPLLY....IIYTADSMNG.LPQY--......................
AVAG|g55161.t1 .IDGV.AMGNPLAPIIA....DLWMQKMEEK.LNRFRK......................
AVAG|g55490.t1 .TTGG.AMGSSFTLTLA....NIFMWKWQKE.LVRHQN......................
AVAG|g55534.t1 .YNRM.PFGIANAPAIF....QRTIDQMIAG.IPNC--......................
AVAG|g55627.t1 .FNVM.PFGLTNAPATF....QRLMDVVLAG.LKWQ--......................
AVAG|g55828.t1 .VDGV.AMGSPLGPILA....DIFISDLELK.LNRFST......................
AVAG|g55891.t1 .KSGT.PQGSPLSPLLY....IMYTADSMNG.IPTH--......................
AVAG|g56089.t1 .FLVL.LFCLTNAPPTF....MRLMNSIFHQ.YLDD--......................
AVAG|g56102.t1 .INGV.AMGSPLGPLFA....DIYVNYLEDK.LMSRLK......................
AVAG|g56265.t1 .IRGG.AMGSPLTLTIA....NCYMFFYEKY.IIRQIN......................
AVAG|g56387.t1 .VIGG.AMGSPFTITLA....NIFMWKWGKE.SICREL......................
AVAG|g56431.t1 .FNVL.PQGLTNAPASF....QRVMNNLLAT.GRWD--......................
AVAG|g56442.t1 .TDGV.AMGNPLAPIIA....DLWMQKIEEK.LNRFRA......................
AVAG|g56702.t1 .FKVL.PQGLTNGPPTF....QRIVNQILGP.NRWK--......................
AVAG|g56912.t1 .DKGG.PQGSVLTPTLF....ITYHCDMSAF.LSRC--......................
AVAG|g57087.t1 .VIGG.AMGSPFTLTLA....NIFMWYWEKH.TILSTL......................
AVAG|g57090.t1 .IRGG.AMGSPLTMTLA....NIYMFEWEKP.LIEYQK......................
AVAG|g57456.t1 .----.-----------....----------.------......................
AVAG|g57461.t1 .FNVM.PQGLKNSPSNF....QRIMYELLVQ.TRWE--......................
AVAG|g57464.t1 .KSGT.PQGSPLSPLLY....IMYTADSING.IPTH--......................
AVAG|g57502.t1 .----.-----------....----------.------......................
AVAG|g57513.t1 .FNVL.PMGLKNSPPTF....QKVMTDTLKS.CRQF--......................
AVAG|g57555.t1 .IRGG.AMGSAFTQVLA....NIYMLEWEHD.LIQYQT......................
AVAG|g57568.t1 .VIGG.AMGSSFTLTLA....NIFMWKWQKE.LVRRQD......................
AVAG|g57677.t1 .IRGG.AMGSPLTLTIA....NCYMFFFEQR.IIRQIH......................
AVAG|g57867.t1 .IDGV.SMGSPLAPVLA....DIFMTHMEQK.FEEFKH......................
AVAG|g57868.t1 .TNGV.AMGSPLGPLFA....DIYVNYIEDK.LMSRLK......................
AVAG|g58290.t1 .LRGV.KQGDSLSPLLF....NLVTDELFEI.LGDQFGyr....................
AVAG|g58370.t1 .TNGV.AMGSPLGPLFA....DIYVNYIEDK.LMSRLK......................
AVAG|g58420.t1 .YLVL.SMGPQNGPAAF....QKTMSQVLKP.CREF--......................
AVAG|g58625.t1 .IRGG.AMGSPLTLTIA....N---------.------......................
AVAG|g58632.t1 .VVGG.AMGSAFTLTLA....NIFMWKWEKE.LVLRQT......................
AVAG|g58646.t1 .----.-----------....----------.------......................
AVAG|g59308.t1 .ILGG.AMGSALTLTLA....NIFMWKWQQR.LVDEQQ......................
AVAG|g59311.t1 .TLGG.AMGSSFTLTLA....NIFMWKWEKE.FVRQQD......................
AVAG|g59315.t1 .SRGG.AMGSPLTLTIA....NCYMFFFEPD.ILKQIT......................
AVAG|g59390.t1 .-NVM.PQGIKNGPPTF....QRIVNKLLGN.LQWQ--......................
AVAG|g59425.t1 .----.-----------....----------.------......................
AVAG|g59426.t1 .----.-MGSSFTLTLA....NIFMWKWEKE.FVRQQD......................
AVAG|g59438.t1 .IIGG.AMGSPFTLTLA....NIFMWYWEKQ.TILSRL......................
AVAG|g59490.t1 .FKVL.PQGLTNGPPTF....QRIVNQILGP.NRWK--......................
AVAG|g59699.t1 .FVGT.PQGSVLAATLF....RLHVHFLPSF.FMNL--......................
AVAG|g59733.t1 .IRGE.AMGSPLTLTMA....NCYMFFFEKD.ILRQTT......................
AVAG|g59820.t1 .VIGG.AMGSAFTLTLA....NIFMWKWEKT.LVDQQT......................
AVAG|g59869.t1 .YNRM.PFGISNAPAIF....QRIVDQVLAG.VPNS--......................
AVAG|g59994.t1 .IRGG.AMGSPFTMTLA....NIYILKWEQP.LIEHQK......................
AVAG|g59996.t1 .RNGV.SMGTSLAAIFA....EVFMANFEEQ.HISPLLt.....................
AVAG|g60026.t1 .----.-MGSAFTQVLA....NIYMLEREQD.LIAYIH......................
AVAG|g60033.t1 .IKGG.AMGSAFTVTLA....NVYMLEWEQP.LVELQ-......................
AVAG|g60149.t1 .CTVM.PFGLTNAPATF....QRLMDIVLAG.LKWQ--......................
AVAG|g60155.t1 .TDGV.AMGNPLAPIIA....DLWMQKMEEK.LNRFSA......................
AVAG|g60157.t1 .FTVL.PQGVTNGPPAF....QRIVSQILGP.TRWK--......................
AVAG|g60162.t1 .FTVL.PQGVTNGPPAF....QRIVSQILGP.TRWK--......................
AVAG|g60413.t1 .IRGG.AMGSPLTLTIA....NCYMFFFEQN.IIRQIT......................
AVAG|g60415.t1 .IKGG.AMGSPLTLTIA....NCYMFFFEQD.IIKQIN......................
AVAG|g60431.t1 .IIGG.AMGSPFTLTLA....NIFMWYWEKQ.TILSNL......................
AVAG|g60434.t1 .IRGG.AMGSPLTMTLA....A---------.------......................
AVAG|g60526.t1 .----.-MGSPLTLTIA....NCYMFFYEQN.IIRQIN......................
AVAG|g60569.t1 .IHGV.AMGSPLAPILA....NIFVCDLEEK.YILNNP......................
AVAG|g60719.t1 .IKGG.AMGSPLTLTIA....NCYMFFFEQN.IVRQIN......................
AVAG|g60727.t1 .FKVL.PQGLTNGPPTF....QRIVNQILGP.NRWK--......................
AVAG|g61017.t1 .HNGV.AMGAPLAPVIA....DIFMAHLEKS.LMDQLQ......................
AVAG|g61183.t1 .KSGT.PQGSPLSPLLY....IMYTADSMNG.IPTH--......................
AVAG|g61225.t1 .RDGV.SMGTSLAAIFA....EVFMADFEEQ.HISRLLt.....................
AVAG|g61316.t1 .EKGG.PQGSVLTPTLC....ISYHGDMSQF.LASC--......................
AVAG|g61393.t1 .CTVM.PFGLTNAPATF....QRLMDIVLAG.LKWQ--......................
AVAG|g61434.t1 .TTGV.LQGDTLAPFLF....IIVMDYVMKN.AQLNHTnekgelgfi..........tnl
AVAG|g61441.t1 .DKGG.PQGSVLTPTLF....ITYHCDMSAF.LSRC--......................
AVAG|g61561.t1 .IRGGrAMGSPLTLTIA....NCYVFFFEQK.IIRQIR......................
AVAG|g61564.t1 .IRGG.AMGSPLTLTIA....NCYMFFFEQA.ITRQIN......................
AVAG|g61580.t1 .TIGE.AMGSPFTLTLA....NIYMWHWEKH.TILSKL......................
AVAG|g61617.t1 .----.-----------....----------.------......................
AVAG|g61629.t1 .IRGG.AMGSPFTMTLA....NIYMLKWEQS.LIEHQK......................
AVAG|g61717.t1 .YDGV.AMGSPLGPILA....DIFMNNLEIK.LSRFTT......................
AVAG|g61718.t1 .FVGA.PQGSVLAATLF....RLHVHFLPSF.FRNL--......................
AVAG|g61761.t1 .----.-----------....----------.------......................
AVAG|g62187.t1 .----.-----------....----------.------......................
AVAG|g62222.t1 .IRGG.AMGSAFTQVLA....NIYMFEWEQD.LIAYIH......................
AVAG|g62267.t1 .KSGT.PQGSPLSPLLY....IIYTADSMNG.IPSH--......................
AVAG|g62384.t1 .IRGG.AMGSPFTMALA....NIYMLKWEQS.LIEHQK......................
AVAG|g62433.t1 .IQGV.AMGSPLAPILA....NIFVCDLEEK.YILNNP......................
AVAG|g62434.t1 .FRVM.PFGLTNAPATF....QRLMDLVLGG.LKWS--......................
AVAG|g62440.t1 .EKGA.PQGSSLTPTVF....ISYHADMSNF.LSFS--......................
AVAG|g62443.t1 .TVGA.PQRSVMAALLF....RIHIHFLPSY.FPKI--......................
AVAG|g62444.t1 .CDGV.SMGIPLAAIFA....EIFMANFEEI.HLPTLLnh....................
AVAG|g62548.t1 .EKGG.PQGSVLTPSIF....ISYHGDISQF.LSGQLGmrnp..................
AVAG|g62585.t1 .FKVM.PYGLTNAPATF....QRLMDIVLAG.LKWQ--......................
AVAG|g62677.t1 .FEVL.PMGLMNAPPTF....QRLMHNIIGY.NRWD--......................
AVAG|g62739.t1 .TTDG.AMGSSFTLTLA....NIFMWKWQKE.------......................
AVAG|g62892.t1 .FKVL.PQGLTNGPPTF....QRIVNQILGP.NRWK--......................
AVAG|g62989.t1 .TTGG.AMGSSFTLTLA....NIFMWKWQKE.LLRQQD......................
AVAG|g62994.t1 .VVGG.AMGSAFTLTLA....NIFMWKWEKE.LVCRQT......................
AVAG|g63062.t1 .IRGG.AMGSACTQVLA....DIYVRKWENR.LVQEQE......................
AVAG|g63064.t1 .HNGV.SMGSPLGPLMA....DIFLVNLEKK.LMDELY......................
AVAG|g63067.t1 .----.-----------....----------.------......................
AVAG|g63121.t1 .IRGG.AMGSPLTLTIA....NCYMFFYEQN.IINQIK......................
AVAG|g63136.t1 .EKGG.PQGSVLTPTLF....ISYHGDMSQF.LAGC--......................
AVAG|g63220.t1 .VRGG.AMGSA------....----------.------......................
AVAG|g63313.t1 .TTGG.AMGSSFTLTLA....NIFMWKWQKE.LVRYQD......................
AVAG|g63346.t1 .----.-MGSPLTLTIA....NCYMFFYEQN.IINQIK......................
AVAG|g63464.t1 .IKGG.AMGSAFTMTLA....NVYMLEWEQP.LVELQA......................
AVAG|g63514.t1 .VLGG.AMGSALTLTLA....NIFMWKWQQK.IVDIQE......................
AVAG|g63549.t1 .KIGG.AMGSAFTMTLA....NVYMLGWEQP.LVELQA......................
AVAG|g63595.t1 .TTGG.AMGSSFTLTLA....NIFMWKWQKE.LVRQQD......................
AVAG|g63604.t1 .VLGG.AMGSALTLTLA....NIFMWKWQQN.IVDIQE......................
AVAG|g63746.t1 .-NVL.AQGLKNSPPSF....QRVMADILKP.CRGF--......................
AVAG|g63749.t1 .YLVL.SMGPQNAPAAF....QKTMSHIMKP.CREF--......................
AVAG|g63891.t1 .QSGT.PQGSPLSPLLY....IIYTADSMNG.LPQY--......................
AVAG|g63929.t1 .----.--GDTLAPFLF....IIVMDYVMKN.AKLNHTnengelgfi..........tnl
AVAG|g64032.t1 .TCGE.AMGSPFTMTLA....NIYMLEWEQP.LIEYQK......................
AVAG|g64035.t1 .IRGG.AMGSAFTQVLA....NIYMFEWEQD.LIAYIH......................
AVAG|g64037.t1 .LRGV.KQGDSLSPLLF....NLVTDELFEI.LGDQFGyr....................
AVAG|g64038.t1 .----.-----------....----------.------......................
AVAG|g64039.t1 .KSGT.PQGSPLSPLLY....IIYTADSMNG.IPSH--......................
AVAG|g64070.t1 .VIGG.AMGSSFTLTLA....NIFMWKWQKE.IVRQQD......................
AVAG|g64160.t1 .IRGG.AMGSPLTLTIA....NCYMFFFEQN.IIRQIT......................
AVAG|g64167.t1 .TTGG.AMGSSFTLTLA....NIFMWKWQKE.LVRYQD......................
AVAG|g64178.t1 .GKGV.RQGCILSPYLF....NLYAEHITRT.AGIDEAtgg...................
AVAG|g64373.t1 .FKVL.PQGLTNGPPTF....QRIVNQILGP.NRWK--......................
AVAG|g64434.t1 .IRGG.AMGSPLTLTIA....NCYMFFFEQN.IIRQIT......................
AVAG|g64435.t1 .IRGG.AMGSPLTLTIA....NCYMFFYEQN.IINQIK......................
AVAG|g64494.t1 .FTVL.PQGVTNGPPAF....QRIVSQILGP.TRWK--......................
AVAG|g64526.t1 .KIGG.AMGSAFTMTLA....NVYMLEWEQP.LVELQA......................
AVAG|g64648.t1 .KSGT.PQGSPLSPLLY....IMYTADSMNG.IPTH--......................
AVAG|g64730.t1 .IKGG.AMGSPLTLTIA....NCYTFFFEQN.ILRQVT......................
AVAG|g64743.t1 .IRGG.AMGSPLTMTLA....A---------.------......................
AVAG|g64756.t1 .FNVM.PFGLTNAPATF....QRLMDVVLAG.LKWQ--......................
AVAG|g64785.t1 .VIGG.AMGSSFTLTLA....NIFMWKWQKE.LVRRQD......................
AVAG|g64856.t1 .TTGG.AMGSSFTLTLA....NIFMWKWQKE.LVRYQD......................
AVAG|g64877.t1 .TTGG.AMGSSFTLTLA....NIFMWKWQKE.LVRYQD......................
AVAG|g64890.t1 .KSGT.PQGSPLSPLLY....IMYTADSMNG.IPTH--......................
AVAG|g64996.t1 .----.-----------....----------.------......................
AVAG|g64998.t1 .KSGT.PQGSPLSPLLY....IMYTADSMNG.IPTHTE......................
AVAG|g65071.t1 .TTRG.AMGSSFTLTLA....NIFMWKWQKE.LVRHQD......................
AVAG|g65074.t1 .----.----------A....NIFMWKWEKE.FVRQQD......................
AVAG|g65126.t1 .IRGG.AMGSPLTMTLA....NIYMFEWEQP.LIEYQK......................
AVAG|g65133.t1 .SSGV.KQGDPLSSLLF....NLVIDELFDV.IKNQYGyt....................
AVAG|g65135.t1 .YNRM.PFGISNAPAIF....QRIVDQVLAG.VPNS--......................
AVAG|g65139.t1 .----.-----------....----------.-RSF--......................
AVAG|g65147.t1 .KSDT.PQGSTLSPLLY....ILFTADSMNS.IPFQ--......................
AVAG|g65153.t1 .IKGG.TMGSAFTMTLA....NVYMLEWEQP.LVELQA......................
AVAG|g65164.t1 .TTGG.AMGSSFTLTLA....NIFMWKWQKE.LVRYQD......................
AVAG|g65246.t1 .YSVL.PMGPTNGPACF....QKTMSNLLKP.CYDF--......................
AVAG|g65248.t1 .IKGG.AMGSAFTMTLA....NVYMLEWEQP.LVELQA......................
AVAG|g65270.t1 .TTGG.AMGSSFTLTLA....NIFMWKWQKE.FVRRQD......................
AVAG|g65324.t1 .KSGT.PQGSPLSPLLY....IMYTADSMNG.IPTH--......................
AVAG|g65348.t1 .TTGG.AMGSSFTLTLA....NIFMWKWQKE.LVRYQD......................
AVAG|g65391.t1 .KSGT.PQGSPLSPLLY....IMYTADSMNG.IPTH--......................
AVAG|g65401.t1 .IKGG.AMGSAFTMTLA....NVYMLEWEQP.LVELQA......................
AVAG|g65402.t1 .QKGG.SQGSSLTPTVF....ISYHADMSNF.LSFS--......................
AVAG|g65405.t1 .KSST.P----------....----------.------......................
AVAG|g65414.t1 .IIGG.AMGSAFTLTLA....NIFMWKWEKE.LVNKQS......................
AVAG|g65416.t1 .KSGT.PQGSPLSPLLY....IMYTADSMNG.IPTH--......................
AVAG|g65422.t1 .FTVL.PQGVTNGPPAF....QRIVSQILGP.TRWK--......................
AVAG|g65434.t1 .TTGG.AMGSSFTLTLA....NIFMWKWQKE.LVRYQD......................
AVAG|g65443.t1 .GKGG.PQGSVLTPTLF....ITYHCDMSQF.LSGC--......................
AVAG|g65451.t1 .KSGT.PQGSPLSPLLY....IMYTADSMNG.IPTH--......................
AVAG|g65487.t1 .SSGV.RQGCSLSGLLF....IICLEPLLNR.IRLNQSipgaflpgsqfkairqiifpin
AVAG|g65512.t1 .KSGT.PQGSPLSPLLY....IMYTADSMNG.IPTH--......................
AVAG|g65536.t1 .IKGG.AMGSAFTMTLA....NVYMLEWEQP.LVELQA......................
AVAG|g65566.t1 .IRGG.AIGSPLTLTIA....NCYMFFFEQD.IVKQIN......................
AVAG|g65612.t1 .FTVL.PQGVTNGPPAF....QRIVSQILGP.TRWK--......................
AVAG|g65664.t1 .SSGV.KQGDPLSSLLF....NMVIDELFDV.IKDQYGyt....................
AVAG|g65677.t1 .TTGG.AMGSSFTLTLA....NIFMWKWQKE.LVRYQD......................
AVAG|g65693.t1 .IKGA.AMGSAFTMTLA....NVYMLEWEQP.LVESQ-......................
AVAG|g65696.t1 .KSGT.PQGSPLSPLLY....IMYTADSMNG.IPIH--......................
AVAG|g65705.t1 .IKGG.AMGSPLTLTIA....NCYMFFFEQD.IIKQIN......................
AVAG|g65751.t1 .IKGG.AMGSAFTMTLA....NVYMLGWEQP.LVELQA......................
AVAG|g65760.t1 .KSGT.PQGSPLSPLLY....IIYTADSMNG.IPSH--......................
AVAG|g65784.t1 .----.-MGSPFTMTLA....NIYMLKWEQS.LIEHQK......................
AVAG|g65790.t1 .----.-----------....----------.------......................
AVAG|g65894.t1 .----.-----------....-MYTADSING.IPTH--......................
AVAG|g65937.t1 .KSGT.PQGSPLSPLLY....IIYTADSMNG.IPSH--......................
AVAG|g65943.t1 .IKGG.AMGSAFTMTLA....NVYMLEWEQP.LAELQA......................
AVAG|g65947.t1 .KSGT.PQGSPLSPLLY....IMYTADSMNG.IPTH--......................
AVAG|g65958.t1 .IRGG.AMGSPLTMTLA....A---------.------......................
AVAG|g65978.t1 .---M.PFGISNAPAIF....QRIVDQVLAG.VPNS--......................
AVAG|g65983.t1 .TTGG.AMGSSFTLTLA....NIFMWKWQKE.LVRYQD......................
AVAG|g66003.t1 .TTGG.AMGSSFTLTLA....NIFMWKWQKE.LVRHQD......................
AVAG|g66010.t1 .FKVL.PQGLTNGPPTF....QRIVNQILGP.NRWK--......................
AVAG|g66012.t1 .----.-----------....----------.------......................
AVAG|g66049.t1 .KSGT.PQGSPLSPLLY....IMYTADSMNG.IPTH--......................
AVAG|g66074.t1 .IRGG.AMGSPLTMTLA....A---------.------......................
AVAG|g66076.t1 .QSGT.PQGSPLSPLLY....IIYTADSMNG.LPQY--......................
AVAG|g66109.t1 .TTGG.AMGSSFTLTLA....NIFMWKWQKE.LVRYQD......................
AVAG|g66121.t1 .IDGV.SMGSPLAPLLA....EIFLQDFEKK.NSSNFT......................
AVAG|g66144.t1 .KSGT.PQGSPLSPLLY....IMYTADSMNG.IPTH--......................
AVAG|g66145.t1 .KSGT.PQGSPLSPLLY....IMYTADSING.IPTH--......................
AVAG|g66157.t1 .----.-----------....----------.------......................
AVAG|g66158.t1 .IRGG.AMGSPLTLTIA....NCYMFFFEQR.IIRQIH......................
AVAG|g66212.t1 .TTGG.AMGSSFTLTLA....NIFMWKWQKE.LVRQQD......................
AVAG|g66313.t1 .DKGG.PQGSVLTPTLF....ITYHCDMSAF.LSRC--......................
AVAG|g66316.t1 .----.-----------....----------.------......................
AVAG|g66343.t1 .TTGG.AMGSSFTLTLA....NIFMWKWQKE.LVRYQD......................
AVAG|g66367.t1 .----.-----------....----------.------......................
AVAG|g66433.t1 .----.AMGSAFTMTLA....NVYMLEWEQP.LAELQA......................
AVAG|g66436.t1 .IRGG.AMGSPFTMTLA....NIYMLKWEQS.LIEHQK......................
AVAG|g66494.t1 .-RGG.PQGSSLTPTVF....ISYHADMSNF.LPFS--......................
AVAG|g66680.t1 .FNVM.PFGLTNAPATF....QRLMDVVLAG.LKWQ--......................
AVAG|g66744.t1 .TLRG.AMGSSFTLTLA....NIFMWKWEKE.FVRQQD......................
AVAG|g66803.t1 .IKGG.AMGSAFTMTLA....NVYMLEWEQP.LVELQA......................
AVAG|g66812.t1 .----.-----------....----------.------......................
AVAG|g66871.t1 .IKGG.AMGSAFTMTLA....NVYMLEWEQP.LVELQA......................
AVAG|g66885.t1 .IKGG.AMGSAFTMTLA....NVYMLEWEQP.LVELQA......................
AVAG|g66945.t1 .FKVL.PQGLTNGPPTF....QRIVNQILGP.NRWK--......................
AVAG|g66967.t1 .IRGG.AMGSPLTLTIA....NCYMFFYEQN.IINQIK......................
AVAG|g66994.t1 .KSGT.PQGSPLSPLLY....IMYTADSMNG.IPIH--......................
AVAG|g67112.t1 .KSGT.PQGSPLSPLLY....IMYTTDSMNG.IPTH--......................
AVAG|g67159.t1 .SSGV.KQGDPLSSLLF....NMVIDELFDV.IKDQYGyt....................
AVAG|g67163.t1 .-SGT.PQGSPLSPLLY....IMYTADSMNG.IPTH--......................
AVAG|g67202.t1 .---T.PQGSPLSPLLY....IMYTADSMNG.IPTH--......................
AVAG|g67427.t1 .TLGG.AMGSSFTLTLA....NIFMWKWEKE.FVRQQD......................
AVAG|g67510.t1 .TTGG.AMGSSFTLTLA....NIFMWKWQKE.FVRRQD......................
AVAG|g67552.t1 .----.-----------....----------.------......................
AVAG|g67665.t1 .QSGT.PQGSPLSPLLY....IIYTADSMNG.LPQY--......................
AVAG|g67676.t1 .IRGG.AMGSPFTMTLA....NIYMLKWEQS.LIEHQK......................
AVAG|g67699.t1 .IKGG.TMGSAFTMTLA....NVYMLEWEQP.LVELQA......................
AVAG|g67771.t1 .QKGG.PQGSVLTPTIF....ITYHCDMNQF.LSSC--......................
AVAG|g67795.t1 .TTGG.AMGSSFTLTLA....NIFMWKWQKE.LVRYQD......................
AVAG|g67853.t1 .-NVL.AQGLKNSPPSF....QRVMADILKP.CRGF--......................
AVAG|g67916.t1 .KSGT.PQGSPLSPLLY....IMYTADSMNG.YQFI--......................
AVAG|g67921.t1 .INGV.AMGSPLGPLFA....DIYVNHLEDK.LMSRLK......................
AVAG|g67977.t1 .TTGG.AMGSSFTLTLA....NIFMWKWQKE.LVRYQD......................
AVAG|g68096.t1 aSIVV.QWGSSFTLTLA....NIFMWKWQKE.LVRYQD......................
AVAG|g68192.t1 .KSGT.PQGSPLSPLLY....IMYTADSMNG.IPTH--......................
AVAG|g68289.t1 .KSGT.PQGSPLSPLLY....IMYTADSMNG.IPTH--......................
AVAG|g68313.t1 .----.-----------....----------.------......................
AVAG|g68431.t1 .----.-----------....----------.------......................
AVAG|g68452.t1 .KSGT.PQGSPLSPLLY....IMYTADSMNG.IPTH--......................
AVAG|g68590.t1 .TTGG.AMGSSFTLTLA....NIFMWKWQKE.LVRYQD......................
AVAG|g68773.t1 .IIGG.AMGSAFTLTLA....NIFMWKWEKE.LVNKQS......................
AVAG|g68790.t1 .TLGG.AMGSSFTLTLA....NIFMWKWEKE.FVRQQD......................
AVAG|g68937.t1 .FKVL.PQGLTNGPPTF....QRIVNQILGP.NRWK--......................
AVAG|g69049.t1 .KSGT.PQGSPLSPLLY....IMYTADSMNG.IPTH--......................
AVAG|g69117.t1 .S-VL.PQGLRNSPPTF....QRTMSKVFIF.IRTY--......................
AVAG|g69153.t1 .----.-----------....----------.------......................
AVAG|g69166.t1 .----.-MGSPLTLTIA....NCYMFFYEQN.IINQIK......................
AVAG|g69229.t1 .FKVL.PQGLTNGPPTF....QRIVNQILGP.NRWK--......................
AVAG|g69303.t1 .FTVL.PQGVTNGPPAF....QRIVSQILGP.TRWK--......................
AVAG|g69349.t1 .KSGT.PQGSPLSPLLY....IMYTADSMNG.IPTH--......................
AVAG|g69380.t1 .----.-----------....----------.------......................
AVAG|g69385.t1 .IKGG.AMGSAFTMTLA....NVYMLEW---.------......................
AVAG|g69943.t1 .KIGG.AMGSAFTMTLA....NVYMLEWEQP.LVELQA......................
AVAG|g69964.t1 .IIGG.AMGSAFTLTLA....NIFMWKWEKE.LANKQS......................
AVAG|g70022.t1 .VIGG.AMGSSFTLTLA....NIFMWKWQKE.LVRRQD......................
AVAG|g70926.t1 .TTGG.AMGSSFTLTLA....NIFMWKWQKE.L-----......................
AVAG|g71151.t1 .FTVL.PQGVTNGPPAF....QRIVSQILGP.TRWK--......................
AVAG|g71211.t1 .IKGG.AMGSAFTMTLA....NVYMLEWEQP.LVELQA......................
AVAG|g71451.t1 .IRGE.AMGSPLTLTMA....NCYMFFFEKD.ILRQTT......................
AVAG|g72334.t1 .FKVL.PQGLTNGPPTF....QRIVNQILGP.NRWK--......................
AVAG|g72405.t1 .----.-----------....--------AG.LKWQ--......................
AVAG|g74587.t1 .FKVL.PQGLTNGPPTF....QRIVNQILGP.NRWK--......................
AVAG|g75658.t1 .----.-----------....----------.------......................
AVAG|g76163.t1 .SRGG.AMGSPLTLTIA....NCYMFFFEPD.ILKQLQ......................
AVAG|g76313.t1 .----.-----------....----------.------......................
AVAG|g79687.t1 .IRGG.AMGSPFTMTLA....NIYMLKWEQS.LIEHQ-......................
AVAG|g79714.t1 .----.-MGSPLAAILV....QIFMGHFEEQpLPGLLNn.....................
                                                                           

AI1M_Yeast     ...ndpnFKRMKYVRYADDI.LIGVLG.sK.............N.............DCK
Athena_Av      .......PSRELYGRYIDDV.FFTWNG.sK.............Q.............---
Athena_Hc      .......LHQELYGRYIDDV.FMTTN-.sL.............N.............---
Athena_Pr      .......RHNELYGRYIDDV.FMTSNM.fM.............G.............---
AthenaL2_Av    .......NSLGLYVRYIDDI.FIIINW..P.............I.............---
AthenaL3_Av    .......NSFGLYFRYIDDI.FIIINW..P.............Q.............---
AthenaM_Av     .......RTSSLYYRYIDDL.FIMSNI..H.............E.............E--
AthenaO_Av     .......HGNGIYCRYIDDI.FIAANT.tH.............E.............---
BEL_Drome      ......aAHALLHDAYVDDI.PTGANT..F.............E.............ELM
Cer1_Caeel     .......---VCAFVYVDDL.LIASKD..M.............E.............QHL
Cercyon_Sm     .......--PKNWIRYVDDT.FLIVKK.dE.............L.............E--
COB3_Marpo     ...kdpkFVRIYACRYADDI.LMAVSG.sK.............A.............LAR
COI1_Podan     ...pnpdLAKIYYVRYADDW.LIGVAG.sS.............E.............TAR
Copia_Drome    ...kgniNENIYVLLYVDDV.VIATGD..-.............-.............-MT
CRE1_Crifa     .......-PGVPVTAYIDDI.TLAASG..-.............A.............EGA
CRE2_Crifa     .......-PRVKVVAYLDDV.TLIGPH..-.............A.............AVQ
CZAR_Tcruzi    .......-SNASFTAYLDDV.TVAAPP..-.............G.............MLG
DIRS1_Dictyo   .......--NVSVIAYLDDL.LIVGST..K.............E.............ECL
Doc_Drome      .......---LTTSTFADDT.AILSRS..Kcpi.......katA.............LLS
dpol_DHBV      .......--NVWTFTYMDDF.LLCHPN..A.............R.............HLN
dpol_HBV       .......-PHCLAFSYMDDV.VLGAKS..V.............Q.............HLE
DRE_Dictyo     ....gvtKETIKILQFADDT.ATIAYN..F.............M.............DHF
EC67_Ecoli     .......KYGCTYSRYADDI.TISTNK.nT.............F.............PGV
EC86_Ecoli     .......SRGLIYTRYADDL.TLSAQS..M.............K.............KVV
EC107_Ecoli    .......ARGITYTRYCDDM.TFSGHF..-.............-.............NAR
GilM_Giain     .......---YKVVAYADDL.VIASEE..A.............I.............PID
Gypsy_Drome    .......---KICYVYVDDV.IIFSEN..E.............S.............DHV
Hebe1_Av       .......---TEHGLFADDT.ALWISG..Ntlt.......nlnT.............RLQ
Hebe2_Av       .......---TEHGLFADDT.ALWTST.iS.............Ttg........lklRLQ
Hebe7_Av       .......---TEHGLFADDT.ALWTSG..N.............-.............TLT
Hebe8_Av       .......---TEHGLFADDT.ALWTSG..N.............-.............TLT
Hebe10_Av      .......---TEHGLFADDT.ALWTSG..N.............Tltn.......lntRLQ
I_Drote        .......-KEIKFNAYADDF.FLIINF..K.............Knt.........niSLD
Jockey_Drome   ......dEEDVLIATYADDT.AVLTKS..K.............Sila.......atsGLQ
Juno1_Av       .......----YALAYLDDV.IIYSPT..F.............D.............QHL
Juno2_Av       .......----HMLAYIDDI.IIYSRT..F.............L.............EHV
Juno3_Av       .......----CALAYIDDI.IIYSKS..M.............S.............EHL
Juno4_Av       .......---KYALAYLDDV.IIYSPT..F.............D.............QHL
Juno4a_Av      .......----IALVYLDDV.IIYSRS..L.............V.............QHA
Juno4b_Av      .......----ITLVYLDDI.IIYSPS..F.............D.............QHV
Lian_Aedae     .......--GFPTYGFADEY.LALIVG..Mcis.......tlfD.............LMQ
LINE1_Human    ....qlgKEEVKLSLFADDM.IVYLEN.pI.............V.............SAQ
LINE1_Wolf     ...iqfgKEEVKLSLFADEM.ILYIEN.pK.............V.............STP
LtrA_Lacla     ...tsqtNKVLKYVRYADDF.IISVKG.sK.............E.............DCQ
Mag_Av         .......------AAYLDDI.LITGAN..D.............E.............EHF
Maui_Takru     .......--GINFHCYADDT.QLYLSM.kP.............Eete.......klvKLQ
Mdg3_Drome     .......----KVVVYMDDI.LLATEN.iN.............E.............HLE
Micropia_Drome .......----IMQLYMDDI.IVYAAT..P.............E.............ECM
MX65_Myxxa     .......RYGYTYTRYADDL.TFSGDD..V.............T.............ALE
Neptune_Fr     .......HKPAHYLRYLDDV.WGIWTG.sE.............L.............---
NeSL_Caeel     ....qclKTRIKVLAFADDM.AILTDS..P.............D.............QLQ
orf2_Calot     ...kvknQNSISLIRYADDF.VILAPN..K.............T.............QII
Pao_Bmori      .....eaAATIQNRHYVDDY.LDIFKG..L.............K.............DAV
Pat_Panre      .......--GVNCLLYLDDL.LVWSET..Y.............E.............GAC
Penelope1_Av   .......NRPIVWLRYVDDI.FCLFTI.sE.............I.............KIK
Penelope1a_Av  .......NKPMIWLRYVDDI.FCIFTI.pE.............K.............KIH
Penelope2_Av   .......NKPQVWFRYVDDI.FCIFKN..D.............Q.............NIN
Penelope2a_Av  ......yNKIKLYLRYVDDT.FIILNG.kE.............Q.............DAQ
Penelope3_Av   ......nNGLLYWRRFVDDT.YAIIKK..D.............A.............NAD
Penelope3a_Av  ......tNGVEYYRRFVDDT.FIIAKK..D.............An..........ekKIQ
Penelope3b_Av  ......lNGVLYWKRFVDDC.FAIIKE..D.............S.............DDK
Penelope5a_Av  ......qCGVHEWLRYVDDT.FVLLEP..T.............T.............EVA
Penelope_Dv    .......IKPRLLTKYVDDL.FAITNK.iD.............-.............---
pol_BAEVM      .......-PEVTLLQYVDDL.LLAAPT..K.............K.............ACT
pol_CERV       .......---KYCCVYVDDI.LVFSNT.gR.............K.............EHY
pol_HTLV2      .......-PTSTIVQYMDDI.LLASPT..N.............E.............ELQ
Poseidon_Tn    ......gAAPSRWFRYVDDT.WVKIQT.kE.............-.............---
pseudo_Shark   ......gPKPHLFLRYIDDC.IGAASC.sH.............E.............---
R1_Dromr       .....vgNAKVNACAFADDL.MLFAST..P.............K.............GLQ
R2_Drome       .....vgNAITNAAAFADDL.VLFAET..R.............M.............GLQ
R4_Av          .gklknmQVELSHLFYMDDL.KLYGSS..S.............E.............NLT
R9_4_Av        ....idnIGTTNARCFADDL.TLISSS..R.............M.............GMN
R9_Av          ....idnIGTTNARCFADDL.TLISSS..R.............M.............GMN
R9a_Av         ....idnIGSTNIKCFADDI.CLISGT..K.............I.............GMG
RTE1_Av        ....nvsGILVNNLRFADDI.DLIDED..L.............S.............SLQ
RTE2_Av        gknenhvDFDILALLYADDL.VAMCEK..I.............S.............DLE
RTE3_Av        .....igGYNCNNLRYADDT.VLIAST..E.............A.............ELQ
RTE4_Av        rqstqqpAKMVHDLDFADDI.ALIESN..F.............D.............RAQ
RTE_BovB_Av    ...ikigGRNINNLRYADDT.TILAET..A.............D.............DLQ
SART1_Bommo    .......--GVQVICYADDT.LVTARG..D.............Dyrs.......asiLAA
SLACS_Trybg    .......-PEAQFTAYLDDV.TVAAPP..-.............E.............ELK
Soliton1_Av    .......---HWKHLYADDF.ALLVAP.sS.............Smsptem.ihdlkkQIE
Soliton2_Av    .......-----SHIFADDL.SVLITPsiT.............Kklkpm..idflevEGT
Soliton3_Av    .......----SGHLFADDL.CVLIKA..PivrslspiidfieK.............EGN
Soliton4_Av    .......----PVHVYADDL.CIIIRG..PitkklqntndylgK.............EGT
Soliton5_Av    .......-------------.------..-.............-.............---
Soliton6_Av    .......---LVCHLFADDL.AIVITG.aL.............Ekrfsvn.irelekQAE
Soliton6a_Av   .......----TSHLFADDL.ALVMFG.qL.............Edkfsvn.irylekKAE
Soliton6b_Av   .......----CSHLFADDL.ALLLKG.sL.............Ekklsqn.iieleeQAK
Soliton7_Av    .......---CLSHFFADDL.AAILAG..S.............I.............---
Soliton8_Av    .......---CTSHFFADDV.VVLIAG..Q.............L.............GMR
Soliton9a_Av   .......---CTSHFFADDV.AAVLAG..Qlgi.......rftD.............---
Soliton9b_Av   .......---CTSHFFADDV.AAILAG..Q.............-.............---
Ta11_Arath     ...israSPSTSHLLFADDS.LFFCKA.dP.............L.............QGK
Tad1_Neuro     .......--NTITVGFADDT.NVVAVA..R.............T.............TLQ
TelKA1_Av      .......----CCLVYIDDV.VIYSST..F.............E.............QHI
TelKA1a_Av     .......----CCLVYIDDV.VIYSST..F.............E.............QHL
TelKA2_Av      .......----SCLVYIDDV.IIYSSN..F.............N.............QHI
TelKA3a_Av     .......----CCLVYLDDI.IVFSAT..F.............E.............QHQ
TelKA3b_Av     .......----CCLVYLDDI.IVFSTT..F.............E.............QHQ
TelKA4_Av      .......----CALVYLDDI.IVYSSS..F.............A.............NHL
TERT1_Calb     ......sKQDFLFVRLVDDF.LLVTPD.sN.............I.............Y-D
TERT_Giain     ......sSRLFFYRTFVDDW.LLLTTS.iA.............L.............YIE
TERT_Ratno     .......-RDGLLLRFVDDF.LLVTPH..L.............D.............QAK
TERT_Schpo     .......KKGSVLLRVVDDF.LFITVN.kK.............D.............A-K
Tf2_Schpo      .......---SHVVCYMDDI.LIHSKS..E.............S.............EHV
Tnt1_Tobac     ...rfseNNFIILLLYVDDM.LIVGKD..-.............-.............-KG
TRAS1_Bommo    .......--GEYIQAFADDV.VLVFDG..D.............Salq.......ierQAN
TRS1_Trybr     .......--LLQHGFFADDL.TLFSRH..T.............E.............RLQ
Tx1_Av         dnilnteQVKIKTIAYADDI.NTLVRN..R.............D.............EER
Ty3_Caeel      .......---VCAFVYVDDL.LIASKD..M.............E.............QHL
Ty3_Yeast      .......-------VYLDDI.LIFSES..P.............E.............EHW
Vesta1a_Av     .......------SVYLDDI.IIFSKS..F.............A.............DHL
Vesta1b_Av     .......------LVYLDDI.VVFSTS..F.............E.............EHL
Vesta2_Av      .......------LVYIDDI.VVFSHS..F.............E.............EHL
Vesta3_Av      .......------LIYLDDI.IVFSRS..Y.............D.............EHL
Vesta4a_Av     .......-----CLVYLDDI.VLYSRT..F.............D.............EHL
Vesta4b_Av     .......-----ARVYLDDI.IIFSRT..L.............F.............EHL
Vesta5_Av      .......------IVYLDDI.LIYSDN..F.............D.............QHL
Vesta6a_Av     .......----YTAVYLDDI.IIFSDS..F.............E.............QHV
Vesta6b_Av     .......----YVVVYLDDI.VIFSKN..I.............D.............EHK
Vesta6c_Av     .......----YVVIYLDDI.VVFSHS..L.............E.............EHE
Vesta7_Av      .......----YCLVYIDDI.LIFSQS..F.............K.............EHV
Vesta_Pr       .......------IVYLDDI.VVFSKT..Y.............D.............DHL
YM40_Marpo     ...giqtGSRVRYVRYADDW.VIGVTG..P.............K.............AAV
Zepp_Chlvu     ...lpsgEPAPVMHQHADDT.SVHART..P.............G.............MRS
AVAG|g2784.t1  .......---TEHGLFADDT.ALWTSG..N.............Tltn.......lntRLQ
AVAG|g2880.t1  dnilnteQVKIKTIAYADDI.NTLVRN..R.............D.............EER
AVAG|g2881.t1  dnilnteQVKIKTIAYADDI.NTLVRN..R.............D.............EER
AVAG|g3281.t1  .......-----SSVYLDDI.IVFSKS..F.............E.............EHL
AVAG|g4497.t1  .......SRNEIYGRYIDDI.FMTTNE.tI.............A.............QIN
AVAG|g4504.t1  .......QQREIYGRYIDDV.FMTSNM..S.............T.............---
AVAG|g4520.t1  .......---ENNHLYVDDLgSVYIPS.lY.............Eeykdq..ltdiqiRIN
AVAG|g5319.t1  ......lNGVLYWKRFVDDC.FAIIKE..D.............S.............DDK
AVAG|g7117.t1  .......ITGEFVGRYIDDI.FLTWNK.sE.............Q.............ALR
AVAG|g7810.t1  ......qSGVCEWYRYVDDT.FVLLER..T.............T.............DFQ
AVAG|g9368.t1  .......----SCLVYIDDV.IIYSSN..F.............N.............QHI
AVAG|g9621.t1  ......nNGLLYWRRFVDDT.YAIIKK..D.............A.............NVD
AVAG|g9731.t1  .......QQGELYGRYIDDV.FMTSNM.sI.............D.............KIR
AVAG|g9883.t1  .......-----SLIYLDDI.IIFSRT..Y.............D.............EHL
AVAG|g10752.t1 .......NSGGLYLRYIDDI.FIIVNW.pL.............R.............HFQ
AVAG|g12531.t1 .....nnSKLLAWRRYVDDT.FTIFKA..D.............A.............DQD
AVAG|g13418.t1 .......-----SLIYLDDI.IVFSRT..Y.............D.............EHL
AVAG|g14926.t1 .......----CCLVYLDDI.IVFFTT..F.............E.............QNQ
AVAG|g15106.t1 .......-----SLVYIDDI.VVFSHS..F.............E.............EHL
AVAG|g17548.t1 .......NKPLTWIRYVDDI.FCIFTN..K.............Q.............NIK
AVAG|g17876.t1 .......-------------.------..-.............-.............---
AVAG|g18271.t1 akresyeNFNILTLLYADGL.VAMCET..A.............S.............DLI
AVAG|g18665.t1 .......----HMLAYIDDI.IIYSRT..F.............L.............EHV
AVAG|g19195.t1 .......FHHEMYGRYIDDI.FMTTNL.pI.............T.............EIT
AVAG|g19202.t1 .......NSFGLYVRFIDDI.FIIINW..P.............I.............---
AVAG|g19231.t1 .......---TEHGLFADYT.ALWTSG..S.............T.............-LT
AVAG|g19400.t1 .......----CCLVYIDDI.VIYSPN..F.............D.............QHL
AVAG|g20639.t1 .......----HMLAYIDDI.IIYSRT..F.............P.............EHA
AVAG|g20752.t1 .......---TEHGLFADDT.ALWTST.iT.............T.............---
AVAG|g24320.t1 .......----YVVIYLDDI.VVFSHS..L.............E.............EHE
AVAG|g25238.t1 .......-----SLIYLDDI.IVFSRS..Y.............D.............EHL
AVAG|g25833.t1 .......-------------.------..-.............-.............---
AVAG|g26894.t1 .......---HWKHLYADDF.ALLVAP..S.............SsmsptemihdlkkQIE
AVAG|g27697.t1 .......----CALVYLDDI.IVYSSS..F.............A.............NHL
AVAG|g27752.t1 .......----TTHFFADDV.AAILAG..QlgirytdqcidleK.............RVK
AVAG|g28874.t1 .......----SSHLFADDL.AAVFAG.gI.............Aekfslq.cldlerRIK
AVAG|g29204.t1 .......---TEHGLFADDT.ALWTSG..N.............Tltn.......lntRLQ
AVAG|g29538.t1 .......----YVVVYLDDI.VIFSKN..I.............D.............EHK
AVAG|g29599.t1 .......NSYGLYVRYIDDR.FIPINW..P.............I.............---
AVAG|g31245.t1 .......VANEIYGRYIDDI.FFTSNE.sL.............D.............QIN
AVAG|g33648.t1 .......-------------.------..-.............-.............---
AVAG|g34967.t1 .......---TEHGLFADDT.ALWTST.iT.............T.............---
AVAG|g36117.t1 dnilnteQVKIKTIAYADDI.NTLVRN..R.............D.............EER
AVAG|g36265.t1 .......----IALVYLDDV.IIYSRS..L.............V.............QHA
AVAG|g37413.t1 stkekhlNYDILAVLYADDL.VVMCET..P.............N.............DLE
AVAG|g41588.t1 .......KQQELYFRFRDDV.FRTTKL.sK.............E.............QI-
AVAG|g41622.t1 .......NKPQVWFRYVDDI.FCIFKN..D.............Q.............NIN
AVAG|g41624.t1 .......ITSEFFGRYIDDV.FMTWNK.sE.............Q.............QLR
AVAG|g41938.t1 .......NSFGLYFRYIDDI.FIIINW..P.............Q.............---
AVAG|g43421.t1 .......KKPELYYRYVDDI.FMVING.tQ.............K.............DIC
AVAG|g43891.t1 .......ITGEFFGRYIDDI.FITWNK.sE.............Q.............ALR
AVAG|g43901.t1 .......-------------.------..-.............-.............---
AVAG|g44751.t1 .......-------------.------..-.............-.............---
AVAG|g44946.t1 .......-------------.------..-.............-.............---
AVAG|g45942.t1 .......-------------.------..-.............-.............---
AVAG|g45968.t1 .......AHNEIYGRYIDDI.FMTTNS..L.............R.............DLN
AVAG|g45972.t1 .......-------------.------..-.............-.............---
AVAG|g45982.t1 .......---TEHGLFADDT.ALWTSG..N.............Tltn.......lntRLQ
AVAG|g47218.t1 .......---HFKHLFADDL.AVVLSP..S.............Snwssq...mlipnLAQ
AVAG|g47628.t1 .......NSYGLYFRYIDDI.FIVINW..P.............I.............---
AVAG|g47632.t1 .......ASHEIYGRYIDDI.FSTSNE..N.............E.............---
AVAG|g47955.t1 .......----YVVIYLDDI.VVFSHS..L.............E.............EHE
AVAG|g49413.t1 .......----TSHFFADDV.AAVLAG..QlgirftdqcldleK.............RVK
AVAG|g49711.t1 .......QQGELYRRYIDDV.FMTSNM.sI.............D.............EIR
AVAG|g49878.t1 gknenhvDFDILALLYADDL.VAMCEK..I.............S.............DLE
AVAG|g50392.t1 .......----ITLVYLDDI.IIYSPS..F.............D.............QHV
AVAG|g50766.t1 .......----CALAYIDDI.IIYSKS..M.............S.............EHL
AVAG|g51209.t1 .......-------------.------..-.............-.............---
AVAG|g51213.t1 .......----SSHLFADDL.AAVFAG..RigvkfssqcldleK.............RTK
AVAG|g51231.t1 .......NSFGLYFRYIDDI.FIIINW..P.............Q.............---
AVAG|g52022.t1 .......-----SSVYLDDI.IVFSKS..F.............E.............EHL
AVAG|g52190.t1 gknenhvDFDILALLYADDL.VAMCER..I.............S.............DLE
AVAG|g52507.t1 .......-----SSVYLDDI.IIFSKS..F.............A.............DHL
AVAG|g52929.t1 .......AHNELYGRYIDDV.FMTANL.sT.............D.............EIN
AVAG|g53423.t1 .......-------------.------..-.............-.............---
AVAG|g53673.t1 .......-------------.------..-.............-.............---
AVAG|g53836.t1 ...kqclDLEKRVKVFLDDL.EFYSRL..A.............D.............--Q
AVAG|g53965.t1 .......----IALVYLDDV.IIYSRS..L.............V.............QHA
AVAG|g54065.t1 .......-------------.------..-.............-.............---
AVAG|g54068.t1 .......ITGEFFGRYIDDI.FITWNK.sE.............Q.............ELR
AVAG|g54090.t1 .......-----SLVYIDDI.VVFSHS..F.............E.............EHL
AVAG|g54300.t1 .......-------------.------..-.............-.............---
AVAG|g54540.t1 .......ERNEIYGRYIDDI.FMTTNQ..-.............-.............THD
AVAG|g54545.t1 .......AHNELYGRYIDDV.FMTANL.sT.............D.............EIN
AVAG|g54562.t1 .......-----SIVYLDDI.LIYSDN..F.............D.............QHL
AVAG|g54563.t1 .......-----SIVYLDDI.LIYSDN..F.............D.............QHL
AVAG|g54680.t1 .......----CALVYLDDI.IVYSSS..F.............A.............NHL
AVAG|g55017.t1 .......LHHGMYGRYIDDI.FMTTNE..N.............-.............---
AVAG|g55025.t1 .......LGTEFYRRYHNMG.FFTWND.tK.............E.............KLQ
AVAG|g55033.t1 .......ITNEFFGRYIDDI.FMTWNR.sK.............Q.............ELK
AVAG|g55091.t1 .......---TEHGLFADDT.ALWTSS..Nrms.......clnK.............RLQ
AVAG|g55161.t1 .......NRPIVWLRYVDDI.FCLFTI.sE.............I.............KIK
AVAG|g55490.t1 .......ITSEFFGRYIDDV.LMTWNK.sE.............Q.............QLR
AVAG|g55534.t1 .......------AAYLDDI.LITGAN..D.............E.............EHF
AVAG|g55627.t1 .......----CCLVYIDDV.VIYSST..F.............E.............QHL
AVAG|g55828.t1 .......NKPLTWIRYVDDI.FCIFTN..K.............Q.............NIK
AVAG|g55891.t1 .......---TEHGLFADDT.ALWTSG..N.............Tltn.......lntRLQ
AVAG|g56089.t1 .......----FVILYLDDI.LIYSKH..A.............T.............DHI
AVAG|g56102.t1 .......NN-----------.------..-.............-.............---
AVAG|g56265.t1 .......NSFGLYVRYIDDI.FIIINW..P.............I.............---
AVAG|g56387.t1 .......RLNEIYGRYIDDI.FFTWND.tK.............E.............NLE
AVAG|g56431.t1 .......----YVVIYLDDI.VVFSHS..L.............E.............EHE
AVAG|g56442.t1 .......NKPMIWLRYVDDI.FCIFTI.pE.............K.............KIH
AVAG|g56702.t1 .......----HMLAYIDDI.IIYSRT..F.............L.............EHV
AVAG|g56912.t1 .......----TSHFFADDV.AAILAG..QlgirytdqcfdleK.............RVK
AVAG|g57087.t1 .......PSHELYGRYIDDV.FFTWND.sE.............E.............ELK
AVAG|g57090.t1 .......SQNELYGRYIDDV.FMTTNS..L.............S.............HIN
AVAG|g57456.t1 .......-------------.------..-.............-.............---
AVAG|g57461.t1 .......----YCLVYIDDI.LIFSQS..F.............K.............EHV
AVAG|g57464.t1 .......---TEHGLFADDT.ALWTSG..N.............Tltn.......lntRLQ
AVAG|g57502.t1 .......-------------.------..-.............-.............---
AVAG|g57513.t1 .......-----SLVYLDDI.VVFSTS..F.............E.............EHL
AVAG|g57555.t1 .......FHYEIYGRYIDDI.FMTTNQ.tI.............-.............--E
AVAG|g57568.t1 .......ISGEFYGRYIDDV.FMIWNR.sE.............K.............ELI
AVAG|g57677.t1 .......NSYGLYFRYIDDI.FIIINW..P.............Q.............---
AVAG|g57867.t1 ......yNKIKLYLRYVDDT.FIILNG.kE.............Q.............DAQ
AVAG|g57868.t1 ......rNGLLYWRRYVDDT.FAIIEK..D.............A.............DVE
AVAG|g58290.t1 ....idnIGSTNIKCFADDI.CLISGT..K.............I.............GMG
AVAG|g58370.t1 ......rNGLLYWRRYVDDT.FAIIEK..D.............A.............DVE
AVAG|g58420.t1 .......-----CQVYLDDI.ILFSRT..F.............D.............DHL
AVAG|g58625.t1 .......-------------.------..-.............-.............---
AVAG|g58632.t1 .......NSNEIYGRYIDDI.FFTTNE.pP.............D.............KIN
AVAG|g58646.t1 .......-------------.------..-.............-.............---
AVAG|g59308.t1 .......Q------------.------..-.............-.............---
AVAG|g59311.t1 .......MTGEFYGRYIDDI.FITWNR.sE.............Q.............NLI
AVAG|g59315.t1 .......NSFGLYVRFIDDI.FIIINW..P.............I.............---
AVAG|g59390.t1 .......----CALAYIDDI.IIYSKS..M.............S.............EHL
AVAG|g59425.t1 .......-------------.------..-.............-.............---
AVAG|g59426.t1 .......MTGEFYGRYIDDI.FITWNR.pE.............Q.............NLI
AVAG|g59438.t1 .......PSHELYGRYIDDV.FFTWNG.sE.............Q.............DVR
AVAG|g59490.t1 .......----HMLAYIDDI.IIYSRT..F.............L.............EHV
AVAG|g59699.t1 .......----VCHLFADDL.AIVITG.aL.............Ekrfsvn.irelekQAE
AVAG|g59733.t1 .......NSYGLYVRYIDDI.FIPINW..P.............I.............---
AVAG|g59820.t1 .......SVNEIYGRYIDDI.FFTSNE.sL.............D.............RIN
AVAG|g59869.t1 .......------IAYLDDI.LITGKD..E.............K.............EHL
AVAG|g59994.t1 .......VQNELYGRYIDDV.FMTTNL.sM.............D.............---
AVAG|g59996.t1 .....nsTKLLAWRRYVDDT.FIIYND..Dvdkg.....gidkD.............KLH
AVAG|g60026.t1 .......QHNGIYGRYIDDI.FIVTNQ..P.............I.............-AE
AVAG|g60033.t1 .......--AQQGELYIDDV.FMTSNM..-.............-.............---
AVAG|g60149.t1 .......----CCLVYLDDI.IVFSTT..F.............E.............QHQ
AVAG|g60155.t1 .......NKPMIWLRYVDDI.FCIFTI.pE.............K.............KIH
AVAG|g60157.t1 .......----YALAYLDDV.IIYSPT..F.............D.............QHL
AVAG|g60162.t1 .......----YALAYLDDV.IIYSPT..F.............D.............QHL
AVAG|g60413.t1 .......NSGGLYFRYIDDI.FIIINW..P.............L.............---
AVAG|g60415.t1 .......NSLGLYVRYIDDI.FIIINW..P.............I.............---
AVAG|g60431.t1 .......PSRELYGRYIDDV.FFTWNG.sK.............Q.............NLT
AVAG|g60434.t1 .......-------------.------..-.............-.............---
AVAG|g60526.t1 .......NSLGLYVRYIDDI.FIIINW..P.............I.............---
AVAG|g60569.t1 ......eLNIKIWYRYVDDV.FTIIQG.tK.............G.............DAL
AVAG|g60719.t1 .......NSFGLYVRFIDVI.FIIINW..P.............Q.............--Q
AVAG|g60727.t1 .......----HMLAYIDDI.IIYSRT..F.............L.............EHV
AVAG|g61017.t1 ......qCGVHEWLRYVDDT.FVLLEP..T.............T.............EVA
AVAG|g61183.t1 .......---TEHGLFADDT.ALWTSG..N.............Tltn.......lntRLQ
AVAG|g61225.t1 .....ngSQRLAWRRYVDDT.FVIYNA.dV.............D.............KGG
AVAG|g61316.t1 .......----TSHFFADDV.VVLLAG..QlgmryskqcldleK.............RVN
AVAG|g61393.t1 .......----CCLVYLDAI.IVFSTT..F.............E.............QHQ
AVAG|g61434.t1 rqstqqpAKMVHDLDFADDI.ALIESN..F.............D.............RAQ
AVAG|g61441.t1 .......----TSHFFADDV.TAILAG..QlgirytdqcidleK.............RVK
AVAG|g61561.t1 .......NSFGLYYRCIDDV.FIIINW..P.............E.............---
AVAG|g61564.t1 .......HSYGLYFRYIDDI.FIIINW..P.............Q.............---
AVAG|g61580.t1 .......PSHELYGRYIDDV.FFTWNG.sE.............Q.............DVR
AVAG|g61617.t1 .......-------------.------..-.............-.............---
AVAG|g61629.t1 .......AHNELYGRYIDDV.FMTTNL.sM.............N.............EIN
AVAG|g61717.t1 .......NKPQVWFRYVDDI.FCIFKN..D.............Q.............NIN
AVAG|g61718.t1 .......----VCHLFSDDL.AIVIKG.aL.............Evkfsin.vmelekRAE
AVAG|g61761.t1 .......-------------.------..-.............-.............---
AVAG|g62187.t1 .......-------------.------..-.............-.............---
AVAG|g62222.t1 .......QHNGIYGRYIDDI.FIVTNQ..P.............I.............-AE
AVAG|g62267.t1 .......---TEHGLFADDT.ALWTST..I.............Sttg.......lklRLQ
AVAG|g62384.t1 .......VQNELYGRYIDDV.FMTTNL.sT.............D.............---
AVAG|g62433.t1 ......eLNIKIWYHYVDDV.FTIIQG.tK.............D.............DAL
AVAG|g62434.t1 .......----CALVYLDDI.IVYSSS..F.............A.............NHL
AVAG|g62440.t1 .......----SSHLFADDL.AAVFGG..C.............IgakfsfqyldlelRIK
AVAG|g62443.t1 .......----SSHLFADDL.AMIIKG.gI.............Ekrflen.seylgiLAE
AVAG|g62444.t1 .....ndLKLLAWRRYDDDT.FTISNN..D.............V.............NED
AVAG|g62548.t1 ...kqclD------------.------..-.............-.............---
AVAG|g62585.t1 .......----CCLVYIDDV.VIYSST..F.............E.............QHI
AVAG|g62677.t1 .......----YTAVYLDDI.IIFSDS..F.............E.............QHV
AVAG|g62739.t1 .......--------FIDDI.FITWNK.sE.............Q.............ELR
AVAG|g62892.t1 .......----HMLAYIDDI.IIYSRT..F.............P.............EHA
AVAG|g62989.t1 .......ITNEFFGRYIDDI.FMTWNR.sK.............Q.............ELK
AVAG|g62994.t1 .......ASNEIYGRYIDDI.FFTSNE..P.............-.............---
AVAG|g63062.t1 .......NQQELYFRFRDDV.FLTTKL..S.............T.............---
AVAG|g63064.t1 ......tNGVEYYRRFVDDT.FIIAKK..D.............A.............NEK
AVAG|g63067.t1 .......-------------.------..-.............-.............---
AVAG|g63121.t1 .......NSFGLYFRYIDDI.FIIINW..P.............Q.............---
AVAG|g63136.t1 .......----TSHFFADDV.VVLIAG..QlgmryskqcldleK.............RVI
AVAG|g63220.t1 .......-------------.------..-.............-.............---
AVAG|g63313.t1 .......ITSEFFGRYIDDV.FMTWNK.sE.............Q.............QLR
AVAG|g63346.t1 .......NSFGLYFRYIDDI.FIIINW..P.............Q.............---
AVAG|g63464.t1 .......QQGELYGRYIDDV.FMTSNM.sI.............D.............KIR
AVAG|g63514.t1 .......NSNELFGRYIDDV.FMTWNK.sE.............N.............ELR
AVAG|g63549.t1 .......QQGELYGRYIDGV.FMTSNM.sI.............N.............KI-
AVAG|g63595.t1 .......IRGEFFGRYIDDI.FMTWNR.sE.............R.............ELK
AVAG|g63604.t1 .......NSNELFGRYIDDV.FMTWNK.sE.............N.............ELR
AVAG|g63746.t1 .......-----SLVYIDDI.VVFSHS..F.............E.............EHL
AVAG|g63749.t1 .......-----CLVYLDDI.VLYSRT..F.............D.............EHL
AVAG|g63891.t1 .......---TEHGLFADDT.ALWTSS..Nrms.......clnK.............RLQ
AVAG|g63929.t1 rqstrqpAKMVHDLDFADDI.ALIESN..F.............D.............RAQ
AVAG|g64032.t1 .......AHNEIYGRYIDDI.FMTTNS..L.............T.............DLN
AVAG|g64035.t1 .......QHNGMCGRYLDDI.LIVTNQ..S.............-.............---
AVAG|g64037.t1 ....idnIGSTNIKCFADDI.CLISGT..K.............I.............GMG
AVAG|g64038.t1 .......-------------.------..-.............-.............---
AVAG|g64039.t1 .......---TEHGLFADDT.ALWTST..I.............Sttg.......lklRLQ
AVAG|g64070.t1 .......VTCEFYGRYIDDV.FMTWNR.sE.............K.............DLI
AVAG|g64160.t1 .......NSGGLYFRYIDDI.FIIINW..P.............L.............---
AVAG|g64167.t1 .......ITSEFFGRYIDDV.FLTWNK.sE.............Q.............QLR
AVAG|g64178.t1 ...ikigGRNINNLRFADDT.TILAET..P.............D.............DLQ
AVAG|g64373.t1 .......----HMLAYIDDI.IIYSRT..F.............L.............EHV
AVAG|g64434.t1 .......NSGGLYFRYIDDI.FIIINW..P.............L.............---
AVAG|g64435.t1 .......NSFGLYFRYIDDI.FIIINW..P.............Q............rHLL
AVAG|g64494.t1 .......----YALAYLDDV.IIYSPT..F.............D.............QHL
AVAG|g64526.t1 .......QQGELYGRYIDDV.FMTSNM.sI.............D.............KIR
AVAG|g64648.t1 .......---TEHGLFADDT.ALWTSG..N.............Tltn.......lntRLQ
AVAG|g64730.t1 .......NSFGLYVRFIDDI.FIIIN-..-.............-.............---
AVAG|g64743.t1 .......-------------.------..-.............-.............---
AVAG|g64756.t1 .......----CCLVYIDDV.VIYSST..F.............E.............QHL
AVAG|g64785.t1 .......ISGEFYGRYIDDV.FMIWNR.sE.............K.............ELI
AVAG|g64856.t1 .......ITSEFFGRYIDDV.FMTWNK.sE.............Q.............QLR
AVAG|g64877.t1 .......ITSEFFGRYIDDV.FMTWNK.sE.............Q.............QLR
AVAG|g64890.t1 .......---TEHGLFADDT.ALWTSG..N.............Tltn.......lntRLQ
AVAG|g64996.t1 .......-------------.------..-.............-.............---
AVAG|g64998.t1 .......-------------.------..-.............-.............---
AVAG|g65071.t1 .......ITSEFFGRYIDDV.FMTWNK.sE.............Q.............QLR
AVAG|g65074.t1 .......MTGEFYGRYIDDI.FITWNR.sE.............Q.............NLI
AVAG|g65126.t1 .......SQNELYGRYIDDV.FMTTNS..L.............S.............KMN
AVAG|g65133.t1 ....idnIGTTNARCFADDL.TLISSS..R.............M.............GMN
AVAG|g65135.t1 .......------IAYLDDI.LITGKD..E.............K.............EHL
AVAG|g65139.t1 .......-----SSVYLDDI.IVFSKS..F.............E.............EHL
AVAG|g65147.t1 .......---VDYGLFADDT.TIFTSS..N.............Ttsr.......vrdRLQ
AVAG|g65153.t1 .......QQGE---------.------..-.............-.............---
AVAG|g65164.t1 .......ITSEFFGRYIDDV.FMTWNK.sE.............Q.............QLR
AVAG|g65246.t1 .......-----ARVYLDDI.IIFSRT..L.............F.............EHL
AVAG|g65248.t1 .......QQGELYGRYIDDA.FMTSNM.sI.............D.............EIR
AVAG|g65270.t1 .......ISVEFFGRYIDDI.FITWNK.sE.............Q.............ELR
AVAG|g65324.t1 .......---TEHGLFADDT.ALWTSG..H.............Tlts.......lrtRLQ
AVAG|g65348.t1 .......ITSEFFGRYIDDV.FMTWNK.sE.............Q.............QLR
AVAG|g65391.t1 .......---TEHGLFADDT.ALWTSG..H.............Tlts.......lrtRLQ
AVAG|g65401.t1 .......QKGELYGRYIDDV.FMTSNM.sI.............D.............KIR
AVAG|g65402.t1 .......----SSHLFADDL.AAVFAG.cI.............Gakfsfq.cldlerRIK
AVAG|g65405.t1 .......-------------.------..-.............-.............---
AVAG|g65414.t1 .......TANEIYGRYIDDI.FFTSNE.sL.............D.............QIN
AVAG|g65416.t1 .......---TEHGLFADDT.ALWTSG..N.............-.............---
AVAG|g65422.t1 .......----YALAYLDDV.IIYSPT..F.............D.............QHL
AVAG|g65434.t1 .......ITSEFFGRYIDDV.FMTWNK.sE.............L.............QLR
AVAG|g65443.t1 .......----TSHFFADDV.AAVLAG..QlgirftdqcldleK.............RVK
AVAG|g65451.t1 .......---TEHGLFADDT.ALWISG..N.............Tltn.......lntRLQ
AVAG|g65487.t1 dnilnteQVKIKTIAYADDI.NTLVRN..R.............D.............EER
AVAG|g65512.t1 .......---TEHGLFADDT.ALWTSG..N.............Tltn.......lntRLQ
AVAG|g65536.t1 .......QQGELYGRYIDDV.FMTSNM.sI.............D.............KIR
AVAG|g65566.t1 .......NSFGLYVRFIDDI.FIIINW..P.............I.............---
AVAG|g65612.t1 .......----YALAYLDDV.IIYLPT..F.............D.............QHL
AVAG|g65664.t1 ....idnIGTTNARCFADDL.TLISSS..R.............M.............GMN
AVAG|g65677.t1 .......ITSEFFGRYIDDV.FLTWNK.sE.............Q.............QLR
AVAG|g65693.t1 .......---AQQGEYIDDV.LMTSNM.sI.............D.............E--
AVAG|g65696.t1 .......---TEHGLFADDT.ALWTSG..N.............Tltn.......lntRLQ
AVAG|g65705.t1 .......NSLGLYVRYIDDI.FIIINW..P.............I.............---
AVAG|g65751.t1 .......QQGELYGRYIDGV.FMTSNM.sI.............D.............KIR
AVAG|g65760.t1 .......---TEHGLFADDT.ALWTST..I.............Sttg.......lklRLQ
AVAG|g65784.t1 .......AHNELYGRYIDDV.FMTANL.sT.............D.............EIN
AVAG|g65790.t1 .......-GVPNSIAYLDDI.LITGKD..E.............K.............EHL
AVAG|g65894.t1 .......---TEHGLFADDT.ALWTSG..N.............Tltn.......lntRLQ
AVAG|g65937.t1 .......---TEHGLFADDT.ALWTST..I.............Sttg.......lklRLQ
AVAG|g65943.t1 .......QQGELYGRYIDDV.FMTSNM.sI.............D.............EIR
AVAG|g65947.t1 .......---TEHGLFADDT.ALWTSG..N.............Tltn.......lntRLQ
AVAG|g65958.t1 .......-------------.------..-.............-.............---
AVAG|g65978.t1 .......------IAYLDDI.LITGKD..E.............K.............EHL
AVAG|g65983.t1 .......ITSEFFGRYIDDV.FMTWNK.sE.............Q.............QLR
AVAG|g66003.t1 .......ITSEFFGRYIDDV.FMTWNK.sE.............Q.............QLR
AVAG|g66010.t1 .......----HMLAYIDDI.IIYSRT..F.............L.............EHV
AVAG|g66012.t1 .......-------------.------..-.............-.............---
AVAG|g66049.t1 .......---TEHGLFADDT.ALWTSG..N.............Tltn.......lntRLQ
AVAG|g66074.t1 .......-------------.------..-.............-.............---
AVAG|g66076.t1 .......---TEHGLFADDT.ALWTSS..N.............Rmsc.......lnnRLQ
AVAG|g66109.t1 .......ITSEFFGRYIDDV.FMTWNK.sE.............L.............QLR
AVAG|g66121.t1 ......sMGIMYYKRYVDDT.FALINS..T.............S.............SPS
AVAG|g66144.t1 .......---TEHGLFADDT.ALWTSG..N.............Tltn.......lntRLQ
AVAG|g66145.t1 .......---TEHGLFADDT.ALWTSG..N.............Tltn.......lntRLQ
AVAG|g66157.t1 .......-------------.------..-.............-.............---
AVAG|g66158.t1 .......NSYGLYFRYIDDI.FIIINW..P.............Q.............---
AVAG|g66212.t1 .......ITNEFFGRYIDDI.FMTWNR.sE.............Q.............ELK
AVAG|g66313.t1 .......----TSHFFADDV.AAILAG..QlgirytdqcidleK.............RVK
AVAG|g66316.t1 .......-------------.------..-.............-.............---
AVAG|g66343.t1 .......ITSEFFGRYIDDV.FMTWNK.sE.............Q.............QLR
AVAG|g66367.t1 .......-------------.------..-.............-.............---
AVAG|g66433.t1 .......QQGELYGRYIDDV.FMTSNM.sI.............D.............EIR
AVAG|g66436.t1 .......AHNELYGRYIDDV.FMTANL.sT.............D.............EIN
AVAG|g66494.t1 .......----SSYLFADDL.AAVFAG.cI.............Gekfsfq.rldlerRIN
AVAG|g66680.t1 .......----CCLVYIDDV.VIYSST..F.............E.............QHL
AVAG|g66744.t1 .......MTGEFYGRYIDDI.FITWNR.sE.............Q.............NLI
AVAG|g66803.t1 .......QKGELYGR-----.------..-.............-.............---
AVAG|g66812.t1 .......-------------.------..-.............-.............---
AVAG|g66871.t1 .......QQGELYGRYIDDV.FMTSNM.sI.............D.............KIR
AVAG|g66885.t1 .......QKGELYGRYIDDV.FMTSNM.sI.............D.............KIR
AVAG|g66945.t1 .......----HMLAYIDDI.IIYSRT..F.............L.............EHV
AVAG|g66967.t1 .......NSFGLYFRYIDDI.FIIINW.pQ.............R.............HLL
AVAG|g66994.t1 .......---TEHGLFADDT.ALWT--..-.............-.............---
AVAG|g67112.t1 .......---TEHGLFADDT.ALWTSG..N.............Tltn.......lntRLQ
AVAG|g67159.t1 ....idnIGTTNARCFADDL.TLISSS..R.............M.............GMN
AVAG|g67163.t1 .......---TEHGLFADDT.ALWTSG..N.............Tltn.......lntRLQ
AVAG|g67202.t1 .......---TEHGLFADDT.ALWISG..N.............Tltn.......lntRLQ
AVAG|g67427.t1 .......MTGEFYGRYIDDI.FITWNR.sE.............Q.............NLI
AVAG|g67510.t1 .......INGEFFGRYIDDI.FITWNK.sE.............Q.............ALR
AVAG|g67552.t1 .......-------------.------..-.............-.............---
AVAG|g67665.t1 .......---TEHGLFADDT.ALWTSS..Nrms.......clnK.............RLQ
AVAG|g67676.t1 .......AHNELYGRYIDDV.FMTANL.sT.............D.............EIN
AVAG|g67699.t1 .......QQGEL--------.------..-.............-.............---
AVAG|g67771.t1 .......----SSNFFADDV.AAVLAG..Q.............-.............---
AVAG|g67795.t1 .......ITSEFFGRYIDDV.FLTWNK.sE.............Q.............QLR
AVAG|g67853.t1 .......-----SLVYIDDI.VVFSHS..F.............E.............EHL
AVAG|g67916.t1 .......-------------.------..-.............-.............---
AVAG|g67921.t1 ......nNGLLYWRRFVDDT.YAIIKK..D.............A.............NVD
AVAG|g67977.t1 .......ITSEFFGRYIDDV.FMTWNK.sE.............Q.............QLR
AVAG|g68096.t1 .......ITSEFFGRYIDDV.FMTWNK.sE.............L.............QLR
AVAG|g68192.t1 .......---TEHGLFADDT.ALW---..-.............-.............---
AVAG|g68289.t1 .......---TEHGLFADDT.ALWTSG..N.............Tltn.......lntRLQ
AVAG|g68313.t1 .......-------------.------..-.............-.............---
AVAG|g68431.t1 .......-------------.------..-.............-.............---
AVAG|g68452.t1 .......---TEHGLFADDT.ALWTSG..N.............Tltn.......lntRLQ
AVAG|g68590.t1 .......-------------.------..-.............-.............---
AVAG|g68773.t1 .......TANEIYGRYIDDI.FFTSNE..-.............-.............---
AVAG|g68790.t1 .......MTGEFYGRYIDDI.FITWNR.sE.............Q.............NLI
AVAG|g68937.t1 .......----HMLAYIDDI.IIYSRT..F.............L.............EHV
AVAG|g69049.t1 .......---TEHGLFADDT.ALWTSG..N.............T.............-LI
AVAG|g69117.t1 .......-------------.------..-.............D.............EHL
AVAG|g69153.t1 .......-------------.------..-.............-.............---
AVAG|g69166.t1 .......NSFGLYFRYIDDI.FIIINW.pQ.............R.............HLL
AVAG|g69229.t1 .......----HMLAYIDDI.IIYSRT..F.............L.............EHV
AVAG|g69303.t1 .......----YALAYLDDV.IIYLPT..F.............D.............QHL
AVAG|g69349.t1 .......---TEHGLFADDT.ALWTSG..N.............Tltn.......lntRLQ
AVAG|g69380.t1 .......-------------.------..-.............-.............---
AVAG|g69385.t1 .......-------------.------..-.............-.............---
AVAG|g69943.t1 .......QQGELYGRYIDDV.FMTSNM.sI.............D.............KIR
AVAG|g69964.t1 .......VANEIYGRYIDDI.FFTSNE.lL.............D.............QIN
AVAG|g70022.t1 .......ISGEFYGRYIDDV.FMIWNR.sE.............K.............ELI
AVAG|g70926.t1 .......-------------.------..-.............-.............---
AVAG|g71151.t1 .......----YALAYLDDV.IIYSPT..F.............D.............QHL
AVAG|g71211.t1 .......QQGELYG------.------..-.............-.............---
AVAG|g71451.t1 .......NSYGLYVRYIDDI.FIPINW..P.............I.............---
AVAG|g72334.t1 .......----HMLAYIDDI.IIYSRT..F.............P.............EHA
AVAG|g72405.t1 .......----CCLVYIDDV.VIYSST..F.............E.............QHI
AVAG|g74587.t1 .......----HMLAYIDDI.IIYSRT..F.............P.............EHA
AVAG|g75658.t1 .......------LAYIDDI.IIYSRT..F.............L.............EHV
AVAG|g76163.t1 .......TVLVIC-------.------..-.............-.............---
AVAG|g76313.t1 .......-------------.------..-.............-.............---
AVAG|g79687.t1 .......-------------.------..-.............-.............---
AVAG|g79714.t1 .....nnSKLLAWRRYVDDT.FTIFKA..D.............A.............DQD
                                                                           

AI1M_Yeast     MIKRDLNN.......FLNS.LGLTMNEEKTLITa..tETPARFLGYNI
Athena_Av      -----NLT.......KLLDtANKFHPNIKLEYQi.skS--LPFLDILL
Athena_Hc      -----QLN.......VLLNrIEKKDENIRITRSf.gsT--IEYLDVLV
Athena_Pr      -----QIN.......QLLDqADQQDENIRITRTi.gsK--IEFLDVSI
AthenaL2_Av    ---RHLLK.......ETDR.WNTIDSNIKLSANi.slH--ADFLDLH-
AthenaL3_Av    ---RHLHQ.......QIDR.WNKFDKNIILKANi.sn--QVNFLDLQI
AthenaM_Av     -ILK----.......----.-------------....-----------
AthenaO_Av     -----LLE.......GLVRhWNRIDENIKLTAD...iSQSVNFLDVSI
BEL_Drome      ILKDELIA.......LLDK.-GKFKLRKWSSNSs.aaDSPVKVLGIQW
Cer1_Caeel     QDVKEALT.......RIRK.SGMKLRASKCHIA....KKEVEYLGHKV
Cercyon_Sm     ----HTYK.......LINNvFNDIKFTMKQESNd..k---LPFLDILI
COB3_Marpo     EVMERVSR.......FLKDvLHLEINPEQTRLGh.vvEEKATFLGMRL
COI1_Podan     AIKERIAA.......YLKDiLKLELSMEKTLITn.asEDKAYFLGTEI
Copia_Drome    RMNNFKRY.......LMEKfRMTDLNEIKHFIGi.emQEDKIYLSQSA
CRE1_Crifa     RAAEAYAD.......ALET.VGVVTNARKSMVVl.pvVAEARILGAHF
CRE2_Crifa     DFLAEAGP.......QLSR.VGFDINPAKSHHLi..aQGVVRILGAGF
CZAR_Tcruzi    KVCEATSR.......AMRA.LGIETNEDKTEVLy..iRPFARVLGAGV
DIRS1_Dictyo   SNLKKTMD.......LLVK.LGFKLNLEKSVLE...pTQSITFLGLQI
Doc_Drome      RHLTSVER.......WLAD.WRISINVQKCKQV....-----------
dpol_DHBV      SISHAVCT.......FLQE.LGIRINFDKTTPS...pVTEIRFLGYQI
dpol_HBV       SLYTAVTN.......FLLS.LGIHLNPNKTKRW....GYSLNFMGYVI
DRE_Dictyo     LMNEWIKK.......FCQA.TSAKINQTKCSCI....KSNERYLGFDF
EC67_Ecoli     VLGKVLVK.......EIEN.SGFEINDSKTRLTy..kTSRQEVTGLTV
EC86_Ecoli     KARDFLFS.......IIPS.EGLVINSKKTCISg..pRSQRKVTGLVI
EC107_Ecoli    QVKNKVCG.......LLAE.LGLSLNKRKGCLIa..aCKRQQVTGIVV
GilM_Giain     TVKSDAQS.......ALSR.IGLTVELSKCSSTq..a-GAISFMGTRV
Gypsy_Drome    RHIDTVLK.......CLID.ANMRVSQEKTRFF....KESVEYLGFIV
Hebe1_Av       QSIDAFES.......WCKS.WKLKLQPTKTELI....-----------
Hebe2_Av       QSIDAFES.......WCSS.WKLQLQPTKTELI....-----------
Hebe7_Av       NLNTRLQQsidafesWCKS.WKLKLQPTKTEL-....-----------
Hebe8_Av       NLNTRLQQsidafesWCKS.WKLKLQPTKTEL-....-----------
Hebe10_Av      QSIDAFES.......WCKS.WKLNLQPTKTE--....-----------
I_Drote        NLLNDIGN.......WGSY.SGASLSLSKCQHL....-----------
Jockey_Drome   EYLDAFQQ.......WAEN.WNVRINAEKCANV....-----------
Juno1_Av       VHLDDILN.......RLHE.ANFRLNVGKCHIA....QTSIDYLGHHI
Juno2_Av       QHIEEVCS.......LLHD.ANFKLNIVKCEIA....RTEILFLGHII
Juno3_Av       HHLEQVLS.......LLHQ.ANFRLNATKCEFV....QKRIQFLGHM-
Juno4_Av       VHLDDILN.......RLHE.ANFRLNVGKCHIA....QTSIDYLGHHI
Juno4a_Av      QHLDAVLC.......ALQE.ANIKLNAEKCSIC....KKELDYLGFRI
Juno4b_Av      EHLDRVFK.......ALHE.ANVKLNATKCSVA....RKQLDYLGFRI
Lian_Aedae     SALQVVES.......WCRQ.YGLSVNPNKTSIV....-----------
LINE1_Human    NLLKLISN.......FSKV.SGYKINVQKSQAF....SKRIKYLGIQL
LINE1_Wolf     RLLQ-LMQ.......HCGSvAGYIINAQKSVAFl.ytN----------
LtrA_Lacla     WIKEQLKL.......FIHNkLKMELSEEKTLITh..sSQPARFLGYDI
Mag_Av         QTLEMVLT.......RLSE.FNLRCNPEKCSFF....VKEVSYLGFII
Maui_Takru     TCLKDIKS.......WMSS.NFLLLNPGKTEVM....-----------
Mdg3_Drome     TLKEIFKR.......LVEN.-KLELRIDKCEFM....QSSIKYLGFII
Micropia_Drome EKTEMVLK.......RAAE.FGLKIKWKKCNFM....QRRIHFLGHII
MX65_Myxxa     RVRALAAR.......YVQE.EGFEVNREKTRVQr..rGGAQRVTGVTV
Neptune_Fr     -----QFR.......EFVEtLNSHDPSIKLKTEi.nkH-SINFLDTTV
NeSL_Caeel     RELSKLDN.......DCTP.LNLIFKPAKCASLl.deNTTYKYLGVQT
orf2_Calot     VLKEIVKT.......WLAE.MGLELNPNKTRIVa.sqEVGFNFLGFNV
Pao_Bmori      LVTTDFRR.......KHER.KPTSKTFWIDSEIs.stINERRWLPTKH
Pat_Panre      EASAKVRA.......LFGK.LGVVLNNEKSSVT...pQREVKWLGVVF
Penelope1_Av   DFHSRINR.......WHEK.LNFTLELESN---....-----------
Penelope1a_Av  DFHSRINK.......WHKN.LRFTLEPESNNS-....---IAFLD---
Penelope2_Av   YMMNKINK.......WHNN.IKFTVEKEKHNQ-....---IAFLDVL-
Penelope2a_Av  ELVDFANQ.......LHTK.LKFTYETEKDFE-....---LPFLDVKV
Penelope3_Av   KIIDILNS.......FDNS.IVFTFEEEKNNS-....---LPFLDINI
Penelope3a_Av  SILNSF--.......----.-------------....-----------
Penelope3b_Av  KLLNILNS.......FDVD.VQFTVEPEKENSL....----AFLDIL-
Penelope5a_Av  DVLRI---.......----.LNNFHPSIKFTYEd.ekDDRLSFLDVQV
Penelope_Dv    ------VE.......NILKeLNSFHKQIKFTMEl.ekDGKLPFLDSIV
pol_BAEVM      QGTRHLLQ.......ELGE.KGYRASAKKAQIC....QTKVTYLGYIL
pol_CERV       IHVLNILR.......RCEK.LGIILSKKKAQLF....KEKINFLGLEI
pol_HTLV2      QLSQLTLQ.......ALTT.HGLPISQEKTQQT....PGQIRFLGQVI
Poseidon_Tn    ------VE.......KFTThLNQTDNFVKFTREd.vkGDSLAFLDCEI
pseudo_Shark   -----DLE.......QFIHfTNTFHPNLKFTWTi.snT-SLSFLDLSV
R1_Dromr       ELLNTTVK.......FLSS.VGLTLNADKCFTIs.ik-----------
R2_Drome       VLLDKTLD.......FLSI.VGLKLNADKCFTVl.krTDEWKYLGINF
R4_Av          KMVKKVES.......ISTA.INMKMNTKKCAVA....-----------
R9_4_Av        KLLELTTE.......FFKE.RGLNVNPSKCMSI....-----------
R9_Av          KLLELTTK.......FFKE.RGLNVNPSKCMSI....-----------
R9a_Av         HMISETTK.......FLDE.RGLQVNAKKCMSI....-----------
RTE1_Av        RQIELTRT.......AAEQ.SGLMLNINKTKTM....-----------
RTE2_Av        KFISCFEK.......VTQQ.YGLTMSIKKTCVM....-----------
RTE3_Av        KMINIVST.......ESTK.MGLSLNVKKSECMs.isKNKI-------
RTE4_Av        SQLITTAE.......WASN.VGLQVNIKKTQLLt.nq-----------
RTE_BovB_Av    YLLRKVKE.......ESAA.AGLKLNMKKTFVM...t-----------
SART1_Bommo    AAVATVVA.......RIRK.LGLEVALHKSEA-....-----------
SLACS_Trybg    NVCAATAE.......AMEA.LGIVNNADKTEVLr.ttQVMEHILGQPM
Soliton1_Av    KVLTRLIN.......YSAK.WKQPINYSKTYWT....-----------
Soliton2_Av    RVCDKIAD.......YSKK.WKQPINLAKTVVQ....-----------
Soliton3_Av    RTCKEISE.......YSRK.WNQPVNVQKTVM-....-----------
Soliton4_Av    EICKKVME.......YAEK.WKQPLNVRKTV--....-----------
Soliton5_Av    --------.......----.-------------....-----------
Soliton6_Av    VAMKILET.......YADN.NLLPVNINKTKAM....-----------
Soliton6a_Av   EVMIILEK.......YSDN.IILPVNIQKTK--....-----------
Soliton6b_Av   IAMGILSS.......FSKN.YLLPVNVKKTKAM....-----------
Soliton7_Av    --------.......----.-------------....-----------
Soliton8_Av    --------.......----.-------------....-----------
Soliton9a_Av   --------.......----.-------------....-----------
Soliton9b_Av   --------.......----.-------------....-----------
Ta11_Arath     EIIDILRL.......YGEA.SGQQLNPDKSSVMs.irNTIKVSLGIHK
Tad1_Neuro     AAWEVCSE.......WAGA.RGMEFEATKTELMl.qpTESTRFLGVWL
TelKA1_Av      EDLKHVFE.......ALRS.ANLTLKTSKCHFC....RRETKYLGHII
TelKA1a_Av     IDLENVFQ.......ALKA.ANLTLKSSKCQFC....RREMRYLGHVI
TelKA2_Av      NDLTEVFD.......ALRN.AKLTLKASKCHFC....RNEIKYLGHII
TelKA3a_Av     QDLQKVFT.......ALTD.ANLALKASKCNFC....LPEIKYLGHLV
TelKA3b_Av     QDLQKIFT.......ALSD.ANLTLKASKCNFC....LPEIKYLGHLV
TelKA4_Av      SHLELILQ.......QIQQ.SGLTLKIDKCHFC....KTHLKYLGHIV
TERT1_Calb     QVHNILSG.......KILEsYGAFVNKDKTVVVt.ttKTSIDFVGLEV
TERT_Giain     YLNIMRDH.......GAYFrLSCFTKPHKN---f.apIATLDCS-REP
TERT_Ratno     TFLSTLVH.......GVPE.YGCMINLQKTVVNl.paHCLFPWCGLLL
TERT_Schpo     KFLNLSLR.......GFEK.HNFSTSLEKTVINn.esKKRMPFFGFSV
Tf2_Schpo      KHVKDVLQ.......KLKN.ANLIINQAKCEFH....QSQVKFIGYHI
Tnt1_Tobac     LIAK-LKG.......DLSK.----SFDMKDLG-....-PAQQILGMKI
TRAS1_Bommo    TSLEHVQA.......WGVR.NKLKFAPHKTCAMt..i-----------
TRS1_Trybr     CGLNVVLQ.......WSKE.YFMSVNVAKTKGTi.gaDRTPKLLGVTF
Tx1_Av         STMDMFEL.......YSQA.SGAKVNSSKTEILw..i-----------
Ty3_Caeel      QDVKEALT.......RIRK.SGMKLRASKCHIA....KKEVEYLGHKV
Ty3_Yeast      KHLDTVLE.......RLKN.ENLIVKKKKCKFA....SEETEFLGYSI
Vesta1a_Av     EHLERVLT.......ALQA.KNLVLNPPKCVFA....VQEIDYLGHTV
Vesta1b_Av     CHLEHVLN.......ALQM.KNLILNPPKCVFA....ADEIDYLGHTI
Vesta2_Av      DHIRQLLY.......VLSK.YNFQLNPPKCKFF....HRKIDYLSHI-
Vesta3_Av      VHIEKVLN.......ALKL.HNLTLNPAKCELA....KEQIEYLGHVV
Vesta4a_Av     HHLHLAFS.......TLAD.AKLVLNVAKCELA....VEKVVVLGHTI
Vesta4b_Av     QHLDLVFT.......IFNI.NKLVLSPTKCEIA....VTKVEFLGHIV
Vesta5_Av      QHVNQVLA.......ILNK.HKFQLNPPKCEVF....RTNIDYLGHTI
Vesta6a_Av     QHLQEIFQ.......ILQD.HNFTLNPKKCSIA....KQSIEFLSHTI
Vesta6b_Av     QHVSDVLS.......TLHN.ANFQVSPSKCSIA....VETIEFLSHI-
Vesta6c_Av     RHVNEVLS.......ILNN.AHFKVSPSKCTIA....ARKIEFLGHVV
Vesta7_Av      HHLNEILL.......VLAK.AKLQVNPHKCSFA....KSSIDYLGHTV
Vesta_Pr       EHLRQVFA.......ALQT.RNFVLNPPKCELL....VSQINYLGHTI
YM40_Marpo     QIKEEVST.......FLQEkLKLSLQAEKTRITn.lsRSEALFLGTLI
Zepp_Chlvu     CWGPSVGL.......HCAA.TGARLQRSKSQALa.asSDGVKHLGIPL
AVAG|g2784.t1  QSIDAFES.......WCKS.WKLKLQPTKTELI....-----------
AVAG|g2880.t1  STMDMFEL.......YSQA.SGAKVNSSKTEIL....-----------
AVAG|g2881.t1  STMDMFEL.......YSQA.SGAKVNSSKTEIL....-----------
AVAG|g3281.t1  HHLEKVFV.......ALQT.KNLILNPSKCVFA....ASEIDYLGHTV
AVAG|g4497.t1  CQLTKA--.......QNKD.SNIEIESTISS--....--SANYLDLTI
AVAG|g4504.t1  DVINARLD.......WMNQkDNKHIQITYSVGL....--KVEFLDVHI
AVAG|g4520.t1  TDLIKLHD.......YAIE.WHQPVNSKKTEYV....-----------
AVAG|g5319.t1  KLLNILNS.......FDVD.VQFTVEPEKENS-....---LAFLDILI
AVAG|g7117.t1  RFLDEANQ.......WHPN.IKLEYKISQSL--....----SFLD---
AVAG|g7810.t1  DMLKILNK.......FHPT.IKFTHEVE-----....-----------
AVAG|g9368.t1  NDLTEVFD.......ALRN.AKLTLKASKCHFC....RNEIKYLGHII
AVAG|g9621.t1  KIIDILNS.......FDNS.IVFTFEEEKNNS-....---LPFLDINI
AVAG|g9731.t1  AKL-----.......----.-------------....-----------
AVAG|g9883.t1  VHIGKVLN.......ALKL.HNLTLNPAKCELA....KGQIEYLGHVV
AVAG|g10752.t1 KQIDRWNT.......FDEN.INLIPNINHQV--....----SFLDLS-
AVAG|g12531.t1 EFRELLNT.......FHPC.IKFTLESEVDNS-....---IAFLDVL-
AVAG|g13418.t1 NHIEKVLS.......ALKL.HNLTLNLEKCELA....KEKIEYLGHVI
AVAG|g14926.t1 HDLRKVFT.......ALSE.ANLTLKVSKCNFC....LPEIIYLGHLV
AVAG|g15106.t1 DHIRQLLY.......VLSK.YNFQLNPPKCKFF....HRKIDYLSHII
AVAG|g17548.t1 DFLKRINK.......WHPN.IKFTIEEEEN---....-DKLPYLDVL-
AVAG|g17876.t1 --------.......----.-------------....-----------
AVAG|g18271.t1 TFIRAFEK.......----.-------------....-----------
AVAG|g18665.t1 QHIEEVCS.......LLHD.ANFKLNIVKCEIA....RTEILFLGHII
AVAG|g19195.t1 SLLKKMQH.......KDPN.IGISYKI------....-----------
AVAG|g19202.t1 ---RHFLK.......QVDR.WNKFDSNIKLSAN...iNVQADFLDLH-
AVAG|g19231.t1 NL------.......----.-------------....-----------
AVAG|g19400.t1 IDIKNVFL.......ALRE.ANLTLKASKCCFC....RKEMQYLGHVV
AVAG|g20639.t1 QHIEEVCS.......LLND.VNFKLNIVKCEIA....KPEILFLGHII
AVAG|g20752.t1 --------.......----.-------------....-----------
AVAG|g24320.t1 RHVDEVLS.......ILNN.AHFKVSPSKCTIA....ARKIEFLGHVV
AVAG|g25238.t1 VHIEKVLN.......ALKL.HNLTLNPAKCELA....KEQIEYLGHVV
AVAG|g25833.t1 --------.......----.-------------....-----------
AVAG|g26894.t1 KVLTRLIN.......YSAK.WKQPINYSKTYWT....-----------
AVAG|g27697.t1 SHLELVLQ.......QIQQ.SGLTLKIDKCHFC....KTHLKYLGHIV
AVAG|g27752.t1 FFLDLLEF.......YSLL.SDQPLNRSKTEAL....-----------
AVAG|g28874.t1 LFCEHLEY.......YCLL.SVQPINYSKTECL...wSS---------
AVAG|g29204.t1 QSIDAFES.......WCKS.WKLKLQPTKTELI....-----------
AVAG|g29538.t1 QHVSDVLS.......TLHN.ANFQVSPSKCSIA....VETIEFLSHIV
AVAG|g29599.t1 ---RHFEK.......QVDR.WNTFDSNIKLSGN...iGLQADLLDLH-
AVAG|g31245.t1 EMLDKINS.......FHPN.IKL-------V--....-----------
AVAG|g33648.t1 --------.......----.-------------....-----------
AVAG|g34967.t1 --------.......----.-------------....-----------
AVAG|g36117.t1 STMDMFDL.......YSQA.SGAKVNSSKTEIL....-----------
AVAG|g36265.t1 QHLDAVLC.......ALQE.ANIKLNAEKCSIC....KKELDYLGFRI
AVAG|g37413.t1 TFIETFEK.......ITQE.YGLSMSVKKTCIM...tL----------
AVAG|g41588.t1 ------ET.......IFDD.LNKSDSNLKIQWE...gGKSVDYLDIT-
AVAG|g41622.t1 YMMNKINK.......WHNN.IKFTVEKEKHNQ-....---IAFLDVLV
AVAG|g41624.t1 KLLDEANQ.......WHPN.IKLDYKISQS---....---LPFLD---
AVAG|g41938.t1 ---RHLHQ.......QIDR.WNKFDKNIILKAN...iSNQVNFLDLQI
AVAG|g43421.t1 KFKK----.......FMNN.LEPTIKFTVEVQV....NNKLPFLDV--
AVAG|g43891.t1 RFLDEANQ.......WHPN.IKLEYKISQS---....---LPFLDV--
AVAG|g43901.t1 --------.......----.-------------....-----------
AVAG|g44751.t1 --------.......----.-------------....-----------
AVAG|g44946.t1 --------.......----.-------------....-----------
AVAG|g45942.t1 --------.......----.-------------....-----------
AVAG|g45968.t1 IPLNKIQK.......KDEN.IRISLSTGSTM--....----EFLDV--
AVAG|g45972.t1 --------.......----.-------------....-----------
AVAG|g45982.t1 QSIDAFES.......WCKS.WKLKLQPTKTELI....-----------
AVAG|g47218.t1 QITNVV-K.......DL-Q.VSPSIPVIRCENNiieqVSKIKYLGV--
AVAG|g47628.t1 ---QHLHK.......QVNR.WNTFDENIQLFAN...iSLQINFLDLHI
AVAG|g47632.t1 ---KTVQL.......WLNN.ANKFHLNIKLTYK...iSKSIPFLDVLI
AVAG|g47955.t1 RHVNEVLS.......ILNN.AHFKVSPSKCTIA....ARKIEFLGHVV
AVAG|g49413.t1 SFLDCLEF.......YTLL.TDQSLNRNKTEAL....-----------
AVAG|g49711.t1 AKLD----.......----.-------------....-----------
AVAG|g49878.t1 KFISCFKK.......VTQQ.YGLTMSIKKTCVMt..lQ----------
AVAG|g50392.t1 EHLDRVFK.......ALHE.ANVKLNATKCSVA....RKQLDYLGFRI
AVAG|g50766.t1 HHLEQVLS.......LLHQ.ANFRLNATKCEFV....QKRIQFLGHM-
AVAG|g51209.t1 --------.......----.-------------....-----------
AVAG|g51213.t1 LFCEQLEF.......YCLL.TVQPINYKKTECL...wSS---------
AVAG|g51231.t1 ---RHLLQ.......QIDR.WNKFDENIILKAN...iNNQINFLDLQI
AVAG|g52022.t1 HHLEKVFV.......ALQT.KNLILNPSECVFA....ASEIDYLGHTV
AVAG|g52190.t1 KFISCFEK.......VTQQ.YGLPMSIKKTCVMt..lQQQ--------
AVAG|g52507.t1 EHLERVLT.......ALQA.KNLVLNPPKCVFA....VQEIDYLGHTV
AVAG|g52929.t1 TLLNHANH.......KDKN.IS------ITQTI....RLSAQFLDV--
AVAG|g53423.t1 --------.......----.-------------....-----------
AVAG|g53673.t1 --------.......----.-------------....-----------
AVAG|g53836.t1 PLVRLKTE.......ALYN.VGETINWKKDF--....----KYLDY--
AVAG|g53965.t1 QHLDAVLC.......ALQE.ANIKLNAEKCSIC....KKELDYLGFRI
AVAG|g54065.t1 --------.......----.-------------....-----------
AVAG|g54068.t1 RFLDEANQ.......WHRN.IKLEYKISQS---....---LPFLDV--
AVAG|g54090.t1 DHIRQLLY.......VLSK.YNFQLNPPKCKFF....HRKIDYLSHII
AVAG|g54300.t1 --------.......----.-------------....-----------
AVAG|g54540.t1 DIRQELEH.......ATKKdMNIKINYHIDTS-....---VNFLDVTI
AVAG|g54545.t1 TLLNHANH.......KDNN.IS-----------....-----------
AVAG|g54562.t1 QHVNQVLA.......ILNK.HKFQLNPPKCEVF....RTNIDYLGHTI
AVAG|g54563.t1 QHVNQVLA.......ILNK.HKFQLNPPKCEVF....RTNIDYLGHTI
AVAG|g54680.t1 SHLELILQ.......QIQQ.SGLTLKIDKCHFC....KTHLKYLGHIV
AVAG|g55017.t1 --LEEINV.......ELEK.ANYKDKNIKISTS...vNTSAHFLDVTV
AVAG|g55025.t1 VVINKMRT.......SLSSnLKLKTTIGKS---....-----------
AVAG|g55033.t1 RLLDGAND.......WHAN.IKLDYKISQS---....---LPFLD---
AVAG|g55091.t1 KSIDAFES.......WCKS.WKLKLQPTKTEMI....-----------
AVAG|g55161.t1 DFHSRINR.......WHEK.LNFTLELESNNS-....---ISFLDVLV
AVAG|g55490.t1 KLLEEANQ.......WHPN.IKLDYKISQS---....---LPFLD---
AVAG|g55534.t1 QTLEMVLT.......RLSE.FNLRCNPEKCSFF....VKEVSYLGFII
AVAG|g55627.t1 IDLENVFQ.......ALKA.ANLTLKSSKCQFC....RREMRYLGHVI
AVAG|g55828.t1 DFLKRINK.......WHPN.IKFTIEEE-----....-----------
AVAG|g55891.t1 QSIDGFES.......WCKS.WKLKLQPTKTELI....-----------
AVAG|g56089.t1 NHVKLVLQ.......LLRD.NQLFVNRDKCEFG....VDQIEFVGHIV
AVAG|g56102.t1 --------.......----.-------------....-----------
AVAG|g56265.t1 ---RHLFK.......EVNR.SNTFDENIQLSSN...iSFQIDFLDLHI
AVAG|g56387.t1 ILFKKLNI.......HHPN.IK-----------....-----------
AVAG|g56431.t1 RHVDEVLS.......ILNN.AHFKVSPSKCTIA....ARKIEFLGHVV
AVAG|g56442.t1 DFHSRINK.......CHEN.LRFTLELESNNS-....---IAFLDVLV
AVAG|g56702.t1 QHIEEVCS.......LLHD.ANFKLNIVKCEIA....RTEILFLGHII
AVAG|g56912.t1 FFLDLLEF.......YSLL.SDQPLNRSKTEAL....-----------
AVAG|g57087.t1 KILDTANR.......FHPN.IKLEYQISQT---....---IPFLDI--
AVAG|g57090.t1 ITLNQMEK.......KDP-.-----NIQITRSL....GKSIEFLDVHV
AVAG|g57456.t1 --------.......----.-------------....-----------
AVAG|g57461.t1 HHLNEILL.......VLAK.AKLQVNPHKCSFA....KSSIDYLGHTV
AVAG|g57464.t1 QSIDAFES.......WCKS.WKLNLQPTKTELI....-----------
AVAG|g57502.t1 --------.......----.-------------....-----------
AVAG|g57513.t1 CHLEHVLN.......ALQM.KNLILNPPKCVFA....ADEIDYLGHTI
AVAG|g57555.t1 QITIQLEK.......AQTKdINIKVEPTISTS-....---LHFLDVTI
AVAG|g57568.t1 KLLDEANT.......WHPN.IKLDYKI------....-----------
AVAG|g57677.t1 ---RHFLK.......ELVR.WNTFDENIQLSAN...iSLQINFLDL--
AVAG|g57867.t1 ELVDFANQ.......LHTK.LKFTYETEKDFE-....---LPFLDVKV
AVAG|g57868.t1 KIIDILNS.......FDNS.-------------....-----------
AVAG|g58290.t1 HMISETTK.......FLDE.RGLQVNAKKCMSI....-----------
AVAG|g58370.t1 KIIDILNS.......FDNS.IVFTFEEESNNS-....---LPFLDINI
AVAG|g58420.t1 RHLQMALD.......TLAQ.AKLVLNATKCELA....VEKVVVLGHTV
AVAG|g58625.t1 --------.......----.-------------....-----------
AVAG|g58632.t1 EVLDKANI.......Y---.----HPNIKLVRE....-----------
AVAG|g58646.t1 --------.......----.-------------....-----------
AVAG|g59308.t1 --------.......----.-------------....-----------
AVAG|g59311.t1 KLLNEANT.......WHPN.IKLDYKISQS---....---LPFLD---
AVAG|g59315.t1 ---RHFLK.......QVDR.WNKFDSNIKLSAN...iNLQADFLDLH-
AVAG|g59390.t1 QHLEQVLS.......LLHH.ANFRLNATKCEFA....RKKIKFLGHM-
AVAG|g59425.t1 --------.......----.-------------....-----------
AVAG|g59426.t1 KLLNEANT.......WHPN.IKLDYKISQS---....---LPFLDI--
AVAG|g59438.t1 KILDQANK.......FHPN.IKLEYQISKN---....---LPFLD---
AVAG|g59490.t1 QHIEEVCL.......LLND.ANFKLNIVKCEIA....RTEILFLGHII
AVAG|g59699.t1 VAMKILET.......YADN.NLLPVNINKTKAM....-----------
AVAG|g59733.t1 --------.......----.-------------....-----------
AVAG|g59820.t1 ELLDKAND.......LHPN.-------NKLIRQ...iGSSVSFLDVH-
AVAG|g59869.t1 ETLDLVLA.......KLAD.FGLRCNMEKCSFF....QDEVVYLGYII
AVAG|g59994.t1 ----QFNM.......ILDQ.ANSTDENIRITRT...iGSTAQFLDVS-
AVAG|g59996.t1 RLLNEFDQ.......----.-------------....-----------
AVAG|g60026.t1 VQVELQKA.......QIKD.INIKITPEISLS-....---VNFLDVSI
AVAG|g60033.t1 --------.......----.-------------....-----------
AVAG|g60149.t1 QDLQKIFT.......ALSD.ANLTLKASKCNFC....LPEIKYLGHLV
AVAG|g60155.t1 DFHSRINK.......WHKN.LRFTLEPESNNS-....---IAFLDVLI
AVAG|g60157.t1 VHLDDILN.......RLHE.ANFRLNVGKCHIA....QTSIDYLGHHI
AVAG|g60162.t1 VHLDDILN.......RLHE.ANFRLNVGKCHIA....QTSIDYLGHHI
AVAG|g60413.t1 ---QHFQK.......QINR.WNTFDENINLIPT...iGHQINFLDLS-
AVAG|g60415.t1 ---RHLLK.......ETDR.WNTIDSNIKLSAN...iSLHADFLDLH-
AVAG|g60431.t1 KLLDTANK.......FHPN.IKLEYQISKS---....---LPFLDI--
AVAG|g60434.t1 --------.......----.-------------....-----------
AVAG|g60526.t1 ---RHLFK.......EVNR.WNTFDENIQLSSN...iSFQIDFLDLHI
AVAG|g60569.t1 KILNYINS.......LNIN.IKFTHESERDRS-....---LAFLDVK-
AVAG|g60719.t1 HFLKQVDR.......WNELdLNIKLSANIN---....-LKADFLDLHI
AVAG|g60727.t1 QHIEEVCS.......LLHD.ANFKLNMVKCEIA....RTEILFLGHII
AVAG|g61017.t1 DVLRILNN.......FHPS.IKFTYEDEKDDR-....---LSFLDVQV
AVAG|g61183.t1 QSIDAFES.......WCKS.WKLKLQPTKTELI....-----------
AVAG|g61225.t1 VDKDDLHQ.......LLNN.---FDSCIKFTVEp.gvDNPIPFLDVL-
AVAG|g61316.t1 VFLDNLEL.......YSRL.ADQPLNRSKTEAL....-----------
AVAG|g61393.t1 HDLRKVFT.......ALSK.ANLTLKVLKQRLV....-----------
AVAG|g61434.t1 SQLITTVE.......WASN.VGLQVNIKKTQLL...tN----------
AVAG|g61441.t1 LLLDLLEF.......YSLL.SDQPLNRSKTEAL....-----------
AVAG|g61561.t1 ---RHFKK.......QVDQ.LNTFDSNIKLLAN...iNLQADFLDLH-
AVAG|g61564.t1 ---RHLQK.......EIDR.WNTFDKNIQLSAS...iDNHINFLDLHI
AVAG|g61580.t1 KILNQANK.......FHKN.IKLEYQISKN---....---LPFLD---
AVAG|g61617.t1 --------.......----.-------------....-----------
AVAG|g61629.t1 TLLNHANN.......KDKN.------ISITQTI....GLSAQFLDV--
AVAG|g61717.t1 YMMNKINK.......WHNN.IKFTVEKEKHNQ-....---IAFLDVLV
AVAG|g61718.t1 VAMKILEK.......YADD.YLLPVNVNKTKVM....-----------
AVAG|g61761.t1 --------.......----.-------------....-----------
AVAG|g62187.t1 --------.......----.-------------....-----------
AVAG|g62222.t1 VQVELQKA.......QIKD.INIEITPEISLS-....---VNFLDVSI
AVAG|g62267.t1 QSIDAFES.......WCSS.WKLQLQPTKTELI....-----------
AVAG|g62384.t1 -LINIVLD.......QANN.--KDGNIRITRSV....GSTAQFLDVS-
AVAG|g62433.t1 KILNYINS.......LHIN.IKFTHESERDRS-....---LAFLDVK-
AVAG|g62434.t1 SHLELVLQ.......QIQQ.SGLTLKIDKCHFC....KTHLKYLGHIV
AVAG|g62440.t1 LFCEHLEY.......YCLL.SVQPINYSKTECL...wSS---------
AVAG|g62443.t1 EALKTLEK.......FSDQ.YILPVNTAKTKAM....-----------
AVAG|g62444.t1 EVRQLLNT.......FHPC.IKFTFEPEVNAT-....---IPFLDVL-
AVAG|g62548.t1 --------.......----.-------------....-----------
AVAG|g62585.t1 EDLKHVFE.......ALRS.ANLTLKTSKCHFC....RRETKYLGHII
AVAG|g62677.t1 QHLQEIFQ.......ILQD.HNFTLNPKKCSIA....KQSIEFLSHTI
AVAG|g62739.t1 RFLDEANQ.......WHPN.IKLEYKISQS---....-----------
AVAG|g62892.t1 QHIEEVCS.......LFND.VNFKLNIVKCEIA....KPEILFLGHII
AVAG|g62989.t1 RLLDGAND.......WHAN.IKLDYKISQS---....---LPFLD---
AVAG|g62994.t1 --LDKIHE.......LLDK.ANVFHPNIKLLRQ...iDTTASFLDL--
AVAG|g63062.t1 ---ERIEN.......VFEE.LNRSDPNLKIQWE...gGRTVDYLDVTV
AVAG|g63064.t1 KIQSILNS.......FDDA.VQFTYEPANET--....DHSISFLDVKI
AVAG|g63067.t1 --------.......----.-------------....-----------
AVAG|g63121.t1 ---RHLLQ.......QIDR.WNKFDENIILKVN...iSNQVNFLDLQI
AVAG|g63136.t1 VFLDNLEF.......YSRL.ADQPLNRSKTEAL....-----------
AVAG|g63220.t1 --------.......----.-------------....-----------
AVAG|g63313.t1 KLLDEANQ.......WHPN.IKLDYKISQS---....---LPFLD---
AVAG|g63346.t1 ---RHLLQ.......QIDR.WNKFDENIILKVN...iSNQVNFLDLQI
AVAG|g63464.t1 AKLDWM--.......----.-------------....-----------
AVAG|g63514.t1 ALLDEANM.......WHPN.IKLVYQIGKS---....-----------
AVAG|g63549.t1 --------.......----.-------------....-----------
AVAG|g63595.t1 KLLDEANQ.......WHPN.IKLDYKISQS---....---LPFLD---
AVAG|g63604.t1 ALLDEANM.......WHPN.IKLDYQIGKS---....-----------
AVAG|g63746.t1 DHIRQLLY.......VLSK.YNFQLNPPKCKFF....HRKIDYLSHII
AVAG|g63749.t1 HHLHLAFS.......TLAD.AKLVLNVAKCELA....VEKVVVLGHTI
AVAG|g63891.t1 KSIDAFES.......WCKS.WKLKLQPTKTEMI....-----------
AVAG|g63929.t1 SQLITTAE.......WASK.VGLQVNIKKTQLI...tN----------
AVAG|g64032.t1 IPLNKIQK.......KDDN.IRITLSIGSTMA-....-----FLDV--
AVAG|g64035.t1 --LAEVQL.......ELQKaQTKDINIEITPVI....GTSVNFLDVM-
AVAG|g64037.t1 HMISETTK.......FLDE.RGLQVNAKKCMSI....-----------
AVAG|g64038.t1 --------.......----.-------------....-----------
AVAG|g64039.t1 QSIDAFET.......----.-------------....-----------
AVAG|g64070.t1 NLLDQANT.......WHLN.IKLDYKIGKSV--....----PFLDI--
AVAG|g64160.t1 ---QHFQK.......QINR.WNTFDENINLIPT...iGHQINFLDLS-
AVAG|g64167.t1 KLLDEANQ.......WHPN.IKLDYKISQS---....---LPFLD---
AVAG|g64178.t1 YLLR----.......----.-------------....-----------
AVAG|g64373.t1 RHIEEVCS.......LLND.ANFKLNIVKCEIA....RTEILFLGHII
AVAG|g64434.t1 ---QHFQK.......QINR.WNTFDENINLIPT...iGHQINFLDLS-
AVAG|g64435.t1 QQIDRWNK.......FDEN.-------------....-----------
AVAG|g64494.t1 VHLDDILN.......RLHE.ANFRLNVGKCHIA....QTSIDYLGHHI
AVAG|g64526.t1 AKLD----.......----.-------------....-----------
AVAG|g64648.t1 QSIDAFES.......WCKS.WKLKLQPTKTELI....-----------
AVAG|g64730.t1 --------.......----.-------------....-----------
AVAG|g64743.t1 --------.......----.-------------....-----------
AVAG|g64756.t1 IDLENVFQ.......ALKA.ANLTLKSSKCQFC....RREMRYLGHVI
AVAG|g64785.t1 KLLDEANT.......WHPN.IKLDYKI------....-----------
AVAG|g64856.t1 KLLDEANQ.......WHPN.IKLDYKISQS---....---LPFLD---
AVAG|g64877.t1 KLLDEANQ.......WHPN.IKLDYKISQS---....---LPFLD---
AVAG|g64890.t1 QSIDAFES.......WCKS.WKLKLQPTKTELI....-----------
AVAG|g64996.t1 --------.......----.-------------....-----------
AVAG|g64998.t1 --------.......----.-------------....-----------
AVAG|g65071.t1 KLLDEANQ.......WHPN.IKLDYKISQS---....---LPFLD---
AVAG|g65074.t1 KLLNEANT.......WHPN.IKLDYKISQS---....---LPFLD---
AVAG|g65126.t1 I-------.......QLNQ.MGKKDPNIKITWS...lGATMEFLDV--
AVAG|g65133.t1 KLLELTTK.......FFKE.RGLNVNPSKCMSI....-----------
AVAG|g65135.t1 VTLDLVLA.......KLAD.FGLRCNMEKCSFF....QDEVVYLGYII
AVAG|g65139.t1 HHLEKVFV.......ALQT.KNLILNPSKCVFA....ASEIDYLGHTI
AVAG|g65147.t1 ESIDQFVK.......WCES.WIIIIQATKTEL-....-----------
AVAG|g65153.t1 --------.......----.-------------....-----------
AVAG|g65164.t1 KLLDEANQ.......WHPN.IKLDYKISQS---....---LPFLD---
AVAG|g65246.t1 QHLDLVFT.......IFNI.NKLVLSPTKCEIA....VTKVEFLGHIV
AVAG|g65248.t1 EKLDWMNE.......KD--.-------------....-----------
AVAG|g65270.t1 RFLDEANQ.......WHPN.IKLEYKISQS---....---LPFLDV--
AVAG|g65324.t1 QSINEFES.......WCKS.WKLKLQPTKTELI....-----------
AVAG|g65348.t1 KLLDEANQ.......WHPN.IKLDYKISQS---....---LPFLD---
AVAG|g65391.t1 QSINEFES.......WCKS.WKLKLA-------....-----------
AVAG|g65401.t1 TKLDW---.......----.-------------....-----------
AVAG|g65402.t1 LFCEHLEY.......YCLL.SVQPINYRKTECL....-----------
AVAG|g65405.t1 --------.......----.-------------....-----------
AVAG|g65414.t1 ALLNKVNN.......FHSN.-------IKLVRQ...iGSSVSFLDIK-
AVAG|g65416.t1 --------.......----.-------------....-----------
AVAG|g65422.t1 VHLDDILN.......RLHE.ANFRLNVGKCHIA....QTSIDYLGHHI
AVAG|g65434.t1 KLLDEANQ.......WHPN.IKLDYKISQS---....---LPFLD---
AVAG|g65443.t1 SFLDCLEF.......YTLL.TDQSLNRNKTEAL....-----------
AVAG|g65451.t1 QSIDAFES.......WCKS.WKLKLQPTKTELI....-----------
AVAG|g65487.t1 STMDMFDL.......YSQA.SGAKVNSSKTEIL....-----------
AVAG|g65512.t1 QSIDAFES.......WCKS.WKLKLQPTKTELI....-----------
AVAG|g65536.t1 TKLDWMNE.......----.-------------....-----------
AVAG|g65566.t1 ---RHFLK.......QVDR.WNKFDSNIKLSAN...iNVQADFLDLH-
AVAG|g65612.t1 VHLDDILN.......RLHE.ANFRLNVGKCHIA....QTSIDYLGHHI
AVAG|g65664.t1 KLLELTTE.......FFKE.RGLNVNPSKCMSI....-----------
AVAG|g65677.t1 KLLDEANQ.......WHPN.IKLDYKISQS---....---LPFLD---
AVAG|g65693.t1 --------.......----.-------------....-----------
AVAG|g65696.t1 QSIDGFES.......WCKS.WKLKLQPTKTELI....-----------
AVAG|g65705.t1 ---RHLLK.......ETDR.WNTIDSNXKLSAN...iSLHADFLDLH-
AVAG|g65751.t1 --------.......----.-------------....-----------
AVAG|g65760.t1 QSIDAFE-.......----.-------------....-----------
AVAG|g65784.t1 TLLNHANH.......KDKN.IS-----------....-----------
AVAG|g65790.t1 ETLDLVLA.......KLAD.FGLRCNMEKCSFF....QDEVVYLGYII
AVAG|g65894.t1 QSIDAFES.......WCKS.WKLNLQPTKTELI....-----------
AVAG|g65937.t1 QSIDAFES.......WCSS.WNCSCNQR-----....-----------
AVAG|g65943.t1 AKLDWMNE.......----.-------------....-----------
AVAG|g65947.t1 QSIDAFES.......WCKS.WKLKLQPTKTELI....-----------
AVAG|g65958.t1 --------.......----.-------------....-----------
AVAG|g65978.t1 VTLDLVLA.......KLAD.FGLRCNMEKCSFF....QDEVVYLGYII
AVAG|g65983.t1 KLLDEANQ.......WHPN.IKLDYKISQS---....---LPFLD---
AVAG|g66003.t1 KLLDEANQ.......WHPN.IKLDYTLKKK---....-----------
AVAG|g66010.t1 RHIEEVCS.......LLND.ANFKLNIVKCEIA....RTEILFLGHII
AVAG|g66012.t1 --------.......----.-------------....-----------
AVAG|g66049.t1 QSIDAFES.......WCKS.WKLKLQPTKTELI....-----------
AVAG|g66074.t1 --------.......----.-------------....-----------
AVAG|g66076.t1 KSIDAFES.......WFKV.-------------....-----------
AVAG|g66109.t1 KLLDEANQ.......WHPN.IKLDYKISQS---....---LPFLD---
AVAG|g66121.t1 DICHQLSQ.......FHKS.IKFTYEEQSL---....-----------
AVAG|g66144.t1 QSIDAFES.......WCKS.WKLKLQPTKTELI....-----------
AVAG|g66145.t1 QSIDAFES.......WCKS.WKLNLQPTKTELI....-----------
AVAG|g66157.t1 --------.......----.-------------....-----------
AVAG|g66158.t1 ---RHFLK.......ELVR.WNTFDENIQLSAN...iNLQINFLDL--
AVAG|g66212.t1 RLLDEAND.......WHPN.IKLDYKISQS---....---LPFLD---
AVAG|g66313.t1 IFLDLLEF.......YSLL.SDQPLNRSKTEAL....-----------
AVAG|g66316.t1 --------.......----.-------------....-----------
AVAG|g66343.t1 KLLDEANQ.......WHPN.IKLDYKISQS---....---LPFLD---
AVAG|g66367.t1 --------.......----.-------------....-----------
AVAG|g66433.t1 AKLDWMNE.......----.-------------....-----------
AVAG|g66436.t1 TLLNHANH.......KDKN.IS-----------....-----------
AVAG|g66494.t1 LFCEHLEY.......YCLL.SVQSINYSKTECL...wSSHA-------
AVAG|g66680.t1 IDLENVFQ.......ALKA.ANLTLKSSKCQFC....RREMRYLGHVI
AVAG|g66744.t1 KLLNEANT.......WHPN.IKLDYKISQS---....---LPFLD---
AVAG|g66803.t1 --------.......----.-------------....-----------
AVAG|g66812.t1 --------.......----.-------------....-----------
AVAG|g66871.t1 --------.......----.-------------....-----------
AVAG|g66885.t1 TKLDWMNE.......----.-------------....-----------
AVAG|g66945.t1 QHIEEVCL.......LLND.ANFKLNIVKCEIA....RTEILFLGHII
AVAG|g66967.t1 QQIDRWNK.......FDEN.IILKVNI------....-----------
AVAG|g66994.t1 --------.......----.-------------....-----------
AVAG|g67112.t1 QSIDAFES.......WCKS.WKLKLQPTKTELI....-----------
AVAG|g67159.t1 KLLELTTE.......FFKE.RGLNVNPSKCMSI....-----------
AVAG|g67163.t1 QSIDAFES.......WCKS.WKLKLQPTKTELI....-----------
AVAG|g67202.t1 QSIDAFES.......WCKS.WKLKLQPTKTELI....-----------
AVAG|g67427.t1 KLLNEANT.......WHPN.IKLDYKISQS---....---LPFLD---
AVAG|g67510.t1 RFLDEANQ.......WHPN.IKLEYKI------....-----------
AVAG|g67552.t1 --------.......----.-------------....-----------
AVAG|g67665.t1 KSIDAFES.......WCKS.WKLKLQPTKTEMI....-----------
AVAG|g67676.t1 TLLNHANH.......KDNN.IS-----------....-----------
AVAG|g67699.t1 --------.......----.-------------....-----------
AVAG|g67771.t1 --------.......----.-------------....-----------
AVAG|g67795.t1 KLLDEANQ.......WHPN.IKLDYKISQS---....---LPFLD---
AVAG|g67853.t1 DHIRQLLY.......VLSK.YNFQLNPPKCKFF....HRKIDYLSHII
AVAG|g67916.t1 --------.......----.-------------....-----------
AVAG|g67921.t1 KIIDILNS.......FDNS.IVFTFEEEKNNS-....---LPFLDINI
AVAG|g67977.t1 KLLDEANQ.......WHPN.IKLDYKISQS---....---LPFLDI--
AVAG|g68096.t1 KLLDEANQ.......WHPN.IKLDYKISQS---....---LPFLD---
AVAG|g68192.t1 --------.......----.-------------....-----------
AVAG|g68289.t1 QSIDAFES.......WCKS.WKLKLQPTKTELI....-----------
AVAG|g68313.t1 --------.......----.-------------....-----------
AVAG|g68431.t1 --------.......----.-------------....-----------
AVAG|g68452.t1 QSIDAFES.......WCKS.WKLKTS-------....-----------
AVAG|g68590.t1 --------.......----.-------------....-----------
AVAG|g68773.t1 --------.......----.-------------....-----------
AVAG|g68790.t1 KLLNEANT.......WHPN.IK-----------....-----------
AVAG|g68937.t1 QHIEEVCL.......LLND.ANFKLNIVKCEIA....RTEILFLGHII
AVAG|g69049.t1 NLNT----.......----.-------------....-----------
AVAG|g69117.t1 VHIEKVLN.......ALKL.HNLTLNPAKCELA....KGQIEYLGHVV
AVAG|g69153.t1 --------.......----.-------------....-----------
AVAG|g69166.t1 QQIDRWNK.......FDEN.IILKVNIN-----....-----------
AVAG|g69229.t1 QHIEEVCS.......LLHD.ANFKLNMVKCEIA....RTEILFLGHII
AVAG|g69303.t1 VHLDDILN.......RLHE.ANFRLNVGKCHIA....QTSIDYLGHHI
AVAG|g69349.t1 QSIDAFES.......WCKS.WKLKLQPTKTELI....-----------
AVAG|g69380.t1 --------.......----.-------------....-----------
AVAG|g69385.t1 --------.......----.-------------....-----------
AVAG|g69943.t1 AKLDWMN-.......----.-------------....-----------
AVAG|g69964.t1 EMLDKI--.......----.-------------....-----------
AVAG|g70022.t1 KLLDEANT.......WHPN.IKLDYKI------....-----------
AVAG|g70926.t1 --------.......----.-------------....-----------
AVAG|g71151.t1 VHLDDILN.......RLHE.ANFRLNVGKCHIA....QTSIDYLGHHI
AVAG|g71211.t1 --------.......----.-------------....-----------
AVAG|g71451.t1 --------.......----.-------------....-----------
AVAG|g72334.t1 QHIEEVCS.......LLND.VNFKLNIVKCEIA....KPEILFLGHII
AVAG|g72405.t1 EDLKHVFE.......ALRS.ANLTLKTSKCHFC....RRETKYLGHII
AVAG|g74587.t1 QHIEEVCS.......LFND.VNFKLNIVKCEIA....KPEILFLGHII
AVAG|g75658.t1 QHIEEVCS.......LLHD.ANFKLNIVKCEIA....RTEILFLGHII
AVAG|g76163.t1 --------.......----.-------------....-----------
AVAG|g76313.t1 --------.......----.-------------....-----------
AVAG|g79687.t1 --------.......----.-------------....-----------
AVAG|g79714.t1 EFRELLNT.......F---.-------------....-----------
                                                               
