# Supplementary material for: Evolutionary dynamics of transposable elements in bdelloid rotifers
Source: eLife. 2021 Feb 5;10:e63194. doi: 10.7554/eLife.63194 (PMC7943196; doi:10.7554/eLife.63194)
Supplement: Figure 5—source data 1. [file elife-63194-fig5-data1.zip › Figure 5--source data 1. Reverse transcriptase alignments and phylogenies/As_ASTE805.hmmalign.clustal.treefile]

(AI1M_Yeast:0.5334361399,(((((((((((((Athena_Av:0.8561931603,As_ASTE805_g35308.t1:0.2502096597)82.9_93:0.0775417028,((As_ASTE805_g24591.t1:0.0000023400,As_ASTE805_g34855.t1:0.1672095375)0_90:0.0000026530,As_ASTE805_g31536.t1:0.0080590025)97_99:0.1315012033)99.6_94:0.2084050831,(((((((As_ASTE805_g17593.t1:0.2043346393,As_ASTE805_g45205.t1:0.1098493682)82.9_81:0.0446114666,((As_ASTE805_g29973.t1:0.0066534996,As_ASTE805_g45171.t1:0.0122325406)92_100:0.0333879125,As_ASTE805_g36810.t1:0.1581355632)92.5_90:0.0472825836)99_81:0.0896376253,As_ASTE805_g38193.t1:0.0621294553)65.7_38:0.0049118940,(As_ASTE805_g20283.t1:0.0725281245,As_ASTE805_g29194.t1:0.0176050170)43.6_78:0.0200066167)85.9_36:0.0118667908,(((As_ASTE805_g36884.t1:0.0208023807,((As_ASTE805_g39618.t1:0.1048970755,As_ASTE805_g41189.t1:0.0269153214)100_100:0.2393364499,As_ASTE805_g48608.t1:0.0181437776)14.8_36:0.0105589446)98.2_52:0.0372524115,As_ASTE805_g48222.t1:0.0000026834)75.7_52:0.0051637659,As_ASTE805_g46282.t1:0.0541418778)97.4_47:0.0254621011)78.2_49:0.0281833549,(As_ASTE805_g29056.t1:0.0000021539,As_ASTE805_g45540.t1:0.0126125719)92.9_100:0.0312691989)100_100:0.2558459848,(As_ASTE805_g29718.t1:0.0321988266,As_ASTE805_g44138.t1:0.0259193142)99.9_100:0.2073787611)88.5_99:0.0935480987)96.1_92:0.0895570237,(((As_ASTE805_g27649.t1:0.0195171151,As_ASTE805_g46546.t1:0.0000023140)0_65:0.0000021806,As_ASTE805_g40397.t1:0.0170608212)0_69:0.0000023856,As_ASTE805_g52145.t1:0.0319876523)98.9_100:0.1394923764)92.5_92:0.0838939894,(As_ASTE805_g17587.t1:0.0129602195,As_ASTE805_g40216.t1:0.0320472459)100_100:0.2701007679)99.6_100:0.2204309964,(((Athena_Hc:0.1589173696,Athena_Pr:0.1904794672)93.4_100:0.1493379734,As_ASTE805_g33663.t1:0.2761696503)49.9_88:0.0503688852,((((((As_ASTE805_g25138.t1:0.0735918850,(As_ASTE805_g30365.t1:0.0727541404,As_ASTE805_g54376.t1:0.0000028281)87.2_100:0.0513563436)28.9_64:0.0483301029,As_ASTE805_g33526.t1:0.0781315543)88.6_98:0.0326718418,As_ASTE805_g36635.t1:0.0865401356)99.4_98:0.1087930523,(As_ASTE805_g25964.t1:0.0470554726,(As_ASTE805_g29501.t1:0.0588551131,As_ASTE805_g36883.t1:0.0722759036)91.7_100:0.0473908598)99.7_100:0.1212501182)66.1_86:0.0454166714,(As_ASTE805_g26059.t1:0.0171854934,As_ASTE805_g29541.t1:0.1560715802)100_100:0.2216185155)91.1_89:0.0976095078,((((((As_ASTE805_g26353.t1:0.0000029559,As_ASTE805_g45333.t1:0.0648393964)52.2_97:0.0065384048,As_ASTE805_g31695.t1:0.0186761505)95_98:0.0273774370,As_ASTE805_g48396.t1:0.0050330286)60.3_98:0.0548175019,As_ASTE805_g45199.t1:0.3553912323)92.5_100:0.1497663372,As_ASTE805_g51172.t1:0.1419753473)93.9_97:0.1295791891,((As_ASTE805_g33043.t1:0.4435058108,(As_ASTE805_g36574.t1:0.2120655539,As_ASTE805_g39320.t1:0.1140815026)98.7_100:0.1528458216)95.7_96:0.1213123786,As_ASTE805_g37220.t1:0.1103886178)96.3_97:0.1398817959)99.9_100:0.2773180802)68_79:0.0711257404)99.1_100:0.1923704759)70.7_95:0.1406422420,((((AthenaL2_Av:0.1127784430,(AthenaL3_Av:0.1825205358,As_ASTE805_g38362.t1:0.2871248780)30.8_52:0.0481119559)80.3_75:0.0743749353,As_ASTE805_g49358.t1:0.5672058697)71.1_67:0.2214253027,As_ASTE805_g36917.t1:0.1520727776)95.8_99:0.1865102155,((((AthenaM_Av:0.1839946268,As_ASTE805_g43968.t1:0.1145690583)17.9_47:0.0492603664,(As_ASTE805_g32684.t1:0.0166819550,As_ASTE805_g45118.t1:0.0283922678)90.2_100:0.0687143965)90.6_100:0.1149081936,As_ASTE805_g23179.t1:0.2020582285)99_100:0.2434903103,AthenaO_Av:0.3665734603)96_100:0.1737476252)99_100:0.3253121871)98.7_100:0.3974720063,((Cercyon_Sm:0.7647491463,(((Neptune_Fr:1.0096824227,pseudo_Shark:0.7919382202)98.7_100:0.6944937589,Poseidon_Tn:0.3971812038)61.6_99:0.1498838240,Penelope_Dv:0.5610936675)84.2_100:0.1487582737)98.3_100:0.3684391123,((((Penelope1_Av:0.1019647159,(Penelope1a_Av:0.1228552116,(As_ASTE805_g37442.t1:0.0000021223,As_ASTE805_g52455.t1:0.0119670486)98_100:0.0884779544)84.5_100:0.0572780874)99.9_100:0.3454404425,Penelope2_Av:0.4624352500)37.6_91:0.1355082221,Penelope2a_Av:0.5650841100)92.5_99:0.2113796427,(((((Penelope3_Av:0.1960493077,Penelope3b_Av:0.4583195887)84.4_100:0.1250132753,Penelope3a_Av:0.5888765298)31.5_99:0.0581642888,((Penelope5a_Av:0.3348810860,As_ASTE805_g38456.t1:0.1364345516)99.9_100:0.4208375603,As_ASTE805_g38379.t1:0.2413898253)99.7_100:0.2782585585)95.7_100:0.1951694937,As_ASTE805_g25259.t1:0.4221446917)23.2_96:0.1304816016,(As_ASTE805_g23168.t1:0.2473945317,As_ASTE805_g39538.t1:0.0000022834)100_100:0.6001458479)92.6_100:0.2219008291)89.1_99:0.1945191300)94.6_100:0.2731044691)99.1_100:0.6219021801,((TERT1_Calb:1.3647981684,TERT_Schpo:0.9519670797)83.8_100:0.2664346473,(TERT_Giain:1.8588449497,TERT_Ratno:0.7590652418)88.3_100:0.3612227623)96.5_100:0.5571036707)94.7_99:0.4229150870,((((((BEL_Drome:1.0311726069,Pao_Bmori:1.0796721064)95.1_100:0.6883945320,Pat_Panre:1.1079546604)62.2_84:0.1325869013,((((((Cer1_Caeel:0.0109906801,Ty3_Caeel:0.0116253774)99.8_100:0.4092906618,pol_CERV:0.8602685725)87.3_82:0.1359877819,(((Gypsy_Drome:0.6910146328,Ty3_Yeast:0.3100324796)14.5_71:0.1019653312,(Tf2_Schpo:0.5934540847,(As_ASTE805_g40609.t1:0.0546610163,As_ASTE805_g52942.t1:0.2076830849)96.3_100:0.3146379785)63.6_96:0.1674605671)88.8_80:0.1234386378,((((((((Juno1_Av:0.0000021310,Juno4_Av:0.0112064629)99.9_100:0.1712526115,(As_ASTE805_g33747.t1:0.0474833690,(As_ASTE805_g43210.t1:0.0000028870,As_ASTE805_g46008.t1:0.0000023581)95.2_100:0.0749050946)99.5_100:0.1227235120)88.5_100:0.0782656115,(Juno2_Av:0.0453802328,As_ASTE805_g41673.t1:0.0644612646)96.8_100:0.0973104486)99.1_100:0.1802211733,Juno3_Av:0.2720486191)86.7_99:0.0672436379,((As_ASTE805_g5596.t1:0.0000023140,As_ASTE805_g5598.t1:0.0000023140)100_100:0.3306265721,As_ASTE805_g22949.t1:0.2618477758)96.9_100:0.1606412546)79.8_94:0.0315534234,(((((((((Vesta1a_Av:0.1235104036,As_ASTE805_g33734.t1:0.1024370837)47.5_69:0.0218081754,Vesta1b_Av:0.0779519980)88.4_71:0.0413000962,(((Vesta4a_Av:0.1260725503,As_ASTE805_g28570.t1:0.0921324517)98.3_100:0.1249251901,Vesta4b_Av:0.1607138810)100_100:0.3787077091,(Vesta_Pr:0.1031893282,As_ASTE805_g32958.t1:0.1182870352)80.6_98:0.0351556303)25.9_71:0.0356813073)99.6_99:0.1428547897,(Vesta3_Av:0.0772312806,As_ASTE805_g37072.t1:0.0687482251)100_100:0.2122114583)51.2_95:0.0907598496,((Vesta2_Av:0.0527178316,(As_ASTE805_g28569.t1:0.0000027013,As_ASTE805_g40116.t1:0.0000023140)91.7_100:0.0498859702)61.4_99:0.0278591831,As_ASTE805_g28890.t1:0.0604850550)99.9_100:0.1779937095)65.5_89:0.1062510745,(Vesta5_Av:0.0464191743,As_ASTE805_g34488.t1:0.0925500497)99.9_100:0.2716883544)97.7_100:0.1509498962,As_ASTE805_g29744.t1:0.2851929414)10.2_78:0.0207747888,As_ASTE805_g26996.t1:0.3021333237)92_97:0.0837448532,((((Vesta6a_Av:0.0421078344,As_ASTE805_g37451.t1:0.0876565225)99.6_100:0.1822315571,(As_ASTE805_g18262.t1:0.0000020634,As_ASTE805_g36695.t1:0.0100409322)99.5_100:0.1755329181)96.5_100:0.1345510972,((Vesta6b_Av:0.0266161874,As_ASTE805_g21355.t1:0.1798857418)98.5_100:0.1242464117,Vesta6c_Av:0.1746721855)94.9_100:0.1106577385)96.9_100:0.1239694898,Vesta7_Av:0.4157078607)18.2_86:0.0263263368)98.9_100:0.1547952013)94.5_96:0.0671376298,(Juno4a_Av:0.1503260470,Juno4b_Av:0.0962095560)97.9_100:0.1363519037)91.1_100:0.1247765157,((((((TelKA1_Av:0.0569512367,TelKA2_Av:0.1812139370)78.5_79:0.0133814007,As_ASTE805_g26994.t1:0.0339290736)76.1_67:0.0177739444,As_ASTE805_g39716.t1:0.0200432347)92.6_99:0.0555525908,(TelKA1a_Av:0.0806892159,As_ASTE805_g34068.t1:0.0652286699)24.2_69:0.0228346202)89.7_99:0.0506121683,(TelKA3a_Av:0.0307725358,TelKA3b_Av:0.0087857469)99.6_100:0.1523171272)71.7_99:0.0268995941,((TelKA4_Av:0.1163755269,As_ASTE805_g18022.t1:0.2376208638)59.4_99:0.0065120999,As_ASTE805_g35269.t1:0.0000026255)99.9_100:0.3257324109)99.2_100:0.2010219755)92.1_99:0.1164238726)84.9_80:0.0652789953)82.6_89:0.1263440164,(Mdg3_Drome:0.4366444024,Micropia_Drome:0.5191488894)93.6_100:0.2109625571)92.2_91:0.1959885657,(Mag_Av:0.2450240431,((As_ASTE805_g36896.t1:0.0565714730,As_ASTE805_g38335.t1:0.5630726210)93.6_92:0.1006978003,As_ASTE805_g38276.t1:0.1966674434)86_92:0.0819024662)100_100:0.4402543505)85.3_95:0.1821375447,(((dpol_DHBV:0.4379525678,dpol_HBV:0.4413870733)100_100:1.4706746750,pol_HTLV2:0.4064633323)86_76:0.3254669860,pol_BAEVM:0.4905505771)97.3_76:0.3658045014)96_73:0.3372943030)84.6_69:0.2157558413,((Copia_Drome:0.7166583526,Tnt1_Tobac:0.5530564823)100_100:2.1156868460,DIRS1_Dictyo:0.3473202051)72.7_90:0.1817091951)99.7_100:0.7799755784,((CRE1_Crifa:0.4092298545,CRE2_Crifa:0.5676455530)62.7_76:0.2847656627,(CZAR_Tcruzi:0.3260258270,SLACS_Trybg:0.2160069613)84.3_100:0.1550297852)100_100:1.1514593970)75.9_84:0.1107699490,(((((((Doc_Drome:0.5319286337,Jockey_Drome:0.5022973258)98.8_100:0.3235198406,((((((Hebe1_Av:0.0082386076,Hebe10_Av:0.0279199683)0_76:0.0000025177,(Hebe7_Av:0.0040491352,Hebe8_Av:0.0177015457)98_99:0.0478265127)99.6_100:0.0990240506,As_ASTE805_g18136.t1:0.1466506187)26.1_83:0.0173473006,Hebe2_Av:0.1116589741)88.4_90:0.0947523928,(As_ASTE805_g11676.t1:0.6471778373,As_ASTE805_g35380.t1:0.3529488889)26.5_86:0.0529159761)88.5_98:0.0820945655,((((As_ASTE805_g17586.t1:0.1553881165,As_ASTE805_g40828.t1:0.0000021148)90.6_99:0.0198787203,((As_ASTE805_g40379.t1:0.0141139723,As_ASTE805_g43113.t1:0.0104750059)77.3_100:0.0051259235,As_ASTE805_g50785.t1:0.0231241423)71.5_100:0.0039963914)71.2_99:0.0069463770,(As_ASTE805_g33150.t1:0.0252236266,As_ASTE805_g52788.t1:0.0195425461)80.4_100:0.0121290782)70_97:0.0102300735,As_ASTE805_g52475.t1:0.0792981996)98.6_100:0.1711238558)99.9_100:0.3833186097)69.6_98:0.0972944365,(((((Soliton1_Av:0.2841049252,As_ASTE805_g17914.t1:0.2158101006)88.5_98:0.2317189035,As_ASTE805_g35758.t1:0.8081855981)92.4_99:0.2061004801,(Soliton7_Av:0.2442996301,(((Soliton8_Av:0.2441676755,As_ASTE805_g31843.t1:0.0785971448)77.3_100:0.0392675854,(Soliton9a_Av:0.0998308989,Soliton9b_Av:0.0755265750)99_100:0.1282644254)96.8_100:0.1197407640,(As_ASTE805_g21661.t1:0.1540535033,(As_ASTE805_g29542.t1:0.0493617983,As_ASTE805_g47271.t1:0.0000025505)0_65:0.0000024827)99.9_100:0.2216400809)52.3_91:0.0798203891)100_100:0.4164035526)84.4_99:0.0891717624,(Soliton2_Av:0.2515577172,((Soliton3_Av:0.1875458014,Soliton4_Av:0.3026680814)74.9_100:0.0593230988,Soliton5_Av:0.3532010436)50.9_95:0.0881505371)100_100:0.4422391613)84.4_99:0.0902858056,(((Soliton6_Av:0.0282710520,As_ASTE805_g43982.t1:0.2563151682)97.6_100:0.1499480397,Soliton6a_Av:0.1771244689)75.1_95:0.1014552687,(Soliton6b_Av:0.0395440532,As_ASTE805_g31277.t1:0.1435988690)92.1_100:0.1457422427)100_100:0.6217037122)99.6_100:0.4333875410)94.4_98:0.1578485298,(I_Drote:0.9685000032,(Maui_Takru:0.8176944328,TRS1_Trybr:0.7381911804)80.3_94:0.0995726593)84.2_75:0.1050268500)69.8_68:0.0508894194,Tad1_Neuro:0.8782041106)86_74:0.0868848519,(Lian_Aedae:0.8093829876,(SART1_Bommo:0.8411597852,TRAS1_Bommo:0.7734752887)55.4_96:0.1186818220)86.8_98:0.1382640260)79.5_84:0.1568812456,(((((DRE_Dictyo:0.6997168680,Zepp_Chlvu:0.9164616476)58.2_93:0.1609934634,Ta11_Arath:1.0524782836)85.3_96:0.1416204863,((LINE1_Human:0.1814914333,LINE1_Wolf:0.1449286537)100_100:0.6434738706,((Tx1_Av:0.0980030333,As_ASTE805_g11353.t1:0.4117452323)34.1_43:0.1088649370,As_ASTE805_g45930.t1:0.3098398765)98.5_100:0.5294995936)21.7_82:0.0488622230)98.5_100:0.2779581101,(((GilM_Giain:1.4782869405,R4_Av:1.0045945953)78_73:0.2825618260,NeSL_Caeel:0.6715037615)71.5_71:0.1284603008,((R1_Dromr:0.2327246148,R2_Drome:0.1103649951)100_100:0.5233036883,(((R9_4_Av:0.0369789361,R9_Av:0.0105605697)100_100:0.2978257221,R9a_Av:0.2868520335)78.8_99:0.1509117011,(As_ASTE805_g8341.t1:0.0348488120,As_ASTE805_g35388.t1:0.0495347280)97.7_100:0.1882187904)99_100:0.3625574051)98.6_100:0.3573691363)94.2_82:0.1920796105)86.8_81:0.1188311000,((RTE1_Av:0.5365300985,((RTE3_Av:0.0473250563,As_ASTE805_g29212.t1:0.0244084264)100_100:0.5741211820,(RTE_BovB_Av:0.1427232540,As_ASTE805_g34213.t1:0.1742372809)98.3_100:0.3000923978)91.8_100:0.1352178768)89.2_96:0.1193892102,((RTE2_Av:0.3001273276,As_ASTE805_g32206.t1:0.0279168244)100_100:0.4908934679,RTE4_Av:0.6496927075)69.1_94:0.0901332783)99.8_100:0.3280121826)92_82:0.1716197232)92.9_83:0.2297884098)91.4_99:0.2732830624)91.4_99:0.3221276453,(((EC67_Ecoli:0.6538011062,EC86_Ecoli:0.7067071399)68.7_100:0.2448206723,MX65_Myxxa:0.6352002473)86.9_100:0.2488383080,EC107_Ecoli:0.6892815092)99.8_100:0.9718567738)72.2_99:0.2420877451,orf2_Calot:0.6943300625)95_75:0.3291432882,COB3_Marpo:0.6702473404)42.6_54:0.1043677684,((COI1_Podan:0.2904020336,YM40_Marpo:0.3620213101)94.5_83:0.1686108983,LtrA_Lacla:0.4401964299)92.6_76:0.1483873305);
