# Supplementary material for: Evolutionary dynamics of transposable elements in bdelloid rotifers
Source: eLife. 2021 Feb 5;10:e63194. doi: 10.7554/eLife.63194 (PMC7943196; doi:10.7554/eLife.63194)
Supplement: Figure 5—source data 1. [file elife-63194-fig5-data1.zip › Figure 5--source data 1. Reverse transcriptase alignments and phylogenies/Av_TEs_Athena_P_full.hmmalign.fasta]

>AI1M_Yeast
ELGTGKFKFKPMRMVNIPKPK-------GGMRPL-SVGNPRDKIVQEVMRMILDTIF--------------DKK-----M
ST-HSHGFRKNM-SCQTAIWEVRNMFGGSN------------WFIEVDLKKCFDTIS-HDLIIKELKRY-----------
--------------ISDKGF-IDLV-YKLLRA-GYIDEKGTYHKPM-------LGLPQGSLISPILCNIVMTLVDNWLED
YINLYN----------------------NDPNFKRMKYVRYADDILIGVLG-SK-------------N------------
DCKMIKRDLNN-------FLNS-LGLTMNEEKTLIT-ATETPARFLGYNI
>Athena_Av
-------LIRCLLKETKISFS----K------CI-LFLSLKIGLGVLGLIRPLFD------------------K-----Y
VR-HTT--ID-D-GVD-LLDKFQTYI-RNGY-----LNSST-LFVTFDINNLYTILPQEESLMILGQFLRE---------
------------HQCTHSNGISIDTIIELARMVLQKNVFVHD---N-KFYRQIIGGAMGSPFTLTLANIFMWYWEKQTIL
SNL-----------------------------PSRELYGRYIDDVFFTWNG-SK-------------Q------------
--------NLT-------KLLDTANKFHPNIKLEYQISKS--LPFLDILL
>Athena_Hc
--------------------------------------------------------------------------------
--------------------------------------------------------------------------------
--------------------------------------------------------AMGSPFTMTLANIYMFEWEQPLIE
HQK-----------------------------LHQELYGRYIDDVFMTTN--SL-------------N------------
--------QLN-------VLLNRIEKKDENIRITRSFGST--IEYLDVLV
>Athena_Pr
--------------------------------------------------------------------------------
--------------------------------------------------------------------------------
--------------------------------------------------------AMGSPFTMTLANIYMLKWEQPLIA
HQK-----------------------------RHNELYGRYIDDVFMTSNM-FM-------------G------------
--------QIN-------QLLDQADQQDENIRITRTIGSK--IEFLDVSI
>AthenaL2_Av
-----------AHLYYLPKAH----KPGTPLRPI----ISGLKHPTLKISKFLD-------------------NLLRPLF
---DQMAIKTTV-TCG--FDLLQKLQRWSSK----NLKQET-VLCTIDVADLYTMIPQVEGVLSLKKMMNYL--------
-----------NLKQI-----DGQKIEVIIR-LARFVMTNNYFKYNGQYYHQIKGGAMGSPLTLTIANCYMFFFEQDIIK
QIN-----------------------------NSLGLYVRYIDDIFIIINW--P-------------I------------
------RHLLK-------ETDR-WNTIDSNIKLSANISLH--ADFLDLH-
>AthenaL3_Av
---------ELAHLYYLPKAH----KPGTPLRPI----VSGLKHPTIKISKYLD-------------------NLLRPLF
---DQMAI---K-TTITSGFDLVQHLRKWSII---NLRKDS-LLCTIDVSDLYTMIPQVEGVLSLKKML-----------
-------------DYLQLKEIKGLKIEAIIRLA-RYVIKNNYFSYNGQYYHQIRGGAMGSPLTLTIANCYMFFFEQNIIN
QIH-----------------------------NSFGLYFRYIDDIFIIINW--P-------------Q------------
------RHLHQ-------QIDR-WNKFDKNIILKANISN--QVNFLDLQI
>AthenaM_Av
-----------AHLYFLPKAH----KPNTPLRPI----VAGMKSPTIGISKWLD-DL--------------LRPLFNQLA
SD-TAIE-NGTQ-LIKSVERWSDNYL-----------TSST-TFISMDVTDLYTMIP-QEGGVIAIKRLL----------
-------------EEHNLKQ-IDGIKKEIILALTRFVISNNYFYFDGSYYKQKRGGAMGSPLTLTIANTYMYFVERPIAK
WAN-----------------------------RTSSLYYRYIDDLFIMSNI--H-------------E------------
E---ILK-------------------------------------------
>AthenaO_Av
-----------AHLYFLPKAH-------KTGTPL-RPIVAGLKSPTIEISRWLDSI----------------LRPLFDRL
AK-ETSILNGVE-LIDLLEK-----WSKQN------LNRQT-QFATMDVSDLYTMVP-QEGGIQAIKKMLRIFH------
---------IDQIQEVKTST-ILLL------ARYVMKNNYFV-YGN-NYYKQIRGGAMGSPLTLTISNAYMYFFQTPIVK
WVQ-----------------------------HGNGIYCRYIDDIFIAANT-TH-------------E------------
--------LLE-------GLVRHWNRIDENIKLTAD--ISQSVNFLDVSI
>BEL_Drome
MEKLTSAQVEESPDTCFYLPHHALDSLTTKCRVV--------------------FDG--------------SGKDSSGVS
LN-DRLHIGPPI-QRD----LFGV----CLR-----FRQHQ-YVLCADVEKMFRGIKVFK--------------------
-------------------PHTN-FQRIVWR---TTENEPLLHF------RLLTVT-YGLAPSPFLAVRVLKQLADDHGH
EYPA---------------------------AAHALLHDAYVDDIPTGANT--F-------------E------------
ELMILKDELIA-------LLDK--GKFKLRKWSSNSSAADSPVKVLGIQW
>Cer1_Caeel
KVIRESKSPWSSPVVLVKKKD-------GSIRMC--------------------ID----------------YRKVNKVV
KN-NAHPL-PNI-EA-----TLQSLA-----------GKK--LYTVFDMIAGFWQIPL-D--------------------
-------------------EKSKEITAFAI---------GSELF------EWN-VLPFGLVISPALFQGTMEEIIGDLLG
-----------------------------------VCAFVYVDDLLIASKD--M-------------E------------
QHLQDVKEALT-------RIRK-SGMKLRASKCHIA---KKEVEYLGHKV
>Cercyon_Sm
QWRMKSNGPVLPRFYGRPKIH----K---PNIPL-RPIVALPGTPTYNLSREIS-------------------R-----I
LK-HLVDH---S-NHSIKSATQFL-DQIRNI----QINDDE-LMISFDVTALFTSIE-PNLAKETLS-LLL---------
-----------TNDENLAKYTKL-QSQSLLELMDLCLTTYFQF--NNKIYKQTKGTPMGSPISRLFAEAVMQRLEASILL
MIK-------------------------------PKNWIRYVDDTFLIVKK-DE-------------L------------
E------HTYK-------LINNVFNDIKFTMKQESN-DK---LPFLDILI
>COB3_Marpo
REGT--YEFEPIWRSEGPKTG----K--AEKRPL-TIANPRDKIIQEAFRMVLEIIY--------------EPR-----F
KD-ISHGFRRNK-GTHSALRDIKMRWKNPS------------WWLEFDIRKCFDTIN-KKILMSILSET-----------
--------------IQDNRL-ESTL-NQMWNAK-IMDVELGG-----------PGVPQGSLISPILTNLYLDRLDREILR
IRKELE----------------------KDPKFVRIYACRYADDILMAVSG-SK-------------A------------
LAREVMERVSR-------FLKDVLHLEINPEQTRLGHVVEEKATFLGMRL
>COI1_Podan
QLKSEQFRFRPTRRVYIPKAN-------GKMRPL-GIASPRDKIVQEVFRAILEQVL--------------EPR-----F
HS-SSHGFRPGR-GCHSAL-ATIRYWNGIK------------WFIEGDIKGFFDNID-HHILEKLLVKH-----------
--------------FQDQRF-IDLY-WKMVKA-GYVEFDKDKSSII--------GVPQGGIASPILSNLVLNELDEFVQN
IVDEFN----------------------PNPDLAKIYYVRYADDWLIGVAG-SS-------------E------------
TARAIKERIAA-------YLKDILKLELSMEKTLITNASEDKAYFLGTEI
>Copia_Drome
TKRPENKNIVDSRWVFSVKYNELGNPIRYKARLV--------------------AR---------------GFT--QKYQ
ID-YEETFAPVA-RISSFRFILSLVI-----------QYNL-KVHQMDVKTAFLNGTL-K--------------------
-------------------EEIYMRLPQGI-------SCNSDNV-----CKLNKAI-YGLKQAARCWFEVFEQALKECEF
VNSSVD----------------------KGNINENIYVLLYVDDVVIATGD-----------------------------
-MTRMNNFKRY-------LMEKFRMTDLNEIKHFIGIEMQEDKIYLSQSA
>CRE1_Crifa
VAEVVARRLRSSAVTPIPKDE-----AGTKIRPI-VPESAWLKLASLVAMAEIP-------------------SSFKETF
KG-WQYGV-WGD-V-AKAV----AKIRRDS-------EEHE-YLVALDGVNAYNTMS-RAHILQAV--------------
--------------YAEQRLKPIWGVVKVALGGPGFLGVYRDGCLKGNLWS-TKGIRQGMVLGPLLYATGMAAAIGPVRQ
RI-------------------------------PGVPVTAYIDDITLAASG----------------A------------
EGARAAEAYAD-------ALET-VGVVTNARKSMVVLPVVAEARILGAHF
>CRE2_Crifa
VHPSFATRIRACILHPFRKEA-----GSAKVRPI-TPESALMKLAAHIALDSVE-------------------KSFRSTF
KG-WQYGV-WGD-S-TEAV----KRIREAYAEA-SSD-----TLVALDATNAYNRMS-RRHILEAAYA------------
--------------QPELRF-AFGV-VNLSLGAAGELALYENGAKIHAL-KSTEGVRQGMVLSPLLFANAMSGIIRPLME
MH-------------------------------PRVKVVAYLDDVTLIGPH----------------A------------
AVQDFLAEAGP-------QLSR-VGFDINPAKSHHL-IAQGVVRILGAGF
>CZAR_Tcruzi
VAPEVAHRLRATNLTVLRKPN-------KKFPPI-GAECVWAKAISLMAVDAVM-------------------PALKTCF
KN-LQYGV-GNN-I-ELAI----QKIRRDFHL---KG-----SVAMLDGRNAYNAIS-RTAILSAVYGN-----------
-----------------TAWSPLWRVTRLLLGTEGLVGFYEKGQLVHS-WKSTRGVRQGMVLGPVLFSIGTIATLRQLES
SF-------------------------------SNASFTAYLDDVTVAAPP----------------G------------
MLGKVCEATSR-------AMRA-LGIETNEDKTEVLYI-RPFARVLGAGV
>DIRS1_Dictyo
LPNHYSKRVFYSNVFTVPKPG----T--NLHRPV--------------------LD----------------LKRLNTYI
-N-NQ-SF-KME-GIK----NLPSMV-----------KQGY-YMVKLDIKKAYLHVLV-D--------------------
-------------------PQYRDLFRFVW---------KGSHY------RWK-TMPFGLSTAPRIFTMLLRPVLRMLRD
I---------------------------------NVSVIAYLDDLLIVGST--K-------------E------------
ECLSNLKKTMD-------LLVK-LGFKLNLEKSVLE--PTQSITFLGLQI
>Doc_Drome
--GYFPQKWKKSTIVMIPKPGK-DKTQPSSYRPI-SLLTCLSKLFEKMLLLRISPH----------------LR-INNTL
PT-HQFGFREKH-GTIEQVNRITSEIRTAFE-----HREYC-TAIFLDVAQAFDRVW-LDGLLFKIIKL-----------
--------------LPQNTH-KLLK-SYLYNRVFAIR-CDTS-T-SRDC-AIEAGVPQGSVLGPILYTLYTADFPIDYN-
-----------------------------------LTTSTFADDTAILSRS--KCPI-------KATA------------
LLSRHLTSVER-------WLAD-WRISINVQKCKQV--------------
>dpol_DHBV
RGNTSWPNRITGKLFLVDKNS----RNTTEARLV--------------------VDF--------------SQFSKGKNA
MR-FPRYWSPNL-STLRRIL-----------------PVGM-PRISLDLSQAFYHLPLN---------------------
-------------------PASSSRLAVSD--------GQRVYY--------FRKAPMGVGLSPFLLHLFTTALGSEIAR
RF--------------------------------NVWTFTYMDDFLLCHPN--A-------------R------------
HLNSISHAVCT-------FLQE-LGIRINFDKTTPS--PVTEIRFLGYQI
>dpol_HBV
IRIPRTPARVTGGVFLVDKN----PHNTAESRLV--------------------VDF--------------SQFSRGSSR
VS-WPKFAVPNL-QSLTNL-----------------LSSNL-SWLSLDVSAAFYHLPLHPAAMPHLLVGSIN--------
----------HQYGTLPNLHDSCSRNLYVSLMLLFKTFGRKLHLYSHPIIMGFRKIPMGVGLSPFLLAQFTSAICSVVRR
AF-------------------------------PHCLAFSYMDDVVLGAKS--V-------------Q------------
HLESLYTAVTN-------FLLS-LGIHLNPNKTKRW---GYSLNFMGYVI
>DRE_Dictyo
WNTTIPKDFKQGILITIYKNKG-DPNNLDNYRPI-TLLNVDYKIYSKIINNRIL-------------------KLLNKII
SP-FQTGFVPRR-LLHDNIITLNSTIEIIKREINTKEDMEP-IITFYDFEKAFDSIS-HNAILRTLAHL-----------
--------------KLPLKM-VLTI-MNLLNESETSVYINNSLSKSFTS---KRGTKQGDPISPTIFALVVECMATTIIN
DRCIN------------------------GVTKETIKILQFADDTATIAYN--F-------------M------------
DHFLMNEWIKK-------FCQA-TSAKINQTKCSCI---KSNERYLGFDF
>EC67_Ecoli
NVLYRIGSDNQYTQFTIPKKG-------KGVRTI-SAPTDRLKDIQ---RRICDLLSDC----------RDEIFAIRKIS
NN-YSFGFERGK-SIILNAYKHRGKQ----------------IILNIDLKDFFESFN-FGRVRGY---F-----------
--------------LSNQDFLLNPVVATTLAKA----ACYNG-----------T-LPQGSPCSPIISNLICNIMDMRLAK
LAK-----------------------------KYGCTYSRYADDITISTNK-NT-------------F------------
PGVVLGKVLVK-------EIEN-SGFEINDSKTRLT-YKTSRQEVTGLTV
>EC86_Ecoli
LRLLIYTADFRYRIYTVEKKG-----PEKRMRTI-YQPSRELKALQ---GWVLRNI---------------LDK---LSS
SP-FSIGFEKHQ-SILNNATPHIGAN----------------FILNIDLEDFFPSLT-ANKVFGV---------------
--------------FHSLGY-NRLI-SSVLTKI----------------CCYKNLLPQGAPSSPKLANLICSKLDYRIQG
YAG-----------------------------SRGLIYTRYADDLTLSAQS--M-------------K------------
KVVKARDFLFS-------IIPS-EGLVINSKKTCIS-GPRSQRKVTGLVI
>EC107_Ecoli
LHALSNHAGRHYRRIILSKRH-------GGQRLV-LAPDYLLKTVQ---RNILKNVL-------------SQFP-----L
SP-FATAYRPGC-PIVSNAQPHCQQP----------------QILKLDIENFFDSIS-WLQVWR-V--------------
--------------FRQAQL-PRNV-VTML----TWICCYND------------ALPQGAPTSPAISNLVMRRFDERIGE
WCQ-----------------------------ARGITYTRYCDDMTFSGHF-----------------------------
NARQVKNKVCG-------LLAE-LGLSLNKRKGCLI-AACKRQQVTGIVV
>GilM_Giain
RNWAQLQPLCEFRLKLLPKSG-------GRWRPI-AVQETLLVAFHRLLLRRT--------------------PALRK-L
PA-WQLAF-EHL-AQMKAI-----RAAEELK----RT---H-HLLTVDVRNAFNSVP-HSVILFALRRA-----------
--------------GVVQPT-VAYIES--FL-AARHSS---D--LP----AVPAGVPQGDPLSMAMFCQSLVWPVETYLG
Q----------------------------------YKVVAYADDLVIASEE--A-------------I------------
PIDTVKSDAQS-------ALSR-IGLTVELSKCSST-QA-GAISFMGTRV
>Gypsy_Drome
GIIRPSRSPYNSPTWVVDKKGT-DAFGNPNKRLV--------------------ID----------------FRKLNEKT
IP-DRYPM-PSI-PM-----ILANLG-----------KAK--FFTTLDLKSGYHQIYL-A--------------------
-------------------EHDREKTSFSV---------NGGKY------EFC-RLPFGLRNASSIFQRALDDVLREQIG
-----------------------------------KICYVYVDDVIIFSEN--E-------------S------------
DHVRHIDTVLK-------CLID-ANMRVSQEKTRFF---KESVEYLGFIV
>Hebe1_Av
----IPAMWKKANIILLLKPKK-DKQQPSSYRPI-SLLSCLGKLLEKIIKQRLMLE---------------LER--RNIL
PQ-HQAGFRPGK-STIYNIVRLERYAAGQLRR--PRRRRHS-AVILFDIKAAFDSVW-HDGLIYKLNGL-----------
--------------RLPC-F-IINYLISFLSNRTA-AIEIENIL-S-RPFNLKSGTPQGSPLSPLLYIMYTADSMNGIPT
H----------------------------------TEHGLFADDTALWISG--NTLT-------NLNT------------
RLQQSIDAFES-------WCKS-WKLKLQPTKTELI--------------
>Hebe2_Av
--GYIPDTRKQANIILLLKPKK-DKQQPSSYRPI-SLLSCLGKLLEKIVKQRLMSE---------------LNR--RNIL
PE-HQAGFRPGK-STVYNIVRLQRYAERQLTA--ESPRRHS-AVVLFDIKAAFDSVW-HGGLIYKLDDL-----------
--------------RLPRYM-VRYL-ISFLQNRTA-AIELENVL-SRSF-QLKSGTPQGSPLSPLLYIIYTADSMNGIPS
H----------------------------------TEHGLFADDTALWTST-IS-------------TTG-------LKL
RLQQSIDAFES-------WCSS-WKLQLQPTKTELI--------------
>Hebe7_Av
----IPAMWKKANIILLLKPKK-DKQQPSSYRPI-SLLSCLGKLLEKIIKQRLMLE---------------LER--RNIL
PQ-HQAGFRPGK-STIYNIVRLERYAEGQLRR--PRRRRHS-AVILFDIKAAFDSVW-HDGLIYKLNDL-----------
--------------RLPC-F-IINYLISFLSNRTA-AIEIENIL--SRPFNLKSGTPQGSPLSPLLYIMYTADSMNGIPT
H----------------------------------TEHGLFADDTALWTSG--N--------------------------
TLTNLNTRLQQSIDAFESWCKS-WKLKLQPTKTEL---------------
>Hebe8_Av
----IPAMWKKANIILLLKPKK-DKQQPSSYRPI-SLLSCLGKLLEKIIKQRLMLE---------------LER--RNIL
PQ-HQAGFRPGK-STIYNIVRLERYAAGQLRR--PRRRRHS-AVILFDIKAAFDSVW-HDGLIYKLNDL-----------
--------------RLPCFI-INYL-ISFLSNRTAT-IEIENIL-S-RPFNLKSGTPQGSPLSPLLYIMYTADSMNGIPT
H----------------------------------TEHGLFADDTALWTSG--N--------------------------
TLTNLNTRLQQSIDAFESWCKS-WKLKLQPTKTEL---------------
>Hebe10_Av
----IPAMWKKANIILLLKPKK-NKQQPSSYRPI-SLLSCLGKLLEKIIKQRLMLE---------------LER--RNIL
PQ-HQAGFRPGK-STIYNIVRLERYAAGQLRR--PRRRRHS-AVILFDIKAAFDSVW-HDGLINKLNDL-----------
--------------RLPC-F-IINYLISFLSNR-TVAIEIENIL-S-RPFYLKSGTPQGSPLSPLLYIMYTADSINGIPT
H----------------------------------TEHGLFADDTALWTSG--N-------------TLTN------LNT
RLQQSIDAFES-------WCKS-WKLNLQPTKTE----------------
>I_Drote
---HIPQAYKTSLIIPILKPNT-DKTKTTSYRPI-SLNCCIAKKLDKIIAKRLWW-----------------LVTHSNLL
SE-NQFGFKKGK-STSDCLLYVDYLITKS--------KMHT-SLVTLDFSRAFDRVG-VHSIIHQLQEW-----------
--------------KTGPKI-INYIQNFMINR--KIIVRVGPHT-S-SPLPLSNGIPLGSPISVILFLIAFNKLSNIISL
Y--------------------------------KEIKFNAYADDFFLIINF--K-------------KNT--------NI
SLDNLLNDIGN-------WGSY-SGASLSLSKCQHL--------------
>Jockey_Drome
--GYFPKAWKSASIIMIHKTGK-TPTDVDSYRPT-SLLPSLGKIMERLILNRLLT-----------------CKDVTKAI
PK-FQFGFRLQH-GTPEQLHRVVNFALEAME-----NKEYA-VGAFLDIQQAFDRVW-HPGLLYKAKRL-----------
--------------FPPQ-L-YL-VVKSFLEERT-FHVSVDGYKSSIKP--IAAGVPQGSVLGPTLYSVFASDMPTHTPV
TEV----------------------------DEEDVLIATYADDTAVLTKS--K-------------SILA------ATS
GLQEYLDAFQQ-------WAEN-WNVRINAEKCANV--------------
>Juno1_Av
---EESTSPWSSPIVLVRKKD-------GSVRFC--------------------ID----------------YRKLNAIT
TK-DAFPI---P-RIDDIFDHLSQAG----------------YYTTIDFKSGYFQVG-LD--------------------
-------------------ARDRPKTAFST---------RDQHY-------QFTVLPQGVTNGPPAFQRIVSQILGPTRW
K-----------------------------------YALAYLDDVIIYSPT--F-------------D------------
QHLVHLDDILN-------RLHE-ANFRLNVGKCHIA---QTSIDYLGHHI
>Juno2_Av
-----STSPWSSPVVLVKKKD-------GTTRFC--------------------VD----------------YRRLNQIT
TK-DAFPL---P-RIDDIYDQLTQAT----------------YFSKFDFKAGYFQVP-LD--------------------
------------------KA-DRPKTAFST---------RDGHF-------QFKVLPQGLTNGPPTFQRIVNQILGPNRW
K-----------------------------------HMLAYIDDIIIYSRT--F-------------L------------
EHVQHIEEVCS-------LLHD-ANFKLNIVKCEIA---RTEILFLGHII
>Juno3_Av
--IRPSQSPWSSPVVLQKKKD-------GSWRFC--------------------ID----------------YRKLNEVT
EK-DNYPL-P---RIQEMLDALNGS---------------Q-YFSKLDFQGGYHQVP-ID--------------------
-------------------ESDKPKTAFVTRDML-------WEY---------NVMPQGIKNGPPTFQRIVNKLLGNLQW
H-----------------------------------CALAYIDDIIIYSKS--M-------------S------------
EHLHHLEQVLS-------LLHQ-ANFRLNATKCEFV---QKRIQFLGHM-
>Juno4_Av
--IEESTSPWSSPIVLVRKKD-------GSVRFC------------------IDY------------------RKLNAIT
TK-DAFPI---P-RIDDIFDHLSQTG----------------YYTTIDFKSGYFQVG-LD--------------------
-------------------ARDRPKTAFST---------RDQHY-------QFTVLPQGVTNGPPAFQRIVSQILGPTRW
-----------------------------------KYALAYLDDVIIYSPT--F-------------D------------
QHLVHLDDILN-------RLHE-ANFRLNVGKCHIA---QTSIDYLGHHI
>Juno4a_Av
--IRPSSSPWSSPVVIVKKKD-------GKPRFC--------------------VD----------------YRRLNYIT
ER-DVYPL---P-RIDDIIDRLSGAK----------------YFTTLDMKQGYWQVP-IE--------------------
-------------------EKDKQKTAFVTSEG----LFE------------FNVLPFGLSNAPATFQRIVNSILGALRW
D-----------------------------------IALVYLDDVIIYSRS--L-------------V------------
QHAQHLDAVLC-------ALQE-ANIKLNAEKCSIC---KKELDYLGFRI
>Juno4b_Av
--IRPSSSPWSSPVVIIKKKD-------GSPRFC--------------------VD----------------YRRLNLIT
ER-DVYPL---P-RIDDILDKLAGSQ----------------YFTTLDLKSGYWQIP-ID--------------------
-------------------EQDKKKTAFVTSDG-----LYE-----------FNVLPFGLSNAPATFQRIMNSILGTLRW
D-----------------------------------ITLVYLDDIIIYSPS--F-------------D------------
QHVEHLDRVFK-------ALHE-ANVKLNATKCSVA---RKQLDYLGFRI
>Lian_Aedae
--GYIPKSWRDITVMFIPKGGRASYEEAKSFRPI-SLTSFLLKCLERIIDHHIRDV---------------YLA--NMPL
HV-NQHAYQSGK-STVTLLHKVVYDIEKAFA-----QKQSC-LGVFLDIEGAFDNVS-FDAILEAARNH-----------
--------------GLPTMI-TNWI-HQMLKNRHLFSTLRQAAI---RKLSVC-GCPQGGVLSPLLWNLVADTLLRQLNN
C---------------------------------GFPTYGFADEYLALIVG--MCIS-------TLFD------------
LMQSALQVVES-------WCRQ-YGLSVNPNKTSIV--------------
>LINE1_Human
KEGILPNSFYEASIILIPKPGR-DTTKKENFRPI-SLMNIDAKILNKILANQI-Q------------------QHIKKLI
HH-DQVGFIPAM-QGWFNIRKSINIIQHINRTKDTNH-----MIISIDAEKAFDKIQ-QPFMLKPLNKL-----------
--------------GIDGTY-LKII-RAIYDKPTANIILNGQKLEAPPL---KTGTRQGCPLSPLLPNIVLEVLARAIRQ
EKEIKG-----------------------QLGKEEVKLSLFADDMIVYLEN-PI-------------V------------
SAQNLLKLISN-------FSKV-SGYKINVQKSQAF---SKRIKYLGIQL
>LINE1_Wolf
---VLPNSFYEASITLIPKPDK-DPTKKENYRPI-SLMNMDAKILNKILANRIQ-------------------QYIKKII
HH-DQVGFIPGT-QGWFNTRKTINVIHHISK----RKTKNH-MILSLDAEKAFDKIQ-HPFLIKTLQSV-----------
--------------GIEGTF-LD-ILKAIYEKPTANIILNGEALGAFP---LRSGTRQGCPLSPLLFNIVVEVLASAIRQ
QKDFRG----------------------IQFGKEEVKLSLFADEMILYIEN-PK-------------V------------
STPRLLQ-LMQ-------HCGSVAGYIINAQKSVAFLYTN----------
>LtrA_Lacla
KDGT--YYPQPVRRMYIAKKN----S--KKMRPL-GIPTFTDKLIQEAVRIILESIY--------------EPV-----F
ED-VSHGFRPQR-SCHTALKTIKREFGGAR------------WFVEGDIKGCFDNID-HVTLIGLINLK-----------
--------------IKDMKM-SQLI-YKFLKA-GYLENWQYHKT--------YSGTPQGGILSPLLANIYLHELDKFVLQ
LKMKFD----------------------TSQTNKVLKYVRYADDFIISVKG-SK-------------E------------
DCQWIKEQLKL-------FIHNKLKMELSEEKTLIT-HSSQPARFLGYDI
>Mag_Av
-----ETSAWAAPIVPVKKPN-------GKIRIC--------------------GD----------------FK----VT
IN-SQMW-IDQH-PIPTIEELLTRLN------------NGK-RFTKIDLSDAYLQIE-LD--------------------
-----------------NDS-KKLV---VI-------NTPLGLY-------QYNRMPFGIANAPAIFQRTIDQMIAGIPN
C-------------------------------------AAYLDDILITGAN--D-------------E------------
EHFQTLEMVLT-------RLSE-FNLRCNPEKCSFF---VKEVSYLGFII
>Maui_Takru
-----------AVIKPLLKKPSLDPDVLANYRPI-SNLPFISKVLEKVVVTQLLEH---------------LQR--NSLF
EM-FQSGFRAHH-STETALLKVTNDLLIASD-----HGLVS-MLVLLDLSAAFDTVD-HSILLQRLEHV-----------
-------------IGIKGTA-LDWF-RSYLSDRYQFAHVHGVP--S-SYSRVSHGVPQGSVLGPILFTLYMLPLGNIIRQ
H---------------------------------GINFHCYADDTQLYLSM-KP-------------EETE------KLV
KLQTCLKDIKS-------WMSS-NFLLLNPGKTEVM--------------
>Mdg3_Drome
-------SEYASPIVLVKKKT-------GDLRMC--------------------VD----------------FRKLNKMT
MK-DNYPL---P-LIDD---LLDRMN------------EKT-VFTKLDLKNGFFHVH-VK--------------------
------------------KE-SIKYTSFVT---------PLGQY------EWL-RMPFGLKNAPSVFQRFVNKIFADMIR
EN----------------------------------KVVVYMDDILLATEN-IN-------------E------------
HLETLKEIFKR-------LVEN--KLELRIDKCEFM---QSSIKYLGFII
>Micropia_Drome
------TSNVASRIVVVRKKD-------GTLRVC--------------------VD----------------YRKLNTMV
LM-DCFPV-P---IMEEVLEKLQSAK----------------WFTTMDLQNGFFHVA-VE--------------------
-------------------EASKPYTAFVTREG----LFEF------------NKAPFGFKNSPAAFIRFVQFIFQELIN
SN----------------------------------IMQLYMDDIIVYAAT--P-------------E------------
ECMEKTEMVLK-------RAAE-FGLKIKWKKCNFM---QRRIHFLGHII
>MX65_Myxxa
SIHRPRERVRHYVTFAVPKRS-------GGVRLL-HAPKRRLKALQ---RRMLALLVS------------KLPV------
SP-QAHGFVPGR-SIKTGAAPHVGRR----------------VVLKLDLKDFFPSVT-FARVRGLLIAL-----------
--------------GYGYPV-AATL-AVLMTESERQPVELEGILFHVPVGP--RVCVQGAPTSPALCNAVLLRLDRRLAG
LAR-----------------------------RYGYTYTRYADDLTFSGDD--V-------------T------------
ALERVRALAAR-------YVQE-EGFEVNREKTRVQ-RRGGAQRVTGVTV
>Neptune_Fr
KYLVGDVEPRERRFYILPKIH---KEPEKWTIPY-ELPPGRPIVSDCGSETYFT-------------------A-----E
FL-DFYL-NPLS-TKH-PAFVRDTYH-FIEIIKTLKIPADS-YFFSMDVDSLYTNIPIESGINCIRNIFEK---------
------------YPDPKRPDEELLQLLEIN-LSR--NDFIF----NGKYYLQTKGTAMGKRFAPAYANIFMANWEEEALL
KCK-----------------------------HKPAHYLRYLDDVWGIWTG-SE-------------L------------
--------QFR-------EFVETLNSHDPSIKLKTEINKH-SINFLDTTV
>NeSL_Caeel
RHRKIPKHWKEAETILLFKNGD--QSKPENWRPI-SLMPVIYKLYSSLWNRRI--------------------RAVPNVL
SK-CQRGFQERE-GCNESLAILRTAIDVAKG-----KRRNL-AVAWLDLTNAFGSIP-HELIEYALTAY-----------
--------------GFPQMV-VDVVKDMYQG--ASMRVKNATEKSDRIP--IMSGVKQGDPISPTLFNICLETVIRRHLE
SANGH------------------------QCLKTRIKVLAFADDMAILTDS--P-------------D------------
QLQRELSKLDN-------DCTP-LNLIFKPAKCASLLDENTTYKYLGVQT
>orf2_Calot
NMKL-NHKVKATRRVWIPKPG----N--VEKRPL-GIPTMQDRATQSLVKLALEPEW--------------EAK-----F
EP-NSYGFRPGR-NAHDAREAIFNSIRYSN----------K-WVLDADISKCFDKIN-HEKLLTKINTF-----------
-----------------PTM-RRQI-KAWLKA-GVLDNGHFSETTE--------GTPQGGVISPLLANIALHGLEKLVKE
FAASQR----------------------KVKNQNSISLIRYADDFVILAPN--K-------------T------------
QIIVLKEIVKT-------WLAE-MGLELNPNKTRIVASQEVGFNFLGFNV
>Pao_Bmori
YTEQMEALVAKGYAEPAPKTKTENPPKPEKLRVV--------------------HD---------------AAARTRGVA
LN-DM--LLKGP-N------LLQSLPGVIMR-----FRQHN-ITATADIKEMFIQVKL-R--------------------
-------------------PEDKDALRYLWR-KDQRDNKPPEEN------RMTSLI-FGASSSPSTA-IYVKNLNAQ-KH
EATHP-------------------------EAAATIQNRHYVDDYLDIFKG--L-------------K------------
DAVLVTTDFRR-------KHER-KPTSKTFWIDSEISSTINERRWLPTKH
>Pat_Panre
DVKVISALSVSVNADAKCRLV-------MDLTT---------------------VN---------------PYITANKIK
---------------LENVAIAKSLI-----------PKSG-FMLTFDMKSGYHQARMAD--------------------
-------------------SELIYL-AFRW---------EGKTF-------WMKALPFGLSSAPEYFTKLFRHPLATLRG
D---------------------------------GVNCLLYLDDLLVWSET--Y-------------E------------
GACEASAKVRA-------LFGK-LGVVLNNEKSSVT--PQREVKWLGVVF
>Penelope1_Av
-----------SVFYGLPKAH----KAGYPLRPI----ISTIGSYQYELSKYLAKAIR-----------DARP--QAPSY
IK-DSFEF--GK-KIKEII--LEK-------------NKTY-VKCSFDVESLYTNVP-VKEAIEIVLDYMYE--------
-----------PRKIIDVPF-DREQMKKLLELS--VQDAPFRF--QNKIYRQIDGVAMGNPLAPIIADLWMQKMEEKLNR
FRK-----------------------------NRPIVWLRYVDDIFCLFTI-SE-------------I------------
KIKDFHSRINR-------WHEK-LNFTLELESN-----------------
>Penelope1a_Av
-----------SVFYGLPKAH-------KEGYPI-RPIISTIGSYQYALSKYLARQIR-----------NARP--PANSF
IK-DSFEF----------VNKIKEIILE--------KEKTY-IKCSFDVESLYTNVP-VKKAIEITLDYMYK--------
-----------PNKLIDAPF-NKEQ-MEILLNL-SITDAPFRFQ-N-KIYKQTDGVAMGNPLAPIIADLWMQKMEEKLNR
FSA-----------------------------NKPMIWLRYVDDIFCIFTI-PE-------------K------------
KIHDFHSRINK-------WHKN-LRFTLEPESNNS-------IAFLD---
>Penelope2_Av
----RSTSSNIACMYGQPKIH----KQGYPLRPV----ISSIGSYNYELSKYLA-----------------------SLI
KI-NQTE----K-SISYIKDSFEFVK-EITKI---EYKNNQ-VMCSFDVDSLYTNVPVEEAINIVVNNL-----------
--------------HKSKTLNNTPFNKFELTKLLQLAVCNVPFRFIDKYYTQYDGVAMGSPLGPILADIFMNNLEIKLSR
FTT-----------------------------NKPQVWFRYVDDIFCIFKN--D-------------Q------------
NINYMMNKINK-------WHNN-IKFTVEKEKHNQ-------IAFLDVL-
>Penelope2a_Av
-----STGSRCSVLFCNPKVH----KEGMPLRPI----ISTTNSHSYKLAKYLTKLL-------------EDARSKPTSY
VK-DSFSF---------AKLIQEQKP-----------NMND-MMISLDVESLFTNVP-VHEAVDLATKIIL---------
-----------DKKKQDKKF-TKLT-GKDLKHLFELAVTNTPFRFFDQLYMQIDGVSMGSPLAPVLADIFMTHMEQKFEE
FKH----------------------------YNKIKLYLRYVDDTFIILNG-KE-------------Q------------
DAQELVDFANQ-------LHTK-LKFTYETEKDFE-------LPFLDVKV
>Penelope3_Av
-------GSQPARIYGLPKIH----KQGAPLRPI----VSATGTFNYKLAKLLATKLD------------YLRR--NDRI
IK-DTFTFVDEL-LTL----KFD--------------NSQI-KMMSFDITSLFTNVP-LDRTIEIILDKLYGLQHTCTY-
----SDKKRDDWCNKCKNRFEMKYLLETSTKE--TNFIFNNKIY------SQINGVAMGSPLGPLFADIYVNYLEDKLMS
RLK----------------------------NNGLLYWRRFVDDTYAIIKK--D-------------A------------
NADKIIDILNS-------FDNS-IVFTFEEEKNNS-------LPFLDINI
>Penelope3a_Av
---------QPARIYGLPKIH-------KDGVPL-RPILSANNTFNYKLAKWLVTEL-------------SVLKEYE-TI
IQ-DRFSFVKD---------LHKLEI--N--------MNEH-KLLSYDAISLFTNVPLQKTINFILEEKYGSFCDCKIVK
TNKRKRKKKIKCKNCIDKEN-LKWLLEVSTAQ--THFHYNG------NIYLQHNGVSMGSPLGPLMADIFLVNLEKKLMD
ELY----------------------------TNGVEYYRRFVDDTFIIAKK--D-------------AN---------EK
KIQSILNSF-----------------------------------------
>Penelope3b_Av
----------PGKAYGLPKIH----KEGIALRPIISACNTSTYKLSKLLASKL-KH----------------LR-VSPTV
VT-DTFKFVDEL-Q------KLTFDN------------EKI-KMVSFDIVSLFTKVPLVRTIQLILEQMYGPEHTCIYS-
----KDMKREEWCNNCKQRYELKWLLDTATKE--SHFVFNGKLY------RQVDGIAMGSPLGPLFADIYVNYLESKLKH
RLE----------------------------LNGVLYWKRFVDDCFAIIKE--D-------------S------------
DDKKLLNILNS-------FDVD-VQFTVEPEKENSL-------AFLDIL-
>Penelope5a_Av
-----PTGSRPARLYGLPKIHK-SDRPDYPLRPV----MSATKTVGYGLGKMLKN-------------------------
---RLQELRTSP-YMVQNTFDFVNKI-KQSQ------HANK-KMISFDVTSLFTNVP-LTYTIDIILDHMYPTCPSV---
-----CANNSRNQLCENCRK-RTDF-AALLRVATSETHFIFDG----HMYVQHNGVAMGAPLAPVIADIFMAHLEKSLMD
QLQ----------------------------QCGVHEWLRYVDDTFVLLEP--T-------------T------------
EVADVLRI---------------LNNFHPSIKFTYEDEKDDRLSFLDVQV
>Penelope_Dv
RNKMTTTTAVPPRIYGLPKIH----K---EGTPL-RPICSSIGSPSYGLCKYII-------------------Q-----I
LK-NLTM----D-SRYNIKNAVDFKD-RVNNS---QIREEE-TLVSFDVVSLFPSIPIELALDTIRQKWTK---------
------------LEEHTN-I-PKQLFMDIVRFCIEEN-RYF--KYEDKIYTQLKGMPMGSPASPVIADILMEELLDKITD
KLK-----------------------------IKPRLLTKYVDDLFAITNK-ID--------------------------
---------VE-------NILKELNSFHKQIKFTMELEKDGKLPFLDSIV
>pol_BAEVM
GVLRPCRSPWNTPLLPVKKPG----T--QDYRPV--------------------QD----------------LREINKRT
VD-IH-PTVPNP-Y-N----LLSTLK-----------PDYS-WYTVLDLKDAFFCLPL-A--------------------
-------------------PQSQELFAFEWKDPE---RGISGQL------TWT-RLPQGFKNSPTLFDEALHRDLTDFRT
QH-------------------------------PEVTLLQYVDDLLLAAPT--K-------------K------------
ACTQGTRHLLQ-------ELGE-KGYRASAKKAQIC---QTKVTYLGYIL
>pol_CERV
KVIKPSKSTHMSPAFLVENEA---ERRRGKKRMV--------------------VN----------------YKAMNKAT
KG-DAHNL-PNK-DE-----LLTLVR-----------GKK--IYSSFDCKSGLWQVLL-D--------------------
-------------------KESQLLTAFTC---------PQGHY------QWN-VVPFGLKQAPSIFPKTYANSHSNQYS
-----------------------------------KYCCVYVDDILVFSNT-GR-------------K------------
EHYIHVLNILR-------RCEK-LGIILSKKKAQLF---KEKINFLGLEI
>pol_HTLV2
GHIEPYSGPGNNPVFPVKKPN-------GKWRFI--------------------HD----------------LRATNAIT
TT-LTSPS-PGP-P------DLTSLP-----------TALP-HLQTIDLTDAFFQIPL-P--------------------
-------------------KQYQPYFAFTIPQPC--NYGPGTRY------AWT-VLPQGFKNSPTLFEQQLAAVLNPMRK
MF-------------------------------PTSTIVQYMDDILLASPT--N-------------E------------
ELQQLSQLTLQ-------ALTT-HGLPISQEKTQQT---PGQIRFLGQVI
>Poseidon_Tn
QYYRLYPGEATPCFYGLPKIH----K---EGTPL-RPIVSSINSVTYNISKFLA-------------------S-----I
LA-PMVG----N-TPHHIKNSLDFAE-KVSNL---HLESGE-TMVSFDVTSLFTCIPTSEATEAIHKRLLLD--------
----------KNLQERTT-LSPA-QICTMLDLCL--NTTYFQFR-E-SFYRQKHGCAMGSPVSPIVANLYMEEVEKRALL
SFT----------------------------GAAPSRWFRYVDDTWVKIQT-KE--------------------------
---------VE-------KFTTHLNQTDNFVKFTREDVKGDSLAFLDCEI
>pseudo_Shark
ASNLIVPQLSTARSYLLPKIH----R---TDCPG-QPIASACSCPTKLISTYLN-------------------S-----I
FP-PLVQ----E-LPTYVHDTTHALH-LLQSFQ-FPGP-QH-LIFTMDVQSLYTYIPHADGLKAFRFFLSR---------
------------RADQ-SPST--DTLIRLAELVLTLNNFSF----NSSHFLQKKGEAMGTRMGPSYACLFVGYVEQSLFR
TYT----------------------------GPKPHLFLRYIDDCIGAASC-SH-------------E------------
--------DLE-------QFIHFTNTFHPNLKFTWTISNT-SLSFLDLSV
>R1_Dromr
----LPVPFRMARTIFIPKTVR--ANRPQDFRPI-SVPSIVVRQLNAILASRLTA---------------------AVSW
DP-RQRGFLPTD-GCADNATIVDLVLRDHHK-----RYASC-YIATLDVSKAFDSVA-HDAVFNTVTAY-----------
--------------GAPKSF-VDYV-RRWYSGGGTYFNGGDWRSEEFVP---ARGVKQGDPLSPVLFNLIIDRLLRSLPK
DIGVH-------------------------VGNAKVNACAFADDLMLFAST--P-------------K------------
GLQELLNTTVK-------FLSS-VGLTLNADKCFTISIK-----------
>R2_Drome
WCGNLPHSIRLARTVFIPKTVT--AKRPQDFRPI-SVPSVLVRQLNAILATRL---------------------NSSINW
DP-RQRGFLPTD-GCADNATIVDLVLRHSHK-----HFRSC-YIANLDVSKAFDSLS-HASIYDTLRAY-----------
--------------GAPKGF-VDYVQNTYEGGGTSL-NGDGWSSEEFVP---ARGVKQGDPLSPILFNLVMDRLLRTLPS
EIGAK-------------------------VGNAITNAAAFADDLVLFAET--R-------------M------------
GLQVLLDKTLD-------FLSI-VGLKLNADKCFTVLKRTDEWKYLGINF
>R4_Av
-----------GRIVLIHKSGS--HEDPANYRPI-ACLNTCYKMLTSFITAYL-QK----------------YVTERCIL
PG-EQIALREGVWGCTHALTQDQSLIADALN----QTQRPI-SVAWIDYAKAFDSLP-HSYIKWLISAVQVPK-------
----------ALATFIKKLI-CKWKVRYEA------RDPRGNILRS-SYLKIKSGVLQGDSFSPLLFCIAMAPISHAINK
MKCGYRTAS-----------------GKLKNMQVELSHLFYMDDLKLYGSS--S-------------E------------
NLTKMVKKVES-------ISTA-INMKMNTKKCAVA--------------
>R9_4_Av
----IPEQLKLNKTILIPKGNS-DLSLLKNWRPI-TISSIILRVYNRLLAYRMNKV----------------FK-----T
ND-KQVGFKPVN-GCGINISWLHSLLKHA-R-----LNKNPIYACLVDVSKAFDSVS-HQSIVRALTMN-----------
--------------GAPSLL-VKLI-MDQYTNINTIITCSGSI--SNKI-NISSGVKQGDPLSSLLFNMVIDELFDVIKD
QYGYT------------------------IDNIGTTNARCFADDLTLISSS--R-------------M------------
GMNKLLELTTE-------FFKE-RGLNVNPSKCMSI--------------
>R9_Av
----IPEQLKLNKTILIPKGNS-DLSLLKNWRPI-TISSIILRVYNRLLAYRMNKI----------------FK-----T
ND-KQVGFKPVN-GCGINISWLHSLLKHARL-----NKNSI-YACLVDVSKAFDSVS-HQSIVRALTMN-----------
--------------GAPSLL-VKLI-MDQYTNVNTVITCSGSIS-N-KI-NISSGVKQGDPLSSLLFNLVIDELFDVIKD
QYGYT------------------------IDNIGTTNARCFADDLTLISSS--R-------------M------------
GMNKLLELTTK-------FFKE-RGLNVNPSKCMSI--------------
>R9a_Av
--RRIPSELKLNRTTLIPKGNI-DLDKITNWRPI-TISSVLLRLFNKIIGHRMSKY----------------FE-----I
DK-RQLGFTPIN-GCSMNIQWLHHLLKHARL-----RKRDI-NVCLIDVAKAFDSVP-HESIFRALTRH-----------
--------------RAPPSF-IELVRNQYIDSCT--SISYKEVS-SKKI-FIKRGVKQGDSLSPLLFNLVTDELFEILGD
QFGYR------------------------IDNIGSTNIKCFADDICLISGT--K-------------I------------
GMGHMISETTK-------FLDE-RGLQVNAKKCMSI--------------
>RTE1_Av
-EGTIPEDWGKSILVPIPKKGD--LSNCSNYRTI-SLINHTGKVLLTVLLNRLK-------------------SYLDPYL
SE-EQAGFRKDR-STVHQILVLRLLAEKAKR-----QGKKI-YNCFIDFQKAFDTIK-HKIIWAMLKSY-----------
--------------GVETKI-ITLL-QNIYET-SQSAVRIGNDY-G-EWFQTDVGTRQGDPLSPLLFIAYLERVMDQVRQ
NTCGI------------------------NVSGILVNNLRFADDIDLIDED--L-------------S------------
SLQRQIELTRT-------AAEQ-SGLMLNINKTKTM--------------
>RTE2_Av
----MVTEWNMTTLIKLYKNKG-DRKICDNYRGI-ALLNTTSKLFSRIILNRIQ-------------------NLIDCQL
LE-IQSGFRSNR-STIDQIFTLKMTMEKRRA-----FNKPL-FMCFIDITKAYDSVN-RELLWKVCRSY-----------
--------------GITDKL-VNLL-KMLYKDSIAK-VKINGEM-SDSF-EMNTGVMQGGIPSPLLFNILFDFIIKEVIS
EAAISGVNFSYGSN-------DFCHGKNENHVDFDILALLYADDLVAMCEK--I-------------S------------
DLEKFISCFEK-------VTQQ-YGLTMSIKKTCVM--------------
>RTE3_Av
--GEIPEDLTKSVFIALPKKPG--ATECELHRTI-SLMSHIAKVLLKILMMRMK-------------------NKITPEI
AK-EQYGFMPDK-GTRNAIFILRMIIERSIE-----VKHDL-YLCFLDYTKAFDKVK-HDSLFQILEKL-----------
--------------DIDGKD-LRLIRNLYWDQKAAMRVNNDI---S-EYTNIKRGVRQGCVLSPDLFNIYSEMILRNLED
VEGVK-------------------------IGGYNCNNLRYADDTVLIAST--E-------------A------------
ELQKMINIVST-------ESTK-MGLSLNVKKSECMSISKNKI-------
>RTE4_Av
--QQTPRQFNTNIIIPIPKKGD--KTLMTNYRGI-SLMSIAAKVYNRILLNRIR-------------------KPLDSNL
RT-NQAGFRRGR-NCIDQIHVLRRLLEGAID-----KKIPI-YITFIDFKKSFDSIN-RQTMFDILRHY-----------
--------------GVPTKM-VNAIQA-IYHNSQ-SVVLLDGHL-SEEF-QVTTGVLQGDTLAPFLFIIVMDYVMKNAKL
NHTNEKGELGFI----------TNLRQSTQQPAKMVHDLDFADDIALIESN--F-------------D------------
RAQSQLITTAE-------WASN-VGLQVNIKKTQLLTNQ-----------
>RTE_BovB_Av
----WPEDWKTSIFILIPKNGN--AKDCSNYRTI-ALISHASKIMLKIIQRRLEP------------------F-LEREM
PV-TQAGFRKGR-GTRDQIANIRWLMEKARE-----YQKEF-YLCFIDYSKAFDCVD-HEKLWSVLLEM-----------
--------------GVPKHL-IILM-KNLYTNQ---QASVKTDYGNTNWFNIGKGVRQGCILSPYLFNLYAEHIMRKAGI
DEATGG----------------------IKIGGRNINNLRYADDTTILAET--A-------------D------------
DLQYLLRKVKE-------ESAA-AGLKLNMKKTFVM-T------------
>SART1_Bommo
-EGRFPEEWKTGRLVLIPKEGR-PRDQPSGYRPI-VVLSEAGKLLERVVAGRLVRH----------------LENVGPNL
AD-SQYGFRRGR-STLDAVQRVRDLS-DQAC----SRGGVL-LAVSIDISNAFNTVP-WSTILESLRFH-----------
--------------RVPTGL-RNLI-EDYLAGRA--VVFPERR--GWGHKAVSCGVPQGSVLGPLLWDVGFDWVLRGANL
R---------------------------------GVQVICYADDTLVTARG--D-------------DYRS------ASI
LAAAAVATVVA-------RIRK-LGLEVALHKSEA---------------
>SLACS_Trybg
SMEVGRRLQATSLTVLLRKPN-------GKYRPI-GAESVWAKLASHIAISRVM-------------------KTAEKKF
SG-IQFGV-GGH-I-EEAI----AKIRKDFAT---KG-----SLAMLDGRNAYNAIS-RRAILEAV--------------
--------------YGDSTWSPLWRLVSLLLGTTGEVGFYENGKLCHT-WESTRGVRQGMVLGPLLFSIGTLATLRRLQQ
TF-------------------------------PEAQFTAYLDDVTVAAPP----------------E------------
ELKNVCAATAE-------AMEA-LGIVNNADKTEVLRTTQVMEHILGQPM
>Soliton1_Av
----TPSHWHIAKMILLSKTKS-KVIAIDKTRPI-SLLPCFSKIFEKCFLYHFR-SW--------------LDE--QGVL
PS-EQSGFRPHH-NMAVRLVSIIDEIGQSLA-----MNTAA-AALFVDFSTAFNQLW-FNGLWLKLMNL-----------
--------------KCPIYL-IAWL-RHYLKERKAY-IDIKNHL-SNTF-NLAKGVPQGSCIGPVLFIVYHHDILEALST
I----------------------------------HWKHLYADDFALLVAP-SS-------------SMSPTEMIHDLKK
QIEKVLTRLIN-------YSAK-WKQPINYSKTYWT--------------
>Soliton2_Av
--------WKIAKLITLNKLKT-GVPRCDQTRPI-SLLATHSKIFEKIILERV-RH----------------WSETNKLV
PD-EQSGFRPGC-LLPTRV--LSMYQEVKNNM---AGNIPT-LAVYVDYQKAYDKVW-HKGLLVKLKRL-----------
--------------GIPLGI-LKLLLA-WLSNRRAY-VNYGDHN-S-RVLYMHTGLPQGSSLSPYLFIVYHSDMISCIGA
HA-----------------------------------SHIFADDLSVLITPSIT-------------KKLKPM-IDFLEV
EGTRVCDKIAD-------YSKK-WKQPINLAKTVVQ--------------
>Soliton3_Av
---RFPDMWKVAKIVTLNKLKA-GTPQPDQTRPI-SLLPAHSKLFEKVLLERTR-R----------------WAEGNKLI
PE-EQSGFRPGG-LLPTRVLSIYQEIKNNLA-----ANMPT-LAIYVDYKKAYDKVW-HAGLIVKLRDL-----------
--------------RMPIEL-LTMI-ESWLRNRQAYINLGENR--SDNF-NTDIGLPQGSSLSPYLFIIYHCDLTKCLGA
H-----------------------------------SGHLFADDLCVLIKA--PIVRSLSPIIDFIEK------------
EGNRTCKEISE-------YSRK-WNQPVNVQKTVM---------------
>Soliton4_Av
----------LARIVTLSKLNA-GIHQADQTRPI-SLLPTHSKLFEKIILNKIRY-----------------WAETNHSV
PR-EPSGFRPGG-LLSTRVLSIYQEIKNELA-----ANMPC-LALCFDFKKAYDAVW-HTGTIVKLNRL-----------
--------------GMPKEL-LKIV-LCWLENRKAYISLGKKD--S-TIFRLDIGLPQGSSLSPYLFIVYHSDIVHCAGA
H-----------------------------------PVHVYADDLCIIIRG--PITKKLQNTNDYLGK------------
EGTEICKKVME-------YAEK-WKQPLNVRKTV----------------
>Soliton5_Av
---LFPEDWKLAKVVPLNKLKA-GIPTSEQTRPI-SLLATHSKIYEKIILNRV-QE----------------WANVNNIV
PQ-EQSGFRKGC-QLQTRVLSIFQEVKNNLD-----GNVPV-LGLYVDYKKAYDLMW-HKGLIVKLHRM-----------
--------------EIPLEL-LK-ILGNWLTNRNAYISFGKTK--SNMFRTQI-GLPQGSALSAFVFIVYHADQIKTTNA
F-------------------------------------------------------------------------------
--------------------------------------------------
>Soliton6_Av
---------KHAKVICLSKDGQ--YPEVNKLRPI-SLLSNVGKMFERIIHARILKW---------------CHD--KNIY
ID-EQSGFTAER-RLQTRILSLVDDLR-LTIA---ANNRPA-LIVFVDFMSAFDRMW-HPALISTLVKL-----------
--------------DFPLPL-LRWIFA-WLTGR-TMSIHVGEVV-SKSI-NIFVGTPQGSVLAATLFRLHVHFLPSFFMN
-----------------------------------LVCHLFADDLAIVITG-AL-------------EKRFSVNIRELEK
QAEVAMKILET-------YADN-NLLPVNINKTKAM--------------
>Soliton6a_Av
------ESSKHAKVICLSKDGL--YPSESKLRPI-SLLPNIGKWYERIIHSRILKW---------------CEE--KNIY
VD-EQSGFSPQR-RLQTRIVSLIEDVRLN-IA--ACN-RPA-LVIFVDFLSAFDRMW-FPSLISTLMRL-----------
--------------EMPLQL-IKWI-ASWLKGR-SLSIHHGE-KSS-RTISMFVGAPQGSILAATLFRLHIHFLPTIFFQ
A-----------------------------------TSHLFADDLALVMFG-QL-------------EDKFSVNIRYLEK
KAEEVMIILEK-------YSDN-IILPVNIQKTK----------------
>Soliton6b_Av
---------KHAKVICLSKDGI--YPEENRLRPI-SLLPNIGKWFERCIHEQI-QS---------------WCQ-MHNIY
TD-EQSGFTPNR-RLQTRILLLCEDIRLT-IA--ACN-RPA-LAIFIDFLSAFDRMW-YPMLIRNLIEL-----------
--------------NMPLPL-VKWI-YHWLQNR-TMSVYHGDKI-SKKI-DIKVGAPQGSVLAATLFRLHIHFLPKYLFQ
F-----------------------------------CSHLFADDLALLLKG-SL-------------EKKLSQNIIELEE
QAKIAMGILSS-------FSKN-YLLPVNVKKTKAM--------------
>Soliton7_Av
---NFPALWKDTRILLLAKKEH--VCEPKNTRPI-SLLDVFLKTNEKLFQTRFKDI---------------LQR--RGLL
PD-TQSGFREDF-RLQTRVLLFFEQVASLMA-----NSSPV-ATIFVDFKAAFDQLW-FEGCIGKLRRM-----------
--------------GIPKDY-LSWI-YSWLAGRRAY-IEIAGKK-S-RCFNIYKGCPQGSIFSPTLFITYHADMGDFLGG
-----------------------------------CLSHFFADDLAAILAG--S-------------I------------
--------------------------------------------------
>Soliton8_Av
----LPIAWKDSRMILLAKKEA--ICLPSLTRPI-SLIGSFLKIGKRLFLTRFREV---------------LLR--RGLL
PD-NQSGFRDGF-RLQSRL-LLFLEDLYSLM----SNSAPV-CSMFIDFRAAFDQIW-HCGCVGKLRRM-----------
--------------GIPNSY-VLWI-DAWLSGRR-CYIDINGTK-S-RWFDIEKGGPQGSVLTPTLFISYHGDMSQFLAG
-----------------------------------CTSHFFADDVVVLIAG--Q-------------L------------
GMR-----------------------------------------------
>Soliton9a_Av
----LPVGWKNTRMILLAKKDS--ICSPSLTRPI-SLIDSFLKVGERLFLNRFRDV---------------LIR--RGLL
PD-NQSGFRENF-RLQTRLLLFLEDIYSIFS-----NSEPI-CTIFIDLKSAFDQIW-HSGCIGKLKQL-----------
--------------GIPSSY-LNWI-DVWLRNRKRFIDFNGCHS---RLFSIGKGGPQGSVLTPTLFITYHCDMSQFLSG
-----------------------------------CTSHFFADDVAAVLAG--QLGI-------RFTD------------
--------------------------------------------------
>Soliton9b_Av
-HAVLPNGWKNTRMVLIAKKDS--ICLPSLTRPI-SLIDSFLKIGERLFLNRFRDV---------------LVR--RGLL
PD-NQSGFREGF-RLQTRLLLFLEDIYSILC-----NSEPI-CTIFIDFKSAFDQLW-HSGCIGKLRNI-----------
--------------GIPTAY-LNWI-DVWLRNRKCF-IDING-CRS-RLFSIDKGGPQGSVLTPTLFITYHCDMSAFLSR
-----------------------------------CTSHFFADDVAAILAG--Q--------------------------
--------------------------------------------------
>Ta11_Arath
STGFFDERLNETNICLIPKTER--PRKMAEFRPI-SLCNVSYKVISKVLSSRL-K------------------RLLPELI
SE-TQSAFVAER-LITDNILIAQENFHALRTNPACKKKY---MAIKTDMSKAYDRVE-WSFLRALMLKM-----------
--------------GFAQKW-VDWI-IFCISSVSYKILLNGSPKGFIKP---SRGIRQGDPISPFLFILCTEALVAKLKD
AEWHGR----------------------ISRASPSTSHLLFADDSLFFCKA-DP-------------L------------
QGKEIIDILRL-------YGEA-SGQQLNPDKSSVMSIRNTIKVSLGIHK
>Tad1_Neuro
RLGHFPQRFKDAKVVVLKKPGKSQQKLAGAWRPI-SLLSNVGKILEALVAKRL-TQ----------------AAEEFNLL
PE-GQMGNRAGR-STEFAVRVVTDAVH---TA--WKLGAVT-SLMLLDLKGAFDRVN-HRWLLHTLWEM-----------
--------------QLPTWI-IRWV-ASFVAGR-RGSLFFDD--ETSRPYAITAGVPQGSPLSPILFILFITPLYRKLAT
IP--------------------------------NTITVGFADDTNVVAVA--R-------------T------------
TLQAAWEVCSE-------WAGA-RGMEFEATKTELMLQPTESTRFLGVWL
>TelKA1_Av
---VPSKSPWASPIVLAPKKD-------GTLRFC--------------------ID----------------YRKLNSMT
IR-DAYPI-P---RIDD---TLDSLQ------------ESK-FISTLDLRSGYWQVE-MD--------------------
-------------------EKSREKTAFIT---------HKGLY------E-FKVMPYGLTNAPATFQRLMDIVLAGLKW
Q-----------------------------------CCLVYIDDVVIYSST--F-------------E------------
QHIEDLKHVFE-------ALRS-ANLTLKTSKCHFC---RRETKYLGHII
>TelKA1a_Av
---SPSKSPWASPVILAPKKD-------GSLRFC--------------------ID----------------YRKLNAMT
IR-DAYPI---P-RIDDTLDSLQEAK----------------FVSTLDLRSGYWQVE-MD--------------------
-------------------KNSKEKTAFVTH---------KGLF------E-FNVMPFGLTNAPATFQRLMDVVLAGLKW
Q-----------------------------------CCLVYIDDVVIYSST--F-------------E------------
QHLIDLENVFQ-------ALKA-ANLTLKSSKCQFC---RREMRYLGHVI
>TelKA2_Av
--ITPSNSPWASPVVLAPKKD-------GTLRFC--------------------ID----------------YRKLNAVT
VR-DAYPIPRVD-DT---LDALDEAK----------------FISTLDLRSGYWQVE-MD--------------------
-------------------PESQAMTAFIS---------HKGLY------E-FKVMPYGLMNAPATFQRLMDIVLAGLKW
K-----------------------------------SCLVYIDDVIIYSSN--F-------------N------------
QHINDLTEVFD-------ALRN-AKLTLKASKCHFC---RNEIKYLGHII
>TelKA3a_Av
--ITPSKSPWASPVVLAPKKD-------GTMRFC--------------------ID----------------YRKLNNVT
IR-DAYPL---P-RIDDTLDALQQAQ----------------FFSTLDLRSGYWQVE-MK--------------------
------------------NE-SKPLTAFVT---------HRGLF------E-CTVMPFGLTNAPATFQRLMDIVLAGLKW
Q-----------------------------------CCLVYLDDIIVFSAT--F-------------E------------
QHQQDLQKVFT-------ALTD-ANLALKASKCNFC---LPEIKYLGHLV
>TelKA3b_Av
--ITPSKSPWASPVVLAPKKD-------GTMRFC--------------------ID----------------YRKLNNIT
IR-DAYPL---P-RIDDTLDALQQAQ----------------FFSTLDLRSGYWQVE-MD--------------------
------------------QE-SKPLTAFVT---------HRGLF------E-CTVMPFGLTNAPATFQRLMDIVLAGLKW
Q-----------------------------------CCLVYLDDIIVFSTT--F-------------E------------
QHQQDLQKIFT-------ALSD-ANLTLKASKCNFC---LPEIKYLGHLV
>TelKA4_Av
---EPCASPYAAPITLQPKKD-------GSLRFC--------------------VD----------------YRQLNSVT
VR-DVYPI-P---RIDD---TLDQLQ-H-----------AC-YFSSMDLRSGFWQIE-LN--------------------
-------------------PSSRDKTAFTC---------HAGLF-------RFRVMPFGLTNAPATFQRLMDLVLGRLKW
S-----------------------------------CALVYLDDIIVYSSS--F-------------A------------
NHLSHLELILQ-------QIQQ-SGLTLKIDKCHFC---KTHLKYLGHIV
>TERT1_Calb
PSKIQREQLPCGKIKLIPKRS----SFRVICVPI-KRSLKLLNKKLELDTLEKEKREFERYRKEVLSPVGQILRLKLSKL
RD-TYESYRASV-HSSVAEKISDYRDSLLTRF---GEIPKL-FILKFDMKECYDRLS-QPVLMKKLEELFVD--------
-----------KTKTIAL-Q-KGNILEVCRSQIYDVVGSVKDARGNLHLYKRKRGVFQGFSLSSIFCDILYSAMVHDCFQ
FLWK---------------------------SKQDFLFVRLVDDFLLVTPD-SN-------------I------------
Y-DQVHNILSG-------KILESYGAFVNKDKTVVVTTTKTSIDFVGLEV
>TERT_Giain
VNRIFWKQVSPGRLSFVYKSN-------GRVRPL-CNFSFCSR-RHRVSLNSFLRSALQVII---FELERPRNRY-LQAH
LA-KNLGHIAVD-YAAWLDATYTENPEAQ-----------I-YMVTTDMITAFESVS-VPRLLYYISHYIKQ--------
----------PNSMLCPMHA-RIYKREDIIKML-ELHLLNPLVIHEGGVYRLTSGIPQGSVVSTVLFNCYSSLLHVQLLN
TGIV---------------------------SSRLFFYRTFVDDWLLLTTS-IA-------------L------------
YIEYLNIMRDH-------GAYFRLSCFTKPHKN---FAPIATLDCS-REP
>TERT_Ratno
HHQDTWLAMPICRLRFIPKPN--------GLRPI-VNMSYSMGTRALGRRKQA-QHFTQRLKT-LFSMLNYERTKHPHLM
GS-SVLGMNDI--YRTWRAFVLRVRALDQTP-----R---M-YFVKADVTGAYDAIP-QGKLVEVVANMIAL--------
----------RNSVVIEQSI-SMNESSSSLFDFFLHFLRHSVVKIGDRCYTQCQGIPQGSSLSTLLCSLCFGDMENKLFA
EVQ------------------------------RDGLLLRFVDDFLLVTPH--L-------------D------------
QAKTFLSTLVH-------GVPE-YGCMINLQKTVVNLPAHCLFPWCGLLL
>TERT_Schpo
RMDTQKTTLPPAVIRLLPKKN----TFRLITNLR-KRFLIKQMGSNKKMLVSTNQTLRPVA-----SILKHLIN------
-E-ESSGI-PFN-LEVYMKLLTFKKD-LL-KHR-MFG-RKK-YFVRIDIKSCYDRIK-QDLMFRIVKKKLDT--------
----------LFVDFVDYWT-KSS-SE-IFKMLKE-HLSGHIVKIGNSQYLQKVGIPQGSILSSFLCHFYMEDLIDEYLS
FTK-----------------------------KKGSVLLRVVDDFLFITVN-KK-------------D------------
A-KKFLNLSLR-------GFEK-HNFSTSLEKTVINNESKKRMPFFGFSV
>Tf2_Schpo
GIIRESKAINACPVMFVPKKE-------GTLRMV--------------------VD----------------YKPLNKYV
KP-NIYPL-PLI-EQ-----LLAKIQ-----------GST--IFTKLDLKSAYHLIRV-R--------------------
-------------------KGDEHKLAFRC---------PRGVF------EYL-VMPYGISTAPAHFQYFINTILGEAKE
-----------------------------------SHVVCYMDDILIHSKS--E-------------S------------
EHVKHVKDVLQ-------KLKN-ANLIINQAKCEFH---QSQVKFIGYHI
>Tnt1_Tobac
ELPKGKRPLKCKWVFKLKKDGD-CKLVRYKARLV--------------------VK---------------GFE--QKKG
ID-FDEIFSPVV-KMTSIRTILSLAA-----------SLDL-EVEQLDVKTAFLHGDL-E--------------------
-------------------EEIYMEQPEGF------EVAGKKHM----VCKLNKSL-YGLKQAPRQWYMKFDSFMKSQTY
LKTYSD----------------------RFSENNFIILLLYVDDMLIVGKD-----------------------------
-KGLIAK-LKG-------DLSK-----SFDMKDLG-----PAQQILGMKI
>TRAS1_Bommo
-HRYFPKIWKAATVVILRKSGKDSYTEPKSHRPI-GLLPVLGKLYEKMLVARLKYHL--------------LPR-----M
ST-RQFGFMPQR-STEDSLYTLMQHVKEKLK-----EKRII-TIVSLDIEGAFDSAW-WPALEVRLAEE-----------
--------------KCPEYL-RRVI-SSYLSDR-RVSVRYAGAEYE-RA-T-SKGCVQGSIGGPILWNLLLDPLIHQLQA
R---------------------------------GEYIQAFADDVVLVFDG--D-------------SALQ------IER
QANTSLEHVQA-------WGVR-NKLKFAPHKTCAMTI------------
>TRS1_Trybr
RTGVVPPAWKTRVIIPILKAGK-KAEDLDSYRPV-TLTSCLCKVMERIIAARL-R------------------DTVESQL
TP-QQSAFRPGC-STLEQLLHVRAAL----CR--PTHQSRT-GAVFVDYK-AFDTVD-HDKIAREMHRM-----------
--------------KVSPHI-VKWC-VSFLSNR-TGRVRFKEKLSRSR--TFERGVPQGIVLGPIMFIIVMNSLSQRLAE
VP--------------------------------LLQHGFFADDLTLFSRH--T-------------E------------
RLQCGLNVVLQ-------WSKE-YFMSVNVAKTKGTIGADRTPKLLGVTF
>Tx1_Av
----FHPKFLQALLTLLKKKNK-SDGSMKDFRPI-SLMNIDYKILSKVLSTRLR-------------------KVIANII
HP-DQTCSVPGR-SIQDNVILIRSIIEYQRR-----IRDPI-GIVLWDQEKAFDRIN-HRYLVGVLNAF-----------
--------------GFTSNI-INWI-KLLYGNG-SFRIKLNNYI-STSI-AFSSGVRQGCSLSGLLFIICLEPLLNRIRL
NQSIPGAFLPGSQFRAIRQIIFPINDNILNTEQVKIKTIAYADDINTLVRN--R-------------D------------
EERSTMDMFEL-------YSQA-SGAKVNSSKTEILWI------------
>Ty3_Caeel
-VIRESKSPWSSPVVLVKKKD-------GSIRMC------------------ID------------------YRKVNKVV
KN-NAHPL-PNI-EA-----TLQSLA------------GKK-LYTVFDMIAGFWQIP-LD--------------------
-------------------EKSKEITAFAI--------GSEL-F------EWN-VLPFGLVISPALFQGTMEEIIGDLLG
-----------------------------------VCAFVYVDDLLIASKD--M-------------E------------
QHLQDVKEALT-------RIRK-SGMKLRASKCHIA---KKEVEYLGHKV
>Ty3_Yeast
---VPSKSPCSSPVVLVPKKD-------GTFRLC--------------------VD----------------YRTLNKAT
IS-DPFPL---P-RID-NLL---SRI-----------GNAQ-IFTTLDLHSGYHQIP-ME--------------------
-------------------PKDRYKTAFVT---------PSGKY------EYT-VMPFGLVNAPSTFARYMADTFRDLRF
VN-------------------------------------VYLDDILIFSES--P-------------E------------
EHWKHLDTVLE-------RLKN-ENLIVKKKKCKFA---SEETEFLGYSI
>Vesta1a_Av
---SESHSPYAAPAMLVKKKD-------GTHRFV--------------------VD----------------YKKLNLVT
IK-DSSPL-PNM-ED-----TLRRLG-----------TGYR-YFSKLDLKSGFYQIPIRE--------------------
-------------------E-DKAKTAFVTS---------FGLF-------QYNVLPMGLRNSPPTFQKVMTDTLKSCRS
FS------------------------------------SVYLDDIIIFSKS--F-------------A------------
DHLEHLERVLT-------ALQA-KNLVLNPPKCVFA---VQEIDYLGHTV
>Vesta1b_Av
---SESHSPYAAPAILIKKKE-------GSYRFV--------------------VD----------------YKKLNLIT
IK-DSSPL-PNM-ED-----TLRKLG-----------EGYN-YFSKLDLKSGFYQIPICD--------------------
-------------------A-DKAKTAFVT---------PFGLY-------QFNVLPMGLKNSPPTFQKVMTDTLKSCRQ
FS------------------------------------LVYLDDIVVFSTS--F-------------E------------
EHLCHLEHVLN-------ALQM-KNLILNPPKCVFA---ADEIDYLGHTI
>Vesta2_Av
---RKSYSPYAAPALLVAKHD-------GSWRMV--------------------VD----------------YKKLNNIT
IK-DNHPL-PNM-EQ-----TIRRLG-----------SGYK-FFSKLDMKSGFWQIP-IK--------------------
------------------EE-DKHKTAFITAD-----GLYEW----------N-VLAQGLKNSPPSFQRVMADILKPCRE
FS------------------------------------LVYIDDIVVFSHS--F-------------E------------
EHLDHIRQLLY-------VLSK-YNFQLNPPKCKFF---HRKIDYLSHI-
>Vesta3_Av
--IRISQSSYAAPALLVKKKD-------QSWRLV--------------------ID----------------YKKLNSVT
IK-DNYPL-PNM-EI-----TLQSLG-----------AGYS-YFSKFDLRSGFWQLP-IN--------------------
-------------------PGDRAKTAFIT---------PFGLF------EWS-VLPQGLRNSPPTFQRTMSKVLSSCID
FS------------------------------------LIYLDDIIVFSRS--Y-------------D------------
EHLVHIEKVLN-------ALKL-HNLTLNPAKCELA---KEQIEYLGHVV
>Vesta4a_Av
----ETNSPYAAPAFIVPRKD---------NRPG-----------------RLVVD----------------YRALNKIT
TP-DASPL-PH--G-ED---LLQQLG-----------MGYK-YFSKLDLKSGYHQFK-LP--------------------
-------------------PVDRAKTAFLVS---------QGHY-------QYLVLSMGPQNAPAAFQKTMSHIMKPCRE
F------------------------------------CLVYLDDIVLYSRT--F-------------D------------
EHLHHLHLAFS-------TLAD-AKLVLNVAKCELA---VEKVVVLGHTI
>Vesta4b_Av
---HESHSPYAAPAFIVPRKA---------NRPG-----------------RLVVD----------------YRALNKIT
IS-DASPL-PHI-E-----DTLQELG-----------KGFK-YFSKLDLKSGYHQFK-IP--------------------
-----------------Q-Q-DREKTAFVVS---------SGHY------EY-SVLPMGPTNGPACFQKTMSNLLKPCYD
F------------------------------------ARVYLDDIIIFSRT--L-------------F------------
EHLQHLDLVFT-------IFNI-NKLVLSPTKCEIA---VTKVEFLGHIV
>Vesta5_Av
---RPSFSQYSAPILLIKKRD-------GTYRFI--------------------VD----------------YRKLNNIT
VQ-DNYPL-PNL-EQ--AIQMVGGRR----------------YYSKLDLKSGYFQIP-IK--------------------
-------------------EDDKHKTAFITT--------HGLFE--------FNVLAQGLKNSPPSFQRIMSSLLLPCKK
FS------------------------------------IVYLDDILIYSDN--F-------------D------------
QHLQHVNQVLA-------ILNK-HKFQLNPPKCEVF---RTNIDYLGHTI
>Vesta6a_Av
---IPSTSEWSSPVVLLTKPD-------GTFRFI--------------------ID----------------YRKLNAIT
KK-DVF---PQP-SVEELV----QRL-----------GGHS-WFTKIDMKAGYHQIPIRN--------------------
-------------------Q-DKDKTAFVT---------QDGLY-------QFEVLPMGLMNAPPTFQRLMHNIIGYNRW
D-----------------------------------YTAVYLDDIIIFSDS--F-------------E------------
QHVQHLQEIFQ-------ILQD-HNFTLNPKKCSIA---KQSIEFLSHTI
>Vesta6b_Av
---RPSHSPWSSPVLLKKKPD-------GTFRFL--------------------VD----------------FRQLNAIT
KK-DSYP---QP-SAEELLHRLAGHR----------------IFSKLDLKSGYFQIPIHQ--------------------
-------------------S-DIPKTAIITQ-----DGLYE-----------FTVLAQGLMNAPPTFQRVMIELLANGRW
D-----------------------------------YVVVYLDDIVIFSKN--I-------------D------------
EHKQHVSDVLS-------TLHN-ANFQVSPSKCSIA---VETIEFLSHI-
>Vesta6c_Av
-----STSPWSSPALLKKKPD-------GTFRFL--------------------VD----------------FRRLNKIT
KK-DAY---PQP-SAEELIYRLSGHN----------------YFTKLDLKSGYFQIPIAE--------------------
-------------------A-DKEKTAFVT---------PDGHY------E-FNVLPQGLMNAPASFQRVMNNLLATGRW
D-----------------------------------YVVIYLDDIVVFSHS--L-------------E------------
EHERHVNEVLS-------ILNN-AHFKVSPSKCTIA---ARKIEFLGHVV
>Vesta7_Av
----KSHASWSSPVLLVKKKD-------GTYRFV--------------------VD----------------YRQLNSAT
ER-DCYPL---P-RIEDTLNRLNGNR----------------LITKMDLRSGYHQIRIHP--------------------
-------------------G-DKDRTTFTT---------YNGLF------R-FNVMPQGLKNSPSNFQRIMYELLVQTRW
E-----------------------------------YCLVYIDDILIFSQS--F-------------K------------
EHVHHLNEILL-------VLAK-AKLQVNPHKCSFA---KSSIDYLGHTV
>Vesta_Pr
---TESHSPYAAPAFLVKKHD-------GTYRFV-------------------VD-----------------YKKLNHIT
IK-DSSPL-PNM-ED-----TIRKLG-----------EGYK-YFSKLDLKSGFYQIPIRH--------------------
-------------------A-DKAKTAFTT---------PFGHF-------QFNVLPMGLKNSPPTFQKVMTNTLAPCRQ
FS------------------------------------IVYLDDIVVFSKT--Y-------------D------------
DHLEHLRQVFA-------ALQT-RNFVLNPPKCELL---VSQINYLGHTI
>YM40_Marpo
QLKDESFQFRPSRREFIPKAD-------GKLRSL-GIPSPRDKIVQEVMRRILEPVF--------------EPR-----F
LD-SSHGFRPHR-SPHTALRQIRR-WTGTS------------WMIEGDIKGYFDNID-HHLLAGFIAEL-----------
--------------VKDQRL-LALY-WKLVRA-GYVNQGKAEPHLL-------TGVPQGRILSPLLSNIYLHQFDLFMEE
IKVKYT----------------------GIQTGSRVRYVRYADDWVIGVTG--P-------------K------------
AAVQIKEEVST-------FLQEKLKLSLQAEKTRITNLSRSEALFLGTLI
>Zepp_Chlvu
GGGRRCPPLTQGRITLLYKGKGADRESLASYRPI-TLLNTDYKLAARAIASRI-G------------------PLLNQVV
DA-TQTGFLPKR-WAGDNVL-A--HLEEISYLEATHQPG---VQVFLDFEKAFDRLD-RAWIERCMAAV-----------
--------------GFGPGV-QRWV-HILHSGTTSRVAFNGWHTDAFPV---AAGVFQGSPLSPLLFVLARAPMAAHARM
LAGQLA----------------------LPSGEPAPVMHQHADDTSVHART--P-------------G------------
MRSCWGPSVGL-------HCAA-TGARLQRSKSQALAASSDGVKHLGIPL
