# Supplementary material for: Evolutionary dynamics of transposable elements in bdelloid rotifers
Source: eLife. 2021 Feb 5;10:e63194. doi: 10.7554/eLife.63194 (PMC7943196; doi:10.7554/eLife.63194)
Supplement: Figure 5—source data 1. [file elife-63194-fig5-data1.zip › Figure 5--source data 1. Reverse transcriptase alignments and phylogenies/Rs_AK11.hmmalign.clustal]

CLUSTAL 2.1 multiple sequence alignment

AI1M_Yeast        GTGKFKFKPMRMVNIPKPK....----GGMRPL.SVGNPRDKIVQEVMRM.ILDTIf...
Athena_Av         -----LIRCLLKETKISFS....-K------CI.LFLSLKIGLGVLGLIR.PLFD-....
Athena_Hc         -------------------....----------.----------------.-----....
Athena_Pr         -------------------....----------.----------------.-----....
AthenaL2_Av       ---------AHLYYLPKAH....-KPGTPLRPI.---ISGLKHPTLKISK.FLD--....
AthenaL3_Av       -------ELAHLYYLPKAH....-KPGTPLRPI.---VSGLKHPTIKISK.YLD--....
AthenaM_Av        ---------AHLYFLPKAH....-KPNTPLRPI.---VAGMKSPTIGISK.WLD-Dl...
AthenaO_Av        ---------AHLYFLPKAH....----KTGTPL.RPIVAGLKSPTIEISR.WLDSI....
BEL_Drome         KLTSAQVEESPDTCFYLPHh.alDSLTTKCRVV.----------------.---FDg...
Cer1_Caeel        IRESKSPWSSPVVLVKKKD....----GSIRMC.----------------.---ID....
Cercyon_Sm        RMKSNGPVLPRFYGRPKIH....-K---PNIPL.RPIVALPGTPTYNLSR.EIS--....
COB3_Marpo        GT--YEFEPIWRSEGPKTG....-K--AEKRPL.TIANPRDKIIQEAFRM.VLEIIy...
COI1_Podan        KSEQFRFRPTRRVYIPKAN....----GKMRPL.GIASPRDKIVQEVFRA.ILEQVl...
Copia_Drome       RPENKNIVDSRWVFSVKYNe.lgNPIRYKARLV.----------------.---AR....
CRE1_Crifa        EVVARRLRSSAVTPIPKDE....--AGTKIRPI.VPESAWLKLASLVAMA.EIP--....
CRE2_Crifa        PSFATRIRACILHPFRKEA....--GSAKVRPI.TPESALMKLAAHIALD.SVE--....
CZAR_Tcruzi       PEVAHRLRATNLTVLRKPN....----KKFPPI.GAECVWAKAISLMAVD.AVM--....
DIRS1_Dictyo      NHYSKRVFYSNVFTVPKPG....-T--NLHRPV.----------------.---LD....
Doc_Drome         GYFPQKWKKSTIVMIPKPGk..dKTQPSSYRPI.SLLTCLSKLFEKMLLL.RISPH....
dpol_DHBV         NTSWPNRITGKLFLVDKNS....-RNTTEARLV.----------------.---VDf...
dpol_HBV          IPRTPARVTGGVFLVDKN-....PHNTAESRLV.----------------.---VDf...
DRE_Dictyo        TTIPKDFKQGILITIYKNKg..dPNNLDNYRPI.TLLNVDYKIYSKIINN.RIL--....
EC67_Ecoli        LYRIGSDNQYTQFTIPKKG....----KGVRTI.SAPTDRLKDIQ---RR.ICDLLsdc.
EC86_Ecoli        LLIYTADFRYRIYTVEKKG....--PEKRMRTI.YQPSRELKALQ---GW.VLRNI....
EC107_Ecoli       ALSNHAGRHYRRIILSKRH....----GGQRLV.LAPDYLLKTVQ---RN.ILKNVl...
GilM_Giain        WAQLQPLCEFRLKLLPKSG....----GRWRPI.AVQETLLVAFHRLLLR.RT---....
Gypsy_Drome       IRPSRSPYNSPTWVVDKKGt..dAFGNPNKRLV.----------------.---ID....
Hebe1_Av          --IPAMWKKANIILLLKPKk..dKQQPSSYRPI.SLLSCLGKLLEKIIKQ.RLMLE....
Hebe2_Av          GYIPDTRKQANIILLLKPKk..dKQQPSSYRPI.SLLSCLGKLLEKIVKQ.RLMSE....
Hebe7_Av          --IPAMWKKANIILLLKPKk..dKQQPSSYRPI.SLLSCLGKLLEKIIKQ.RLMLE....
Hebe8_Av          --IPAMWKKANIILLLKPKk..dKQQPSSYRPI.SLLSCLGKLLEKIIKQ.RLMLE....
Hebe10_Av         --IPAMWKKANIILLLKPKk..nKQQPSSYRPI.SLLSCLGKLLEKIIKQ.RLMLE....
I_Drote           -HIPQAYKTSLIIPILKPNt..dKTKTTSYRPI.SLNCCIAKKLDKIIAK.RLWW-....
Jockey_Drome      GYFPKAWKSASIIMIHKTGk..tPTDVDSYRPT.SLLPSLGKIMERLILN.RLLT-....
Juno1_Av          -EESTSPWSSPIVLVRKKD....----GSVRFC.----------------.---ID....
Juno2_Av          ---STSPWSSPVVLVKKKD....----GTTRFC.----------------.---VD....
Juno3_Av          IRPSQSPWSSPVVLQKKKD....----GSWRFC.----------------.---ID....
Juno4_Av          IEESTSPWSSPIVLVRKKD....----GSVRFC.----------------.-IDY-....
Juno4a_Av         IRPSSSPWSSPVVIVKKKD....----GKPRFC.----------------.---VD....
Juno4b_Av         IRPSSSPWSSPVVIIKKKD....----GSPRFC.----------------.---VD....
Lian_Aedae        GYIPKSWRDITVMFIPKGGr.asYEEAKSFRPI.SLTSFLLKCLERIIDH.HIRDV....
LINE1_Human       GILPNSFYEASIILIPKPGr..dTTKKENFRPI.SLMNIDAKILNKILAN.QI-Q-....
LINE1_Wolf        -VLPNSFYEASITLIPKPDk..dPTKKENYRPI.SLMNMDAKILNKILAN.RIQ--....
LtrA_Lacla        GT--YYPQPVRRMYIAKKN....-S--KKMRPL.GIPTFTDKLIQEAVRI.ILESIy...
Mag_Av            ---ETSAWAAPIVPVKKPN....----GKIRIC.----------------.---GD....
Maui_Takru        ---------AVIKPLLKKPs.ldPDVLANYRPI.SNLPFISKVLEKVVVT.QLLEH....
Mdg3_Drome        -----SEYASPIVLVKKKT....----GDLRMC.----------------.---VD....
Micropia_Drome    ----TSNVASRIVVVRKKD....----GTLRVC.----------------.---VD....
MX65_Myxxa        HRPRERVRHYVTFAVPKRS....----GGVRLL.HAPKRRLKALQ---RR.MLALLvs..
Neptune_Fr        LVGDVEPRERRFYILPKIH....KEPEKWTIPY.ELPPGRPIVSDCGSET.YFT--....
NeSL_Caeel        RKIPKHWKEAETILLFKNG...dQSKPENWRPI.SLMPVIYKLYSSLWNR.RI---....
orf2_Calot        KL-NHKVKATRRVWIPKPG....-N--VEKRPL.GIPTMQDRATQSLVKL.ALEPEw...
Pao_Bmori         EQMEALVAKGYAEPAPKTKt.enPPKPEKLRVV.----------------.---HD....
Pat_Panre         KVISALSVSVNADAKCRLV....----MDLTT-.----------------.---VN....
Penelope1_Av      ---------SVFYGLPKAH....-KAGYPLRPI.---ISTIGSYQYELSK.YLAKAir..
Penelope1a_Av     ---------SVFYGLPKAH....----KEGYPI.RPIISTIGSYQYALSK.YLARQir..
Penelope2_Av      --RSTSSNIACMYGQPKIH....-KQGYPLRPV.---ISSIGSYNYELSK.YLA--....
Penelope2a_Av     ---STGSRCSVLFCNPKVH....-KEGMPLRPI.---ISTTNSHSYKLAK.YLTKLl...
Penelope3_Av      -----GSQPARIYGLPKIH....-KQGAPLRPI.---VSATGTFNYKLAK.LLATKld..
Penelope3a_Av     -------QPARIYGLPKIH....----KDGVPL.RPILSANNTFNYKLAK.WLVTEl...
Penelope3b_Av     --------PGKAYGLPKIH....-KEGIALRPIiSACNTSTYKLSKLLAS.KL-KH....
Penelope5a_Av     ---PTGSRPARLYGLPKIHk..sDRPDYPLRPV.---MSATKTVGYGLGK.MLKN-....
Penelope_Dv       KMTTTTAVPPRIYGLPKIH....-K---EGTPL.RPICSSIGSPSYGLCK.YII--....
pol_BAEVM         LRPCRSPWNTPLLPVKKPG....-T--QDYRPV.----------------.---QD....
pol_CERV          IKPSKSTHMSPAFLVENEA....ERRRGKKRMV.----------------.---VN....
pol_HTLV2         IEPYSGPGNNPVFPVKKPN....----GKWRFI.----------------.---HD....
Poseidon_Tn       YRLYPGEATPCFYGLPKIH....-K---EGTPL.RPIVSSINSVTYNISK.FLA--....
pseudo_Shark      NLIVPQLSTARSYLLPKIH....-R---TDCPG.QPIASACSCPTKLIST.YLN--....
R1_Dromr          --LPVPFRMARTIFIPKTV...rANRPQDFRPI.SVPSIVVRQLNAILAS.RLTA-....
R2_Drome          GNLPHSIRLARTVFIPKTV...tAKRPQDFRPI.SVPSVLVRQLNAILAT.RL---....
R4_Av             ---------GRIVLIHKSG...sHEDPANYRPI.ACLNTCYKMLTSFITA.YL-QK....
R9_4_Av           --IPEQLKLNKTILIPKGNs..dLSLLKNWRPI.TISSIILRVYNRLLAY.RMNKV....
R9_Av             --IPEQLKLNKTILIPKGNs..dLSLLKNWRPI.TISSIILRVYNRLLAY.RMNKI....
R9a_Av            RRIPSELKLNRTTLIPKGNi..dLDKITNWRPI.TISSVLLRLFNKIIGH.RMSKY....
RTE1_Av           GTIPEDWGKSILVPIPKKG...dLSNCSNYRTI.SLINHTGKVLLTVLLN.RLK--....
RTE2_Av           --MVTEWNMTTLIKLYKNKg..dRKICDNYRGI.ALLNTTSKLFSRIILN.RIQ--....
RTE3_Av           GEIPEDLTKSVFIALPKKP...gATECELHRTI.SLMSHIAKVLLKILMM.RMK--....
RTE4_Av           QQTPRQFNTNIIIPIPKKG...dKTLMTNYRGI.SLMSIAAKVYNRILLN.RIR--....
RTE_BovB_Av       --WPEDWKTSIFILIPKNG...nAKDCSNYRTI.ALISHASKIMLKIIQR.RLEP-....
SART1_Bommo       GRFPEEWKTGRLVLIPKEGr..pRDQPSGYRPI.VVLSEAGKLLERVVAG.RLVRH....
SLACS_Trybg       EVGRRLQATSLTVLLRKPN....----GKYRPI.GAESVWAKLASHIAIS.RVM--....
Soliton1_Av       --TPSHWHIAKMILLSKTKs..kVIAIDKTRPI.SLLPCFSKIFEKCFLY.HFR-Sw...
Soliton2_Av       ------WKIAKLITLNKLKt..gVPRCDQTRPI.SLLATHSKIFEKIILE.RV-RH....
Soliton3_Av       -RFPDMWKVAKIVTLNKLKa..gTPQPDQTRPI.SLLPAHSKLFEKVLLE.RTR-R....
Soliton4_Av       --------LARIVTLSKLNa..gIHQADQTRPI.SLLPTHSKLFEKIILN.KIRY-....
Soliton5_Av       -LFPEDWKLAKVVPLNKLKa..gIPTSEQTRPI.SLLATHSKIYEKIILN.RV-QE....
Soliton6_Av       -------KHAKVICLSKDG...qYPEVNKLRPI.SLLSNVGKMFERIIHA.RILKW....
Soliton6a_Av      ----ESSKHAKVICLSKDG...lYPSESKLRPI.SLLPNIGKWYERIIHS.RILKW....
Soliton6b_Av      -------KHAKVICLSKDG...iYPEENRLRPI.SLLPNIGKWFERCIHE.QI-QS....
Soliton7_Av       -NFPALWKDTRILLLAKKE...hVCEPKNTRPI.SLLDVFLKTNEKLFQT.RFKDI....
Soliton8_Av       --LPIAWKDSRMILLAKKE...aICLPSLTRPI.SLIGSFLKIGKRLFLT.RFREV....
Soliton9a_Av      --LPVGWKNTRMILLAKKD...sICSPSLTRPI.SLIDSFLKVGERLFLN.RFRDV....
Soliton9b_Av      AVLPNGWKNTRMVLIAKKD...sICLPSLTRPI.SLIDSFLKIGERLFLN.RFRDV....
Ta11_Arath        GFFDERLNETNICLIPKTE...rPRKMAEFRPI.SLCNVSYKVISKVLSS.RL-K-....
Tad1_Neuro        GHFPQRFKDAKVVVLKKPGk.sqQKLAGAWRPI.SLLSNVGKILEALVAK.RL-TQ....
TelKA1_Av         -VPSKSPWASPIVLAPKKD....----GTLRFC.----------------.---ID....
TelKA1a_Av        -SPSKSPWASPVILAPKKD....----GSLRFC.----------------.---ID....
TelKA2_Av         ITPSNSPWASPVVLAPKKD....----GTLRFC.----------------.---ID....
TelKA3a_Av        ITPSKSPWASPVVLAPKKD....----GTMRFC.----------------.---ID....
TelKA3b_Av        ITPSKSPWASPVVLAPKKD....----GTMRFC.----------------.---ID....
TelKA4_Av         -EPCASPYAAPITLQPKKD....----GSLRFC.----------------.---VD....
TERT1_Calb        KIQREQLPCGKIKLIPKRS....-SFRVICVPI.KRSLKLLNKKLELDTL.EKEKRefer
TERT_Giain        RIFWKQVSPGRLSFVYKSN....----GRVRPL.CNFSFCSR-RHRVSLN.SFLRSalqv
TERT_Ratno        QDTWLAMPICRLRFIPKPN....-----GLRPI.VNMSYSMGTRALGRRK.QA-QHftqr
TERT_Schpo        DTQKTTLPPAVIRLLPKKN....-TFRLITNLR.KRFLIKQMGSNKKMLV.STNQTlrpv
Tf2_Schpo         IRESKAINACPVMFVPKKE....----GTLRMV.----------------.---VD....
Tnt1_Tobac        PKGKRPLKCKWVFKLKKDGd..cKLVRYKARLV.----------------.---VK....
TRAS1_Bommo       RYFPKIWKAATVVILRKSGk.dsYTEPKSHRPI.GLLPVLGKLYEKMLVA.RLKYHl...
TRS1_Trybr        GVVPPAWKTRVIIPILKAGk..kAEDLDSYRPV.TLTSCLCKVMERIIAA.RL-R-....
Tx1_Av            --FHPKFLQALLTLLKKKNk..sDGSMKDFRPI.SLMNIDYKILSKVLST.RLR--....
Ty3_Caeel         IRESKSPWSSPVVLVKKKD....----GSIRMC.----------------.-ID--....
Ty3_Yeast         -VPSKSPCSSPVVLVPKKD....----GTFRLC.----------------.---VD....
Vesta1a_Av        -SESHSPYAAPAMLVKKKD....----GTHRFV.----------------.---VD....
Vesta1b_Av        -SESHSPYAAPAILIKKKE....----GSYRFV.----------------.---VD....
Vesta2_Av         -RKSYSPYAAPALLVAKHD....----GSWRMV.----------------.---VD....
Vesta3_Av         IRISQSSYAAPALLVKKKD....----QSWRLV.----------------.---ID....
Vesta4a_Av        --ETNSPYAAPAFIVPRKD....------NRPG.----------------.RLVVD....
Vesta4b_Av        -HESHSPYAAPAFIVPRKA....------NRPG.----------------.RLVVD....
Vesta5_Av         -RPSFSQYSAPILLIKKRD....----GTYRFI.----------------.---VD....
Vesta6a_Av        -IPSTSEWSSPVVLLTKPD....----GTFRFI.----------------.---ID....
Vesta6b_Av        -RPSHSPWSSPVLLKKKPD....----GTFRFL.----------------.---VD....
Vesta6c_Av        ---STSPWSSPALLKKKPD....----GTFRFL.----------------.---VD....
Vesta7_Av         --KSHASWSSPVLLVKKKD....----GTYRFV.----------------.---VD....
Vesta_Pr          -TESHSPYAAPAFLVKKHD....----GTYRFV.----------------.--VD-....
YM40_Marpo        KDESFQFRPSRREFIPKAD....----GKLRSL.GIPSPRDKIVQEVMRR.ILEPVf...
Zepp_Chlvu        GRRCPPLTQGRITLLYKGKg.adRESLASYRPI.TLLNTDYKLAARAIAS.RI-G-....
Rs_AK11|g1345.t1  --VPKQWKETRVLLLAKKE...sICEVMATRPI.SLLDVFLKVDEKLFLT.RFR-Dl...
Rs_AK11|g1707.t1  -------------------....----------.---------------R.YLH--....
Rs_AK11|g1716.t1  -----RSELAHLHFIPKPH....-KPDTPLRPI.---VAAIHAPATQLSK.FLN-Dlla.
Rs_AK11|g2082.t1  --MPDKFKNVRIILLPKKD...aICPPDQTRPI.SLIDSFLKIQERLYLN.RFM-E....
Rs_AK11|g2341.t1  -------------------....----------.----------------.-----....
Rs_AK11|g2527.t1  --PSNSPWASPVVIVKKSD....----GSPRFC.----------------.---ID....
Rs_AK11|g2816.t1  -------------------....----------.----------------.-----....
Rs_AK11|g3047.t1  -------------------....----------.----------------.-----....
Rs_AK11|g3933.t1  -HFPRRWLVAKMILLSKTKt..sIVHINDTRPI.SLLPCFSKLYEKLFLT.HFHQW....
Rs_AK11|g3988.t1  -------------------....----------.----------------.-----....
Rs_AK11|g4115.t1  -------------------....----------.----------------.----R....
Rs_AK11|g4856.t1  ---SYSSWSSPVILVKKKD....----GTYRFV.----------------.---ID....
Rs_AK11|g4859.t1  -------------------....----------.----------------.-----....
Rs_AK11|g5031.t1  ---PDVWKLAKIITLNKLKa..gVPRCDQTRPI.SLLATHSKLFEKIMLE.RIR-L....
Rs_AK11|g5789.t1  ---PNEVELAHLYYLPKAH....-KPGTPLRPI.---ISALKHPTIKISK.FLD--....
Rs_AK11|g5797.t1  ----KHWKTARTICLNKIDt..pAPTTNQLRPI.SMLPIFSKIYGKLFLL.RFH-S....
Rs_AK11|g6037.t1  -------------------....----------.----------------.-----....
Rs_AK11|g6378.t1  -------------------....----------.----------------.-----....
Rs_AK11|g6549.t1  -------------------....----------.----------------.-----....
Rs_AK11|g7002.t1  -------------------....----------.----------------.-----....
Rs_AK11|g7178.t1  -------------------....----------.----------------.YILKK....
Rs_AK11|g7537.t1  -----------MILLAKKD...sICPPSLTRPI.SLLDSFQKIGEKLFLT.RFC-Dl...
Rs_AK11|g8095.t1  --------LAYMYYNPKTH....-KNPITLRPI.---MNTIHAATTGISR.FLD--....
Rs_AK11|g8131.t1  -RPSYSPYAAPALLVAKHD....----VSWRMV.----------------.---VD....
Rs_AK11|g8303.t1  -------------------....----------.----------------.-----....
Rs_AK11|g8671.t1  -------------------....----------.----------------.-----....
Rs_AK11|g8910.t1  ---PDDWKIAKIITLNKLKp..gIPKCEQTRPI.SLLATHSKLFEKVLLR.RIR-H....
Rs_AK11|g8974.t1  -------------------....----------.------GKWLEKIIAE.RIENC....
Rs_AK11|g9104.t1  -------------------....----------.----------------.-----....
Rs_AK11|g9230.t1  ---PSEAKLAHLYYLPKTH....-QLRTPLRPI.---VSGLKHPTIKIST.YIDQ-....
Rs_AK11|g9305.t1  ----ERAKHARGVCLSKDG...vYPTEDRLRSI.SLLPNIGKWFEKIIAE.RVENW....
Rs_AK11|g9515.t1  ------------VILAKKE...pICTPDATRPI.SLLDCHLKVIEKLFLS.RFLKV....
Rs_AK11|g9674.t1  -------YQAKILTLNKLKe..gIPRCEQTRPI.SLLAAYSKLFEKIVLE.RVRF-....
Rs_AK11|g9920.t1  ----KEWKTARTICLNKSDn..pAPTTNQLRPI.SMLPTFSKIYEKLFLL.RFH-N....
Rs_AK11|g10186.t1 -TMPDRWKDSRMLLLAKKD...pICNPGLTRPI.SLLDVFLKVNEKLFQT.RFMNI....
Rs_AK11|g10353.t1 ---PDDWKIAKIITLNKLKs..gIPKCEQTRPI.SLLATHSKLFEKVLLL.RIR-H....
Rs_AK11|g10569.t1 -------------------....----------.----------------.-----....
Rs_AK11|g10714.t1 ------LELAYLYTLPKIH....----KAGIPI.RPIISGLHALVRCISK.FLN--....
Rs_AK11|g10824.t1 --LPEDLTKSIFIALPKKP...gATECELHRTI.SLMSHVTKILLKILMM.RMK--....
Rs_AK11|g10923.t1 --PSTSPWASPVVIVKKHD....----GSPRFC.----------------.---ID....
Rs_AK11|g10925.t1 -------------------....----------.----------------.-----....
Rs_AK11|g11157.t1 --LPSAWKDTRMILLAKKY...sICLPSLTRPI.SLLDSFQKIGEKLFLT.RFR-Dl...
Rs_AK11|g11189.t1 -------------------....----------.----------------.-----....
Rs_AK11|g11755.t1 ----EASKHAKVICLSKYG...lFPTVNNLRPI.SLLPNVGKWYERIIHT.RILNW....
Rs_AK11|g11846.t1 -------------------....-TNPITLRPI.---MNTIHAATTGISR.FLDQ-....
Rs_AK11|g12463.t1 -------------------....----------.----------------.-----....
Rs_AK11|g12719.t1 -------------------....----------.----------------.-----....
Rs_AK11|g12733.t1 ----EASKHAKVICLSKDG...lFPAVNKLRPI.SLLPNVGKWYERIIHT.RILKW....
Rs_AK11|g12812.t1 -RYPDMWKLTKVVTLNKLKa..vIPRCDQTRSI.LLLATHSKLFERIMLE.RLRY-....
Rs_AK11|g13011.t1 ------WNSSKIITLNKLKv..gIPRCNQTRPI.SLLATHSKIFEKVLLD.RIR-T....
Rs_AK11|g13522.t1 -------------------....----------.----------------.-----....
Rs_AK11|g14141.t1 -------------------....----------.----------------.-----....
Rs_AK11|g14334.t1 -------QLAHLYFNPKTY....----KDGIPV.RPIENTIHAPTTNISN.YLDEI....
Rs_AK11|g14588.t1 -------------------....----------.----------------.-----....
Rs_AK11|g14859.t1 -------------------....----------.----------------.-----....
Rs_AK11|g15358.t1 -------------------....----------.----------------.-----....
Rs_AK11|g15445.t1 -------------------....----------.----------------.-----....
Rs_AK11|g15643.t1 -------------------....----------.----------------.-----....
Rs_AK11|g15741.t1 -------------------....----------.----------------.-----....
Rs_AK11|g15841.t1 ---WEKVQLAYLYFIPKPH....-KAGTPLRPI.---LSSMNMPTTRISK.FLD--....
Rs_AK11|g15843.t1 -------------------....-----PVRPI.---ESTIHASTTKISK.FLDKI....
Rs_AK11|g15933.t1 ----------HLYFIPKVH....-KINVPLRPI.---MSFKGSPAINISK.FLN--....
Rs_AK11|g15978.t1 --MPIEWKLAKIKTLNKLKa..gVPKSDQTRPI.SLLATHSKLYEKILLT.RIR-S....
Rs_AK11|g16044.t1 ----KRSKHAKVICISKKG...mYPTVNKLRPI.SLISNIEK--------.-----....
Rs_AK11|g16410.t1 -YIPNEWKNSNIIIFLKSSk..dIDHPSCYHPI.SFLSCLGKHWEKIIKQ.RLMVI....
Rs_AK11|g16814.t1 -------------------....----SNFKFL.SDNLIVTKTLKRMLSN.IVQ--....
Rs_AK11|g16892.t1 -------------------....----------.-----RLKSPTIAISR.WLDGL....
Rs_AK11|g17105.t1 --TPLQWHTAKMILLSKTKs..rIIPIDETRPI.SLLPCFSKLFEKCFLL.HFRRW....
Rs_AK11|g17282.t1 --------IACMYGQPKIH....-KNGYPLRPI.---ISSIGSYNYELSK.YLAGL....
Rs_AK11|g17499.t1 ---STSPWSSPVVLVKKKD....----GTTRFC.----------------.---VD....
Rs_AK11|g17593.t1 -----VWKLAKIITLNKLKa..gVPRCKQTRPI.SLLATHSKLFEKIMLD.RIR-L....
Rs_AK11|g17655.t1 ---------------PKKD....KQHPSSYRPI.SLLSCFGKLLEKIIKQ.RLMLE....
Rs_AK11|g17740.t1 -------------------....----------.----------------.-----....
Rs_AK11|g17898.t1 -RPSSSPWASPVVIVKKKD....----GSPRFC.----------------.---VD....
Rs_AK11|g18194.t1 -------TEGRIVLIHKAG...pKSKPENFRPI.ACLNTCYKLLTGYVTM.YLNQH....
Rs_AK11|g18197.t1 -------TEGRIVLLYKSG...pMSVPANYRPI.ACRNTCYKLLTGFIAA.YLD-Q....
Rs_AK11|g18832.t1 -------------------....----------.----------------.-----....
Rs_AK11|g19222.t1 -----GPYTAPVTLQSKKD....----GSLRFC.----------------.---VD....
Rs_AK11|g19402.t1 ------SELAHLYFNPKTH....----KDGIPV.RPIESTIHASTTKISK.FLDKI....
Rs_AK11|g19523.t1 --FHDGLLNGLLTLLKKESe..fKGTMKNFRPL.SLMNIDYKIITKVLSS.RLK--....
Rs_AK11|g19580.t1 ----------------KTK...yLSDPITLRPI.---MNTIHAATTGISH.FLD--....
Rs_AK11|g19589.t1 -------------------....----------.----------------.-----....
Rs_AK11|g19947.t1 -RFPHDWKVAKVISLNKLKt..gIPSSDQTRPI.SLLATHSKIFEKLLLV.RIR-N....
Rs_AK11|g20013.t1 --------------FYKTG....----TPLRPI.---VSGMNTPTTKISK.MLD--....
Rs_AK11|g20206.t1 -------------------....----------.------GKWLEKIITE.RVENW....
Rs_AK11|g20326.t1 --TPAHWHIAKMILLTKTKg..gIVTLNETRPI.SLLPCFSKIYEKCFLV.HLR--....
Rs_AK11|g20342.t1 ----EKVQLAYLYFIPKPH....-KIGTPLRPI.---VSSLHMPTTGISK.FLD--....
Rs_AK11|g20349.t1 ---PDDWKIAKIITLNKLKs..gIPKCEQIRPI.SLLATHSKLFEKVLLL.RIR-H....
Rs_AK11|g20458.t1 ----RSSKHAKTICLSKDG...mYPEVNKLRPI.SLLSNFGKCFERIIHG.RILDW....
Rs_AK11|g20460.t1 -VIPEEWGKSILIPIPKKG...dLSECANYRTV.SLISHTGKILLTVLLN.RLK--....
Rs_AK11|g20473.t1 -------------------....----------.----------------.-----....
Rs_AK11|g20586.t1 --PSNSPWSSPVLLKRKPD....----GTYRFL.----------------.---VD....
Rs_AK11|g20655.t1 --ESNSPYAAPALMVKKKD....----GSLRLV.----------------.---VD....
Rs_AK11|g20741.t1 -------------------....----------.----------------.-----....
Rs_AK11|g20970.t1 ------TRCSVLFCQPKVQ....----KTVCLI.HSVISTTNSYNYNLSK.YMT-Dll..
Rs_AK11|g21306.t1 ---STSPWSSPVVLVKKKD....----GTTRFC.----------------.---VD....
Rs_AK11|g21325.t1 -RPSQSPWSSPVVLQKKKD....----GTWRFC.----------------.---ID....
Rs_AK11|g21332.t1 -------------------....-----PFRPI.---VASTNGPTQQLSR.LLD--....
Rs_AK11|g21389.t1 -RPSNSPWSPPVIIHKKKD....----GGIRFL.----------------.---VD....
Rs_AK11|g21392.t1 -------------------....----------.----------------.-----....
Rs_AK11|g21393.t1 -YIPTKWKTANIILIMKPKk..dKQHPSSYRPI.SLLSCLGKLLEKIIKQ.RLMLE....
Rs_AK11|g21405.t1 --------LAHLYFNPKTH....----KDGIPV.RPIENTIHAPTTNISN.YLDE-....
Rs_AK11|g21409.t1 ------LELAHLYSIPKVH....-KPQIPIRPI.VAGIHASVTFVSKLLN.DLL-Ap...
Rs_AK11|g21467.t1 ----------HLYYNPKDH....-KLGEPLRPT.---VSGMKSPLSKIAS.FLD--....
Rs_AK11|g21605.t1 -------------------....----------.----------------.-----....
Rs_AK11|g21716.t1 ---STSSSLSVLYGQPKVH....-KTGYPLRPI.---ISTIVSYNYSLSK.YLA--....
Rs_AK11|g21809.t1 -------------------....----------.----------------.-----....
Rs_AK11|g21810.t1 -------------------....----ANYRTI.SLINHTGKILLTVLLN.RLK--....
Rs_AK11|g21882.t1 -------------------....----------.----------------.-----....
Rs_AK11|g21909.t1 -------------------....----------.----------------.-----....
Rs_AK11|g22088.t1 -------------------....----------.-----DWKWFERCIHE.QIQAW....
Rs_AK11|g22149.t1 -------------------....----------.----------------.-----....
Rs_AK11|g22186.t1 -------------------....----------.--------------LK.LYN-H....
Rs_AK11|g22213.t1 -------------------....----------.----------------.-----....
Rs_AK11|g22253.t1 -------------------....----------.----------------.-----....
Rs_AK11|g22265.t1 ------LELAHLYFIPKSH....-KPDYSLRSI.---VAAIHAPTTMMSQ.YLN--....
Rs_AK11|g22358.t1 -------------------....----------.----------------.-----....
Rs_AK11|g22382.t1 -------------------....----------.----------------.-----....
Rs_AK11|g22753.t1 ------VELAHLFYLSKAH....-KPGTPLRSI.---VSGLKHPTIKISR.FLD--....
Rs_AK11|g22811.t1 ---------PHLYYNPKDH....-KIGEPLRPI.---VSEIKSLLAKLSS.FLG--....
Rs_AK11|g22812.t1 ---------------DKAG....----TSLRPI.---VSSMNMPKIGISK.FSN--....
Rs_AK11|g22879.t1 -------------------....----------.----------------.-----....
Rs_AK11|g22898.t1 ------VRLSYMYFNPKPH....-KAGTPLRPI.---MNTIKAVTRPISD.FLD--....
Rs_AK11|g22899.t1 -VIPKEWGKSILVPIPKKG...dLSECSNYRTI.SLIKHTSKILLVILLN.RIK--....
Rs_AK11|g22913.t1 -------------------....----------.----------------.-----....
Rs_AK11|g22982.t1 -----KTELAYMYFLPKSH....-KEGTPLRPI.---INTIHAATTQISK.FLDQS....
Rs_AK11|g23028.t1 --ASKSPYAAPVLFAKKKD....----DTLRMC.----------------.---VD....
Rs_AK11|g23076.t1 --FPPHWKVAKMILLPKTKs..nIVKVEETRPI.SLLPCFSKLYEKIFLV.QFRKW....
Rs_AK11|g23125.t1 -------------------....----------.----------------.-----....
Rs_AK11|g23260.t1 -------------------....EKEGTPLRPI.---VSGIYAPATGISK.MLDK-....
Rs_AK11|g23502.t1 -------------------....----------.----------------.-----....
Rs_AK11|g23503.t1 -----EWKTARTICLNKSEn..pAPTTNQLRLI.SMLPTFSKIYEKLFLT.RFN-S....
Rs_AK11|g23564.t1 --PSASPWASPVILAPKKD....----GTLCFC.----------------.---VD....
Rs_AK11|g23612.t1 ---PNEVELAHLYYLPKAH....-KPGTPLRPI.---ISGLKHPTIKISK.FLD--....
Rs_AK11|g23683.t1 --PSNSAWASPVVIVKKHD....----GSPRFC.----------------.---ID....
Rs_AK11|g23747.t1 -------------------....----------.----------------.-----....
Rs_AK11|g23777.t1 --IVKKFKEVRMVLLAKKS...aICVPDQTRPI.SLLYSFLKVQEKLFLN.RFVQV....
Rs_AK11|g24106.t1 ----------HLYYNPKDH....-KINEPLRPI.---VSGMKSPLAKLSS.FLD--....
Rs_AK11|g24108.t1 ---STSSSLATMYGQPKVH....-KLNYPLRPI.---ISSIGSYNHELSK.YLAE-....
Rs_AK11|g24124.t1 -------------------....----------.----------------.---ID....
Rs_AK11|g24181.t1 -------------------....----------.----------------.-----....
Rs_AK11|g24236.t1 -------KIAKGICLSKEG...aFPTEDRLRSI.SLLPNLSKIFEKIVAK.RIEKW....
Rs_AK11|g24265.t1 -------------------....----------.----------------.-----....
Rs_AK11|g24294.t1 -------------------....----------.---------------T.RFCVD....
Rs_AK11|g24296.t1 -HFHEGFLNALRTLLKKDDn..nNGSLKNYRPL.SLMNIDYKILSKVLSI.RLR--....
Rs_AK11|g24395.t1 ---PPHWHVAKMILLSKTKt..nIVNVCDTRLI.LLLPYFSKLYEKIFLI.QLH-K....
Rs_AK11|g24421.t1 --WPSDWKKSIFIMIPKNR...nVKDCSNYRTA.ALISHTCKIMLKVVQR.RLQ--....
Rs_AK11|g24465.t1 -------------------....----------.----------------.-----....
Rs_AK11|g24466.t1 -------------------....----------.----------------.-----....
Rs_AK11|g24648.t1 ---------GQLYFNPKTH....----KVYFSI.RPIESTIHVATTKISK.FLDKI....
Rs_AK11|g24694.t1 -------ELAYLYALPKVH....----KPGIPI.RPIVSGLHGPASLVSK.FLN--....
Rs_AK11|g24734.t1 -----SSKHAKVVCLSKDG...fYPRVDKLRPI.SLLSNLGKCFERIIHA.RILKW....
Rs_AK11|g24781.t1 -------------------....----------.--------LLSKTKSK.WIN--....
Rs_AK11|g24827.t1 -----KSVLAHLYFNPKTH....-KIGIPVRPI.---ENTIGAPTTNISD.FLDEI....
Rs_AK11|g24854.t1 --PSTSPWCSPVVLVRQKD....----GSTRFC.----------------.---VN....
Rs_AK11|g24944.t1 ----EASKHAKVICLSKDG...lYPAENKLRPI.SLLPNIGKWYERIIHN.RIIK-....
Rs_AK11|g24986.t1 -------------------....----------.----------------.-----....
Rs_AK11|g24987.t1 -------------------....----------.----------------.-----....
Rs_AK11|g25070.t1 ---SNSQYASPILLIKKRD....----GSYRFI.----------------.---VD....
Rs_AK11|g25167.t1 -------------------....----------.----------------.-----....
Rs_AK11|g25226.t1 -----EWKLASTIYLNKSDn..pAPATNQLRPI.SMLPVFSKVYE-----.-----....
Rs_AK11|g25294.t1 -------ELAHLYFNPKTH....-KDSIPVRPI.---ENTIHASTTKISK.FLDKI....
Rs_AK11|g25295.t1 -------------------....----------.----------------.-----....
Rs_AK11|g25378.t1 ---VEEWNLAILIKLFKKG...dKQLCDNYRGI.SLVSVTSKLLSRIILN.RIQ--....
Rs_AK11|g25406.t1 -------ELAHLYFNPKTH....-KDGIPVRPI.---ENTIHASTKKVSK.FLDKI....
Rs_AK11|g25504.t1 ---SHSQYSAPVLLIKKRD....----GSYRFI.----------------.---VD....
Rs_AK11|g25516.t1 -YVPNGWEKANIILLLKPNe..dKQQPSSYRPI.SLLSCLGKRLEKIMKQ.RLMNI....
Rs_AK11|g25536.t1 ------VQLAYLYFIPKPH....-KVGTPLRPI.---VSSMNMPTTGISK.FLD--....
Rs_AK11|g25537.t1 -------------------....----------.----------------.-----....
Rs_AK11|g25622.t1 ---SHSQYSAPVLLIKKRD....----GSYRFI.----------------.---VD....
Rs_AK11|g25717.t1 --MVKEWNLAILIKLFKKG...dKQLCDNYRGI.SLLSVTSKLFSRIILN.RIQ--....
Rs_AK11|g25720.t1 --ESNSPYAAPALLVKKKD....----NSFRFV.----------------.---VD....
Rs_AK11|g25731.t1 -------------------....----------.---------------D.RIRLR....
Rs_AK11|g25801.t1 ----TGSYPGRLYGLPKIH....-KESVPLRPV.---LSSIGTFNYGLAK.ALSQIls..
Rs_AK11|g25851.t1 -----KVQLAYLYFIPKPH....-KAGTPLRPI.---VSSMNMPTTGISM.FLD--....
Rs_AK11|g25854.t1 -------------------....----------.----------------.-----....
Rs_AK11|g25899.t1 -------ELAYLYTLPKIH....----KAGIPI.RPIISGLHAPVRCISK.FLN--....
Rs_AK11|g25916.t1 --ESHSPYAAPAILVKKKD....----DSYRFV.----------------.---VD....
Rs_AK11|g25918.t1 -------------------....----------.--------MPTTGISK.FLD--....
Rs_AK11|g26022.t1 -RPSYSPYAAPALLAAKHD....----GSWRMV.----------------.---VD....
Rs_AK11|g26238.t1 -------------------....----------.----------------.-----....
Rs_AK11|g26240.t1 --RSQSPWASPVLLVKKHD....----GSPRFV.----------------.---VD....
Rs_AK11|g26289.t1 -HIPNIWKKANIILLLKKKk..dKKQPSSYRPI.SLLSCVGKILEKIIKQ.RMTKE....
Rs_AK11|g26328.t1 ---PKQWKDIRVLLPDKNE...sICDVTTTRPI.SLLDVFLKVDEKLFLT.RFN-D....
Rs_AK11|g26370.t1 -------------------....----------.----------------.-----....
Rs_AK11|g26374.t1 -------------------....----------.----------------.-----....
Rs_AK11|g26416.t1 -------------------....----------.----------------.-----....
Rs_AK11|g26439.t1 --MVKEWSVTTLIRLYKNKg..dKKIRDNYRGI.ALLNITSKIFSRIIHN.RIQ--....
Rs_AK11|g26486.t1 --ESTSPWSSPIVLVKKKD....----KTMRFC.----------------.---ID....
Rs_AK11|g26544.t1 -------------------....----------.----------------.-----....
Rs_AK11|g26680.t1 -------------------....----------.----------------.-----....
Rs_AK11|g26696.t1 -------SSATLIRLYKNKg..dKKLCDNYRGI.SLLSVTGKIFSRIILN.RIQ--....
Rs_AK11|g26698.t1 ---STSPWSSPVVLVKKKD....----GTTRFC.----------------.---VD....
Rs_AK11|g26734.t1 -----------LYYNPNDH....-KIGEPLRPI.---VSGIKSPLAKLSS.FLD--....
Rs_AK11|g26798.t1 --IPTKWKTANIILIMKPKk..dKQHPASYRPI.RLLSYLGKLLEKIIKQ.RLILE....
Rs_AK11|g26819.t1 ------STPGRLYGLPKIH....-KQDKPLRPV.---LSSIGTYNYGLAK.ALKKMls..
Rs_AK11|g26823.t1 -----KLKLAYLYTLPKIH....----KPGIPI.RPIISGLHAPVSCISK.FLN--....
Rs_AK11|g26856.t1 -------------------....----------.----------------.-----....
Rs_AK11|g26887.t1 ---PVGSQPGKAYGLPKIH....-KDGVPLRPI.---ISACGTFNYKLSK.LLANKl...
Rs_AK11|g26962.t1 --ESTSPWSSPIVLVKKKD....----KTMRFC.IPWSSPIVLVKKKDKTmRFCID....
Rs_AK11|g26975.t1 ---PNEAELAHLYYLPKAH....-KPGTPLRPI.---ISGLKHPTVKISK.YLD--....
Rs_AK11|g26987.t1 -------------------....----------.----------------.-----....
Rs_AK11|g27063.t1 -------------------....----------.----------------.-----....
Rs_AK11|g27076.t1 ------WTLAIIITLNKLK....-----QHIPN.---------FLRKMLE.RIR-L....
Rs_AK11|g27114.t1 -RPSYSPYAAPALLVAKHD....----GTWRMV.----------------.---VD....
Rs_AK11|g27154.t1 -------------------....----------.----------------.-----....
Rs_AK11|g27161.t1 -------------------....----------.----------------.-----....
Rs_AK11|g27515.t1 ---PSEANLARLYYLPKTH....-KPGTPLRSI.---VSGLKHPTIKIST.YLDQL....
Rs_AK11|g27529.t1 -HIPNIWKNTNIILLLKKKk..dKKQPSSYRPI.SFLSCIGKILEKIIKQ.RMAKE....
Rs_AK11|g27554.t1 ---VADWTLAIIIRLYKNKg..dKKICDNYRGI.SLLVVASKIFTRVILN.RIQ--....
Rs_AK11|g27566.t1 -------------------....----------.----------------.-----....
Rs_AK11|g27571.t1 ----NGPYAAPVTLQPKKD....----GSLRFC.----------------.---VD....
Rs_AK11|g27598.t1 ---PNEVKLAHLYYLPKVH....-KLGTPLRPI.---VSGLKHPTIKISK.LLDGL....
Rs_AK11|g27651.t1 ----NDVELAHLYYLLKAH....-KPGTPLRPI.---VAGLKHPTIKISK.LLD--....
Rs_AK11|g27659.t1 --------LSVFYGLPKIH....----KTGYPI.RPIISTIGSFQYELSK.YLA--....
Rs_AK11|g27726.t1 --TPSAWNDVRMLLLAKKD...pICTPSLTRPI.SLLDVFLKINEKAFLT.RFQNI....
Rs_AK11|g27731.t1 -------------------....----------.----------------.-----....
Rs_AK11|g27824.t1 ---SISPWSSPVVLVKKKD....----GTHRFC.----------------.---VY....
Rs_AK11|g27843.t1 -------------PVPKPH....-KAGTPLRPI.---VSSMNMPTTGISK.FLD--....
Rs_AK11|g27846.t1 ---PRGSQCARMYGLAKTH....-KTGLPLRPV.---MSAIGSYNYKLGK.LIANKl...
Rs_AK11|g27862.t1 -------KIAKTICLSKEG...mYPPEHKLRPI.SLLPNLAKWFERIIHS.RILQW....
Rs_AK11|g27889.t1 -YIPTKWKTANVILRMKPKk..dKQHPSSYRPI.SLLSCLGKLLETIIKQ.RIMLE....
Rs_AK11|g27996.t1 -------------------....----------.----------------.-----....
Rs_AK11|g28003.t1 -------------------....----------.----------------.-----....
Rs_AK11|g28022.t1 -RIPLEVKQNKTVLIPKGTt..cLDDIKNWRPI.TIASMILRLYNKVIGY.RMNKV....
Rs_AK11|g28064.t1 --IVEDWATAILIRLYKNKg..dKKICDNYRGI.SLLVVTSKIFSRIILN.RVQ--....
Rs_AK11|g28226.t1 --LPVAWKDTRMILLAKKK...sICSPAETRPI.SLLDIFQKVGEKLFLT.RFQ-Dv...
Rs_AK11|g28414.t1 ---PNEVELAHLYYLPNAH....-KPGTPLRPI.---VSGLKHPTIKISK.FLD--....
Rs_AK11|g28424.t1 -------------------....----------.----------------.-----....
Rs_AK11|g28428.t1 -------------------....----------.----------------.-----....
Rs_AK11|g28489.t1 -----KTELAYMYFLPKSH....-KEGTPLRPI.---INTIHAATTQISK.FLDQS....
Rs_AK11|g28502.t1 ---SYSSWSSPVILVKKKD....----GTYRFV.----------------.---ID....
Rs_AK11|g28522.t1 --ESHSPYAAPAILIKKKD....----SSYRFV.----------------.---VD....
Rs_AK11|g28562.t1 -----------LCYNPKDH....-KIGEPLRPI.---VSGMKSPLAKIST.FLD--....
Rs_AK11|g28576.t1 -------------------....----------.----------------.-----....
Rs_AK11|g28656.t1 ---SHSQYSAPVLLIKKHD....----GSYRFI.----------------.---LD....
Rs_AK11|g28713.t1 -QWPKDWKRSIYIPIPKKG...sAKECSNYRTI.ALISHASKIMLTILQA.RLE--....
Rs_AK11|g28780.t1 -------------------....----------.----------------.-----....
Rs_AK11|g28799.t1 -------ELAHLYFNPKTH....-KHSIPVRPI.---------ENKILRP.IFDDK....
Rs_AK11|g28834.t1 --------LAYMYYNPKTH....-KNPITLRPI.---MNTIHAATTGISR.FLD--....
Rs_AK11|g28835.t1 ---HDGFLNGLLTLLKKGSe..fKGTMKSFRPL.SLMNIDYKIITKVLSS.RLK--....
Rs_AK11|g28933.t1 -------------------....----------.----------------.-----....
Rs_AK11|g29002.t1 -------------------....----------.----------------.-----....
Rs_AK11|g29096.t1 ---------GHYHGLPKPH....-KPNTPLRPI.---IACINGPTTLISK.FLNAL....
Rs_AK11|g29101.t1 ---------GHYHGLPKPH....-KPNTPLRPI.---IACINGPTTLISK.FLNAL....
Rs_AK11|g29103.t1 --PSNSPWASPVVIVKKSD....----GSPRFC.----------------.---ID....
Rs_AK11|g29129.t1 ----EKVQLAYLYFIPKPH....-KAGTPLRPI.---VSSMHMPTTGISK.FLD--....
Rs_AK11|g29151.t1 --ESNSPYAAPAFIVPRKD....------GRPG.----------------.RLVVD....
Rs_AK11|g29166.t1 --ESTSPWSSPIVLVKKKD....----KTMRFC.----------------.---ID....
Rs_AK11|g29350.t1 -------------------....----------.----------------.-----....
Rs_AK11|g29389.t1 -------------------....----------.----------------.-----....
Rs_AK11|g29453.t1 ---LKKFKEVRMIFLAKKN...aVCSPDQTRPI.SLLDSFLKVQEKLFHN.RFLKI....
Rs_AK11|g29531.t1 -------------------....----------.----------------.-----....
Rs_AK11|g29544.t1 ---PDFWKLAKIVTLNKLNa..gVPRSDQTRPI.SLLATHSKVFEKVLLE.RVS-N....
Rs_AK11|g29548.t1 ----------------KLH....-KENCPLRPV.---MSAIKTVNYGLGK.MLTSR....
Rs_AK11|g29557.t1 -----KSELAHLYFNPKTH....-KDDIPVRPI.---ENTMRAPTTKISN.FLD--....
Rs_AK11|g29597.t1 -------------------....-----SYRFI.----------------.---VD....
Rs_AK11|g29609.t1 ----NEVELAHLYYLPKAH....-KPGTPLRPI.---ISGLKHPTIKISK.FLD--....
Rs_AK11|g29651.t1 -------------------....----------.---------YNHELSK.YLY-D....
Rs_AK11|g29706.t1 --ESTSPWSSPIVLVKKKD....----KTMRFC.----------------.---ID....
Rs_AK11|g29723.t1 ----KDWTTAILIRLYKNKg..dKKICDNYRGI.SLLVVTSKIFSRIILN.RVQ--....
Rs_AK11|g29792.t1 -------------------....----------.----------------.-----....
Rs_AK11|g29797.t1 -------------------....----------.----------------.-----....
Rs_AK11|g29851.t1 -RIDASPWAAPIVPIKKPN....----GKIRIC.----------------.---GD....
Rs_AK11|g29891.t1 -RFKPDFLRALLTLLKKKNk..fDGQMKDFRPL.SLMNIDYKILSKVLST.RLR--....
Rs_AK11|g29931.t1 --ESNSPYAAPAFIVPRKD....------NRPG.----------------.RLVVD....
Rs_AK11|g29991.t1 --ESHSPYAAPAILVKKKD....----GSFRFV.----------------.---VD....
Rs_AK11|g30005.t1 -------------------....----------.----------------.-----....
Rs_AK11|g30041.t1 -------------------....----------.--------MPTTGISK.FLD--....
Rs_AK11|g30094.t1 --PSTSSWASPVILVPKKD....----GSLRFC.----------------.---ID....
Rs_AK11|g30097.t1 --ESTSLWSSPIVLVRKKD....----GSVRFC.----------------.---ID....
Rs_AK11|g30128.t1 ----RSSKHAKTICLSKDG...mYPEVNKLRPI.SLLSNFGKCFERIIHG.RILKW....
Rs_AK11|g30142.t1 --ESNSPYAAPAMLIKKKD....----NSYRFV.----------------.---VD....
Rs_AK11|g30143.t1 -----------------KD....----GSLRFC.----------------.---ID....
Rs_AK11|g30144.t1 -------QLAHLYFNPKTH....----KDGVPV.RPIENTINAPTTNISN.YLDEI....
Rs_AK11|g30200.t1 --PCNSPYAAPITLQPKKD....----GSLRFC.----------------.---VD....
Rs_AK11|g30211.t1 -------ELAHLYFNPKTH....----KDGIPV.RPIESTIHASTTKISK.FLDKI....
Rs_AK11|g30269.t1 -------IPARLYGLPKVHkitiENEKVCNVPL.RSIVSCIQSYNYRLGK.FLAGI....
Rs_AK11|g30296.t1 ------PYAAPAFIVPRKD....------NRPS.----------------.RLVVD....
Rs_AK11|g30319.t1 -------------------....----------.----------------.-----....
Rs_AK11|g30338.t1 -----KIELAYMYFLAKPQ....-KKGTPLRPI.---INTIHAVTARISK.FLDQK....
Rs_AK11|g30378.t1 ---STSSSLAVLYGQPKIH....-KLNYPLRPI.---ISSVGAYNYELSK.YLS--....
Rs_AK11|g30395.t1 -RPSNSPWSSPVIIHKKKD....----GGIRFL.----------------.---VD....
Rs_AK11|g30454.t1 -------------------....----------.----------------.-----....
Rs_AK11|g30463.t1 -------------GQPKLH....-KANHPMRIV.--TCSRDTILSPIS-R.F----....
Rs_AK11|g30505.t1 ---PDFWKLAKIITLNKLNa..gVPRPDQTRPI.SLLATHSKLFEKVLLE.RVN-T....
Rs_AK11|g30529.t1 ---DKNWKQARTICFNKVDs..pAPTTQQLRPI.SLLPVMGKIYERLFLF.RFQKW....
Rs_AK11|g30557.t1 --LPEDLTKSIFIALPKKP...gATECELHRTI.SLMSHVTKILLKILMM.RMK--....
Rs_AK11|g30565.t1 --ESTSPWSSPIVLVKKKD....----KTMRFC.----------------.---ID....
Rs_AK11|g30572.t1 --PSASPWASPVILAPKKD....----GTLRFC.----------------.---VD....
Rs_AK11|g30607.t1 -------------------....----------.----------------.-----....
Rs_AK11|g30621.t1 -----KSKHAKVICLSKDG...lYPAVDKLRPI.SLLSNFGKCFERIIHA.RILKW....
Rs_AK11|g30635.t1 ----ISPWSSPIVLVRKKD....----GSVRFC.----------------.---ID....
Rs_AK11|g30680.t1 -------------------....----------.----------------.-----....
Rs_AK11|g30689.t1 -----TVQLAYLYFIPKPH....-KAGTPLRPI.---VSSMSMPTTGISK.FLD--....
Rs_AK11|g30705.t1 -RPSYSPYAAPVLLVAKHD....----GTWRMV.----------------.---VD....
Rs_AK11|g30763.t1 ---PSEAKLAHLYYLPKTH....-KPGTPLRSI.---VSGLKHPTIKIST.YLD--....
Rs_AK11|g30767.t1 -------------------....----------.----------------.-----....
Rs_AK11|g30863.t1 -----------------LH....-KIDTPMRIV.---TCSRDTITSPISQ.FIF--....
Rs_AK11|g30864.t1 --------AAPIVPIKKPN....----GKIRIY.----------------.---GD....
Rs_AK11|g31008.t1 -------------------....----------.------RKWFERCIHE.QIQAW....
Rs_AK11|g31042.t1 ----TGSYPGRLYGLPKIH....-KENVPLRPV.---LSSIGTFNYGLAK.ALSQIls..
Rs_AK11|g31086.t1 -------------------....----------.----------------.-----....
Rs_AK11|g31130.t1 ---NKNWKQARTICLNKVEn..pVPTTNQLRPI.PLLPAFSKIYKKLFLL.RFDKW....
Rs_AK11|g31152.t1 -------------------....----------.----------------.-----....
Rs_AK11|g31215.t1 ---LKKFKEVRMIFLAKKN...aVCSPDQTRSI.SLLDSFLKVQEKLFHN.RFLKI....
Rs_AK11|g31270.t1 --PSASPWASPVILVPKKD....----GTLRFC.----------------.---VD....
Rs_AK11|g31301.t1 -------------------....----------.----------------.-----....
Rs_AK11|g31341.t1 --------LPHLYYNPKDH....-KIGEPLRPI.---VSGIKSPLAKISS.FLD--....
Rs_AK11|g31383.t1 -------------------....----------.----------------.-----....
Rs_AK11|g31424.t1 -----KSELAHLYFNPKTH....-KDGIPVRPI.---------ENKILRP.IFDDK....
Rs_AK11|g31455.t1 -----KSELAHLYFNPKTH....----KDGIPV.RPIENTMRAPTTNISN.FLD--....
Rs_AK11|g31462.t1 -------------------....----------.----------------.-----....
Rs_AK11|g31494.t1 -------------------....--------PV.RPIESTIHASTTKISK.FLDKI....
Rs_AK11|g31531.t1 --PSHSPWASPVVIVKKRD....----GSPRFC.----------------.---ID....
Rs_AK11|g31585.t1 -------ELAHLYFIPKPH....-KIGTPLRPI.---VSSIKAAATGVSH.FLDIL....
Rs_AK11|g31594.t1 -------------------....----------.--------MPTTGISK.FLD--....
Rs_AK11|g31635.t1 --TPAHWHIAKMILLTKTKs..gIVTLDETRPI.SLLPCFSKIYEKCFLV.HLRK-....
Rs_AK11|g31681.t1 -----KSELAHLYFNPKTH....----KDGIPV.RPIENTMRAPTTNISN.FLD--....
Rs_AK11|g31754.t1 -------------------....----------.----------------.-----....
Rs_AK11|g31780.t1 -RPSNSPWSSPVIIHKKKD....----GGIRFL.----------------.---VD....
Rs_AK11|g31791.t1 -------------------....----------.----------------.-----....
Rs_AK11|g31838.t1 --PSKSPWASPVILVPKKD....----GSLRFC.----------------.---VD....
Rs_AK11|g31851.t1 ---PSGSRLARLYGLPKLH....-KENCPLRPV.---MSAIKTVNYGLGK.MLTSR....
Rs_AK11|g31854.t1 -----MWKKANIILLLKPNk..gKQQPSSYRPI.SLLSCLGKLLERIIKQ.RLLLE....
Rs_AK11|g31858.t1 -------------------....----------.----------------.-----....
Rs_AK11|g31860.t1 -------------------....----------.----------------.-----....
Rs_AK11|g31902.t1 -------------------....----------.----------------.-----....
Rs_AK11|g31941.t1 --PSTSPWSSPVILKKKPD....----GAYRFL.----------------.---VD....
Rs_AK11|g32036.t1 --MPEKWKDVRMAILAKKE...pICTPDATRPI.SLLDCHLKVIEKLFLS.SFLKV....
Rs_AK11|g32077.t1 -RPSNSPWSSPVIIHKKKD....----GGIRFL.----------------.---VD....
Rs_AK11|g32086.t1 ---PDVWKLAKIITLNKLKa..gVPRCEQTRPI.SLLATHSKLFEKIMLD.RIRL-....
Rs_AK11|g32131.t1 -------------------....----------.----------------.-----....
Rs_AK11|g32162.t1 --ESNSPYAAPAFIVPRKD....---NHPGRLV.----------------.---VD....
Rs_AK11|g32683.t1 ------LELAYLYTLPKIH....----KAGIPI.RPIISGLHAPVRCISK.FLN--....
Rs_AK11|g32693.t1 -------------------....----------.----------------.-----....
Rs_AK11|g32729.t1 -------------------....----------.----------------.-----....
Rs_AK11|g32740.t1 -------------------....----------.----------------.-----....
Rs_AK11|g32848.t1 ------VQLAYLYFIPKPH....-KAGTPLRPI.---VSSMSMPMTGISK.FLD--....
Rs_AK11|g32893.t1 --GSTSPWASPVILKKKPD....----GTYRFI.----------------.---VD....
Rs_AK11|g33006.t1 -------------------....----------.----------------.-----....
Rs_AK11|g33124.t1 --MAKAWSITTLIRLYKNKg..dKKVCDNYRGI.ALLNATSKIFSRIILN.RIQ--....
Rs_AK11|g33132.t1 -------------------....----------.----------------.-----....
Rs_AK11|g33133.t1 -------------------....----------.----------------.-----....
Rs_AK11|g33154.t1 --ESTSPWSSPIVLVKKKD....----KTMRFC.----------------.---ID....
Rs_AK11|g33155.t1 --PSASPWASPVILAPKKD....----GTLRFC.----------------.---VD....
Rs_AK11|g33191.t1 -----SPCSSPIVLVRKKD....----GSVRFC.----------------.---ID....
Rs_AK11|g33214.t1 ---SHSQYSAPILLIKKRD....----GAYRFI.----------------.---VD....
Rs_AK11|g33226.t1 ------SVLAHLYFNPKTH....-KIGIPVRPI.---ENTIGAPTTNISD.FLD--....
Rs_AK11|g33271.t1 -------------------....----------.----------------.-----....
Rs_AK11|g33285.t1 --------LSVFYGLPKAH....-KIGYPIRPI.---ISTIGSYQYELSK.YLAKAi...
Rs_AK11|g33301.t1 -------------------....----------.----------------.-----....
Rs_AK11|g33345.t1 --WPQDWKTSIFIPIPKNG...nSKDCSNYRTI.ALISHASKIMLKIIQR.RLE--....
Rs_AK11|g33426.t1 -------------------....----------.----------------.-----....
Rs_AK11|g33431.t1 -------------------....----------.----------------.-----....
Rs_AK11|g33481.t1 ----YSNYAAPAMLVPKKD....----NAWRMV.----------------.---VD....
Rs_AK11|g33503.t1 ---VKEWSSATLIRLYKNKg..dKKLCDNYRGI.SLLSVTGKIFSRIILN.RIQ--....
Rs_AK11|g33534.t1 ----TGSRTPEAYFLVKVH....-KTDQPVRPI.---ISSYNSYNYNTAK.RLA--....
Rs_AK11|g33606.t1 -------------------....----------.----------------.-----....
Rs_AK11|g33717.t1 ---PNEVELAHLYYLPKAH....-KPGTPLRPI.---ISGLKHPTIKISK.YLD--....
Rs_AK11|g33817.t1 -------------------....----------.----------------.-----....
Rs_AK11|g33984.t1 -------ELAHLYFNPKTH....----KDGIPV.RPIESTIHASTTKISK.FLDKI....
Rs_AK11|g34065.t1 ----ISPWSSPIVLVRKKD....----GSVRFC.----------------.---ID....
Rs_AK11|g34214.t1 -------------------....----------.----------------.--CVD....
Rs_AK11|g34293.t1 --MVKEWNLAIWIKLFKKG...nKQLCDNYRGI.SLLSVTSKPFSRIILN.RIQ--....
Rs_AK11|g34350.t1 -------------------....----------.----------------.-----....
Rs_AK11|g34364.t1 -RPSYSPYAAPALLVAKHD....----GTWRMV.----------------.---VD....
Rs_AK11|g34367.t1 --ESNSPYAAPAILVKKKD....----NSYRFV.----------------.---VD....
Rs_AK11|g34408.t1 -----SLRLNYLYFVPETH....-KGQIPVRPI.---MVCNDGPTMAIAR.YIT--....
Rs_AK11|g34533.t1 -------------------....REDLKNYRPI.ALLPTIYKLFTKVLVN.RMT--....
Rs_AK11|g34634.t1 -------------------....----------.----------------.-----....
Rs_AK11|g34727.t1 -------------------....----------.----------------.-----....
Rs_AK11|g34750.t1 -------------------....----------.----------------.-----....
Rs_AK11|g34770.t1 --PSHSPWSSPVVLLKKPN....----GEFRFI.----------------.---ID....
Rs_AK11|g34834.t1 -RPSYSPYAAPALLVAKHD....----GTWRMV.----------------.---VD....
Rs_AK11|g35144.t1 ----NGPYAAPVTLQPKKD....----GSLRFC.----------------.---VD....
Rs_AK11|g35306.t1 ---PTQWKQSSTIIIPKKG...dREDLKNYRPI.ALLPTIYKLFTKVLVN.RMA--....
Rs_AK11|g35333.t1 -----TVQLAYLYFIPKPH....-KAGTPLRPI.---VTPMNMPTTGISK.FLD--....
Rs_AK11|g35431.t1 -------------------....----------.----------------.-----....
Rs_AK11|g35438.t1 --WPQDWKTSLLIPIPKNG...nAKDCSNYRTI.ALISHASKIMLTIIQR.RLE--....
Rs_AK11|g35485.t1 --LPSAWKDTRMILLAKKD...sICLPSLTRPI.SLLDSFQKIGEKLFLT.RFR-Dl...
Rs_AK11|g35705.t1 ---STSPWSSPVVLVKKKD....----GTTRFC.----------------.---VD....
Rs_AK11|g35905.t1 -YIPSMWEKANIILLPKPNk..dKHQPSSYRPI.SLLSCLGKLLERIIKQ.RLLLE....
Rs_AK11|g35968.t1 -------------------....----------.----------------.-----....
Rs_AK11|g36495.t1 -------------------....----------.----------------.-----....
Rs_AK11|g36846.t1 -------ELAHLYFNPKTH....----KDGIPV.RPIESTIHASTTKISK.FLDKI....
Rs_AK11|g36950.t1 --PCNSPYAAPITLQPKKD....----GTLRFC.----------------.---ID....
Rs_AK11|g37018.t1 ----EKIQLAYLYFIPKPH....-NTGTPLRPI.---VSSMNMPTTRISK.FLG--....
Rs_AK11|g37049.t1 -------------------....----------.----------------.-----....
Rs_AK11|g37116.t1 ----EDWSTAIIIRLFKNKg..dKRDCGNYRGI.SLLPVASKVFSRLILN.RVQ--....
Rs_AK11|g37217.t1 ------LELAYLYTLPKIH....----KSGIPI.RPIISGLHAPVRCISK.FLN--....
Rs_AK11|g37299.t1 -------------------....----------.----------------.-LN--....
Rs_AK11|g37391.t1 --------LAKIITLNKLKa..gVPRCEQTRPI.SLLATHSKLFEKIMLE.RIR-L....
Rs_AK11|g37395.t1 ------PWSSPVVSVKKKD....----GTTRLC.----------------.---VD....
Rs_AK11|g37634.t1 -------------------....----------.----------------.-----....
Rs_AK11|g37667.t1 -------WAAPIVIVPKPN....----GKVRIC.----------------.---AD....
Rs_AK11|g37681.t1 -------------------....----------.----------------.-----....
Rs_AK11|g37876.t1 --IPTQWKQSSTIIIPKKG...dREDLKNYRPI.ALLPTIYKLFTKV---.-----....
Rs_AK11|g38187.t1 --ESTSPWSSPIVLVKKKD....----KTLRFC.----------------.---ID....
Rs_AK11|g38218.t1 ---PNEVKLAHLYYLPKAH....-KPGTPLRPI.---VSGLKHPTIKISK.FLD--....
Rs_AK11|g38313.t1 -------------------....----------.----------------.-----....
Rs_AK11|g38420.t1 ----------KIRGQPKLH....-KIDTPMRIV.---TCSRDTITSPISQ.FIFR-....
Rs_AK11|g38459.t1 -------------------....----------.----------------.-----....
Rs_AK11|g38535.t1 --ESTSPWSSPIVLVRKKD....----GSVRFC.----------------.---ID....
Rs_AK11|g38780.t1 -------------------....----------.----------------.-----....
Rs_AK11|g38804.t1 -------QLAHLYFNPKTH....----KDGIPV.RPIENTIHAPTTNISN.YLDEI....
Rs_AK11|g38816.t1 -------------------....----------.----------------.-----....
Rs_AK11|g38860.t1 -------------------....----------.----------------.-----....
Rs_AK11|g39077.t1 -------------------....----------.----------------.-----....
Rs_AK11|g39148.t1 -------------------....----------.----------------.-----....
Rs_AK11|g39180.t1 --PSRSPWASPIVLSLKKD....----GSLRFC.----------------.---VD....
Rs_AK11|g39214.t1 -------------------....----------.----------------.-----....
Rs_AK11|g39236.t1 -------------------....----------.----------------.-----....
Rs_AK11|g39243.t1 -------------------....----------.----------------.-----....
Rs_AK11|g39258.t1 -------------------....----------.----------------.-----....
Rs_AK11|g39458.t1 -------------------....------VRPI.---ENTIHAPTTNISN.YLDEI....
Rs_AK11|g39576.t1 ------IQFAYLYFIPKPH....-NTGTPLRPI.---VSSLNMPTTRISK.FLD--....
Rs_AK11|g39831.t1 -------------------....----------.----------------.-----....
Rs_AK11|g39849.t1 -------------------....----------.----------------.-----....
Rs_AK11|g39928.t1 ---PSEAKLAHLYYLPKTH....-KPGTPLRPI.---VSGLKHPTIKIST.YLDQL....
Rs_AK11|g40175.t1 -------------------....----------.----------------.-----....
Rs_AK11|g40207.t1 -------------------....----------.----------------.-----....
Rs_AK11|g40218.t1 -------------------....----------.----------------.-----....
Rs_AK11|g40427.t1 ---STSPWSSPVVLVKKKD....----GTTRFC.----------------.---VD....
Rs_AK11|g40438.t1 ----EKIQLAYLYFIPKPH....-NVGTPLRPI.---VSSMNMPTTGISK.FLD--....
Rs_AK11|g40599.t1 -------------------....----------.----------------.-----....
Rs_AK11|g40843.t1 -------------------....----------.----------------.-----....
Rs_AK11|g40951.t1 -------------------....----------.----------------.-FCVD....
Rs_AK11|g40967.t1 -------ELAHLYFNPKTH....----KDGIPV.RPIESTIHASTTKISK.FLDKI....
Rs_AK11|g41008.t1 -------------------....----------.----------------.-----....
Rs_AK11|g41028.t1 -------------------....----------.----------------.-----....
Rs_AK11|g41167.t1 -------------------....----------.----------------.-----....
Rs_AK11|g41272.t1 -------------------....----------.----------------.-----....
Rs_AK11|g41315.t1 -------------------....----------.----------------.-----....
Rs_AK11|g41364.t1 -------------------....----------.----------------.-----....
Rs_AK11|g41531.t1 --ESTSPWSSPIVLVKKKD....----KTMRFC.----------------.---ID....
Rs_AK11|g41573.t1 -------------------....----------.----------------.-----....
Rs_AK11|g41686.t1 -------------------....----------.----------------.-----....
Rs_AK11|g41716.t1 -------------------....----------.----------------.-----....
Rs_AK11|g42078.t1 -------------------....----------.----------------.-----....
Rs_AK11|g42376.t1 -------------------....----------.----------------.-----....
Rs_AK11|g42728.t1 -------------------....----------.----------------.-----....
Rs_AK11|g42754.t1 -------------------....----------.----------------.-----....
Rs_AK11|g43012.t1 -------------------....----------.----------------.-----....
Rs_AK11|g43215.t1 -------------------....----------.----------------.-----....
Rs_AK11|g43255.t1 -------------------....----------.----------------.-----....
Rs_AK11|g43401.t1 -------------------....----------.----------------.-----....
Rs_AK11|g43729.t1 -------------------....----------.----------------.-----....
Rs_AK11|g45606.t1 -------------------....----------.----------------.-----....
Rs_AK11|g45640.t1 -------------------....----------.----------------.-----....
Rs_AK11|g46207.t1 -------------------....----------.----------------.-----....
Rs_AK11|g46365.t1 --PSASPWASPVILVPKKD....----GTLRFC.----------------.---VD....
Rs_AK11|g46425.t1 -------------------....----------.----------------.-----....
Rs_AK11|g46701.t1 -------------------....----------.----------------.-----....
Rs_AK11|g46707.t1 -------------------....----------.----------------.-----....
Rs_AK11|g47675.t1 -------------------....----------.----------------.-----....
Rs_AK11|g47941.t1 -----SPYAAPITLQPKKD....----GSLRFC.----------------.---VD....
Rs_AK11|g48329.t1 --PCNSPYAAPITLQPKKD....----GSLRFC.----------------.---VD....
Rs_AK11|g49116.t1 -------------------....----------.----------------.-----....
Rs_AK11|g49283.t1 -------------------....----------.----------------.-----....
Rs_AK11|g49552.t1 -------------------....----------.----------------.-----....
Rs_AK11|g50196.t1 -------------------....----------.----------------.-----....
                                                                              

AI1M_Yeast        ...........dKK--.---MST..HS..HG..F.RKNM.SC..QTAIWEVRNMFGGSN-
Athena_Av         ............-K--.---YVR..HT..T-..-.ID-D.GV..D-LLDKFQTYI-RNGY
Athena_Hc         ............----.------..--..--..-.----.--..----------------
Athena_Pr         ............----.------..--..--..-.----.--..----------------
AthenaL2_Av       ............-NLL.RPLF--..DQ..MA..I.KTTV.TC..G--FDLLQKLQRWSSK
AthenaL3_Av       ............-NLL.RPLF--..DQ..MA..I.---K.TT..ITSGFDLVQHLRKWSI
AthenaM_Av        ...........lRPLF.NQLASD..TA..IE..-.NGTQ.LI..KSVERWSDNYL-----
AthenaO_Av        ............LRPL.FDRLAK..ET..SI..L.NGVE.LI..DLLEK-----WSKQN-
BEL_Drome         ...........sGKDS.SGVSLN..DR..LH..I.GPPI.QR..D----LFGV----CLR
Cer1_Caeel        ............YRKV.NKVVKN..NA..HP..L.-PNI.EA..-----TLQSLA-----
Cercyon_Sm        ............-R--.---ILK..HL..VD..H.---S.NH..SIKSATQFL-DQIRNI
COB3_Marpo        ...........ePR--.---FKD..IS..HG..F.RRNK.GT..HSALRDIKMRWKNPS-
COI1_Podan        ...........ePR--.---FHS..SS..HG..F.RPGR.GC..HSAL-ATIRYWNGIK-
Copia_Drome       ...........gFT--.QKYQID..YE..ET..F.APVA.RI..SSFRFILSLVI-----
CRE1_Crifa        ............-SSF.KETFKG..WQ..YG..V.-WGD.V-..AKAV----AKIRRDS-
CRE2_Crifa        ............-KSF.RSTFKG..WQ..YG..V.-WGD.S-..TEAV----KRIREAYA
CZAR_Tcruzi       ............-PAL.KTCFKN..LQ..YG..V.-GNN.I-..ELAI----QKIRRDFH
DIRS1_Dictyo      ............LKRL.NTYI-N..NQ..-S..F.-KME.GI..K----NLPSMV-----
Doc_Drome         ............LR-I.NNTLPT..HQ..FG..F.REKH.GT..IEQVNRITSEIRTAFE
dpol_DHBV         ...........sQFSK.GKNAMR..FP..RY..W.SPNL.ST..LRRIL-----------
dpol_HBV          ...........sQFSR.GSSRVS..WP..KF..A.VPNL.QS..LTNL------------
DRE_Dictyo        ............-KLL.NKIISP..FQ..TG..F.VPRR.LL..HDNIITLNSTIEIIKR
EC67_Ecoli        .........rdeIFAI.RKISNN..YS..FG..F.ERGK.SI..ILNAYKHRGKQ-----
EC86_Ecoli        ...........lDK--.-LSSSP..FS..IG..F.EKHQ.SI..LNNATPHIGAN-----
EC107_Ecoli       ..........sqFP--.---LSP..FA..TA..Y.RPGC.PI..VSNAQPHCQQP-----
GilM_Giain        ............-PAL.RK-LPA..WQ..LA..F.-EHL.AQ..MKAI-----RAAEELK
Gypsy_Drome       ............FRKL.NEKTIP..DR..YP..M.-PSI.PM..-----ILANLG-----
Hebe1_Av          ...........lER--.RNILPQ..HQ..AG..F.RPGK.ST..IYNIVRLERYAAGQLR
Hebe2_Av          ...........lNR--.RNILPE..HQ..AG..F.RPGK.ST..VYNIVRLQRYAERQLT
Hebe7_Av          ...........lER--.RNILPQ..HQ..AG..F.RPGK.ST..IYNIVRLERYAEGQLR
Hebe8_Av          ...........lER--.RNILPQ..HQ..AG..F.RPGK.ST..IYNIVRLERYAAGQLR
Hebe10_Av         ...........lER--.RNILPQ..HQ..AG..F.RPGK.ST..IYNIVRLERYAAGQLR
I_Drote           ............LVTH.SNLLSE..NQ..FG..F.KKGK.ST..SDCLLYVDYLITKS--
Jockey_Drome      ............CKDV.TKAIPK..FQ..FG..F.RLQH.GT..PEQLHRVVNFALEAME
Juno1_Av          ............YRKL.NAITTK..DA..FP..I.---P.RI..DDIFDHLSQAG-----
Juno2_Av          ............YRRL.NQITTK..DA..FP..L.---P.RI..DDIYDQLTQAT-----
Juno3_Av          ............YRKL.NEVTEK..DN..YP..L.-P--.RI..QEMLDALNGS------
Juno4_Av          ............-RKL.NAITTK..DA..FP..I.---P.RI..DDIFDHLSQTG-----
Juno4a_Av         ............YRRL.NYITER..DV..YP..L.---P.RI..DDIIDRLSGAK-----
Juno4b_Av         ............YRRL.NLITER..DV..YP..L.---P.RI..DDILDKLAGSQ-----
Lian_Aedae        ...........yLA--.NMPLHV..NQ..HA..Y.QSGK.ST..VTLLHKVVYDIEKAFA
LINE1_Human       ............-QHI.KKLIHH..DQ..VG..F.IPAM.QG..WFNIRKSINIIQHINR
LINE1_Wolf        ............-QYI.KKIIHH..DQ..VG..F.IPGT.QG..WFNTRKTINVIHHISK
LtrA_Lacla        ...........ePV--.---FED..VS..HG..F.RPQR.SC..HTALKTIKREFGGAR-
Mag_Av            ............FK--.--VTIN..SQ..MW..-.IDQH.PI..PTIEELLTRLN-----
Maui_Takru        ...........lQR--.NSLFEM..FQ..SG..F.RAHH.ST..ETALLKVTNDLLIASD
Mdg3_Drome        ............FRKL.NKMTMK..DN..YP..L.---P.LI..DD---LLDRMN-----
Micropia_Drome    ............YRKL.NTMVLM..DC..FP..V.-P--.IM..EEVLEKLQSAK-----
MX65_Myxxa        ..........klPV--.----SP..QA..HG..F.VPGR.SI..KTGAAPHVGRR-----
Neptune_Fr        ............-A--.---EFL..DF..YL..-.NPLS.TK..H-PAFVRDTYH-FIEI
NeSL_Caeel        ............-RAV.PNVLSK..CQ..RG..F.QERE.GC..NESLAILRTAIDVAKG
orf2_Calot        ...........eAK--.---FEP..NS..YG..F.RPGR.NA..HDAREAIFNSIRYSN-
Pao_Bmori         ...........aAART.RGVALN..DM..--..L.LKGP.N-..-----LLQSLPGVIMR
Pat_Panre         ...........pYITA.NKIK--..--..--..-.----.--..LENVAIAKSLI-----
Penelope1_Av      .........darP--Q.APSYIK..DS..FE..F.--GK.KI..KEII--LEK-------
Penelope1a_Av     .........narP--P.ANSFIK..DS..FE..F.----.--..---VNKIKEIILE---
Penelope2_Av      ............----.-SLIKI..NQ..TE..-.---K.SI..SYIKDSFEFVK-EITK
Penelope2a_Av     ..........edARSK.PTSYVK..DS..FS..F.----.--..--AKLIQEQKP-----
Penelope3_Av      ..........ylRR--.NDRIIK..DT..FT..F.VDEL.LT..L----KFD--------
Penelope3a_Av     ..........svLKEY.E-TIIQ..DR..FS..F.VKD-.--..-----LHKLEI--N--
Penelope3b_Av     ............LR-V.SPTVVT..DT..FK..F.VDEL.Q-..-----KLTFDN-----
Penelope5a_Av     ............----.------..RL..QE..L.RTSP.YM..VQNTFDFVNKI-KQSQ
Penelope_Dv       ............-Q--.---ILK..NL..TM..-.---D.SR..YNIKNAVDFKD-RVNN
pol_BAEVM         ............LREI.NKRTVD..IH..-P..T.VPNP.Y-..N----LLSTLK-----
pol_CERV          ............YKAM.NKATKG..DA..HN..L.-PNK.DE..-----LLTLVR-----
pol_HTLV2         ............LRAT.NAITTT..LT..SP..S.-PGP.P-..-----DLTSLP-----
Poseidon_Tn       ............-S--.---ILA..PM..VG..-.---N.TP..HHIKNSLDFAE-KVSN
pseudo_Shark      ............-S--.---IFP..PL..VQ..-.---E.LP..TYVHDTTHALH-LLQS
R1_Dromr          ............----.AVSWDP..RQ..RG..F.LPTD.GC..ADNATIVDLVLRDHHK
R2_Drome          ............--NS.SINWDP..RQ..RG..F.LPTD.GC..ADNATIVDLVLRHSHK
R4_Av             ............YVTE.RCILPG..EQ..IA..L.REGVwGC..THALTQDQSLIADALN
R9_4_Av           ............FK--.---TND..KQ..VG..F.KPVN.GC..GINISWLHSLLKHA-R
R9_Av             ............FK--.---TND..KQ..VG..F.KPVN.GC..GINISWLHSLLKHARL
R9a_Av            ............FE--.---IDK..RQ..LG..F.TPIN.GC..SMNIQWLHHLLKHARL
RTE1_Av           ............-SYL.DPYLSE..EQ..AG..F.RKDR.ST..VHQILVLRLLAEKAKR
RTE2_Av           ............-NLI.DCQLLE..IQ..SG..F.RSNR.ST..IDQIFTLKMTMEKRRA
RTE3_Av           ............-NKI.TPEIAK..EQ..YG..F.MPDK.GT..RNAIFILRMIIERSIE
RTE4_Av           ............-KPL.DSNLRT..NQ..AG..F.RRGR.NC..IDQIHVLRRLLEGAID
RTE_BovB_Av       ............-F-L.EREMPV..TQ..AG..F.RKGR.GT..RDQIANIRWLMEKARE
SART1_Bommo       ............LENV.GPNLAD..SQ..YG..F.RRGR.ST..LDAVQRVRDLS-DQAC
SLACS_Trybg       ............-KTA.EKKFSG..IQ..FG..V.-GGH.I-..EEAI----AKIRKDFA
Soliton1_Av       ...........lDE--.QGVLPS..EQ..SG..F.RPHH.NM..AVRLVSIIDEIGQSLA
Soliton2_Av       ............WSET.NKLVPD..EQ..SG..F.RPGC.LL..PTRV--LSMYQEVKNN
Soliton3_Av       ............WAEG.NKLIPE..EQ..SG..F.RPGG.LL..PTRVLSIYQEIKNNLA
Soliton4_Av       ............WAET.NHSVPR..EP..SG..F.RPGG.LL..STRVLSIYQEIKNELA
Soliton5_Av       ............WANV.NNIVPQ..EQ..SG..F.RKGC.QL..QTRVLSIFQEVKNNLD
Soliton6_Av       ...........cHD--.KNIYID..EQ..SG..F.TAER.RL..QTRILSLVDDLR-LTI
Soliton6a_Av      ...........cEE--.KNIYVD..EQ..SG..F.SPQR.RL..QTRIVSLIEDVRLN-I
Soliton6b_Av      ...........wCQ-M.HNIYTD..EQ..SG..F.TPNR.RL..QTRILLLCEDIRLT-I
Soliton7_Av       ...........lQR--.RGLLPD..TQ..SG..F.REDF.RL..QTRVLLFFEQVASLMA
Soliton8_Av       ...........lLR--.RGLLPD..NQ..SG..F.RDGF.RL..QSRL-LLFLEDLYSLM
Soliton9a_Av      ...........lIR--.RGLLPD..NQ..SG..F.RENF.RL..QTRLLLFLEDIYSIFS
Soliton9b_Av      ...........lVR--.RGLLPD..NQ..SG..F.REGF.RL..QTRLLLFLEDIYSILC
Ta11_Arath        ............-RLL.PELISE..TQ..SA..F.VAER.LI..TDNILIAQENFHALRT
Tad1_Neuro        ............AAEE.FNLLPE..GQ..MG..N.RAGR.ST..EFAVRVVTDAVH---T
TelKA1_Av         ............YRKL.NSMTIR..DA..YP..I.-P--.RI..DD---TLDSLQ-----
TelKA1a_Av        ............YRKL.NAMTIR..DA..YP..I.---P.RI..DDTLDSLQEAK-----
TelKA2_Av         ............YRKL.NAVTVR..DA..YP..I.PRVD.DT..---LDALDEAK-----
TelKA3a_Av        ............YRKL.NNVTIR..DA..YP..L.---P.RI..DDTLDALQQAQ-----
TelKA3b_Av        ............YRKL.NNITIR..DA..YP..L.---P.RI..DDTLDALQQAQ-----
TelKA4_Av         ............YRQL.NSVTVR..DV..YP..I.-P--.RI..DD---TLDQLQ-H---
TERT1_Calb        yrkevlspvgqiLRLK.LSKLRD..TY..ES..Y.RASV.HS..SVAEKISDYRDSLLTR
TERT_Giain        ii...felerprNRY-.LQAHLA..KN..LG..H.IAVD.YA..AWLDATYTENPEAQ--
TERT_Ratno        lkt.lfsmlnyeRTKH.PHLMGS..SV..LG..M.NDI-.YR..TWRAFVLRVRALDQTP
TERT_Schpo        a.....silkhlIN--.-----E..ES..SG..I.-PFN.LE..VYMKLLTFKKD-LL-K
Tf2_Schpo         ............YKPL.NKYVKP..NI..YP..L.-PLI.EQ..-----LLAKIQ-----
Tnt1_Tobac        ...........gFE--.QKKGID..FD..EI..F.SPVV.KM..TSIRTILSLAA-----
TRAS1_Bommo       ...........lPR--.---MST..RQ..FG..F.MPQR.ST..EDSLYTLMQHVKEKLK
TRS1_Trybr        ............-DTV.ESQLTP..QQ..SA..F.RPGC.ST..LEQLLHVRAAL----C
Tx1_Av            ............-KVI.ANIIHP..DQ..TC..S.VPGR.SI..QDNVILIRSIIEYQRR
Ty3_Caeel         ............YRKV.NKVVKN..NA..HP..L.-PNI.EA..-----TLQSLA-----
Ty3_Yeast         ............YRTL.NKATIS..DP..FP..L.---P.RI..D-NLL---SRI-----
Vesta1a_Av        ............YKKL.NLVTIK..DS..SP..L.-PNM.ED..-----TLRRLG-----
Vesta1b_Av        ............YKKL.NLITIK..DS..SP..L.-PNM.ED..-----TLRKLG-----
Vesta2_Av         ............YKKL.NNITIK..DN..HP..L.-PNM.EQ..-----TIRRLG-----
Vesta3_Av         ............YKKL.NSVTIK..DN..YP..L.-PNM.EI..-----TLQSLG-----
Vesta4a_Av        ............YRAL.NKITTP..DA..SP..L.-PH-.G-..ED---LLQQLG-----
Vesta4b_Av        ............YRAL.NKITIS..DA..SP..L.-PHI.E-..----DTLQELG-----
Vesta5_Av         ............YRKL.NNITVQ..DN..YP..L.-PNL.EQ..--AIQMVGGRR-----
Vesta6a_Av        ............YRKL.NAITKK..DV..F-..-.-PQP.SV..EELV----QRL-----
Vesta6b_Av        ............FRQL.NAITKK..DS..YP..-.--QP.SA..EELLHRLAGHR-----
Vesta6c_Av        ............FRRL.NKITKK..DA..Y-..-.-PQP.SA..EELIYRLSGHN-----
Vesta7_Av         ............YRQL.NSATER..DC..YP..L.---P.RI..EDTLNRLNGNR-----
Vesta_Pr          ............YKKL.NHITIK..DS..SP..L.-PNM.ED..-----TIRKLG-----
YM40_Marpo        ...........ePR--.---FLD..SS..HG..F.RPHR.SP..HTALRQIRR-WTGTS-
Zepp_Chlvu        ............-PLL.NQVVDA..TQ..TG..F.LPKR.WA..GDNVL-A--HLEEISY
Rs_AK11|g1345.t1  ...........lQR--.RGILPD..TQ..SG..F.RPGF.RL..QTRVLLFLEQISSLMA
Rs_AK11|g1707.t1  ............-RLL.APIYYN..KV..AC..F.ITID.KG..TDIIPSLEHYQ-QQGH
Rs_AK11|g1716.t1  .........pvfLR--.---VAR..ET..-T..F.ING-.--..IDLVRILEKYV-IDKQ
Rs_AK11|g2082.t1  ............IKTF.R-----..--..--..-.----.--..----------------
Rs_AK11|g2341.t1  ............----.------..--..--..-.----.--..----------------
Rs_AK11|g2527.t1  ............YRRL.NSITQK..DV..YP..L.---P.RI..DDVIERL---------
Rs_AK11|g2816.t1  ............----.------..--..--..-.----.--..----------------
Rs_AK11|g3047.t1  ............----.------..--..--..-.----.--..----------------
Rs_AK11|g3933.t1  ...........iMD--.NGILPE..EQ..TC..F.RPGH.NM..FTRILSIIDQNGQGLA
Rs_AK11|g3988.t1  ............----.------..--..--..-.----.--..----------------
Rs_AK11|g4115.t1  ...........yWAET.NRLVPA..EQ..YG..F.RPDC.LL..QTRVLSTYQQVKNNMT
Rs_AK11|g4856.t1  ............YRQL.NNITER..DS..YP..L.---P.RI..EETLNRLNGN------
Rs_AK11|g4859.t1  ............----.------..--..--..-.----.--..----------------
Rs_AK11|g5031.t1  ............WAET.NSLVPI..EQ..SR..F.RPGC.LL..PTRVISIYQEVKNNMT
Rs_AK11|g5789.t1  ............-NLL.RPLF--..DQ..MA..S.---N.ST..VTSGFELVKQLQQWSR
Rs_AK11|g5797.t1  ............WSSR.M-----..--..--..-.----.--..----------------
Rs_AK11|g6037.t1  ............----.------..--..--..-.----.--..---------EWSKS-N
Rs_AK11|g6378.t1  ............----.------..--..--..-.----.-I..SQFIFRIIKRI-KNNI
Rs_AK11|g6549.t1  ............----.------..--..--..-.----.--..----------------
Rs_AK11|g7002.t1  ............----.RDILPE..QQ..AD..F.RPGK.ST..IYNILRLERYAQNQLR
Rs_AK11|g7178.t1  ............FKED.WGILPG..NQ..SG..F.RAGF.RL..QTREFLLIEQISSYMP
Rs_AK11|g7537.t1  ...........lAR--.RGLLSD..SQ..SG..F.REHF.RL..QTRLLLFLEDIYSLMS
Rs_AK11|g8095.t1  ............-QSI.RPLFDM..HA..QP..-.RPII.DG..GHLLRQLEQYV-HDGH
Rs_AK11|g8131.t1  ............NKKL.NNITIK..DN..HP..L.-PNM.EQ..-----TIQTLG-----
Rs_AK11|g8303.t1  ............----.------..--..--..-.----.--..----------------
Rs_AK11|g8671.t1  ............-R--.RNILPE..HQ..AG..F.RPGK.ST..IYNTLRLERYAQSQPR
Rs_AK11|g8910.t1  ............LAET.NRLVPS..EQ..SG..F.RPKC.LL..PIRVLSIYQEVKNNMA
Rs_AK11|g8974.t1  ...........cL--E.NGINLD..EQ..SG..F.TANR.RL..QTRILSLIEDIRLTVA
Rs_AK11|g9104.t1  ............----.------..--..--..-.----.--..----------------
Rs_AK11|g9230.t1  ............--LL.RPLFDK..IA..LK..T.TTTS.GF..--EVIKQVYEW--STN
Rs_AK11|g9305.t1  ...........cLD--.NGLNLD..EQ..SG..F.IANR.RL..QTRILSLIEDIRLTVA
Rs_AK11|g9515.t1  ............LN-D.RGLLPD..NQ..SG..F.RANH.RL..QSRVL-----------
Rs_AK11|g9674.t1  ............WAES.NKLLPE..EQ..SG..F.RPGC.LL..PTRVLSIYKEIKNNMT
Rs_AK11|g9920.t1  ............WSSR.MNILPV..QQ..SG..A.RAHQ.AT..TSRVNYLLEQLTQSLR
Rs_AK11|g10186.t1 ...........vNR--.RGLLPD..TQ..SG..F.RPKF.RL..QTRVLLFFEHISSLMA
Rs_AK11|g10353.t1 ............WAET.DRLVPP..EQ..SG..F.RPRG.LL..RTRVLSIYQEVKNNMA
Rs_AK11|g10569.t1 ............----.------..--..--..-.----.--..----------------
Rs_AK11|g10714.t1 ............-DLL.APIYLQ..VA..HE..T.TFTN.G-..IDVIRRLEQYT-AKGY
Rs_AK11|g10824.t1 ............-SKT.GPEIAK..EQ..YG..F.MPDK.ST..RNAIFFLRMIIERSIE
Rs_AK11|g10923.t1 ............YRNL.NSITQK..DI..YP..L.---P.RI..EDVIERL---------
Rs_AK11|g10925.t1 ............----.------..--..--..-.----.--..----------------
Rs_AK11|g11157.t1 ...........lYR--.RGLLPD..SQ..SG..F.RERF.RL..QTRLLLFLEDIYSLMS
Rs_AK11|g11189.t1 ............----.------..--..--..-.----.--..----------------
Rs_AK11|g11755.t1 ............-CEQ.NNIYVD..EQ..SG..L.TSHR.RL..QTRIISLVEDIKLTIT
Rs_AK11|g11846.t1 ............--SM.RPLFDI..HA..QP..-.RPII.DG..GHLLRQLEQYV---RN
Rs_AK11|g12463.t1 ............----.------..--..--..-.----.--..----------------
Rs_AK11|g12719.t1 ............----.------..--..--..-.---L.NS..HDFYTKFFQYWMQQTD
Rs_AK11|g12733.t1 ............C-DQ.NNIYVD..EQ..SG..F.TAQR.RL..QTRIISLIEDIRLTVT
Rs_AK11|g12812.t1 ............WAES.NRLGPA..EK..SG..F.RSGY.LF..QTRVLSIFQEVKNNMT
Rs_AK11|g13011.t1 ............WAEG.NHLVPR..EQ..SG..F.RTNC.LL..QTRVLSIFQEVQNNLA
Rs_AK11|g13522.t1 ............----.------..--..--..-.----.--..----------------
Rs_AK11|g14141.t1 ............----.------..--..--..-.----.--..----------------
Rs_AK11|g14334.t1 ............I---.RPIFDK..EC..QNttI.IDGS.SL..---IQALHQYMR---K
Rs_AK11|g14588.t1 ............----.------..--..--..-.----.--..----------------
Rs_AK11|g14859.t1 ............----.------..--..--..-.----.--..----------------
Rs_AK11|g15358.t1 ............----.------..--..--..-.----.-C..GSDHELLIAKFQIKLK
Rs_AK11|g15445.t1 ............----.------..--..--..-.----.--..----------------
Rs_AK11|g15643.t1 ............----.------..--..--..-.----.--..----------------
Rs_AK11|g15741.t1 ............----.------..--..--..-.----.--..----------------
Rs_AK11|g15841.t1 ............-ELI.PPIFDK..LA..RS..T.RIIH.G-..VDSIHRLEAYA---AN
Rs_AK11|g15843.t1 ............LR--.-SIFDD..KC..K-..-.--DT.TI..IDGASLISDLSKYNKK
Rs_AK11|g15933.t1 ............-ALL.APIYLR..MA..RK..T.-TYI.SG..TDLIRQLENYR-NNSR
Rs_AK11|g15978.t1 ............WAES.NHIIPK..EQ..SG..F.RPNC.LI..PTRVLSIYQEVLNNMA
Rs_AK11|g16044.t1 ............----.-GIYIG..EQ..SG..F.TPER.RL..QTRILTLVEDLRLTVA
Rs_AK11|g16410.t1 ...........lER--.RNIVLE..HQ..AG..F.RSRK.ST..LNNTIRLTKHAQNHMH
Rs_AK11|g16814.t1 ............----.NEVIIK..DS..LA..F.VN--.--..-----QFKSLG----A
Rs_AK11|g16892.t1 ............LRPV.FNRLAN..ET..TI..L.NGSQ.LV..KQIEQWS--------A
Rs_AK11|g17105.t1 ...........iN--D.QGLLPD..EQ..SG..F.RPGH.NM..AVRLVAIVGQIGQSLS
Rs_AK11|g17282.t1 ............---I.KANREN..KS..--..F.---S.YI..KDSFDLVKQ-IREITN
Rs_AK11|g17499.t1 ............YRRL.NQITTK..DA..FP..L.---P.RI..DDIYDQLTTAT-----
Rs_AK11|g17593.t1 ............WAET.NSLVPI..EQ..SG..F.RPGC.LL..PTRVLSIYQEVKNNMT
Rs_AK11|g17655.t1 ...........lER--.RNILPE..HQ..AG..F.RPGK.ST..IYNILRLERYAQNQLR
Rs_AK11|g17740.t1 ............----.------..--..--..-.----.--..----------------
Rs_AK11|g17898.t1 ............YRRL.NSITER..DV..YP..L.---P.RI..DDLIDRLAGSQ-----
Rs_AK11|g18194.t1 ...........vT--E.RKIMPK..EQ..IA..L.RGGVwGC..AHALTLDQTLISDAQD
Rs_AK11|g18197.t1 ............YVKE.RQIMPS..EQ..IA..L.QKDVwGC..QHAHILDQIMIADAQY
Rs_AK11|g18832.t1 ............----.------..--..--..-.----.--..----------------
Rs_AK11|g19222.t1 ............FRQL.NSVTVR..DV..YP..I.---P.RI..DDTLDQLQATK-----
Rs_AK11|g19402.t1 ............---L.RPIFDD..KC..K-..-.--DT.TI..IDGASLITELSKYNKK
Rs_AK11|g19523.t1 ............-KVM.NKIIHH..NQ..IA..G.IPGR.TI..HDNIHLIRAIIDHHSR
Rs_AK11|g19580.t1 ............-ELI.RPLFNK..HA..QP..-.KPII.DG..NDLLHRLEQYD---RD
Rs_AK11|g19589.t1 ............----.------..--..--..-.----.--..----------------
Rs_AK11|g19947.t1 ............WAEL.NSIIPV..EQ..SG..F.RPNC.SI..PTRVLSIYQEIQNNLV
Rs_AK11|g20013.t1 ............-RLI.RPLF--..DQ..Y-..-.VKQP.TI..IDGVHLIRQLDKCV-S
Rs_AK11|g20206.t1 ...........cLE--.NGINPD..AQ..SG..F.TANR.RL..QTRILSLIKDIRLTVV
Rs_AK11|g20326.t1 ............----.------..--..--..-.----.--..----------------
Rs_AK11|g20342.t1 ............-KLI.RPLFDK..YA..RS..-.---T.TI..IDGVDLIQRLEAYATN
Rs_AK11|g20349.t1 ............WAET.NRLVPR..EQ..SG..F.RPKY.LL..LTRVLSIYQEVKNNMA
Rs_AK11|g20458.t1 ............CR-E.NDIFID..EQ..SG..F.TAER.RL..QTRILSLVEDLRLTTA
Rs_AK11|g20460.t1 ............-RHL.DPYLSE..EQ..AG..F.RQDR.ST..VHQILILRLLAEKAKR
Rs_AK11|g20473.t1 ............----.------..--..--..-.----.--..----------------
Rs_AK11|g20586.t1 ............FRRL.NSITKK..DS..YP..-.--QP.SA..EELLHRLAGHQ-----
Rs_AK11|g20655.t1 ............YKKL.NAVTIK..DS..SP..L.-PNM.E-..-----DTRQKI-----
Rs_AK11|g20741.t1 ............----.------..--..--..-.----.--..----------------
Rs_AK11|g20970.t1 ..........enAKGK.STSHIK..DS..FS..F.----.--..-------SKLIQQQT-
Rs_AK11|g21306.t1 ............YRRL.NQITTK..DA..FP..L.---P.RI..DDIYDQLTKAT-----
Rs_AK11|g21325.t1 ............YRRL.NEVTEK..DN..YP..L.---P.RI..QEIFDTLGGAE-----
Rs_AK11|g21332.t1 ............-GLL.RPYLCK..VQ..SY..I.---E.SY..EDFLDKISSHRKV---
Rs_AK11|g21389.t1 ............YRKF.NAVTKK..DC..F-..-.-PQP.TT..EELLNRLGGRK-----
Rs_AK11|g21392.t1 ............----.------..--..--..-.----.--..----------------
Rs_AK11|g21393.t1 ...........lER--.RNILPE..QQ..AG..F.RPGK.--..----------------
Rs_AK11|g21405.t1 ............--II.RPIFDK..EC..QN..T.TIID.GT..-SLIQALHQYMR---K
Rs_AK11|g21409.t1 ..........vyLEVA.QETTFI..NS..IG..F.----.--..---ARILEKYAEAGF-
Rs_AK11|g21467.t1 ............-RLI.RPLFDK..HT..-P..Y.ALSN.SI..------IFLKHLKQFK
Rs_AK11|g21605.t1 ............----.------..--..--..-.----.--..----------------
Rs_AK11|g21716.t1 ............-K--.--LISN..HR..TE..T.-PPS.YI..KG-SFELVKKQKTI-T
Rs_AK11|g21809.t1 ............----.------..--..--..-.----.--..----------------
Rs_AK11|g21810.t1 ............-RYL.GPYLSE..EQ..AG..F.RQDR.ST..V---------------
Rs_AK11|g21882.t1 ............----.------..--..--..-.----.--..----------------
Rs_AK11|g21909.t1 ............----.------..--..--..-.----.--..----------------
Rs_AK11|g22088.t1 ............CK-D.KGIYTD..EQ..SG..F.TPNR.RL..QSRILSICEDLRLTVA
Rs_AK11|g22149.t1 ............----.------..--..--..-.----.--..----------------
Rs_AK11|g22186.t1 ...........sF-QK.RGLLPD..SQ..SG..F.RERF.RL..QARLLLFLEDIYSVMS
Rs_AK11|g22213.t1 ............----.------..--..--..-.----.--..----------------
Rs_AK11|g22253.t1 ............----.------..--..--..-.----.--..----------------
Rs_AK11|g22265.t1 ............-DLL.APIYLQ..VA..RN..T.-TVI.ND..IDLIRNLEQYV-SDGR
Rs_AK11|g22358.t1 ............-RQL.DEQQPR..EQ..AG..F.RSGF.ST..IDHLQVINQILERTRE
Rs_AK11|g22382.t1 ............----.------..--..--..-.----.--..----------------
Rs_AK11|g22753.t1 ............-ELL.RPLFDR..MA..SS..T.-TVT.SG..IEVIKQLYE-W--SKR
Rs_AK11|g22811.t1 ............-KII.CPLFDK..HT..HY..A.----.--..LSNLITFLKHL-KKFK
Rs_AK11|g22812.t1 ............-KLI.RPIFDK..HA..--..-.-PST.TI..IDGVDLIHRLEAYTTN
Rs_AK11|g22879.t1 ............----.------..--..--..-.----.--..----------------
Rs_AK11|g22898.t1 ............-ELI.RPIF--..DQ..YN..-.-KDN.TI..IDGVNLIKRLEQYATD
Rs_AK11|g22899.t1 ............-HHL.DPYLAD..EQ..AG..F.RKDR.ST..VQQILTLRLLAEKTKR
Rs_AK11|g22913.t1 ............----.------..--..-T..F.---I.NS..IDVIRKLEKDVE-DGH
Rs_AK11|g22982.t1 ............LRPL.FDRYVR..ST..TI..V.-DG-.--..VDLFHRLDVYI-KNGY
Rs_AK11|g23028.t1 ............YRAL.NKLTIK..NK..YP..I.---P.RI..DEMLDQLNDAK-----
Rs_AK11|g23076.t1 ............-VND.AGILPE..EQ..TG..F.RPGH.NM..TVRLVSIIDQIGQCLA
Rs_AK11|g23125.t1 ............----.------..--..--..-.----.--..----------------
Rs_AK11|g23260.t1 ............--LK.RPLF--..DQ..Y-..-.VKQT.TI..IDGVHLIRQLHKYVSL
Rs_AK11|g23502.t1 ............----.------..--..--..-.----.--..----------------
Rs_AK11|g23503.t1 ............WTTR.MIILPA..QQ..SG..A.RPHQ.AT..TSRVNCFLEQITQSLL
Rs_AK11|g23564.t1 ............YRKL.NSVTIR..DA..YP..I.---P.RI..DDTLDSLQEAK-----
Rs_AK11|g23612.t1 ............-DLL.RPLF--..DQ..MA..L.---N.ST..VTSGFDLVKQLQQWSR
Rs_AK11|g23683.t1 ............YRQL.NSITQK..DV..YP..L.---P.RI..DDVLERL---------
Rs_AK11|g23747.t1 ............----.------..--..--..-.----.--..----------------
Rs_AK11|g23777.t1 ............LK-D.RGILPD..NQ..SG..F.RPGH.RL..QTRVLLLIEQISSYMA
Rs_AK11|g24106.t1 ............-KNI.RPLFDR..HT..-P..Y.SISN.SM..I----FLKRLK--EFK
Rs_AK11|g24108.t1 ............----.--IIKS..NR..TS..S.-PPS.YI..RDSF-EFVKKIMKIN-
Rs_AK11|g24124.t1 ............YRKL.NEITVR..DA..YP..I.---P.RI..DDTLDELHQSQ-----
Rs_AK11|g24181.t1 ............----.------..--..--..-.----.--..-NNIDVIRRLEKHAAD
Rs_AK11|g24236.t1 ............CK-D.QGVYVD..EQ..SG..F.TANR.RL..QTRIVAMIEDLRLTIA
Rs_AK11|g24265.t1 ............----.------..--..--..-.----.--..----------------
Rs_AK11|g24294.t1 ............YRRL.NQITTK..DA..FS..L.---P.RI..DDIYDQLAK-------
Rs_AK11|g24296.t1 ............-KVL.DQIIHL..DQ..SY..G.IPCR.TI..HDNVHIIRSIIEYYSR
Rs_AK11|g24395.t1 ............WVND.NGILPD..EQ..TG..F.RPGH.NM..AVRLVSIIDQIGQCLA
Rs_AK11|g24421.t1 ............-SFL.ERELPD..TQ..AG..F.RKRR.GT..RDQIANLRWVIEKVRE
Rs_AK11|g24465.t1 ............----.------..--..--..-.----.--..------LDELQ-----
Rs_AK11|g24466.t1 ............----.------..--..--..-.----.--..----------------
Rs_AK11|g24648.t1 ............LRPI.FDAKCK..DT..--..-.----.TI..IDGATLITELSKYNKK
Rs_AK11|g24694.t1 ............-NLL.APIYLQ..VA..RE..T.TFTN.S-..IDVVRKLQQYV-ANGY
Rs_AK11|g24734.t1 ............C-TE.KGIFVD..EQ..SG..F.TSER.RL..QTRIMSLVEDLRLTTA
Rs_AK11|g24781.t1 ............---E.QGILPA..EQ..TG..F.RPGH.NM..AVRIVAIIDQIGQSLA
Rs_AK11|g24827.t1 ............IR--.--LIFD..SK..CG..S.---T.SI..IDGASLLKELYKYTKK
Rs_AK11|g24854.t1 ............YRKL.NDISVK..DS..FP..L.---P.RI..EDIXDQLSQ-------
Rs_AK11|g24944.t1 ............WCEQ.QNIYVD..EQ..SG..F.TSNR.RL..QTRITSLVEDIRLTIA
Rs_AK11|g24986.t1 ............----.------..--..--..-.----.--..----------------
Rs_AK11|g24987.t1 ............----.------..--..--..-.----.--..----------------
Rs_AK11|g25070.t1 ............YRKL.NQITIQ..DK..FP..L.-PNL.EQ..-----TIQMVG-----
Rs_AK11|g25167.t1 ............----.------..--..--..-.----.--..----------------
Rs_AK11|g25226.t1 ............-K--.-----P..HQ..AT..TsRVNC.L-..LEQITQSQRY------
Rs_AK11|g25294.t1 ............---L.RPIFDD..KC..K-..-.--DT.TI..IDGASLITELSKYNKK
Rs_AK11|g25295.t1 ............----.------..--..--..-.----.--..----------------
Rs_AK11|g25378.t1 ............-LLV.DRQLLE..AQ..SG..F.RSNR.ST..INQIFTLKLCMDKRRE
Rs_AK11|g25406.t1 ............LR--.-PIFDD..KC..KD..-.---T.TI..IDGASLITDLSKYNKK
Rs_AK11|g25504.t1 ............YRKL.NHITVQ..DN..YP..L.-PNL.EQ..--TIQIVGGC------
Rs_AK11|g25516.t1 ............LE-Q.RNILPE..HQ..AG..F.RPKK.ST..LNNIIRLTKYARNNLE
Rs_AK11|g25536.t1 ............-KII.RPIFDK..HA..RS..T.----.TI..IDGVDLIHRLEAYTTN
Rs_AK11|g25537.t1 ............----.------..--..--..-.----.--..----------------
Rs_AK11|g25622.t1 ............YRKL.NHITIQ..DN..YP..L.-PNL.EQ..--TIQIVGGC------
Rs_AK11|g25717.t1 ............-LLV.NRQLLE..AQ..SG..F.RSNR.ST..IDQIFILKLCMEKRRE
Rs_AK11|g25720.t1 ............YKRL.NAITIK..DS..SP..L.---P.NI..EDTILKLGKGF-----
Rs_AK11|g25731.t1 ...........sWK-L.NNVLPT..QQ..SG..S.RLHL.ST..LTRVHHLMEQLTQSLR
Rs_AK11|g25801.t1 ..........tiIE--.KKNMIR..DS..FD..F.LKEV.R-..-----TLSKDF-----
Rs_AK11|g25851.t1 ............-KLI.RPIFDK..HArsTT..F.IDGV.DL..IHRLEAYTT------N
Rs_AK11|g25854.t1 ............----.------..--..--..-.----.--..----------------
Rs_AK11|g25899.t1 ............-DLL.APIYLQ..VT..RE..T.TFTN.G-..IDVIRRLEQYAA-KGY
Rs_AK11|g25916.t1 ............YKRL.NSITIK..DS..SP..L.---P.NM..EDAIRKLG--------
Rs_AK11|g25918.t1 ............-KSI.RPIFDK..HA..RS..T.----.TI..IDGVDLIHRLETYTTN
Rs_AK11|g26022.t1 ............YKKL.NNITIK..DN..HP..L.-PNM.EQ..-----TIEVLS-----
Rs_AK11|g26238.t1 ............----.------..--..--..-.----.--..----------------
Rs_AK11|g26240.t1 ............YRKL.NSITIR..DS..YP..L.---P.RM..DDTINKLAGAK-----
Rs_AK11|g26289.t1 ............LN-E.RKILPI..HQ..AG..F.REHK.ST..MYNIYRLERFAHEHLD
Rs_AK11|g26328.t1 ...........lLK-R.RGILPD..TQ..SG..F.RPGF.RL..QTCLLLFLEQVSSLMA
Rs_AK11|g26370.t1 ............LRSL.FNRLAN..ET..TI..L.NGSK.LV..K--------QIEQWSA
Rs_AK11|g26374.t1 ............----.------..--..--..-.----.--..----------------
Rs_AK11|g26416.t1 ............----.------..--..--..-.----.--..----------------
Rs_AK11|g26439.t1 ............-DLI.NGQLLE..IQ..SG..F.RPNR.ST..MDQIF-----------
Rs_AK11|g26486.t1 ............YRRL.NAITIK..DA..FP..L.---P.RI..DEIFDQLSDAV-----
Rs_AK11|g26544.t1 ............----.------..--..--..-.----.--..----------------
Rs_AK11|g26680.t1 ............----.------..--..--..-.----.--..----------------
Rs_AK11|g26696.t1 ............-NSV.DERLLE..IQ..SS..F.RSNK.ST..IDQIFTLKMTMERRRE
Rs_AK11|g26698.t1 ............YRRL.NQITTK..DA..FP..L.---P.RI..DDIYDQLTTAT-----
Rs_AK11|g26734.t1 ............-KII.RPLFDK..HT..DY..A.LSNS.R-..-----TFLKYL-KEFK
Rs_AK11|g26798.t1 ...........lER--.RNILPE..HQ..AG..F.RPGE.ST..IYNILRLERYTQNQLR
Rs_AK11|g26819.t1 ..........kiIR--.NEAVIK..DT..FA..F.----.--..---VNQLRSLPKSA--
Rs_AK11|g26823.t1 ............-DLL.APIYLQ..VA..RE..T.TFTN.G-..IDVLRRLEQYA---AK
Rs_AK11|g26856.t1 ............----.------..--..--..-.----.--..----------------
Rs_AK11|g26887.t1 ..........khLR-T.SPTIVI..DT..FK..F.VKEL.Q-..--NLKLN---------
Rs_AK11|g26962.t1 ............YRRL.NAITIK..DA..FP..L.---P.RI..NEIFDQLSDAV-----
Rs_AK11|g26975.t1 ............-NLL.RPLF--..GQ..MA..L.---N.TT..VTSGFELIKKLQEWST
Rs_AK11|g26987.t1 ............----.------..--..--..-.----.--..----------------
Rs_AK11|g27063.t1 ............----.------..--..--..-.----.--..----------------
Rs_AK11|g27076.t1 ............WAET.NSLVPI..EQ..SG..F.RPGC.LL..PTKVLSIYQEVKNNMT
Rs_AK11|g27114.t1 ............YKKL.NNITIK..DN..HP..L.-PNM.EQ..-----TIQVLG-----
Rs_AK11|g27154.t1 ............----.------..--..--..-.----.--..----------------
Rs_AK11|g27161.t1 ............----.------..--..--..-.----.--..----------------
Rs_AK11|g27515.t1 ............---L.RPLFDK..IA..LK..T.TTTS.GF..E--VMKQVYEW-STNN
Rs_AK11|g27529.t1 ............LN-E.RKILPI..HQ..AG..F.REHK.ST..MYNIYRLERFAHEHLD
Rs_AK11|g27554.t1 ............-LLI.DKQLLE..EQ..AG..F.RTNR.ST..IDQSKMTDIHEEKQRI
Rs_AK11|g27566.t1 ............----.------..--..--..-.----.--..-YNIVRIERCIKSQLH
Rs_AK11|g27571.t1 ............FRQL.NSATVR..DV..YP..I.---P.RI..DDTLDQLRSAK-----
Rs_AK11|g27598.t1 ............LR--.-----P..FF..DG..M.VSNT.TV..TSGTEVIKLLQEWSKR
Rs_AK11|g27651.t1 ............-ELL.RPLF--..DQ..MA..S.KTMI.TS..GFELLKHLQEWSK--S
Rs_AK11|g27659.t1 ............-KAI.KDSSPQ..AD..SD..I.KDSF.--..-EFVKKIKNTILS---
Rs_AK11|g27726.t1 ...........iNN--.KGLLPD..TQ..SG..F.RENF.RL..QTRVLLFLEQVMSMMA
Rs_AK11|g27731.t1 ............----.------..--..--..-.----.--..----------------
Rs_AK11|g27824.t1 ............FTKL.NAITIR..DH..FP..L.---P.RI..DDIFDQLSD-------
Rs_AK11|g27843.t1 ............-KLI.RPIFDK..HA..CS..I.TIID.G-..VDLIHHLYMMRP-Q--
Rs_AK11|g27846.t1 ..........qsYRNS.KHRL-K..DT..FD..F.----.--..IESIKTLKP-------
Rs_AK11|g27862.t1 ............CHD-.YNIAVD..EQ..SG..F.MKGR.RL..KTRVLALTENLRLTVA
Rs_AK11|g27889.t1 ...........vER--.RNILPE..HQ..AD..F.RPGK.ST..IYNILRLERYAQNQLR
Rs_AK11|g27996.t1 ............----.------..--..--..-.----.--..----------------
Rs_AK11|g28003.t1 ............----.------..--..--..-.----.--..----------------
Rs_AK11|g28022.t1 ............FK--.---TSD..KQ..AG..F.KPVN.GC..GINVAWLHSILKHARM
Rs_AK11|g28064.t1 ............-ALL.DKQLLE..EQ..AG..F.RSNR.ST..VDQIFILKMIMEKSRN
Rs_AK11|g28226.t1 ...........lDR--.RGILPD..TQ..SG..F.GDKV.RL..QTRLLLFLEDVHSLMS
Rs_AK11|g28414.t1 ............-QLL.RPLFHQ..MA..SK..-.----.TT..VTSGFELSKYVQEWSK
Rs_AK11|g28424.t1 ............----.------..--..--..-.----.--..----------------
Rs_AK11|g28428.t1 ............----.------..--..--..-.----.--..------LRWLTGKARE
Rs_AK11|g28489.t1 ............LRPL.FDRYVR..ST..TI..V.-DG-.--..VDLFHRLDVYI-KNGY
Rs_AK11|g28502.t1 ............YRQL.NNITER..DS..YP..L.---P.RI..EETLNRLNGN------
Rs_AK11|g28522.t1 ............YKKL.NLITIK..DS..SP..L.-PNM.E-..-D---TIRKLG-----
Rs_AK11|g28562.t1 ............-QNI.RPIFDQ..HT..PY..S.LPN-.SM..I-FLKHLKDYI-----
Rs_AK11|g28576.t1 ............----.------..--..--..-.----.--..----------------
Rs_AK11|g28656.t1 ............YRKL.NNITIQ..DN..YP..L.-PN-.-L..EQAIQIVGGH------
Rs_AK11|g28713.t1 ............-QYM.ARELPD..VQ..AG..F.RRGR.GT..RDHIANIRWIMEKARE
Rs_AK11|g28780.t1 ............----.------..--..--..-.----.--..----------------
Rs_AK11|g28799.t1 ............CK--.DTTIID..SA..-S..L.ITEF.S-..--------KYN---NN
Rs_AK11|g28834.t1 ............-QSI.RPLFDK..HA..EP..-.RPII.DG..GHLLRQLEQYV---RN
Rs_AK11|g28835.t1 ............-KVM.NKIIHY..NQ..TS..G.IPGR.TI..HDNIHLIRTIIDYHSR
Rs_AK11|g28933.t1 ............----.------..--..--..-.----.--..----------------
Rs_AK11|g29002.t1 ............----.------..--..--..-.----.--..----------------
Rs_AK11|g29096.t1 ............LAPV.FLTVVR..ET..TF..I.----.ND..IDVIRKLEKYV---LD
Rs_AK11|g29101.t1 ............LAPV.FLTVVR..ET..TF..I.----.ND..IDVIRKLETYV---LD
Rs_AK11|g29103.t1 ............YRRV.NSITQK..DV..YP..L.---P.RI..DDVIERLNGSQ-----
Rs_AK11|g29129.t1 ............-KLI.RPIFDK..HA..RS..T.----.TI..IDGVDSIHRLEAYTTN
Rs_AK11|g29151.t1 ............YRAL.NKITVP..DA..SS..L.-PH-.-T..ED---LLQELD-----
Rs_AK11|g29166.t1 ............YRRL.NAITIK..DA..FP..L.---P.RI..DEIFDQLSDA------
Rs_AK11|g29350.t1 ............----.------..--..--..-.----.--..----------------
Rs_AK11|g29389.t1 ............----.------..--..--..-.-DG-.--..---ASLITELSKYNKK
Rs_AK11|g29453.t1 ............LN-D.HGILPD..NQ..SG..F.RAGF.RL..QTRVLLLIE-------
Rs_AK11|g29531.t1 ............----.------..--..--..-.----.--..----------------
Rs_AK11|g29544.t1 ............WTEG.AQLVPI..EQ..SD..F.RQGG.LI..ATRVLSICQEIQNNLA
Rs_AK11|g29548.t1 ............----.LSHLRQ..SQ..YV..I.---K.DS..SDFVTKLTNTK-----
Rs_AK11|g29557.t1 ............-EII.RPIFDN..KC..ST..T.----.AI..IDSTSLIKELDKYAKR
Rs_AK11|g29597.t1 ............YRKL.NNITVQ..DN..YP..L.-PN-.-L..EQAIQMVGGRR-----
Rs_AK11|g29609.t1 ............-DLL.RPLF--..DQ..MA..L.---N.ST..VTSGFDLVKQLQQWSR
Rs_AK11|g29651.t1 ...........iIK--.NNRPSQ..SF..SY..I.RDSF.EC..V----KVTTGI----P
Rs_AK11|g29706.t1 ............YRRL.NAITIK..NA..FP..L.---P.RI..EEIFDQLSDAV-----
Rs_AK11|g29723.t1 ............-GLL.DKQLLE..EQ..AG..F.RSNR.SA..IDQIFILKMIMEKSHN
Rs_AK11|g29792.t1 ............----.------..--..--..-.----.--..----------------
Rs_AK11|g29797.t1 ............----.------..--..--..-.----.-S..TDFVQQLEKHQ-IQGH
Rs_AK11|g29851.t1 ...........fKVTI.NAQILV..DQ..HP..I.---P.SI..DELLS---R-L-----
Rs_AK11|g29891.t1 ............-KVL.GNIIHQ..DQ..TC..S.IPGR.AI..HDNIYLIRSIIDYQQR
Rs_AK11|g29931.t1 ............YRAL.NKITVP..DA..SP..L.-PH-.-T..E---DLLQELG-----
Rs_AK11|g29991.t1 ............YKKL.NSITIK..DA..SP..L.-PN-.-M..ED---TIRKLG-----
Rs_AK11|g30005.t1 ............----.NPKTHK..DG..IP..V.RPIE.NTtiIDGTSLITELSKYNKK
Rs_AK11|g30041.t1 ............-KLI.RPIFDK..HA..RS..T.----.TI..IDGVDLIHRLEAYTTN
Rs_AK11|g30094.t1 ............PRKL.NTVAIR..DA..YP..L.---P.RI..DDTLDSLQQAK-----
Rs_AK11|g30097.t1 ............FRKL.NNITTK..DA..FP..M.---P.RI..DDIFDHLSQAE-----
Rs_AK11|g30128.t1 ............CR-E.NDIFID..EQ..SG..F.TAER.RL..QTRILSLVEDLRLATA
Rs_AK11|g30142.t1 ............YKRL.NAITIK..DS..FP..L.---P.NM..EDTIFKLGKGF-----
Rs_AK11|g30143.t1 ............YRKL.NTVTIR..DA..YP..L.---P.RI..DDTLDSLQQAK-----
Rs_AK11|g30144.t1 ............I---.RPIFDK..EC..QNttI.IDGS.SL..---IQALHQYMR---K
Rs_AK11|g30200.t1 ............FREL.NAVTVR..DV..YP..I.---P.RI..DDTLDQLQHAK-----
Rs_AK11|g30211.t1 ............---L.RPIFDD..KC..K-..-.--DT.TI..IDGASLITELSKYNKK
Rs_AK11|g30269.t1 ............IK--.--PIRD..ST..YS..L.---K.NT..NEFLKFLKENK----G
Rs_AK11|g30296.t1 ............YRAL.NKITIP..DV..SP..L.-PHM.E-..----DLLQELG-----
Rs_AK11|g30319.t1 ............----.------..--..--..-.----.--..----------------
Rs_AK11|g30338.t1 ............LRPL.FNRYAR..ST..TI..V.-DG-.--..VDLLHQLDQYI---QK
Rs_AK11|g30378.t1 ............-N--.---IIK..NN..--..-.RPTK.SM..SYIKDSFEFVKEIKNI
Rs_AK11|g30395.t1 ............YRKL.NSVTKK..DC..F-..-.-PQP.TT..EELLHRLGGHG-----
Rs_AK11|g30454.t1 ............----.------..--..--..-.----.--..----------------
Rs_AK11|g30463.t1 ............---V.FQIIKE..LR..ST..I.---T.GT..VINTSKFVEEISEKS-
Rs_AK11|g30505.t1 ............WAEG.AQLVPI..EQ..SG..F.RQGG.LI..ATRVLSIYQEIQNNLA
Rs_AK11|g30529.t1 ............LN-N.FGILPW..QK..SG..A.RAKQ.CT..VSRVNHLLEQTYTSLL
Rs_AK11|g30557.t1 ............-SKT.RPEIAK..EQ..YG..F.MPDK.ST..RNAIFVLRMIIERSIE
Rs_AK11|g30565.t1 ............YRRL.NAVTIK..DA..FP..L.---P.RI..DEIFDQLSDAV-----
Rs_AK11|g30572.t1 ............YRKL.NSVTIR..DA..YP..I.---P.RI..DDTLDSLQEAK-----
Rs_AK11|g30607.t1 ............----.------..--..--..-.----.--..----------------
Rs_AK11|g30621.t1 ............CN-D.KGIFTD..EQ..SG..F.TSER.RL..QTRILSLIEDLRLTTA
Rs_AK11|g30635.t1 ............FRKL.NNITTK..DA..FP..M.---P.RI..DDIFDHLSQAE-----
Rs_AK11|g30680.t1 ............----.------..--..--..-.----.--..----------------
Rs_AK11|g30689.t1 ............-KLI.RPIFDK..HA..RS..T.----.TI..IDGVDLIHRLEAYTTN
Rs_AK11|g30705.t1 ............YKKL.NNITIK..DN..HP..L.-PNM.EQ..-----TIQVLG-----
Rs_AK11|g30763.t1 ............-QLL.RPLF--..DR..IG..L.KTTT.TS..GFEVMKQVYEW-ST-T
Rs_AK11|g30767.t1 ............----.------..--..--..-.----.--..----------------
Rs_AK11|g30863.t1 ............-R-I.IKGLRT..TL..SG..V.--VC.NT..SNFI-KIIANI----K
Rs_AK11|g30864.t1 ...........fKVTV.NSQILV..DQ..HP..I.---P.SI..DELLS---R-L-----
Rs_AK11|g31008.t1 ............CK-D.KGIYTD..EQ..SG..F.TPNR.HL..QSRILSICEDLRLTVA
Rs_AK11|g31042.t1 ..........tiIE--.KKNMIR..DS..FD..F.VKEV.R-..-----TLSKDF-----
Rs_AK11|g31086.t1 ............----.------..--..--..-.----.--..----------------
Rs_AK11|g31130.t1 ............L-EL.NNVLPT..QQ..SR..P.IPHL.ST..LTRVNHLMEQLTQSLR
Rs_AK11|g31152.t1 ............YTEL.NNVLST..QQ..SG..S.IPHL.ST..LTRVNHLMEQLTQSLR
Rs_AK11|g31215.t1 ............LN-D.HGILPD..NQ..SG..F.RAGF.RL..QTRVLLLIE-------
Rs_AK11|g31270.t1 ............YRKL.NSVTIR..DA..YP..I.---P.RI..DDTLDSLQEAK-----
Rs_AK11|g31301.t1 ............----.------..--..--..-.----.--..------VKQLQEWSKN
Rs_AK11|g31341.t1 ............-QNI.RPIFDK..HT..TY..S.LPN-.SI..------VFLKHLKNFE
Rs_AK11|g31383.t1 ............----.------..--..--..F.RPGK.ST..MYNILRLERYAQDRLR
Rs_AK11|g31424.t1 ............CK--.------..DT..TI..I.-DGA.SL..ITEFSKYN------NK
Rs_AK11|g31455.t1 ............-EII.RPIFDN..KC..ST..T.----.AI..IDSASLIKELDKYAKR
Rs_AK11|g31462.t1 ............----.------..--..--..-.----.--..----------------
Rs_AK11|g31494.t1 ............---L.RPIFDD..KC..K-..-.--DT.TI..IDGASLITELSKYNKK
Rs_AK11|g31531.t1 ............FRRL.NSITRK..DV..YP..L.---P.RI..DDVIDKLN--------
Rs_AK11|g31585.t1 ............LRPM.FNQVTK..AT..T-..F.ING-.--..IDFVRQIENYR-NSGR
Rs_AK11|g31594.t1 ............-KLI.RPIFDK..HA..RS..T.----.TI..IDGVDLIHRLEAYTTN
Rs_AK11|g31635.t1 ............WVDD.QGILPE..EQ..SG..F.RPGH.NM..AVRLVSMIDQIGQSLS
Rs_AK11|g31681.t1 ............-EII.RPIFDN..KC..ST..T.----.AI..IDSASLIKELDKYAKR
Rs_AK11|g31754.t1 ............----.------..--..--..-.----.--..----------------
Rs_AK11|g31780.t1 ............YRKL.NSVTKK..DS..FP..-.--QP.TT..EELL---HRL------
Rs_AK11|g31791.t1 ............----.------..--..--..-.----.--..----------------
Rs_AK11|g31838.t1 ............YRKL.NTVTIR..DA..YL..L.---P.RI..NDTLDSLQQAK-----
Rs_AK11|g31851.t1 ............----.LSHLRQ..SQ..YV..I.---K.DS..SDFVTKLTNTK-----
Rs_AK11|g31854.t1 ............LN-A.RNILPQ..HQ..AG..F.RPKR.ST..MYNIVRIERYIKSQLH
Rs_AK11|g31858.t1 ............----.------..--..--..-.----.--..----------------
Rs_AK11|g31860.t1 ............----.------..--..--..-.----.--..---------EWSKS-N
Rs_AK11|g31902.t1 ............----.------..--..--..-.----.--..----------------
Rs_AK11|g31941.t1 ............FRRL.NSITRK..DA..YP..-.--QP.SA..EELIYRLS--------
Rs_AK11|g32036.t1 ............LN-D.RGLLPD..NQ..SG..F.RANH.RL..QSRFLLLIDQISSLMA
Rs_AK11|g32077.t1 ............YRKL.NSVTKK..DC..FP..-.--QP.TA..EELLHRLG--------
Rs_AK11|g32086.t1 ............WDKT.NSLVPI..EQ..SG..F.RPGC.LL..PTRVLSIYQEVKNNMT
Rs_AK11|g32131.t1 ............----.------..--..--..-.----.--..----------------
Rs_AK11|g32162.t1 ............YRAL.NKITVP..DA..SP..L.-PH-.-T..E---DLLQELG-----
Rs_AK11|g32683.t1 ............-DLL.APIYLQ..VA..HE..T.TFTN.G-..IDVIRRLEQYAA-KGY
Rs_AK11|g32693.t1 ............----.------..--..--..-.----.--..----------------
Rs_AK11|g32729.t1 ............----.------..--..--..-.-DKD.EC..STTYSTIDQAIHAVLK
Rs_AK11|g32740.t1 ............----.------..--..--..-.----.--..----------------
Rs_AK11|g32848.t1 ............-KLI.RPIFDK..HA..RS..T.----.TI..IDGVDLIHRLEAYTTN
Rs_AK11|g32893.t1 ............FRRL.NAVTKK..DA..YP..-.--QP.TT..EELLNRLAGHR-----
Rs_AK11|g33006.t1 ............----.------..--..--..-.----.--..----------------
Rs_AK11|g33124.t1 ............-GLI.DGQLLE..IQ..SG..F.QSNR.ST..TDQIFTLKMTMEKRRE
Rs_AK11|g33132.t1 ............----.------..--..--..-.----.--..----------------
Rs_AK11|g33133.t1 ............----.------..--..--..-.----.--..---------------K
Rs_AK11|g33154.t1 ............YRRL.NPITIK..DA..FP..L.---P.RI..DEIFDQLSDAL-----
Rs_AK11|g33155.t1 ............YRKV.NSVTIR..DA..YP..I.---P.RI..DDTLDSLQEAK-----
Rs_AK11|g33191.t1 ............FRKL.NNVTTR..DA..FP..M.---P.RI..DDIFDHLSQAE-----
Rs_AK11|g33214.t1 ............YRKL.NNITIQ..DN..YP..L.-PNL.EQ..-----TIQMVG-----
Rs_AK11|g33226.t1 ............-EII.RPIFDS..KC..-G..-.-P-T.SI..IDGASLLKELYKYIKK
Rs_AK11|g33271.t1 ............----.------..--..--..-.----.--..----------------
Rs_AK11|g33285.t1 ..........rnARPQ.AKSYIK..DS..FE..F.VKRM.K-..-----ELTLEK-----
Rs_AK11|g33301.t1 ............----.------..--..--..-.----.--..----------------
Rs_AK11|g33345.t1 ............-PFL.EREMPA..TQ..AR..L.RKGR.GT..RDQIANIRWLMEKTRE
Rs_AK11|g33426.t1 ............----.------..--..--..-.----.--..----------------
Rs_AK11|g33431.t1 ............----.------..--..--..-.----.--..----------------
Rs_AK11|g33481.t1 ............YKKL.NSITIK..DN..HP..L.-PNM.EQ..T--IQIL---G-----
Rs_AK11|g33503.t1 ............-NSV.DERLLE..IQ..SG..F.RSNK.ST..IDQIFTLKMTMERRRE
Rs_AK11|g33534.t1 ............-TLL.KPAILK..YP..SY..V.KD--.S-..----FDFARIIKENN-
Rs_AK11|g33606.t1 ............----.------..--..--..-.----.--..----------------
Rs_AK11|g33717.t1 ............-DLL.RPIF--..DQ..MA..L.---N.ST..VTSGFELVKKLQEWST
Rs_AK11|g33817.t1 ............----.------..--..--..-.----.--..----------------
Rs_AK11|g33984.t1 ............---L.RPIFDD..KC..K-..-.--DT.TI..IDGASLITELSKYNKK
Rs_AK11|g34065.t1 ............FRKL.NNVTTK..DA..FP..M.---P.RI..DDIFDHLSQAE-----
Rs_AK11|g34214.t1 ............YRRL.NEITTK..DA..FP..L.---P.RI..DDIYDQLTTAT-----
Rs_AK11|g34293.t1 ............-LLV.NRQLLE..AQ..SG..F.RSNR.ST..IDQIFILKLCMEKRRE
Rs_AK11|g34350.t1 ............----.------..--..--..-.----.--..----------------
Rs_AK11|g34364.t1 ............YKKL.NNITIK..DN..HP..L.-PNM.E-..-QAIQV---LG-----
Rs_AK11|g34367.t1 ............YKRL.NAITIK..DS..FP..L.---P.NM..EDTIFKLGKGF-----
Rs_AK11|g34408.t1 ............-PLL.WSIFDR..AT..NC..I.RFSN.GA..IDVVHAIERYA-QNGH
Rs_AK11|g34533.t1 ............-RQL.DEQQPR..EQ..AG..F.RSGF.ST..IDHLHVINQILERTRE
Rs_AK11|g34634.t1 ............----.------..--..--..-.----.--..----------------
Rs_AK11|g34727.t1 ............----.------..--..--..-.----.--..----------------
Rs_AK11|g34750.t1 ............----.------..--..--..-.----.--..----------------
Rs_AK11|g34770.t1 ............YRKL.NSITTK..DC..YP..Q.-PT-.-V..E----ELINRL-----
Rs_AK11|g34834.t1 ............YKKL.NNITIK..DN..HP..L.-PNM.EQ..-----TIQVLG-----
Rs_AK11|g35144.t1 ............FRQL.NSATVR..DV..YP..I.---P.RI..DDTLDQLQNAK-----
Rs_AK11|g35306.t1 ............-RQL.DEQQPR..EQ..AG..F.RSGF.ST..IDHFHVINQILERTRE
Rs_AK11|g35333.t1 ............-KLI.QPIFDK..HA..RS..T.----.TI..IDGVDLIHRLEAYTTN
Rs_AK11|g35431.t1 ............----.------..--..--..-.----.--..----------------
Rs_AK11|g35438.t1 ............-PFL.EREMPV..TQ..TG..F.RKGR.RT..RDQIANLRWLMEKARE
Rs_AK11|g35485.t1 ...........lFR--.RGLLPD..SQ..SG..F.RERF.RL..QTRLLLFLED------
Rs_AK11|g35705.t1 ............YRRL.NQITTK..DA..FP..L.---P.RI..DDIYDQLTKAT-----
Rs_AK11|g35905.t1 ............LN-S.RNTLPQ..HQ..AG..F.RPKK.ST..MYNIVRIERYIKSQLH
Rs_AK11|g35968.t1 ............----.------..--..--..-.----.--..----------------
Rs_AK11|g36495.t1 ............----.------..--..--..-.----.--..----------------
Rs_AK11|g36846.t1 ............---L.RPIFDD..KC..K-..-.--DT.TI..IDGASLITELSKYNKK
Rs_AK11|g36950.t1 ............FREL.NAVTVR..DV..YP..I.---P.RI..DDTLDQLQHAK-----
Rs_AK11|g37018.t1 ............-KLL.RPLFDK..HA..RS..T.----.TI..IDGVDLIHCLEAYTTN
Rs_AK11|g37049.t1 ............----.------..--..--..-.----.--..----------------
Rs_AK11|g37116.t1 ............-KHL.GTQIME..QQ..AG..F.QSNR.ST..IDHIFALKLLMEKTRD
Rs_AK11|g37217.t1 ............-DLL.APIYLQ..VA..HE..T.TFTN.G-..IDVIRRLEQYV-GKGY
Rs_AK11|g37299.t1 ............-QLL.QTAIDI..HQ..QG..-.RIFH.NG..NDFLEKFHNYIDQYDR
Rs_AK11|g37391.t1 ............WTET.NSSVPI..EQ..SG..F.RPGC.LL..PTRVLSIYQEVKNNMT
Rs_AK11|g37395.t1 ............YRRL.NQITTK..DA..FP..L.---P.RI..DDIYDQLTTAT-----
Rs_AK11|g37634.t1 ............----.------..--..--..-.----.--..----------------
Rs_AK11|g37667.t1 ...........fSTGV.NQSLDI..DQ..YP..L.-PKP.N-..-----DLFVVL-----
Rs_AK11|g37681.t1 ............----.------..--..--..-.----.--..----------------
Rs_AK11|g37876.t1 ............----.------..--..--..-.----.--..----------------
Rs_AK11|g38187.t1 ............YRPL.NAITIK..DA..FP..L.---P.RI..DEIFDQLSDA------
Rs_AK11|g38218.t1 ............-GLL.RPLFDG..MA..SN..T.-TVT.SG..TEVI-KLLQEWSK-RN
Rs_AK11|g38313.t1 ............----.------..--..--..-.----.--..----------------
Rs_AK11|g38420.t1 ............---I.IKELRT..TL..SG..V.--VC.NT..SNFIKIITDVK-----
Rs_AK11|g38459.t1 ............---I.RPIFDK..HA..RS..-.---T.TI..IDGVDLIHRLEAYTTN
Rs_AK11|g38535.t1 ............FRKL.NNITTK..DA..FP..M.---P.RI..DDIFDHLSQAE-----
Rs_AK11|g38780.t1 ............----.------..--..--..-.----.--..----------------
Rs_AK11|g38804.t1 ............IRPT.FDKECQ..NT..TI..-.IDGS.SL..---IQALHQYMR---K
Rs_AK11|g38816.t1 ............-QLL.QTAIDI..HQ..QG..-.RIFH.NG..NDFLEKFHNYIDQYDR
Rs_AK11|g38860.t1 ............----.------..--..--..-.----.--..----------------
Rs_AK11|g39077.t1 ............----.------..--..--..-.----.--..----------------
Rs_AK11|g39148.t1 ............----.------..--..--..-.----.--..----------------
Rs_AK11|g39180.t1 ............YLKL.NPSTIR..TA..YP..M.---L.RV..DDVLDSLRAAQ-----
Rs_AK11|g39214.t1 ............----.------..--..--..-.----.--..-----QLVKQIEQWSA
Rs_AK11|g39236.t1 ............----.------..--..--..-.----.--..----------------
Rs_AK11|g39243.t1 ............----.------..--..--..-.----.--..----------------
Rs_AK11|g39258.t1 ............----.------..--..--..-.----.--..----------------
Rs_AK11|g39458.t1 ............I---.RPIFDK..EC..QNttI.IDGS.SL..---IQALHQYMR---K
Rs_AK11|g39576.t1 ............-KLI.QPIFDK..HA..RS..T.----.TI..IDGVDLIHRLEAYTTN
Rs_AK11|g39831.t1 ............-R--.KNILPE..HQ..AG..F.RPGK.ST..MYNILRLERYAQDRLR
Rs_AK11|g39849.t1 ............----.------..--..--..-.----.--..----------------
Rs_AK11|g39928.t1 ............LRPLfNKIGLKttTT..SG..F.----.EV..M----KQVYEW-STTN
Rs_AK11|g40175.t1 ............----.------..--..--..-.----.--..----------------
Rs_AK11|g40207.t1 ............----.------..--..--..-.----.--..----------------
Rs_AK11|g40218.t1 ............----.------..--..--..-.----.--..----------------
Rs_AK11|g40427.t1 ............YRRL.NQITTK..DA..FP..L.---P.RI..DDIYDQLTKAT-----
Rs_AK11|g40438.t1 ............-KLI.RPIFDK..HTrsTT..F.IDGV.DL..IHRLEAYTT------N
Rs_AK11|g40599.t1 ............----.------..--..--..-.----.--..----------------
Rs_AK11|g40843.t1 ............----.------..--..--..-.----.--..----------------
Rs_AK11|g40951.t1 ............YRKL.NASTIR..TA..YP..M.---P.RV..DDTLDSLRAAK-----
Rs_AK11|g40967.t1 ............---L.RPIFDD..KC..K-..-.--DT.TI..IDGASLITELSKYNKK
Rs_AK11|g41008.t1 ............----.------..--..--..-.----.--..----------------
Rs_AK11|g41028.t1 ............----.------..--..--..-.----.--..----------------
Rs_AK11|g41167.t1 ............----.------..--..--..-.----.--..----------------
Rs_AK11|g41272.t1 ............----.------..--..--..-.----.--..----------------
Rs_AK11|g41315.t1 ............----.------..--..--..-.----.--..----------------
Rs_AK11|g41364.t1 ............----.------..--..--..-.----.--..----------------
Rs_AK11|g41531.t1 ............YRRL.NAITIK..NA..FP..L.---P.RI..EEIFDQLSDAV-----
Rs_AK11|g41573.t1 ............----.------..--..--..-.----.--..----------------
Rs_AK11|g41686.t1 ............----.------..--..--..-.----.--..----------------
Rs_AK11|g41716.t1 ............--KL.NSIITK..DV..FP..M.---P.RI..DDIFDHLSQAE-----
Rs_AK11|g42078.t1 ............----.------..--..--..-.----.--..----------------
Rs_AK11|g42376.t1 ............----.------..--..--..-.----.--..----------------
Rs_AK11|g42728.t1 ............----.------..--..--..-.----.--..----------------
Rs_AK11|g42754.t1 ............----.------..--..--..-.----.--..----------------
Rs_AK11|g43012.t1 ............----.------..--..--..-.----.--..----------------
Rs_AK11|g43215.t1 ............----.------..--..--..-.----.--..----------------
Rs_AK11|g43255.t1 ............----.------..--..--..-.----.--..----------------
Rs_AK11|g43401.t1 ............----.------..--..--..-.----.--..----------------
Rs_AK11|g43729.t1 ............----.------..--..--..-.----.--..----------------
Rs_AK11|g45606.t1 ............----.------..--..--..-.----.--..----------------
Rs_AK11|g45640.t1 ............----.------..--..--..-.----.--..----------------
Rs_AK11|g46207.t1 ............----.------..--..--..-.----.--..----------------
Rs_AK11|g46365.t1 ............YCKL.NSVTIR..DA..YP..I.---P.RI..DDTLDSLQEAK-----
Rs_AK11|g46425.t1 ............----.------..--..--..-.----.--..----------------
Rs_AK11|g46701.t1 ............----.------..--..--..-.----.--..----------------
Rs_AK11|g46707.t1 ............----.------..--..--..-.----.--..----------------
Rs_AK11|g47675.t1 ............----.------..--..--..-.----.--..----------------
Rs_AK11|g47941.t1 ............FREL.NAVTVR..DV..YP..I.---P.RI..DDTLDQLQHAK-----
Rs_AK11|g48329.t1 ............FREL.NAVTVR..DV..YP..I.---P.RI..DDTLDQLQHAK-----
Rs_AK11|g49116.t1 ............----.------..--..--..-.----.--..----------------
Rs_AK11|g49283.t1 ............----.------..--..--..-.----.--..----------------
Rs_AK11|g49552.t1 ............----.------..--..--..-.----.--..----------------
Rs_AK11|g50196.t1 ............----.------..--..--..-.----.--..----------------
                                                                              

AI1M_Yeast        .....-----.WFIEVDLKKCFDTIS.HDLIIK.E.LKRY....................
Athena_Av         .....LNSST.LFVTFDINNLYTILPqEESLMI.L.GQFLre..................
Athena_Hc         .....-----.---------------.------.-.----....................
Athena_Pr         .....-----.---------------.------.-.----....................
AthenaL2_Av       ....nLKQET.VLCTIDVADLYTMIPqVEGVLS.L.KKMMnyl.................
AthenaL3_Av       i...nLRKDS.LLCTIDVSDLYTMIPqVEGVLS.L.KKML....................
AthenaM_Av        .....-TSST.TFISMDVTDLYTMIP.QEGGVI.A.IKRLl...................
AthenaO_Av        .....LNRQT.QFATMDVSDLYTMVP.QEGGIQ.A.IKKMlrifh...............
BEL_Drome         .....FRQHQ.YVLCADVEKMFRGIKvFK----.-.----....................
Cer1_Caeel        .....-GKK-.LYTVFDMIAGFWQIPl-D----.-.----....................
Cercyon_Sm        ....qINDDE.LMISFDVTALFTSIE.PNLAKE.T.LS-Lll..................
COB3_Marpo        .....-----.WWLEFDIRKCFDTIN.KKILMS.I.LSET....................
COI1_Podan        .....-----.WFIEGDIKGFFDNID.HHILEK.L.LVKH....................
Copia_Drome       .....-QYNL.KVHQMDVKTAFLNGTl-K----.-.----....................
CRE1_Crifa        .....-EEHE.YLVALDGVNAYNTMS.RAHILQ.A.V---....................
CRE2_Crifa        ea.ssD----.TLVALDATNAYNRMS.RRHILE.A.AYA-....................
CZAR_Tcruzi       l...kG----.SVAMLDGRNAYNAIS.RTAILS.A.VYGN....................
DIRS1_Dictyo      .....-KQGY.YMVKLDIKKAYLHVLv-D----.-.----....................
Doc_Drome         .....HREYC.TAIFLDVAQAFDRVW.LDGLLF.K.IIKL....................
dpol_DHBV         .....-PVGM.PRISLDLSQAFYHLPlN-----.-.----....................
dpol_HBV          .....LSSNL.SWLSLDVSAAFYHLPlHPAAMP.H.LLVGsin.................
DRE_Dictyo        eintkEDMEP.IITFYDFEKAFDSIS.HNAILR.T.LAHL....................
EC67_Ecoli        .....-----.IILNIDLKDFFESFN.FGRVRG.Y.---F....................
EC86_Ecoli        .....-----.FILNIDLEDFFPSLT.ANKVFG.V.----....................
EC107_Ecoli       .....-----.QILKLDIENFFDSIS.WLQVWR.-.V---....................
GilM_Giain        ....rT---H.HLLTVDVRNAFNSVP.HSVILF.A.LRRA....................
Gypsy_Drome       .....-KAK-.FFTTLDLKSGYHQIYl-A----.-.----....................
Hebe1_Av          r..prRRRHS.AVILFDIKAAFDSVW.HDGLIY.K.LNGL....................
Hebe2_Av          a..esPRRHS.AVVLFDIKAAFDSVW.HGGLIY.K.LDDL....................
Hebe7_Av          r..prRRRHS.AVILFDIKAAFDSVW.HDGLIY.K.LNDL....................
Hebe8_Av          r..prRRRHS.AVILFDIKAAFDSVW.HDGLIY.K.LNDL....................
Hebe10_Av         r..prRRRHS.AVILFDIKAAFDSVW.HDGLIN.K.LNDL....................
I_Drote           .....-KMHT.SLVTLDFSRAFDRVG.VHSIIH.Q.LQEW....................
Jockey_Drome      .....NKEYA.VGAFLDIQQAFDRVW.HPGLLY.K.AKRL....................
Juno1_Av          .....-----.YYTTIDFKSGYFQVG.LD----.-.----....................
Juno2_Av          .....-----.YFSKFDFKAGYFQVP.LD----.-.----....................
Juno3_Av          .....----Q.YFSKLDFQGGYHQVP.ID----.-.----....................
Juno4_Av          .....-----.YYTTIDFKSGYFQVG.LD----.-.----....................
Juno4a_Av         .....-----.YFTTLDMKQGYWQVP.IE----.-.----....................
Juno4b_Av         .....-----.YFTTLDLKSGYWQIP.ID----.-.----....................
Lian_Aedae        .....QKQSC.LGVFLDIEGAFDNVS.FDAILE.A.ARNH....................
LINE1_Human       tkdtnH----.MIISIDAEKAFDKIQ.QPFMLK.P.LNKL....................
LINE1_Wolf        ....rKTKNH.MILSLDAEKAFDKIQ.HPFLIK.T.LQSV....................
LtrA_Lacla        .....-----.WFVEGDIKGCFDNID.HVTLIG.L.INLK....................
Mag_Av            .....--NGK.RFTKIDLSDAYLQIE.LD----.-.----....................
Maui_Takru        .....HGLVS.MLVLLDLSAAFDTVD.HSILLQ.R.LEHV....................
Mdg3_Drome        .....--EKT.VFTKLDLKNGFFHVH.VK----.-.----....................
Micropia_Drome    .....-----.WFTTMDLQNGFFHVA.VE----.-.----....................
MX65_Myxxa        .....-----.VVLKLDLKDFFPSVT.FARVRG.L.LIAL....................
Neptune_Fr        iktlkIPADS.YFFSMDVDSLYTNIPiESGINC.I.RNIFek..................
NeSL_Caeel        .....KRRNL.AVAWLDLTNAFGSIP.HELIEY.A.LTAY....................
orf2_Calot        .....----K.WVLDADISKCFDKIN.HEKLLT.K.INTF....................
Pao_Bmori         .....FRQHN.ITATADIKEMFIQVKl-R----.-.----....................
Pat_Panre         .....-PKSG.FMLTFDMKSGYHQARmAD----.-.----....................
Penelope1_Av      .....-NKTY.VKCSFDVESLYTNVP.VKEAIE.I.VLDYmye.................
Penelope1a_Av     .....KEKTY.IKCSFDVESLYTNVP.VKKAIE.I.TLDYmyk.................
Penelope2_Av      i...eYKNNQ.VMCSFDVDSLYTNVPvEEAINI.V.VNNL....................
Penelope2a_Av     .....-NMND.MMISLDVESLFTNVP.VHEAVD.L.ATKIil..................
Penelope3_Av      .....-NSQI.KMMSFDITSLFTNVP.LDRTIE.I.ILDKlyglqhtcty.....sdkkr
Penelope3a_Av     .....-MNEH.KLLSYDAISLFTNVPlQKTINF.I.LEEKygsfcdckivktnkrkrkkk
Penelope3b_Av     .....--EKI.KMVSFDIVSLFTKVPlVRTIQL.I.LEQMygpehtciys.....kdmkr
Penelope5a_Av     .....-HANK.KMISFDVTSLFTNVP.LTYTID.I.ILDHmyptcpsv........cann
Penelope_Dv       s...qIREEE.TLVSFDVVSLFPSIPiELALDT.I.RQKWtk..................
pol_BAEVM         .....-PDYS.WYTVLDLKDAFFCLPl-A----.-.----....................
pol_CERV          .....-GKK-.IYSSFDCKSGLWQVLl-D----.-.----....................
pol_HTLV2         .....-TALP.HLQTIDLTDAFFQIPl-P----.-.----....................
Poseidon_Tn       l...hLESGE.TMVSFDVTSLFTCIPtSEATEA.I.HKRLlld.................
pseudo_Shark      fq.fpGP-QH.LIFTMDVQSLYTYIPhADGLKA.F.RFFLsr..................
R1_Dromr          .....RYASC.YIATLDVSKAFDSVA.HDAVFN.T.VTAY....................
R2_Drome          .....HFRSC.YIANLDVSKAFDSLS.HASIYD.T.LRAY....................
R4_Av             ....qTQRPI.SVAWIDYAKAFDSLP.HSYIKW.L.ISAVqvpk................
R9_4_Av           .....LNKNPiYACLVDVSKAFDSVS.HQSIVR.A.LTMN....................
R9_Av             .....NKNSI.YACLVDVSKAFDSVS.HQSIVR.A.LTMN....................
R9a_Av            .....RKRDI.NVCLIDVAKAFDSVP.HESIFR.A.LTRH....................
RTE1_Av           .....QGKKI.YNCFIDFQKAFDTIK.HKIIWA.M.LKSY....................
RTE2_Av           .....FNKPL.FMCFIDITKAYDSVN.RELLWK.V.CRSY....................
RTE3_Av           .....VKHDL.YLCFLDYTKAFDKVK.HDSLFQ.I.LEKL....................
RTE4_Av           .....KKIPI.YITFIDFKKSFDSIN.RQTMFD.I.LRHY....................
RTE_BovB_Av       .....YQKEF.YLCFIDYSKAFDCVD.HEKLWS.V.LLEM....................
SART1_Bommo       ....sRGGVL.LAVSIDISNAFNTVP.WSTILE.S.LRFH....................
SLACS_Trybg       t...kG----.SLAMLDGRNAYNAIS.RRAILE.A.V---....................
Soliton1_Av       .....MNTAA.AALFVDFSTAFNQLW.FNGLWL.K.LMNL....................
Soliton2_Av       m...aGNIPT.LAVYVDYQKAYDKVW.HKGLLV.K.LKRL....................
Soliton3_Av       .....ANMPT.LAIYVDYKKAYDKVW.HAGLIV.K.LRDL....................
Soliton4_Av       .....ANMPC.LALCFDFKKAYDAVW.HTGTIV.K.LNRL....................
Soliton5_Av       .....GNVPV.LGLYVDYKKAYDLMW.HKGLIV.K.LHRM....................
Soliton6_Av       a...aNNRPA.LIVFVDFMSAFDRMW.HPALIS.T.LVKL....................
Soliton6a_Av      a..acN-RPA.LVIFVDFLSAFDRMW.FPSLIS.T.LMRL....................
Soliton6b_Av      a..acN-RPA.LAIFIDFLSAFDRMW.YPMLIR.N.LIEL....................
Soliton7_Av       .....NSSPV.ATIFVDFKAAFDQLW.FEGCIG.K.LRRM....................
Soliton8_Av       ....sNSAPV.CSMFIDFRAAFDQIW.HCGCVG.K.LRRM....................
Soliton9a_Av      .....NSEPI.CTIFIDLKSAFDQIW.HSGCIG.K.LKQL....................
Soliton9b_Av      .....NSEPI.CTIFIDFKSAFDQLW.HSGCIG.K.LRNI....................
Ta11_Arath        npackKKY--.MAIKTDMSKAYDRVE.WSFLRA.L.MLKM....................
Tad1_Neuro        a..wkLGAVT.SLMLLDLKGAFDRVN.HRWLLH.T.LWEM....................
TelKA1_Av         .....--ESK.FISTLDLRSGYWQVE.MD----.-.----....................
TelKA1a_Av        .....-----.FVSTLDLRSGYWQVE.MD----.-.----....................
TelKA2_Av         .....-----.FISTLDLRSGYWQVE.MD----.-.----....................
TelKA3a_Av        .....-----.FFSTLDLRSGYWQVE.MK----.-.----....................
TelKA3b_Av        .....-----.FFSTLDLRSGYWQVE.MD----.-.----....................
TelKA4_Av         .....---AC.YFSSMDLRSGFWQIE.LN----.-.----....................
TERT1_Calb        f...gEIPKL.FILKFDMKECYDRLS.QPVLMK.K.LEELfvd.................
TERT_Giain        .....----I.YMVTTDMITAFESVS.VPRLLY.Y.ISHYikq.................
TERT_Ratno        .....R---M.YFVKADVTGAYDAIP.QGKLVE.V.VANMial.................
TERT_Schpo        hr.mfG-RKK.YFVRIDIKSCYDRIK.QDLMFR.I.VKKKldt.................
Tf2_Schpo         .....-GST-.IFTKLDLKSAYHLIRv-R----.-.----....................
Tnt1_Tobac        .....-SLDL.EVEQLDVKTAFLHGDl-E----.-.----....................
TRAS1_Bommo       .....EKRII.TIVSLDIEGAFDSAW.WPALEV.R.LAEE....................
TRS1_Trybr        r..ptHQSRT.GAVFVDYK-AFDTVD.HDKIAR.E.MHRM....................
Tx1_Av            .....IRDPI.GIVLWDQEKAFDRIN.HRYLVG.V.LNAF....................
Ty3_Caeel         .....--GKK.LYTVFDMIAGFWQIP.LD----.-.----....................
Ty3_Yeast         .....-GNAQ.IFTTLDLHSGYHQIP.ME----.-.----....................
Vesta1a_Av        .....-TGYR.YFSKLDLKSGFYQIPiRE----.-.----....................
Vesta1b_Av        .....-EGYN.YFSKLDLKSGFYQIPiCD----.-.----....................
Vesta2_Av         .....-SGYK.FFSKLDMKSGFWQIP.IK----.-.----....................
Vesta3_Av         .....-AGYS.YFSKFDLRSGFWQLP.IN----.-.----....................
Vesta4a_Av        .....-MGYK.YFSKLDLKSGYHQFK.LP----.-.----....................
Vesta4b_Av        .....-KGFK.YFSKLDLKSGYHQFK.IP----.-.----....................
Vesta5_Av         .....-----.YYSKLDLKSGYFQIP.IK----.-.----....................
Vesta6a_Av        .....-GGHS.WFTKIDMKAGYHQIPiRN----.-.----....................
Vesta6b_Av        .....-----.IFSKLDLKSGYFQIPiHQ----.-.----....................
Vesta6c_Av        .....-----.YFTKLDLKSGYFQIPiAE----.-.----....................
Vesta7_Av         .....-----.LITKMDLRSGYHQIRiHP----.-.----....................
Vesta_Pr          .....-EGYK.YFSKLDLKSGFYQIPiRH----.-.----....................
YM40_Marpo        .....-----.WMIEGDIKGYFDNID.HHLLAG.F.IAEL....................
Zepp_Chlvu        leathQPG--.VQVFLDFEKAFDRLD.RAWIER.C.MAAV....................
Rs_AK11|g1345.t1  .....NSSPV.ATVFVDFRAAFDQLW.A-----.-.----....................
Rs_AK11|g1707.t1  .....LKPTT.HLITLHMNDLYTSIT.HESLLK.T.LKRFlsefa..............v
Rs_AK11|g1716.t1  .....LKPTT.LFVSFDVENLYTMIP.RQGALI.A.LIEFlery................
Rs_AK11|g2082.t1  .....-----.---------------.------.-.----....................
Rs_AK11|g2341.t1  .....-----.---------------.------.-.----....................
Rs_AK11|g2527.t1  .....-NGSH.IFSKLDLRSGYFQVP.LA----.-.----....................
Rs_AK11|g2816.t1  .....-----.---------------.------.-.----....................
Rs_AK11|g3047.t1  .....-----.---------------.------.-.----....................
Rs_AK11|g3933.t1  .....LNTAT.AALFVDFKSAFNQLW.IKGL--.-.----....................
Rs_AK11|g3988.t1  .....-----.---------------.------.-.----....................
Rs_AK11|g4115.t1  .....PNIPT.LAVYVDYQKAYSQVW.HKGLAV.K.LIIM....................
Rs_AK11|g4856.t1  .....----N.FFSKLDLKTGYHQIPiHS----.-.----....................
Rs_AK11|g4859.t1  .....-----.---------------.------.-.----....................
Rs_AK11|g5031.t1  .....ANIPT.LAIYVDYQKAYDKVW.HKGLIV.K.LNRL....................
Rs_AK11|g5789.t1  n...nFKRDT.IFCTIDVTDLYTMIPqIEGVLS.L.RKML....................
Rs_AK11|g5797.t1  .....-----.---------------.------.-.----....................
Rs_AK11|g6037.t1  .....ARQDT.LICAMDVIDLYTMIP.QAQGIL.A.IKKMld..................
Rs_AK11|g6378.t1  .....KRRDE.HLASLDIQDLYANIPvSKAIDI.T.LKRLdesk................
Rs_AK11|g6549.t1  .....-----.---------------.------.-.----....................
Rs_AK11|g7002.t1  ....cARRHS.AVILFDIKVAFDSVW.HNGLIY.K.LNDL....................
Rs_AK11|g7178.t1  .....NSSLT.ATAFVDFKSAFDQLR.DR----.-.----....................
Rs_AK11|g7537.t1  .....NSAPV.CTVFVDFRAAFDQLW.YLGCIG.K.LRNL....................
Rs_AK11|g8095.t1  .....LKPTT.LFCTADITNLYTMLP.QDESLD.I.LEEFlrehn...............
Rs_AK11|g8131.t1  .....-GGYQ.FFSKFDMKSGFWQIP.IR----.-.----....................
Rs_AK11|g8303.t1  .....-----.---------------.------.-.----....................
Rs_AK11|g8671.t1  c..arPRRHS.AIILFDIRAAFDSY-.------.-.----....................
Rs_AK11|g8910.t1  .....ANIPT.LALYVDYQKAYHRVW.HAALLC.K.LEKM....................
Rs_AK11|g8974.t1  ....aPNHPV.LAIFIDFLTAFDRLW.YPALFK.T.FNDL....................
Rs_AK11|g9104.t1  .....-----.---------------.------.-.----....................
Rs_AK11|g9230.t1  ....nPRKQT.LLCTTDVVDLYTMIP.QTECVL.A.IKKMld..................
Rs_AK11|g9305.t1  ....aPNRPV.LAIFIDFLTAFDRLW.YPALFK.T.FNDL....................
Rs_AK11|g9515.t1  .....-----.---------------.------.-.----....................
Rs_AK11|g9674.t1  .....ANIPT.AAIYVDYPKAYDIVS.DKGLIV.K.LNRL....................
Rs_AK11|g9920.t1  .....YNSFS.PVIYIDFLQAFDNLW.HQGLLL.K.LNKL....................
Rs_AK11|g10186.t1 .....NSSPV.GTIFVDFRSAFDQLW.FRGCIG.K.LKRM....................
Rs_AK11|g10353.t1 .....ANIPT.LALYVDYQQAYGRV-.------.-.----....................
Rs_AK11|g10569.t1 .....-----.---------------.------.-.----....................
Rs_AK11|g10714.t1 .....LKSTT.KLFTADVENLYTMVP.REGGIT.A.LIEFlnkytk............ng
Rs_AK11|g10824.t1 .....VKHDI.YLCFLDYTKAFDKVK.HDNLFQ.I.LEQL....................
Rs_AK11|g10923.t1 .....-NGSH.IFSKIDLRSGYFQVP.LA----.-.----....................
Rs_AK11|g10925.t1 .....-----.-------------MW.FPALLS.T.LAKL....................
Rs_AK11|g11157.t1 .....NSAPV.CTMFVDFRAAFDQLW.FLGCIG.K.LRNL....................
Rs_AK11|g11189.t1 .....-----.---------------.------.-.----....................
Rs_AK11|g11755.t1 a..cnRPRTC.YI-------------.------.-.----....................
Rs_AK11|g11846.t1 g...hLKHTT.LFCTADITNLYTMLP.QDESLK.I.LEEFlleyh...............
Rs_AK11|g12463.t1 .....-----.---------------.------.-.----....................
Rs_AK11|g12719.t1 .....STERI.KFATFKIHDLYSNIS.HRELLE.A.LYSLlvhpl..............i
Rs_AK11|g12733.t1 ....aCNRPA.LVVFVDFLSAFDRMW.YPALIS.T.LKTL....................
Rs_AK11|g12812.t1 .....ANIPT.PAVYVDYQKAYDKVW.HKGLVV.K.RNRM....................
Rs_AK11|g13011.t1 .....ANVPT.LAIYVDYEKAFDLVW.HSGLLV.K.LYRF....................
Rs_AK11|g13522.t1 .....-NIPT.LAVYVGYQKVYDKVW.HKGLVV.K.LNRM....................
Rs_AK11|g14141.t1 .....-----.---------------.------.-.----....................
Rs_AK11|g14334.t1 g...lFKSTT.LFCTFDIRNLYTMLP.QEGALN.I.LVEFlnvhg...............
Rs_AK11|g14588.t1 .....-SAPV.CTMFVDFRAAFDQLW.FLGCIG.K.LRNL....................
Rs_AK11|g14859.t1 .....-----.---------------.------.-.----....................
Rs_AK11|g15358.t1 .....TTSKT.ARLARDYTKAFDCVD.HNKLWT.V.LNNM....................
Rs_AK11|g15445.t1 .....-SSPI.STIFVDFRTAFDQLW.FDGCIG.K.LRCL....................
Rs_AK11|g15643.t1 .....-----.---------------.------.-.----....................
Rs_AK11|g15741.t1 .....-----.---------------.------.-.----....................
Rs_AK11|g15841.t1 g...yLKQKT.YLCTFDITDLYTMLP.QEKSLD.I.L---....................
Rs_AK11|g15843.t1 g...lLKSTT.LFCTFDIRNLYTMIP.QEETLN.T.LMTFl...................
Rs_AK11|g15933.t1 .....LQTTT.LFIIFDVTDLYTMIP.RDGALD.A.LARFlnky................
Rs_AK11|g15978.t1 .....ANSPT.LSIYFDYQKAYDKVW.HAALIV.K.LSRA....................
Rs_AK11|g16044.t1 ....aCNRPA.LVIFVDFMSAFDRIW.HPMLIR.N.LIRL....................
Rs_AK11|g16410.t1 i..sgCRRYA.AVILFDIKATIYTVW.HGELIY.K.LNQL....................
Rs_AK11|g16814.t1 .....NYSSF.KMVSFDVASVYTNIP.LDETLK.I.ILDHsynd................
Rs_AK11|g16892.t1 r...yLTSTT.SFITMDVTDLYTMIP.QEGGIR.A.ISKLme..................
Rs_AK11|g17105.t1 .....EHTAA.GGLFVDFRTAFNQLW.FNGLWI.K.LTKL....................
Rs_AK11|g17282.t1 .....-VQQQ.VMCSFDVDALYTNVP.VKEAID.I.VVESmg..................
Rs_AK11|g17499.t1 .....-----.YFTKFDFKAGYFQVP.LD----.-.----....................
Rs_AK11|g17593.t1 .....ANIPT.LAIYIAYQKAYDKVW.HKGLIV.K.LNRL....................
Rs_AK11|g17655.t1 ....cARRHS.AVILFDIKVAFDSVW.HNGLIY.K.LNDL....................
Rs_AK11|g17740.t1 .....-----.---------------.------.-.---Ylql.................
Rs_AK11|g17898.t1 .....-----.YFTTLDLKAGYWQIP.ID----.-.----....................
Rs_AK11|g18194.t1 ....qKQRPI.SVAWIDYAKAFDSVP.HSYIKW.L.LSVI....................
Rs_AK11|g18197.t1 ....qRKRPI.SVAWIDYTKAFDSVP.HSYIKW.L.LVVM....................
Rs_AK11|g18832.t1 .....-----.---------------.------.-.--FLhahg................
Rs_AK11|g19222.t1 .....-----.YFTSLDLKSGFWQIE.LD----.-.----....................
Rs_AK11|g19402.t1 g...lLKSTT.LFCTFDIRNLYTMLP.QEETLD.I.LMTFlhvhg...............
Rs_AK11|g19523.t1 .....NRIPL.GITMWDQEKAFDRVN.HLYFFE.V.LREF....................
Rs_AK11|g19580.t1 g...yLQPTT.RFFTSDITNLYTMLP.QNQSLD.I.LEEF....................
Rs_AK11|g19589.t1 .....-----.---------------.------.-.----....................
Rs_AK11|g19947.t1 .....ANVPT.LSIYVDYQKAYDKVW.HAALIV.K.LN--....................
Rs_AK11|g20013.t1 l..glLKPTT.HLCTFDITDLYTMLP.QE----.-.----....................
Rs_AK11|g20206.t1 ....aPNRPV.LAILIDFLTAFDRLW.YPALFK.S.FDDL....................
Rs_AK11|g20326.t1 .....-----.---------------.------.-.----....................
Rs_AK11|g20342.t1 g...yLNPTT.YFCTFDITDLYIMLP.QEESFD.I.LTEFllqyg...............
Rs_AK11|g20349.t1 .....ANIPT.LVLYVDYQKTYDRVW.HAALLC.K.LEKM....................
Rs_AK11|g20458.t1 ....aNNRPP.LVIFVDFMSAFDRMW.HPALLK.T.LLTL....................
Rs_AK11|g20460.t1 .....QEKKI.YNCFIDFQKAFDTIK.HRIIWA.V.LKSF....................
Rs_AK11|g20473.t1 .....-----.---------------.------.-.----....................
Rs_AK11|g20586.t1 .....-----.YFTKLDLKSGYFQMPiHE----.-.----....................
Rs_AK11|g20655.t1 .....GRGRS.YFSKLDLKSGFYQIP.IT----.-.----....................
Rs_AK11|g20741.t1 .....-----.---------------.------.-.----....................
Rs_AK11|g20970.t1 .....PSKND.YMISLDVESLFTSIPvHESIGL.A.IETIlqkkt..............n
Rs_AK11|g21306.t1 .....-----.HFTKFDFKSGYFQVP.LD----.-.----....................
Rs_AK11|g21325.t1 .....-----.YFSKLDFHGGYHQVP.ID----.-.----....................
Rs_AK11|g21332.t1 .....-TSNT.LLCTFDIKDLYTNID.HALTVK.A.IRYWiksdpallet.....gaknv
Rs_AK11|g21389.t1 .....-----.FYTKLDLKSGYFQIPiHE----.-.----....................
Rs_AK11|g21392.t1 .....-----.---------------.------.-.----....................
Rs_AK11|g21393.t1 .....-----.---------------.------.-.----....................
Rs_AK11|g21405.t1 g...lFKSTT.LFCTFDIRNLYTMLP.QEEALN.I.LVGFlqvhg...............
Rs_AK11|g21409.t1 .....LKLAT.NFIIIDVENLYTVIP.RGGGIN.A.LIRFleky................
Rs_AK11|g21467.t1 .....TTSKT.NLYTFDITDLYTMIPqKEAVLV.I.CEFLgrhg................
Rs_AK11|g21605.t1 .....-----.---------------.------.-.----....................
Rs_AK11|g21716.t1 .....IKTTT.IMVSFDVESLYTNVP.VKEAIE.L.ALDIi...................
Rs_AK11|g21809.t1 .....-----.---------------.------.-.----....................
Rs_AK11|g21810.t1 .....-----.---------------.------.-.----....................
Rs_AK11|g21882.t1 .....-----.---------------.------.-.----....................
Rs_AK11|g21909.t1 .....-----.---------------.------.-.----....................
Rs_AK11|g22088.t1 ....aNNRPA.LLIFVDFLSAFDNM-.------.-.----....................
Rs_AK11|g22149.t1 .....-----.---------------.------.-.----....................
Rs_AK11|g22186.t1 .....NSAPV.CTMFVDFRAAFDQLW.FLGCIG.N.LRNL....................
Rs_AK11|g22213.t1 .....-----.---------------.------.-.--VK....................
Rs_AK11|g22253.t1 .....-----.--------QAFDMLW.HQGFIL.K.LYQL....................
Rs_AK11|g22265.t1 .....LKLNT.LFITFDVKNLYTMIP.RQYGLE.V.FRRFlerh................
Rs_AK11|g22358.t1 .....CKIPL.CMAFVDYEKAFDSIE.INAVIN.A.LVRQ....................
Rs_AK11|g22382.t1 .....-----.---------------.------.-.----....................
Rs_AK11|g22753.t1 ....nARQDT.LICTMDVIDLYTMIP.QTEGIL.A.IKKMld..................
Rs_AK11|g22811.t1 .....TTTET.NLYTFDITDLHTMIPqKEAVLS.I.CEFLgrhg................
Rs_AK11|g22812.t1 g...yLKPKT.YLCTFDITNLYTMLP.QEESLD.I.LIEFilqhg...............
Rs_AK11|g22879.t1 .....-SAPV.CTMFVDFRAAFDQLW.FLGCIG.-.LRNL....................
Rs_AK11|g22898.t1 g...hLKEST.QFCTFDINNLYTMLP.QDESIR.I.LGDFlrhyv...............
Rs_AK11|g22899.t1 .....QGKKL.YNCFIDFQKAFDTIK.HKIIWA.V.LKSY....................
Rs_AK11|g22913.t1 .....FRPTT.KFVTMDVTDLYTMIP.RHGTLE.A.LVGFcmkh................
Rs_AK11|g22982.t1 .....FKSST.LFVTFDITNLYTMLP.QEESLE.I.LAEFlrehg...............
Rs_AK11|g23028.t1 .....-----.CFSRLDLKAGYHQIR.IK----.-.----....................
Rs_AK11|g23076.t1 .....LNTAA.AALFVDFKAAFNQLW.YQGLWL.K.LHKM....................
Rs_AK11|g23125.t1 .....-----.---------------.------.-.----....................
Rs_AK11|g23260.t1 d...lLKPST.YLCTFDITDLYTMLP.QEEAIA.I.LKTFllqfg...............
Rs_AK11|g23502.t1 .....-----.---------------.------.-.----....................
Rs_AK11|g23503.t1 .....YNSFT.PVVCIDFLQAFDKLW.QQGLLL.N.LYRL....................
Rs_AK11|g23564.t1 .....-----.FVSTLDLRSGYWQVE.MD----.-.----....................
Rs_AK11|g23612.t1 n...hLKQET.LFCTIDVTDLYTMVPqIEGVLS.L.RKMLdqlk................
Rs_AK11|g23683.t1 .....-NGSH.IFSKLDLRSGYFQVP.LV----.-.----....................
Rs_AK11|g23747.t1 .....-----.----MDVMDLYTMIP.QT--EG.F.LSIK....................
Rs_AK11|g23777.t1 .....NSSPV.STIFVDFKSAFDQLW.FEGCLG.K.LIRL....................
Rs_AK11|g24106.t1 .....TTNET.NMYTFDVTDLYTMIPqRESVLA.I.CEFLgryg................
Rs_AK11|g24108.t1 .....DSKDQ.VMISFDVDSLYTNVP.VNEAIN.I.TLDMlyk.................
Rs_AK11|g24124.t1 .....-----.FFSTLDLRAGYWQLE.MD----.-.----....................
Rs_AK11|g24181.t1 g...rITSTT.NFITSDVENLYTMIT.REGALA.A.LSRFclkh................
Rs_AK11|g24236.t1 ....aPNRPA.LTIFVDFLTAFDRMW.YPALMR.A.LERL....................
Rs_AK11|g24265.t1 .....-----.---------------.------.-.----....................
Rs_AK11|g24294.t1 .....---AT.HFTKFDFKSGYFQVP.LD----.-.----....................
Rs_AK11|g24296.t1 .....HRDPI.AIIQWDQEKAFDRIN.HV----.-.----....................
Rs_AK11|g24395.t1 .....LNTAA.AAIFVDFKAAFNQLW.YKGLWL.K.LYKL....................
Rs_AK11|g24421.t1 .....QQQNF.YFCFIDHSKAFNCGS.WE----.-.----....................
Rs_AK11|g24465.t1 .....--HDK.FILTLDLRSGYWQVE.MD----.-.----....................
Rs_AK11|g24466.t1 .....-----.---------------.------.-.----....................
Rs_AK11|g24648.t1 g...lLKSTT.LFCTFDIRNLYAMLP.QEETLD.I.LITFlhahg...............
Rs_AK11|g24694.t1 .....LKPTT.KFITADVENLYTMIP.REGGLN.A.LIRFldkyak............yr
Rs_AK11|g24734.t1 ....aNNRPS.LVIFVDFMSAFDRMW.HPALLS.T.LLKL....................
Rs_AK11|g24781.t1 .....KNTAA.AALFVDFRTAFNQLW.FNGLWL.K.LSNL....................
Rs_AK11|g24827.t1 g...lFKVST.LFCTFDIRNLYTMLP.QEEALD.I.LIEFlqvhg...............
Rs_AK11|g24854.t1 .....---PN.YFTTLDFKNGYFQIP.LT----.-.----....................
Rs_AK11|g24944.t1 ....aCNRPA.LAIFIDFLSAFDRMW.YPGLIN.S.LTKL....................
Rs_AK11|g24986.t1 .....-----.---------------.------.-.----....................
Rs_AK11|g24987.t1 .....-----.---------------.LEILEE.F.LREHhye.................
Rs_AK11|g25070.t1 .....--GHE.YYSTLDLRSGYFQIP.IR----.-.----....................
Rs_AK11|g25167.t1 .....--GYH.FFSKLDLKSGFWQFP.IN----.-.----....................
Rs_AK11|g25226.t1 .....-NTLT.PVIYVDFLQAFDKLW.QQGLLL.K.LNKL....................
Rs_AK11|g25294.t1 g...lLKPTT.LFCTFDIRNLYTMLP.QEESLD.I.LMTFlhahg...............
Rs_AK11|g25295.t1 .....-CQDT.IFCTIDVTDLYTMVPqIEGVLS.L.KKMLdqlk................
Rs_AK11|g25378.t1 .....FNKPL.FMCFIDISKAYDSVN.RELLWK.V.CRKY....................
Rs_AK11|g25406.t1 g...lLKSTT.LFCTFDIRNLYTMLP.QEEALN.T.LMKFl...................
Rs_AK11|g25504.t1 .....----Q.HYTKLDLRSGYFQIP.IR----.-.----....................
Rs_AK11|g25516.t1 q..ngRRRHS.AVILFDIKAAFDSVW.HDGLIY.K.LNEL....................
Rs_AK11|g25536.t1 g...yLKPKT.YLCTFDITDLYTMLP.QEQSLD.I.LIEFlaqhg...............
Rs_AK11|g25537.t1 .....-----.---------------.------.-.----....................
Rs_AK11|g25622.t1 .....----Q.HYTKLDLRSGYFQIP.IR----.-.----....................
Rs_AK11|g25717.t1 .....FNKPL.FMCFIDISKAYDSVN.RELLWK.V.CRQY....................
Rs_AK11|g25720.t1 .....----S.YFSKFDLKSGFYQIP.IN----.-.----....................
Rs_AK11|g25731.t1 .....HYSFS.VVVYIDFLQAFDMLW.HSGLIL.K.LQHL....................
Rs_AK11|g25801.t1 .....--SKH.RMVSFDVSSLYTNVPiNETIEI.I.LNSLyviq................
Rs_AK11|g25851.t1 g...hLIPKT.CLCTFDITDFYTMLP.QE----.-.----....................
Rs_AK11|g25854.t1 .....-----.------VQNLYAMLP.QDESLD.V.LTEFltq.................
Rs_AK11|g25899.t1 .....LKSTT.KLFTADVENLYTMVP.REGGIN.A.LIEFlnkht..............k
Rs_AK11|g25916.t1 .....-QGYS.YFSKLDLKSGFYQIP.IN----.-.----....................
Rs_AK11|g25918.t1 g...yLKPKT.YLCMFDITDLYTMLP.QEESLD.I.LIEFllqhg...............
Rs_AK11|g26022.t1 .....-NGYQ.FFSKFDMKSGFWQIP.VE----.-.----....................
Rs_AK11|g26238.t1 .....-GGSS.YFSKMDLKSGYFQLP.ID----.-.----....................
Rs_AK11|g26240.t1 .....-----.YYSKFDLKCGYHQVP.ID----.-.----....................
Rs_AK11|g26289.t1 .....KRQHA.AVIFFDVKAAFDTVW.FDGLIY.K.LYDL....................
Rs_AK11|g26328.t1 .....NSSPV.ATVFVDFKAAFDQLW.FDGCIG.K.LKKM....................
Rs_AK11|g26370.t1 r...yLTSAT.SFITMDVTDLYTMIP.QEGGVK.A.IRKLme..................
Rs_AK11|g26374.t1 .....-----.---------------.---LLR.Q.LEQYv...................
Rs_AK11|g26416.t1 .....-----.---------------.------.-.----....................
Rs_AK11|g26439.t1 .....-----.---------------.------.-.----....................
Rs_AK11|g26486.t1 .....-----.YYTKFDFKSGYFQVP.LS----.-.----....................
Rs_AK11|g26544.t1 .....-----.---------------.------.-.----....................
Rs_AK11|g26680.t1 .....-KSTT.LFCTFDIRNLYTMLP.QEEALD.I.LVEFlhvhg...............
Rs_AK11|g26696.t1 .....FNKPL.FMCFIDITKAYDSVS.REVLWR.I.CQSY....................
Rs_AK11|g26698.t1 .....-----.YFTKFDFKAGYFQVP.LD----.-.----....................
Rs_AK11|g26734.t1 .....TTTET.NLYMFDITDLYTMIP.QKEAVL.A.IREFlgrhgy.............q
Rs_AK11|g26798.t1 ....cARRHS.AVILFDIKAAIDSVW.HDGLIY.K.LNDL....................
Rs_AK11|g26819.t1 .....--SKY.KMVSFDISSLYTNIP.LNETIE.I.ILKYlyde................
Rs_AK11|g26823.t1 g...yLKSTT.RLVTADVENLYTMVP.REGGIT.A.LIEF....................
Rs_AK11|g26856.t1 .....-----.---------------.------.-.----....................
Rs_AK11|g26887.t1 .....-TTNI.KMVSFDIVSLFTRVP.LARTID.L.ILDKmygpihtcsf.....selkr
Rs_AK11|g26962.t1 .....-----.YYTKFDFKSGYFQVP.LS----.-.----....................
Rs_AK11|g26975.t1 v...nMRQDT.TFCTIDVTDLYTMVPqIEGVLS.L.RKMLnklk................
Rs_AK11|g26987.t1 .....-----.---------------.------.-.----....................
Rs_AK11|g27063.t1 .....-----.-------------MW.HPALMR.T.LEQL....................
Rs_AK11|g27076.t1 .....ANIPT.LAIYVDYQKAYDKVW.HKGLIV.K.LNRL....................
Rs_AK11|g27114.t1 .....-NGYQ.FFSKFDMKSGFWQIP.IE----.-.----....................
Rs_AK11|g27154.t1 .....-----.---------------.------.-.----....................
Rs_AK11|g27161.t1 .....-----.---------------.------.-.----....................
Rs_AK11|g27515.t1 .....LCKET.LLCTIDVVDLYTMIP.QTEGVL.A.IKKMld..................
Rs_AK11|g27529.t1 .....KRQHA.AVIFFDVKAAFDTVW.FDALIY.K.LYDL....................
Rs_AK11|g27554.t1 .....-----.---------------.------.-.----....................
Rs_AK11|g27566.t1 h..piIRRHT.AAIFFDIKAAFDSVW.HEGLIY.K.FNDL....................
Rs_AK11|g27571.t1 .....-----.YFTSMDLKSGFWQIE.LD----.-.----....................
Rs_AK11|g27598.t1 ....nIRQET.LLCTMDVMDLYTMIP.QTEGFL.S.IKKMld..................
Rs_AK11|g27651.t1 ....nLRQNT.LFCTIDVTDLYTMVPqVEGVLS.L.KSMM....................
Rs_AK11|g27659.t1 .....QEKSY.IICSFDVESLYTNVP.VEEAIN.V.TLDFifk.................
Rs_AK11|g27726.t1 .....NSTPV.ATIFVDFKTAFDQLW.FDGCIG.K.LKRM....................
Rs_AK11|g27731.t1 .....-----.---------------.------.-.----....................
Rs_AK11|g27824.t1 .....---SH.FFTTLDFKSGYFQVP.LD----.-.----....................
Rs_AK11|g27843.t1 .....EESLD.ILIEFLLQHGYQKVQnIP----.-.----....................
Rs_AK11|g27846.t1 .....NMTEH.KMISFDVTSLFTKVP.LSYTID.I.ILDKmygrkhncpqi...kkkkka
Rs_AK11|g27862.t1 ....aCNRPA.LTIFVDFQSAFDNMW.HPALIK.N.LYDM....................
Rs_AK11|g27889.t1 ....cARRHS.AVIPFDIKAAFDSVW.QDGLIH.K.LND-....................
Rs_AK11|g27996.t1 .....-----.---------------.------.-.----....................
Rs_AK11|g28003.t1 .....-----.-------------AW.HEGVIP.-.-ESY....................
Rs_AK11|g28022.t1 .....TKTTL.YTCLLDVSKAFDSVS.HDSIIR.A.LKRN....................
Rs_AK11|g28064.t1 .....INKPL.FMLFIDIMKAYDSVD.RALLWN.I.CRHY....................
Rs_AK11|g28226.t1 .....NSAPI.STIFVDFRSAFDQLW.HIGCIG.T.LRRL....................
Rs_AK11|g28414.t1 i...nLRQDT.LFCTLDVTGLYTMVPqIEGVLS.L.KKMLdylq................
Rs_AK11|g28424.t1 .....-----.---------------.------.-.----....................
Rs_AK11|g28428.t1 .....YQKGF.YLCFIDYIKAFDCVD.HEKLWS.V.LLKM....................
Rs_AK11|g28489.t1 .....FKSST.LFVTFDITNLYTMLP.QEESLE.I.LAEFlrehg...............
Rs_AK11|g28502.t1 .....----N.FFSKLDLKTGYHQIPiHS----.-.----....................
Rs_AK11|g28522.t1 .....-HGYS.CFSKLDLKSGFYQIP.IN----.-.----....................
Rs_AK11|g28562.t1 .....TTSET.AMYTFDITDLYTMIPqKESVLA.V.CEFLgrhg................
Rs_AK11|g28576.t1 .....-----.---------------.------.-.----....................
Rs_AK11|g28656.t1 .....----Q.YYTKLDLRSGYFQIP.IR----.-.----....................
Rs_AK11|g28713.t1 .....FQKDI.YIF------------.------.-.----....................
Rs_AK11|g28780.t1 .....-----.---------------.------.-.----....................
Rs_AK11|g28799.t1 g...lLKPAT.LFCTFDIRNLYTMLS.QEQALN.S.LMKFisayg...............
Rs_AK11|g28834.t1 g...hLKPTT.LFCTADITNLYTMLP.QDESLK.I.LEEFlcehh...............
Rs_AK11|g28835.t1 .....NRIPL.GITMWDQEKAFDRVN.HLYLFE.V.LRRF....................
Rs_AK11|g28933.t1 .....-----.---------------.------.-.----....................
Rs_AK11|g29002.t1 .....-----.---------------.------.-.----....................
Rs_AK11|g29096.t1 g...lFQSTT.KFIVIDVTDLYTMIP.REGAIL.A.LLRFleen................
Rs_AK11|g29101.t1 g...lFQSTT.KFIVIDVTDLYTMIP.REGAIL.A.LLRFleensn............eg
Rs_AK11|g29103.t1 .....-----.IFSKLDLRSGYFQVP.LA----.-.----....................
Rs_AK11|g29129.t1 g...yLKLKT.YLCTFDITDLYTMLP.QEESLD.I.IR--....................
Rs_AK11|g29151.t1 .....-EGYK.YFSRLDLKSDYHQFL.LP----.-.----....................
Rs_AK11|g29166.t1 .....----T.YYTKFDFKSGYFQVP.LS----.-.----....................
Rs_AK11|g29350.t1 .....-----.-MISFDVVSLFTNVPpTFTIDY.I.LDQLypvcstnc.........lql
Rs_AK11|g29389.t1 g...lLKSTT.LFCTFDIRNLYTILP.QEETLD.T.LMAFlhahg...............
Rs_AK11|g29453.t1 .....-----.---------------.------.-.----....................
Rs_AK11|g29531.t1 .....-SDAV.YYTKFDFKSGYFQVP.LS----.-.----....................
Rs_AK11|g29544.t1 .....ANMPT.LVLYVDYRKAHDMVW.HAVLLV.K.LHNL....................
Rs_AK11|g29548.t1 .....-NVDK.LMISFDVVSLFTNVP.LTFTVD.Y.ILDQlypvcstnc......lqlsk
Rs_AK11|g29557.t1 g...lLKSST.LFCTFDIRNLYTMLP.QEEALN.I.LVEFlhphg...............
Rs_AK11|g29597.t1 .....-----.YYSKLDLKSGYFQIP.IK----.-.----....................
Rs_AK11|g29609.t1 n...nFKQDT.IFCTIDVTDLYTMVPqIEGVLS.L.KKML....................
Rs_AK11|g29651.t1 .....NSVNQ.TMISFDVDNLYTNVPvHEAIVT.T.LYML....................
Rs_AK11|g29706.t1 .....-----.YYTKFDFKSGYFQVP.LS----.-.----....................
Rs_AK11|g29723.t1 .....NNKPL.HMCFIDIMKAYDSVD.RTLLWQ.I.CRHY....................
Rs_AK11|g29792.t1 .....---PT.LALYVDYRKAYDMVW.HAGLLV.K.LHDL....................
Rs_AK11|g29797.t1 .....LLPTT.NFITADIKNLYTMIP.RGGALN.A.LHRFcvkhs..............k
Rs_AK11|g29851.t1 .....-NNGE.KFTKLDLSDAYLQVE.LD----.-.----....................
Rs_AK11|g29891.t1 .....IRDPI.GLILWDQEKAFDRVN.HRYLVG.V.LEAF....................
Rs_AK11|g29931.t1 .....-EGYK.YFSRLDLKSGYHQFR.LP----.-.----....................
Rs_AK11|g29991.t1 .....-QGYK.VFSKLDLKSGFYQIP.IN----.-.----....................
Rs_AK11|g30005.t1 g...lLKPTT.LFCTFDIRNLYTMLP.QEEVLN.I.PLKFl...................
Rs_AK11|g30041.t1 a...hLIPKT.YLCTFAITDLYTMLP.QEESLD.I.LIEFllqyg...............
Rs_AK11|g30094.t1 .....-----.FVSTLDLRSGYWQVE.MD----.-.----....................
Rs_AK11|g30097.t1 .....-----.YYTTIDFKSGYFQVG.L-----.-.----....................
Rs_AK11|g30128.t1 ....aNNRPS.LVIFVDFMSAFDRMW.HPALLK.T.LLKL....................
Rs_AK11|g30142.t1 .....----S.YFSKFDLKSGFYQIP.IN----.-.----....................
Rs_AK11|g30143.t1 .....-----.FVSTLDLRSGYWQVE.MD----.-.----....................
Rs_AK11|g30144.t1 g...lFKSTT.LFCTFDIRNLYTMLP.QEEALN.I.LVEFlnihg...............
Rs_AK11|g30200.t1 .....-----.YFTSMDLRSGFWQIE.LD----.-.----....................
Rs_AK11|g30211.t1 g...lLKPTT.LFCTFDIRNLYTMLP.QEETLD.I.LMTFlhahg...............
Rs_AK11|g30269.t1 .....FSKSN.KMISFDIESLFANIP.VDETIE.IiCNELyctn................
Rs_AK11|g30296.t1 .....-KGYK.YFSRLDLKSGYHQFR.IP----.-.----....................
Rs_AK11|g30319.t1 .....-----.---------------.------.-.----....................
Rs_AK11|g30338.t1 g...yFNSST.LFITFNITNLYTMLP.QEESLK.I.IDEFlrqhn...............
Rs_AK11|g30378.t1 ....tNSNYQ.TMVSFDIENLYTNIPvHEAIEE.T.LDILfkkekn............kg
Rs_AK11|g30395.t1 .....-----.FYTKLDLKSGYFQLP.IQ----.-.----....................
Rs_AK11|g30454.t1 .....-----.---TFDIRNLYTMLP.QEEALN.I.LIEFlnihg...............
Rs_AK11|g30463.t1 .....ISKNE.RFASLDICDLYTNIP.VQKAVD.I.TMEKlvqsk...............
Rs_AK11|g30505.t1 .....ENMPT.LALYVDYRKAYD---.------.-.----....................
Rs_AK11|g30529.t1 .....YNTFT.LVVFIDFLQVFDILW.QEGLLL.K.LQRL....................
Rs_AK11|g30557.t1 .....VKHDI.YLCFLDYTKAFDKVK.HENLFQ.I.LQQL....................
Rs_AK11|g30565.t1 .....-----.YYTKFDFKSGYFQVP.LS----.-.----....................
Rs_AK11|g30572.t1 .....-----.FVSTLDLRSGYWQVE.MD----.-.----....................
Rs_AK11|g30607.t1 .....-----.---------------.------.-.----....................
Rs_AK11|g30621.t1 ....aNNRPS.LVIFVDFMSAFDKMW.HPALLT.T.LLKL....................
Rs_AK11|g30635.t1 .....-----.YYTTIDFKSGYFQVG.LD----.-.----....................
Rs_AK11|g30680.t1 .....-----.---------------.------.-.----....................
Rs_AK11|g30689.t1 g...yLKPKT.YFCTFDITDLYTMLP.QEESLD.I.LIEFlvqhc...............
Rs_AK11|g30705.t1 .....-NGYQ.LFSKFDMKSGFWQIP.IE----.-.----....................
Rs_AK11|g30763.t1 ....nLRKET.LLCTIDVVDLYTMIP.QTEGVL.A.IKKMldyle...............
Rs_AK11|g30767.t1 .....-----.---------------.------.-.----....................
Rs_AK11|g30863.t1 .....LNQDE.HLASLDIQDLYTNIPvNKAIDI.I.LKRL....................
Rs_AK11|g30864.t1 .....-NNGE.KFTKFDLSHAYLQIE.LD----.-.----....................
Rs_AK11|g31008.t1 ....aNNRPA.LLIFVDFLSAFDNMW.FPALIA.N.LVEL....................
Rs_AK11|g31042.t1 .....--SKH.RMVSFDVSSLYTNVPiNETIEI.I.LNSLyviq................
Rs_AK11|g31086.t1 .....-----.---------------.------.-.----....................
Rs_AK11|g31130.t1 .....HNSFS.VLVYIDFLQAFDMLW.HPGLIL.K.LQHV....................
Rs_AK11|g31152.t1 .....HNSLS.VVVYIDFLQAFDMLW.HPGLIL.K.LQHL....................
Rs_AK11|g31215.t1 .....-----.---------------.------.-.----....................
Rs_AK11|g31270.t1 .....-----.FVSTLDLRSGYWQVE.MD----.-.----....................
Rs_AK11|g31301.t1 ....nFKQNT.IFCTIDVTDLYTMVPqIEGVLS.L.RKML....................
Rs_AK11|g31341.t1 .....TTSET.HMYTFDVTDLYTMIPqKEAVLA.V.CKFLgrhg................
Rs_AK11|g31383.t1 ....sARRHS.AVILFDIKAAFDSVW.HDGLIY.K.LNDL....................
Rs_AK11|g31424.t1 g...lLKPAT.HFCTFDIRNLYTMLP.QEQALN.S.LMKFlsayv...............
Rs_AK11|g31455.t1 g...lLKSST.LFCTFDIRNLYTMLP.QQEALN.I.LVEFlhvhg...............
Rs_AK11|g31462.t1 .....-----.---------------.------.-.----....................
Rs_AK11|g31494.t1 g...lLKPTT.LFCTFDIRNLYTMLP.QEETLD.I.LMTFlhahg...............
Rs_AK11|g31531.t1 .....--GST.IFSKLDLRSGYFQVP.LA----.-.----....................
Rs_AK11|g31585.t1 .....FLPTT.LFVTFDITNLYTMIP.RHGAIA.A.LQNLskhad...............
Rs_AK11|g31594.t1 g...yLKPKT.YLCTFDITDLYTMLP.QK----.-.----....................
Rs_AK11|g31635.t1 .....KNTAA.AALFVDFKSAFNQLW.YFGLWI.K.LRRL....................
Rs_AK11|g31681.t1 g...lLKSST.LFCTFDIRNLYTMLP.QQEALN.I.LVEFlhvhg...............
Rs_AK11|g31754.t1 .....-----.---------------.------.-.----....................
Rs_AK11|g31780.t1 .....-GGHC.FYTKLDLKSGYFQLPiHE----.-.----....................
Rs_AK11|g31791.t1 .....-----.---------------.------.-.----....................
Rs_AK11|g31838.t1 .....-----.FLLTLDLRSGYWQVE.MD----.-.----....................
Rs_AK11|g31851.t1 .....-NVDK.LMIYFDVVSLFTNVP.LTFTID.Y.ILDQlypvcstsc......lqlsk
Rs_AK11|g31854.t1 h..pmKRRHA.AASFFGIEAAFDSVW.HEGLIY.K.FNDL....................
Rs_AK11|g31858.t1 .....-----.---------------.------.-.----....................
Rs_AK11|g31860.t1 .....ARQDT.LICTMDVIDLYTMIP.QTEGIL.A.IKKMld..................
Rs_AK11|g31902.t1 .....-----.---------------.----FN.I.LRHY....................
Rs_AK11|g31941.t1 .....--GHS.YFTKLDLRSGYFQIPiVE----.-.----....................
Rs_AK11|g32036.t1 .....NNSPV.CTVFVDFRSAFDQLW.FDGYVG.K.LSRL....................
Rs_AK11|g32077.t1 .....--GHR.FYTKLDLKSGYFQLPiHE----.-.----....................
Rs_AK11|g32086.t1 .....ANIPT.LAIYVDYQKAYDKV-.------.-.----....................
Rs_AK11|g32131.t1 .....-----.---------------.------.-.----....................
Rs_AK11|g32162.t1 .....-EGYK.YFSRLDLKSGYHQFR.LP----.-.----....................
Rs_AK11|g32683.t1 .....LKSTT.KLFTADVENLYTMVP.REGGIK.A.LMEFlnkht..............k
Rs_AK11|g32693.t1 .....-----.---------------.------.-.----....................
Rs_AK11|g32729.t1 .....TGSKA.FLCKCDIASAFKLLP.IS----.-.----....................
Rs_AK11|g32740.t1 .....-NIPT.LALYVDYQKAYDRVW.HAALLC.K.LERM....................
Rs_AK11|g32848.t1 g...yLKPKT.YFCTFDITDLYTMLP.QEESLD.I.LIEFlvqhg...............
Rs_AK11|g32893.t1 .....-----.FFTKLDLKSGYFQIP.I-----.-.----....................
Rs_AK11|g33006.t1 .....-----.---------------.------.-.----....................
Rs_AK11|g33124.t1 .....FNKPL.FMCFIDIAKAYDSVN.RELLWK.V.CLNY....................
Rs_AK11|g33132.t1 .....-----.---------------.------.-.----....................
Rs_AK11|g33133.t1 g...lLKPTT.LFCTFDIRNLYTMLP.QEETLD.I.LMKFlhahg...............
Rs_AK11|g33154.t1 .....-----.YYTKFDFKSGYFQVP.LS----.-.----....................
Rs_AK11|g33155.t1 .....-----.FVSTLDLRSGCWQVE.MD----.-.----....................
Rs_AK11|g33191.t1 .....-----.YYTTIDFKSGYFQVG.LD----.-.----....................
Rs_AK11|g33214.t1 .....--GHQ.YYTKLDLRSGYFQIPiLD----.-.----....................
Rs_AK11|g33226.t1 g...lFKAST.LFCTFDIRNLYTMLP.QEEALD.I.LIEFlhvhg...............
Rs_AK11|g33271.t1 .....-----.---------------.------.-.----....................
Rs_AK11|g33285.t1 .....-GKPY.TMCSFDVESLYTNVP.VEEATE.V.TLNYiyk.................
Rs_AK11|g33301.t1 .....-----.---------------.------.-.----....................
Rs_AK11|g33345.t1 .....YQKEF.YLCFIDYSKAFDCVD.HEKLWS.V.LLEM....................
Rs_AK11|g33426.t1 .....-----.---------------.------.-.----....................
Rs_AK11|g33431.t1 .....-----.---------------.------.-.----....................
Rs_AK11|g33481.t1 .....-GGYQ.FFSKLDMKSGFWQVP.IK----.-.----....................
Rs_AK11|g33503.t1 .....FNKPL.FMCFIDIAKAYDSVN.RELLWR.I.CQSY....................
Rs_AK11|g33534.t1 .....-KLPG.LMCSLDVSALFTNVT.LDEAID.T.TIKKikll................
Rs_AK11|g33606.t1 .....-----.---------------.------.-.----....................
Rs_AK11|g33717.t1 v...nMCQDT.TFCTIDVTDLYTMVPqIEGVLS.L.RKML....................
Rs_AK11|g33817.t1 .....-----.YYSKLDLKSGYFQIP.IK----.-.----....................
Rs_AK11|g33984.t1 g...lLKPTT.LFCTFDIRNLYTMLP.QEETLD.I.LMKFlhahg...............
Rs_AK11|g34065.t1 .....-----.YYTTIDFKSGYFQVG.LD----.-.----....................
Rs_AK11|g34214.t1 .....-----.YFTKFDFKAGYFQVP.LG----.-.----....................
Rs_AK11|g34293.t1 .....FNKPL.FMCFIDISKVYDSVN.RELLWK.V.CRQY....................
Rs_AK11|g34350.t1 .....-----.---------------.------.-.----....................
Rs_AK11|g34364.t1 .....-GGYK.FFTKLDMKSGFWQIP.IE----.-.----....................
Rs_AK11|g34367.t1 .....----S.YFSKFDLKSGFYQIP.IN----.-.----....................
Rs_AK11|g34408.t1 .....LKPSA.LFVTLNMDNLTTIFS.HEQTIA.A.LKSLlsdql..............k
Rs_AK11|g34533.t1 .....CKIPL.CMVFVDYEKAFDSIE.INAVIN.A.LVRQ....................
Rs_AK11|g34634.t1 .....-----.---------------.------.-.----....................
Rs_AK11|g34727.t1 .....-----.--------------P.QDESLK.I.LKEFllehh...............
Rs_AK11|g34750.t1 .....-----.---------------.------.V.TKKD....................
Rs_AK11|g34770.t1 .....-GGHS.WFTKLDLKSGYYQIPiHP----.-.----....................
Rs_AK11|g34834.t1 .....-NGYQ.LFSKFDMKSGFWQIP.IE----.-.----....................
Rs_AK11|g35144.t1 .....-----.YFTSMDLKSGFWQIE.LD----.-.----....................
Rs_AK11|g35306.t1 .....CKIPL.CMVFVDYEKAFDSME.INAAIN.A.LVRQ....................
Rs_AK11|g35333.t1 g...hLISKT.YLCTFDITDLYAMLP.QEESLD.I.LIEFllqyd...............
Rs_AK11|g35431.t1 .....-----.---------------.------.-.----....................
Rs_AK11|g35438.t1 .....YQKEF.YLCFIDYSKAFDCVD.HEKLWS.V.LLEM....................
Rs_AK11|g35485.t1 .....-----.---------------.------.-.----....................
Rs_AK11|g35705.t1 .....-----.HFTKFDFKSGYFQVP.LD----.-.----....................
Rs_AK11|g35905.t1 h..piKRRHT.AAIFFDIKAAFDSVW.HEGLIY.K.FNDL....................
Rs_AK11|g35968.t1 .....-----.---------------.------.-.----....................
Rs_AK11|g36495.t1 .....-----.---------------.------.-.----....................
Rs_AK11|g36846.t1 g...lLKPTT.LFCTFDIRNLYTMLP.QEEALN.I.LMKFl...................
Rs_AK11|g36950.t1 .....-----.YFTSMDLRSGFWQIE.LD----.-.----....................
Rs_AK11|g37018.t1 r...hLIPKT.YLCTFDITDLYTMLP.HEESLD.I.LIEFlvqhg...............
Rs_AK11|g37049.t1 .....-----.---------------.------.-.---Hgyk.................
Rs_AK11|g37116.t1 .....HNKSL.FLCFIDIQKAYDSIN.REILWC.I.CRHY....................
Rs_AK11|g37217.t1 .....LKSTT.KLFTADVENLYTMVP.REGGIT.A.LMEFlnkytk............ng
Rs_AK11|g37299.t1 .....LRSKT.NFVTITIKNFYHLAP.HDILLS.T.LLDFfm..................
Rs_AK11|g37391.t1 .....ANTPT.LAIYVDYQKAYDKVW.HKGLIV.K.SNRL....................
Rs_AK11|g37395.t1 .....-----.YFTKFDFKAGYFQVP.LD----.-.----....................
Rs_AK11|g37634.t1 .....-----.---------------.------.-.----....................
Rs_AK11|g37667.t1 .....-NGGT.KFSKIDFSEAYLQVE.LD----.-.----....................
Rs_AK11|g37681.t1 .....-----.-LCTFDITDLYTMLP.QEESIA.I.LKQFlirfn...............
Rs_AK11|g37876.t1 .....-----.---------------.------.-.----....................
Rs_AK11|g38187.t1 .....----T.YYTQFDFKSGYFQVP.LS----.-.----....................
Rs_AK11|g38218.t1 .....IRQET.LLCTMDVMDLYTMIPqTEGLLS.I.KKMLd...................
Rs_AK11|g38313.t1 .....-----.---------------.------.-.----....................
Rs_AK11|g38420.t1 .....LNQDE.HLASLDIQDLYTNIP.VNKAIDiT.LKRLdesk................
Rs_AK11|g38459.t1 g...hLIPKT.YLCTFDITDLYTTLP.QEGSLD.I.LIEFl...................
Rs_AK11|g38535.t1 .....-----.YYTTIDFKSGYFQVG.LD----.-.----....................
Rs_AK11|g38780.t1 .....-----.---------------.------.-.----....................
Rs_AK11|g38804.t1 g...lFKSTT.LFCTFDIRNLYTMLP.QEEALN.I.LIEF....................
Rs_AK11|g38816.t1 .....LRSKT.NFVTITIKNFYHLAP.HDILLS.T.LLDFfm..................
Rs_AK11|g38860.t1 .....-GGYQ.FFSKLDMKSGFWQVP.IK----.-.----....................
Rs_AK11|g39077.t1 .....-----.----MDLRSGFWQIE.LD----.-.----....................
Rs_AK11|g39148.t1 .....-NIPT.LALYVDYQKAYDRVW.HAALLC.K.LEKM....................
Rs_AK11|g39180.t1 .....-----.YISTLDLRSGYWQVE.ID----.-.----....................
Rs_AK11|g39214.t1 r...yLTPTT.SFITMDVTDLYTMIP.QEGGIR.A.ISKLmeasn...............
Rs_AK11|g39236.t1 .....-----.---------------.------.-.----....................
Rs_AK11|g39243.t1 .....-----.---------------.---TLD.I.LMKFlhahg...............
Rs_AK11|g39258.t1 .....-SSPV.CTVFVDFRSAFDQLW.FDGCVG.K.LSRL....................
Rs_AK11|g39458.t1 g...lFKSTT.LFCTFDIRNLYTMLP.QEEALN.I.LIEFlnihg...............
Rs_AK11|g39576.t1 g...hLIPKT.YLCTFDITDLYTILP.QEESLD.I.LIEFllqyd...............
Rs_AK11|g39831.t1 ....sARRHS.AVILFDIKAAFDSVW.HDGLIY.K.LNDL....................
Rs_AK11|g39849.t1 .....-----.---------------.-----K.M.LDQL....................
Rs_AK11|g39928.t1 .....LRKET.LLCTIDVVDLYTMIP.QTEGVL.A.IKKMldyle...............
Rs_AK11|g40175.t1 .....-----.----IDFKSGYFQVG.LD----.-.----....................
Rs_AK11|g40207.t1 .....-----.---------------.------.-.----....................
Rs_AK11|g40218.t1 .....-----.---------------.------.-.----....................
Rs_AK11|g40427.t1 .....-----.HFTKFDFKSGYFQVP.LD----.-.----....................
Rs_AK11|g40438.t1 g...hLIPKT.YLCSLDITDLYTVLP.QEESLD.I.LIEFllqyd...............
Rs_AK11|g40599.t1 .....-----.---------------.------.-.----....................
Rs_AK11|g40843.t1 .....-----.---------------.------.-.----....................
Rs_AK11|g40951.t1 .....-----.YISALDLRSGYWQVE.ID----.-.----....................
Rs_AK11|g40967.t1 g...lLKPTT.LFCTFDIRNLYTMLP.QEETL-.-.----....................
Rs_AK11|g41008.t1 .....-----.---------------.------.-.----....................
Rs_AK11|g41028.t1 .....-----.---------------.------.-.----....................
Rs_AK11|g41167.t1 .....-AGYH.FFSKLDLKSGFWQFP.IN----.-.----....................
Rs_AK11|g41272.t1 .....-----.---------------.------.-.----....................
Rs_AK11|g41315.t1 .....-----.---------------.------.-.----....................
Rs_AK11|g41364.t1 .....-----.---------------.------.-.----....................
Rs_AK11|g41531.t1 .....-----.YYTKFDFKSGYFQVP.LS----.-.----....................
Rs_AK11|g41573.t1 .....-----.---------------.------.-.----....................
Rs_AK11|g41686.t1 .....-----.---------------.------.-.----....................
Rs_AK11|g41716.t1 .....-----.YYTTIDFKSGYFQVG.LD----.-.----....................
Rs_AK11|g42078.t1 .....-----.---------------.------.-.----....................
Rs_AK11|g42376.t1 .....-----.---------------.------.-.----....................
Rs_AK11|g42728.t1 .....-----.---------------.------.-.----....................
Rs_AK11|g42754.t1 .....-QHAK.YFSSMDLRSGFWQIE.LD----.-.----....................
Rs_AK11|g43012.t1 .....-----.---------------.------.-.----....................
Rs_AK11|g43215.t1 .....-----.---------------.------.-.----....................
Rs_AK11|g43255.t1 .....-----.---TFDIRNLYTMLP.QEEALN.I.LIEFlnihg...............
Rs_AK11|g43401.t1 .....-----.-------------IP.RHGAIA.A.LQKFlskha..............d
Rs_AK11|g43729.t1 .....-----.---------------.------.-.----....................
Rs_AK11|g45606.t1 .....-----.---------------.------.-.----....................
Rs_AK11|g45640.t1 .....-----.---------------.------.-.----....................
Rs_AK11|g46207.t1 .....-----.---TIDFKSGYFQVG.LD----.-.----....................
Rs_AK11|g46365.t1 .....-----.FVSTLDLRSGYW---.------.-.----....................
Rs_AK11|g46425.t1 .....-----.---------------.------.-.----....................
Rs_AK11|g46701.t1 .....-----.---------------.------.-.----....................
Rs_AK11|g46707.t1 .....-TKAT.HFTKFDFKSGYFQVP.LD----.-.----....................
Rs_AK11|g47675.t1 .....----T.LFCTFDIRNLYTMLP.QEETLD.I.LMTFlhahg...............
Rs_AK11|g47941.t1 .....-----.YFSSMDLRSGFWQIE.LD----.-.----....................
Rs_AK11|g48329.t1 .....-----.YFSSMDLRSGFWQI-.------.-.----....................
Rs_AK11|g49116.t1 .....LGGHG.FYTKLDLKSGYFQLP.IQ----.-.----....................
Rs_AK11|g49283.t1 .....-----.-----DFKSGYFQVG.LD----.-.----....................
Rs_AK11|g49552.t1 .....----T.YFTKFDFKAGYFQVP.LD----.-.----....................
Rs_AK11|g50196.t1 .....-----.---------------.------.-.----....................
                                                                              

AI1M_Yeast        .....ISDKGF..IDLV-..YKL..LRA-..G..YIDEKGTYHK.pM.--.---LGLPQG
Athena_Av         ...hqCTHSNG.iSIDTI..IEL..ARMV..L..QKNVFVHD--..N.KFyRQIIGGAMG
Athena_Hc         .....------..-----..---..----..-..----------..-.--.------AMG
Athena_Pr         .....------..-----..---..----..-..----------..-.--.------AMG
AthenaL2_Av       ..nlkQI----..DGQKI..EVI..IR-L..A..RFVMTNNYFK.yNgQYyHQIKGGAMG
AthenaL3_Av       ....dYLQLKE.iKGLKI..EAI..IRLA..-..RYVIKNNYFS.yNgQYyHQIRGGAMG
AthenaM_Av        ....eEHNLKQ..IDGIK..KEI..ILAL..T..RFVISNNYFY.fDgSYyKQKRGGAMG
AthenaO_Av        idqiqEVKTST..ILLL-..---..--AR..Y..VMKNNYFV-Y.gN.NYyKQIRGGAMG
BEL_Drome         .....-----P.hTN-FQ..RIV..WR--..-..TTENEPLLHF..-.--.RLLTVT-YG
Cer1_Caeel        .....-----E.kSKEIT..AFA..I---..-..-----GSELF..-.--.EWN-VLPFG
Cercyon_Sm        ..tndENLAKY.tKL-QS..QSL..LELM..D..LCLTTYFQF-..NnKIyKQTKGTPMG
COB3_Marpo        .....IQDNRL..ESTL-..NQM..WNAK..-..IMDVELGG--..-.--.---PGVPQG
COI1_Podan        .....FQDQRF..IDLY-..WKM..VKA-..G..YVEFDKDKSS.iI.--.----GVPQG
Copia_Drome       .....-----E.eIYMRL..PQG..I---..-..---SCNSDNV..-.--cKLNKAI-YG
CRE1_Crifa        .....YAEQRL.kPIWGV..VKV..ALGG..P..GFLGVYRDGC.lKgNLwS-TKGIRQG
CRE2_Crifa        .....QPELRF..AFGV-..VNL..SLGA..A..GELALYENGA.kIhAL.KSTEGVRQG
CZAR_Tcruzi       .....---TAW.sPLWRV..TRL..LLGT..E..GLVGFYEKGQ.lVhS-wKSTRGVRQG
DIRS1_Dictyo      .....-----P.qYRDLF..RFV..W---..-..-----KGSHY..-.--.RWK-TMPFG
Doc_Drome         .....LPQNTH..KLLK-..SYL..YNRV..F..AIR-CDTS-T..SrDC.AIEAGVPQG
dpol_DHBV         .....-----P.aSSSRL..AVS..D---..-..----GQRVYY..-.--.--FRKAPMG
dpol_HBV          .hqygTLPNLH.dSCSRN..LYV..SLML..L..FKTFGRKLHL.yShPIiMGFRKIPMG
DRE_Dictyo        .....KLPLKM..VLTI-..MNL..LNES..E..TSVYINNSLS.kSfTS.--KRGTKQG
EC67_Ecoli        .....LSNQDF.lLNPVV..ATT..LAKA..-..---ACYNG--..-.--.---T-LPQG
EC86_Ecoli        .....FHSLGY..NRLI-..SSV..LTKI..-..----------..-.--cCYKNLLPQG
EC107_Ecoli       .....FRQAQL..PRNV-..VTM..L---..-..TWICCYND--..-.--.----ALPQG
GilM_Giain        .....GVVQPT..VAYIE..S--..FL-A..A..RHSS---D--.lP.--.AVPAGVPQG
Gypsy_Drome       .....-----E.hDREKT..SFS..V---..-..-----NGGKY..-.--.EFC-RLPFG
Hebe1_Av          .....RLPC-F..IINYL..ISF..LSNR..T..A-AIEIENIL..S.RPfNLKSGTPQG
Hebe2_Av          .....RLPRYM..VRYL-..ISF..LQNR..T..A-AIELENVL..SrSF.QLKSGTPQG
Hebe7_Av          .....RLPC-F..IINYL..ISF..LSNR..T..A-AIEIENIL..-sRPfNLKSGTPQG
Hebe8_Av          .....RLPCFI..INYL-..ISF..LSNR..T..AT-IEIENIL..S.RPfNLKSGTPQG
Hebe10_Av         .....RLPC-F..IINYL..ISF..LSNR..-..TVAIEIENIL..S.RPfYLKSGTPQG
I_Drote           .....KTGPKI..INYIQ..NFM..INR-..-..KIIVRVGPHT..S.SPlPLSNGIPLG
Jockey_Drome      .....FPPQ-L..YL-VV..KSF..LEER..T..-FHVSVDGYK.sSiKP.-IAAGVPQG
Juno1_Av          .....-----A.rDRPKT..AFS..T---..-..-----RDQHY..-.--.-QFTVLPQG
Juno2_Av          .....----KA..DRPKT..AFS..T---..-..-----RDGHF..-.--.-QFKVLPQG
Juno3_Av          .....-----E.sDKPKT..AFV..TRDM..L..-------WEY..-.--.---NVMPQG
Juno4_Av          .....-----A.rDRPKT..AFS..T---..-..-----RDQHY..-.--.-QFTVLPQG
Juno4a_Av         .....-----E.kDKQKT..AFV..TSEG..-..---LFE----..-.--.--FNVLPFG
Juno4b_Av         .....-----E.qDKKKT..AFV..TSDG..-..----LYE---..-.--.--FNVLPFG
Lian_Aedae        .....GLPTMI..TNWI-..HQM..LKNR..H..LFSTLRQAAI..-.RKlSVC-GCPQG
LINE1_Human       .....GIDGTY..LKII-..RAI..YDKP..T..ANIILNGQKL.eApPL.--KTGTRQG
LINE1_Wolf        .....GIEGTF..LD-IL..KAI..YEKP..T..ANIILNGEAL.gAfP-.-LRSGTRQG
LtrA_Lacla        .....IKDMKM..SQLI-..YKF..LKA-..G..YLENWQYHKT..-.--.--YSGTPQG
Mag_Av            .....---NDS..KKLV-..--V..I---..-..---NTPLGLY..-.--.-QYNRMPFG
Maui_Takru        ....iGIKGTA..LDWF-..RSY..LSDR..Y..QFAHVHGVP-..S.SYsRVSHGVPQG
Mdg3_Drome        .....----KE..SIKYT..SFV..T---..-..-----PLGQY..-.--.EWL-RMPFG
Micropia_Drome    .....-----E.aSKPYT..AFV..TREG..-..---LFEF---..-.--.---NKAPFG
MX65_Myxxa        .....GYGYPV..AATL-..AVL..MTES..E..RQPVELEGIL.fHvPVgP--RVCVQG
Neptune_Fr        ...ypDPKRPD.eELLQL..LEI..N-LS..R..--NDFIF---..NgKYyLQTKGTAMG
NeSL_Caeel        .....GFPQMV..VDVVK..DMY..QG--..A..SMRVKNATEK.sDrIP.-IMSGVKQG
orf2_Calot        .....---PTM..RRQI-..KAW..LKA-..G..VLDNGHFSET.tE.--.----GTPQG
Pao_Bmori         .....-----P.eDKDAL..RYL..WR-K..D..QRDNKPPEEN..-.--.RMTSLI-FG
Pat_Panre         .....-----S.eLIYL-..AFR..W---..-..-----EGKTF..-.--.-WMKALPFG
Penelope1_Av      ..prkIIDVPF..DREQM..KKL..LELS..-..-VQDAPFRF-..QnKIyRQIDGVAMG
Penelope1a_Av     ..pnkLIDAPF..NKEQ-..MEI..LLNL..-..SITDAPFRFQ..N.KIyKQTDGVAMG
Penelope2_Av      .....HKSKTL.nNTPFN..KFE..LTKL..L..QLAVCNVPFR.fIdKYyTQYDGVAMG
Penelope2a_Av     ..dkkKQDKKF..TKLT-..GKD..LKHL..F..ELAVTNTPFR.fFdQLyMQIDGVSMG
Penelope3_Av      ddwcnKCKNRF.eMKYLL..ETS..TKE-..-..TNFIFNNKIY..-.--.SQINGVAMG
Penelope3a_Av     ikcknCIDKEN..LKWLL..EVS..TAQ-..-..THFHYNG---..-.NIyLQHNGVSMG
Penelope3b_Av     eewcnNCKQRY.eLKWLL..DTA..TKE-..-..SHFVFNGKLY..-.--.RQVDGIAMG
Penelope5a_Av     srnqlCENCRK..RTDF-..AAL..LRVA..T..SETHFIFDG-..-.HMyVQHNGVAMG
Penelope_Dv       ...leEHTN-I..PKQLF..MDI..VRFC..I..EEN-RYF--K.yEdKIyTQLKGMPMG
pol_BAEVM         .....-----P.qSQELF..AFE..WKDP..E..---RGISGQL..-.--.TWT-RLPQG
pol_CERV          .....-----K.eSQLLT..AFT..C---..-..-----PQGHY..-.--.QWN-VVPFG
pol_HTLV2         .....-----K.qYQPYF..AFT..IPQP..C..--NYGPGTRY..-.--.AWT-VLPQG
Poseidon_Tn       .knlqERTT-L.sPA-QI..CTM..LDLC..L..--NTTYFQFR..E.SFyRQKHGCAMG
pseudo_Shark      ...raDQ-SPS.t--DTL..IRL..AELV..L..TLNNFSF---..NsSHfLQKKGEAMG
R1_Dromr          .....GAPKSF..VDYV-..RRW..YSGG..G..TYFNGGDWRS.eEfVP.--ARGVKQG
R2_Drome          .....GAPKGF..VDYVQ..NTY..EGGG..T..SL-NGDGWSS.eEfVP.--ARGVKQG
R4_Av             .alatFIKKLI..CKWKV..RYE..A---..-..--RDPRGNIL.rS.SYlKIKSGVLQG
R9_4_Av           .....GAPSLL..VKLI-..MDQ..YTNI..N..TIITCSGSI-..SnKI.NISSGVKQG
R9_Av             .....GAPSLL..VKLI-..MDQ..YTNV..N..TVITCSGSIS..N.KI.NISSGVKQG
R9a_Av            .....RAPPSF..IELVR..NQY..IDSC..T..--SISYKEVS..SkKI.FIKRGVKQG
RTE1_Av           .....GVETKI..ITLL-..QNI..YET-..S..QSAVRIGNDY..G.EWfQTDVGTRQG
RTE2_Av           .....GITDKL..VNLL-..KML..YKDS..I..AK-VKINGEM..SdSF.EMNTGVMQG
RTE3_Av           .....DIDGKD..LRLIR..NLY..WDQK..A..AMRVNNDI--..S.EYtNIKRGVRQG
RTE4_Av           .....GVPTKM..VNAIQ..A-I..YHNS..Q..-SVVLLDGHL..SeEF.QVTTGVLQG
RTE_BovB_Av       .....GVPKHL..IILM-..KNL..YTNQ..-..--QASVKTDY.gNtNWfNIGKGVRQG
SART1_Bommo       .....RVPTGL..RNLI-..EDY..LAGR..A..--VVFPERR-..GwGHkAVSCGVPQG
SLACS_Trybg       .....YGDSTW.sPLWRL..VSL..LLGT..T..GEVGFYENGK.lChT-wESTRGVRQG
Soliton1_Av       .....KCPIYL..IAWL-..RHY..LKER..K..AY-IDIKNHL..SnTF.NLAKGVPQG
Soliton2_Av       .....GIPLGI..LKLLL..A-W..LSNR..R..AY-VNYGDHN..S.RVlYMHTGLPQG
Soliton3_Av       .....RMPIEL..LTMI-..ESW..LRNR..Q..AYINLGENR-..SdNF.NTDIGLPQG
Soliton4_Av       .....GMPKEL..LKIV-..LCW..LENR..K..AYISLGKKD-..S.TIfRLDIGLPQG
Soliton5_Av       .....EIPLEL..LK-IL..GNW..LTNR..N..AYISFGKTK-..SnMFrTQI-GLPQG
Soliton6_Av       .....DFPLPL..LRWIF..A-W..LTGR..-..TMSIHVGEVV..SkSI.NIFVGTPQG
Soliton6a_Av      .....EMPLQL..IKWI-..ASW..LKGR..-..SLSIHHGE-K.sS.RTiSMFVGAPQG
Soliton6b_Av      .....NMPLPL..VKWI-..YHW..LQNR..-..TMSVYHGDKI..SkKI.DIKVGAPQG
Soliton7_Av       .....GIPKDY..LSWI-..YSW..LAGR..R..AY-IEIAGKK..S.RCfNIYKGCPQG
Soliton8_Av       .....GIPNSY..VLWI-..DAW..LSGR..R..-CYIDINGTK..S.RWfDIEKGGPQG
Soliton9a_Av      .....GIPSSY..LNWI-..DVW..LRNR..K..RFIDFNGCHS..-.RLfSIGKGGPQG
Soliton9b_Av      .....GIPTAY..LNWI-..DVW..LRNR..K..CF-IDING-C.rS.RLfSIDKGGPQG
Ta11_Arath        .....GFAQKW..VDWI-..IFC..ISSV..S..YKILLNGSPK.gFiKP.--SRGIRQG
Tad1_Neuro        .....QLPTWI..IRWV-..ASF..VAGR..-..RGSLFFDD--.eTsRPyAITAGVPQG
TelKA1_Av         .....-----E.kSREKT..AFI..T---..-..-----HKGLY..-.--.E-FKVMPYG
TelKA1a_Av        .....-----K.nSKEKT..AFV..TH--..-..------KGLF..-.--.E-FNVMPFG
TelKA2_Av         .....-----P.eSQAMT..AFI..S---..-..-----HKGLY..-.--.E-FKVMPYG
TelKA3a_Av        .....----NE..SKPLT..AFV..T---..-..-----HRGLF..-.--.E-CTVMPFG
TelKA3b_Av        .....----QE..SKPLT..AFV..T---..-..-----HRGLF..-.--.E-CTVMPFG
TelKA4_Av         .....-----P.sSRDKT..AFT..C---..-..-----HAGLF..-.--.-RFRVMPFG
TERT1_Calb        ..ktkTIAL-Q..KGNIL..EVC..RSQI..Y..DVVGSVKDAR.gNlHLyKRKRGVFQG
TERT_Giain        .pnsmLCPMHA..RIYKR..EDI..IKML..-..ELHLLNPLVI.hEgGVyRLTSGIPQG
TERT_Ratno        .rnsvVIEQSI..SMNES..SSS..LFDF..F..LHFLRHSVVK.iGdRCyTQCQGIPQG
TERT_Schpo        .lfvdFVDYWT..KSS-S..E-I..FKML..K..E-HLSGHIVK.iGnSQyLQKVGIPQG
Tf2_Schpo         .....-----K.gDEHKL..AFR..C---..-..-----PRGVF..-.--.EYL-VMPYG
Tnt1_Tobac        .....-----E.eIYMEQ..PEG..F---..-..--EVAGKKHM..-.-VcKLNKSL-YG
TRAS1_Bommo       .....KCPEYL..RRVI-..SSY..LSDR..-..RVSVRYAGAE.yE.RA.T-SKGCVQG
TRS1_Trybr        .....KVSPHI..VKWC-..VSF..LSNR..-..TGRVRFKEKL.sRsR-.TFERGVPQG
Tx1_Av            .....GFTSNI..INWI-..KLL..YGNG..-..SFRIKLNNYI..StSI.AFSSGVRQG
Ty3_Caeel         .....-----E.kSKEIT..AFA..I---..-..----GSEL-F..-.--.EWN-VLPFG
Ty3_Yeast         .....-----P.kDRYKT..AFV..T---..-..-----PSGKY..-.--.EYT-VMPFG
Vesta1a_Av        .....-----E..DKAKT..AFV..TS--..-..------FGLF..-.--.-QYNVLPMG
Vesta1b_Av        .....-----A..DKAKT..AFV..T---..-..-----PFGLY..-.--.-QFNVLPMG
Vesta2_Av         .....----EE..DKHKT..AFI..TAD-..-..---GLYEW--..-.--.--N-VLAQG
Vesta3_Av         .....-----P.gDRAKT..AFI..T---..-..-----PFGLF..-.--.EWS-VLPQG
Vesta4a_Av        .....-----P.vDRAKT..AFL..VS--..-..------QGHY..-.--.-QYLVLSMG
Vesta4b_Av        .....---Q-Q..DREKT..AFV..VS--..-..------SGHY..-.--.EY-SVLPMG
Vesta5_Av         .....-----E.dDKHKT..AFI..TT--..-..-----HGLFE..-.--.--FNVLAQG
Vesta6a_Av        .....-----Q..DKDKT..AFV..T---..-..-----QDGLY..-.--.-QFEVLPMG
Vesta6b_Av        .....-----S..DIPKT..AII..TQ--..-..--DGLYE---..-.--.--FTVLAQG
Vesta6c_Av        .....-----A..DKEKT..AFV..T---..-..-----PDGHY..-.--.E-FNVLPQG
Vesta7_Av         .....-----G..DKDRT..TFT..T---..-..-----YNGLF..-.--.R-FNVMPQG
Vesta_Pr          .....-----A..DKAKT..AFT..T---..-..-----PFGHF..-.--.-QFNVLPMG
YM40_Marpo        .....VKDQRL..LALY-..WKL..VRA-..G..YVNQGKAEPH.lL.--.---TGVPQG
Zepp_Chlvu        .....GFGPGV..QRWV-..HIL..HSGT..T..SRVAFNGWHT.dAfPV.--AAGVFQG
Rs_AK11|g1345.t1  .....------..-----..---..----..-..----------..-.--.---------
Rs_AK11|g1707.t1  egtiqGMTHAA..ILTLT..ECL..LHH-..-..QYFVYRNCIF..-.--.RQVKGGGTG
Rs_AK11|g1716.t1  .lpnkRIGTFS..INDIV..R-M..ARLV..L..DTNVFVY---..EnKYfRQIRGGAMG
Rs_AK11|g2082.t1  .....------..-----..---..----..-..----------..-.--.---------
Rs_AK11|g2341.t1  .....------..-----..---..----..-..----------..-.--.---------
Rs_AK11|g2527.t1  .....----PH..ERAKT..AFT..T---..-..-----PDGLW..-.--.E-FTRLPQG
Rs_AK11|g2816.t1  .....------..-----..---..----..-..----------..-.--.-----MPFG
Rs_AK11|g3047.t1  .....------..-----..---..YKDS..K..AQ-VKMNGKP..SdSF.DIETEVMQG
Rs_AK11|g3933.t1  .....------..-----..---..----..-..----------..-.--.---------
Rs_AK11|g3988.t1  .....------..---LL..KHI..YEKA..-..QSAVRVEKET..G.EWfQTSVGSRQG
Rs_AK11|g4115.t1  .....SIPLGL..LRLI-..ILW..LNDR..R..VHVIFGENK-..S.KIlKTRIGLP--
Rs_AK11|g4856.t1  .....-----S..DKEKT..TFV..T---..-..-----YNGIF..-.--.-QFNVMPQG
Rs_AK11|g4859.t1  .....------..-----..---..----..-..----------..-.--.-------MG
Rs_AK11|g5031.t1  .....SIPLGL..LKLI-..VSW..LNDR..R..AYVLFGESK-..S.DIfYTYVGLPQG
Rs_AK11|g5789.t1  ....dQLKLKE.iGKLKV..ETI..IRLS..-..RFAMTNNYFS.yNgQFyHQVRGGAMG
Rs_AK11|g5797.t1  .....------..-----..---..----..-..----------..-.--.---------
Rs_AK11|g6037.t1  ...ylSIKQ-I..NGLKI..ETI..IRLC..-..RFVVHNNYFS.yDsKYyHQIRGGAMG
Rs_AK11|g6378.t1  kldnlLFTKTD..VKELL..ILA..LKN-..-..SYFQFNGKFY..-.--.KQKTGLLMG
Rs_AK11|g6549.t1  .....------..----F..HSW..FS--..-..RMNIYPFNNQ..SaPI.NARRGASQG
Rs_AK11|g7002.t1  .....RLPTYI..INYL-..TSF..LENR..-..AASIEIENVL..SkQF.NLKSGTPQG
Rs_AK11|g7178.t1  .....------..-KAV-..IEV..----..-..-----HGN-L..S.RWiKINRGGHQG
Rs_AK11|g7537.t1  .....GIPSSY..LNWI-..EAW..LINR..R..-CYIEINGCK..S.RWfSIEKGGPQG
Rs_AK11|g8095.t1  yeqiqGISIGV..IRQLA..HLV..LKE-..-..TAFVDGNKFY..-.--.RQIIGGAMG
Rs_AK11|g8131.t1  .....------..-----..AFI..T---..-..-----PEGLY..-.--.EWN-VLAQG
Rs_AK11|g8303.t1  .....------..-----..---..----..-..----------..-.--.---------
Rs_AK11|g8671.t1  .....-----I..INYL-..ISF..LKNR..T..-AAIEIGVFL..SrQF.NLKCDAPQG
Rs_AK11|g8910.t1  .....GMLLNL..LKMT-..SSW..LKDR..I..AY-VEYGEIT..S.KIfNTNIGLPQG
Rs_AK11|g8974.t1  .....EMPLDL..RRWI-..YGW..LQNR..-..SMTISHGDAE..S.RViRIFLGTPQG
Rs_AK11|g9104.t1  .....------..----L..KKI..AKKA..-..-ASSTRDNHY..-.--.-QFTVLPQG
Rs_AK11|g9230.t1  ...ylELKQ-I..RGLKI..ESI..IKLS..-..RFVMKNNYFL.yAgQYyPQIRGGAMG
Rs_AK11|g9305.t1  .....DMPLDL..RRWI-..YGW..LQNR..-..SMTISHGDAE..S.RViGIFLGAPQG
Rs_AK11|g9515.t1  .....------..-----..---..----..-..----------..-.--.---------
Rs_AK11|g9674.t1  .....NIFAGL..LKLI-..ISW..LSDR..Y..AYVVFGSSKS..N.AF.PIHLGLPQG
Rs_AK11|g9920.t1  .....NCPSAY..LAWIV..NYF..I-NR..-..TLKIEYNNSQ..StPI.NVRRGAPQG
Rs_AK11|g10186.t1 .....GIPRKY..LIWI-..ENW..LMNR..R..AF-IAIKGER..S.KWfRIRKGGPQG
Rs_AK11|g10353.t1 .....------..-----..---..----..-..----------..-.--.---------
Rs_AK11|g10569.t1 .....------..-----..---..----..-..----------..-.--.-------MG
Rs_AK11|g10714.t1 kigpfT-----..-----..IDM..ILRM..A..RLILDTNYFV.yNdKYyHQKRGGAIG
Rs_AK11|g10824.t1 .....DIDGKD..LRLIR..NLY..WNQK..A..AMKVNNDT--..S.EYtNIKRGVRQG
Rs_AK11|g10923.t1 .....----SE..ERNKT..AFI..THD-..-..-----GLWHF..-.--.---NRLPQG
Rs_AK11|g10925.t1 .....EMPLPV..IKWI-..ASW..LQNR..-..TFSIHYGDTI..SrTI.KMHVGTPQG
Rs_AK11|g11157.t1 .....GIPSSF..LNWI-..EVW..LNNR..-..CCFLEINGSK..SrRF.SIEKGGP--
Rs_AK11|g11189.t1 .....------..-----..---..----..-..----------..-.-I.TDRRGLPQG
Rs_AK11|g11755.t1 .....------..-----..---..----..-..----------..-.--.---------
Rs_AK11|g11846.t1 yekvqGISIKV..ILQLA..DLV..LKE-..-..TAFVDGNKFY..-.--.RQIIGGAMG
Rs_AK11|g12463.t1 .....------..-----..---..----..-..----------..-.--.---------
Rs_AK11|g12719.t1 igrheRLSNEA..IVELT..SIV..LRN-..-..NYFIYQD---..-.QIyRFARGCPLN
Rs_AK11|g12733.t1 .....EMPLSL..LKWI-..ANW..LKDR..T..-LYIQHGDAL..SrKI.KMFVGAPQG
Rs_AK11|g12812.t1 .....TIPLGL..LKLI-..ISW..LNNR..R..VYVKFGENK-..S.KIfYTHICLPQG
Rs_AK11|g13011.t1 ....fKIPQ-F..RLCLQ..EYL..F-KR..L..SFQTEISLY-..-.--.---------
Rs_AK11|g13522.t1 .....GIPLGL..LKLI-..ISW..LNDR..R..AYVIFGENK-..S.KIfYTHIGLPQG
Rs_AK11|g14141.t1 .....------..-----..--L..LPTR..P..SLVPFYGCHL..NdQL.YFFVRLPFG
Rs_AK11|g14334.t1 ytkvkGIPLET..IRLL-..ASI..VLK-..E..NVFVYGKKMY..-.--.QQVLGGAMG
Rs_AK11|g14588.t1 .....GIPSSF..LNWI-..EVW..LNNR..-..RCFIEINGSK..S.RWfSIEKGGPQG
Rs_AK11|g14859.t1 .....------..-----..---..----..-..----------..-.--.---------
Rs_AK11|g15358.t1 .....GVPKHI..ICLL-..KNL..YTDQ.eA..TVRTEYG--L..T.EWfKSEKGVRQG
Rs_AK11|g15445.t1 .....GIPPAY..LNWI-..YVW..LLDR..R..S-FIEINETR..S.RWfNIDKGCPQG
Rs_AK11|g15643.t1 .....------..-----..---..----..-..----------..-.--.---------
Rs_AK11|g15741.t1 .....------..-----..---..----..-..----------..-.--.---------
Rs_AK11|g15841.t1 .....------..-----..---..----..-..----------..-.--.---------
Rs_AK11|g15843.t1 ....vTHGYRK..VKGIS..IDT..IKKL..A..SIVIKDNVFA.yGeKIyKQTTGGVMG
Rs_AK11|g15933.t1 .snnrKIGNLS..IDTI-..---..LR-L..S..RMVLDTNYFA.yNaKYyKQIRGGAMG
Rs_AK11|g15978.t1 .....NIPPAL..LKTI-..WFW..LSRR..E..AVVVYGELST..S.KF.PISIGLPQ-
Rs_AK11|g16044.t1 .....DCPLPI..IRWI-..FLW..LQER..-..TMSIHYGNTV..S.RPiKLYVGTPQG
Rs_AK11|g16410.t1 .....RVPHYL..TNYL-..TSF..AQNR..T..-TVIEIENKL..S.RPfNFNSGTPQG
Rs_AK11|g16814.t1 etptpPIKRED..MKKLL..EFA..TKH-..-..SHFLFNGKV-..-.--.---------
Rs_AK11|g16892.t1 ...asNIKQ-I..DD-VK..KAI..ILAL..A..RFVMTNNYLY.lDgLYyKQIRGGAMG
Rs_AK11|g17105.t1 .....NCPMTL..ISWL-..RHY..LCNR..K..AF-IDIKSSQ..S.TVfNLAKGVPQG
Rs_AK11|g17282.t1 ..kskTIKNTP.fNKKQF..KKL..LEL-..-..AVCNVPFRFM..N.EYyIQCDGVAMG
Rs_AK11|g17499.t1 .....----KS..DRPKT..AFS..TR--..-..------DGHF..-.--.-QFKVLPQG
Rs_AK11|g17593.t1 .....SIPLGL..LKLI-..VSW..LNDR..R..AYVIFGENK-..S.DIfYTYVGLPQG
Rs_AK11|g17655.t1 .....RLPKYI..INYL-..TSF..LKDR..T..A-SIEIENVL..SkQF.HLKSGTPQG
Rs_AK11|g17740.t1 .kqigGLKIET..IIRLS..RFV..MKN-..-..------NYFS.yDgQYyHQIRGGAMG
Rs_AK11|g17898.t1 .....----EQ..DKKKT..AFV..TTDG..-..--------LY..-.--.E-FNVLPFG
Rs_AK11|g18194.t1 .....RIPDLL..KKFLV..SIMtnWRVR..Y..EVRIKRGQTD.rS.NYlKIRSGVLQG
Rs_AK11|g18197.t1 .....QVPNLI..RKLVIniMNM..WRVR..Y..EVKGPSGKIE.rS.SYlKIKSGVLQG
Rs_AK11|g18832.t1 yrkvkGISIDT..IKKV-..ASI..ILK-..-..DNVFGYGN--..-.KIyKQITGGAMG
Rs_AK11|g19222.t1 .....----DE..SRPKT..AFV..T---..-..-----HAGLF..-.--.-QFKVMPVG
Rs_AK11|g19402.t1 yrkvkGISIDT..IKRL-..ASI..ILQD..-..NVFAYGK---..-.KIyKQTTGGAMG
Rs_AK11|g19523.t1 .....GFGNNF..INMI-..KLL..YTNS..-..IFTIKFNNIL..SeKV.FFNSGIRQG
Rs_AK11|g19580.t1 .....-----L..DEYHL..ENE..LQGI..-..----SIEVIR..-.QLaEIIVGGAMG
Rs_AK11|g19589.t1 .....------..-----..---..----..-..---------Y..NgQFyHQVRGGAMG
Rs_AK11|g19947.t1 .....------..-----..---..----..-..----------..-.--.---------
Rs_AK11|g20013.t1 .....-----E..SIAIL..KQF..LI--..-..RFNQTHTRGMsiN.TIeSLARGA-MG
Rs_AK11|g20206.t1 .....DMPLDL..CRWI-..YGW..FQNR..-..STTISHEDAT..S.RViRIFLGAPQG
Rs_AK11|g20326.t1 .....------..-----..---..----..-..----------..-.--.---------
Rs_AK11|g20342.t1 yhkiqNIPIDA..-----..---..IRKL..A..PIVIKENGFP.yEnIFyRQVIGGALG
Rs_AK11|g20349.t1 .....GMPLNL..LKMT-..NSW..LKER..K..AY-VEYGEIT..S.QIfSINIGLPQG
Rs_AK11|g20458.t1 .....EFPPPL..LRWI-..FSW..LNGR..-..TMSIHVGNAV..S.RViKLFVGTPQG
Rs_AK11|g20460.t1 .....GVENKM..ITLL-..KHI..YEKA..-..QSAVQVEKET..G.EWfQTSVGSRQG
Rs_AK11|g20473.t1 .....------..-----..---..----..-..----------..-.--.-------MG
Rs_AK11|g20586.t1 .....-----S..DIPKT..AII..TQD-..-..-------GLY..-.--.-GFTALAQG
Rs_AK11|g20655.t1 .....----DQ..DKKKT..AFI..T---..-..-----PFGLY..-.--.-QFNVLLMG
Rs_AK11|g20741.t1 .....------..-----..---..----..-..----------..-.--.-------MG
Rs_AK11|g20970.t1 dpsitKLDKRE..LKQLF..ELC..VKNM..-..-----PFRFY..S.ELyQQIDGVSMK
Rs_AK11|g21306.t1 .....----KA..DRPKT..AFS..TR--..-..------DGHF..-.--.-QFKVLPQG
Rs_AK11|g21325.t1 .....-----E.rDKPKT..AFV..TRD-..-..-----KLWEY..-.--.---NVMPQG
Rs_AK11|g21332.t1 ymsivECKKFI..IEAL-..EII..LDN-..-..NIFMFDGTYY..-.--.KQIKGIAMG
Rs_AK11|g21389.t1 .....-----A..DKEKT..AFI..TQDG..-..------LWE-..-.--.--FNVLPQG
Rs_AK11|g21392.t1 .....------..-----..---..----..-..----------..-.--.---------
Rs_AK11|g21393.t1 .....------..-----..---..----..-..----------..-.--.---------
Rs_AK11|g21405.t1 ytkvkGIPLET..IRLL-..ASI..VLK-..E..NVFVYDKKIY..-.--.QQVLGGAMG
Rs_AK11|g21409.t1 .aknnKIGPFN..IDMIL..K-M..ARLI..-..-LDTNYFAYK..N.KYyQQKRGGAMG
Rs_AK11|g21467.t1 yrkvqGLTINT..IKEMF..MHI..LENS..-..-YFVLQLPGL..KpKFyRQIKGGAMG
Rs_AK11|g21605.t1 .....------..-----..---..----..-..----------..-.--.---------
Rs_AK11|g21716.t1 ....yKRPNKP..DKLLT..RKQ..TQQL..L..HHAVCDVSFR.fMdKTyIQKDGVAMG
Rs_AK11|g21809.t1 .....------..-----..QNI..YEKA..-..QSAVQVEKET..G.EWfQTSVGSRQG
Rs_AK11|g21810.t1 .....------..-----..---..----..-..----------..-.--.---------
Rs_AK11|g21882.t1 .....------..-----..---..----..-..----------..-.--.-------MG
Rs_AK11|g21909.t1 .....----KM..VTLL-..QKI..YEKA..-..QSAVQIGKDY..G.EWfQTDVGTRQG
Rs_AK11|g22088.t1 .....------..-----..---..----..-..----------..-.--.---------
Rs_AK11|g22149.t1 .....------..-----..---..----..-..----------..-.--.-------MG
Rs_AK11|g22186.t1 .....GIPSSF..LNWI-..E--..----..-..----------..-.--.---------
Rs_AK11|g22213.t1 .....GIPLET..IRLL-..ASI..VLK-..E..NVFVYGKKIY..-.--.QQVLGDAMG
Rs_AK11|g22253.t1 .....NCTYAY..LFWI-..SNY..FKDR..-..TITLDYQGHV..SeQV.KVNRGPPQG
Rs_AK11|g22265.t1 .lkrsKIGTSS..---I-..DDL..MKM-..E..SLVLDNNYFM.yQgKYyQQIRGGAME
Rs_AK11|g22358.t1 .....NIPKQY..IRTLL..NIN..TGCS..A..SFRLFNNNIA..-.-I.PINRGVRQG
Rs_AK11|g22382.t1 .....------..-----..---..----..-..----------..-.--.-------MG
Rs_AK11|g22753.t1 ...ylNLKQ-I..NGLKI..ETI..IRLC..-..RFVVRNNYFS.yDsKYyHQIRGGAMG
Rs_AK11|g22811.t1 yqkihGLSINT..IKTMF..LHV..LENS..-..-YFVLQLPGM..KpKFyQQIRGGAMG
Rs_AK11|g22812.t1 yqkvqNIPIDI..-----..---..----..-..----------..-.--.---------
Rs_AK11|g22879.t1 .....GIPSSF..LSWI-..EVW..LNNR..-..RCFIEINGNK..S.HCfSIEKGGPQG
Rs_AK11|g22898.t1 geriqGISITT..IQKLA..EIV..LKE-..N..AF-VYDHKFY..-.--.KQIIGGAMG
Rs_AK11|g22899.t1 .....GIGNKM..ITVL-..QNI..YEQA..-..QSAVRIDKET..G.EWlQTSVGTRQG
Rs_AK11|g22913.t1 .sknnRIGTLY..IDHI-..MKI..ARLI..-..-LDTNYFAYY..D.KYyKQIRGGAMG
Rs_AK11|g22982.t1 cqqidGVSIET..IIELA..RLV..LKE-..-..NVFVYDGKFY..-.--.RQIIGGAMG
Rs_AK11|g23028.t1 .....------..DDDIE..KTA..F---..-..--RTRYGSFE..-.--.--FVVLPFG
Rs_AK11|g23076.t1 .....DCPTYL..VGWL-..RSY..LSGR..S..AYIDMKEA-R..SsAF.NLYKGVPQG
Rs_AK11|g23125.t1 .....------..--LKV..ETI..IRLS..-..RFVMKNNYFS.yNgQYyHQVRGGAMG
Rs_AK11|g23260.t1 hthvrH-----..---MT..IDA..IESL..A..RIVLIENVFT.yNdKYyRQIEGGTMG
Rs_AK11|g23502.t1 .....------..-----..---..----..-..----------..-.--.---------
Rs_AK11|g23503.t1 .....NCPA--..-----..---..----..-..----------..-.--.---------
Rs_AK11|g23564.t1 .....----KN..SREKT..AFV..TH--..-..------KGLF..-.--.E-FNVMPFG
Rs_AK11|g23612.t1 lkqvgKLKDET..IIRLS..RFV..MKN-..-..NYFSYNGQFY..-.--.HQIRGGAMG
Rs_AK11|g23683.t1 .....----SD..EREKT..AFI..S---..-..-----PDGPW..-.--.-QFNRLPQG
Rs_AK11|g23747.t1 .....K----I..DGLKI..EAI..IRLC..-..RFAIQNNYFS.ySgKYyHQVRGGAMG
Rs_AK11|g23777.t1 .....GIPHAY..VNWI-..HAW..LTGR..K..AT-IEGQGKR..S.RWiEISRGGPQG
Rs_AK11|g24106.t1 ykkvcGITINT..IKDLF..LHV..LENS..-..-YFVLQLPGL..KpKYyQQIRGGAMG
Rs_AK11|g24108.t1 ..rssPPPIPF..NRSQL..KQL..LEL-..-..AVCNTHFRFL..QkTY.IQCDGVTMG
Rs_AK11|g24124.t1 .....----PS..SRALT..AFV..T---..-..-----HKGLF..-.--.E-CTVMPFG
Rs_AK11|g24181.t1 .sinkR----I.gTFTV-..DHI..MKMA..R..-LILDTNSFA.yNnRYyKQIRGGAMG
Rs_AK11|g24236.t1 .....DMPIEL..RKWI-..YNW..LQNR..-..KMFISHGDMK..S.KIfSISVGAPQG
Rs_AK11|g24265.t1 .....------..-----..---..----..-..----------..-.--.---------
Rs_AK11|g24294.t1 .....----KA..DRPKT..AFS..TR--..-..------DGHF..-.--.-QFKVLPQG
Rs_AK11|g24296.t1 .....------..--YLL..E-T..LKRL..-..-------G-F..-.--.----GIRQG
Rs_AK11|g24395.t1 .....NCPTYL..IAWL-..RNY..LAGR..A..AY-IEIKETK.fS.TF.TLYKGVPQG
Rs_AK11|g24421.t1 .....------..-----..---..----..-..----------..-.--.---------
Rs_AK11|g24465.t1 .....-----A.sSKPLT..AFV..T---..-..-----HKGLF..-.--.E-CTVMPFG
Rs_AK11|g24466.t1 .....------..-----..---..----..-..----------..-.SI.LSSRGGAMG
Rs_AK11|g24648.t1 yrkakGINIDT..IKKL-..ASI..ILKD..N..AF-AYGK---..-.KIyKQTTGGAMG
Rs_AK11|g24694.t1 kigpfTIDM-I..LKM--..ARL..ILDT..-..NYFVYKN---..-.KYyKQTRGGAMG
Rs_AK11|g24734.t1 .....EMPTPL..LKWI-..IQW..LNGR..-..TMSIHVGEAI..SrTI.NISVGTPQG
Rs_AK11|g24781.t1 .....QCTLYL..IAWL-..RHY..LSGR..K..AY-INIKSTS..S.TMlNLSKGVPQG
Rs_AK11|g24827.t1 ytkvkGISLDT..IRIL-..ASI..VL-R..E..NVCVYNNKIY..-.--.KQSLGGAMG
Rs_AK11|g24854.t1 .....----PH..DLTKT..AFS..T---..-..-----RDNHY..-.--.-QFTVFPQG
Rs_AK11|g24944.t1 .....EMPLPL..IKWI-..SSW..LINR..-..SFSVHHGNAN..SrNI.NMYVGAPQG
Rs_AK11|g24986.t1 .....------..-----..---..----..-..-CFIDINGNI..S.RWfSIEKDDPQG
Rs_AK11|g24987.t1 ..kvqGISIKF..ILQLA..DLV..LKE-..-..TAFVDGNKFY..-.--.RQIIGGAMG
Rs_AK11|g25070.t1 .....----EE..DKHKT..AFV..TT--..-..-----HGL-Y..-.--.E-FNVLAQG
Rs_AK11|g25167.t1 .....-----A.kDRFKA..AF-..----..-..---ITPFGLY..-.--.EWN-VLPQG
Rs_AK11|g25226.t1 .....DCPPAY..LVWMV..NYF..TSR-..-..SLKIDYGGIE..PvTI.NVKRRVAQS
Rs_AK11|g25294.t1 yrkvkGISIDT..IKKL-..ASI..ILK-..D..NVFAYGK---..-.KIyKQTTGGAMG
Rs_AK11|g25295.t1 lkqvgG-----..--LKV..ETI..IRLS..-..RLVMTNNYFS.yNgQFyHQVRGGAMG
Rs_AK11|g25378.t1 .....GISEKL..VNLL-..KRL..YTNS..K..AK-VKINGEF..SdSF.EIYNGVMQE
Rs_AK11|g25406.t1 ....aT--NGYrkVKGIS..IDT..IKKL..S..SIVIKDNAFA.yGeKIyKQTTGGAMG
Rs_AK11|g25504.t1 .....----ED..DKHKT..AFI..T---..-..-----VHGLY..-.--.E-FNVLAQG
Rs_AK11|g25516.t1 .....RIPKYL..MYYL-..ISF..LQNR..T..A-SIEIENSL..S.KLlHLNSGTPQG
Rs_AK11|g25536.t1 yqkvqNIPIDI..IR---..---..----..-..----------..-.--.---------
Rs_AK11|g25537.t1 .....------..-----..---..----..-..----------..-.--.-------MG
Rs_AK11|g25622.t1 .....----ED..DKHKT..AFI..T---..-..-----VHGLY..-.--.E-FNVLAQG
Rs_AK11|g25717.t1 .....GISEKL..VNLL-..KML..YTNS..K..AK-VKVNGEF..SdSF.EIYNGVMQG
Rs_AK11|g25720.t1 .....----ET..DREKT..AFI..T---..-..-----PFGLY..-.--.-QFNVLPMG
Rs_AK11|g25731.t1 .....HCPYAY..LCWI-..VNY..FQDR..T..-TTIDYQGHL..SdQI.VITRGAPQG
Rs_AK11|g25801.t1 .pippIMKRDD..MKELL..IFA..TKN-..-..SHFLFDGKVY..-.--.DQIDGVSMG
Rs_AK11|g25851.t1 .....---ESL..DILI-..DFL..LQ--..-..---HGYQKVI..-.--.----GGAMG
Rs_AK11|g25854.t1 .hgyyK-----..VQNIP..IDA..IRKL..A..RIGIKENVFT.yEnRFyRQIIGGAMG
Rs_AK11|g25899.t1 ngkigP-----..---FT..IDM..ILKM..A..RLILDTNYFV.yNdKYyHQKRGGAMG
Rs_AK11|g25916.t1 .....-----E.gDKEKT..AFV..T---..-..-----PFGLY..-.--.-QFNVLPMG
Rs_AK11|g25918.t1 yenfqNIPIDI..IRKL-..A--..----..-..LIAIKENVFV.yEkKFyQQAIGGVMG
Rs_AK11|g26022.t1 .....----EE..DRHKT..AFI..T---..-..-----PEGLY..-.--.EWN-VLAQG
Rs_AK11|g26238.t1 .....----EK..DKPK-..AAF..TTSR..-..-----GLWE-..-.--.--FNVLPQG
Rs_AK11|g26240.t1 .....----PQ..DKHKT..AFI..TP--..-..-----YGLFE..-.--.--FNVLPQG
Rs_AK11|g26289.t1 .....RLPSYL..IRYI-..VSF..LDNR..T..A-SIEIENTL..S.KPfVLRSGTPQG
Rs_AK11|g26328.t1 .....GILRAY..LRWI-..---..----..-..----------..-.--.---------
Rs_AK11|g26370.t1 ...asNINQ--..IDSVK..KEI..ILAL..A..RFVMTNNCFY.lDgLYyKQIRGGAMG
Rs_AK11|g26374.t1 ...lqGIPIGI..ILQLA..DLV..LKEI..-..A-FVDGNKFY..-.--.RQIIGGAMG
Rs_AK11|g26416.t1 .....------..-----..--L..VLE-..T..NCFVFDNKYY..-.--.KQIRGGAMG
Rs_AK11|g26439.t1 .....------..-----..---..----..-..----------..-.--.---------
Rs_AK11|g26486.t1 .....----KE..DRPKT..AFS..TR--..-..------DNHY..-.--.-QFTVLPQG
Rs_AK11|g26544.t1 .....------..---LL..KHI..YEKA..-..QSAVRVEKET..G.EWfQTSVGSRQG
Rs_AK11|g26680.t1 ytkvkGIPLET..IRLL-..ASI..VLK-..E..NVFVYGKKIY..-.--.QQVLGGAMG
Rs_AK11|g26696.t1 .....GIFEKL..VNLL-..RML..YKDS..K..AK-VKINGEL..SdSF.DIETGVMQD
Rs_AK11|g26698.t1 .....----KS..DRPKT..AFS..TR--..-..------DGHF..-.--.-QFKVLPQG
Rs_AK11|g26734.t1 kvqalSINT-I..KKMF-..LHV..LEN-..-..SFFVLQLPGM..KpKFyQQIRGGAMG
Rs_AK11|g26798.t1 .....RFPKYI..INYL-..TSI..LKDR..T..A-SVEIENVL..SrQF.NLKNGTPQG
Rs_AK11|g26819.t1 ntprpSMDRKD.fKK-LL..EFA..TKN-..-..SHFLFDGKMY..-.--.DQIDGVSMG
Rs_AK11|g26823.t1 .....------..-----..---..----..-..----------..-.--.---------
Rs_AK11|g26856.t1 .....------..-----..--L..YQDT..-..KAQVRINGEI..SdPF.DINSGVQQG
Rs_AK11|g26887.t1 tdwcsKCQHRY.eLKWLL..DIS..TKD-..-..SHFIFNEKLY..-.--.CQMEGVAMG
Rs_AK11|g26962.t1 .....----KE..DRPKT..AFS..TR--..-..------DNHY..-.--.-QFTVLPQG
Rs_AK11|g26975.t1 lkqvgGLKIET..IIRLS..RFV..MKN-..-..NYFSYNGQFY..-.--.HQVRGGAMG
Rs_AK11|g26987.t1 .....------..-----..--I..IRKL..A..LIVIKENVFV.yEkKFyRQVIGGAMG
Rs_AK11|g27063.t1 .....NMPLQL..RRWF-..-FV..WSQN..H..TMTILHGDAE..S.RLiKISLGAPQG
Rs_AK11|g27076.t1 .....SIPLRL..LKLI-..VSW..LNDR..R..PYVIFGENK-..S.DIfYTYVGLPQG
Rs_AK11|g27114.t1 .....----EE..DRHKT..AFI..T---..-..-----PEGLY..-.--.EWN-VLAQG
Rs_AK11|g27154.t1 .....------..-----..---..----..-..----------..-.--.---------
Rs_AK11|g27161.t1 .....------..-----..-DI..IRKL..A..LIVIKENVFV.yEkKFyRQAIGGAMG
Rs_AK11|g27515.t1 ...ylE--LKE.iGDLKI..ESI..IRLS..-..RFVMKNNYFL.yEgQYyHQIRGGAMG
Rs_AK11|g27529.t1 .....RLPSYL..IRYI-..VSF..LDNR..T..A-SIEIENSL..S.KPfLLRSGTPQG
Rs_AK11|g27554.t1 .....------..-----..---..----..-..----------..-.--.---------
Rs_AK11|g27566.t1 .....RLPTYI..IKYL-..ISF..LENR..T..A-TVELDNTL..S.RLfTLSSGTPQG
Rs_AK11|g27571.t1 .....----EE..SRPKT..AFV..THA-..-..-------GLY..-.--.-HFTVMPFG
Rs_AK11|g27598.t1 ...ylNIKQ-I..DGLKM..ETI..MRLC..-..RFVIQNNYFS.yNgKYyHQVRGCAMG
Rs_AK11|g27651.t1 ....dHMKLKQ.iRGLRT..ETI..IRLS..-..RFVMQNNYFS.yNgQYyHQIRGGAMG
Rs_AK11|g27659.t1 .lkqkNANIPF..SREQM..KKL..LEL-..-..SVRDAPFRFQ..N.KIyKQIDGVAMG
Rs_AK11|g27726.t1 .....GIPTPF..LKWI-..ENW..LLNR..R..AY-VEIKGQK..S.RWfSIYRGGPQG
Rs_AK11|g27731.t1 .....GIPLDA..IRKL-..ASI..VLE-..-..-ENVCVYDK-..-.TIyKQMLGGAMG
Rs_AK11|g27824.t1 .....----KR..DRSKT..TFS..TRD-..-..-------SRY..-.--.-QFTVLPQG
Rs_AK11|g27843.t1 .....---INI..IRKLA..LIV..IKE-..-..NVSVYEKKFY..-.--.QQVIGGAMG
Rs_AK11|g27846.t1 dwctkCVNRSD..MKELI..DTA..TSD-..-..THFSFDNKYY..-.--.RQHNGVAMG
Rs_AK11|g27862.t1 .....DMPLPL..L----..---..----..-..----------..-.--.---------
Rs_AK11|g27889.t1 .....------..---L-..R--..L---..-..---HKQF---..-.--.NLKSGTPQG
Rs_AK11|g27996.t1 .....------..-----..---..----..-..A--VRVEKET..G.EWsQTSVGSRQG
Rs_AK11|g28003.t1 .....GVENKV..ITLL-..KHI..YEKA..-..QSAVRVEKET..G.EWfQTSVGSRQG
Rs_AK11|g28022.t1 .....GAPTEF..IRLI-..ADQ..YKDV..-..STTIKYKDIS..SkQI.VILCGVKQG
Rs_AK11|g28064.t1 .....GLTEKI..VRML-..KLL..YHDT..K..A-QVRINGEL..SdTF.DINSGVQQG
Rs_AK11|g28226.t1 .....GIPHSY..LSWI-..EAW..LINR..R..-GHIEINGKK..S.RWfPIEKGGPQR
Rs_AK11|g28414.t1 lkqigGLKIET..IIRLS..RFV..MKN-..-..NYFSYDGQYY..-.--.HQIRGGAM-
Rs_AK11|g28424.t1 .....------..-----..---..----..-..----------..-.KIyKQTTGGAMG
Rs_AK11|g28428.t1 .....GVPKHL..IVLM-..KNL..HTNQ..Q..---SSVKTEY.gNtKWfNIGKGARQD
Rs_AK11|g28489.t1 chqidG-----..--LSI..ETI..IE-L..A..RLVLKENVFV.yDrKFyRQIIGGAMG
Rs_AK11|g28502.t1 .....-----S..DKEKT..TFV..T---..-..-----YNGTF..-.--.-QFNVMPQG
Rs_AK11|g28522.t1 .....----NA..DKEKT..AFV..T---..-..-----PFGLY..-.--.-QFNVLPMG
Rs_AK11|g28562.t1 ykkirGLSINT..IKALF..LHV..FDNS..-..-YFVLQLPGI..GlKYyRQIKGGAMG
Rs_AK11|g28576.t1 .....------..-----..---..----..-..----------..-.--.--HVGAPQG
Rs_AK11|g28656.t1 .....----EE..DKHKT..AFI..T---..-..-----VHELY..-.--.E-FNVLAQS
Rs_AK11|g28713.t1 .....------..-----..---..----..-..----------..-.--.---------
Rs_AK11|g28780.t1 .....------..-----..---..----..-..----------..-.PVaEQFNTFPVG
Rs_AK11|g28799.t1 yrkvkGISIDT..IKKL-..ASI..VLK-..-..ENVFAYGK--..-.KLyRQTAGNAMG
Rs_AK11|g28834.t1 yekvqGIPIQV..ILQLA..HIV..LKE-..-..TAFVDGNKFY..-.--.RQIIGGAMG
Rs_AK11|g28835.t1 .....GFGNNF..IHMI-..KLL..YTNS..-..TFTIKFNNLL..SeKL.FFNSGIRQG
Rs_AK11|g28933.t1 .....------..-----..---..----..-..----------..-.--.-------MG
Rs_AK11|g29002.t1 .....------..-----..---..----..-..----------..-.--.---------
Rs_AK11|g29096.t1 .syqgK----I.gSLQI-..DSI..MRL-..A..RLVIDNNCFV.yNnTYyKQSRGGAMG
Rs_AK11|g29101.t1 kigslRIDS-I..MKLA-..RLV..LDN-..-..NCFVYNNKYY..-.--.KQSRGGAMG
Rs_AK11|g29103.t1 .....--PE--..EHSKT..AFA..T---..-..-----PDGLW..-.--.E-FTRLPQG
Rs_AK11|g29129.t1 .....------..-KLAL..IVI..KE--..-..NVFVYEKKFY..-.--.RQVIGGAMG
Rs_AK11|g29151.t1 .....----PA..DRPKT..AFV..VSQ-..-..-------GHY..-.--.E-FRELSMG
Rs_AK11|g29166.t1 .....----KE..DRPKT..AFS..TR--..-..------DNHY..-.--.-QFTVLPQG
Rs_AK11|g29350.t1 skskqCVDCKR..RIDF-..QTL..LEIA..TskTHFSFNNKR-..-.-Y.VQHDGVAMG
Rs_AK11|g29389.t1 yrkvkGISIDT..IKRL-..ASI..ILQD..-..NVFAYGK---..-.KIyKQTTGGAMG
Rs_AK11|g29453.t1 .....------..-----..---..----..-..----------..-.--.---------
Rs_AK11|g29531.t1 .....----KE..DRPKT..AFS..TR--..-..------DNHY..-.--.-QFTVLPQG
Rs_AK11|g29544.t1 .....GMPIAL..LRMT-..ASW..LGHR..Q..AYISFGGKV-..SeKH.KINIGLPQG
Rs_AK11|g29548.t1 skqcvDCKRRI.gFQTLL..EIA..TS--..K..THLSFNNKIY..-.--.VQHDGVAMG
Rs_AK11|g29557.t1 yrkvkGIPLDA..IRKL-..ASI..VLE-..-..-ENVCVYDKT..-.-IyKQMLGDAMG
Rs_AK11|g29597.t1 .....----ED..DKHKT..AFI..TTH-..-..----GLFE--..-.--.--FNVLAQG
Rs_AK11|g29609.t1 ....dQLKLKQ.vGKLKV..ETI..IRLS..-..RFVMKNNYFS.yNgQFyHQIRGGAMG
Rs_AK11|g29651.t1 .....FKTSKS.lDAAYT..RFQ..FGEL..I..KIAVCDIPFR.fQdKIyMQIDGVVMG
Rs_AK11|g29706.t1 .....----KE..DRAKT..AFS..TR--..-..------DNHY..-.--.-QFTVLPQG
Rs_AK11|g29723.t1 .....GLTDKI..VQML-..KLL..YQDT..K..-AQVRINGEI..SdPF.DINSGVQQG
Rs_AK11|g29792.t1 .....GMPIAL..LKTT-..ASW..LGNR..Q..VYIAFGDKV-..SeKY.KIDIGLPQG
Rs_AK11|g29797.t1 eyemaNLNVNT.iIRLA-..CLV..LEN-..-..NCFVFDN---..-.KYyKQIRGGAMG
Rs_AK11|g29851.t1 .....----EQ..SKSL-..-VV..I---..-..---NTPLGLF..-.--.R-YNRMPFG
Rs_AK11|g29891.t1 .....GFGSEF..ISWV-..KLL..YANG..-..SFRIKINNSI..SiPI.SFNSGVRQG
Rs_AK11|g29931.t1 .....----PA..DRPKT..AFV..VSQ-..-..-------GHY..-.--.E-FRVLSMG
Rs_AK11|g29991.t1 .....----PA..DKEKT..AFV..T---..-..-----PFGLY..-.--.-QFNVLPMG
Rs_AK11|g30005.t1 ....tT-NGYR.kVKGIS..IDT..IKKL..A..SIVIKDNVFA.yGsKIyKQTTGGAMG
Rs_AK11|g30041.t1 yqkvqNIPIDI..-----..---..IRKL..A..LIVIKENVFV.yEkKFyRQVIGGAMG
Rs_AK11|g30094.t1 .....----KD..VRQKT..AFV..THE-..-..-------GLF..-.--.E-FNVMSFG
Rs_AK11|g30097.t1 .....------..-----..---..----..-..----------..-.--.---------
Rs_AK11|g30128.t1 .....EFPPPL..LRWI-..FSW..LNGR..-..TMSIHVGNAV..S.RViKLFVGTPQG
Rs_AK11|g30142.t1 .....----EA..DKMKT..AFI..T---..-..-----PFGLY..-.--.-QFNVLPMG
Rs_AK11|g30143.t1 .....----KD..ARQKT..AFV..TH--..-..------KGLF..-.--.E-FNVMPFG
Rs_AK11|g30144.t1 ytkvkGIPLET..IRLL-..ASI..VLK-..E..NVFVYGKKVY..-.--.QQVLGGAMG
Rs_AK11|g30200.t1 .....----PT..SRDKT..AFI..S---..-..----HPGL-F..-.--.-RFRVMPFG
Rs_AK11|g30211.t1 yrkvkGISIDT..IKRL-..ASI..ILQD..-..NVFAYGK---..-.KIyKQTTGGAMG
Rs_AK11|g30269.t1 pklkpFIPEHY..FCELL..EFA..TK--..Y..THFLFNKKYY..-.--.DQADGVSMG
Rs_AK11|g30296.t1 .....----TA..DRPKT..AFV..VSQ-..-..-------GHY..-.--.EFC-VLSMG
Rs_AK11|g30319.t1 .....------..-----..---..T--S..K..THFTFNNKLY..-.--.IQHSGVAMG
Rs_AK11|g30338.t1 chrihGISIET..IIEL-..ARL..VLQA..N..AF-VYGKKFY..-.--.RQIIGGAMG
Rs_AK11|g30378.t1 atiipFNRTQF..KKLL-..EFA..VCEV..-..PFRFLNN---..-.TY.IQQDGVAMG
Rs_AK11|g30395.t1 .....----ET..DKEKT..AFI..TQDG..-..------LWE-..-.--.--FNVLPQG
Rs_AK11|g30454.t1 ytkvkGIPLET..IRLL-..ASI..VLK-..-..-ENVFVYGK-..-.KIdQQVLGGAMG
Rs_AK11|g30463.t1 klenlKL----..----T..KTD..IKNL..L..LLSLKNNYFK.fNnKFyKQKYGLPMG
Rs_AK11|g30505.t1 .....------..-----..---..----..-..----------..-.--.---------
Rs_AK11|g30529.t1 .....NCPYSY..LIWIK..KTT..LQN-..-..----------..-.--.---------
Rs_AK11|g30557.t1 .....DIDGKD..LRLIR..NLY..WNQK..A..AMKVNND--I..S.EYtNIKRGARQG
Rs_AK11|g30565.t1 .....----KE..DRPKT..AFS..TR--..-..------DNHY..-.--.-QFTVLPQG
Rs_AK11|g30572.t1 .....----KN..SREKT..AFV..TH--..-..------KGLF..-.--.E-FNVMPFG
Rs_AK11|g30607.t1 .....------..-----..---..----..-..----------..-.--.-QHNGVAMG
Rs_AK11|g30621.t1 .....DIPLQL..LRWI-..FLW..LKGR..-..TMSIHAGEAV..S.RViKICVGTPQG
Rs_AK11|g30635.t1 .....----PE..DRPKT..AFS..TR--..-..------DQHY..-.--.-QFTVLPQG
Rs_AK11|g30680.t1 .....------..-----..---..YTNQ..Q..---ATVKTDY.gNtNWfNIGKGVRQG
Rs_AK11|g30689.t1 yqkvqN-----..---IP..IDI..IRKL..A..LIVIKENVFV.yEkKFyRQVIGGAMG
Rs_AK11|g30705.t1 .....----EE..DRHKT..AFI..T---..-..-----PEGLY..-.--.EWN-VLAQG
Rs_AK11|g30763.t1 lkqigG-----..--LKI..ETI..IRLS..-..RFVMKNNSFL.yEgQYyHQIREGAMG
Rs_AK11|g30767.t1 .....------..-----..---..----..-..----------..-.--.-------MG
Rs_AK11|g30863.t1 .....GESNKL.dNLPFT..KIY..IKEL..L..ILVLKNK-YF..-.--.-Q-------
Rs_AK11|g30864.t1 .....----EQ..SKSL-..-VV..I---..-..---NTPLGLF..-.--.R-YNRMPFD
Rs_AK11|g31008.t1 .....DMPLPL..IKWI-..YQW..LQER..-..TMSIHHGYSQ..S.KIvKLHVGAPQ-
Rs_AK11|g31042.t1 .pippIIKRDD..MKELL..IFA..TKN-..-..SHFLFDGKVY..-.--.DQIGGVSMG
Rs_AK11|g31086.t1 .....------..---LN..RFV..M---..-..----TNNYFS.yNgQFyHQVRGGAMG
Rs_AK11|g31130.t1 .....HCPYAY..LCWI-..VNY..FQDR..T..-TTIDYQGHL..SdQI.VITRGAPQG
Rs_AK11|g31152.t1 .....HCPYAY..LFWI-..VNY..FQDR..I..T-TIDYQGHL..SdQI.VITRGAPQG
Rs_AK11|g31215.t1 .....------..-----..---..----..-..----------..-.--.---------
Rs_AK11|g31270.t1 .....----KN..SREKT..AFV..TH--..-..------KGLF..-.--.E-FNVMPFG
Rs_AK11|g31301.t1 ....nELKLKQ.vGKLKI..ETI..IRLS..-..RFVMTNNYFS.yNgQFyHQVRGGAMG
Rs_AK11|g31341.t1 ykkirGLSINT..IKALF..LHV..LENS..-..-YFVLQLPGL..EpKYyKQTRGGAMG
Rs_AK11|g31383.t1 .....RLPKYI..INYL-..TSF..LKNR..T..A-SIEIENVL..TrQF.NLESGTPQG
Rs_AK11|g31424.t1 yrkvkGISTDT..IKNL-..PSI..VLN-..-..----------..-.--.---------
Rs_AK11|g31455.t1 yrkvkGVPLDT..IRKL-..ASI..VLEQ..-..--NVCVYDK-..-.KIyKQVLGGAMG
Rs_AK11|g31462.t1 .....------..-----..---..----..-..----------..-.--.-------MG
Rs_AK11|g31494.t1 yrkvkGISIDT..IKKL-..ASI..ILK-..D..NVFAYGK---..-.KIyKQTTGGAMG
Rs_AK11|g31531.t1 .....-----V.dERDKT..AFI..TADG..-..------LWE-..-.--.--FNRLPQG
Rs_AK11|g31585.t1 nrrihGMTIDT..ITRL-..ARL..VLDT..-..NCFVYNNKYY..-.--.QQIRGGAMG
Rs_AK11|g31594.t1 .....---ESL..HILI-..EFL..L-QH..E..NVFAYEKKFY..-.--.RQVIGGAMG
Rs_AK11|g31635.t1 .....ECPSHI..IAWL-..RKY..LSGR..S..AY-VEIKGVR..SpEF.FLFKGVPQG
Rs_AK11|g31681.t1 yrkvkGIPLDT..IRKL-..ASI..VLEQ..-..--NVCVYDK-..-.KIyKQVLGGAMG
Rs_AK11|g31754.t1 .....------..-----..---..----..-..-------NHY..-.--.-QFTVLPQG
Rs_AK11|g31780.t1 .....-----T..DKEKT..AFI..TQDG..-..------LWE-..-.--.--FNVLPQG
Rs_AK11|g31791.t1 .....------..--EL-..ARL..VLQA..N..A-FVYGKKFY..-.--.RQIIGGAMG
Rs_AK11|g31838.t1 .....----KD..SRQKT..AFV..TH--..-..------KGLF..-.--.E-FNVMPFG
Rs_AK11|g31851.t1 skqcvDCKRRI..--DF-..QTL..LEIAtsK..THFSFNNKIY..-.--.VQHDGVAMG
Rs_AK11|g31854.t1 .....RLPTYI..IKYL-..ISF..LENR..T..A-TVELDNTL..S.RLfTLSSGTPQC
Rs_AK11|g31858.t1 .....------..-----..---..----..-..----TRDQHY..-.--.-QFTVLPQG
Rs_AK11|g31860.t1 ...ylNIKQ-I..NGLKI..ETV..IRLC..-..RFVVHNNYFS.yDsKYyHQIRGGTMG
Rs_AK11|g31902.t1 .....GVPTKI..VCAI-..EAI..YHNS..K..SVVLVDGNV-..SeEF.DVTTGVLQG
Rs_AK11|g31941.t1 .....-----S..DKEKT..AFV..T---..-..-----PDGHY..-.--.E-FNVLAQG
Rs_AK11|g32036.t1 .....GIPAAY..VAWI-..KEW..LTNR..R..GY-IDIQGTC..S.RWfPIKRGGPQG
Rs_AK11|g32077.t1 .....-----T..DKEKT..AFI..TQDG..-..------LWE-..-.--.--FNVLPQG
Rs_AK11|g32086.t1 .....------..-----..---..----..-..----------..-.--.---------
Rs_AK11|g32131.t1 .....------..-----..---..----..-..----------..-.--.---------
Rs_AK11|g32162.t1 .....----PA..DRPKT..AFV..VSQ-..-..-------DHY..-.--.E-FRVLSMG
Rs_AK11|g32683.t1 ngkigP-----..---FT..IDM..ILRM..A..RLILDTNYFV.yNdKYyHQKRGGAMG
Rs_AK11|g32693.t1 .....------..-----..---..----..-..----------..-.--.---------
Rs_AK11|g32729.t1 .....--PSLV..PSYG-..C--..----..-..---HWNDQLY..-.--.-FFVGLPFG
Rs_AK11|g32740.t1 .....GMPRNL..LKMT-..GSW..LKDR..R..AY-VEYGEIS..S.KIfNINIGLPQG
Rs_AK11|g32848.t1 yqkvqNIPIDI..IRKL-..---..----..-..----------..-.--.---------
Rs_AK11|g32893.t1 .....------..-----..---..----..-..----------..-.--.---------
Rs_AK11|g33006.t1 .....------..-----..---..----..-..----------..-.--.---------
Rs_AK11|g33124.t1 .....GISEKL..VNLL-..KML..YKDS..I..AK-VKVNGEV..SdTF.EI-------
Rs_AK11|g33132.t1 .....GISIKV..ILQLA..DLV..LKE-..-..TAFVDGNKFY..-.--.RQIIGGAMG
Rs_AK11|g33133.t1 yrkvkGISIDT..IKKL-..ASI..ILK-..D..NVFAYGK---..-.KIyKQTTGGAMG
Rs_AK11|g33154.t1 .....----KE..DRPKT..AFS..TR--..-..------NNHY..-.--.-QFTVLPQG
Rs_AK11|g33155.t1 .....----KN..SREKT..AFV..TH--..-..------KGLF..-.--.E-FNVMPFG
Rs_AK11|g33191.t1 .....----PK..DRSKT..AFS..TR--..-..------DQHY..-.--.-QFTVLPQG
Rs_AK11|g33214.t1 .....-----K..DKHKT..AFI..T---..-..-----VHGLY..-.--.E-FNVLAQG
Rs_AK11|g33226.t1 ytkvkGISLDT..IRIL-..AAI..VLQE..-..NVCVYNNK--..-.-IyKQMLGGAMG
Rs_AK11|g33271.t1 .....------..-----..---..----..-..----------..-.--.---LGGAMG
Rs_AK11|g33285.t1 ..ptkLIDVPF..DKEQM..KTL..LNLS..I..KASTFRF--H..N.KIyKQIDGVAMG
Rs_AK11|g33301.t1 .....------..--DIL..MAF..LHVH..-..GYK-KQFFAY..SkKIyKQTTGGAMG
Rs_AK11|g33345.t1 .....GVPKHL..IILM-..KNL..YTNQ..Q..A---SVKTDY.gNtDWfNIRKGVRQG
Rs_AK11|g33426.t1 .....------..-----..---..----..-..-------QHY..-.--.-QFTVLPQS
Rs_AK11|g33431.t1 .....------..-----..---..----..-..----------..-.--.---------
Rs_AK11|g33481.t1 .....----EE..DKHKT..AFI..T---..-..-----PDGLY..-.--.EWN-VLAQG
Rs_AK11|g33503.t1 .....GISEKL..VNLL-..RML..YKDS..K..AK-VKINGEL..SdSF.DIETGVMQG
Rs_AK11|g33534.t1 .hpklTIDDKN..LRELF..YYC..T-NR..-..TNFIFNNEHY..-.--.DQINGVSMG
Rs_AK11|g33606.t1 .....------..-----..---..----..-..----------..-.--.---LGGAMG
Rs_AK11|g33717.t1 ....dHLKLKE.vGKLKV..ETI..IRLS..-..RFVMTNNYFS.yNgQFyHQVRGGAMG
Rs_AK11|g33817.t1 .....----ED..DKHKT..AFI..TTH-..-..----GLFE--..-.--.--FNVLAQG
Rs_AK11|g33984.t1 yrkvkGISIDT..IKRL-..ASI..ILK-..D..NVFAYGK---..-.KIyKQTTGGAMG
Rs_AK11|g34065.t1 .....----PK..DRSKT..AFS..TR--..-..------DQHY..-.--.-QFTVLPQG
Rs_AK11|g34214.t1 .....----KA..DRPKT..AFS..TR--..-..------DGHF..-.--.-QFKVLPQG
Rs_AK11|g34293.t1 .....GISEKL..VNLL-..KML..YTNS..K..AK-VKVNDEF..SdSF.EIYNGVMQG
Rs_AK11|g34350.t1 .....------..-----..---..----..-..----------..-.--.----GLPQD
Rs_AK11|g34364.t1 .....----DK..DKYKT..AFV..TADG..-..----LYE---..-.--.-W-NVLAQG
Rs_AK11|g34367.t1 .....----EA..DKMKT..AFI..T---..-..-----PFGLY..-.--.-QFNVLPM-
Rs_AK11|g34408.t1 dqmiqGITVDT..MIELV..YIV..LQN-..-..QFCVSNNKLY..-.--.QQFKGGASG
Rs_AK11|g34533.t1 .....NIPKKY..IRTLL..NID..TDCS..T..SIRLFNNNIA..-.-I.PINRGVRQG
Rs_AK11|g34634.t1 .....------..-----..---..----..-..----------..EkKFyRQVIGGAMG
Rs_AK11|g34727.t1 yekvqGIPIGI..ILQLA..DLV..LKE-..-..TAFVDGNKFY..-.--.RQIIGGAMG
Rs_AK11|g34750.t1 .....CFPQPT..TEELL..NRL..G-SR..-..KFYTKIDLK-..SdGLwE-FNVLPQG
Rs_AK11|g34770.t1 .....-----A..DKSKT..AFI..TQ--..-..------DGLY..-.--.-QFQVLPMG
Rs_AK11|g34834.t1 .....----EE..DRHKT..AFI..T---..-..-----PEGLY..-.--.EWN-VLAQG
Rs_AK11|g35144.t1 .....----DE..SRPKT..AFT..THA-..-..-------GLY..-.--.-HFTVMPFG
Rs_AK11|g35306.t1 .....NIPKKY..IRTLL..NIN..TDCS..T..SIRLFNNNI-..-.AI.PINRGVRQG
Rs_AK11|g35333.t1 yqkvqN-----..---IP..IDI..IRKL..A..LIVIKENVFV.yEkKFyRQ-------
Rs_AK11|g35431.t1 .....------..-----..---..----..-..----------..-.--.---RGGAMG
Rs_AK11|g35438.t1 .....GVPKHL..IILM-..KNL..YTNQ..Q..A---TVKTDY.gNtNWfNIGKGVRQ-
Rs_AK11|g35485.t1 .....------..-----..---..----..-..----------..-.--.---------
Rs_AK11|g35705.t1 .....----KA..DRPKT..AFS..TRDR..-..--------HF..-.--.-QFKVLPQG
Rs_AK11|g35905.t1 .....RLPTYI..IKYL-..ISF..LENR..T..A-TVELDNTL..S.RLfTLSSGTPRG
Rs_AK11|g35968.t1 .....------..--WI-..VNY..FQDR..T..-TTIDYQGHL..SdQI.VITRGAPQG
Rs_AK11|g36495.t1 .....------..-----..---..----..-..----------..DgQCyHQTQGVAIG
Rs_AK11|g36846.t1 ....tT--NGYrkVKGIS..IDT..IKKL..A..SIVIKDNVFA.yGsKIyKQTTGGAMG
Rs_AK11|g36950.t1 .....----SA..SRDKT..AFI..CH--..-..------AGLF..-.--.-RFRVMPFG
Rs_AK11|g37018.t1 yqkvqN-----..---IP..IDI..IRKL..A..LIVIKENVFV.yEkKFyRQVIGGAMG
Rs_AK11|g37049.t1 ..kvqGLSINT..IKNMF..LHV..LEN-..-..SFFVLQLPGM..KpKFyQQIRGGAMG
Rs_AK11|g37116.t1 .....GLTTKI..VRLL-..QLL..YK--..-..----------..-.--.---------
Rs_AK11|g37217.t1 kigpfT-----..-----..IDM..ILRM..A..RLILDTNYFV.yNdKYyHQKRGGAMG
Rs_AK11|g37299.t1 ..kfyHLPVVE..NIHI-..TKI..VR-L..T..SLFLHNNRFY.yDgKIyRFIKGGPSN
Rs_AK11|g37391.t1 .....SIPLGL..LKLI-..VSW..LNDR..R..AYVIFGENK-..S.DIfYTYVGLPQC
Rs_AK11|g37395.t1 .....----KA..DRPKT..AFS..TR--..-..------DGHF..-.--.-QFKVLPQG
Rs_AK11|g37634.t1 .....------..-----..---..----..-..----------..-.-IyQQILGGAMG
Rs_AK11|g37667.t1 .....----EE..SKEL-..-VI..I---..-..---NTHKGLF..-.--.K-FNRLPFG
Rs_AK11|g37681.t1 qthtrG----M.sINTI-..ESL..ARIV..L..TENVFIYG--..N.KYyRQIKGGAMG
Rs_AK11|g37876.t1 .....------..-----..---..----..-..----------..-.--.---------
Rs_AK11|g38187.t1 .....----KE..DRPKT..AFS..TR--..-..------DNHY..-.--.-QFTVLPQG
Rs_AK11|g38218.t1 ...ylNIKQ-I..DGLKI..ETI..IRLC..-..RFVIQNNYFS.yNgKYyHQVRGGAMG
Rs_AK11|g38313.t1 .....------..-----..---..----..-..----------..-.--.---------
Rs_AK11|g38420.t1 kldnlPFTKTD..IKELL..ILA..LKN-..-..SYFQFNGKFY..-.--.KQKTGLPMG
Rs_AK11|g38459.t1 ....lQYDYQK..VQNIP..IDI..IRKL..A..LIVIKENVFV.yEkKFyRQVIGGAMG
Rs_AK11|g38535.t1 .....----PK..DRPKT..AFS..TR--..-..------DQHY..-.--.-QFTVLPQG
Rs_AK11|g38780.t1 .....------..-----..---..----..-..----------..-.TTeKHHNGVAMG
Rs_AK11|g38804.t1 ....lN-----..-----..---..----..-..----------..-.--.---------
Rs_AK11|g38816.t1 ..kfyHLPVVE..NIHI-..TKI..VR-L..T..SLFLHNNRFY.yNgKIyRFIKGGPSN
Rs_AK11|g38860.t1 .....----EE..DKHKT..AFI..T---..-..-----PDGLY..-.--.EWN-VLAQG
Rs_AK11|g39077.t1 .....----PT..SRDKT..AFI..SH--..-..------AGLF..-.--.-RFRVMPFG
Rs_AK11|g39148.t1 .....GMPFNL..LKMT-..NSW..LEER..K..AY-VEYGEKT..S.KIfNINIGLPQG
Rs_AK11|g39180.t1 .....----PD..SRDKT..AFI..TQ-R..-..---GLYE---..-.--.--FLVMPFG
Rs_AK11|g39214.t1 ikqidGVKKAI..ILA--..---..---L..A..RFVMTNNYFY.lDgLYyKQIRGGAMG
Rs_AK11|g39236.t1 .....------..-----..---..----..-..----------..-.--.------AMG
Rs_AK11|g39243.t1 yrkakGISIDT..IKKL-..ASI..ILQD..-..NVFAYGKK--..-.-IyKQTTDGAMG
Rs_AK11|g39258.t1 .....GIPAAY..VAWI-..KEW..LSNR..R..GY-IDIQGTC..S.RWfPIKRGGPQG
Rs_AK11|g39458.t1 ytkvkGIPLET..IRLL-..ASI..VLK-..E..NVFVYGKKIY..-.--.QQVLGGAMG
Rs_AK11|g39576.t1 yqkvqNIPIDI..-----..---..IRKL..A..IIVIKENVFV.yEkKFyRQVIGGAMG
Rs_AK11|g39831.t1 .....RLP---..-----..---..----..-..----------..-.--.---------
Rs_AK11|g39849.t1 .....KLKQ-V..GKLKV..ETI..IRLS..-..RFVMTNNYFS.yNgQFyHQIREGAMG
Rs_AK11|g39928.t1 lkqigGLKIET..IIRLS..RFV..MK--..-..-----NNYFL.yEgQYyHQIRGGAMG
Rs_AK11|g40175.t1 .....----PK..DRSKT..AFS..TR--..-..------DQHY..-.--.-QFTVLPQG
Rs_AK11|g40207.t1 .....------..-----..---..----..-..----------..-.--.---------
Rs_AK11|g40218.t1 .....------..-----..---..----..-..-------K--..-.NY.RQTTGGAMG
Rs_AK11|g40427.t1 .....----KA..DRPKT..AFS..TR--..-..----------..-.--.---------
Rs_AK11|g40438.t1 yqkvqN-----..-----..---..----..-..----------..-.--.---------
Rs_AK11|g40599.t1 .....------..-----..---..----..-..----------..-.--.-------MG
Rs_AK11|g40843.t1 .....------..-----..---..----..-..----------..-.-YyHQIRGGAMG
Rs_AK11|g40951.t1 .....-----P.gSRDKT..AFI..TH--..-..------RGLY..-.--.E-FLVMPFG
Rs_AK11|g40967.t1 .....------..-----..---..----..-..----------..-.--.---------
Rs_AK11|g41008.t1 .....------..-----..---..----..-..----------..-.--.---KVLPQG
Rs_AK11|g41028.t1 .....------..---KV..ETI..IRL-..N..RFVMTNNYFS.yNgQFyHQVRGGAMG
Rs_AK11|g41167.t1 .....----TK..DRFKT..AFI..T---..-..-----PFGLY..-.--.EWN-VLPQG
Rs_AK11|g41272.t1 .....------..-----..---..----..-..----------..-.--.---------
Rs_AK11|g41315.t1 .....------..-----..---..----..-..----------..-.--.---------
Rs_AK11|g41364.t1 .....------..-----..---..----..-..----------..-.--.---------
Rs_AK11|g41531.t1 .....----KE..DRAKT..AFS..TR--..-..------DNHY..-.--.-QFTVLPQG
Rs_AK11|g41573.t1 .....------..----S..IDT..IKKL..A..SIVIKDNVFA.yGsKIyKQTTGGANG
Rs_AK11|g41686.t1 .....------..-KKL-..ASI..ILK-..D..NVFAYGK---..-.KIyKQTTGGAMG
Rs_AK11|g41716.t1 .....----PN..DRPKT..TFS..TR--..-..------DQHY..-.--.-QFTVLPQG
Rs_AK11|g42078.t1 .....------..-----..---..----..-..----------..-.--.-------MG
Rs_AK11|g42376.t1 .....------..-----..---..----..-..---------Y.gS.KIyKQTTGGAMG
Rs_AK11|g42728.t1 .....------..-----..---..----..-..-------NHY..-.--.-QFTVLPQG
Rs_AK11|g42754.t1 .....----PT..SRDKT..AFI..SH--..-..------AGLF..-.--.-RFRVMPFG
Rs_AK11|g43012.t1 .....------..-----..---..----..-..NCFVFDNKYY..-.--.KQIRGGAMG
Rs_AK11|g43215.t1 .....------..-----..---..----..-..----------..-.--.---------
Rs_AK11|g43255.t1 ytkvkGIPLET..IRLL-..ASI..VLK-..E..NVFVYGKKMY..-.--.QQVLGGAMG
Rs_AK11|g43401.t1 nrrihGMTIET..ITRL-..ARL..VLDT..-..NCFVYNNKYY..-.--.QQIRGGAMG
Rs_AK11|g43729.t1 .....------..-----..---..----..-..----------..-.--.---------
Rs_AK11|g45606.t1 .....------..-----..---..----..-..----------..-.--.-------MG
Rs_AK11|g45640.t1 .....------..-----..---..----..-..----------..-.--.-------QG
Rs_AK11|g46207.t1 .....----PK..DRSKT..AFS..TR--..-..------DQHY..-.--.-QFTVLPQG
Rs_AK11|g46365.t1 .....------..-----..---..----..-..----------..-.--.---------
Rs_AK11|g46425.t1 .....------..-----..---..----..-..----------..-.--.---------
Rs_AK11|g46701.t1 .....------..-----..---..----..-..----------..-.--.---------
Rs_AK11|g46707.t1 .....----KA..DRPKT..AFS..TR--..-..------DGHF..-.--.-QFKVLPQG
Rs_AK11|g47675.t1 yrkvkGISIDT..IKKL-..ASI..ILK-..D..NVFAYGK---..-.KIyKQTTGGAMG
Rs_AK11|g47941.t1 .....------..-----..---..----..-..----------..-.--.---------
Rs_AK11|g48329.t1 .....------..-----..---..----..-..----------..-.--.---------
Rs_AK11|g49116.t1 .....----ET..DKEKT..AFI..TQDG..-..------LWE-..-.--.--FNVLPQG
Rs_AK11|g49283.t1 .....----PE..DRPKT..AFS..TR--..-..------DQHY..-.--.-QFTVLPQG
Rs_AK11|g49552.t1 .....----KA..DRPKT..AFS..TR--..-..------DGHF..-.--.-QFKLLPQG
Rs_AK11|g50196.t1 .....------..-----..---..----..-..----------..-.--.---------
                                                                              

AI1M_Yeast        SLISPILCNIV........MTLVDNWLEDYINlyn......................ndp
Athena_Av         SPFTLTLANIF........MWYWEKQTILSNL............................
Athena_Hc         SPFTMTLANIY........MFEWEQPLIEHQK............................
Athena_Pr         SPFTMTLANIY........MLKWEQPLIAHQK............................
AthenaL2_Av       SPLTLTIANCY........MFFFEQDIIKQIN............................
AthenaL3_Av       SPLTLTIANCY........MFFFEQNIINQIH............................
AthenaM_Av        SPLTLTIANTY........MYFVERPIAKWAN............................
AthenaO_Av        SPLTLTISNAY........MYFFQTPIVKWVQ............................
BEL_Drome         LAPSPFLAVRV........LKQLADDHGHEYPa...........................
Cer1_Caeel        LVISPALFQGT........MEEIIGDLLG---............................
Cercyon_Sm        SPISRLFAEAV........MQRLEASILLMIK............................
COB3_Marpo        SLISPILTNLY........LDRLDREILRIRKele......................kdp
COI1_Podan        GIASPILSNLV........LNELDEFVQNIVDefn......................pnp
Copia_Drome       LKQAARCWFEV........FEQALKECEFVNSsvd......................kgn
CRE1_Crifa        MVLGPLLYATG........MAAAIGPVRQRI-............................
CRE2_Crifa        MVLSPLLFANA........MSGIIRPLMEMH-............................
CZAR_Tcruzi       MVLGPVLFSIG........TIATLRQLESSF-............................
DIRS1_Dictyo      LSTAPRIFTML........LRPVLRMLRDI--............................
Doc_Drome         SVLGPILYTLY........TADFPIDYN----............................
dpol_DHBV         VGLSPFLLHLF........TTALGSEIARRF-............................
dpol_HBV          VGLSPFLLAQF........TSAICSVVRRAF-............................
DRE_Dictyo        DPISPTIFALV........VECMATTIINDRCin........................gv
EC67_Ecoli        SPCSPIISNLI........CNIMDMRLAKLAK............................
EC86_Ecoli        APSSPKLANLI........CSKLDYRIQGYAG............................
EC107_Ecoli       APTSPAISNLV........MRRFDERIGEWCQ............................
GilM_Giain        DPLSMAMFCQS........LVWPVETYLGQ--............................
Gypsy_Drome       LRNASSIFQRA........LDDVLREQIG---............................
Hebe1_Av          SPLSPLLYIMY........TADSMNGIPTH--............................
Hebe2_Av          SPLSPLLYIIY........TADSMNGIPSH--............................
Hebe7_Av          SPLSPLLYIMY........TADSMNGIPTH--............................
Hebe8_Av          SPLSPLLYIMY........TADSMNGIPTH--............................
Hebe10_Av         SPLSPLLYIMY........TADSINGIPTH--............................
I_Drote           SPISVILFLIA........FNKLSNIISLY--............................
Jockey_Drome      SVLGPTLYSVF........ASDMPTHTPVTEV............................
Juno1_Av          VTNGPPAFQRI........VSQILGPTRWK--............................
Juno2_Av          LTNGPPTFQRI........VNQILGPNRWK--............................
Juno3_Av          IKNGPPTFQRI........VNKLLGNLQWH--............................
Juno4_Av          VTNGPPAFQRI........VSQILGPTRW---............................
Juno4a_Av         LSNAPATFQRI........VNSILGALRWD--............................
Juno4b_Av         LSNAPATFQRI........MNSILGTLRWD--............................
Lian_Aedae        GVLSPLLWNLV........ADTLLRQLNNC--............................
LINE1_Human       CPLSPLLPNIV........LEVLARAIRQEKEikg.......................ql
LINE1_Wolf        CPLSPLLFNIV........VEVLASAIRQQKDfrg......................iqf
LtrA_Lacla        GILSPLLANIY........LHELDKFVLQLKMkfd......................tsq
Mag_Av            IANAPAIFQRT........IDQMIAGIPNC--............................
Maui_Takru        SVLGPILFTLY........MLPLGNIIRQH--............................
Mdg3_Drome        LKNAPSVFQRF........VNKIFADMIREN-............................
Micropia_Drome    FKNSPAAFIRF........VQFIFQELINSN-............................
MX65_Myxxa        APTSPALCNAV........LLRLDRRLAGLAR............................
Neptune_Fr        KRFAPAYANIF........MANWEEEALLKCK............................
NeSL_Caeel        DPISPTLFNIC........LETVIRRHLESANgh........................qc
orf2_Calot        GVISPLLANIA........LHGLEKLVKEFAAsqr......................kvk
Pao_Bmori         ASSSPSTA-IY........VKNLNAQ-KHEAThp.........................e
Pat_Panre         LSSAPEYFTKL........FRHPLATLRGD--............................
Penelope1_Av      NPLAPIIADLW........MQKMEEKLNRFRK............................
Penelope1a_Av     NPLAPIIADLW........MQKMEEKLNRFSA............................
Penelope2_Av      SPLGPILADIF........MNNLEIKLSRFTT............................
Penelope2a_Av     SPLAPVLADIF........MTHMEQKFEEFKH............................
Penelope3_Av      SPLGPLFADIY........VNYLEDKLMSRLK............................
Penelope3a_Av     SPLGPLMADIF........LVNLEKKLMDELY............................
Penelope3b_Av     SPLGPLFADIY........VNYLESKLKHRLE............................
Penelope5a_Av     APLAPVIADIF........MAHLEKSLMDQLQ............................
Penelope_Dv       SPASPVIADIL........MEELLDKITDKLK............................
pol_BAEVM         FKNSPTLFDEA........LHRDLTDFRTQH-............................
pol_CERV          LKQAPSIFPKT........YANSHSNQYS---............................
pol_HTLV2         FKNSPTLFEQQ........LAAVLNPMRKMF-............................
Poseidon_Tn       SPVSPIVANLY........MEEVEKRALLSFT............................
pseudo_Shark      TRMGPSYACLF........VGYVEQSLFRTYT............................
R1_Dromr          DPLSPVLFNLI........IDRLLRSLPKDIGvh.........................v
R2_Drome          DPLSPILFNLV........MDRLLRTLPSEIGak.........................v
R4_Av             DSFSPLLFCIA........MAPISHAINKMKCgyrtas.................gklkn
R9_4_Av           DPLSSLLFNMV........IDELFDVIKDQYGyt........................id
R9_Av             DPLSSLLFNLV........IDELFDVIKDQYGyt........................id
R9a_Av            DSLSPLLFNLV........TDELFEILGDQFGyr........................id
RTE1_Av           DPLSPLLFIAY........LERVMDQVRQNTCgi........................nv
RTE2_Av           GIPSPLLFNIL........FDFIIKEVISEAAisgvnfsygsn.......dfchgknenh
RTE3_Av           CVLSPDLFNIY........SEMILRNLEDVEGvk.........................i
RTE4_Av           DTLAPFLFIIV........MDYVMKNAKLNHTnekgelgfi..........tnlrqstqq
RTE_BovB_Av       CILSPYLFNLY........AEHIMRKAGIDEAtgg......................iki
SART1_Bommo       SVLGPLLWDVG........FDWVLRGANLR--............................
SLACS_Trybg       MVLGPLLFSIG........TLATLRRLQQTF-............................
Soliton1_Av       SCIGPVLFIVY........HHDILEALSTI--............................
Soliton2_Av       SSLSPYLFIVY........HSDMISCIGAHA-............................
Soliton3_Av       SSLSPYLFIIY........HCDLTKCLGAH--............................
Soliton4_Av       SSLSPYLFIVY........HSDIVHCAGAH--............................
Soliton5_Av       SALSAFVFIVY........HADQIKTTNAF--............................
Soliton6_Av       SVLAATLFRLH........VHFLPSFFMN---............................
Soliton6a_Av      SILAATLFRLH........IHFLPTIFFQA--............................
Soliton6b_Av      SVLAATLFRLH........IHFLPKYLFQF--............................
Soliton7_Av       SIFSPTLFITY........HADMGDFLGG---............................
Soliton8_Av       SVLTPTLFISY........HGDMSQFLAG---............................
Soliton9a_Av      SVLTPTLFITY........HCDMSQFLSG---............................
Soliton9b_Av      SVLTPTLFITY........HCDMSAFLSR---............................
Ta11_Arath        DPISPFLFILC........TEALVAKLKDAEWhgr......................isr
Tad1_Neuro        SPLSPILFILF........ITPLYRKLATIP-............................
TelKA1_Av         LTNAPATFQRL........MDIVLAGLKWQ--............................
TelKA1a_Av        LTNAPATFQRL........MDVVLAGLKWQ--............................
TelKA2_Av         LMNAPATFQRL........MDIVLAGLKWK--............................
TelKA3a_Av        LTNAPATFQRL........MDIVLAGLKWQ--............................
TelKA3b_Av        LTNAPATFQRL........MDIVLAGLKWQ--............................
TelKA4_Av         LTNAPATFQRL........MDLVLGRLKWS--............................
TERT1_Calb        FSLSSIFCDIL........YSAMVHDCFQFLWk...........................
TERT_Giain        SVVSTVLFNCY........SSLLHVQLLNTGIv...........................
TERT_Ratno        SSLSTLLCSLC........FGDMENKLFAEVQ............................
TERT_Schpo        SILSSFLCHFY........MEDLIDEYLSFTK............................
Tf2_Schpo         ISTAPAHFQYF........INTILGEAKE---............................
Tnt1_Tobac        LKQAPRQWYMK........FDSFMKSQTYLKTysd......................rfs
TRAS1_Bommo       SIGGPILWNLL........LDPLIHQLQAR--............................
TRS1_Trybr        IVLGPIMFIIV........MNSLSQRLAEVP-............................
Tx1_Av            CSLSGLLFIIC........LEPLLNRIRLNQSipgaflpgsqfrairqiifpindnilnt
Ty3_Caeel         LVISPALFQGT........MEEIIGDLLG---............................
Ty3_Yeast         LVNAPSTFARY........MADTFRDLRFVN-............................
Vesta1a_Av        LRNSPPTFQKV........MTDTLKSCRSFS-............................
Vesta1b_Av        LKNSPPTFQKV........MTDTLKSCRQFS-............................
Vesta2_Av         LKNSPPSFQRV........MADILKPCREFS-............................
Vesta3_Av         LRNSPPTFQRT........MSKVLSSCIDFS-............................
Vesta4a_Av        PQNAPAAFQKT........MSHIMKPCREF--............................
Vesta4b_Av        PTNGPACFQKT........MSNLLKPCYDF--............................
Vesta5_Av         LKNSPPSFQRI........MSSLLLPCKKFS-............................
Vesta6a_Av        LMNAPPTFQRL........MHNIIGYNRWD--............................
Vesta6b_Av        LMNAPPTFQRV........MIELLANGRWD--............................
Vesta6c_Av        LMNAPASFQRV........MNNLLATGRWD--............................
Vesta7_Av         LKNSPSNFQRI........MYELLVQTRWE--............................
Vesta_Pr          LKNSPPTFQKV........MTNTLAPCRQFS-............................
YM40_Marpo        RILSPLLSNIY........LHQFDLFMEEIKVkyt......................giq
Zepp_Chlvu        SPLSPLLFVLA........RAPMAAHARMLAGqla......................lps
Rs_AK11|g1345.t1  -----------........-------------............................
Rs_AK11|g1707.t1  LYLIHILIEIY........LFYWQQPLRMYQ-............................
Rs_AK11|g1716.t1  SAFTQTLANIY........MFEWEQDLLQIQQ............................
Rs_AK11|g2082.t1  -----------........-------------............................
Rs_AK11|g2341.t1  -----------........MDLVLGGLKWS--............................
Rs_AK11|g2527.t1  LKNSPSVFQRL........MN-----------............................
Rs_AK11|g2816.t1  ISNAPAIFQRI........IDQVIAGIPNS--............................
Rs_AK11|g3047.t1  VIPSPMLFNIL........FGFAIRKVIEDASvagvkfpyvsn.......dffhgsreky
Rs_AK11|g3933.t1  -----------........-------------............................
Rs_AK11|g3988.t1  DPLSPLLFITY........LERVMDKAIQINRgi........................ni
Rs_AK11|g4115.t1  -----------........-------------............................
Rs_AK11|g4856.t1  LKNAPSSFQRL........MYELLVSTRWD--............................
Rs_AK11|g4859.t1  SLFTITLVNIF........MWKLEKQLVERQQ............................
Rs_AK11|g5031.t1  SSLSSYLFIVY........HCDLVACVSAH--............................
Rs_AK11|g5789.t1  SPLTLTISNCY........MYFFERQIVNQIR............................
Rs_AK11|g5797.t1  -----------........-------------............................
Rs_AK11|g6037.t1  SPLTLTIANAY........MFFFEHDIVKQIN............................
Rs_AK11|g6378.t1  NTLSPILADIY........MDEYQKQHLHEV-............................
Rs_AK11|g6549.t1  SCLGPIIYIIS........HHDLPLVFENP--............................
Rs_AK11|g7002.t1  SPLSPLLYIIY........TADSMNELPTH--............................
Rs_AK11|g7178.t1  SSVTPTLFITY........HNDMGDFMPGA--............................
Rs_AK11|g7537.t1  SVLTPTLFITY........NCDMNISLSGC--............................
Rs_AK11|g8095.t1  SPFTLTLANIF........MWKWEKNAICSAL............................
Rs_AK11|g8131.t1  LKNSPLSFQRV........IADILSSCHQF--............................
Rs_AK11|g8303.t1  ------LFNIL........FDFVIRKVIEEASvagvkfsygsn.......dffhgcreky
Rs_AK11|g8671.t1  SPLSPLLYIIY........TVDSMNKIPTHR-............................
Rs_AK11|g8910.t1  SSLSPYLFIVL........HSHLTNYLGAH--............................
Rs_AK11|g8974.t1  SVLAALLFRIH........IHFLPGYFAQT--............................
Rs_AK11|g9104.t1  ITNGPATFQRV........INHILGPARWK--............................
Rs_AK11|g9230.t1  SPLTLTIANCY........MFVFERNIGKQIT............................
Rs_AK11|g9305.t1  SVLAALLFRIH........IHFLPGYFTQI--............................
Rs_AK11|g9515.t1  -----------........-------------............................
Rs_AK11|g9674.t1  SNLSPYIFVVF........HSDLVSCIGAH--............................
Rs_AK11|g9920.t1  SCLGPIIYIIS........HHDLPLVFENP--............................
Rs_AK11|g10186.t1 SIFTPLLFITY........HSDLTETLNCC--............................
Rs_AK11|g10353.t1 -----------........-------------............................
Rs_AK11|g10569.t1 SAFTLTLANIF........MWKWEKQLVHRLK............................
Rs_AK11|g10714.t1 SAFTQVFANIY........MLEWEQELIQHQA............................
Rs_AK11|g10824.t1 CVLSPDLFNIY........SEMILRNLEDIEGik.........................i
Rs_AK11|g10923.t1 LKNSPSVFQRL........MNKTLGSLRWD--............................
Rs_AK11|g10925.t1 SILAAKLFRLH........IHFLPSIFFQT--............................
Rs_AK11|g11157.t1 -----------........-------------............................
Rs_AK11|g11189.t1 SSLSPYLFIVF........HPDLKNYLGAH--............................
Rs_AK11|g11755.t1 -----------........-------------............................
Rs_AK11|g11846.t1 SPFTLTLANIF........MWKWEKNAICGAI............................
Rs_AK11|g12463.t1 -----------........------QLKLKQVvn........................qi
Rs_AK11|g12719.t1 LPLSQLLGSIY........LHQWQTPLFRQIR............................
Rs_AK11|g12733.t1 SILAATLFKLH........IHFLPSCFMKI--............................
Rs_AK11|g12812.t1 SSSSSYLFIAY........HSDLVTCLGAF--............................
Rs_AK11|g13011.t1 -----------........-------------............................
Rs_AK11|g13522.t1 SSLSPYLFIVY........HSDLVTCLGAF--............................
Rs_AK11|g14141.t1 DRSSPCIFDCL........SQALEWILLNKY-............................
Rs_AK11|g14334.t1 SSFTLALANIF........MWKWQKELVRRQD............................
Rs_AK11|g14588.t1 SVLTPTLFITY........NCDMCSSLSGC--............................
Rs_AK11|g14859.t1 SSLTLTLANIF........MSKWQKSIVEEQT............................
Rs_AK11|g15358.t1 CILSPCLFDLY........AEYIMRNAELDETeag......................iki
Rs_AK11|g15445.t1 SVLSPTLFKTY........NCDLGSSLSSC--............................
Rs_AK11|g15643.t1 -----------........-------------............................
Rs_AK11|g15741.t1 -PLTLAKADCY........MFFYERDIVKQVS............................
Rs_AK11|g15841.t1 -----------........-------------............................
Rs_AK11|g15843.t1 SSFTLTLANIF........MSEWQKQIVEEQT............................
Rs_AK11|g15933.t1 SPFTMVLANIY........MLDWEQKLIEDQE............................
Rs_AK11|g15978.t1 -----------........-------------............................
Rs_AK11|g16044.t1 SVLAATLFLLH........IHYLQQCFTSM--............................
Rs_AK11|g16410.t1 SPFSPLVYIIY........TGDSMNGIPQH--............................
Rs_AK11|g16814.t1 -----------........-------------............................
Rs_AK11|g16892.t1 YPLTLTIANAY........MYFVERPISKWAI............................
Rs_AK11|g17105.t1 SVVGPVLFIVY........HHDLLASLETI--............................
Rs_AK11|g17282.t1 SPLGPILADMF........MSKLANKLNKFSK............................
Rs_AK11|g17499.t1 LTNGPPTFQRI........VNQILGPNRWK--............................
Rs_AK11|g17593.t1 SSLSPYLLIVY........HCDLVACVGAH--............................
Rs_AK11|g17655.t1 SPLSPLLYIIY........TADSMNEIPTH--............................
Rs_AK11|g17740.t1 SPLTLTMANCY........MFLYERDIVKQVN............................
Rs_AK11|g17898.t1 LSNAPASFQRI........MNSVLGTLRWD--............................
Rs_AK11|g18194.t1 DSFSPLLFCLA........MAPISQALNNVSGayvtas.................gskkn
Rs_AK11|g18197.t1 DSFSPLLFCLA........MAPIGYAINKTGGgyviatr..............kpkgkki
Rs_AK11|g18832.t1 SSFTLTLANIF........IYIDDIFMTWN--............................
Rs_AK11|g19222.t1 LPNAPATFQRL........MDLVLERIQSS--............................
Rs_AK11|g19402.t1 SSLTLTLANIF........MSNWQKNIVEEQI............................
Rs_AK11|g19523.t1 CSLSGYLYVLC........LELLLNLIRKNPKipgvlvpgsqyr.....slvntilqnde
Rs_AK11|g19580.t1 SPFTLTLANIF........MWKWENNIICKKL............................
Rs_AK11|g19589.t1 SPLTLTISNCY........MYFFERQIVNQIR............................
Rs_AK11|g19947.t1 -----------........-------------............................
Rs_AK11|g20013.t1 SPFTLTLANIF........MWHWEQKLVEKQK............................
Rs_AK11|g20206.t1 SVLAALLFRIR........IHFLPGYFNQI--............................
Rs_AK11|g20326.t1 -----------........-------------............................
Rs_AK11|g20342.t1 SVFTLTLANIL........MWKWEKQLVHRLT............................
Rs_AK11|g20349.t1 SSLSPYLFIVF........HSDLTNYLGAH--............................
Rs_AK11|g20458.t1 SVLAATLFRLH........VHFLSSYFMNL--............................
Rs_AK11|g20460.t1 DPLTPLLFIT-........-------------............................
Rs_AK11|g20473.t1 SPLTLTMANCY........MFFYERDIVKQVN............................
Rs_AK11|g20586.t1 LMNAPPVMSGH........ICPAIIMLLNHLKtlpafsgnqs.........edavqwlkd
Rs_AK11|g20655.t1 LRNSPPTFQRV........M------------............................
Rs_AK11|g20741.t1 LTNAPPIFQRI........MYNLIANGREQ--............................
Rs_AK11|g20970.t1 SSLAPVLADLF........MTHIESKLKDFED............................
Rs_AK11|g21306.t1 LTNGPPTFQRI........VNQILGPNRRK--............................
Rs_AK11|g21325.t1 IKNGPPTFQRI........VNKLLGKLQWS--............................
Rs_AK11|g21332.t1 SSIAPTIANLT........IGYLEINLYENVKermg....................edih
Rs_AK11|g21389.t1 IMNGPPTFQRT........MHNLIGYGRWD--............................
Rs_AK11|g21392.t1 -----------........-----NDIPTH--............................
Rs_AK11|g21393.t1 -----------........-------------............................
Rs_AK11|g21405.t1 SSFTLTLANIF........MWKWQKELVRRQD............................
Rs_AK11|g21409.t1 SAFTQVYANIY........MLEWEQDLIQHQA............................
Rs_AK11|g21467.t1 SACTQILADIY........VRKWENEFVQQQK............................
Rs_AK11|g21605.t1 --NGPPTFQRI........MHNLLGYGRWD--............................
Rs_AK11|g21716.t1 NAIAPILADLF........MIKMEEKLNRFTK............................
Rs_AK11|g21809.t1 DPLSPLLFITY........HELVMDKVMQTNDgi........................ni
Rs_AK11|g21810.t1 -----------........-------------............................
Rs_AK11|g21882.t1 SAFTLTLANIF........MWKWHKQLVHRLK............................
Rs_AK11|g21909.t1 DPLSPLLFIAY........LERVMDQVRQNICei........................ni
Rs_AK11|g22088.t1 -----------........-------------............................
Rs_AK11|g22149.t1 SAFTLTLANIF........MWKWEKQRVHRLK............................
Rs_AK11|g22186.t1 -----------........-------------............................
Rs_AK11|g22213.t1 SSFTLTLANIF........MWKWQKELVRRQD............................
Rs_AK11|g22253.t1 SCFEPKAYIVN........HFDLPSI-FDC--............................
Rs_AK11|g22265.t1 SAFTQTFANIYiyiyiyiyMFEWEQELSQYQL............................
Rs_AK11|g22358.t1 DTISPKLFTAA........LEDVFRTLSWENRgi........................mv
Rs_AK11|g22382.t1 SPLTPLLAEIF........LQDFERKHLSSFN............................
Rs_AK11|g22753.t1 SPLTLTIANAY........MFFFERDIVKQIN............................
Rs_AK11|g22811.t1 SACTQVLAGVY........VK-----------............................
Rs_AK11|g22812.t1 -----------........-------------............................
Rs_AK11|g22879.t1 SVLTPTLFITY........NCDMCSSLSGC--............................
Rs_AK11|g22898.t1 SPFTLTLANIF........MWHWEKRWVRRQK............................
Rs_AK11|g22899.t1 DPLSPLLFITH........LERVMDKAMQMDSgi........................ni
Rs_AK11|g22913.t1 SAFTQVLANIY........MYEWEQDLIKYQK............................
Rs_AK11|g22982.t1 SPFTLTLANIF........MWKWERQTILSKL............................
Rs_AK11|g23028.t1 LTNAPPTFMRL........MNSIFHKYLDK--............................
Rs_AK11|g23076.t1 SCVGPVIFIVY........HHDLLNCMSLL--............................
Rs_AK11|g23125.t1 SPLTLTISNCY........MYFFERQIVNQIR............................
Rs_AK11|g23260.t1 SPFTLTLANIF........MWHWEQKLVEKQK............................
Rs_AK11|g23502.t1 -----------........----PQCF-----............................
Rs_AK11|g23503.t1 -----------........-------------............................
Rs_AK11|g23564.t1 LTNAPATFQRL........MDIVLAGLKWQ--............................
Rs_AK11|g23612.t1 SPLTLTISNCY........MYFFERQIVNQIR............................
Rs_AK11|g23683.t1 LKNSPSVFQRL........MNQTFGSLRWD--............................
Rs_AK11|g23747.t1 SPLALRIANSQ........VD-----------............................
Rs_AK11|g23777.t1 SSLTPSLCITY........HSDMADYIPGA--............................
Rs_AK11|g24106.t1 SACTQVLADIY........IRKWESQFSHEQH............................
Rs_AK11|g24108.t1 SPLGPILADIF........ITNLETKLNKFST............................
Rs_AK11|g24124.t1 LTNAPATFQRL........MDIVLAGLKWQ--............................
Rs_AK11|g24181.t1 SAFTQVLANIY........MLEWEQDLIAYQA............................
Rs_AK11|g24236.t1 SVLAALLFRLH........VFFLPSYFPEI--............................
Rs_AK11|g24265.t1 SSLTLTLANIF........MSEWQKKLVEEQT............................
Rs_AK11|g24294.t1 LTNGPPTFQRI........VNQILGPNRWK--............................
Rs_AK11|g24296.t1 CPLSGGLFVLC........IEPLLHNIRRNARipgvlppgsrfp.....svvrsilnkdn
Rs_AK11|g24395.t1 SCM--------........-------------............................
Rs_AK11|g24421.t1 -----------........-------------............................
Rs_AK11|g24465.t1 LTNAPTTFQRL........MNIVLAGLKWQ--............................
Rs_AK11|g24466.t1 SPLTLIISNCY........MYFFERQIVNQIR............................
Rs_AK11|g24648.t1 SSLTLTSANLF........MAKWQKNIVEEQT............................
Rs_AK11|g24694.t1 SAFTQVFANIY........MLEWEQDLIKHQA............................
Rs_AK11|g24734.t1 SILAATLFRLH........IHFLPSVFKNI--............................
Rs_AK11|g24781.t1 SCIGPVLFIIY........HHDILEALSTI--............................
Rs_AK11|g24827.t1 SSFALTLANIF........MWKWQKEFVRRQD............................
Rs_AK11|g24854.t1 NKNGPPTRRRY........L------------............................
Rs_AK11|g24944.t1 SVLAATLFRLH........IHFLPSTLKQF--............................
Rs_AK11|g24986.t1 SVLTPTVFISY........HNDMGQFLSEC--............................
Rs_AK11|g24987.t1 SPFTLTLANIF........MWKWEKNAICGAL............................
Rs_AK11|g25070.t1 LKNSPPSFQRI........MSNLLLPCKKF--............................
Rs_AK11|g25167.t1 LRNAPPSFQRI........MNKVLSSCIDF--............................
Rs_AK11|g25226.t1 SCLGPVMYLIC........HYDLPQLFAN---............................
Rs_AK11|g25294.t1 SSLTLTLANIF........MSEWQKKLVEEQT............................
Rs_AK11|g25295.t1 SPLTLTISNCY........MYFFERQIVNQIR............................
Rs_AK11|g25378.t1 GIPSPILFNIL........FYFIIRKVIEEA-............................
Rs_AK11|g25406.t1 SSFTLTLANIF........MSEWQTKLAEEQT............................
Rs_AK11|g25504.t1 LKNSSPSFQRI........MSNLLSPCKKF--............................
Rs_AK11|g25516.t1 SPLSPLLYIIY........TADSMNGVPEH--............................
Rs_AK11|g25536.t1 -----------........-------------............................
Rs_AK11|g25537.t1 SAFTWTLANIF........MWKWEKRLVHRLE............................
Rs_AK11|g25622.t1 LKNSPPSFQRI........MSNLLSPCKQF--............................
Rs_AK11|g25717.t1 GIPSPILFNIL........FDFIIRKVIEEADvtgvqfsygrn.......gffhdtkeky
Rs_AK11|g25720.t1 LKNSPPTFQRV........MTETLKSFRHF--............................
Rs_AK11|g25731.t1 SCFGPKAYIVN........LFDLPQIFECT--............................
Rs_AK11|g25801.t1 SPLAPLLAEIF........LQEFERKNSSLLQ............................
Rs_AK11|g25851.t1 SAFTLTLANIL........MWKWQKQLVHRLE............................
Rs_AK11|g25854.t1 SAFTLTLANIF........MWKWEIELVKRFK............................
Rs_AK11|g25899.t1 SAFTQVFANIY........MLEWEQELIQHQT............................
Rs_AK11|g25916.t1 LKNSPPTFQKV........MTDTLKACRLF--............................
Rs_AK11|g25918.t1 LAFTLTLANIF........I------------............................
Rs_AK11|g26022.t1 LKNSPPSFQRV........MANILSPCHPF--............................
Rs_AK11|g26238.t1 LKNAPPSFQRV........LNNLLATGRRQ--............................
Rs_AK11|g26240.t1 LVNGPPIFQRI........MSEVLGNLLGH--............................
Rs_AK11|g26289.t1 SPLSPLLYILY........TSDSMNSIHQH--............................
Rs_AK11|g26328.t1 -----------........-------------............................
Rs_AK11|g26370.t1 SPFTLIVANAY........MYFVERPISKWAI............................
Rs_AK11|g26374.t1 SPFTLTLANIF........MWKWEKDAICGAI............................
Rs_AK11|g26416.t1 SPFTMTLANIY........MYEWEQSLIQYQQ............................
Rs_AK11|g26439.t1 -----------........-------------............................
Rs_AK11|g26486.t1 ITNGPATFQRV........INHILGPARWK--............................
Rs_AK11|g26544.t1 DPLSPLLFITY........LERVMDKAIQINRgi........................ni
Rs_AK11|g26680.t1 SSFRLTLANIF........MWKWQKELVRRQD............................
Rs_AK11|g26696.t1 GIPSPMIFNIL........FDFVIRKVIEEASvadvkfsygsn.......dffhgsreky
Rs_AK11|g26698.t1 LTNGPPTFQRI........VNQILGPNRWK--............................
Rs_AK11|g26734.t1 SACTQVLADVY........VKKWESKFVEQQK............................
Rs_AK11|g26798.t1 SPLSPLLYIIY........TADSMNDIPTH--............................
Rs_AK11|g26819.t1 SPLAPLLAEIF........LQDFEKKHLELFD............................
Rs_AK11|g26823.t1 -----------........-------------............................
Rs_AK11|g26856.t1 GIPSCILFNVL........FDFIMRRVIEQVKllgitgikmayg....sndffhpasdny
Rs_AK11|g26887.t1 SPLGPLFADIY........INYLESKLKRRLD............................
Rs_AK11|g26962.t1 ITNGPATFQRV........INHILGPARWQ--............................
Rs_AK11|g26975.t1 SPLTLTISNCY........MYFFERQIINQIR............................
Rs_AK11|g26987.t1 SAFTLTLANIF........MWKWERQLVRRLE............................
Rs_AK11|g27063.t1 SLLAAFLFRLH........VHFLPSYFTE---............................
Rs_AK11|g27076.t1 SSLSPYLFIVY........HCDLVACVDAH--............................
Rs_AK11|g27114.t1 LKNSPPSFQRV........MTDILSPCRQF--............................
Rs_AK11|g27154.t1 -----------........MTNLETTLMDKLI............................
Rs_AK11|g27161.t1 SAFTLTLANIF........MWKWEKQLVHRLK............................
Rs_AK11|g27515.t1 SPLTLTIANCY........MFFFERNIVKQIT............................
Rs_AK11|g27529.t1 SPLSPLLYILY........TSDSMNCIHQH--............................
Rs_AK11|g27554.t1 -----------........-------------............................
Rs_AK11|g27566.t1 SPLSPLLYIIY........TSDSMNGIPLH--............................
Rs_AK11|g27571.t1 LTNAPATFQRL........MDLVLGGLKWS--............................
Rs_AK11|g27598.t1 SPLTLTIANCY........MFFFERDIVKQIS............................
Rs_AK11|g27651.t1 SPLTLTMANCY........MFFYEQQIIKQIN............................
Rs_AK11|g27659.t1 SPLTPILANLW........LQKIEQKLNKFSK............................
Rs_AK11|g27726.t1 SILTPTVFITY........HSDMTNYLNMA--............................
Rs_AK11|g27731.t1 SSFTLTLANIF........MWKWQKELVRRQD............................
Rs_AK11|g27824.t1 ITNGPPTFQRI........VNNILGNSRWK--............................
Rs_AK11|g27843.t1 LAFTLTIANIF........MWKWEKQLVHRLE............................
Rs_AK11|g27846.t1 SPLAPVMADIF........MINLENKLMKKLK............................
Rs_AK11|g27862.t1 -----------........-------------............................
Rs_AK11|g27889.t1 FPLSPLLYIMY........TADSMNEIPTH--............................
Rs_AK11|g27996.t1 DLLSPLLFITY........LERVMDKAMQINRgi........................ni
Rs_AK11|g28003.t1 YPLSPLLFITY........LERVMDKAMQINRgi........................ni
Rs_AK11|g28022.t1 DPLSSILFNLV........IDELFEVLGDQYGya........................ve
Rs_AK11|g28064.t1 GIPSCILFNVL........FDFIIRRVIKQTKtlgisgiklayg....sndffhpdsdqy
Rs_AK11|g28226.t1 GILTTSLFITY........HSDMGQFLPWC--............................
Rs_AK11|g28414.t1 -----------........-------------............................
Rs_AK11|g28424.t1 SSLTLTLANIF........MSNWQKNIVEEQT............................
Rs_AK11|g28428.t1 CILSPYLFNLY........AEHIMRKAGIYEIagg......................iki
Rs_AK11|g28489.t1 SPYTLTLANIF........MWKWERQTILSKL............................
Rs_AK11|g28502.t1 LKNAPSSFQRL........MYDLLVSTRWD--............................
Rs_AK11|g28522.t1 LKNSPPTFQKV........MTDTLKNCRN---............................
Rs_AK11|g28562.t1 SVCTQVLADIY........VRKWENDFLQEQK............................
Rs_AK11|g28576.t1 SILAATLFRLH........IHFLPSIFFQT--............................
Rs_AK11|g28656.t1 LKNRPPSFQRI........MSNLLLPCKKF--............................
Rs_AK11|g28713.t1 -----------........-------------............................
Rs_AK11|g28780.t1 CSVEGVTFAYG........STDFYHGARDKFE............................
Rs_AK11|g28799.t1 SSLTLTLANIF........MSKCQKNIAEEQT............................
Rs_AK11|g28834.t1 SPFTLTLANIF........MWKWEKNAICGTL............................
Rs_AK11|g28835.t1 CSLSGYLYVLC........LEPLLNLIRKNSKipgvlvpgcqyr.....slvntilqnde
Rs_AK11|g28933.t1 SPLGPILADIF........VTNLETKLNKFST............................
Rs_AK11|g29002.t1 -----------........MTNLETTLMDKLI............................
Rs_AK11|g29096.t1 SAFTQVLANIY........MYYWEQDLIKYTT............................
Rs_AK11|g29101.t1 SAFTQVLANIY........MYYWEQDLIKYTT............................
Rs_AK11|g29103.t1 LKNSPSVFQRL........MNQTLGSLRWD--............................
Rs_AK11|g29129.t1 SAFTLTLANIF........-------------............................
Rs_AK11|g29151.t1 PQNAPAAFQKI........MPKLMQPCRAF--............................
Rs_AK11|g29166.t1 ITNGPATFQRL........INRILGPAGWK--............................
Rs_AK11|g29350.t1 APLAPIIADIF........MAYLETTLMDELI............................
Rs_AK11|g29389.t1 SSLTLTLANIF........MSNWQKNIVEEQT............................
Rs_AK11|g29453.t1 -----------........-------------............................
Rs_AK11|g29531.t1 ITNGPATFQRV........INHILGPTRWK--............................
Rs_AK11|g29544.t1 SSLSPFLFIVY........HCDLIQYLGAH--............................
Rs_AK11|g29548.t1 APLAPIIADIF........MAYLETTLMDE--............................
Rs_AK11|g29557.t1 SSFTLTLANIF........MWKWQKELVRRQD............................
Rs_AK11|g29597.t1 LKNSSPSFQRI........MSGLLLPCKKF--............................
Rs_AK11|g29609.t1 SPLILTISNCY........MYFFERQIVNQIR............................
Rs_AK11|g29651.t1 SPLGPIFLHLF........MSNFEQKINRFST............................
Rs_AK11|g29706.t1 ITNGPATFQRL........INHILGPAGWK--............................
Rs_AK11|g29723.t1 GIPSCILFSVL........FDFIMRRVIEQVKllgitgikmayg....sndffhpasdny
Rs_AK11|g29792.t1 SSLSPSLFIVY........HCDLMQCLGAH--............................
Rs_AK11|g29797.t1 PPFTMALANIY........MYEWEQSLIQYQQ............................
Rs_AK11|g29851.t1 ISNAPAIFQRI........IDQVIAGISNS--............................
Rs_AK11|g29891.t1 CSLSGGLFIIS........LEPLLHRIRSNQAipgilppggqysni.rqvvlanknninp
Rs_AK11|g29931.t1 PQNAPAAFQKI........MSKLMQPCRAF--............................
Rs_AK11|g29991.t1 LKNSPPTFQKV........MSDTLKNCRAF--............................
Rs_AK11|g30005.t1 SSFTLTLANLF........MSEWQKKLVEEQ-............................
Rs_AK11|g30041.t1 SAFTLTLAYIF........MWKWEKQLVHRLK............................
Rs_AK11|g30094.t1 LTNAPATFQRL........MDIVLAGL-----............................
Rs_AK11|g30097.t1 -----------........-------------............................
Rs_AK11|g30128.t1 SVLAATLFRLH........VHFLPSYFMNL--............................
Rs_AK11|g30142.t1 LRNSPPTFQKV........MTDTLKSCRSF--............................
Rs_AK11|g30143.t1 LTNPPATFQRL........MDIVLAGLKWQ--............................
Rs_AK11|g30144.t1 SSFTLTSANIF........MWKWQKELVRRQD............................
Rs_AK11|g30200.t1 LTNAPATFQRL........MDLVLGGLKWS--............................
Rs_AK11|g30211.t1 SSLTLTLANIF........MSNWQKNIVEEQT............................
Rs_AK11|g30269.t1 TPLPAIFAEIF........MANFEEEHLSGLLnn.........................n
Rs_AK11|g30296.t1 PQNAPAAFQKT........MYAVMKSCREF--............................
Rs_AK11|g30319.t1 APLAPTIADVF........MTNLETTLMDKLI............................
Rs_AK11|g30338.t1 SP---------........-------------............................
Rs_AK11|g30378.t1 SPLAPILADIF........ISKLELKLNKFSI............................
Rs_AK11|g30395.t1 IMNGPPTFQRT........MHNLLGYGRWD--............................
Rs_AK11|g30454.t1 SSFTLTLANIF........MWKWQKELVRRQD............................
Rs_AK11|g30463.t1 NTLSPLIADIY........MDHYSKEHLQQI-............................
Rs_AK11|g30505.t1 -----------........-------------............................
Rs_AK11|g30529.t1 -----------........-------------............................
Rs_AK11|g30557.t1 CVLSPDLFNIY........SEMILRNLEDVEGik.........................i
Rs_AK11|g30565.t1 ITNGPATFQRV........INHILGPARWK--............................
Rs_AK11|g30572.t1 LTNAPATFQ--........-------------............................
Rs_AK11|g30607.t1 APLAPVIADIF........LSHLEETLMDRLV............................
Rs_AK11|g30621.t1 SVLAATLFRLH........VHFLPSYFMNL--............................
Rs_AK11|g30635.t1 VTNGPPAFQRI........VSQILGPTRWQ--............................
Rs_AK11|g30680.t1 CILSPYLFNLY........AEHIMRKAGIEEAagg......................iki
Rs_AK11|g30689.t1 SAFTLTLANIF........MWKWERQLVHRLE............................
Rs_AK11|g30705.t1 LKNSPPSFQRV........MTDILSPCRQF--............................
Rs_AK11|g30763.t1 SPLTLTIANCY........MFFFERNIVKQIT............................
Rs_AK11|g30767.t1 SPFTMTLANVY........MWEWEQTLLEYQR............................
Rs_AK11|g30863.t1 -----FNADIY........MDEYQKQHLHKV-............................
Rs_AK11|g30864.t1 ISNAPAIFQKI........INQVIVGISNS--............................
Rs_AK11|g31008.t1 -----------........-------------............................
Rs_AK11|g31042.t1 SPLAPLLAEIF........LQEFERKISSLLQ............................
Rs_AK11|g31086.t1 SPLTLTISNCY........MYFFEKQLVNQIR............................
Rs_AK11|g31130.t1 SCFGPKAYIVN........LFDLPQIFECT--............................
Rs_AK11|g31152.t1 SCFEPKVYIVN........LFDLPQIFEYT--............................
Rs_AK11|g31215.t1 -----------........-------------............................
Rs_AK11|g31270.t1 LTNAPATFQRL........MDIVLAGLKWQ--............................
Rs_AK11|g31301.t1 SPLTLTISNCY........MYFFERQIVNQIR............................
Rs_AK11|g31341.t1 SACTQVLADIY........VRKWESDFVQKQQ............................
Rs_AK11|g31383.t1 SPLSPLLYIIY........TADSMNEIPTH--............................
Rs_AK11|g31424.t1 -----------........-------------............................
Rs_AK11|g31455.t1 SSFTLTLANIF........MWKWQKELVRRQD............................
Rs_AK11|g31462.t1 SSLTLTLANIF........MSAWQKKIVEEQT............................
Rs_AK11|g31494.t1 SSLTLTLANIF........MSNWQKNIVEEQT............................
Rs_AK11|g31531.t1 LKNSPSVFQRL........MNQTLGTLRWD--............................
Rs_AK11|g31585.t1 SPFTMTLANVY........MWEWEQTLIEYQ-............................
Rs_AK11|g31594.t1 SAFTLTLANIF........MWKWQRQLAHRLQ............................
Rs_AK11|g31635.t1 SCIGPVLFILY........HYDILDSLTII--............................
Rs_AK11|g31681.t1 SSFTLTLANIF........MWKWQKELVRRQD............................
Rs_AK11|g31754.t1 ITNGPATFQRI........INHILGPARWR--............................
Rs_AK11|g31780.t1 IMNGPPTFQRT........MHNLLGYGRWD--............................
Rs_AK11|g31791.t1 SPFTLTLANIF........MWKWERQTILSKL............................
Rs_AK11|g31838.t1 LTNAPATFQRL........MDIVLAGLKWQ--............................
Rs_AK11|g31851.t1 APLAPIIADIF........MAYLETTLMDELI............................
Rs_AK11|g31854.t1 SPLSPLLYIIY........TSDLMNGIPPH--............................
Rs_AK11|g31858.t1 VTNGPPAFQRI........VSQILGPTRWK--............................
Rs_AK11|g31860.t1 APLTLTIANAY........MFFFEHDIVKQIN............................
Rs_AK11|g31902.t1 DTLAPYLFITV........IDYVMKNAQLYHTnehgeygfv..........tnkrqssrq
Rs_AK11|g31941.t1 LMNAPASFQRV........MNNLLATGRWD--............................
Rs_AK11|g32036.t1 SSLTPSVFITY........HSDMSDAFPMA--............................
Rs_AK11|g32077.t1 IMNGPPTFQRT........MHNLLGYGRWD--............................
Rs_AK11|g32086.t1 -----------........-------------............................
Rs_AK11|g32131.t1 -----------........-------------............................
Rs_AK11|g32162.t1 PQNAPAAFQKI........MSKLMQPCRAF--............................
Rs_AK11|g32683.t1 SAFTQVFANIY........MLEWEEELIQHQA............................
Rs_AK11|g32693.t1 DPLSALLFITY........LERVMEKAMQINRgi........................ni
Rs_AK11|g32729.t1 GRSSPRIFDCL........SQAVEWTLLNKC-............................
Rs_AK11|g32740.t1 SSLSPYLFIVF........HSDLTNYLGAH--............................
Rs_AK11|g32848.t1 -----------........-------------............................
Rs_AK11|g32893.t1 -----------........-------------............................
Rs_AK11|g33006.t1 -----------........MNELLAKGRWE--............................
Rs_AK11|g33124.t1 -----------........-------------............................
Rs_AK11|g33132.t1 SPFTLTLANIF........MWKWEKNAICGAL............................
Rs_AK11|g33133.t1 SSLTLTLANIF........MAKWQQNIVEEQT............................
Rs_AK11|g33154.t1 ITNGPATFQRV........INHILGSTRWK--............................
Rs_AK11|g33155.t1 LTSAPATLQRL........MDIVLAGLKWQ--............................
Rs_AK11|g33191.t1 VTNGPPAFQRI........VSQILGPTRWQ--............................
Rs_AK11|g33214.t1 LKNSPPSFQRI........MSNLLLPCKNF--............................
Rs_AK11|g33226.t1 SSFTLTLANIF........MWKWQKEFVRRQD............................
Rs_AK11|g33271.t1 SSFTLTLANIF........MWKWQKELVRRQD............................
Rs_AK11|g33285.t1 NPLAPIIADLW........MQKMEEKLNRFST............................
Rs_AK11|g33301.t1 SSLTLTLANIF........MAKWQHNIVEEQT............................
Rs_AK11|g33345.t1 CILSPYLFNLY........AEHIMRKVGIDEAacg......................iki
Rs_AK11|g33426.t1 VTNGPPAFQRI........VSQILGLTRWK--............................
Rs_AK11|g33431.t1 -----------........-------------............................
Rs_AK11|g33481.t1 LKNSPPSFQRL........MLDLLSPCRQF--............................
Rs_AK11|g33503.t1 GIPSPMLFNIL........FDFVIRKVIEE--............................
Rs_AK11|g33534.t1 SPLAPILAHLY........MNELEENIINFTG............................
Rs_AK11|g33606.t1 SSFTLTLANIF........MWKWQKELVRRQD............................
Rs_AK11|g33717.t1 SPLTLTISNCY........MYFFERQIVNQIR............................
Rs_AK11|g33817.t1 LKNSPPSFQRI........MSGLLLPCKKF--............................
Rs_AK11|g33984.t1 SSLTLTLANIF........MSEWQKNIVEEQT............................
Rs_AK11|g34065.t1 VTNGPPAFQRI........VSQILGPTRWQ--............................
Rs_AK11|g34214.t1 LTNGPPTFQRI........VNQILGPNRWK--............................
Rs_AK11|g34293.t1 GIPTPILFNIL........FDFIIRKVIEEADvtgvqfsygrn.......dffhdtkeky
Rs_AK11|g34350.t1 SSLSPYLLIVF........HADLTNYLGAH--............................
Rs_AK11|g34364.t1 LKNSPPSFQRV........MTQILSSCREF--............................
Rs_AK11|g34367.t1 -----------........-------------............................
Rs_AK11|g34408.t1 LPLTMLLAYIN........MFY--GQHRDLVAs..........................f
Rs_AK11|g34533.t1 DTISPKLFTAA........LEDVFRTLSWENRgi........................mv
Rs_AK11|g34634.t1 SAFTLTLANIF........MWKWEKQLVHRLK............................
Rs_AK11|g34727.t1 SPFTLTLANIF........MWKWEKDAICGAI............................
Rs_AK11|g34750.t1 ITNGPPTFQRT........MHNLIGYGRWD--............................
Rs_AK11|g34770.t1 LMNAPPSFQRV........MNNIIGYNRWD--............................
Rs_AK11|g34834.t1 LKNSPPSFQRV........MADILSPCRQF--............................
Rs_AK11|g35144.t1 LTNAPATFQRL........MDLVLGGLKWS--............................
Rs_AK11|g35306.t1 DTISPKLFTAA........LEDVFRTLGWENRgi........................mv
Rs_AK11|g35333.t1 -----------........-------------............................
Rs_AK11|g35431.t1 SPLTLTIANCY........MFFFERDIVKQIS............................
Rs_AK11|g35438.t1 -----------........-------------............................
Rs_AK11|g35485.t1 -----------........-------------............................
Rs_AK11|g35705.t1 LTNGPPTFQRI........VNQILGPNRWK--............................
Rs_AK11|g35905.t1 SPLSPLLYIIY........TSDSINGIPPH--............................
Rs_AK11|g35968.t1 SCFGPKAYIVN........LFDLSQIFEC---............................
Rs_AK11|g36495.t1 SLLTLTMSNCY........TVFYEHYIVKQIK............................
Rs_AK11|g36846.t1 SSFTLTLANIF........MSEWQKKLVEEQT............................
Rs_AK11|g36950.t1 LTNAPATFQRL........MDLVLGGLKWS--............................
Rs_AK11|g37018.t1 SAFTLTLANIF........MWKWEKQLVHRLK............................
Rs_AK11|g37049.t1 SACTQVLADVY........VKKWESKFVEQQK............................
Rs_AK11|g37116.t1 -----------........-------------............................
Rs_AK11|g37217.t1 SAFTQVFANIY........MLEWEQELIQHQT............................
Rs_AK11|g37299.t1 SGLIETLSNIY........VNRMEKFLIDQSS............................
Rs_AK11|g37391.t1 SSLSPYLFIVY........HCDLVACVGAH--............................
Rs_AK11|g37395.t1 LTNGPPTFQRI........VNQILGPNRWK--............................
Rs_AK11|g37634.t1 SSFTLTLANIF........MWKWQKKLVRRQD............................
Rs_AK11|g37667.t1 IASAPSIFQKI........MDQMLSGLEGT--............................
Rs_AK11|g37681.t1 SPFTLTLANIF........MWHWEQKLVEKQK............................
Rs_AK11|g37876.t1 -----------........-------------............................
Rs_AK11|g38187.t1 ITNGPATFQRI........INHILGPARWR--............................
Rs_AK11|g38218.t1 SPLTLTIANCY........MFFFERDI-----............................
Rs_AK11|g38313.t1 --NGPPTFQRT........MHNLIGYGRWD--............................
Rs_AK11|g38420.t1 NTLSPILADIY........MDEYQKQHLHEV-............................
Rs_AK11|g38459.t1 SAFTLTLAIIF........MWKWQRQLVRRLK............................
Rs_AK11|g38535.t1 VTNGPPAF---........-------------............................
Rs_AK11|g38780.t1 APLAPIIADVF........MTNLETTLMDDLI............................
Rs_AK11|g38804.t1 -----------........-------------............................
Rs_AK11|g38816.t1 SGLIETLSNIY........FNRMEKFLIDQSS............................
Rs_AK11|g38860.t1 LKNSPPSFQRL........MLDLLSPCRQF--............................
Rs_AK11|g39077.t1 LTNAPATFQRL........MDLVLGGLKWS--............................
Rs_AK11|g39148.t1 SSLSPYLFIVF........HSDLTNCLGAH--............................
Rs_AK11|g39180.t1 LSNAPATFQRL........MDIVLAGIKWQ--............................
Rs_AK11|g39214.t1 SPLTLTIANAY........MYFVERPMSKWAI............................
Rs_AK11|g39236.t1 APLAPIIADVF........MTNLETTLMDDLI............................
Rs_AK11|g39243.t1 SSLTLTLANIF........MSNWQKNIVEEQT............................
Rs_AK11|g39258.t1 SSLTPSVFITY........HSDMSDAFPMA--............................
Rs_AK11|g39458.t1 SSFTLTLANIF........MWKWQKELVRRQD............................
Rs_AK11|g39576.t1 SAFTLTLANIF........MWKWEKQLVHR--............................
Rs_AK11|g39831.t1 -----------........-------------............................
Rs_AK11|g39849.t1 SPLTLTISNCY........MYFFERRIVNQIR............................
Rs_AK11|g39928.t1 SPLTLTIANCY........MFFFERNIVKQ--............................
Rs_AK11|g40175.t1 VTNSPPAFQRI........VSQILGPTRWQ--............................
Rs_AK11|g40207.t1 -----------........MTNLETTLMDDLI............................
Rs_AK11|g40218.t1 SSLTLTLANIF........MSKCQKNIVEEQT............................
Rs_AK11|g40427.t1 -----------........-------------............................
Rs_AK11|g40438.t1 -----------........-------------............................
Rs_AK11|g40599.t1 SSFTLTLANIF........MWKWQKELVRRQD............................
Rs_AK11|g40843.t1 SPLTLTIANCY........MFFFERNIVKQIT............................
Rs_AK11|g40951.t1 HSNAPATFQRL........MDIVPAGIKWQ--............................
Rs_AK11|g40967.t1 -----------........-------------............................
Rs_AK11|g41008.t1 LTNGPPTFQRI........VNQILGPNRWK--............................
Rs_AK11|g41028.t1 SPLILTISNCY........MYFFEKQIVNQIR............................
Rs_AK11|g41167.t1 LRNAPPSFQRI........MNKVLSSCIDF--............................
Rs_AK11|g41272.t1 -----------........-------------............................
Rs_AK11|g41315.t1 ----------I........MNKVLSSCIDF--............................
Rs_AK11|g41364.t1 -----------........-FFFERNIVKQIT............................
Rs_AK11|g41531.t1 ITNGPATFQRL........INHILGPA-----............................
Rs_AK11|g41573.t1 SSFTLTLANIF........MSEWQKKLVEEQT............................
Rs_AK11|g41686.t1 SSLTLTLANIF........MSEWQKKLVEEQT............................
Rs_AK11|g41716.t1 VTNGPPAFQCI........VSQILGPGRWK--............................
Rs_AK11|g42078.t1 LMNAPPSFQRV........MNNIIGYNRWD--............................
Rs_AK11|g42376.t1 SSFTLTLANIF........MSEWQKKLVEEQT............................
Rs_AK11|g42728.t1 ITNGPATFQRI........INHILGPARWR--............................
Rs_AK11|g42754.t1 LTNAPATFQRL........MDLVLSGLKWS--............................
Rs_AK11|g43012.t1 SPFTMALANIY........MYEWEQSLIQYQQ............................
Rs_AK11|g43215.t1 ----PPSFQRV........MADILSPCRQF--............................
Rs_AK11|g43255.t1 SSFTLTLANIF........MWKWQKELVRR--............................
Rs_AK11|g43401.t1 SPFTMTLANVY........MWEWE--------............................
Rs_AK11|g43729.t1 -----------........-------------............................
Rs_AK11|g45606.t1 SAFTQVLANIY........MLEWEQDLIAYQA............................
Rs_AK11|g45640.t1 GIPSPMLFNIL........FDFVIRKVIEEASvagvkfpygsn.......dffhgsreky
Rs_AK11|g46207.t1 ATNSPPAFQRI........VSQILGPTRWQ--............................
Rs_AK11|g46365.t1 -----------........-------------............................
Rs_AK11|g46425.t1 -----------........-HNLLGYGRWD--............................
Rs_AK11|g46701.t1 -----------........---VLGGLKWS--............................
Rs_AK11|g46707.t1 LTNGPPTFQRI........VNQILGPNRWK--............................
Rs_AK11|g47675.t1 SSLT-------........-------------............................
Rs_AK11|g47941.t1 -----------........-------------............................
Rs_AK11|g48329.t1 -----------........-------------............................
Rs_AK11|g49116.t1 IMNGPPTFQRT........MHNLLGY------............................
Rs_AK11|g49283.t1 VTNGPPAFQRI........VSQILGPTRWQ--............................
Rs_AK11|g49552.t1 LTNGPPTFQRI........VNQILGPNRWK--............................
Rs_AK11|g50196.t1 -----------........-------------............................
                                                                              

AI1M_Yeast        nFKRMKYVRY.ADDILIGVLG.sK.............N.............DCKMIKRDL
Athena_Av         .PSRELYGRY.IDDVFFTWNG.sK.............Q.............--------N
Athena_Hc         .LHQELYGRY.IDDVFMTTN-.sL.............N.............--------Q
Athena_Pr         .RHNELYGRY.IDDVFMTSNM.fM.............G.............--------Q
AthenaL2_Av       .NSLGLYVRY.IDDIFIIINW..P.............I.............------RHL
AthenaL3_Av       .NSFGLYFRY.IDDIFIIINW..P.............Q.............------RHL
AthenaM_Av        .RTSSLYYRY.IDDLFIMSNI..H.............E.............E---ILK--
AthenaO_Av        .HGNGIYCRY.IDDIFIAANT.tH.............E.............--------L
BEL_Drome         aAHALLHDAY.VDDIPTGANT..F.............E.............ELMILKDEL
Cer1_Caeel        .---VCAFVY.VDDLLIASKD..M.............E.............QHLQDVKEA
Cercyon_Sm        .--PKNWIRY.VDDTFLIVKK.dE.............L.............E------HT
COB3_Marpo        kFVRIYACRY.ADDILMAVSG.sK.............A.............LAREVMERV
COI1_Podan        dLAKIYYVRY.ADDWLIGVAG.sS.............E.............TARAIKERI
Copia_Drome       iNENIYVLLY.VDDVVIATGD..-.............-.............-MTRMNNFK
CRE1_Crifa        .-PGVPVTAY.IDDITLAASG..-.............A.............EGARAAEAY
CRE2_Crifa        .-PRVKVVAY.LDDVTLIGPH..-.............A.............AVQDFLAEA
CZAR_Tcruzi       .-SNASFTAY.LDDVTVAAPP..-.............G.............MLGKVCEAT
DIRS1_Dictyo      .--NVSVIAY.LDDLLIVGST..K.............E.............ECLSNLKKT
Doc_Drome         .---LTTSTF.ADDTAILSRS..Kcpi.......katA.............LLSRHLTSV
dpol_DHBV         .--NVWTFTY.MDDFLLCHPN..A.............R.............HLNSISHAV
dpol_HBV          .-PHCLAFSY.MDDVVLGAKS..V.............Q.............HLESLYTAV
DRE_Dictyo        tKETIKILQF.ADDTATIAYN..F.............M.............DHFLMNEWI
EC67_Ecoli        .KYGCTYSRY.ADDITISTNK.nT.............F.............PGVVLGKVL
EC86_Ecoli        .SRGLIYTRY.ADDLTLSAQS..M.............K.............KVVKARDFL
EC107_Ecoli       .ARGITYTRY.CDDMTFSGHF..-.............-.............NARQVKNKV
GilM_Giain        .---YKVVAY.ADDLVIASEE..A.............I.............PIDTVKSDA
Gypsy_Drome       .---KICYVY.VDDVIIFSEN..E.............S.............DHVRHIDTV
Hebe1_Av          .---TEHGLF.ADDTALWISG..Ntlt.......nlnT.............RLQQSIDAF
Hebe2_Av          .---TEHGLF.ADDTALWTST.iS.............Ttg........lklRLQQSIDAF
Hebe7_Av          .---TEHGLF.ADDTALWTSG..N.............-.............TLTNLNTRL
Hebe8_Av          .---TEHGLF.ADDTALWTSG..N.............-.............TLTNLNTRL
Hebe10_Av         .---TEHGLF.ADDTALWTSG..N.............Tltn.......lntRLQQSIDAF
I_Drote           .-KEIKFNAY.ADDFFLIINF..K.............Knt.........niSLDNLLNDI
Jockey_Drome      dEEDVLIATY.ADDTAVLTKS..K.............Sila.......atsGLQEYLDAF
Juno1_Av          .----YALAY.LDDVIIYSPT..F.............D.............QHLVHLDDI
Juno2_Av          .----HMLAY.IDDIIIYSRT..F.............L.............EHVQHIEEV
Juno3_Av          .----CALAY.IDDIIIYSKS..M.............S.............EHLHHLEQV
Juno4_Av          .---KYALAY.LDDVIIYSPT..F.............D.............QHLVHLDDI
Juno4a_Av         .----IALVY.LDDVIIYSRS..L.............V.............QHAQHLDAV
Juno4b_Av         .----ITLVY.LDDIIIYSPS..F.............D.............QHVEHLDRV
Lian_Aedae        .--GFPTYGF.ADEYLALIVG..Mcis.......tlfD.............LMQSALQVV
LINE1_Human       gKEEVKLSLF.ADDMIVYLEN.pI.............V.............SAQNLLKLI
LINE1_Wolf        gKEEVKLSLF.ADEMILYIEN.pK.............V.............STPRLLQ-L
LtrA_Lacla        tNKVLKYVRY.ADDFIISVKG.sK.............E.............DCQWIKEQL
Mag_Av            .------AAY.LDDILITGAN..D.............E.............EHFQTLEMV
Maui_Takru        .--GINFHCY.ADDTQLYLSM.kP.............Eete.......klvKLQTCLKDI
Mdg3_Drome        .----KVVVY.MDDILLATEN.iN.............E.............HLETLKEIF
Micropia_Drome    .----IMQLY.MDDIIVYAAT..P.............E.............ECMEKTEMV
MX65_Myxxa        .RYGYTYTRY.ADDLTFSGDD..V.............T.............ALERVRALA
Neptune_Fr        .HKPAHYLRY.LDDVWGIWTG.sE.............L.............--------Q
NeSL_Caeel        lKTRIKVLAF.ADDMAILTDS..P.............D.............QLQRELSKL
orf2_Calot        nQNSISLIRY.ADDFVILAPN..K.............T.............QIIVLKEIV
Pao_Bmori         aAATIQNRHY.VDDYLDIFKG..L.............K.............DAVLVTTDF
Pat_Panre         .--GVNCLLY.LDDLLVWSET..Y.............E.............GACEASAKV
Penelope1_Av      .NRPIVWLRY.VDDIFCLFTI.sE.............I.............KIKDFHSRI
Penelope1a_Av     .NKPMIWLRY.VDDIFCIFTI.pE.............K.............KIHDFHSRI
Penelope2_Av      .NKPQVWFRY.VDDIFCIFKN..D.............Q.............NINYMMNKI
Penelope2a_Av     yNKIKLYLRY.VDDTFIILNG.kE.............Q.............DAQELVDFA
Penelope3_Av      nNGLLYWRRF.VDDTYAIIKK..D.............A.............NADKIIDIL
Penelope3a_Av     tNGVEYYRRF.VDDTFIIAKK..D.............An..........ekKIQSILNSF
Penelope3b_Av     lNGVLYWKRF.VDDCFAIIKE..D.............S.............DDKKLLNIL
Penelope5a_Av     qCGVHEWLRY.VDDTFVLLEP..T.............T.............EVADVLRI-
Penelope_Dv       .IKPRLLTKY.VDDLFAITNK.iD.............-.............---------
pol_BAEVM         .-PEVTLLQY.VDDLLLAAPT..K.............K.............ACTQGTRHL
pol_CERV          .---KYCCVY.VDDILVFSNT.gR.............K.............EHYIHVLNI
pol_HTLV2         .-PTSTIVQY.MDDILLASPT..N.............E.............ELQQLSQLT
Poseidon_Tn       gAAPSRWFRY.VDDTWVKIQT.kE.............-.............---------
pseudo_Shark      gPKPHLFLRY.IDDCIGAASC.sH.............E.............--------D
R1_Dromr          gNAKVNACAF.ADDLMLFAST..P.............K.............GLQELLNTT
R2_Drome          gNAITNAAAF.ADDLVLFAET..R.............M.............GLQVLLDKT
R4_Av             mQVELSHLFY.MDDLKLYGSS..S.............E.............NLTKMVKKV
R9_4_Av           nIGTTNARCF.ADDLTLISSS..R.............M.............GMNKLLELT
R9_Av             nIGTTNARCF.ADDLTLISSS..R.............M.............GMNKLLELT
R9a_Av            nIGSTNIKCF.ADDICLISGT..K.............I.............GMGHMISET
RTE1_Av           sGILVNNLRF.ADDIDLIDED..L.............S.............SLQRQIELT
RTE2_Av           vDFDILALLY.ADDLVAMCEK..I.............S.............DLEKFISCF
RTE3_Av           gGYNCNNLRY.ADDTVLIAST..E.............A.............ELQKMINIV
RTE4_Av           pAKMVHDLDF.ADDIALIESN..F.............D.............RAQSQLITT
RTE_BovB_Av       gGRNINNLRY.ADDTTILAET..A.............D.............DLQYLLRKV
SART1_Bommo       .--GVQVICY.ADDTLVTARG..D.............Dyrs.......asiLAAAAVATV
SLACS_Trybg       .-PEAQFTAY.LDDVTVAAPP..-.............E.............ELKNVCAAT
Soliton1_Av       .---HWKHLY.ADDFALLVAP.sS.............Smsptem.ihdlkkQIEKVLTRL
Soliton2_Av       .-----SHIF.ADDLSVLITPsiT.............Kklkpm..idflevEGTRVCDKI
Soliton3_Av       .----SGHLF.ADDLCVLIKA..PivrslspiidfieK.............EGNRTCKEI
Soliton4_Av       .----PVHVY.ADDLCIIIRG..PitkklqntndylgK.............EGTEICKKV
Soliton5_Av       .---------.----------..-.............-.............---------
Soliton6_Av       .---LVCHLF.ADDLAIVITG.aL.............Ekrfsvn.irelekQAEVAMKIL
Soliton6a_Av      .----TSHLF.ADDLALVMFG.qL.............Edkfsvn.irylekKAEEVMIIL
Soliton6b_Av      .----CSHLF.ADDLALLLKG.sL.............Ekklsqn.iieleeQAKIAMGIL
Soliton7_Av       .---CLSHFF.ADDLAAILAG..S.............I.............---------
Soliton8_Av       .---CTSHFF.ADDVVVLIAG..Q.............L.............GMR------
Soliton9a_Av      .---CTSHFF.ADDVAAVLAG..Qlgi.......rftD.............---------
Soliton9b_Av      .---CTSHFF.ADDVAAILAG..Q.............-.............---------
Ta11_Arath        aSPSTSHLLF.ADDSLFFCKA.dP.............L.............QGKEIIDIL
Tad1_Neuro        .--NTITVGF.ADDTNVVAVA..R.............T.............TLQAAWEVC
TelKA1_Av         .----CCLVY.IDDVVIYSST..F.............E.............QHIEDLKHV
TelKA1a_Av        .----CCLVY.IDDVVIYSST..F.............E.............QHLIDLENV
TelKA2_Av         .----SCLVY.IDDVIIYSSN..F.............N.............QHINDLTEV
TelKA3a_Av        .----CCLVY.LDDIIVFSAT..F.............E.............QHQQDLQKV
TelKA3b_Av        .----CCLVY.LDDIIVFSTT..F.............E.............QHQQDLQKI
TelKA4_Av         .----CALVY.LDDIIVYSSS..F.............A.............NHLSHLELI
TERT1_Calb        sKQDFLFVRL.VDDFLLVTPD.sN.............I.............Y-DQVHNIL
TERT_Giain        sSRLFFYRTF.VDDWLLLTTS.iA.............L.............YIEYLNIMR
TERT_Ratno        .-RDGLLLRF.VDDFLLVTPH..L.............D.............QAKTFLSTL
TERT_Schpo        .KKGSVLLRV.VDDFLFITVN.kK.............D.............A-KKFLNLS
Tf2_Schpo         .---SHVVCY.MDDILIHSKS..E.............S.............EHVKHVKDV
Tnt1_Tobac        eNNFIILLLY.VDDMLIVGKD..-.............-.............-KGLIAK-L
TRAS1_Bommo       .--GEYIQAF.ADDVVLVFDG..D.............Salq.......ierQANTSLEHV
TRS1_Trybr        .--LLQHGFF.ADDLTLFSRH..T.............E.............RLQCGLNVV
Tx1_Av            eQVKIKTIAY.ADDINTLVRN..R.............D.............EERSTMDMF
Ty3_Caeel         .---VCAFVY.VDDLLIASKD..M.............E.............QHLQDVKEA
Ty3_Yeast         .-------VY.LDDILIFSES..P.............E.............EHWKHLDTV
Vesta1a_Av        .------SVY.LDDIIIFSKS..F.............A.............DHLEHLERV
Vesta1b_Av        .------LVY.LDDIVVFSTS..F.............E.............EHLCHLEHV
Vesta2_Av         .------LVY.IDDIVVFSHS..F.............E.............EHLDHIRQL
Vesta3_Av         .------LIY.LDDIIVFSRS..Y.............D.............EHLVHIEKV
Vesta4a_Av        .-----CLVY.LDDIVLYSRT..F.............D.............EHLHHLHLA
Vesta4b_Av        .-----ARVY.LDDIIIFSRT..L.............F.............EHLQHLDLV
Vesta5_Av         .------IVY.LDDILIYSDN..F.............D.............QHLQHVNQV
Vesta6a_Av        .----YTAVY.LDDIIIFSDS..F.............E.............QHVQHLQEI
Vesta6b_Av        .----YVVVY.LDDIVIFSKN..I.............D.............EHKQHVSDV
Vesta6c_Av        .----YVVIY.LDDIVVFSHS..L.............E.............EHERHVNEV
Vesta7_Av         .----YCLVY.IDDILIFSQS..F.............K.............EHVHHLNEI
Vesta_Pr          .------IVY.LDDIVVFSKT..Y.............D.............DHLEHLRQV
YM40_Marpo        tGSRVRYVRY.ADDWVIGVTG..P.............K.............AAVQIKEEV
Zepp_Chlvu        gEPAPVMHQH.ADDTSVHART..P.............G.............MRSCWGPSV
Rs_AK11|g1345.t1  .---------.----------..-.............-.............---------
Rs_AK11|g1707.t1  .NQREIFVRC.FDHLFLTWNE.pL.............E.............KLDEILNMM
Rs_AK11|g1716.t1  .ANKEIYGRY.IDDVFMTTNV.pF.............A.............QIKDILE--
Rs_AK11|g2082.t1  .---------.----------..-.............-.............---------
Rs_AK11|g2341.t1  .----CALVY.LDDIIVYSPT..F.............S.............SHLQHLESV
Rs_AK11|g2527.t1  .---------.----------..-.............-.............---------
Rs_AK11|g2816.t1  .------IAY.LDDILITGAN..E.............E.............EHLQTLDMV
Rs_AK11|g3047.t1  eNFNVLALLY.VDDLVAMCET..T.............D.............DLEKFIRSF
Rs_AK11|g3933.t1  .---------.----------..-.............-.............---------
Rs_AK11|g3988.t1  sGTLVNNLRF.ADGIDVLEED..C.............D.............SLHQQIEQL
Rs_AK11|g4115.t1  .---------.----------..-.............-.............---------
Rs_AK11|g4856.t1  .----FCLVY.IDDVIIFSRT..F.............D.............QHVAHLNEI
Rs_AK11|g4859.t1  .MTNEIYGRY.IDDIFMTSNE.sF.............T.............S-------L
Rs_AK11|g5031.t1  .----SSHIV.ENDLNILISP..PicrdiksmikfleE.............EGTKICSQI
Rs_AK11|g5789.t1  .NSGGLYFRY.IDDIFITINW..P.............V.............------RHL
Rs_AK11|g5797.t1  .---------.----------..-.............-.............---------
Rs_AK11|g6037.t1  .NSNGLYIRY.IDDIFITINW..P.............S.............QH------L
Rs_AK11|g6378.t1  .NIPNKIWQY.VDDILIITKM..N.............K.............---------
Rs_AK11|g6549.t1  .---SHAHAY.VDDIAIVYTA..SlhlkykfqvleieE.............RIHKKMLKL
Rs_AK11|g7002.t1  .---------.----------..-.............-.............---------
Rs_AK11|g7178.t1  .----MSFFF.ADDLSAVLTG..Q.............I.............---------
Rs_AK11|g7537.t1  .----ISHFF.ADDLAGILAG..QlgikyssqcldleK.............RIKTFLDCL
Rs_AK11|g8095.t1  .ESHEIYGRY.IDDIFFTFNG.pK.............P.............KIQRIIEKA
Rs_AK11|g8131.t1  .-----ALVY.IDDY------..-.............-.............---------
Rs_AK11|g8303.t1  eNFNALGLLY.ADDLVAMCET..T.............D.............DLEKLIRSF
Rs_AK11|g8671.t1  .----EHGLF.GDNTALWTLA..K.............Tmts.......lsfRLPQSVDAF
Rs_AK11|g8910.t1  .----SCHLF.ADDLCVLIKP..P.............I.............---------
Rs_AK11|g8974.t1  .----VSHLF.ADELTIVIKG.aL.............Ekrlsdn.ikyiekQAEEILKSV
Rs_AK11|g9104.t1  .----YPLAY.IDDIIIYSKT..F.............E.............EHLLHLNEI
Rs_AK11|g9230.t1  .NAGGLYLRY.IDDMFIIINW.pK.............R.............HLNKQIDQW
Rs_AK11|g9305.t1  .----VSHLF.ADDLTIVIKG.aL.............Errlsdn.ikylekQAKEILKSL
Rs_AK11|g9515.t1  .---------.----------..-.............-.............---------
Rs_AK11|g9674.t1  .----SSRVF.ADDLNVLITP..Pisrdfa.pmlkflE.............EGTRVCGNI
Rs_AK11|g9920.t1  .---LHVRAY.VDNIAIVYVP..SlhlkykfqvleieE.............HINKDMLKL
Rs_AK11|g10186.t1 .----LSHHF.TGDLAAIMGG..GiglkyslqcleleK.............KLSSFFKDL
Rs_AK11|g10353.t1 .---------.----------..-.............-.............---------
Rs_AK11|g10569.t1 .VSNEIYGRY.IDDIFFTSND.sL.............-.............------EST
Rs_AK11|g10714.t1 .SRNEIYGRY.IDVIFMTKNM..N.............I............yEITTLLDKV
Rs_AK11|g10824.t1 gGYNCNNLRY.ADDTVLIAST..E.............E.............DLQKMVNIV
Rs_AK11|g10923.t1 .----VCLAY.LDDIVTYSRS..F.............N.............QHLIDVGNI
Rs_AK11|g10925.t1 .----TAYPF.ADDLAILMTW..SlekkfslnivgleE.............RAKHGMCIL
Rs_AK11|g11157.t1 .---------.----------..-.............-.............---------
Rs_AK11|g11189.t1 .----SCHLF.PDDLCVLIKP..P.............I.............---------
Rs_AK11|g11755.t1 .---------.----------..-.............-.............---------
Rs_AK11|g11846.t1 .GPYEIYGRY.IDDIFFTFNE.pK.............T.............KIEAVIKKA
Rs_AK11|g12463.t1 rNSGGLYFRY.IDDIFITINW..P.............A.............------RHL
Rs_AK11|g12719.t1 .LKDTFYARF.YDQGFLTWKE.sN.............D.............QLQIIFDEL
Rs_AK11|g12733.t1 .----TTHLF.ADDLALLFLG..S............vEkkfshn.iidleiQAKDVMFNL
Rs_AK11|g12812.t1 .----SSHIF.ADDLNKWKQP..V.............N.............FSKTVVQVF
Rs_AK11|g13011.t1 .---------.----------..-.............-.............---------
Rs_AK11|g13522.t1 .----SSHIF.ADDLNVLIFP..PicrgvksiikfleE.............EGTKICNKI
Rs_AK11|g14141.t1 .--YVQYCQYlLDDFITVDCS..E.............Q.............ESLRTMAII
Rs_AK11|g14334.t1 .MIGEYYGRY.IDDVFMTWNK.sE.............N.............ELKKIIENA
Rs_AK11|g14588.t1 .----INHFF.ADDLAGIMAG..QlginyssqcldleK.............RIKVFLDNL
Rs_AK11|g14859.t1 .KTGKFYGRY.IDDIFMTWNR.pE.............E.............ELRKLLDDV
Rs_AK11|g15358.t1 sGRNINNIRY.ADDTTLM---..-.............-.............---------
Rs_AK11|g15445.t1 .----TSHLF.ADDLAVIVAG..QlgikysyqcldleK.............RIKIFIDHL
Rs_AK11|g15643.t1 .TTLVTCNVY.IDDVTVFSQT..F.............H.............QHVAHLNEI
Rs_AK11|g15741.t1 .NSGGLYFRY.IDDLFIVINW..P.............S.............------RHL
Rs_AK11|g15841.t1 .---------.----------..-.............-.............---------
Rs_AK11|g15843.t1 .KTGELYG--.----------..-.............-.............---------
Rs_AK11|g15933.t1 .SDKELYGRY.IDDVFMTTNL.sR.............A.............-------DI
Rs_AK11|g15978.t1 .---------.----------..-.............-.............---------
Rs_AK11|g16044.t1 .----ATHLF.ADDLAITIVG..S.............IemkfshningfeaQATRAMDIL
Rs_AK11|g16410.t1 .---TEHGLF.TDDTVLWTS-..-.............-.............---------
Rs_AK11|g16814.t1 .---------.----------..-.............-.............---------
Rs_AK11|g16892.t1 .RTNSLYYRY.IDDLFIISNV.yV.............D.............----TLTGL
Rs_AK11|g17105.t1 .---HWKHLF.ADDLSILFSP..D.............SslapsnmirditeQIIKVLNRL
Rs_AK11|g17282.t1 .NKPQVWLRY.VDDILCIFDN..K.............Q.............SIDNVLENA
Rs_AK11|g17499.t1 .----HVLAY.IDDIIIYSKN..F.............Y.............EHIQHIEEV
Rs_AK11|g17593.t1 .----SSHIF.ADDLNILISP..PicreikpmikfleE.............EGTKICNQI
Rs_AK11|g17655.t1 .---------.----------..-.............-.............---------
Rs_AK11|g17740.t1 .NSGGLYFRY.IDDIFITINW..-.............-.............---------
Rs_AK11|g17898.t1 .----ISLVY.LDGIIVYSKS..F.............D.............KHVQHLDLV
Rs_AK11|g18194.t1 lQLSLSHIFY.MDDLKLYGNS..R.............E.............SLAKQIKCV
Rs_AK11|g18197.t1 mQTSLSHIFY.MDDLKLYANS..K.............Q.............SLDKQKEAV
Rs_AK11|g18832.t1 .RSEEKLRKL.LDDVNTWPP-..-.............-.............---------
Rs_AK11|g19222.t1 .---------.----------..-.............-.............---------
Rs_AK11|g19402.t1 .KTGEFYGRY.IDDIFMTWNR.sE.............E.............ELRKFLDDV
Rs_AK11|g19523.t1 tNIEIKTLAY.ADDVCTFAFN..T.............N.............DEFETYELF
Rs_AK11|g19580.t1 .EPNEIYVRF.IDDIFFTSNE.sK.............T.............TIEAILQDA
Rs_AK11|g19589.t1 .NSGGLYFRY.IDDIFITINW..P.............V.............--RHLLKEV
Rs_AK11|g19947.t1 .---------.----------..-.............-.............---------
Rs_AK11|g20013.t1 .ASNELYGRY.IDDIFLTSND.sT.............E.............SLRDMLENA
Rs_AK11|g20206.t1 .----VSHSF.ADDLTIVIKG..A.............-.............-LEKRLSDN
Rs_AK11|g20326.t1 .---------.----------..-.............-.............---------
Rs_AK11|g20342.t1 .ISNEI----.----------..-.............-.............---------
Rs_AK11|g20349.t1 .----SCHLF.ADDLCVLIKPpiM.............K.............KLGSMIDYL
Rs_AK11|g20458.t1 .----VCHLF.ADDLAIIISG.aL.............Entftkn.iaelerQAEIAMRIL
Rs_AK11|g20460.t1 .---------.----------..-.............-.............---------
Rs_AK11|g20473.t1 .NSGGLYFRY.IDDIFITINW..P.............A.............------RHL
Rs_AK11|g20586.t1 iTDGLNYAEY.TDD-------..-.............-.............---------
Rs_AK11|g20655.t1 .---------.----------..-.............-.............---------
Rs_AK11|g20741.t1 .----YCLVY.LDDIIIFSKN..F.............E.............DHLKHLDEI
Rs_AK11|g20970.t1 .SHKI-----.----------..-.............-.............---------
Rs_AK11|g21306.t1 .----HVLAY.IDDIIIYSTN..F.............S.............EHIRHIEEV
Rs_AK11|g21325.t1 .----CALSY.IDDIIIYSKS..M.............N.............EHLYHLEQV
Rs_AK11|g21332.t1 sYIKEHWYRY.IDDCQLLWPF.gN.............E.............NLVVFTNIL
Rs_AK11|g21389.t1 .----YVIVY.LDDILIFSTT..F.............D.............EHVQHVNEI
Rs_AK11|g21392.t1 .---TEHGLF.ADDTALWASS..N.............Tmtmt.....ylssRLQQSVDAF
Rs_AK11|g21393.t1 .---------.----------..-.............-.............---------
Rs_AK11|g21405.t1 .MAGEYYGRY.IDDVFMTWNK.sE.............N.............ELKKVLDNA
Rs_AK11|g21409.t1 .AKHEIYGRY.IDDIFMTTNE.pL.............E.............---EITKEL
Rs_AK11|g21467.t1 .KQGELYLRF.RDDVFLTKRL.pQ.............E.............QIKIFLSEI
Rs_AK11|g21605.t1 .----YAMVY.LDDILIFSRS..F.............N.............VQKKHLNEI
Rs_AK11|g21716.t1 .KQ-------.----------..-.............-.............---------
Rs_AK11|g21809.t1 sRTLVNNLRF.ADDIDVLEED..C.............E.............LLHQQTEQI
Rs_AK11|g21810.t1 .---------.----------..-.............-.............---------
Rs_AK11|g21882.t1 .VSDETYGRY.VDDIFFTSND.sL.............E.............YIDQMLDEA
Rs_AK11|g21909.t1 dGIFINNLSF.ADDTDLIDEE..V.............S.............SLQRQIELT
Rs_AK11|g22088.t1 .---------.----------..-.............-.............---------
Rs_AK11|g22149.t1 .VSNEIYGRY.VDDIFFTSND.sL.............E.............S-------I
Rs_AK11|g22186.t1 .---------.----------..-.............-.............---------
Rs_AK11|g22213.t1 .MTGEYYGRY.IDDGFMTWNK.sE.............N.............KLKKIIENA
Rs_AK11|g22253.t1 .--PSEVHLY.VDDLAILYSP..S.............IylkyapqaneietRISTDLLKL
Rs_AK11|g22265.t1 .FSNEIYGRY.IDDVFMTTNL.sQ.............D.............QIKIQLDKV
Rs_AK11|g22358.t1 dGELLTHLRF.ADDIILFAYD..V.............K.............TVAEMLKEL
Rs_AK11|g22382.t1 qMGIIYWKRY.VDDTFVLVDS..K.............V.............PIKGISYIL
Rs_AK11|g22753.t1 .NSNGLYIRY.IDDIFITINW.sS.............Q.............HLEKQIDRW
Rs_AK11|g22811.t1 .---------.----------..-.............-.............---------
Rs_AK11|g22812.t1 .---------.----------..-.............-.............---------
Rs_AK11|g22879.t1 .----INHFF.ADDLAEIMAG..QlginyssqcldleK.............RIKVFLDNL
Rs_AK11|g22898.t1 .SKNEIYGRY.IDDVFFTSNE.pI.............E.............VVQQLLKDA
Rs_AK11|g22899.t1 sGTLVNNLRF.ADDIDIIQED..C.............D.............MLLEQIERL
Rs_AK11|g22913.t1 .SKNEIYGRY.IDDIFMTTNE..P.............E.............--HKICQIL
Rs_AK11|g22982.t1 .PSHELYGRY.IDDVIFTSNE..S.............E.............------TTI
Rs_AK11|g23028.t1 .----FVIIY.LDDILIYSKN..E.............N.............DHLNHIKLV
Rs_AK11|g23076.t1 .---HWKHLF.ADDLSVIIAP..SatwptktlipnllE.............RLKVVIASL
Rs_AK11|g23125.t1 .NSGGLYFRY.IDDIFITINW..P.............A.............------RHL
Rs_AK11|g23260.t1 .SFNELYGRY.IDDISMTSND.sV.............E.............YLRQMLSTA
Rs_AK11|g23502.t1 .EHPTQVHAY.VDDIALVYIP..SiplkfssqvvkieE.............RINNDMTEL
Rs_AK11|g23503.t1 .---------.----------..-.............-.............---------
Rs_AK11|g23564.t1 .----CCLVY.IDDVVIFSPT..F.............E.............QHIKDLEKV
Rs_AK11|g23612.t1 .NSGGLYFRY.NDDIFVTINW..P.............V.............--RHLLKEV
Rs_AK11|g23683.t1 .----ICLAY.LDDIVVYSCS..F.............D.............QHLIDLSKV
Rs_AK11|g23747.t1 .---------.----------..-.............-.............---------
Rs_AK11|g23777.t1 .----MSFFF.ADDLAAILAG..Q.............IgirftdqcidlgrRLQSFLDQL
Rs_AK11|g24106.t1 .RQRELYFRF.RDDIFFTTKQ.pP.............E.............RIEEILQEL
Rs_AK11|g24108.t1 .NKPSLWIRY.ADDIFCLFTK..K.............Q.............DIDDFLERI
Rs_AK11|g24124.t1 .----CCLVY.IDDIIIYSPT..F.............S.............QHLQDLRKV
Rs_AK11|g24181.t1 .SKNEIYGRY.IDDIFMTTNQ.sI.............D.............EMKNILDRA
Rs_AK11|g24236.t1 .----NCHLF.ADDLTMVIKG.aL.............Ekklsdn.liyiqnQAKIVLQSL
Rs_AK11|g24265.t1 .KTGEFYGRY.IDDIFMTWNR.sE.............E.............ELRKLLDDV
Rs_AK11|g24294.t1 .----HVLAY.IDDIIIYSKN..F.............S.............EHIRHIEEV
Rs_AK11|g24296.t1 vNVNIKLSAY.ADDVCTIAFN..V.............N.............DERETQAIF
Rs_AK11|g24395.t1 .---------.----------..-.............-.............---------
Rs_AK11|g24421.t1 .---------.----------..-.............-.............---------
Rs_AK11|g24465.t1 .----CCLVY.LDDIIVYSST..F.............K.............QHIKDLRKV
Rs_AK11|g24466.t1 .NSGGLYFRY.IDDIFIITNW..P.............G.............------RHL
Rs_AK11|g24648.t1 .KTGEFYGRY.IDDIFMTWNR.sE.............E.............ELRKFLDDV
Rs_AK11|g24694.t1 .SKNEIYGRY.IDDIFMTTNI.sF.............D.............EIT---KEL
Rs_AK11|g24734.t1 .----VCHLF.ADDLALIIPG..T.............IektfskniatiegQATNTMKLL
Rs_AK11|g24781.t1 .---HWKHLF.ADDLAVLFSP..SpytsspqmintltE.............QIKHVLLRL
Rs_AK11|g24827.t1 .ISGEFYGRY.IDDIFMTWNK.sE.............N.............ELRNLLDTA
Rs_AK11|g24854.t1 .---------.----------..-.............-.............---------
Rs_AK11|g24944.t1 .----TTHLF.ADDLALVFIG.sL.............Ekkfsqn.iidleiKAKEAMMIL
Rs_AK11|g24986.t1 .----TSHFF.ADDVAAIFSG.qL.............Evrytsq.cidlerRVESFLDSL
Rs_AK11|g24987.t1 .GSHEIYGRY.IDDTFFTFNE.pK.............E.............KMEALIKRA
Rs_AK11|g25070.t1 .-----SLVY.LDDILIYSNS..F.............Q.............QHLDHLNQV
Rs_AK11|g25167.t1 .-----SLVY.LDDIIIFSRT..Y.............R.............EHLLHLEKV
Rs_AK11|g25226.t1 .--PVNVHAY.VNDIIIVYIP..SihlkckhqiiqieK.............DININMQNL
Rs_AK11|g25294.t1 .KTNEFYGRY.IDDIFMTWNR.sE.............E.............ELRKLLDDV
Rs_AK11|g25295.t1 .NSGGLYFRY.IDDIFITINW.pA.............R.............HLLKQIERW
Rs_AK11|g25378.t1 .---------.----------..-.............-.............---------
Rs_AK11|g25406.t1 .KTGELYGRY.IDDVFMTWNR.sE.............E.............ELRKLLDDV
Rs_AK11|g25504.t1 .-----CLVY.LDDILIFSNS..F.............T.............QHVIHLNQV
Rs_AK11|g25516.t1 .---TQYDLF.ADDTALWTSP..N.............Itss.......lssRLQQASDAF
Rs_AK11|g25536.t1 .---------.----------..-.............-.............---------
Rs_AK11|g25537.t1 .VSNEIYGRY.VDDIFFTSND.sL.............E.............SIDQMLEEA
Rs_AK11|g25622.t1 .-----CLVY.LDDILIFSNS..F.............A.............QHVNHLNQV
Rs_AK11|g25717.t1 lNFDILALLY.ADDLVVMCET..S.............D.............DLEIFIQTF
Rs_AK11|g25720.t1 .-----CLVY.LDDIIVFSKT..F.............P.............DHLNHLKNV
Rs_AK11|g25731.t1 .---RKVHLY.VDDLALLYSP..S.............IylkyikqideiqtRINNGMVKL
Rs_AK11|g25801.t1 eLGIVYWKRY.VDDTFVLLSS..Q.............F.............TTKHVCAEL
Rs_AK11|g25851.t1 .VSNEIYGRY.VDDIFFTSND.sL.............E.............-------CI
Rs_AK11|g25854.t1 .STNEIYVRY.IDDIFFTSNE.sY.............Q.............SIDKMLD--
Rs_AK11|g25899.t1 .SRNEIYGRY.IDDIFMTTNM.nI.............D.............EITTLLDKV
Rs_AK11|g25916.t1 .-----SLVY.LDDIIVFSKS..F.............S.............EHLHHLEQV
Rs_AK11|g25918.t1 .---------.----------..-.............-.............---------
Rs_AK11|g26022.t1 .-----ALVY.IDVLSILLQH..-.............-.............---------
Rs_AK11|g26238.t1 .----FCLIY.SDDIIIFSKS..F.............H.............DHCTHLNNV
Rs_AK11|g26240.t1 .----HCLVY.LDDIITFSTN..F.............N.............DHVKGVHAV
Rs_AK11|g26289.t1 .---TEHGLF.ADDTALWASS..N.............Titn.......lknRLQSSINEF
Rs_AK11|g26328.t1 .---------.----------..-.............-.............---------
Rs_AK11|g26370.t1 .RANSLYYRY.IDDLFIMSNV.yV.............D.............TLTGFVNYW
Rs_AK11|g26374.t1 .GPHEIYGRY.IDDIFFTFND.pK.............A.............KIEAVIKKA
Rs_AK11|g26416.t1 .ARNELYGRY.IDDIFMTSNE..S.............I.............------EKI
Rs_AK11|g26439.t1 .---------.----------..-.............-.............---------
Rs_AK11|g26486.t1 .----YALAY.IDDVIIYSKT..F.............E.............EHLIHLNDI
Rs_AK11|g26544.t1 sGTLVNNLRF.ADDIDVLEED..C.............D.............SLHQQIEQL
Rs_AK11|g26680.t1 .MTCEYYGRY.IDDVFMTWNK.sE.............N.............ALKQILENA
Rs_AK11|g26696.t1 eNFNVLDLLY.ADDLAAMCET..T.............D.............DLQKFIRSF
Rs_AK11|g26698.t1 .----HVLAY.IDDIIIYSKN..F.............Y.............EHIQHIEEV
Rs_AK11|g26734.t1 .QQEQLYFRF.RDDVFFTTTL.pP.............Q.............QIERNLTEL
Rs_AK11|g26798.t1 .---TEHRQF.ADNTALWTSL..N.............Tmty.......lssRLQQSVDAF
Rs_AK11|g26819.t1 lMGIGYWKRY.VDDTFVLIDP..K.............A.............DPKDVCNRL
Rs_AK11|g26823.t1 .---------.----------..-.............-.............---------
Rs_AK11|g26856.t1 iDLEILLLLY.ADDLVTVRNN..A.............T.............DLELFIQCF
Rs_AK11|g26887.t1 eNGVLYWKRF.VDDCFVLVND..N.............A.............DINKLLGIL
Rs_AK11|g26962.t1 .----YALAY.IDDIIIYSKT..F.............E.............EHLSHLNDI
Rs_AK11|g26975.t1 .NSGGLYFRY.IDDIFISVNW..P.............I.............------RHL
Rs_AK11|g26987.t1 .VSNEIYGRY.VDDIFFTSND.sL.............E.............SIDQMLDEA
Rs_AK11|g27063.t1 .---ITSHLF.DDDLTLIIKG.aL.............Elkisgn.leyleiQAKSVLKSL
Rs_AK11|g27076.t1 .----SSHLF.ADDLNILISP..PicreikpmikfleE.............EGTKICNQI
Rs_AK11|g27114.t1 .-----ALVY.IDDIVVYSRS..F.............E.............EHLKHIHQV
Rs_AK11|g27154.t1 nAGVCEWHRY.VDDTFVLFNS..I.............T.............CIDNILSIL
Rs_AK11|g27161.t1 .VSNEIYGRY.VDDIFFTSND..S.............-.............-----LECI
Rs_AK11|g27515.t1 .NAGGLYLRY.IDDMFIII--..-.............-.............---------
Rs_AK11|g27529.t1 .---TEHGLF.ADDTALWASS..N.............-.............---------
Rs_AK11|g27554.t1 .---------.----------..-.............-.............---------
Rs_AK11|g27566.t1 .---TENGLF.ADDTALWTSS..H.............Qltn.......lndRLQQSINEF
Rs_AK11|g27571.t1 .----CALVY.LDDIIVYSST..F.............S.............SHLQHLESV
Rs_AK11|g27598.t1 .NSNGFYIRY.IDGIFITINW..P.............T.............QHL------
Rs_AK11|g27651.t1 .NSGGLYFRY.IDDIFIAINW..P.............A.............R--------
Rs_AK11|g27659.t1 .NRPVIWLRY.VDDIFCLFDI.sE.............I.............KVLEFHSKI
Rs_AK11|g27726.t1 .----SSFMF.ADDLAAVVSG..R.............IgekyniqcldlerKLKSVIDAL
Rs_AK11|g27731.t1 .MTGEFYGRY.IDDIFMTRNR.sE.............N.............DLKHLLKDA
Rs_AK11|g27824.t1 .----YSLAY.LDDVIIYSSS..F.............N.............EHLEHLDDI
Rs_AK11|g27843.t1 .VSNEIYGRY.VDDIFFTSND.sL.............E.............SIDQMLDGA
Rs_AK11|g27846.t1 kAGVLWYKRY.VDDTFVIVDK..N.............A.............NVDNIRNIL
Rs_AK11|g27862.t1 .---------.----------..-.............-.............---------
Rs_AK11|g27889.t1 .---TEHGLF.ANDTALWTSS..N.............I.............-MT------
Rs_AK11|g27996.t1 sGTLVNNLRF.ADDIDVLEED..C.............D.............SLHQQIEQL
Rs_AK11|g28003.t1 sGTLVNNLRF.ADDIDVLEED..C.............D.............SLHQQIEQL
Rs_AK11|g28022.t1 gIGKSNARCF.ADDLALASSS..K.............L.............GMGELLSKT
Rs_AK11|g28064.t1 eDLDILLLIY.ADDLVVMCDN..S.............T.............DLELFIRCF
Rs_AK11|g28226.t1 .----TSHVF.ADDLAAVVAG..Q.............LgkhymdqcldlemRIKLLLGQL
Rs_AK11|g28414.t1 .---------.----------..-.............-.............---------
Rs_AK11|g28424.t1 .---------.----------..-.............-.............---------
Rs_AK11|g28428.t1 dGRNINNLRY.ADDTTIMAEA..A.............D.............DLQYLLRKV
Rs_AK11|g28489.t1 .PCHELYGRY.IDDVFFTSNE..S.............E.............------ITI
Rs_AK11|g28502.t1 .----FCLVY.IDDVIIFSQS..F.............D.............QHVVHLNEI
Rs_AK11|g28522.t1 .----YSLVY.LDDIIIFSKS..F.............E.............QHLYHLECV
Rs_AK11|g28562.t1 .QQKELYFRF.RDDVFIITKL..T.............S.............------EQI
Rs_AK11|g28576.t1 .----TTHLF.ADDLAILMTG..SlekrfslnivdleE.............RAKHVMCTL
Rs_AK11|g28656.t1 .-----CLVF.LDDILIYSDS..F.............A.............QHLDHLNQV
Rs_AK11|g28713.t1 .---------.----------..-.............-.............---------
Rs_AK11|g28780.t1 .NFDILALMY.ADDLAALTQT..L.............D.............DLKLFIKIF
Rs_AK11|g28799.t1 .KIEEFYGRY.IDDIFMTWNR.fE.............E.............E--------
Rs_AK11|g28834.t1 .EPHEIYGRY.IDDIFFTFNK.sK.............A.............KLEAVIKKA
Rs_AK11|g28835.t1 tNIEIKTLAY.ADDVCTFVLN..T.............N.............DELETYEMF
Rs_AK11|g28933.t1 .NKPSLWIRY.VDDIFCLFTK..K.............Q.............DIDDFLERI
Rs_AK11|g29002.t1 hAGVCEWHRY.VDDTFVLVNS..I.............T.............FIDNILSIL
Rs_AK11|g29096.t1 .EHKGIYGRY.IDDIFMATNQ.tA.............M.............E-------I
Rs_AK11|g29101.t1 .DHRGIYGRY.IDDIFMATNQ.tA.............I.............EIEQQLKKM
Rs_AK11|g29103.t1 .----VCLAY.LDDIIVYSSS..F.............D.............QHVLDVNQV
Rs_AK11|g29129.t1 .-------IY.VDDIFFTSND.sL.............E.............S-------I
Rs_AK11|g29151.t1 .-----CHVF.LDDIIICSKS..F.............A.............EHIHHLKSV
Rs_AK11|g29166.t1 .----YALAY.IDDVVIYSKT..F.............D.............EHLSHLNES
Rs_AK11|g29350.t1 sLGVCEWHRY.VDDTFVFINP..N.............A.............NVNDILSVL
Rs_AK11|g29389.t1 .KTGEFYGRY.IDDIFMTWNR.sE.............E.............ELRKLLDDV
Rs_AK11|g29453.t1 .---------.----------..-.............-.............---------
Rs_AK11|g29531.t1 .----YALAY.IDDVIIYSKT..F.............E.............EHLSHLNDI
Rs_AK11|g29544.t1 .----SGHLF.ADDLSVLITA..PitkslatvksdleK.............EGTEVCSKI
Rs_AK11|g29548.t1 .---------.----------..-.............-.............---------
Rs_AK11|g29557.t1 .MTGEFYGRY.IDDIFMTWNR.sE.............N.............DLKHLLKDA
Rs_AK11|g29597.t1 .-----SIVY.LDDILIYSDN..F.............D.............QHLQHVNQF
Rs_AK11|g29609.t1 .NSGGLYLRY.NDDIFVTINW.pV.............R.............HLLKEVDRW
Rs_AK11|g29651.t1 .NKLLTWIRY.VDDIFYIFDK..Q.............Q.............SIKEFLKRI
Rs_AK11|g29706.t1 .----YALAY.IDDVIIYSKT..F.............E.............EHLAHLNEI
Rs_AK11|g29723.t1 iDLEILLLLY.ADDLVMMCNN..A.............T.............DLELFIQCF
Rs_AK11|g29792.t1 .----SGHMF.ADDLSVLITA..PitkslatiisyleE.............EGTEVCRKI
Rs_AK11|g29797.t1 .ARNELYGRY.IDDIFMTSNE.sI.............E.............KIQELLEKE
Rs_AK11|g29851.t1 .------IAY.LDDILITGKN..E.............E.............EHLQTLEMV
Rs_AK11|g29891.t1 dHVRIKTIAY.ADD-------..-.............-.............---------
Rs_AK11|g29931.t1 .-----CHVF.LDDIIICSKS..F.............A.............EHIHHLKSV
Rs_AK11|g29991.t1 .-----SLVY.LDDIIIFSKS..F.............D.............EHILHLECV
Rs_AK11|g30005.t1 .---RQANYM.ADDANTWHPN..-.............-.............---------
Rs_AK11|g30041.t1 .VSNEIYGRY.VDDIFFTSND.sL.............E.............SIDQMLDEA
Rs_AK11|g30094.t1 .---------.----------..-.............-.............---------
Rs_AK11|g30097.t1 .---------.----------..-.............-.............---------
Rs_AK11|g30128.t1 .----VCHLF.ADDLAIIISG.aL.............Entfskn.itelerQAEIAMRIL
Rs_AK11|g30142.t1 .-----CLVY.LDDIIVFSES..F.............S.............DHLYHLRCV
Rs_AK11|g30143.t1 .----CCLVY.IDDVVIFSPT..F.............E.............QHMTDLERV
Rs_AK11|g30144.t1 .MTGEYYGRY.IDDVFMTWNK.sE.............N.............ELKKIIENA
Rs_AK11|g30200.t1 .----CALVY.LDDIIVYSTS..F.............D.............DHLYHLELV
Rs_AK11|g30211.t1 .KAGEFYGRY.IDDIFMTWNR.sE.............E.............ELRKLLDDV
Rs_AK11|g30269.t1 dSKLLLWRRY.VDDTYTIFKA..D.............A.............GEDEIRQLL
Rs_AK11|g30296.t1 .-----CHVF.LDDIIICSKS..F.............Ddhiaa..pihrisNLAK-----
Rs_AK11|g30319.t1 nAGVCEWHRY.VDDTFVLVN-..-.............-.............---------
Rs_AK11|g30338.t1 .---------.----------..-.............-.............---------
Rs_AK11|g30378.t1 .NKPLIWKRY.VDDVFCIFHN..S.............Q.............KISKFLISI
Rs_AK11|g30395.t1 .----YVMVY.LDDILIFSRS..F.............N.............EHKQHLNEI
Rs_AK11|g30454.t1 .MTGEYYGRY.IDDVFMTWNK.lE.............N.............ALKQILENA
Rs_AK11|g30463.t1 .NTPSKLWRY.VDDILIITTM.eE.............E.............QLKQYVNDL
Rs_AK11|g30505.t1 .---------.----------..-.............-.............---------
Rs_AK11|g30529.t1 .---------.----------..-.............-.............---------
Rs_AK11|g30557.t1 kGYNCNNLRY.ADDTVLIAST..E.............E.............DLQKMVNIV
Rs_AK11|g30565.t1 .----YALAY.IDDVIIYSKT..F.............E.............EHLSHLNDI
Rs_AK11|g30572.t1 .---------.----------..-.............-.............---------
Rs_AK11|g30607.t1 kSGVCEWFRY.VDDTFILIEP..N.............T.............NINDLLNIL
Rs_AK11|g30621.t1 .----VCHLF.AGDLAIIISG.aL.............Ekpfskn.imelerQAVIAMKIL
Rs_AK11|g30635.t1 .----YSLAY.LDDVIIYSTT..F.............N.............QHLHHLDDI
Rs_AK11|g30680.t1 gGRNINNLRY.ADDTTIMAET..A.............D.............DLQYLLRKV
Rs_AK11|g30689.t1 .VSNEIYGRY.VDDIFFTSND.sL.............E.............SIDQMLDEA
Rs_AK11|g30705.t1 .-----ALVY.IDDIVVYSRS..F.............E.............EHLEHIHQV
Rs_AK11|g30763.t1 .NAGGLYLRY.IDDMFIIINW..P.............E.............------RHL
Rs_AK11|g30767.t1 .SHNEMYGRY.IDDIFMTTNL.sF.............D.............-------EI
Rs_AK11|g30863.t1 .NIPNKIWRY.IDDILIITKM..N.............K.............------TQF
Rs_AK11|g30864.t1 .------IAY.LGDILITGKN..E.............E.............EHLQTLEMV
Rs_AK11|g31008.t1 .---------.----------..-.............-.............---------
Rs_AK11|g31042.t1 eLWIVYWKRY.VDDTFVLLNS..Q.............F.............TTKHVCAEL
Rs_AK11|g31086.t1 .NSGGLYFRY.TDDIFITINW.sA.............T.............HLLKQIERW
Rs_AK11|g31130.t1 .---PKLHLY.VDDLALLYSP..S.............IylkyikqtdeiqtRINNDMVKL
Rs_AK11|g31152.t1 .---RKVHLY.VDDLALLYSP..S.............IyleyikqtdeiqtRINNDMVKL
Rs_AK11|g31215.t1 .---------.----------..-.............-.............---------
Rs_AK11|g31270.t1 .----CCLVY.IDDVVIFSPT..F.............E.............QHIVDLEKV
Rs_AK11|g31301.t1 .NSGGLYFRY.IDDIFITINW.pV.............R.............HLLKQVDRW
Rs_AK11|g31341.t1 .QENELYFRF.RDDVFITTRL.mP.............Q.............Q-------I
Rs_AK11|g31383.t1 .---TEHGLF.ADDTALWTAS..N.............Tmty.......lssRLQQSVDAF
Rs_AK11|g31424.t1 .---------.----------..-.............-.............---------
Rs_AK11|g31455.t1 .MTGEFYGRY.IDDIFMTWNR.sE.............N.............DLKNLLNDA
Rs_AK11|g31462.t1 .KTGEFYGRY.IDDIFMTWNR.sK.............E.............ELRKLLDDA
Rs_AK11|g31494.t1 .KTGEFYGRY.IDDIFMTWNR.sE.............E.............ELRKLLDDV
Rs_AK11|g31531.t1 .----ICLAY.LDDIVVYSAS..F.............T.............QHLMDVDKV
Rs_AK11|g31585.t1 .---------.----------..-.............-.............---------
Rs_AK11|g31594.t1 .VLNETYGRY.VDDTFLTSND.sL.............Q.............SIDQMLDEA
Rs_AK11|g31635.t1 .---HWRHLF.ADDLSIVFSP..SsllsssgminllaE.............QITDVLNRL
Rs_AK11|g31681.t1 .MTGEFYGRY.IDDIFMTWNR.sE.............N.............DLKNLLNDA
Rs_AK11|g31754.t1 .----YALAY.IDDVIIYSKT..F.............E.............DHLTHLNDI
Rs_AK11|g31780.t1 .----YVMVY.LDDILIFSRS..F.............N.............EHKKHLNEI
Rs_AK11|g31791.t1 .PSYELYGRY.IDDVFFTSNE..N.............E.............------TTI
Rs_AK11|g31838.t1 .----CCLVY.IDDVVIFSPT..F.............V.............QHMTDLEKV
Rs_AK11|g31851.t1 sLGVCEWHRY.VDDTFVFINP..N.............A.............NVNDILSVL
Rs_AK11|g31854.t1 .---TEHGLF.ADDTALWTSS..H.............Qlan.......lnnRLQQSINEF
Rs_AK11|g31858.t1 .----YSLAY.LDDVIIYSTT..F.............K.............EHLIHLNDI
Rs_AK11|g31860.t1 .NSNRLYIRY.IDDIFITINW..P.............S.............Q------YL
Rs_AK11|g31902.t1 pPTCVHDLDF.ADDIALLENS..F.............D.............RAQSQLVQT
Rs_AK11|g31941.t1 .----YVVIY.LDDIVIFSHS..L.............E.............EHKRHVDEI
Rs_AK11|g32036.t1 .----MSFLF.ADDVAATMVG..QmgikytdqcidleK.............RLASFFDNL
Rs_AK11|g32077.t1 .----YVMVY.LDDILIFSRS..L.............N.............EHQQHLNEI
Rs_AK11|g32086.t1 .---------.----------..-.............-.............---------
Rs_AK11|g32131.t1 .--EQYCLSY.LDDIIIFSKT..F.............N.............DHINHLQEI
Rs_AK11|g32162.t1 .-----CHVF.LDDIIICSKS..F.............A.............EHIHHLKSV
Rs_AK11|g32683.t1 .SRNEIYGRY.IDDIFMTTNM.nI.............D.............EITTLLDKV
Rs_AK11|g32693.t1 sGTLVNNRLF.ADDIDVLEED..C.............E.............SLHQPIEQL
Rs_AK11|g32729.t1 .--HMQYCQH.LLDVFLTVDC.sE.............Q.............ESLRTMAII
Rs_AK11|g32740.t1 .----SCHLF.ADDLCVLIRP..PimknlgpmieyleK.............EGTRICNQV
Rs_AK11|g32848.t1 .---------.----------..-.............-.............---------
Rs_AK11|g32893.t1 .---------.----------..-.............-.............---------
Rs_AK11|g33006.t1 .----YVVVY.LDDIVIFSKT..I.............E.............EHKQHVANV
Rs_AK11|g33124.t1 .---------.----------..-.............-.............---------
Rs_AK11|g33132.t1 .EPHEIYGRY.IDDIFFTFNE.pK.............T.............KIEAVIKKA
Rs_AK11|g33133.t1 .KTSEFYGRY.IDDIFMTWNR.sE.............E.............ELRKFLDDA
Rs_AK11|g33154.t1 .----YALAY.IDDVIIYSKT..F.............Q.............EHLLHLNEI
Rs_AK11|g33155.t1 .----CCLVY.IDGVVIFSPT..F.............E.............QHIVDLEKV
Rs_AK11|g33191.t1 .----YSLAY.LDDVIIYSPT..F.............D.............QHLQHLDDI
Rs_AK11|g33214.t1 .-----CLVY.LDDILVYSDS..F.............H.............QHLNHLNQV
Rs_AK11|g33226.t1 .ISGEFYGRY.IDDIFMTWNK.sE.............N.............ELRKLLDAA
Rs_AK11|g33271.t1 .MTCEYYGRY.IDDVFMTWNK.sE.............N.............ALKQILENA
Rs_AK11|g33285.t1 .KKPMIWLRY.VDDIFCIFTI.pR.............E.............KIHEFHMRI
Rs_AK11|g33301.t1 .KTGEFYGRY.IDDIFMTWNR.sE.............E.............ELRKLLDDA
Rs_AK11|g33345.t1 gGGNINNLRY.ADDTTIMTET..A.............E.............GLQYLLGKV
Rs_AK11|g33426.t1 .----YSLAY.LDDVIIYSTT..F.............K.............EHLLHLNDI
Rs_AK11|g33431.t1 .-------LF.ADDTALWTSS..N.............Tmty.......lssRLQQSVDAF
Rs_AK11|g33481.t1 .-----ALVY.IDDIVIFSYT..F.............E.............EHVKHLIHV
Rs_AK11|g33503.t1 .---------.----------..-.............-.............---------
Rs_AK11|g33534.t1 .KKPCVFYRY.VDDIFMIFHG.tQ.............R.............EIELFVKFM
Rs_AK11|g33606.t1 .MTCEYYGRY.IDDVFMTWNK.sE.............N.............ELKKVLENA
Rs_AK11|g33717.t1 .NSGGLYFRY.IDDIFITINW..P.............A.............------RHL
Rs_AK11|g33817.t1 .-----SIVY.LDDILIYSDN..F.............D.............QHLQHVNQV
Rs_AK11|g33984.t1 .KTGEFYGRY.IDDIFMTWNR.sE.............E.............ELRKLLDDV
Rs_AK11|g34065.t1 .----YSLAY.LDDVIIYSTT..F.............D.............QHLHHLDDI
Rs_AK11|g34214.t1 .----HVLAY.IDDTIIYSKI..F.............Y.............EHIQHIEEV
Rs_AK11|g34293.t1 lNFDILALLY.ADDLVVMCET..S.............D.............DLEIFIQIF
Rs_AK11|g34350.t1 .----SCHLF.GDDLCLLIKSptM.............K.............KLGSMIDQL
Rs_AK11|g34364.t1 .-----SLVY.IDDIMIYSRS..F.............T.............EHLNHLKQI
Rs_AK11|g34367.t1 .-------VY.LDDIIIFSES..F.............S.............DHLYHLRCV
Rs_AK11|g34408.t1 vEKNELFGRY.QDQALLTWHG..S.............E.............--DEFHTLF
Rs_AK11|g34533.t1 dGELLTHLRF.ADDIVLFA--..-.............-.............---------
Rs_AK11|g34634.t1 .LSNEIYGRY.VDDIFFTSND.sL.............E.............SIDQMLDEA
Rs_AK11|g34727.t1 .GPHEIYGRY.IDDIFFTFNE.pK.............T.............KIEAMIKKA
Rs_AK11|g34750.t1 .----YVIVY.LDDILLFSTT..F.............D.............EYVQHVNEI
Rs_AK11|g34770.t1 .----YILVY.LDDILVFSHS..F.............D.............DHMKHLQQL
Rs_AK11|g34834.t1 .-----ALVY.IDDIVVYSRS..F.............E.............EHLQHVHQV
Rs_AK11|g35144.t1 .----CALVY.LDDII-----..-.............-.............---------
Rs_AK11|g35306.t1 dGELLTHLRF.ADDIVLFAYD..V.............K.............TVAEMLKEL
Rs_AK11|g35333.t1 .---------.----------..-.............-.............---------
Rs_AK11|g35431.t1 .NSNGLYIRY.IDDIFITINW..P.............T.............Q------HL
Rs_AK11|g35438.t1 .---------.----------..-.............-.............---------
Rs_AK11|g35485.t1 .---------.----------..-.............-.............---------
Rs_AK11|g35705.t1 .----HVLAY.IDDIIIYSKN..F.............S.............EHIRHIEEV
Rs_AK11|g35905.t1 .---TEHGLF.ADDTALWTSS..H.............Qltn.......lndRLEQSINEF
Rs_AK11|g35968.t1 .--PREVHLY.VDDLAILYSS..S.............IylkyikqtneiqtRINNDMVKL
Rs_AK11|g36495.t1 .NKNGLYYQY.IDDIFIAIDW..S.............A.............------RHL
Rs_AK11|g36846.t1 .KTGELYGRY.IDDVFMTWNK.sE.............E.............ELRILLDDA
Rs_AK11|g36950.t1 .----CALVY.LDDIIVYSSS..F.............N.............DHLHHIELV
Rs_AK11|g37018.t1 .VSNEIYGRY.----------..-.............-.............---------
Rs_AK11|g37049.t1 .QQEQLYFRF.RDDVFFTTTL.pP.............Q.............QIERNLTEL
Rs_AK11|g37116.t1 .---------.----------..-.............-.............---------
Rs_AK11|g37217.t1 .SRNEI----.----------..-.............-.............---------
Rs_AK11|g37299.t1 mKQNEFYGRY.HNQIFFTWNQ.sL.............D.............ELQQILKSM
Rs_AK11|g37391.t1 .----SSHIF.ADDLNIRISP..PicrdikpmikfleE.............EGTKICNQI
Rs_AK11|g37395.t1 .----HVLAY.IDDII-----..-.............-.............---------
Rs_AK11|g37634.t1 .MTREYYGRY.IDDVFMTWNK.sE.............N.............ELKKIHNRK
Rs_AK11|g37667.t1 .------VCY.LDDIIVTGKT..E.............I.............EHLNNLNKV
Rs_AK11|g37681.t1 .ASNELYGRY.IDDIFLTSND.sI.............E.............SLHDMLENA
Rs_AK11|g37876.t1 .---------.----------..-.............-.............---------
Rs_AK11|g38187.t1 .----YALA-.----------..-.............-.............---------
Rs_AK11|g38218.t1 .---------.----------..-.............-.............---------
Rs_AK11|g38313.t1 .----CVIVY.LDDILIFSTT..F.............D.............EHVQHVREI
Rs_AK11|g38420.t1 .NIPNKIWRY.VDDILIITKM.nK.............T.............QL-------
Rs_AK11|g38459.t1 .VSNEIYERY.VDDIFFTSND..S.............-.............-----LECI
Rs_AK11|g38535.t1 .---------.----------..-.............-.............---------
Rs_AK11|g38780.t1 nAGVSEWHQY.VD--------..-.............-.............---------
Rs_AK11|g38804.t1 .---------.----------..-.............-.............---------
Rs_AK11|g38816.t1 mKQNEFYGRY.HNQIFFTWNQ.sL.............D.............ELQQILKSM
Rs_AK11|g38860.t1 .-----ALVY.IDDIVIFSCT..F.............E.............EHVKHLIQV
Rs_AK11|g39077.t1 .----CALVY.LDDIIVYSTS..F.............D.............DHLYHLELV
Rs_AK11|g39148.t1 .----SCHLF.ADDLCVLIKP..P.............Im...........kKLGSMI---
Rs_AK11|g39180.t1 .----SCLVY.IDDIIVFSPT..F.............E.............QHIHDLSTV
Rs_AK11|g39214.t1 .RTNSLYYRY.IDDLFIMSNH..P.............S.............DTQQ-----
Rs_AK11|g39236.t1 nAGVSEWHQY.VDDTFVLVNS..I.............T.............CIDNILSIL
Rs_AK11|g39243.t1 .KTGEFYGRY.IDDIFMTWNR.sE.............E.............ELRKLLDDV
Rs_AK11|g39258.t1 .----MSFLF.ADDVAATMAG..QmgikytdqcidleK.............RLASFFDNL
Rs_AK11|g39458.t1 .MTCEYYGRY.IDDVFMTWNK.sE.............N.............ALKQILENA
Rs_AK11|g39576.t1 .---------.----------..-.............-.............---------
Rs_AK11|g39831.t1 .---------.----------..-.............-.............---------
Rs_AK11|g39849.t1 .NSGGLYFRY.IDDIFITINW..P.............V.............------RHL
Rs_AK11|g39928.t1 .---------.----------..-.............-.............---------
Rs_AK11|g40175.t1 .----YSLAY.LDDIIIYSPT..F.............D.............QHLQRLDDI
Rs_AK11|g40207.t1 nASVCEWHRY.VDDTFVLVNS..I.............T.............CIDNILSIL
Rs_AK11|g40218.t1 .KIDEFYGRY.IDDIFMIWNR.fE.............E.............E--------
Rs_AK11|g40427.t1 .---------.----------..-.............-.............---------
Rs_AK11|g40438.t1 .---------.----------..-.............-.............---------
Rs_AK11|g40599.t1 .MTGEYYGRY.IDDVFMTWNK.sE.............N.............ALKQILENS
Rs_AK11|g40843.t1 .NAGGLYLRY.IDDMFIIINW..P.............E.............------RHL
Rs_AK11|g40951.t1 .----SCLVY.IDDIIVFSPT..F.............E.............QHIHDLSTV
Rs_AK11|g40967.t1 .---------.----------..-.............-.............---------
Rs_AK11|g41008.t1 .----NVLAY.IDDIIIYSKN..F.............S.............EHIRHIEEV
Rs_AK11|g41028.t1 .NSGGLYFRY.TDDIFITINW..S.............-.............-ATHLLKQI
Rs_AK11|g41167.t1 .---------.----------..-.............-.............---------
Rs_AK11|g41272.t1 .---TEHGLF.ADDTALWASS..N.............Titn.......lknRLQSSINEF
Rs_AK11|g41315.t1 .-----SLVY.LDDIVIFSRS..Y.............H.............EHLIHLEKV
Rs_AK11|g41364.t1 .NAGGLYLRY.IDDMFIIINW..P.............E.............------RHL
Rs_AK11|g41531.t1 .---------.----------..-.............-.............---------
Rs_AK11|g41573.t1 .KTGELYGRY.IDDVFMTWNK.sE.............E.............ELRILLDDA
Rs_AK11|g41686.t1 .KTGEFYGRY.IDDIFMTWNR.sE.............E.............ELRKLLDDV
Rs_AK11|g41716.t1 .----YSLAY.LDDVIIYLTT..F.............K.............EH-------
Rs_AK11|g42078.t1 .----YILVY.LDDILVFSNS..F.............D.............DHMKHLQQL
Rs_AK11|g42376.t1 .KTSELYGRY.IDDVFMTWNK.sE.............E.............ELRILLDDA
Rs_AK11|g42728.t1 .----YALAY.IDDVIIYSKT..F.............E.............DHLTHLNDI
Rs_AK11|g42754.t1 .----CALVY.LDDIIVYSTS..F.............D.............DHLYHLELV
Rs_AK11|g43012.t1 .ARNELY---.----------..-.............-.............---------
Rs_AK11|g43215.t1 .-----ALVY.IDDIVVYSRS..F.............E.............EHLQHVHQV
Rs_AK11|g43255.t1 .---------.----------..-.............-.............---------
Rs_AK11|g43401.t1 .---------.----------..-.............-.............---------
Rs_AK11|g43729.t1 .-----CLVY.IDDVIIFSQS..F.............D.............QHVVHLNEI
Rs_AK11|g45606.t1 .SKNEIYGRY.IDDIFMTTNQ.sI.............D.............EMKNILD--
Rs_AK11|g45640.t1 eNFNVLALLY.ADDLVAMCET..T.............D.............DL-------
Rs_AK11|g46207.t1 .----YSLAY.LDDIIIYSPT..F.............D.............QH-------
Rs_AK11|g46365.t1 .---------.----------..-.............-.............---------
Rs_AK11|g46425.t1 .----YVMVY.LDDILIFSRS..F.............N.............KHKQHLNEI
Rs_AK11|g46701.t1 .----CALVY.LDDIIVYSTS..F.............D.............DHLYHLELV
Rs_AK11|g46707.t1 .----HVLAY.ID--------..-.............-.............---------
Rs_AK11|g47675.t1 .---------.----------..-.............-.............---------
Rs_AK11|g47941.t1 .---------.----------..-.............-.............---------
Rs_AK11|g48329.t1 .---------.----------..-.............-.............---------
Rs_AK11|g49116.t1 .---------.----------..-.............-.............---------
Rs_AK11|g49283.t1 .----YSLAY.LDDVIIYSTT..F.............N.............QHL------
Rs_AK11|g49552.t1 .----HVLAY.IDDIIIYS--..-.............-.............---------
Rs_AK11|g50196.t1 .-------VY.LDDILIFSRS..L.............N.............EHQQHLNEI
                                                                              

AI1M_Yeast        NN.......FLNS..LGLTMNEEKTLITa..tETPARFLGYNI
Athena_Av         LT.......KLLD.tANKFHPNIKLEYQi.skS--LPFLDILL
Athena_Hc         LN.......VLLN.rIEKKDENIRITRSf.gsT--IEYLDVLV
Athena_Pr         IN.......QLLD.qADQQDENIRITRTi.gsK--IEFLDVSI
AthenaL2_Av       LK.......ETDR..WNTIDSNIKLSANi.slH--ADFLDLH-
AthenaL3_Av       HQ.......QIDR..WNKFDKNIILKANi.sn--QVNFLDLQI
AthenaM_Av        --.......----..-------------....-----------
AthenaO_Av        LE.......GLVR.hWNRIDENIKLTAD...iSQSVNFLDVSI
BEL_Drome         IA.......LLDK..-GKFKLRKWSSNSs.aaDSPVKVLGIQW
Cer1_Caeel        LT.......RIRK..SGMKLRASKCHIA....KKEVEYLGHKV
Cercyon_Sm        YK.......LINN.vFNDIKFTMKQESNd..k---LPFLDILI
COB3_Marpo        SR.......FLKD.vLHLEINPEQTRLGh.vvEEKATFLGMRL
COI1_Podan        AA.......YLKD.iLKLELSMEKTLITn.asEDKAYFLGTEI
Copia_Drome       RY.......LMEK.fRMTDLNEIKHFIGi.emQEDKIYLSQSA
CRE1_Crifa        AD.......ALET..VGVVTNARKSMVVl.pvVAEARILGAHF
CRE2_Crifa        GP.......QLSR..VGFDINPAKSHHLi..aQGVVRILGAGF
CZAR_Tcruzi       SR.......AMRA..LGIETNEDKTEVLy..iRPFARVLGAGV
DIRS1_Dictyo      MD.......LLVK..LGFKLNLEKSVLE...pTQSITFLGLQI
Doc_Drome         ER.......WLAD..WRISINVQKCKQV....-----------
dpol_DHBV         CT.......FLQE..LGIRINFDKTTPS...pVTEIRFLGYQI
dpol_HBV          TN.......FLLS..LGIHLNPNKTKRW....GYSLNFMGYVI
DRE_Dictyo        KK.......FCQA..TSAKINQTKCSCI....KSNERYLGFDF
EC67_Ecoli        VK.......EIEN..SGFEINDSKTRLTy..kTSRQEVTGLTV
EC86_Ecoli        FS.......IIPS..EGLVINSKKTCISg..pRSQRKVTGLVI
EC107_Ecoli       CG.......LLAE..LGLSLNKRKGCLIa..aCKRQQVTGIVV
GilM_Giain        QS.......ALSR..IGLTVELSKCSSTq..a-GAISFMGTRV
Gypsy_Drome       LK.......CLID..ANMRVSQEKTRFF....KESVEYLGFIV
Hebe1_Av          ES.......WCKS..WKLKLQPTKTELI....-----------
Hebe2_Av          ES.......WCSS..WKLQLQPTKTELI....-----------
Hebe7_Av          QQsidafesWCKS..WKLKLQPTKTEL-....-----------
Hebe8_Av          QQsidafesWCKS..WKLKLQPTKTEL-....-----------
Hebe10_Av         ES.......WCKS..WKLNLQPTKTE--....-----------
I_Drote           GN.......WGSY..SGASLSLSKCQHL....-----------
Jockey_Drome      QQ.......WAEN..WNVRINAEKCANV....-----------
Juno1_Av          LN.......RLHE..ANFRLNVGKCHIA....QTSIDYLGHHI
Juno2_Av          CS.......LLHD..ANFKLNIVKCEIA....RTEILFLGHII
Juno3_Av          LS.......LLHQ..ANFRLNATKCEFV....QKRIQFLGHM-
Juno4_Av          LN.......RLHE..ANFRLNVGKCHIA....QTSIDYLGHHI
Juno4a_Av         LC.......ALQE..ANIKLNAEKCSIC....KKELDYLGFRI
Juno4b_Av         FK.......ALHE..ANVKLNATKCSVA....RKQLDYLGFRI
Lian_Aedae        ES.......WCRQ..YGLSVNPNKTSIV....-----------
LINE1_Human       SN.......FSKV..SGYKINVQKSQAF....SKRIKYLGIQL
LINE1_Wolf        MQ.......HCGS.vAGYIINAQKSVAFl.ytN----------
LtrA_Lacla        KL.......FIHN.kLKMELSEEKTLITh..sSQPARFLGYDI
Mag_Av            LT.......RLSE..FNLRCNPEKCSFF....VKEVSYLGFII
Maui_Takru        KS.......WMSS..NFLLLNPGKTEVM....-----------
Mdg3_Drome        KR.......LVEN..-KLELRIDKCEFM....QSSIKYLGFII
Micropia_Drome    LK.......RAAE..FGLKIKWKKCNFM....QRRIHFLGHII
MX65_Myxxa        AR.......YVQE..EGFEVNREKTRVQr..rGGAQRVTGVTV
Neptune_Fr        FR.......EFVE.tLNSHDPSIKLKTEi.nkH-SINFLDTTV
NeSL_Caeel        DN.......DCTP..LNLIFKPAKCASLl.deNTTYKYLGVQT
orf2_Calot        KT.......WLAE..MGLELNPNKTRIVa.sqEVGFNFLGFNV
Pao_Bmori         RR.......KHER..KPTSKTFWIDSEIs.stINERRWLPTKH
Pat_Panre         RA.......LFGK..LGVVLNNEKSSVT...pQREVKWLGVVF
Penelope1_Av      NR.......WHEK..LNFTLELESN---....-----------
Penelope1a_Av     NK.......WHKN..LRFTLEPESNNS-....---IAFLD---
Penelope2_Av      NK.......WHNN..IKFTVEKEKHNQ-....---IAFLDVL-
Penelope2a_Av     NQ.......LHTK..LKFTYETEKDFE-....---LPFLDVKV
Penelope3_Av      NS.......FDNS..IVFTFEEEKNNS-....---LPFLDINI
Penelope3a_Av     --.......----..-------------....-----------
Penelope3b_Av     NS.......FDVD..VQFTVEPEKENSL....----AFLDIL-
Penelope5a_Av     --.......----..LNNFHPSIKFTYEd.ekDDRLSFLDVQV
Penelope_Dv       VE.......NILK.eLNSFHKQIKFTMEl.ekDGKLPFLDSIV
pol_BAEVM         LQ.......ELGE..KGYRASAKKAQIC....QTKVTYLGYIL
pol_CERV          LR.......RCEK..LGIILSKKKAQLF....KEKINFLGLEI
pol_HTLV2         LQ.......ALTT..HGLPISQEKTQQT....PGQIRFLGQVI
Poseidon_Tn       VE.......KFTT.hLNQTDNFVKFTREd.vkGDSLAFLDCEI
pseudo_Shark      LE.......QFIH.fTNTFHPNLKFTWTi.snT-SLSFLDLSV
R1_Dromr          VK.......FLSS..VGLTLNADKCFTIs.ik-----------
R2_Drome          LD.......FLSI..VGLKLNADKCFTVl.krTDEWKYLGINF
R4_Av             ES.......ISTA..INMKMNTKKCAVA....-----------
R9_4_Av           TE.......FFKE..RGLNVNPSKCMSI....-----------
R9_Av             TK.......FFKE..RGLNVNPSKCMSI....-----------
R9a_Av            TK.......FLDE..RGLQVNAKKCMSI....-----------
RTE1_Av           RT.......AAEQ..SGLMLNINKTKTM....-----------
RTE2_Av           EK.......VTQQ..YGLTMSIKKTCVM....-----------
RTE3_Av           ST.......ESTK..MGLSLNVKKSECMs.isKNKI-------
RTE4_Av           AE.......WASN..VGLQVNIKKTQLLt.nq-----------
RTE_BovB_Av       KE.......ESAA..AGLKLNMKKTFVM...t-----------
SART1_Bommo       VA.......RIRK..LGLEVALHKSEA-....-----------
SLACS_Trybg       AE.......AMEA..LGIVNNADKTEVLr.ttQVMEHILGQPM
Soliton1_Av       IN.......YSAK..WKQPINYSKTYWT....-----------
Soliton2_Av       AD.......YSKK..WKQPINLAKTVVQ....-----------
Soliton3_Av       SE.......YSRK..WNQPVNVQKTVM-....-----------
Soliton4_Av       ME.......YAEK..WKQPLNVRKTV--....-----------
Soliton5_Av       --.......----..-------------....-----------
Soliton6_Av       ET.......YADN..NLLPVNINKTKAM....-----------
Soliton6a_Av      EK.......YSDN..IILPVNIQKTK--....-----------
Soliton6b_Av      SS.......FSKN..YLLPVNVKKTKAM....-----------
Soliton7_Av       --.......----..-------------....-----------
Soliton8_Av       --.......----..-------------....-----------
Soliton9a_Av      --.......----..-------------....-----------
Soliton9b_Av      --.......----..-------------....-----------
Ta11_Arath        RL.......YGEA..SGQQLNPDKSSVMs.irNTIKVSLGIHK
Tad1_Neuro        SE.......WAGA..RGMEFEATKTELMl.qpTESTRFLGVWL
TelKA1_Av         FE.......ALRS..ANLTLKTSKCHFC....RRETKYLGHII
TelKA1a_Av        FQ.......ALKA..ANLTLKSSKCQFC....RREMRYLGHVI
TelKA2_Av         FD.......ALRN..AKLTLKASKCHFC....RNEIKYLGHII
TelKA3a_Av        FT.......ALTD..ANLALKASKCNFC....LPEIKYLGHLV
TelKA3b_Av        FT.......ALSD..ANLTLKASKCNFC....LPEIKYLGHLV
TelKA4_Av         LQ.......QIQQ..SGLTLKIDKCHFC....KTHLKYLGHIV
TERT1_Calb        SG.......KILE.sYGAFVNKDKTVVVt.ttKTSIDFVGLEV
TERT_Giain        DH.......GAYF.rLSCFTKPHKN---f.apIATLDCS-REP
TERT_Ratno        VH.......GVPE..YGCMINLQKTVVNl.paHCLFPWCGLLL
TERT_Schpo        LR.......GFEK..HNFSTSLEKTVINn.esKKRMPFFGFSV
Tf2_Schpo         LQ.......KLKN..ANLIINQAKCEFH....QSQVKFIGYHI
Tnt1_Tobac        KG.......DLSK..----SFDMKDLG-....-PAQQILGMKI
TRAS1_Bommo       QA.......WGVR..NKLKFAPHKTCAMt..i-----------
TRS1_Trybr        LQ.......WSKE..YFMSVNVAKTKGTi.gaDRTPKLLGVTF
Tx1_Av            EL.......YSQA..SGAKVNSSKTEILw..i-----------
Ty3_Caeel         LT.......RIRK..SGMKLRASKCHIA....KKEVEYLGHKV
Ty3_Yeast         LE.......RLKN..ENLIVKKKKCKFA....SEETEFLGYSI
Vesta1a_Av        LT.......ALQA..KNLVLNPPKCVFA....VQEIDYLGHTV
Vesta1b_Av        LN.......ALQM..KNLILNPPKCVFA....ADEIDYLGHTI
Vesta2_Av         LY.......VLSK..YNFQLNPPKCKFF....HRKIDYLSHI-
Vesta3_Av         LN.......ALKL..HNLTLNPAKCELA....KEQIEYLGHVV
Vesta4a_Av        FS.......TLAD..AKLVLNVAKCELA....VEKVVVLGHTI
Vesta4b_Av        FT.......IFNI..NKLVLSPTKCEIA....VTKVEFLGHIV
Vesta5_Av         LA.......ILNK..HKFQLNPPKCEVF....RTNIDYLGHTI
Vesta6a_Av        FQ.......ILQD..HNFTLNPKKCSIA....KQSIEFLSHTI
Vesta6b_Av        LS.......TLHN..ANFQVSPSKCSIA....VETIEFLSHI-
Vesta6c_Av        LS.......ILNN..AHFKVSPSKCTIA....ARKIEFLGHVV
Vesta7_Av         LL.......VLAK..AKLQVNPHKCSFA....KSSIDYLGHTV
Vesta_Pr          FA.......ALQT..RNFVLNPPKCELL....VSQINYLGHTI
YM40_Marpo        ST.......FLQE.kLKLSLQAEKTRITn.lsRSEALFLGTLI
Zepp_Chlvu        GL.......HCAA..TGARLQRSKSQALa.asSDGVKHLGIPL
Rs_AK11|g1345.t1  --.......----..-------------....-----------
Rs_AK11|g1707.t1  DH.......FETS..ISYQINIQIKEI-....----RYL----
Rs_AK11|g1716.t1  --.......---R..ANKKDPNIRISYC...iQSKIDFLDVTV
Rs_AK11|g2082.t1  --.......----..-------------....-----------
Rs_AK11|g2341.t1  LQ.......QIQE..SGLTLHLSKCQFC....KTRLRYLGHIV
Rs_AK11|g2527.t1  --.......----..-------------....-----------
Rs_AK11|g2816.t1  LS.......KLLE..FGFRCNPEKCLFF....QDEVSYLGFII
Rs_AK11|g3047.t1  EK.......ITQQ..FGLTMSVKKTCIMt..lQ----------
Rs_AK11|g3933.t1  --.......----..-------------....-----------
Rs_AK11|g3988.t1  RV.......AAGE..AGLLMNAKKTKTL....-----------
Rs_AK11|g4115.t1  --.......----..-------------....-----------
Rs_AK11|g4856.t1  FS.......ILYN..ANLQLNPQKCSLI....KSEINYLGHTI
Rs_AK11|g4859.t1  NH.......MLGE..ANSRHPNIKLVR-....--QMPFLDVL-
Rs_AK11|g5031.t1  AN.......YSKK..WKQPVNVSKTVAQi..fH----------
Rs_AK11|g5789.t1  LK.......EVER..WNKFDENINLSAN...iGSTVNFLDLN-
Rs_AK11|g5797.t1  --.......----..-------------....-----------
Rs_AK11|g6037.t1  E-.......----..-------------....-----------
Rs_AK11|g6378.t1  --.......----..-------------....-----------
Rs_AK11|g6549.t1  LH.......YTNT..WYQHLNLKKSEYVv..yH----------
Rs_AK11|g7002.t1  --.......----..-------------....-----------
Rs_AK11|g7178.t1  --.......----..-------------....-----------
Rs_AK11|g7537.t1  EY.......YSCL..TDQPINLNKTEAM...fT----------
Rs_AK11|g8095.t1  NE.......FHPN..IKLEANIGSCVSV....-----------
Rs_AK11|g8131.t1  --.......----..-------------....-----------
Rs_AK11|g8303.t1  EK.......ITQK..FGLTMSFKKTCIM....-----------
Rs_AK11|g8671.t1  ES.......WCKP..WKLKLQPTKTEMV....-----------
Rs_AK11|g8910.t1  --.......----..-------------....-----------
Rs_AK11|g8974.t1  EN.......FSDD..YILPVNVSKTKAMl..iH----------
Rs_AK11|g9104.t1  CT.......ILKD..ARFPLNPDKCEIV....QTQTDYLG---
Rs_AK11|g9230.t1  NT.......LDSN..IQLK---------....-----------
Rs_AK11|g9305.t1  EK.......FADD..YILPVNVSKTKAM...vI----------
Rs_AK11|g9515.t1  --.......----..-------------....-----------
Rs_AK11|g9674.t1  AD.......YSEK..WKQPINFSKTVVQi..fHS---------
Rs_AK11|g9920.t1  LH.......YTNT..WHQTLNPKKSEYVa..yHNS--------
Rs_AK11|g10186.t1 KY.......YCTL..TAQPINYNKTQAL....-----------
Rs_AK11|g10353.t1 --.......----..-------------....-----------
Rs_AK11|g10569.t1 DQ.......ILDE..ANNFHPNIKLVRQ...iGRSVPFLDV--
Rs_AK11|g10714.t1 QH.......KDSN..IKITLTTAETV--....----HFLDV--
Rs_AK11|g10824.t1 SE.......ESIK..MGLSLNVKKSECM...sI----------
Rs_AK11|g10923.t1 CH.......VLHE..SNFKLNYNKCSFF....QQEISFLGYTI
Rs_AK11|g10925.t1 EK.......YAEN..NLLPVNIKKTKAA....-----------
Rs_AK11|g11157.t1 --.......----..-------------....-----------
Rs_AK11|g11189.t1 --.......----..-------------....-----------
Rs_AK11|g11755.t1 --.......----..-------------....-----------
Rs_AK11|g11846.t1 ND.......FHPN..IKLEANIGSCFS-....-----FLDL--
Rs_AK11|g12463.t1 LK.......EVDR..WNKFDENIKLSAN...iGSIVNFLDLN-
Rs_AK11|g12719.t1 QQ.......ILPS..-------------....-----------
Rs_AK11|g12733.t1 EK.......YANN..MLLPVNVNKTKAL....-----------
Rs_AK11|g12812.t1 HS.......RVQNpiVEIYMEGKKLEVV....-KEFKYLGL--
Rs_AK11|g13011.t1 --.......----..-------------....-----------
Rs_AK11|g13522.t1 AY.......DSKK..WKQSVNFSKTVVQv..fH----------
Rs_AK11|g14141.t1 KM.......VFKN..LNIPSSPSKTI-C...pVTSLEYL----
Rs_AK11|g14334.t1 NT.......WHPN..IKLEYKIGKS---....---LPFLDV--
Rs_AK11|g14588.t1 DY.......YSCL..TDQPINFNKTKAM...fS----------
Rs_AK11|g14859.t1 NT.......WHPN..IKLDYK-------....-----------
Rs_AK11|g15358.t1 --.......----..-------------....-----------
Rs_AK11|g15445.t1 EY.......YSYL..TDQPINTYKTQAL....-----------
Rs_AK11|g15643.t1 FS.......VLYN..ANLQLNPQKDSLF....KDEINYLGHTI
Rs_AK11|g15741.t1 SN.......QIER..WNQFDENIKLSEH...iGSNADFLDLHI
Rs_AK11|g15841.t1 --.......----..-------------....-----------
Rs_AK11|g15843.t1 --.......----..-------------....-----------
Rs_AK11|g15933.t1 IK.......RLDE..ANNKDPNIKITYA...vQSAVDFLDVA-
Rs_AK11|g15978.t1 --.......----..-------------....-----------
Rs_AK11|g16044.t1 SQ.......YSYD..YILPVNIDKTNAL....-----------
Rs_AK11|g16410.t1 --.......----..-------------....-----------
Rs_AK11|g16814.t1 --.......----..-------------....-----------
Rs_AK11|g16892.t1 VN.......YWNK..LDININ-------....-----------
Rs_AK11|g17105.t1 ID.......YSKS..WKQPINFNKTHWMl..fN----------
Rs_AK11|g17282.t1 AD.......QL--..-------------....-----------
Rs_AK11|g17499.t1 CS.......LLQE..ANFKLNVNKCEVA....RSEILFLGHLI
Rs_AK11|g17593.t1 AN.......YSKK..WKQPVNVSKTVAQ....-----------
Rs_AK11|g17655.t1 --.......----..-------------....-----------
Rs_AK11|g17740.t1 --.......----..-------------....-----------
Rs_AK11|g17898.t1 LG.......ALQQ..AHVKLNPNKCILA....RKQLDYLGFRI
Rs_AK11|g18194.t1 TS.......ISKD..INMELNVKKCAVA....-----------
Rs_AK11|g18197.t1 AS.......ISRD..MNMQLNAKKCAVA....-----------
Rs_AK11|g18832.t1 --.......----..-------------....-----------
Rs_AK11|g19222.t1 --.......----..-------------....-----------
Rs_AK11|g19402.t1 NT.......CHPN..IKLDYKIGKS---....---LPFLDVQ-
Rs_AK11|g19523.t1 KK.......YSYA..SGGKTNDTKTVIF....-----------
Rs_AK11|g19580.t1 NK.......FHPN..IKLQAN-------....-----------
Rs_AK11|g19589.t1 --.......--DR..WNKFDENINLSAN...iGSIVNFLDLS-
Rs_AK11|g19947.t1 --.......----..-------------....-----------
Rs_AK11|g20013.t1 NK.......YHVN..IKLTHEIGSCVS-....-----FLDVQI
Rs_AK11|g20206.t1 IE.......YLEK.eAKKILNQLKNLR-....-----------
Rs_AK11|g20326.t1 --.......----..-------------....-----------
Rs_AK11|g20342.t1 --.......----..-------------....-----------
Rs_AK11|g20349.t1 EK.......EG--..-------------....-----------
Rs_AK11|g20458.t1 AK.......YADD..NLLPVNINKTKAL....-----------
Rs_AK11|g20460.t1 --.......----..-------------....-----------
Rs_AK11|g20473.t1 FK.......QIHR..WNHFDENIKLSEN...iGSNVDFLDLHI
Rs_AK11|g20586.t1 --.......----..-------------....-----------
Rs_AK11|g20655.t1 --.......----..-------------....-----------
Rs_AK11|g20741.t1 LN.......VLNN..HRFQLNPIKCSKI....KNKIDYLGHSI
Rs_AK11|g20970.t1 --.......----..-------------....-----------
Rs_AK11|g21306.t1 CA.......LLHE..SNFK---------....-----------
Rs_AK11|g21325.t1 LS.......LLQY..ANFRLNSTKCEFM....QRQIKFLGHM-
Rs_AK11|g21332.t1 NE.......LNEA..IKF----------....-----------
Rs_AK11|g21389.t1 LS.......VLDK..ANFQVNPDKCNIA....VREINFLSHTI
Rs_AK11|g21392.t1 ES.......WCKS..WKLKLQPTKTEMI....-----------
Rs_AK11|g21393.t1 --.......----..-------------....-----------
Rs_AK11|g21405.t1 NT.......WHPN..IKLEYKIG-----....-----------
Rs_AK11|g21409.t1 DN.......AARK.dVNIKIKYKISQTT....----EFLDMSI
Rs_AK11|g21467.t1 NK.......KDPN..LAITWEGGKTV--....----DYLDV--
Rs_AK11|g21605.t1 LS.......ILAK..ANFQVNPDKCCIA....VQEIDFLSHTI
Rs_AK11|g21716.t1 --.......----..-------------....-----------
Rs_AK11|g21809.t1 RV.......AAEE..AALIMNTKKTKTL....-----------
Rs_AK11|g21810.t1 --.......----..-------------....-----------
Rs_AK11|g21882.t1 NN.......FHPN..IKLMRQIG-----....-RSVPFLDV--
Rs_AK11|g21909.t1 KT.......AAEK..AGHILNINKTKTM....-----------
Rs_AK11|g22088.t1 --.......----..-------------....-----------
Rs_AK11|g22149.t1 DQ.......MLDE..ANNFHPNIKLVRQ....IGSVPFLDVL-
Rs_AK11|g22186.t1 --.......----..-------------....-----------
Rs_AK11|g22213.t1 NT.......WHPN..IKLEYKIGKS---....---LPFLDI--
Rs_AK11|g22253.t1 AN.......YVES..NHQPVNNKKTEFViyhsS----------
Rs_AK11|g22265.t1 AK.......KDPN..IEITYCIASC---....---IDFLDV--
Rs_AK11|g22358.t1 NE.......ASTR..VGLKINRAKTQAM...kN----------
Rs_AK11|g22382.t1 YQ.......YHPC..IKFSYEEE-----....-----------
Rs_AK11|g22753.t1 NK.......FDLN..IKLK---------....-----------
Rs_AK11|g22811.t1 --.......----..-------------....-----------
Rs_AK11|g22812.t1 --.......----..-------------....-----------
Rs_AK11|g22879.t1 DY.......YSCL..SDQPINFNKTKAM...fS----------
Rs_AK11|g22898.t1 NG.......WHPN..IKLESNIG-----....-SSVPFLDI--
Rs_AK11|g22899.t1 RA.......AAGQ..AGLAMNTEKTKTL....-----------
Rs_AK11|g22913.t1 DK.......ENNK.nVNIKINYQIG---....-ISVDFLDVTI
Rs_AK11|g22982.t1 KE.......WLDF..ANQFHPNIKLTYT...iGQCLPFLDVLI
Rs_AK11|g23028.t1 LQ.......LLRE..NQLYVNGTKCQFN....VDQINFLGYVI
Rs_AK11|g23076.t1 IT.......YTTM..WKQPINFEKTQWTl..fH----------
Rs_AK11|g23125.t1 LK.......QIER..WNKFDENIKLSAN...iGSAVNFLDLN-
Rs_AK11|g23260.t1 NE.......YHTN..IKLTSE-------....-----------
Rs_AK11|g23502.t1 LN.......YAEK..WHQPLNPNKTEFV....-----------
Rs_AK11|g23503.t1 --.......----..-------------....-----------
Rs_AK11|g23564.t1 FQ.......ALQS..ANLTLKASKCQFC....RREMRYLGHII
Rs_AK11|g23612.t1 DR.......W---..-------------....-----------
Rs_AK11|g23683.t1 CQ.......ALNN..SNFKLNNNKCSFF....QNDISFLGHKI
Rs_AK11|g23747.t1 --.......----..-------------....-----------
Rs_AK11|g23777.t1 EF.......YSIL..SVQPINYAKTQAM...fS----------
Rs_AK11|g24106.t1 NK.......KNPN..IGIKWEGGKTV--....----EYLDV--
Rs_AK11|g24108.t1 NK.......WHKN..IRFTKEEEIDE--....--KLAFLDVL-
Rs_AK11|g24124.t1 FL.......ALAD..ANLTLKASKCHFC....RREMKFLGHVI
Rs_AK11|g24181.t1 ND.......KDVN..IKINYQIGKS---....---VDFLDITI
Rs_AK11|g24236.t1 EK.......FAYD..HNLPVNTKKTKAMl..iH----------
Rs_AK11|g24265.t1 NT.......WHPN..IKL----------....-----------
Rs_AK11|g24294.t1 CA.......LLHE..SNFKLNVNKCEVA....RSEILFLGHVI
Rs_AK11|g24296.t1 EL.......YNNA..SGGKTNKDKTIIF....-----------
Rs_AK11|g24395.t1 --.......----..-------------....-----------
Rs_AK11|g24421.t1 --.......----..-------------....-----------
Rs_AK11|g24465.t1 FL.......ALVG..ANLTLKASKCNFC....RREMKLL----
Rs_AK11|g24466.t1 LK.......EVDK..WKKFDENIKLSAS...iGPTINFLDLQI
Rs_AK11|g24648.t1 NT.......WHPN..IKLDY--------....-----------
Rs_AK11|g24694.t1 EK.......AQQK.dLNIKINPNMQES-....---VQFLEIT-
Rs_AK11|g24734.t1 EE.......YADV..MILPVNVNKTKAL....-----------
Rs_AK11|g24781.t1 IK.......YSIK..WKQPINFSKTNWIl..fH----------
Rs_AK11|g24827.t1 NS.......WHPN..IKLEYKVSKS---....---LPFLDV--
Rs_AK11|g24854.t1 --.......----..-------------....-----------
Rs_AK11|g24944.t1 EK.......FADN..LILPVNVDKTKSL....-----------
Rs_AK11|g24986.t1 EY.......YSCL..ADQHLNRTKTEAM...fS----------
Rs_AK11|g24987.t1 NE.......FHPN..IKLEATIGSCVS-....-----FLDL--
Rs_AK11|g25070.t1 LA.......ILNK..HQFQLNPHKCELA....RTTIDYLGHTI
Rs_AK11|g25167.t1 LN.......GLKL..HNLTLNSMKCQIA....QQTIAYLGHAI
Rs_AK11|g25226.t1 LN.......YAND..WHLPLNPNKIELVn..yH----------
Rs_AK11|g25294.t1 NT.......WHPN..IKLDYK-------....-----------
Rs_AK11|g25295.t1 NN.......FDEN..INLSANIGST---....---VNFLDLSI
Rs_AK11|g25378.t1 --.......----..-------------....-----------
Rs_AK11|g25406.t1 NT.......WHPN..IKLDYK-------....-----------
Rs_AK11|g25504.t1 LA.......ILNK..HKFQLNPQKCELA....RTMINYLGHTI
Rs_AK11|g25516.t1 QS.......WCKS..WKLKLQPTKTELV....-----------
Rs_AK11|g25536.t1 --.......----..-------------....-----------
Rs_AK11|g25537.t1 NN.......FHPN..-------IKLVRQ...iGRNVPFLD---
Rs_AK11|g25622.t1 LA.......ILNK..HKFQLNPQKCELA....HTMINYLGHTI
Rs_AK11|g25717.t1 EK.......VTQE..YGLSMNVKKTCIMt..lK----------
Rs_AK11|g25720.t1 FS.......ALQD..KNLVLNPLKCELA....VKQIDYLGHTI
Rs_AK11|g25731.t1 EQ.......YADN..NHQPVSKNKMEFVv..fHKSV-------
Rs_AK11|g25801.t1 SK.......CHPS..IQFTSEEEDPTTL....--TLPFLDVL-
Rs_AK11|g25851.t1 DQ.......MLDE..ANNFHPNIKLGRQ...iGRSVPFLDVL-
Rs_AK11|g25854.t1 --.......---E..ANLFHPNIKLVRQ...iSRNVSFLDI--
Rs_AK11|g25899.t1 QH.......KDPN..IKIT-------PT...tAQTIHFLDV--
Rs_AK11|g25916.t1 LL.......ALQA..KNLVLNPPKCELV....AKQIDYLGHSI
Rs_AK11|g25918.t1 --.......----..-------------....-----------
Rs_AK11|g26022.t1 --.......----..-NFQLNPSKYSMF....RQQIDYLSHTI
Rs_AK11|g26238.t1 LS.......VLNQ..ANFQFNPPKCAFV....PSEIDYLGHTI
Rs_AK11|g26240.t1 LN.......ALNN..HNFKLNLSKCALV....YERIEYLGHEI
Rs_AK11|g26289.t1 QN.......WCNA..WKLTIQPRKTELL....-----------
Rs_AK11|g26328.t1 --.......----..-------------....-----------
Rs_AK11|g26370.t1 NK.......FDIN..I------------....-----------
Rs_AK11|g26374.t1 NA.......FHPN..IKLEANIGSCVS-....-----FLDLL-
Rs_AK11|g26416.t1 QA.......LLEK..EDKKDPNIRINYT...iQQSVEFLDV--
Rs_AK11|g26439.t1 --.......----..-------------....-----------
Rs_AK11|g26486.t1 CT.......MLKN..ARFRLNPEKCEIA....QTQTDYLGHNV
Rs_AK11|g26544.t1 KV.......AAEE..AGLLINTKKTKTL....-----------
Rs_AK11|g26680.t1 NA.......WHPN..IKLEYKIGKS---....---LPFLDI--
Rs_AK11|g26696.t1 EK.......ITQQ..FGLTMSVKKTCIMt..lQ----------
Rs_AK11|g26698.t1 CS.......LLQE..ANFKLNVNKCEIA....RSEILFLGHLI
Rs_AK11|g26734.t1 NE.......KDHN..IKIT---------....-----------
Rs_AK11|g26798.t1 ES.......WCKS..WKLKLQPTKTEMI....-----------
Rs_AK11|g26819.t1 SL.......CHPS..IKFTIEKENLESN....--SIPFLDAL-
Rs_AK11|g26823.t1 --.......----..-------------....-----------
Rs_AK11|g26856.t1 EQ.......VTQQ..FGLTMSVKKTCVMs..lK----------
Rs_AK11|g26887.t1 NS.......FDVD..IQFTVETEKNNS-....---ISFLDILI
Rs_AK11|g26962.t1 CT.......ILKN..ARFRLNPDKCEIA....RTQTDYLGHNI
Rs_AK11|g26975.t1 LK.......EVDR..WNQFDPNIQLSAN...iGSSINFLDLHI
Rs_AK11|g26987.t1 --.......----..-NNFHPNIKLVRQ...iGRSVPFLDVL-
Rs_AK11|g27063.t1 EK.......FAAD..HILPINVPKTKLM...lI----------
Rs_AK11|g27076.t1 AS.......YSKL..DGIQ---------....-----------
Rs_AK11|g27114.t1 LS.......ILSQ..HNFQLNPSKCSIF....RQQIDYLSHTI
Rs_AK11|g27154.t1 NN.......FHPS..IKFTYKI------....-----------
Rs_AK11|g27161.t1 DQ.......MLDE..ANNFHPNIKLVRQ...iGRSVPFLDVLI
Rs_AK11|g27515.t1 --.......----..-------------....-----------
Rs_AK11|g27529.t1 --.......----..-------------....-----------
Rs_AK11|g27554.t1 --.......----..-------------....-----------
Rs_AK11|g27566.t1 EK.......WCKA..WKLKLQPTKTELV....-----------
Rs_AK11|g27571.t1 LQ.......RIQA..SGLTLHLSKCQFC....KTKLRYLGHVV
Rs_AK11|g27598.t1 --.......----..-------------....-----------
Rs_AK11|g27651.t1 --.......----..-------------....-----------
Rs_AK11|g27659.t1 NK.......WHKN..LKFTIAMEPDNT-....---IPFLDVL-
Rs_AK11|g27726.t1 EF.......YSIL..SVQPINYEKTVG-....-----------
Rs_AK11|g27731.t1 NT.......WHTN..IKLECKISKS---....---LPFLDI--
Rs_AK11|g27824.t1 LT.......RLNT..ANFRLNIDKCKIA....QSTIKFLGHQI
Rs_AK11|g27843.t1 NN.......FHPN..IKLNSN-------....-----------
Rs_AK11|g27846.t1 NS.......HHKD..IQFTSVEEQN---....-DELPFLDVL-
Rs_AK11|g27862.t1 --.......----..-------------....-----------
Rs_AK11|g27889.t1 --.......----..-------------....-----------
Rs_AK11|g27996.t1 RV.......ATEK..VGLLMNTKKTKIL....-----------
Rs_AK11|g28003.t1 RV.......AAEE..AGLLMNTKKTKTL....-----------
Rs_AK11|g28022.t1 IT.......FLEA..RGLAINPAKS---....-----------
Rs_AK11|g28064.t1 EQ.......TTHE..FGLTMSVKKTCIM....--S--------
Rs_AK11|g28226.t1 EY.......YSLL..AVQPTNFAKTEAL....-----------
Rs_AK11|g28414.t1 --.......----..-------------....-----------
Rs_AK11|g28424.t1 --.......----..-------------....-----------
Rs_AK11|g28428.t1 EE.......GRAK..V------------....-----------
Rs_AK11|g28489.t1 KE.......WLDF..ANQFHPNIKLTYT...iGQCLPFLDVLI
Rs_AK11|g28502.t1 FS.......ILYN..ANLQLNPQKCSLI....KSEINYLGHTI
Rs_AK11|g28522.t1 LS.......ALKE..KNLVLNPPKCVFA....TNKIDYLGHTV
Rs_AK11|g28562.t1 ER.......RLTE..LNEKDPNIKITWE...gGKAVDYLDVT-
Rs_AK11|g28576.t1 EK.......YAEN..NLLPVNIKKTKAV....-----------
Rs_AK11|g28656.t1 LA.......ILNK..YNFQLNPQKYEVA....KTSIDYLGHTI
Rs_AK11|g28713.t1 --.......----..-------------....-----------
Rs_AK11|g28780.t1 EN.......VTQA..YGLTMSVKKTCVMs..mQ----------
Rs_AK11|g28799.t1 --.......----..-------------....-----------
Rs_AK11|g28834.t1 ND.......FHAN..IKLEANMGSCVS-....-----FLDL--
Rs_AK11|g28835.t1 KK.......YSHA..SGGKTNDTKTVIF....-----------
Rs_AK11|g28933.t1 NK.......WHKN..----IRFAKEEEI....DGKLAFLDVL-
Rs_AK11|g29002.t1 NN.......FHPS..IKFTYKIE-----....-----------
Rs_AK11|g29096.t1 QQ.......QLKK.mMNKDINIKITYEI....NTSVNFLDITI
Rs_AK11|g29101.t1 --.......-MNK.dINIKINYEIN---....-TSVNFLDLTI
Rs_AK11|g29103.t1 CQ.......VLHA..SNFKLNSNKCAFF....QHEITFLGHKI
Rs_AK11|g29129.t1 GQ.......MLDE..ANQFHPNIKLVRQ...iGRSVSFLD---
Rs_AK11|g29151.t1 FE.......TLAK..EKLLLNASKCELA....VQRVVVIGHKV
Rs_AK11|g29166.t1 CG.......ILKN..ARFRLNPEKCEIA....R----------
Rs_AK11|g29350.t1 NF.......FHPP..MKFTYKVEKDNE-....---LEFLEVK-
Rs_AK11|g29389.t1 NT.......WHPN..IKLDYKISNS---....---LPFLDV--
Rs_AK11|g29453.t1 --.......----..-------------....-----------
Rs_AK11|g29531.t1 GT.......ILKN..ARFRLNQEKCEIA....QTQTDYLGHNI
Rs_AK11|g29544.t1 AA.......YAKK..WKQPINVQKTVAQ....-----------
Rs_AK11|g29548.t1 --.......----..-------------....-----------
Rs_AK11|g29557.t1 NT.......WHTN..IKLEYKISKS---....---LPFLDV--
Rs_AK11|g29597.t1 LA.......ILNK..HKFQLNPPKCEIF....RTSIDYLGHTI
Rs_AK11|g29609.t1 NK.......FDEN..INLSANIGST---....---VNFLDLN-
Rs_AK11|g29651.t1 NK.......WHHN..IKFTSE-------....-----------
Rs_AK11|g29706.t1 CG.......ILKN..ARFRLNPEKCEIA....RTQTDYLGHQI
Rs_AK11|g29723.t1 EQ.......VTQQ..FGLTMSVKKTCVMs..lK----------
Rs_AK11|g29792.t1 AA.......YAKK..WKQPINVQKTVAQ....-----------
Rs_AK11|g29797.t1 --.......----..-------------....-----------
Rs_AK11|g29851.t1 LK.......RLSE..FGFTYNPEKCLFF....QDEVSYLGFII
Rs_AK11|g29891.t1 --.......----..-------------....-----------
Rs_AK11|g29931.t1 FE.......TLAK..DKLVLNASKCELA....VQRVVVLGHQV
Rs_AK11|g29991.t1 LS.......ALQT..KNLVLNPPKCVLA....ANQIDYLGHTI
Rs_AK11|g30005.t1 --.......----..-------------....-----------
Rs_AK11|g30041.t1 --.......----..-NNFHPNIKLVRQ...iGRSVPFLDVL-
Rs_AK11|g30094.t1 --.......----..-------------....-----------
Rs_AK11|g30097.t1 --.......----..-------------....-----------
Rs_AK11|g30128.t1 AK.......YADD..NLLPVNINKTKAL....-----------
Rs_AK11|g30142.t1 FS.......ALHD..KNLLLNPPKCELA....VQRINYLGHTI
Rs_AK11|g30143.t1 FQ.......ALQS..ANLTLKASKCQFC....RREMRYLGHII
Rs_AK11|g30144.t1 NT.......WHPN..IKLEYKISKS---....---LPFLDV--
Rs_AK11|g30200.t1 LQ.......QIQQ..SGLTLKIDKCHFC....K----------
Rs_AK11|g30211.t1 NT.......WHPN..IKLDY--------....-----------
Rs_AK11|g30269.t1 NT.......FHPS..IKFTTEPEANNT-....---IPFLDVLV
Rs_AK11|g30296.t1 --.......----..-------------....-----------
Rs_AK11|g30319.t1 --.......----..-------------....-----------
Rs_AK11|g30338.t1 --.......----..-------------....-----------
Rs_AK11|g30378.t1 NK.......WHKN..IKFTLQNEEDD--....--EIAFLDVL-
Rs_AK11|g30395.t1 LS.......ILAK..ANFQVNPDKCSIA....VQEIDFLSHRI
Rs_AK11|g30454.t1 NT.......WHPN..IKLEYKISKS---....---LPFLDI--
Rs_AK11|g30463.t1 NN.......IKGT..IRFTYEYEKKN--....--KINFLDTTI
Rs_AK11|g30505.t1 --.......----..-------------....-----------
Rs_AK11|g30529.t1 --.......----..-------------....-----------
Rs_AK11|g30557.t1 SE.......ESIK..MGLSLNVKKSECM...sI----------
Rs_AK11|g30565.t1 CT.......ILKN..ARFRLNPEKCEIA....QTQTDYLGHNI
Rs_AK11|g30572.t1 --.......----..-------------....-----------
Rs_AK11|g30607.t1 NT.......FHPS..ISFTHEVERDGS-....---LSFLDV--
Rs_AK11|g30621.t1 EK.......FADD..NLLPVNVQKTKAL....-----------
Rs_AK11|g30635.t1 LN.......RLND..ANFRLNINKCQIA....QTAIDYLGHHI
Rs_AK11|g30680.t1 KE.......ESAA..AGLKLNMKKTFVM...tN----------
Rs_AK11|g30689.t1 NN.......FHPN..I-------KLVRQ...iGRSVPFLD---
Rs_AK11|g30705.t1 LS.......ILSQ..HNFQLNPSKCSIF....RQQIDYLSHTI
Rs_AK11|g30763.t1 NK.......QIGQ..WNTLDSNIQLKAQ...aGQSINFLDI--
Rs_AK11|g30767.t1 NT.......RLIE..ANQQDENIRLTHT...iSSKVEYLDVL-
Rs_AK11|g30863.t1 DK.......YVYD..LNKMRGTIKFTSEf.eqNDQINYLD---
Rs_AK11|g30864.t1 LK.......R---..-------------....-----------
Rs_AK11|g31008.t1 --.......----..-------------....-----------
Rs_AK11|g31042.t1 SK.......CHPS..IQFTSEEEDPVT-....-RTLPFLDV--
Rs_AK11|g31086.t1 NK.......FDEN..INLSANI------....GSIVNFLD---
Rs_AK11|g31130.t1 EQ.......YADN..NHQPVNKNKMEFV....-----------
Rs_AK11|g31152.t1 EQ.......YADN..NHQPVNKNKMEFV....-----------
Rs_AK11|g31215.t1 --.......----..-------------....-----------
Rs_AK11|g31270.t1 FQ.......ALQS..ANLTLKASKCQFC....RREMRYLGHII
Rs_AK11|g31301.t1 NK.......FDEN..INLSANIGST---....---VNFLDLNI
Rs_AK11|g31341.t1 ES.......RLSE..LNKKDANLKITWE...gGKKVDYLDV--
Rs_AK11|g31383.t1 EN.......WCKS..WKLKLQATKTEMI....-----------
Rs_AK11|g31424.t1 --.......----..-------------....-----------
Rs_AK11|g31455.t1 NT.......WHPN..IKLEYKISKS---....---LPFLDV--
Rs_AK11|g31462.t1 NT.......WHPN..IKLDY--------....-----------
Rs_AK11|g31494.t1 NT.......WHPN..IKLDY--------....-----------
Rs_AK11|g31531.t1 CQ.......ALHT..SNFKLNYDKCSFF....NQEITFLGHKI
Rs_AK11|g31585.t1 --.......----..-------------....-----------
Rs_AK11|g31594.t1 ND.......LHPN..IKL----------....-----------
Rs_AK11|g31635.t1 IK.......YSTT..WKQEINLKKTYWTl..fH----------
Rs_AK11|g31681.t1 NT.......WHPN..IKLEYKINKS---....---LPFLDV--
Rs_AK11|g31754.t1 CT.......ILKN..ARFRLNPEKCEIA....QTQTDYLGHRI
Rs_AK11|g31780.t1 LS.......ILAK..ANFQVNPDKCSIA....VQEIDFLSHTI
Rs_AK11|g31791.t1 KE.......WLDF..TNQFHPNIKLTYT...iSQCLPFLDVLI
Rs_AK11|g31838.t1 FQ.......ALQA..ANLTLKAAKCQFC....RREMRYLRH--
Rs_AK11|g31851.t1 NG.......FHPS..MKFTYKVEKDNE-....---LEFLEVK-
Rs_AK11|g31854.t1 EK.......CCKA..WKLKLQPIKTELV....-----------
Rs_AK11|g31858.t1 LN.......RLNY..ANFRLNVTKCQIA....RTSIDYLGHHI
Rs_AK11|g31860.t1 EK.......QIGR..WNKFDLDIKLKAE...vGYKTNFLDL--
Rs_AK11|g31902.t1 AK.......RASE..VGLQINITKTQ--....-----------
Rs_AK11|g31941.t1 LS.......ILDT..AHFKVSPPKCTIA....ANQIEFLGHII
Rs_AK11|g32036.t1 EY.......YSVL..SVQPINYKKTHAMw..tARAVSYL----
Rs_AK11|g32077.t1 LS.......ILAK..ANFQVNPDKCSVA....VQEIEFLSHTI
Rs_AK11|g32086.t1 --.......----..-------------....-----------
Rs_AK11|g32131.t1 LR.......VLDQ..HRFQLNPSKCSIM....NEKIDYLGYSI
Rs_AK11|g32162.t1 FE.......TLAK..DKLVLNASKCELA....VQRVVVIGHKV
Rs_AK11|g32683.t1 QH.......KDTN..IKITTTIAETV--....----HFLDV--
Rs_AK11|g32693.t1 RV.......AAEE..AGLIMNRKKTKTL....-----------
Rs_AK11|g32729.t1 TM.......AFKK..LNILLSPSKTI-G...pVASLEYLGII-
Rs_AK11|g32740.t1 FT.......YSKK..WKQPLNVSKTVVQl..fHT---------
Rs_AK11|g32848.t1 --.......----..-------------....-----------
Rs_AK11|g32893.t1 --.......----..-------------....-----------
Rs_AK11|g33006.t1 IS.......TLHK..ANFQVSPAKCSIA....VKKIEFLSHIV
Rs_AK11|g33124.t1 --.......----..-------------....-----------
Rs_AK11|g33132.t1 ND.......FHPN..IKLEANIGSCVS-....-----FLDL--
Rs_AK11|g33133.t1 NT.......WHPN..IKLDY--------....-----------
Rs_AK11|g33154.t1 CT.......ILKN..ARFRLNPEKCEIA....RTQTDYLGHNV
Rs_AK11|g33155.t1 FQ.......ALQS..ANLTLKASKCQFC....RREMRYLGHII
Rs_AK11|g33191.t1 LN.......RLND..ANFRLNINKCQIA....QTAIDYLGRHI
Rs_AK11|g33214.t1 LA.......ILNK..HKFQLNPQKCE--....-----------
Rs_AK11|g33226.t1 NS.......WHPN..IKLEYKISKS---....---LPFLDV--
Rs_AK11|g33271.t1 NT.......WHPN..IKLEYKIGKS---....---LPFLDV--
Rs_AK11|g33285.t1 NK.......WHRN..LCFTAEFEVKN--....--SIPFLDVR-
Rs_AK11|g33301.t1 NT.......WHPN..IKLDYK-------....-----------
Rs_AK11|g33345.t1 KE.......ESAA..AGLKLNMKKTFVM...tN----------
Rs_AK11|g33426.t1 LN.......RLND..ANFRLNVTKCQIA....RTSIDYLGHHI
Rs_AK11|g33431.t1 ES.......WCKS..WKLKLQPTKTEMI....-----------
Rs_AK11|g33481.t1 LS.......ILSS..HNLQLNSSKCFIL....HRQIDYLSHTV
Rs_AK11|g33503.t1 --.......----..-------------....-----------
Rs_AK11|g33534.t1 NN.......IEPK..IKFTLEIQKEN--....--KLPFLDVM-
Rs_AK11|g33606.t1 NT.......WHPN..IKLEYKIGKS---....---LPFLDV--
Rs_AK11|g33717.t1 LK.......QIER..WNKFDENINLSAN...iGSAVNFLDLN-
Rs_AK11|g33817.t1 LA.......ILNK..HKFQLNPPKCEIF....RTSIDYLGHTI
Rs_AK11|g33984.t1 NT.......WHPN..IKLDYKIGKS---....---LPFLDVQ-
Rs_AK11|g34065.t1 LN.......RLND..ANFRLNINKCQIA....RTAIDYLGHHI
Rs_AK11|g34214.t1 FA.......RSE-..-------------....-----------
Rs_AK11|g34293.t1 EK.......VTQE..YGLSMNVKKTCIM...tL----------
Rs_AK11|g34350.t1 EN.......----..-------------....-----------
Rs_AK11|g34364.t1 LS.......ILSK..HNFQLNPTKCSIF....QHRIDYLSHTI
Rs_AK11|g34367.t1 FS.......ALHD..KNLLLNPPKCELA....VQRINYLGH--
Rs_AK11|g34408.t1 N-.......----..-------------....-----------
Rs_AK11|g34533.t1 --.......----..-------------....-----------
Rs_AK11|g34634.t1 --.......----..-NNFHPNIKLVRQ...iGRSVPFLDVL-
Rs_AK11|g34727.t1 ND.......FHPN..IKLEANIGSCVS-....-----FLDL--
Rs_AK11|g34750.t1 LS.......VLDK..ANFQVNPDKCNIA....VREVNFLSH--
Rs_AK11|g34770.t1 FT.......VLNT..HQFTLNLAKCSTA....QQSIEFLSHTI
Rs_AK11|g34834.t1 LS.......----..-------------....-----------
Rs_AK11|g35144.t1 --.......----..-------------....-----------
Rs_AK11|g35306.t1 NE.......ASTR..VGLRINRAKTQAM....K----------
Rs_AK11|g35333.t1 --.......----..-------------....-----------
Rs_AK11|g35431.t1 SK.......QIDR..WNKFDVNIKLKTQ...vGYTTNFLDLKI
Rs_AK11|g35438.t1 --.......----..-------------....-----------
Rs_AK11|g35485.t1 --.......----..-------------....-----------
Rs_AK11|g35705.t1 CS.......LLHE..TNFKLNVDKCEIA....RTEILFLGHVV
Rs_AK11|g35905.t1 EK.......WCKA..WKLKLQPTKTELV....-----------
Rs_AK11|g35968.t1 EQ.......YADN..NHQPVNKNKTEFIv..yHKSIQ------
Rs_AK11|g36495.t1 LK.......QIDM..WNHVDENIKLSES....-----------
Rs_AK11|g36846.t1 NT.......WNPN..IKLD---------....-----------
Rs_AK11|g36950.t1 LE.......QIQQ..SGLTLKINKCQFC....KTHLKYLGHIV
Rs_AK11|g37018.t1 --.......----..-------------....-----------
Rs_AK11|g37049.t1 NE.......KDHN..IKIT---------....-----------
Rs_AK11|g37116.t1 --.......----..-------------....-----------
Rs_AK11|g37217.t1 --.......----..-------------....-----------
Rs_AK11|g37299.t1 TS.......EYHH..LNFDIHFGK----....-----------
Rs_AK11|g37391.t1 AN.......YSKK..WKQPVNVSKTVAQt..fH----------
Rs_AK11|g37395.t1 --.......----..-------------....-----------
Rs_AK11|g37634.t1 CK.......HL--..-------------....-----------
Rs_AK11|g37667.t1 FS.......RIKE..YGFHINQ------....-----------
Rs_AK11|g37681.t1 NN.......YHLN..IKLTREVGSCVS-....-----FLDVQI
Rs_AK11|g37876.t1 --.......----..-------------....-----------
Rs_AK11|g38187.t1 --.......----..-------------....-----------
Rs_AK11|g38218.t1 --.......----..-------------....-----------
Rs_AK11|g38313.t1 LS.......MLDK..ANFQVNPDKCNIA....VREINFLSHT-
Rs_AK11|g38420.t1 --.......----..-------------....-----------
Rs_AK11|g38459.t1 DQ.......MLDE..ANNFHPNIKLVRQ...iGRSVPFLDVLI
Rs_AK11|g38535.t1 --.......----..-------------....-----------
Rs_AK11|g38780.t1 --.......----..-------------....-----------
Rs_AK11|g38804.t1 --.......----..-------------....-----------
Rs_AK11|g38816.t1 TS.......EYHH..LNFDIHFGK----....-----------
Rs_AK11|g38860.t1 LS.......ILSS..HNLQLNSSKCFIL....HRQIDYLSHTI
Rs_AK11|g39077.t1 LQ.......QIQQ..SGLTLKIDKCHFC....KTQLKYLGHIV
Rs_AK11|g39148.t1 --.......----..-------------....-----------
Rs_AK11|g39180.t1 FD.......RLAN..AGLTLKASKCDFC....RRELKYLGHLI
Rs_AK11|g39214.t1 --.......----..-------------....-----------
Rs_AK11|g39236.t1 NN.......FRPS..ITFT---------....-----------
Rs_AK11|g39243.t1 NT.......WHPN..IKLDY--------....-----------
Rs_AK11|g39258.t1 EY.......YSVL..SVQPINYKKTHAM...wT----------
Rs_AK11|g39458.t1 NT.......WHPN..IKLE---------....-----------
Rs_AK11|g39576.t1 --.......----..-------------....-----------
Rs_AK11|g39831.t1 --.......----..-------------....-----------
Rs_AK11|g39849.t1 LK.......QIER..WNKFDENIKLSAN...iGSIVNFLDLSI
Rs_AK11|g39928.t1 --.......----..-------------....-----------
Rs_AK11|g40175.t1 LN.......RLND..ANFRLNINKCQIA....QTAIDYLGHHI
Rs_AK11|g40207.t1 NN.......FHPS..IKFTYKIE-----....-----------
Rs_AK11|g40218.t1 --.......----..-------------....-----------
Rs_AK11|g40427.t1 --.......----..-------------....-----------
Rs_AK11|g40438.t1 --.......----..-------------....-----------
Rs_AK11|g40599.t1 NT.......WHPN..IKLEYKIGKS---....---LPFLDV--
Rs_AK11|g40843.t1 NK.......QIDQ..WNTLDSNIQLKAQ...aGQSINFLDI--
Rs_AK11|g40951.t1 FD.......RLTN..AGLTLKASKCDFC....-----------
Rs_AK11|g40967.t1 --.......----..-------------....-----------
Rs_AK11|g41008.t1 CA.......LLHE..SNFKLNVDKCEIA....RTEILFLGHAI
Rs_AK11|g41028.t1 ER.......W---..-------------....-----------
Rs_AK11|g41167.t1 --.......----..-------------....-----------
Rs_AK11|g41272.t1 QN.......WCNA..WKLTIQPSKTELL....-----------
Rs_AK11|g41315.t1 FN.......TLKL..HNLTLNSMKCQIA....QQTIEYLGHVI
Rs_AK11|g41364.t1 NK.......QIDQ..WNTLDSNIQLKAQ...aGQSINFLDI--
Rs_AK11|g41531.t1 --.......----..-------------....-----------
Rs_AK11|g41573.t1 NT.......WNPN..IK-----------....-----------
Rs_AK11|g41686.t1 NT.......WHPN..IKL----------....-----------
Rs_AK11|g41716.t1 --.......----..-------------....-----------
Rs_AK11|g42078.t1 FN.......VLNT..HQFTLNPAKCSIA....QQSIEFLSHTI
Rs_AK11|g42376.t1 NT.......WN--..-------------....-----------
Rs_AK11|g42728.t1 CT.......ILKN..GRFRLNPEKCEIA....QTQTDYLGHRI
Rs_AK11|g42754.t1 LQ.......QIQQ..SG-----------....-----------
Rs_AK11|g43012.t1 --.......----..-------------....-----------
Rs_AK11|g43215.t1 LS.......ILSQ..HNFQLNPSKCSIF....QQQIDYLSHTI
Rs_AK11|g43255.t1 --.......----..-------------....-----------
Rs_AK11|g43401.t1 --.......----..-------------....-----------
Rs_AK11|g43729.t1 FS.......ILYN..ANLQLNPQKCSLI....KSEINYLGHTI
Rs_AK11|g45606.t1 --.......----..-------------....-----------
Rs_AK11|g45640.t1 --.......----..-------------....-----------
Rs_AK11|g46207.t1 --.......----..-------------....-----------
Rs_AK11|g46365.t1 --.......----..-------------....-----------
Rs_AK11|g46425.t1 LS.......ILAK..ANFQVNPDKCSIA....VQEIDFLSHRI
Rs_AK11|g46701.t1 LQ.......HIQQ..SGLTLKIDKCHFC....KTQLKYLGHIV
Rs_AK11|g46707.t1 --.......----..-------------....-----------
Rs_AK11|g47675.t1 --.......----..-------------....-----------
Rs_AK11|g47941.t1 --.......----..-------------....-----------
Rs_AK11|g48329.t1 --.......----..-------------....-----------
Rs_AK11|g49116.t1 --.......----..-------------....-----------
Rs_AK11|g49283.t1 --.......----..-------------....-----------
Rs_AK11|g49552.t1 --.......----..-------------....-----------
Rs_AK11|g50196.t1 LS.......ILAK..ANFQVNPDKCSVA....VQEIEFLSHTI
                                                             
