# Supplementary material for: Evolutionary dynamics of transposable elements in bdelloid rotifers
Source: eLife. 2021 Feb 5;10:e63194. doi: 10.7554/eLife.63194 (PMC7943196; doi:10.7554/eLife.63194)
Supplement: Figure 5—source data 1. [file elife-63194-fig5-data1.zip › Figure 5--source data 1. Reverse transcriptase alignments and phylogenies/Bc_PSC1.hmmalign.clustal.treefile]

(AI1M_Yeast:0.5866087783,((((((((((((Athena_Av:0.8073994777,(Athena_Hc:0.2122287520,Athena_Pr:0.1219128084)87.7_100:0.2493911628)94.1_99:0.6086989291,((AthenaL2_Av:0.1970729378,AthenaL3_Av:0.1278176690)99.9_100:0.3962313015,(AthenaM_Av:0.2802453371,AthenaO_Av:0.4955214662)91.4_100:0.1826828385)80.1_99:0.1864901123)96.8_99:0.4052994738,(((Neptune_Fr:0.9936967475,pseudo_Shark:0.8136816479)79.1_100:0.2645040074,BCAL03717.g16104.t1:1.0778841982)34.9_94:0.2098578269,(((((BCAL00132.g1880.t1:1.1057552701,BCAL00294.g3355.t1:0.0887695366)39_88:0.1043046147,(BCAL00577.g5344.t1:0.6298304842,BCAL07269.g20882.t1:0.3472763915)94.9_100:0.5076520481)84_89:0.1972077674,((BCAL01707.g10628.t1:0.2375937089,BCAL06751.g20389.t1:0.1593210101)100_100:0.5039226308,(BCAL04070.g16770.t1:0.0883669041,BCAL06992.g20614.t1:0.2718476515)99.8_100:0.4251487738)60.9_99:0.1085970552)74.6_89:0.1706491172,(BCAL05613.g19100.t1:0.5093441147,BCAL09335.g22328.t1:0.5324341470)73.1_100:0.1151492641)76.7_98:0.1640539844,BCAL08305.g21731.t1:0.8182853068)98.9_100:0.5978621700)77.7_75:0.1022306881)98.8_77:0.3361860274,(Cercyon_Sm:0.8601318248,(Penelope_Dv:0.5755190429,Poseidon_Tn:0.5776242339)83.5_100:0.1375872251)96.4_100:0.2866061863)2.3_22:0.0819221706,Penelope5a_Av:0.7168758232)97.2_76:0.3015591301,(((Penelope1_Av:0.1050251982,Penelope1a_Av:0.1824759279)100_100:0.4015160682,Penelope2_Av:0.4576521056)77.1_91:0.1824952621,Penelope2a_Av:0.5311278018)39.6_82:0.1369349210)22.9_49:0.0700970330,(((Penelope3_Av:0.2573794854,Penelope3b_Av:0.4452653618)71.4_99:0.1114640325,Penelope3a_Av:0.6391299032)87.6_99:0.1562305185,((BCAL01425.g9575.t1:0.2644162746,((BCAL01880.g11247.t1:0.0049663594,BCAL03835.g16337.t1:0.1506161376)0_83:0.0129164419,((((BCAL03114.g14786.t1:0.0000022964,BCAL11590.g23214.t1:0.0342388643)47.8_98:0.0174114908,BCAL07035.g20659.t1:0.0672287721)83_100:0.0390512206,BCAL03562.g15776.t1:0.0405726571)59.9_81:0.0157417453,BCAL11246.g23130.t1:0.0659176795)0_68:0.0000025393)98.9_100:0.2288590792)0_94:0.0180295986,BCAL02380.g12843.t1:0.2138149472)97.3_100:0.3179979822)98_99:0.3303542150)99.9_100:0.9118917738,((TERT1_Calb:1.4656175548,TERT_Schpo:1.0062603293)62.7_100:0.2614279262,(TERT_Giain:2.0865040395,TERT_Ratno:0.6626724487)91_100:0.4664150607)97.3_100:0.6447909975)93.3_100:0.4297897981,((((((BEL_Drome:1.0267409662,Pao_Bmori:1.1748414536)95.6_100:1.0600174880,(pol_BAEVM:0.6078091801,pol_HTLV2:0.6183261555)93.9_100:0.3522817830)50.8_58:0.0805092956,(((((((((((Cer1_Caeel:0.0046882735,Ty3_Caeel:0.0195699193)100_100:0.6167745702,BCAL02876.g14202.t1:0.3070276426)88.4_54:0.1080223749,((((((TelKA1_Av:0.0689032022,TelKA2_Av:0.1881929858)50.2_100:0.0495131211,TelKA1a_Av:0.1213464662)84.8_100:0.0543235786,(TelKA3a_Av:0.0273816334,TelKA3b_Av:0.0153847546)100_100:0.1614278659)82.6_100:0.0438228277,TelKA4_Av:0.4493410874)48.2_100:0.0541210541,BCAL06247.g19852.t1:0.4706794016)75_11:0.0895228665,((BCAL03300.g15196.t1:0.2783016750,BCAL07536.g21134.t1:0.1089354741)93.1_100:0.1432595194,BCAL04925.g18191.t1:0.4022949763)36.9_48:0.0478231794)89.5_9:0.0798496894)76.6_46:0.0202237851,((((((BCAL00754.g6397.t1:0.0704391471,BCAL04772.g17968.t1:0.1111261289)70.1_99:0.0122779985,BCAL06866.g20499.t1:0.0692337797)98.4_100:0.2331188828,(BCAL01376.g9364.t1:0.1125874798,BCAL03000.g14512.t1:0.0941762776)90.7_100:0.0770143880)69.5_100:0.0264005676,(BCAL01616.g10303.t1:0.0509528468,BCAL05135.g18465.t1:0.0000021098)98.6_100:0.2260495966)100_100:0.4726421005,((((BCAL01651.g10428.t1:0.0589114120,(BCAL04319.g17196.t1:0.1022037577,BCAL09135.g22223.t1:0.0261817079)0_83:0.0000025201)95.5_100:0.1317365845,((BCAL02640.g13599.t1:0.0000025166,(BCAL05783.g19326.t1:0.0369783690,BCAL08226.g21667.t1:0.0000022067)0_78:0.0000022539)56.7_100:0.0158327697,BCAL04103.g16826.t1:0.0405672715)91.7_100:0.0724189272)82.8_100:0.0833288359,BCAL02645.g13612.t1:0.2620992455)0_78:0.0103843212,((BCAL01960.g11514.t1:0.0797148730,BCAL02983.g14463.t1:0.0814758778)78.6_100:0.0512844696,BCAL04690.g17837.t1:0.0600016302)99.9_100:0.2452499506)98.4_100:0.1650736676)33.9_46:0.0308512676,BCAL06016.g19587.t1:0.4561566200)91.3_85:0.0886146474)91.6_88:0.0763217133,((((((Juno1_Av:0.0000022067,Juno4_Av:0.0122262625)100_100:0.2470839992,Juno2_Av:0.1589146009)96.9_100:0.1604660818,Juno3_Av:0.3261574040)90.4_99:0.0935724775,((((((Vesta1a_Av:0.1201076181,Vesta1b_Av:0.0913985847)88.6_100:0.0643853876,Vesta_Pr:0.1402688966)81.6_100:0.0741592918,(Vesta4a_Av:0.2178081373,Vesta4b_Av:0.1956033021)100_100:0.3331637665)92.9_99:0.1032572755,Vesta3_Av:0.3386355304)14.8_77:0.0530301795,(Vesta2_Av:0.2234929100,Vesta5_Av:0.3543658968)60.9_98:0.1178062024)99.9_100:0.2606872245,((Vesta6a_Av:0.3691357660,(Vesta6b_Av:0.1997441881,Vesta6c_Av:0.1535738345)97.5_100:0.1341224022)95.3_100:0.1275555693,Vesta7_Av:0.4321684046)79.1_99:0.0768173492)74.7_99:0.0925387037)87.6_100:0.0476170996,(Juno4a_Av:0.1592391917,Juno4b_Av:0.1033001682)99.4_100:0.1850644199)93.8_100:0.1076502253,((((((BCAL00192.g2463.t1:0.0762649319,BCAL06308.g19918.t1:0.2216384044)41.2_71:0.0323617978,((BCAL00383.g4047.t1:0.0000025715,BCAL00754.g6396.t1:0.1286488703)72.9_100:0.0431840508,BCAL00732.g6277.t1:0.0758924455)91.1_99:0.1508585568)93.1_86:0.0831494317,(((BCAL00461.g4600.t1:0.0754752074,BCAL00764.g6449.t1:0.0923551814)69_98:0.0938331285,((BCAL01014.g7752.t1:0.0364434821,BCAL03602.g15877.t1:0.1071540660)75.4_100:0.0170999895,(BCAL06246.g19851.t1:0.0476576733,BCAL10641.g22927.t1:0.1481678303)76.7_100:0.0184357218)71.8_87:0.0134514087)78.1_97:0.0178775832,BCAL02017.g11692.t1:0.0193494669)99.2_100:0.2311889852)96.3_100:0.1048981082,((((((BCAL00782.g6537.t1:0.0000022067,BCAL03770.g16214.t1:0.0364771529)83.4_100:0.0686537334,(BCAL00782.g6538.t1:0.0435495519,BCAL03577.g15818.t1:0.1012136275)0_40:0.0004991197)98.6_100:0.1932220339,BCAL07821.g21370.t1:0.1635460626)95.9_100:0.0980501484,BCAL02833.g14096.t1:0.2675242842)35.5_90:0.0515243093,((((BCAL00915.g7249.t1:0.1335700423,BCAL02540.g13325.t1:0.0609096173)94.5_100:0.0882581710,(BCAL06257.g19863.t1:0.0624408508,BCAL07227.g20832.t1:0.0823921485)90_100:0.0525254131)54.9_99:0.0229744054,BCAL05829.g19383.t1:0.0410059417)85.4_100:0.0827393153,(BCAL02914.g14294.t1:0.0213608544,BCAL08873.g22077.t1:0.0000020011)99.8_100:0.1755660921)93.3_100:0.1048085294)89.9_99:0.0675306831,((BCAL02678.g13691.t1:0.1370783487,BCAL04329.g17216.t1:0.0422853855)85.9_100:0.0222263282,BCAL10316.g22807.t1:0.0253120012)99.9_100:0.2245838135)93.8_100:0.1098843362)53.8_92:0.0684958033,(BCAL00672.g5924.t1:0.1149608004,BCAL01347.g9242.t1:0.1482990732)99.9_100:0.2539939857)81.6_94:0.0551540664,(((BCAL00636.g5696.t1:0.2343400403,BCAL05527.g18997.t1:0.2056012427)95.9_100:0.1355907768,BCAL04859.g18091.t1:0.2326031114)98.3_100:0.2010166288,(((BCAL03097.g14747.t1:0.0723514742,BCAL03314.g15235.t1:0.0956604497)98.4_100:0.1679480421,((BCAL04613.g17708.t1:0.0573669686,BCAL05982.g19548.t1:0.0410311833)97.9_100:0.1095417608,BCAL04861.g18096.t1:0.1964430120)87.8_100:0.0705493545)90.1_100:0.1610637604,(BCAL04414.g17371.t1:0.0268534542,BCAL06931.g20560.t1:0.1333808535)93.6_100:0.1785263462)94.6_100:0.2505101433)55.7_90:0.0927516080)99.3_100:0.2322471767)21.6_33:0.0748696624)67.6_74:0.0730404272,(((Mag_Av:0.7910379416,(((BCAL00129.g1848.t1:0.2292006199,BCAL06284.g19893.t1:0.2996520408)93.8_100:0.1306036299,(((BCAL01776.g10877.t1:0.1306422504,(BCAL02940.g14348.t1:0.1880330797,BCAL04794.g18000.t1:0.1803830615)89_100:0.0898305653)100_100:0.3736605167,((((BCAL02116.g12029.t1:0.0721675892,BCAL04357.g17260.t1:0.1168974318)88.2_100:0.0616270389,BCAL08817.g22043.t1:0.1755004316)92.3_100:0.1046706071,BCAL05142.g18479.t1:0.1831596046)85.7_100:0.1169756691,(BCAL03987.g16630.t1:0.3012378573,BCAL04540.g17582.t1:0.2207689772)95.3_100:0.1470759925)99_100:0.2680237835)68.3_99:0.1240544496,(BCAL05511.g18980.t1:0.4129900003,BCAL06636.g20246.t1:0.6001238033)93.8_99:0.1777983469)84.9_97:0.1076198914)77.9_93:0.0639898435,(((BCAL00561.g5262.t1:0.2748498941,BCAL06566.g20179.t1:0.0517817487)62_43:0.0229461826,(BCAL01230.g8738.t1:0.1756984259,((BCAL01659.g10454.t1:0.0882110687,((BCAL04941.g18220.t1:0.0898221612,BCAL05909.g19471.t1:0.0792461644)61.4_100:0.0155738000,BCAL06391.g20003.t1:0.0445836100)94.3_100:0.0444494718)88.1_100:0.0404679095,BCAL04191.g16975.t1:0.2310996980)0_33:0.0069416041)75.4_33:0.0254503274)80.4_46:0.0655077033,BCAL10189.g22754.t1:0.1121963334)94.6_100:0.1868742070)100_100:0.4480609324)90.7_94:0.1809237282,((((((BCAL00060.g1030.t1:0.0139656564,BCAL06321.g19932.t1:0.0250617762)93.7_100:0.0744439943,(BCAL00915.g7246.t1:0.0352786993,BCAL09328.g22325.t1:0.0168082701)98.1_100:0.1561850456)94.7_100:0.1010320253,(BCAL01919.g11377.t1:0.0224692595,BCAL12667.g23425.t1:0.0000022085)94.3_100:0.1188279824)92_100:0.1388699027,(BCAL00397.g4155.t1:0.2699449920,(BCAL02862.g14170.t1:0.1143325603,BCAL10559.g22899.t1:0.2294700740)97_100:0.2810500466)64.9_100:0.1644598091)100_100:0.6579133416,(BCAL01997.g11645.t1:0.1833004996,BCAL03695.g16058.t1:0.2317136918)93.3_100:0.2052842706)54.7_80:0.0937977101,((((BCAL00901.g7178.t1:0.4286160891,BCAL05443.g18898.t1:0.2063594536)0_79:0.0000021264,(((BCAL00915.g7250.t1:0.0614718373,(BCAL07957.g21471.t1:0.0293728870,BCAL10504.g22884.t1:0.2606829951)73.3_100:0.1468523381)87.9_100:0.0954784731,BCAL02377.g12833.t1:0.1042186933)96.4_100:0.1325232972,((BCAL06568.g20183.t1:0.0000025269,BCAL08763.g22014.t1:0.0228701726)0_98:0.0000021636,BCAL09469.g22400.t1:0.0114913310)99.9_100:0.2512630683)92.6_99:0.1192808563)97_100:0.1745772853,((((BCAL01082.g8079.t1:0.4247009360,BCAL04059.g16749.t1:0.1274413184)91.8_100:0.2518066204,BCAL03267.g15134.t1:0.3744581684)80_45:0.0647472524,(BCAL01668.g10486.t1:0.1258458140,BCAL03571.g15806.t1:0.6561644867)69.5_46:0.0272534598)80.3_99:0.0534142793,(BCAL05774.g19311.t1:0.0045249121,BCAL09690.g22510.t1:0.0278243147)96.3_100:0.1316736854)99.9_100:0.2874437821)88.6_87:0.1089485196,(BCAL02162.g12161.t1:0.0426181492,BCAL04382.g17312.t1:0.0387167226)99.8_100:0.3260166364)78.6_89:0.1124952068)95.8_93:0.1398736050)81.5_57:0.0605569139,(((Mdg3_Drome:0.5720024236,Micropia_Drome:0.4751040830)99.1_100:0.3226343205,(BCAL01726.g10695.t1:0.0311440794,(BCAL02424.g12973.t1:0.0864330976,(BCAL09010.g22154.t1:0.0119667740,BCAL10834.g22995.t1:0.0485913621)78_100:0.0206514508)76.4_100:0.0236977765)99_100:0.3228017053)54.1_72:0.0612892536,((BCAL00470.g4657.t1:0.1328742294,BCAL00689.g6015.t1:0.2799191250)52.9_88:0.0747904851,BCAL02311.g12615.t1:0.1332826231)98_100:0.1994645533)90.3_62:0.0811541276)66.8_69:0.0626893007)97.7_93:0.2350918641,Ty3_Yeast:0.3126399384)80.8_93:0.0679636426,Tf2_Schpo:0.7827600737)83.3_95:0.0913087552,Gypsy_Drome:0.6273703419)23_96:0.1143462527,pol_CERV:0.8769236854)73.2_98:0.1261011360,Pat_Panre:1.5653464436)87.7_72:0.1955320574)93.5_89:0.2684061060,((dpol_DHBV:0.3630684548,dpol_HBV:0.5614822089)100_100:1.1670953660,((BCAL01684.g10548.t1:0.2734225707,BCAL04746.g17927.t1:0.2646048221)78.2_97:0.1288678669,((BCAL01804.g10977.t1:0.0185231092,BCAL06535.g20155.t1:0.0305172618)91.3_99:0.1614606894,BCAL02495.g13203.t1:0.0845081345)99.6_99:0.4990920029)97.1_100:0.5937852116)85.9_99:0.3088699587)75.1_72:0.2036184274,((Copia_Drome:0.6524040884,Tnt1_Tobac:0.6708484870)100_100:1.9277932820,DIRS1_Dictyo:0.5509423027)65.3_94:0.1126366400)99.5_100:0.6946016775,((((((CRE1_Crifa:0.4273299833,(CZAR_Tcruzi:0.3260074480,SLACS_Trybg:0.2362142594)99.9_100:0.4302546156)94.6_99:0.3196929324,CRE2_Crifa:0.2982922611)100_100:1.3504594550,((((((((((BCAL00031.g583.t1:0.2495570166,BCAL02257.g12443.t1:0.0429086270)0_69:0.0000027235,BCAL09898.g22609.t1:0.0692823943)77.3_99:0.0345221942,BCAL00190.g2438.t1:0.0106793773)78.5_99:0.1418546102,BCAL01426.g9580.t1:0.4538087489)0_45:0.0000021094,BCAL00282.g3252.t1:0.2553971301)100_100:0.2681615787,((((BCAL00097.g1494.t1:0.2978013062,BCAL00495.g4822.t1:0.0674583233)96.9_100:0.1280868463,((BCAL00465.g4632.t1:0.2405947520,BCAL06551.g20171.t1:0.1896648858)89.5_92:0.1662888075,BCAL06494.g20110.t1:0.1716422889)71.8_68:0.0290564701)99.7_100:0.1795704275,(((((BCAL00209.g2607.t1:0.0337558749,BCAL01407.g9499.t1:0.0657282431)96.4_99:0.1329449148,((BCAL01355.g9275.t1:0.0598410269,BCAL07272.g20884.t1:0.1322481150)87.4_100:0.0837761289,BCAL08981.g22133.t1:0.0853739470)59.8_99:0.0434967217)49.8_97:0.0477580095,(BCAL01286.g8979.t1:0.0388636800,BCAL04665.g17797.t1:0.1944527876)91.8_98:0.1009617831)92.6_100:0.1211813961,((BCAL00716.g6188.t1:0.0144559929,BCAL00933.g7364.t1:0.1735035071)99.4_100:0.4347562851,BCAL01613.g10292.t1:0.1638788058)97.8_100:0.3540143275)46.9_93:0.0683163323,(BCAL00304.g3444.t1:0.3351794222,((BCAL02844.g14124.t1:0.3261442187,BCAL03151.g14868.t1:0.0672089684)54.4_92:0.0742537101,((BCAL03206.g14995.t1:0.1348348000,BCAL08091.g21571.t1:0.0000028697)5.7_73:0.0362127739,(BCAL04516.g17543.t1:0.0445259670,BCAL09006.g22151.t1:0.0000022067)0_56:0.0000027690)89.7_76:0.0730209662)90.8_99:0.1062707610)94_100:0.1374247898)20.7_69:0.0566105643)85_47:0.0788492694,((BCAL01792.g10941.t1:0.4082724854,(BCAL06593.g20207.t1:0.2051294593,BCAL06763.g20400.t1:0.2259812451)40.3_98:0.0460038386)68.8_95:0.1326704829,BCAL02819.g14058.t1:0.4151634998)66.8_55:0.0939755335)71.6_33:0.0345976565)38.1_37:0.0502844724,((BCAL02152.g12131.t1:0.0406519713,BCAL04301.g17169.t1:0.0348175689)64.1_100:0.1031015965,BCAL08430.g21811.t1:0.0756347921)96.5_100:0.3836237312)97.2_96:0.1947496592,((BCAL00200.g2527.t1:0.2890160362,(BCAL02827.g14077.t1:0.0420786532,BCAL06082.g19671.t1:0.0333963363)93.5_100:0.0952957160)27.7_94:0.0276502919,BCAL01442.g9641.t1:0.0933855256)99.6_100:0.2880765529)26.3_90:0.0618604822,(BCAL01224.g8717.t1:0.2778458920,((BCAL03574.g15813.t1:0.3199615956,BCAL08462.g21839.t1:0.1822343983)30.2_84:0.1063426626,BCAL05834.g19391.t1:0.2747747526)20.4_91:0.0391777533)85_99:0.1422631670)97_100:0.2699250997,(((((((((BCAL00037.g696.t1:0.0559797943,(BCAL00085.g1371.t1:0.4367316036,BCAL00462.g4610.t1:0.0000020743)58.4_93:0.0284085206)63.9_93:0.0051073514,BCAL04246.g17068.t1:0.0747224486)97.3_100:0.0895009342,(BCAL02962.g14405.t1:0.0892853368,BCAL05589.g19076.t1:0.0146672990)99.9_100:0.2199602588)97.6_100:0.0919517495,BCAL01016.g7760.t1:0.2874856713)89.5_97:0.0532890435,(((BCAL02001.g11658.t1:0.2267674362,((BCAL02396.g12880.t1:0.1370607845,BCAL04149.g16909.t1:0.1169146161)99.1_100:0.1274339294,BCAL06764.g20401.t1:0.3382940459)71.2_99:0.0335874135)63.4_92:0.0343247423,(BCAL04087.g16802.t1:0.2089849902,BCAL08614.g21915.t1:0.1982457926)0_88:0.0038074474)92.4_99:0.0491225451,(BCAL02657.g13646.t1:0.2089787923,BCAL05896.g19458.t1:0.2941123682)94.1_40:0.1270457102)86.8_30:0.0337753903)58.2_28:0.0296850760,(BCAL00445.g4512.t1:0.3834564261,((BCAL00577.g5348.t1:0.0919081464,BCAL01422.g9561.t1:0.1285599151)99.5_100:0.2057659677,BCAL02292.g12552.t1:0.2997905677)0_98:0.0132386153)86.2_77:0.1215711662)86.1_74:0.0557719966,BCAL05896.g19459.t1:0.1949418518)84.9_99:0.0591733894,((((BCAL00094.g1462.t1:0.1367544849,BCAL06340.g19953.t1:0.0000025927)99.9_100:0.3212297483,BCAL05641.g19142.t1:0.4584957130)46.6_66:0.0679478015,((((((BCAL00205.g2583.t1:0.0676121115,BCAL09961.g22654.t1:0.0157158130)82.7_100:0.0242265201,BCAL00620.g5594.t1:0.1747488844)0_84:0.0000023186,BCAL04539.g17578.t1:0.0132043877)93.3_100:0.1132436805,BCAL00316.g3538.t1:0.2629015449)97.8_100:0.1810125808,BCAL01182.g8530.t1:0.3309086294)24.7_87:0.0182597565,(BCAL00806.g6690.t1:0.2584933710,((BCAL00870.g7024.t1:0.0187201967,BCAL01123.g8264.t1:0.0670572290)99.7_100:0.1891798585,BCAL04550.g17605.t1:0.1642273761)38.8_78:0.0360931985)99.3_98:0.1278814380)76.3_67:0.0410035797)86.9_80:0.0463343911,(((BCAL00420.g4333.t1:0.4880234849,BCAL10068.g22693.t1:0.0862919305)94.1_99:0.1749748081,(BCAL02938.g14343.t1:0.3145880689,BCAL04550.g17606.t1:0.0777552481)99.3_100:0.3627395153)77.3_92:0.0816393052,((((BCAL00525.g5014.t1:0.1646896571,BCAL00662.g5859.t1:0.0714296105)0_97:0.0208258059,BCAL00733.g6280.t1:0.0871578035)92.5_97:0.1067290831,BCAL00949.g7433.t1:0.1564080550)87.5_97:0.0793045317,(BCAL01182.g8531.t1:0.1365720534,BCAL03564.g15784.t1:0.3733233512)85.5_99:0.1705519484)80.5_92:0.0586696127)89.3_94:0.0790995171)90.3_94:0.0584089245)99.1_99:0.1763139153,((((BCAL00169.g2237.t1:0.0597876626,BCAL00372.g3955.t1:0.0741013768)99.9_100:0.6344408744,BCAL10493.g22880.t1:0.2002938793)74.8_98:0.0843514813,(BCAL01827.g11052.t1:0.1780203734,(BCAL03917.g16503.t1:0.0586243596,BCAL05239.g18613.t1:0.0718440106)92.8_100:0.2001329060)95.7_100:0.1653314889)93.2_98:0.1134142003,((((((BCAL00184.g2378.t1:0.1640722250,BCAL00794.g6605.t1:0.0233568438)82.3_100:0.0438941751,BCAL00588.g5416.t1:0.0000021812)96.7_100:0.1798794666,BCAL07185.g20792.t1:0.1575055471)88.8_100:0.1136015842,BCAL03975.g16607.t1:0.1898327584)90.6_100:0.1229557482,((((BCAL00342.g3743.t1:0.0867183362,(((BCAL00601.g5488.t1:0.0000020949,BCAL02720.g13801.t1:0.3663746875)85.7_99:0.0317086795,BCAL12613.g23414.t1:0.0550518328)12.1_99:0.0122115771,BCAL07770.g21329.t1:0.0738231606)98.9_100:0.1332709023)88.7_100:0.0649651973,(BCAL00826.g6796.t1:0.0845184147,BCAL01155.g8419.t1:0.0338837253)100_100:0.3384977098)94.4_77:0.0731514334,((((BCAL00657.g5827.t1:0.0602257676,(BCAL00972.g7558.t1:0.0000022067,BCAL08772.g22021.t1:0.0240519879)0_70:0.0000025573)0_89:0.0000021787,BCAL03261.g15121.t1:0.0191865551)98.4_100:0.2568591928,(BCAL03917.g16504.t1:0.4345490918,BCAL07743.g21301.t1:0.1821179015)17.8_96:0.0523597382)78.5_95:0.0659071379,(((BCAL00924.g7305.t1:0.1849874623,BCAL10867.g23007.t1:0.1560818441)20.4_89:0.0408668420,BCAL02302.g12588.t1:0.2396699952)78.6_70:0.0845862580,BCAL01521.g9949.t1:0.2968909415)69.5_65:0.0133819623)87_72:0.0410978719)73.9_93:0.0457483617,BCAL06681.g20293.t1:0.3585694480)83.4_99:0.0730687996)98.5_100:0.1791271042,((BCAL01121.g8250.t1:0.0113789428,BCAL10209.g22764.t1:0.0256664220)63.9_99:0.0240264551,BCAL04605.g17695.t1:0.1093485099)100_100:0.6041219418)41.6_93:0.0475359798)89.4_96:0.0759943947)88.3_99:0.1841039222)98.2_100:0.3890856552)81.9_92:0.1781763908,((((RTE1_Av:0.5049914324,(RTE4_Av:0.2980326787,((BCAL02373.g12821.t1:0.2517240266,BCAL05649.g19154.t1:0.2890307662)88.6_100:0.2847660668,(BCAL02454.g13064.t1:0.1816263526,BCAL03390.g15396.t1:0.2381782413)0_79:0.0089729721)82.9_100:0.1256135728)99.9_100:0.4514154855)39.6_69:0.0734854244,BCAL03184.g14944.t1:0.9985384806)83.3_80:0.1133250708,RTE2_Av:0.9356250068)0_57:0.0067082529,(RTE3_Av:0.6679581288,RTE_BovB_Av:0.4284663611)40.7_89:0.1910915375)98.6_100:0.2837465016)94.1_91:0.1541402512,(((((DRE_Dictyo:0.7236733310,Zepp_Chlvu:0.9808354647)75.8_99:0.1926553742,Ta11_Arath:1.1307269297)87.2_100:0.1365337944,(LINE1_Human:0.2092515114,LINE1_Wolf:0.1442209065)100_100:0.6213316658)15.3_61:0.0856198838,(Tx1_Av:0.6334543825,(((((BCAL00615.g5571.t1:0.0490908250,BCAL03311.g15223.t1:0.0203767555)83.2_98:0.0235730012,BCAL02491.g13191.t1:0.0517140116)87_98:0.0225283796,BCAL00933.g7366.t1:0.0634038695)70.2_93:0.0120036881,(((BCAL01785.g10908.t1:0.0317635665,BCAL08646.g21939.t1:0.0585803783)79.5_100:0.0184657633,(BCAL04314.g17188.t1:0.0423568345,BCAL09964.g22657.t1:0.0367484765)100_100:0.2967378170)13.1_57:0.0088744508,BCAL05294.g18691.t1:0.0478383637)80.1_67:0.0239563436)83.6_93:0.1216210678,BCAL07872.g21416.t1:0.1946683608)99.9_100:0.5852319263)93.4_100:0.1937833321)98.8_100:0.3089795084,((GilM_Giain:1.5894589154,R4_Av:1.0497522281)82.5_84:0.2806873755,(NeSL_Caeel:0.7779827434,((R1_Dromr:0.2571589638,R2_Drome:0.1036329172)99.9_100:0.5289322580,((R9_4_Av:0.0366278895,R9_Av:0.0139372644)99.3_100:0.3152349299,R9a_Av:0.2973361049)99.7_100:0.4830295746)99.2_100:0.4346398850)32.1_79:0.0856483471)96.8_92:0.2411280270)34.2_63:0.0589592321)91_94:0.1539463350,(((((((Doc_Drome:0.6727863206,Jockey_Drome:0.4612215525)90_100:0.2484284857,(BCAL00778.g6514.t1:0.0283757092,BCAL04582.g17657.t1:0.0590978863)99.9_100:0.8222688955)80.9_81:0.1947785405,((((Maui_Takru:0.9104557861,(((((BCAL00169.g2236.t1:0.2222794266,BCAL04230.g17043.t1:0.2806277424)83.5_97:0.0978100219,((((((BCAL00823.g6778.t1:0.0426401981,BCAL01127.g8281.t1:0.0141930659)80.4_100:0.0617630201,BCAL06736.g20372.t1:0.1958520049)84.8_100:0.0425393559,((BCAL01507.g9902.t1:0.0666209232,BCAL02786.g13965.t1:0.1696034901)98.1_100:0.1092483914,BCAL03577.g15821.t1:0.1125896671)90.3_98:0.0505965324)93.9_99:0.0554120576,(BCAL00966.g7532.t1:0.1104184879,(BCAL01401.g9474.t1:0.2400014091,(((((BCAL02004.g11666.t1:0.3187212014,BCAL05333.g18757.t1:0.0486561691)76.6_100:0.0290437005,BCAL04109.g16835.t1:0.1254023141)97.8_100:0.1257084836,BCAL03658.g15988.t1:0.4060621350)43_78:0.0303357011,((BCAL03128.g14816.t1:0.1293554108,BCAL03674.g16011.t1:0.2411684692)84.5_91:0.0977873589,((((BCAL04544.g17591.t1:0.0335705052,(BCAL04676.g17816.t1:0.1199511483,BCAL07545.g21143.t1:0.0419198283)97.7_99:0.0807875235)61.2_92:0.0127077282,BCAL05833.g19389.t1:0.1557481682)97_100:0.0958019687,BCAL07094.g20713.t1:0.2068537289)3.3_57:0.0199664282,BCAL06749.g20385.t1:0.2223726254)35.7_91:0.0417046135)95.6_93:0.0868722544)88.2_74:0.0387105781,(BCAL04326.g17211.t1:0.1489685659,BCAL12319.g23358.t1:0.3106418327)60.6_66:0.0445905047)77.6_78:0.0285435708)87.2_87:0.0578345314)0_12:0.0000023502)69.1_77:0.0304780300,BCAL01358.g9283.t1:0.2989340998)93.4_97:0.1040934685,(BCAL02023.g11715.t1:0.3066762029,(BCAL06101.g19690.t1:0.1761858994,BCAL06241.g19845.t1:0.0591875959)87_100:0.0807268959)76.3_100:0.0761466552)88.1_96:0.0708169361)88.3_88:0.0862057481,(BCAL00652.g5804.t1:0.3878957473,BCAL04912.g18167.t1:0.3250824509)41.3_85:0.0546208218)84.2_96:0.0539775288,(((BCAL00877.g7062.t1:0.1765516720,BCAL03682.g16034.t1:0.2750544309)53.1_99:0.0503596919,BCAL10445.g22856.t1:0.3783578812)90.3_100:0.1644370665,(((BCAL01054.g7936.t1:0.0776889751,BCAL01448.g9669.t1:0.0507922766)80.7_100:0.0287563161,((BCAL01960.g11517.t1:0.0429124414,BCAL04069.g16768.t1:0.0994011857)20.3_98:0.0366437879,BCAL06755.g20393.t1:0.0864311520)72.9_99:0.0203107240)100_100:0.3707208713,(BCAL02213.g12313.t1:0.2985828469,((BCAL02681.g13699.t1:0.1259666328,BCAL05424.g18871.t1:0.3523458981)13.3_24:0.0311909844,BCAL06086.g19673.t1:0.1574590025)48.8_44:0.0898662976)95.1_100:0.1567708410)89.1_100:0.0814937044)92.2_96:0.1057730182)89.1_99:0.0868437576,((BCAL00689.g6022.t1:0.3119964748,BCAL08170.g21630.t1:0.2433345093)82.5_100:0.2057775952,(BCAL03641.g15951.t1:0.1420696314,(BCAL06116.g19708.t1:0.0000028422,BCAL09953.g22647.t1:0.0413915495)61.4_100:0.0183741088)99.9_100:0.3376104506)96.4_100:0.2000814753)97.3_100:0.2306044298)38.4_63:0.1487467893,((((((((((BCAL00056.g974.t1:0.0461679181,BCAL00525.g5013.t1:0.0255231189)58.7_96:0.0240928206,(BCAL00380.g4015.t1:0.1435879800,BCAL00966.g7531.t1:0.0877210632)78.8_99:0.0516200664)85.8_100:0.1250803842,BCAL05190.g18547.t1:0.3395497155)97.1_100:0.2670311704,(((((((((BCAL00567.g5291.t1:0.2143117947,BCAL06123.g19713.t1:0.2708465505)21.7_43:0.0164635955,(BCAL01887.g11275.t1:0.2247134828,BCAL03138.g14841.t1:0.0441064748)96.6_96:0.1422635894)71.5_47:0.0339269908,BCAL00788.g6571.t1:0.2370417069)87_51:0.0562877038,BCAL01084.g8095.t1:0.2867004963)77.6_87:0.0233439153,(BCAL00580.g5367.t1:0.0905764051,BCAL05128.g18457.t1:0.0000027555)99_100:0.1600802570)56.2_71:0.0092402011,BCAL03444.g15515.t1:0.3227856197)53.3_94:0.0236386002,(BCAL05641.g19143.t1:0.1673299836,BCAL12736.g23440.t1:0.1555617426)89.4_99:0.0929122637)30_98:0.0217363835,(BCAL01958.g11509.t1:0.3226150516,BCAL05782.g19325.t1:0.1769799083)82.6_91:0.0847882324)95.9_91:0.1868572372,(BCAL03313.g15228.t1:0.0575872353,BCAL06370.g19981.t1:0.0565380925)97.6_100:0.2161273461)86.2_92:0.0955753901)50.3_88:0.0516537431,((BCAL02704.g13757.t1:0.0255906319,BCAL09280.g22301.t1:0.0177956365)100_100:0.4359436944,BCAL04656.g17783.t1:0.2300662997)97.1_100:0.1640005198)63.4_92:0.0792462007,(BCAL00128.g1838.t1:0.1672679142,(BCAL07074.g20696.t1:0.0448778112,BCAL07900.g21430.t1:0.0787969906)98_100:0.2604781075)98.3_100:0.2400621206)0_78:0.0126377945,((((BCAL00160.g2155.t1:0.1707476973,BCAL01217.g8684.t1:0.0877757107)99_100:0.2141612640,((BCAL01145.g8370.t1:0.2825514722,BCAL01393.g9442.t1:0.1899310103)93.5_100:0.1169324276,BCAL06939.g20570.t1:0.2516267555)12.4_38:0.0144831253)23.7_61:0.0214619339,((BCAL00487.g4783.t1:0.2932657906,((BCAL01749.g10766.t1:0.1302289384,BCAL07636.g21222.t1:0.0832859936)0_45:0.0029475023,BCAL01840.g11104.t1:0.0903573611)89.3_45:0.0884077088)53.5_98:0.0391185298,BCAL05921.g19482.t1:0.1759444842)35_78:0.0182399386)74.7_92:0.0337316498,BCAL07505.g21107.t1:0.1830750189)98.2_100:0.1488247486)97.6_95:0.1201576035,(((BCAL00994.g7671.t1:0.0212213179,((BCAL04168.g16940.t1:0.0441762177,BCAL04833.g18055.t1:0.0557668596)0_81:0.0000026630,BCAL07088.g20710.t1:0.0484459273)15.7_96:0.0186891363)91.5_100:0.1739897769,BCAL04017.g16684.t1:0.1195625939)80.2_100:0.1510486223,BCAL01636.g10372.t1:0.4968652657)0_95:0.0187548231)77.6_92:0.0562106802,((BCAL00122.g1772.t1:0.1930605412,(BCAL00450.g4536.t1:0.0571657557,BCAL00935.g7373.t1:0.0765762132)99_100:0.1645834811)73.6_100:0.1027184910,BCAL05871.g19427.t1:0.2755220399)96.5_100:0.1222967849)92.9_98:0.1126113288,(((BCAL00834.g6832.t1:0.1078596605,(((BCAL01631.g10355.t1:0.3099595501,BCAL02493.g13198.t1:0.0284657471)16.5_58:0.0187744362,BCAL06204.g19796.t1:0.0091595646)84.2_100:0.0457644549,BCAL02182.g12220.t1:0.4195101873)69.3_73:0.0595856269)85.1_73:0.0554769150,BCAL06375.g19988.t1:0.1686382372)96_76:0.2048345811,BCAL01394.g9447.t1:0.6213127738)73.8_99:0.0848834267)99.7_100:0.3772714559)96.6_82:0.2622737703,TRS1_Trybr:0.8636747062)0_44:0.0265063978,BCAL12131.g23320.t1:0.5139949861)88.2_73:0.1460375616)83_86:0.0607020565,(((((Soliton1_Av:0.6770056055,(Soliton7_Av:0.2446163014,(Soliton8_Av:0.2426877280,(Soliton9a_Av:0.1125562500,Soliton9b_Av:0.0623160868)98.1_100:0.1471216412)94.5_100:0.1790404028)99.8_100:0.4956328845)85.2_100:0.1243116864,(Soliton2_Av:0.2802781758,((Soliton3_Av:0.2010232560,Soliton4_Av:0.3384283526)69.1_94:0.0530252796,Soliton5_Av:0.4068029246)10.4_86:0.0770848431)99.9_100:0.4001717029)84.4_100:0.1319117191,((Soliton6_Av:0.1899960499,Soliton6a_Av:0.1943824294)76.7_100:0.1212061953,Soliton6b_Av:0.1774330788)100_100:0.6808072478)95.7_100:0.2846585844,BCAL01773.g10861.t1:0.6711865617)91.2_94:0.2269370138,(((((BCAL00006.g126.t1:0.5168613363,BCAL04509.g17528.t1:0.1422966195)74_67:0.0672091219,(((BCAL00085.g1376.t1:0.0213953818,BCAL03393.g15402.t1:0.0278616841)72.4_100:0.0066783140,BCAL05672.g19180.t1:0.0449001563)100_100:0.3253065383,BCAL02186.g12240.t1:0.1833213303)72.9_75:0.0296665501)79.7_67:0.0759047769,BCAL03829.g16323.t1:0.3451315169)99.1_100:0.2986620592,(BCAL00192.g2459.t1:0.4318511524,(((BCAL03391.g15398.t1:0.3222602447,(BCAL03487.g15609.t1:0.9491155393,BCAL05857.g19417.t1:0.1703859524)82.7_97:0.1009217232)69.6_97:0.0526408687,BCAL03610.g15891.t1:0.2249610019)94.8_100:0.1922709746,BCAL07750.g21308.t1:0.7657377352)7.2_35:0.0650357169)90.4_93:0.1558791606)81.8_91:0.1265994532,(((((BCAL00008.g185.t1:0.2203606706,(BCAL01633.g10366.t1:0.0621744214,(BCAL04167.g16938.t1:0.2246796617,(BCAL08949.g22114.t1:0.0758506294,BCAL09045.g22176.t1:0.0788259145)95.5_100:0.1159247895)82.2_100:0.0603043299)100_100:0.2763966771)70.3_72:0.0964111500,(((BCAL01814.g11015.t1:0.1339860297,BCAL02371.g12818.t1:0.3484522900)81.1_85:0.1279778424,(BCAL02690.g13721.t1:0.3586949794,BCAL05086.g18394.t1:0.2954417179)66.3_84:0.0832720971)52.4_98:0.0303269895,BCAL06243.g19847.t1:0.4474028869)85.6_68:0.0910177860)6.7_87:0.0317028228,BCAL04383.g17315.t1:0.2029320675)14.7_75:0.0372093384,(BCAL01818.g11027.t1:0.3213523696,BCAL06211.g19807.t1:0.2017520312)81.7_99:0.0490838734)99.3_100:0.1860716787,((BCAL00776.g6505.t1:0.2118008586,(BCAL06842.g20474.t1:0.1215916311,BCAL07063.g20682.t1:0.0662393521)100_100:0.2529155156)93.7_100:0.1659137766,BCAL02727.g13819.t1:0.4179201686)97.5_100:0.1620823818)97.6_98:0.1550160673)95.2_92:0.1685503318)63.6_46:0.0761001676)64.6_44:0.0531068236,(((Hebe1_Av:0.0087299416,Hebe10_Av:0.0290402052)0_71:0.0000020159,(Hebe7_Av:0.0042055626,Hebe8_Av:0.0185722437)98.7_99:0.0499745528)89.3_95:0.0837920247,Hebe2_Av:0.1325464634)100_100:0.6139562558)95.2_90:0.1520351557,((Lian_Aedae:0.8842356573,(SART1_Bommo:0.9245394329,TRAS1_Bommo:0.8319937182)63.3_99:0.1346143993)90.8_100:0.2022002821,Tad1_Neuro:0.9271127255)24.8_48:0.0749570021)86.3_62:0.1490069094,I_Drote:1.1325851413)71.7_96:0.0958692470)86.4_96:0.1957231362)90.9_99:0.3262274391)92.3_100:0.3908176181,(((EC67_Ecoli:0.6878684631,EC86_Ecoli:0.7686854778)75_100:0.2264589270,MX65_Myxxa:0.6837313860)85.4_100:0.2626900509,EC107_Ecoli:0.7223634206)100_100:1.0694055000)40.1_81:0.2092988096,orf2_Calot:0.7730451853)93.1_76:0.3000981590,COB3_Marpo:0.6866744031)61.5_66:0.1304299561,((COI1_Podan:0.3145537831,YM40_Marpo:0.3794043757)94.4_96:0.1754356118,LtrA_Lacla:0.4838673485)87.8_95:0.1585887779);
