# Supplementary material for: Evolutionary dynamics of transposable elements in bdelloid rotifers
Source: eLife. 2021 Feb 5;10:e63194. doi: 10.7554/eLife.63194 (PMC7943196; doi:10.7554/eLife.63194)
Supplement: Figure 5—source data 1. [file elife-63194-fig5-data1.zip › Figure 5--source data 1. Reverse transcriptase alignments and phylogenies/Rg_MAG3.hmmalign.clustal]

CLUSTAL 2.1 multiple sequence alignment

AI1M_Yeast        GTGKFKFKPMRMVNIPKPK...----GGMRPL.SVGNPRDKIV..QEVMRMILDTIf...
Athena_Av         -----LIRCLLKETKISFS...-K------CI.LFLSLKIGLG..VLGLIRPLFD-....
Athena_Hc         -------------------...----------.----------..-----------....
Athena_Pr         -------------------...----------.----------..-----------....
AthenaL2_Av       ---------AHLYYLPKAH...-KPGTPLRPI.---ISGLKHP..TLKISKFLD--....
AthenaL3_Av       -------ELAHLYYLPKAH...-KPGTPLRPI.---VSGLKHP..TIKISKYLD--....
AthenaM_Av        ---------AHLYFLPKAH...-KPNTPLRPI.---VAGMKSP..TIGISKWLD-Dl...
AthenaO_Av        ---------AHLYFLPKAH...----KTGTPL.RPIVAGLKSP..TIEISRWLDSI....
BEL_Drome         KLTSAQVEESPDTCFYLPHhalDSLTTKCRVV.----------..---------FDg...
Cer1_Caeel        IRESKSPWSSPVVLVKKKD...----GSIRMC.----------..---------ID....
Cercyon_Sm        RMKSNGPVLPRFYGRPKIH...-K---PNIPL.RPIVALPGTP..TYNLSREIS--....
COB3_Marpo        GT--YEFEPIWRSEGPKTG...-K--AEKRPL.TIANPRDKII..QEAFRMVLEIIy...
COI1_Podan        KSEQFRFRPTRRVYIPKAN...----GKMRPL.GIASPRDKIV..QEVFRAILEQVl...
Copia_Drome       RPENKNIVDSRWVFSVKYNelgNPIRYKARLV.----------..---------AR....
CRE1_Crifa        EVVARRLRSSAVTPIPKDE...--AGTKIRPI.VPESAWLKLA..SLVAMAEIP--....
CRE2_Crifa        PSFATRIRACILHPFRKEA...--GSAKVRPI.TPESALMKLA..AHIALDSVE--....
CZAR_Tcruzi       PEVAHRLRATNLTVLRKPN...----KKFPPI.GAECVWAKAI..SLMAVDAVM--....
DIRS1_Dictyo      NHYSKRVFYSNVFTVPKPG...-T--NLHRPV.----------..---------LD....
Doc_Drome         GYFPQKWKKSTIVMIPKPGk.dKTQPSSYRPI.SLLTCLSKLF..EKMLLLRISPH....
dpol_DHBV         NTSWPNRITGKLFLVDKNS...-RNTTEARLV.----------..---------VDf...
dpol_HBV          IPRTPARVTGGVFLVDKN-...PHNTAESRLV.----------..---------VDf...
DRE_Dictyo        TTIPKDFKQGILITIYKNKg.dPNNLDNYRPI.TLLNVDYKIY..SKIINNRIL--....
EC67_Ecoli        LYRIGSDNQYTQFTIPKKG...----KGVRTI.SAPTDRLKDI..Q---RRICDLLsdc.
EC86_Ecoli        LLIYTADFRYRIYTVEKKG...--PEKRMRTI.YQPSRELKAL..Q---GWVLRNI....
EC107_Ecoli       ALSNHAGRHYRRIILSKRH...----GGQRLV.LAPDYLLKTV..Q---RNILKNVl...
GilM_Giain        WAQLQPLCEFRLKLLPKSG...----GRWRPI.AVQETLLVAF..HRLLLRRT---....
Gypsy_Drome       IRPSRSPYNSPTWVVDKKGt.dAFGNPNKRLV.----------..---------ID....
Hebe1_Av          --IPAMWKKANIILLLKPKk.dKQQPSSYRPI.SLLSCLGKLL..EKIIKQRLMLE....
Hebe2_Av          GYIPDTRKQANIILLLKPKk.dKQQPSSYRPI.SLLSCLGKLL..EKIVKQRLMSE....
Hebe7_Av          --IPAMWKKANIILLLKPKk.dKQQPSSYRPI.SLLSCLGKLL..EKIIKQRLMLE....
Hebe8_Av          --IPAMWKKANIILLLKPKk.dKQQPSSYRPI.SLLSCLGKLL..EKIIKQRLMLE....
Hebe10_Av         --IPAMWKKANIILLLKPKk.nKQQPSSYRPI.SLLSCLGKLL..EKIIKQRLMLE....
I_Drote           -HIPQAYKTSLIIPILKPNt.dKTKTTSYRPI.SLNCCIAKKL..DKIIAKRLWW-....
Jockey_Drome      GYFPKAWKSASIIMIHKTGk.tPTDVDSYRPT.SLLPSLGKIM..ERLILNRLLT-....
Juno1_Av          -EESTSPWSSPIVLVRKKD...----GSVRFC.----------..---------ID....
Juno2_Av          ---STSPWSSPVVLVKKKD...----GTTRFC.----------..---------VD....
Juno3_Av          IRPSQSPWSSPVVLQKKKD...----GSWRFC.----------..---------ID....
Juno4_Av          IEESTSPWSSPIVLVRKKD...----GSVRFC.----------..-------IDY-....
Juno4a_Av         IRPSSSPWSSPVVIVKKKD...----GKPRFC.----------..---------VD....
Juno4b_Av         IRPSSSPWSSPVVIIKKKD...----GSPRFC.----------..---------VD....
Lian_Aedae        GYIPKSWRDITVMFIPKGGrasYEEAKSFRPI.SLTSFLLKCL..ERIIDHHIRDV....
LINE1_Human       GILPNSFYEASIILIPKPGr.dTTKKENFRPI.SLMNIDAKIL..NKILANQI-Q-....
LINE1_Wolf        -VLPNSFYEASITLIPKPDk.dPTKKENYRPI.SLMNMDAKIL..NKILANRIQ--....
LtrA_Lacla        GT--YYPQPVRRMYIAKKN...-S--KKMRPL.GIPTFTDKLI..QEAVRIILESIy...
Mag_Av            ---ETSAWAAPIVPVKKPN...----GKIRIC.----------..---------GD....
Maui_Takru        ---------AVIKPLLKKPsldPDVLANYRPI.SNLPFISKVL..EKVVVTQLLEH....
Mdg3_Drome        -----SEYASPIVLVKKKT...----GDLRMC.----------..---------VD....
Micropia_Drome    ----TSNVASRIVVVRKKD...----GTLRVC.----------..---------VD....
MX65_Myxxa        HRPRERVRHYVTFAVPKRS...----GGVRLL.HAPKRRLKAL..Q---RRMLALLvs..
Neptune_Fr        LVGDVEPRERRFYILPKIH...KEPEKWTIPY.ELPPGRPIVS..DCGSETYFT--....
NeSL_Caeel        RKIPKHWKEAETILLFKNG..dQSKPENWRPI.SLMPVIYKLY..SSLWNRRI---....
orf2_Calot        KL-NHKVKATRRVWIPKPG...-N--VEKRPL.GIPTMQDRAT..QSLVKLALEPEw...
Pao_Bmori         EQMEALVAKGYAEPAPKTKtenPPKPEKLRVV.----------..---------HD....
Pat_Panre         KVISALSVSVNADAKCRLV...----MDLTT-.----------..---------VN....
Penelope1_Av      ---------SVFYGLPKAH...-KAGYPLRPI.---ISTIGSY..QYELSKYLAKAir..
Penelope1a_Av     ---------SVFYGLPKAH...----KEGYPI.RPIISTIGSY..QYALSKYLARQir..
Penelope2_Av      --RSTSSNIACMYGQPKIH...-KQGYPLRPV.---ISSIGSY..NYELSKYLA--....
Penelope2a_Av     ---STGSRCSVLFCNPKVH...-KEGMPLRPI.---ISTTNSH..SYKLAKYLTKLl...
Penelope3_Av      -----GSQPARIYGLPKIH...-KQGAPLRPI.---VSATGTF..NYKLAKLLATKld..
Penelope3a_Av     -------QPARIYGLPKIH...----KDGVPL.RPILSANNTF..NYKLAKWLVTEl...
Penelope3b_Av     --------PGKAYGLPKIH...-KEGIALRPIiSACNTSTYKL..SKLLASKL-KH....
Penelope5a_Av     ---PTGSRPARLYGLPKIHk.sDRPDYPLRPV.---MSATKTV..GYGLGKMLKN-....
Penelope_Dv       KMTTTTAVPPRIYGLPKIH...-K---EGTPL.RPICSSIGSP..SYGLCKYII--....
pol_BAEVM         LRPCRSPWNTPLLPVKKPG...-T--QDYRPV.----------..---------QD....
pol_CERV          IKPSKSTHMSPAFLVENEA...ERRRGKKRMV.----------..---------VN....
pol_HTLV2         IEPYSGPGNNPVFPVKKPN...----GKWRFI.----------..---------HD....
Poseidon_Tn       YRLYPGEATPCFYGLPKIH...-K---EGTPL.RPIVSSINSV..TYNISKFLA--....
pseudo_Shark      NLIVPQLSTARSYLLPKIH...-R---TDCPG.QPIASACSCP..TKLISTYLN--....
R1_Dromr          --LPVPFRMARTIFIPKTV..rANRPQDFRPI.SVPSIVVRQL..NAILASRLTA-....
R2_Drome          GNLPHSIRLARTVFIPKTV..tAKRPQDFRPI.SVPSVLVRQL..NAILATRL---....
R4_Av             ---------GRIVLIHKSG..sHEDPANYRPI.ACLNTCYKML..TSFITAYL-QK....
R9_4_Av           --IPEQLKLNKTILIPKGNs.dLSLLKNWRPI.TISSIILRVY..NRLLAYRMNKV....
R9_Av             --IPEQLKLNKTILIPKGNs.dLSLLKNWRPI.TISSIILRVY..NRLLAYRMNKI....
R9a_Av            RRIPSELKLNRTTLIPKGNi.dLDKITNWRPI.TISSVLLRLF..NKIIGHRMSKY....
RTE1_Av           GTIPEDWGKSILVPIPKKG..dLSNCSNYRTI.SLINHTGKVL..LTVLLNRLK--....
RTE2_Av           --MVTEWNMTTLIKLYKNKg.dRKICDNYRGI.ALLNTTSKLF..SRIILNRIQ--....
RTE3_Av           GEIPEDLTKSVFIALPKKP..gATECELHRTI.SLMSHIAKVL..LKILMMRMK--....
RTE4_Av           QQTPRQFNTNIIIPIPKKG..dKTLMTNYRGI.SLMSIAAKVY..NRILLNRIR--....
RTE_BovB_Av       --WPEDWKTSIFILIPKNG..nAKDCSNYRTI.ALISHASKIM..LKIIQRRLEP-....
SART1_Bommo       GRFPEEWKTGRLVLIPKEGr.pRDQPSGYRPI.VVLSEAGKLL..ERVVAGRLVRH....
SLACS_Trybg       EVGRRLQATSLTVLLRKPN...----GKYRPI.GAESVWAKLA..SHIAISRVM--....
Soliton1_Av       --TPSHWHIAKMILLSKTKs.kVIAIDKTRPI.SLLPCFSKIF..EKCFLYHFR-Sw...
Soliton2_Av       ------WKIAKLITLNKLKt.gVPRCDQTRPI.SLLATHSKIF..EKIILERV-RH....
Soliton3_Av       -RFPDMWKVAKIVTLNKLKa.gTPQPDQTRPI.SLLPAHSKLF..EKVLLERTR-R....
Soliton4_Av       --------LARIVTLSKLNa.gIHQADQTRPI.SLLPTHSKLF..EKIILNKIRY-....
Soliton5_Av       -LFPEDWKLAKVVPLNKLKa.gIPTSEQTRPI.SLLATHSKIY..EKIILNRV-QE....
Soliton6_Av       -------KHAKVICLSKDG..qYPEVNKLRPI.SLLSNVGKMF..ERIIHARILKW....
Soliton6a_Av      ----ESSKHAKVICLSKDG..lYPSESKLRPI.SLLPNIGKWY..ERIIHSRILKW....
Soliton6b_Av      -------KHAKVICLSKDG..iYPEENRLRPI.SLLPNIGKWF..ERCIHEQI-QS....
Soliton7_Av       -NFPALWKDTRILLLAKKE..hVCEPKNTRPI.SLLDVFLKTN..EKLFQTRFKDI....
Soliton8_Av       --LPIAWKDSRMILLAKKE..aICLPSLTRPI.SLIGSFLKIG..KRLFLTRFREV....
Soliton9a_Av      --LPVGWKNTRMILLAKKD..sICSPSLTRPI.SLIDSFLKVG..ERLFLNRFRDV....
Soliton9b_Av      AVLPNGWKNTRMVLIAKKD..sICLPSLTRPI.SLIDSFLKIG..ERLFLNRFRDV....
Ta11_Arath        GFFDERLNETNICLIPKTE..rPRKMAEFRPI.SLCNVSYKVI..SKVLSSRL-K-....
Tad1_Neuro        GHFPQRFKDAKVVVLKKPGksqQKLAGAWRPI.SLLSNVGKIL..EALVAKRL-TQ....
TelKA1_Av         -VPSKSPWASPIVLAPKKD...----GTLRFC.----------..---------ID....
TelKA1a_Av        -SPSKSPWASPVILAPKKD...----GSLRFC.----------..---------ID....
TelKA2_Av         ITPSNSPWASPVVLAPKKD...----GTLRFC.----------..---------ID....
TelKA3a_Av        ITPSKSPWASPVVLAPKKD...----GTMRFC.----------..---------ID....
TelKA3b_Av        ITPSKSPWASPVVLAPKKD...----GTMRFC.----------..---------ID....
TelKA4_Av         -EPCASPYAAPITLQPKKD...----GSLRFC.----------..---------VD....
TERT1_Calb        KIQREQLPCGKIKLIPKRS...-SFRVICVPI.KRSLKLLNKK..LELDTLEKEKRefer
TERT_Giain        RIFWKQVSPGRLSFVYKSN...----GRVRPL.CNFSFCSR-R..HRVSLNSFLRSalqv
TERT_Ratno        QDTWLAMPICRLRFIPKPN...-----GLRPI.VNMSYSMGTR..ALGRRKQA-QHftqr
TERT_Schpo        DTQKTTLPPAVIRLLPKKN...-TFRLITNLR.KRFLIKQMGS..NKKMLVSTNQTlrpv
Tf2_Schpo         IRESKAINACPVMFVPKKE...----GTLRMV.----------..---------VD....
Tnt1_Tobac        PKGKRPLKCKWVFKLKKDGd.cKLVRYKARLV.----------..---------VK....
TRAS1_Bommo       RYFPKIWKAATVVILRKSGkdsYTEPKSHRPI.GLLPVLGKLY..EKMLVARLKYHl...
TRS1_Trybr        GVVPPAWKTRVIIPILKAGk.kAEDLDSYRPV.TLTSCLCKVM..ERIIAARL-R-....
Tx1_Av            --FHPKFLQALLTLLKKKNk.sDGSMKDFRPI.SLMNIDYKIL..SKVLSTRLR--....
Ty3_Caeel         IRESKSPWSSPVVLVKKKD...----GSIRMC.----------..-------ID--....
Ty3_Yeast         -VPSKSPCSSPVVLVPKKD...----GTFRLC.----------..---------VD....
Vesta1a_Av        -SESHSPYAAPAMLVKKKD...----GTHRFV.----------..---------VD....
Vesta1b_Av        -SESHSPYAAPAILIKKKE...----GSYRFV.----------..---------VD....
Vesta2_Av         -RKSYSPYAAPALLVAKHD...----GSWRMV.----------..---------VD....
Vesta3_Av         IRISQSSYAAPALLVKKKD...----QSWRLV.----------..---------ID....
Vesta4a_Av        --ETNSPYAAPAFIVPRKD...------NRPG.----------..------RLVVD....
Vesta4b_Av        -HESHSPYAAPAFIVPRKA...------NRPG.----------..------RLVVD....
Vesta5_Av         -RPSFSQYSAPILLIKKRD...----GTYRFI.----------..---------VD....
Vesta6a_Av        -IPSTSEWSSPVVLLTKPD...----GTFRFI.----------..---------ID....
Vesta6b_Av        -RPSHSPWSSPVLLKKKPD...----GTFRFL.----------..---------VD....
Vesta6c_Av        ---STSPWSSPALLKKKPD...----GTFRFL.----------..---------VD....
Vesta7_Av         --KSHASWSSPVLLVKKKD...----GTYRFV.----------..---------VD....
Vesta_Pr          -TESHSPYAAPAFLVKKHD...----GTYRFV.----------..--------VD-....
YM40_Marpo        KDESFQFRPSRREFIPKAD...----GKLRSL.GIPSPRDKIV..QEVMRRILEPVf...
Zepp_Chlvu        GRRCPPLTQGRITLLYKGKgadRESLASYRPI.TLLNTDYKLA..ARAIASRI-G-....
Rg_MAG3|g258.t1   ------WKLAKIITLNELKa.gVPRCEQTRPI.SLLATHSKLF..EKIMLERIK-L....
Rg_MAG3|g338.t1   --GSTSPWASPVILKKKPD...----GTYRFI.----------..---------VD....
Rg_MAG3|g712.t1   -------------------...----------.----------..-----------....
Rg_MAG3|g822.t1   -RPSQSPWSSPVVLQKKKD...----GTWRFC.----------..---------ID....
Rg_MAG3|g903.t1   -------------------...----------.----------..-----------....
Rg_MAG3|g1359.t1  -------------------...----------.----------..-----------....
Rg_MAG3|g1492.t1  ------------VLLKKDD...----GSPRFV.----------..---------VD....
Rg_MAG3|g1814.t1  -----------------PNk.dKQHLPSYRPI.SLLSCLGKLL..KKIIKQRLMLG....
Rg_MAG3|g1906.t1  ----ETSKHAKVICLSKDG..lYPTENKLRPI.SLLPNIGKWY..ERIIHNRIIK-....
Rg_MAG3|g1908.t1  ----EDWSTAIIIRLFKNKg.dKRDCGNYRGI.SLLPVASKVF..SRLILNRVQ--....
Rg_MAG3|g2013.t1  ----------HLYYNPKDH...-KINEPLRPI.---VSGMKSP..LAKLSSFLD--....
Rg_MAG3|g2137.t1  -------------------...---CDQTRPI.SLLATHSKLF..EKIILEKVR-Y....
Rg_MAG3|g2318.t1  ------VRLSYMYFNPKPH...-KAGTPLRPI.---MNTIKAV..TRPISDFLD--....
Rg_MAG3|g2486.t1  -------------------...----------.----------..-----------....
Rg_MAG3|g2591.t1  --------LSVFYGIPKAH...----KIGFPI.RPTISDIGSY..QYKLSKYLAKVi...
Rg_MAG3|g2876.t1  --------LAYMYYNPKTH...-KNPITLRPI.---MNTIHAA..TTGISRFLD--....
Rg_MAG3|g2907.t1  -------------------...----------.----------..-----------....
Rg_MAG3|g3002.t1  -RPSKSSYAAPVLFAKKKD...----GTLRMC.----------..---------VD....
Rg_MAG3|g3021.t1  -------QLAHLYFNPKTH...----KDGIPV.RPIENTIHAP..TTNISNYLDE-....
Rg_MAG3|g3032.t1  ---PDVWKLAKIITLNKLKa.gVPRCDQTRPI.SLLATHSKLF..EKIMLERIR-L....
Rg_MAG3|g3143.t1  -------------LLHKIPnglCPGVNKLRPI.SLLSNFGKCF..EGIIHIRILRW....
Rg_MAG3|g3199.t1  -------------------...----------.----------..-----------....
Rg_MAG3|g3367.t1  ----KHFWQTVKCLNKKKS...----SNFSAI.TENNHMYKTS..DENFITLLE-H....
Rg_MAG3|g3456.t1  -RMPNEWKLAKIITLNKLKg.gVSKCDQTCPI.SLLATHSKLY..EKILLTRIR-S....
Rg_MAG3|g3914.t1  -------------------...----------.----------..-----------....
Rg_MAG3|g4267.t1  ---------VRMILLAKKN..aVCTPDQTRPI.SLLDSFLKVQ..EKLFLNRFLKI....
Rg_MAG3|g4412.t1  ---SHSPYAAPAILVKKKD...----KSFRLV.----------..---------VD....
Rg_MAG3|g4648.t1  -------------------...----------.----------..---IRKMNT-Kn...
Rg_MAG3|g4662.t1  -----KSELAHLYFNPKTH...-KDGIPVRPI.---------E..NKILRPIFDDK....
Rg_MAG3|g4811.t1  -YIPTNWKTANIILILKPKk.dKQHPSSYRPI.SLLSCLGKLL..EKIIKQRLMLE....
Rg_MAG3|g4814.t1  -RPSSSPWASPVVTVKKKE...----GSPRFC.----------..---------VD....
Rg_MAG3|g4886.t1  -------------------...----------.----------..-----------....
Rg_MAG3|g4977.t1  --PSTSPWCSPVVLVHKKD...----GSTRFC.----------..---------VD....
Rg_MAG3|g5028.t1  -------------------...----------.----------..-----------....
Rg_MAG3|g5381.t1  -----EWKTARNICLNKSEn.pAPITDQLRPI.SMLPTFSKIY..EKLFLTKFN-S....
Rg_MAG3|g5449.t1  --PSASPWASPVILAPKKD...----GTLRFC.----------..---------VD....
Rg_MAG3|g5489.t1  -----SKWAAPIVVVPKLG...----GKVRIC.----------..-----ADLS--....
Rg_MAG3|g5983.t1  -------------------...----------.----------..-----------....
Rg_MAG3|g5993.t1  -------------------...----------.----------..-----------....
Rg_MAG3|g6194.t1  --ESHSPYAAPAMLVKKKD...----NSFRLV.----------..---------VD....
Rg_MAG3|g6278.t1  -QWPKDWKRSIYIPIPKKG..sAKECSNYRTI.ALISHASKIM..LKILQARLE--....
Rg_MAG3|g6291.t1  ---PDKWKDTRILLLAKKE..sICEVSATRPI.SLLDVSLKIN..EKLFLTRFSNV....
Rg_MAG3|g6378.t1  -------------------...----------.----------..-----------....
Rg_MAG3|g6440.t1  -------------------...----------.----------..-----------....
Rg_MAG3|g6914.t1  --IRKKFKEARMILLAKKD..sVCNPDQTRPI.SLLDSFLKIQ..EKLFLNRFRLI....
Rg_MAG3|g7171.t1  --------LAHLYFNPKTN...-KDGIPVRPI.---ESTIHAA..TARISKFLDKI....
Rg_MAG3|g7265.t1  -------------------...----------.----------..-----------....
Rg_MAG3|g7361.t1  -RPSNSPWSSPAIIHKKQD...----DSIRFL.----------..---------VD....
Rg_MAG3|g7851.t1  -RYPEQWKLAKIITLNKLKa.gVPRCDQTRPI.SLLATHSKLF..EKVLLEKVR-H....
Rg_MAG3|g7893.t1  ------LELAHLYFIPKPH...-KPDCSLRPI.---VAAIHAP..TTMMSQYLN--....
Rg_MAG3|g7942.t1  -------------------...----------.----------..-----------....
Rg_MAG3|g8054.t1  ---------GHLYFLPKPH...-KIGTPLRPI.---VAAIHAP..AMLVSTYLN--....
Rg_MAG3|g8163.t1  -------------------...----------.----------..-----------....
Rg_MAG3|g8210.t1  -YIPTKWKTANIILIMKPKk.dKQHPSSYRPI.SLLSCLGKLL..EKIIKQRLMLE....
Rg_MAG3|g8486.t1  -------------------...----------.----------..-----------....
Rg_MAG3|g8651.t1  ----KEWSITTLIRLYKNKg.dKKVCDNYRGI.ALLNATSKIF..SRIILNRIQ--....
Rg_MAG3|g8667.t1  --ESHSPYAAPAILVKKKD...----GSYRFV.----------..---------VD....
Rg_MAG3|g8720.t1  -TPSNSPWASPVVLAPKKD...----ESLRFC.----------..---------ID....
Rg_MAG3|g8859.t1  -------------------...----------.----------..-----------....
Rg_MAG3|g8883.t1  ---PDVWKLAKIITLNKIKa.gVPRCEQTRPI.SLLATHSNLF..EKIMLERIR-L....
Rg_MAG3|g8990.t1  -------------GLPAPH...-KPNTLLRPI.---IACINGP..TTLVSKVLN--....
Rg_MAG3|g9015.t1  ----------HLYFIPKAH...-KIHVPLRPI.---MSFKGSP..AINISKFLN--....
Rg_MAG3|g9187.t1  ------CKLAYMYFNPKTH...-KDGTPFRPI.---MHTIDSP..TTNISRLLD--....
Rg_MAG3|g9401.t1  --ESHSPYAAPAILVKKKD...----GSFRFV.----------..---------VD....
Rg_MAG3|g9478.t1  ----NEVELAHLYYLPKAH...-KPGTPLRPI.---ISGLKHP..TIKISKFLD--....
Rg_MAG3|g9556.t1  --PSTSPWASPVVIVKKHD...----GSPRFY.----------..---------IA....
Rg_MAG3|g9737.t1  -------------------...----------.----------..-----------....
Rg_MAG3|g9739.t1  -------------------...----------.----------..-----------....
Rg_MAG3|g9842.t1  ---PSEVKLAHLYYLPKTH...-KPGTPLRPI.---VSGLKHP..TIKISKYLD--....
Rg_MAG3|g9909.t1  -------------------...----------.----------..-----------....
Rg_MAG3|g10055.t1 --------LAHLYFNPKTH...-KDGIPVRPI.---ESTIHAA..TTKISKFLDKI....
Rg_MAG3|g10060.t1 -------------------...----------.----------..-----------....
Rg_MAG3|g10071.t1 ----NQIKLAYLYFIPKPH...-KKGTPLRPI.----------..--------A--....
Rg_MAG3|g10143.t1 ---SISPWSSPVVLVKKKD...----GTHRFC.----------..---------VD....
Rg_MAG3|g10207.t1 -------------------...----------.----------..---------ID....
Rg_MAG3|g10224.t1 ---PNEVELAHLYYLPKAH...-ERGTPLRPI.---VSELKHP..TIKISKFLD--....
Rg_MAG3|g10271.t1 --PSTSPWCSPIVLVRKKD...----GTIRFC.----------..---------VD....
Rg_MAG3|g10369.t1 -------------------...----------.----------..-----------....
Rg_MAG3|g10402.t1 ----NEWKLARTICLNKSDn.pAPTTNQLRPI.SMLPVFSKVY..EKLFLLRFN-R....
Rg_MAG3|g10405.t1 --LPRAWKDTRIILLAKKE..sICSPSATRPI.SLLDVFQKVG..EKLFLTRFQ-Dv...
Rg_MAG3|g10480.t1 --YPKHWHTAKMILLSKSKs.sIVDVNDTRPI.SLLPCFSKLY..EKVFLVHFQKW....
Rg_MAG3|g10496.t1 -------------------...----------.----------..-TGISKFLD--....
Rg_MAG3|g10780.t1 -------KIAKTICLSKDG..lYPTESKLRPI.SLLPNLAKLF..ERIIHNRILQW....
Rg_MAG3|g10844.t1 -------------------...----------.----------..-----------....
Rg_MAG3|g11145.t1 ---STSPWSSPVVLVKKKD...----GTTRFC.----------..---------VD....
Rg_MAG3|g11279.t1 ----NEVELAHLYYLPKAH...-KLGTPLRPI.---ISGLKHP..TNKISKFLD--....
Rg_MAG3|g11280.t1 ---PNEVELAHLYYLPKAH...-KLGTPLRPI.---ISGLKHP..TNKISKFLD--....
Rg_MAG3|g11354.t1 --MVKEWSVTTLIRLYKNKg.dKKIRDNYRGI.ALLNITSKIF..SRIIHNRIQ--....
Rg_MAG3|g11423.t1 -------------------...---------V.RPIENTIGAP..TTNISDFLDEI....
Rg_MAG3|g11432.t1 -------------------...----------.----------..-----------....
Rg_MAG3|g11576.t1 --FPPHWKVAKMMLLPKIK...------LNIV.-------KIF..LVQFRKWVN--....
Rg_MAG3|g11692.t1 ---PDDWKIAKIITLNKLKs.gIPKCEQTRPI.SLLATYSKLF..EKVLLLRIR-H....
Rg_MAG3|g11758.t1 -------------------...----------.----------..-----------....
Rg_MAG3|g11837.t1 ------STPGRLYGLPKIH...-KQDNPLRPV.---LSSIGTY..NYGLAKALKKMls..
Rg_MAG3|g11913.t1 -------------------...----------.--------II..NKLLASGLVLI....
Rg_MAG3|g11919.t1 -------------------...----------.----------..-----------....
Rg_MAG3|g11936.t1 --PSYSPYGAPALLVAKHD...----GTWRMV.----------..---------VD....
Rg_MAG3|g12122.t1 ---------NRTVLLPKGKd.gLDNIKNWRPI.TIASILIRLY..NKILTRRMQSA....
Rg_MAG3|g12132.t1 -------------------...----------.----------..-----------....
Rg_MAG3|g12135.t1 -----KSVLAHLYFNPKTH...-KIGIPVRPI.---ENTIGAP..TTNISDFLD--....
Rg_MAG3|g12424.t1 ----------HLYYNPKDH...-KVGEPLRPI.---VSGMKSP..RQKISAFLDQI....
Rg_MAG3|g12480.t1 -RPSYSPYAAPALLVAKHD...----GNWRIV.----------..---------VD....
Rg_MAG3|g12521.t1 ---------GHFHALPKPH...-KLGTPIRPI.---IACINAP..TTLISQCLN-D....
Rg_MAG3|g12590.t1 -------ELAHLYFNPKTH...-KDSIPVRPI.---ENTIHAS..TTKISKFLDKI....
Rg_MAG3|g12695.t1 -------------------...----------.----------..-----------....
Rg_MAG3|g12697.t1 -------------------...----------.----------..-----------....
Rg_MAG3|g12744.t1 -------------------...----------.----------..-----------....
Rg_MAG3|g12797.t1 ----DFWKIAKIITLNKLKe.gVPRCEQTRPI.SLLATHSKIF..EKIVLERVR-S....
Rg_MAG3|g13031.t1 -------------------...----------.----------..-----------....
Rg_MAG3|g13140.t1 -------------------...----------.----------..-----------....
Rg_MAG3|g13386.t1 -------------------...----------.----------..-----------....
Rg_MAG3|g13659.t1 ---PSGSRLARLYGLPKLH...-EENCPLRPV.---MSAIKTV..NYGLGKMLTSR....
Rg_MAG3|g13664.t1 ---PNEVELAHLYYLPKAH...-KPGTPLRPI.---ISGLKHP..TIKISKFLDDL....
Rg_MAG3|g13678.t1 -----EVELAHLYYLPKAH...-KPGTPLRPI.---ISGLKHP..TIKISKFLD--....
Rg_MAG3|g13762.t1 -------------------...----------.----------..-----------....
Rg_MAG3|g14054.t1 ----KRSKHAKVICISKEG..mYPTLNKLRPI.SLISNIGKLF..EKIIHKRILKW....
Rg_MAG3|g14077.t1 -YIPTKWKTANIILIMKPKk.dKQHPSSYRPI.SLLSCLGKLL..EKIIKQRLMLE....
Rg_MAG3|g14163.t1 --ESTSPWSPPIVLVKKKD...----KTMRFC.----------..---------ID....
Rg_MAG3|g14240.t1 --GSTSPWASPVILKKKPD...----GTYRFI.----------..---------VD....
Rg_MAG3|g14298.t1 -------------------...----------.----------..-----------....
Rg_MAG3|g14379.t1 --LPTGWKDTRMILLAKKD..sICSPSLTRPI.SLLDSFQKIG..EKLFLTRFR-Dl...
Rg_MAG3|g14439.t1 -------------------...----------.----------..-----------....
Rg_MAG3|g14500.t1 ----SEVRLARLYYLPKTH...-KPGAPPRPI.---VSGLKHP..TIKISKYLD-El...
Rg_MAG3|g14547.t1 ------LELGHYYGLPKAH...-KPGTPLRPI.---IASTNAP..TTLVSKFLN--....
Rg_MAG3|g14658.t1 --PSRSPWASPIVLSPKKD...----GSLRFC.----------..---------VD....
Rg_MAG3|g14677.t1 ----SSQYASTILLIKKRD...----GSHHFI.----------..---------VD....
Rg_MAG3|g14771.t1 -------------------...----------.----------..--IIQRRLE--....
Rg_MAG3|g14840.t1 -------------------...----------.----------..-----------....
Rg_MAG3|g15039.t1 --FPIEWKDTRILLLPKKD..pICQPSNTRPI.SLLDVFLKIN..EKLFHMRFV-D....
Rg_MAG3|g15093.t1 ---------GHFHALPKPH...-KLGTPIRPI.---IACINAS..TTLISQCLN--....
Rg_MAG3|g15105.t1 -------------------...----------.----------..-----------....
Rg_MAG3|g15123.t1 -------------------...----------.----------..-----------....
Rg_MAG3|g15172.t1 ---------DYLYFIPKPH...----KTGTPL.KPIVSSMNMP..TTGISKFLD--....
Rg_MAG3|g15196.t1 --------LAHLYFIPKPH...-KVGTPLRPI.---VSSIKAA..ATGVSHFLDVL....
Rg_MAG3|g15218.t1 -------------------...----------.----------..-----------....
Rg_MAG3|g15251.t1 -------------------...----------.----------..-----------....
Rg_MAG3|g15316.t1 -YIPKKFKEVRMILLAKKD..sVCNPDQARPI.SLLDSFLKIQ..EKLFLNRFRLI....
Rg_MAG3|g15329.t1 -------------------...----------.----------..-----------....
Rg_MAG3|g15414.t1 --GSASPWTSPVILKKKPD...----GTYRFI.----------..---------VD....
Rg_MAG3|g15507.t1 -----GSHCARLYGLPKVH...----KTGIPL.RSVISSIGNY..NHRIAKLLAAKl...
Rg_MAG3|g15530.t1 -------------------...----------.----------..-----------....
Rg_MAG3|g15584.t1 --ESTSPWSSPIVLVKKKD...----KTMRFC.----------..---------ID....
Rg_MAG3|g15724.t1 --ESTSPWPSSIVLVKKKD...----KTMIFC.----------..---------ID....
Rg_MAG3|g15747.t1 -------------------...----------.----------..-----------....
Rg_MAG3|g15828.t1 ---------PHLYYNPKDH...-KIGEPLRPI.---VSGMKSP..LGKISAFLD--....
Rg_MAG3|g15999.t1 -------------------...----------.----------..-----------....
Rg_MAG3|g16062.t1 -------------------...----------.----------..-----------....
Rg_MAG3|g16175.t1 -------------------...----------.----------..-----------....
Rg_MAG3|g16357.t1 ---------GHYHGLPKPH...----KPGTPL.GPIIACIHAP..ATLISKFLN--....
Rg_MAG3|g16502.t1 ---PAHWHIAKMILLTKTKs.gIVTLDETRPI.SLLPCFSKIY..EKCFLVHLRK-....
Rg_MAG3|g16540.t1 --PSKSPWASPVVLAPKKD...----GSMRFC.----------..---------VD....
Rg_MAG3|g16592.t1 -----EWKIARTICLNKSDn.pAPTTSQLRPI.SMLPIFSKIY..EKLFLLRFN-N....
Rg_MAG3|g16680.t1 -------------------...----------.----------..-----------....
Rg_MAG3|g16866.t1 -------ELAYKYFLPKSH...-KKDTPLRPI.---VNTIHTA..TKKISQFLD--....
Rg_MAG3|g17008.t1 -------------------...----------.----------..-----------....
Rg_MAG3|g17033.t1 -------------------...-----PFRPI.---VASTNGP..TQQLSRLLD--....
Rg_MAG3|g17074.t1 -------------------...----------.----------..-----------....
Rg_MAG3|g17082.t1 -------------------...----------.----------..-----------....
Rg_MAG3|g17128.t1 -------------------...----------.----------..-----------....
Rg_MAG3|g17139.t1 -------------------...----------.----------..-----------....
Rg_MAG3|g17249.t1 -------------------...----------.----------..-----------....
Rg_MAG3|g17313.t1 -----ASNHAKIICISKDG..mYPSEDKLGPI.SLLPNLGKWFefERCIHEQIQAW....
Rg_MAG3|g17361.t1 ---PDEVKLPHLYYLPKTH...-KAGTPLRPI.---VSGLKHP..TIKISKYLDEL....
Rg_MAG3|g17393.t1 ---VADWTLAIIIRLYKNKg.dKKICDNYRGI.SLLVVASKIF..TRVILNRIQ--....
Rg_MAG3|g17440.t1 --MVKEWNLAIWIKLFKKG..nKQLCDNYRGI.SLLSVTSKPF..SRIILNRIQ--....
Rg_MAG3|g17473.t1 -RVPEKLKVNRTVLLPKGKd.gLDNIKNWRPI.TIASILIRLY..NKILTRRMQSV....
Rg_MAG3|g17496.t1 ----NEVELAHLYYLPKAH...-KPGTPLRPI.---ISGLKHP..TIKISKFLD--....
Rg_MAG3|g17529.t1 --FHDGFLNGLLTLLKKESk.fTGTMKNFRPL.SLMNIDYKII..TKVLSSRLK--....
Rg_MAG3|g17626.t1 --ESNSPYAAPAMLVKKKD...----NSFRFV.----------..---------VD....
Rg_MAG3|g17687.t1 --PCNSPYAAPITLQPKKD...----GSLRFC.----------..---------ID....
Rg_MAG3|g17709.t1 -----KSKHAKVICLSKDG..lYPGVNKLRPI.SLLSNFGKCF..ERIIHMRILRW....
Rg_MAG3|g17879.t1 ---PSAWKDTRIILLAKKE..hICPPSLTHPI.SLLDSFQKVG..EKLFLTRFRNA....
Rg_MAG3|g17961.t1 ------FQLSYLYFIPKPH...-KAGTPLRPN.---VSSMNMP..MAGISKFLD--....
Rg_MAG3|g18020.t1 -----QLELAYLYTLPKIH...----KSGIPI.RPIISGLHAP..VRCISKFLN--....
Rg_MAG3|g18021.t1 -------------------...----------.----------..-----------....
Rg_MAG3|g18035.t1 -----KIQLAYLYFIPKPH...-KTGTPLRPI.---VSGMNTP..TTKISKMLD--....
Rg_MAG3|g18043.t1 -------------------...----------.----------..-----------....
Rg_MAG3|g18140.t1 ---STSSSLSVLYGQPKVH...-KTGYPLRPI.---ISTIGSY..NYSLLKYLAKLis..
Rg_MAG3|g18290.t1 ---STSPWSSPVVLVKRKD...----GTTRFC.----------..---------VD....
Rg_MAG3|g18429.t1 -------------------...----------.----------..--GISKFLN--....
Rg_MAG3|g18472.t1 ----TGSYPGRLYGLPKIH...-KENVPLRPV.---LSSIGTF..NYGLAKALSQIls..
Rg_MAG3|g18578.t1 ---------GHYHGLPKSH...-KPNTPLRPI.---IACTNEP..TTLVSKFLN-D....
Rg_MAG3|g18680.t1 --ESNSPYAAPALMVKKKD...----GSLRFV.----------..---------VD....
Rg_MAG3|g18918.t1 --PSTSPWSSPVILKKKPD...----GTYRFL.----------..---------VD....
Rg_MAG3|g18993.t1 --------LAHLYFLPKPH...-KIGTPLRPI.---VASIHAP..AMLVSIYLDNR....
Rg_MAG3|g19112.t1 -------------------...----------.----------..-----------....
Rg_MAG3|g19235.t1 ---SHSQYSAPVLLIKKRD...----GSYRFI.----------..---------VD....
Rg_MAG3|g19337.t1 ------CKLAHLYFNPKTH...----KDGIPV.RPIQSTIHAS..ATKISKFLDKI....
Rg_MAG3|g19344.t1 -YIPSVWKKANIILLLKPNk.dKHQPSSYRPI.SPLSCLGKLL..ERIIKQRLLLE....
Rg_MAG3|g19553.t1 -RPSNSPWSSPVIIHKKKD...----GGIRFL.----------..---------VD....
Rg_MAG3|g19585.t1 ----NDVELAHLYYLPKAH...-KSGTPLRPI.---VAGLKHP..TIKISKLLD--....
Rg_MAG3|g19590.t1 --TPSHWHIAKMILLSKTKs.kTTSIDKTRPI.SLLPCFSKLF..EKLFLIHFRRWi...
Rg_MAG3|g19855.t1 --PSTSPWSSPVILKKKPD...----GTYRFL.----------..---------VD....
Rg_MAG3|g19874.t1 --MAKEWSITTLIRLYKNKg.dKKICDNYRGI.ALLNATSKIF..SRIMLNRIQ--....
Rg_MAG3|g19878.t1 ---PDVWKLAKIITLNKLKa.gVPRCEQTRPI.SLLATHSKLF..EKIMLERIR-L....
Rg_MAG3|g19978.t1 -YIPSMWEKANIILLLKPNk.gKHQPSSYRPI.SLLSCLGKLL..ERIIKQRLLLE....
Rg_MAG3|g20199.t1 --ESTSPWSSPIVLVKKKD...----KTMRFC.----------..---------ID....
Rg_MAG3|g20201.t1 -----RSELAHLHFIPKPH...-KPDTPLRPI.---VAAIHAP..ATQLSKFLN-Dlla.
Rg_MAG3|g20225.t1 -------------------...----------.----------..-----------....
Rg_MAG3|g20299.t1 -------------------...----------.----------..-----------....
Rg_MAG3|g20319.t1 ------LELAYLYTLPKIH...----KAGIPI.RPIISGLYAP..VRCISKFLN--....
Rg_MAG3|g20341.t1 -------------------...----------.----------..-----------....
Rg_MAG3|g20406.t1 ---PNEVELAHLYYLPKAH...-KPGTPLRPI.---ISGLKHP..TIKISKFLD--....
Rg_MAG3|g20435.t1 -------------------...----------.----------..-----------....
Rg_MAG3|g20499.t1 --PSNSPWSSPVLLKKKPD...----GMYRFL.----------..---------VD....
Rg_MAG3|g20573.t1 -------------------...----------.----------..-----------....
Rg_MAG3|g20626.t1 -------TEGRIVLIHKTG..pKSKPGNFRPI.ACLNTCYKLL..TGYVTMYLNQH....
Rg_MAG3|g20667.t1 ----YSSWSSPVILVRKKE...----GTYRFV.----------..---------IA....
Rg_MAG3|g20819.t1 -------------------...----------.----------..-----------....
Rg_MAG3|g20825.t1 --------LAHLCFNPKTH...----KDGIPV.RPIESTIHAA..TTKISKFLDKI....
Rg_MAG3|g20858.t1 --------LAHLYFNPKMH...----KDGIPV.RPIESTIHAA..TTKISKFLDKI....
Rg_MAG3|g20878.t1 ---PNEVELAHLYYLPKAH...-KPGTRLRSI.---ISGLRHP..TVKISKYLD--....
Rg_MAG3|g21041.t1 ---PAHWHIAKMILLTKTKs.gIVTLDETRPI.SLLPCFSKIY..EKCFLVHLRK-....
Rg_MAG3|g21079.t1 --ESTSPWSSPIVLVKKKD...----KTMRFC.----------..---------ID....
Rg_MAG3|g21288.t1 -----DWKVAKIITLNKVKt.gSPQCDQTRPI.SLLATHSKLY..EKILLNRI-QN....
Rg_MAG3|g21581.t1 ---KEQTEIAHLYFLPKAH...----KPKTPI.RPIMVGLKSP..TIAISRWLDGL....
Rg_MAG3|g21746.t1 --------------LAKKE..sICEVTATRPI.SLLGAFLKVD..EKLFLTHFN-Dl...
Rg_MAG3|g21802.t1 -------------------...----------.----------..-----------....
Rg_MAG3|g21813.t1 -------------------...----------.----------..-----------....
Rg_MAG3|g21835.t1 -----SSKHAKVICLSKDG..lYPRVDKLRPI.SLLSNLGKCF..ERIIHTRILKW....
Rg_MAG3|g21872.t1 ---PNEVELAHLYYLPKAH...-KPGTPLRPI.---ISGLKHP..TIKISKFLD--....
Rg_MAG3|g22019.t1 --WSKNWKRARTICFNKSDq.sAPTTQQLRPI.SLLPVLGKVY..ERLFIMRFQRW....
Rg_MAG3|g22265.t1 -------------------...TPTPTPLRPI.---VSGMNAP..TTKITKMLD--....
Rg_MAG3|g22338.t1 ---PNEVELAHLYYLPKAH...-KPGTPLRPI.---ISGLKHP..TIKISKFLD--....
Rg_MAG3|g22579.t1 --IPTKWKIANIILIMKPKk.dKQHPSSYRPI.SLLSCLGKLL..EKIIKQRLMLE....
Rg_MAG3|g22666.t1 ---PNEVELAHLYYLPKAH...-KPGTPLRPI.---ISGLKHP..TVKISKYLD--....
Rg_MAG3|g22722.t1 ---------GHYHGLPKPH...-KPNTPLRPI.---IACINGP..TTLISKFLNAL....
Rg_MAG3|g22775.t1 -------------------...----------.----------..-----------....
Rg_MAG3|g22891.t1 ----ERAKHARGVCLSKDG..vYPTEDRLRSI.SLLPNMGKWF..EKIIAERVENW....
Rg_MAG3|g23013.t1 -------------------...----------.----------..-----------....
Rg_MAG3|g23174.t1 ----KEWKTARTICLNKSEn.pAPTTDQLRPI.SMLPTCSKIY..ERLFLTRFN-S....
Rg_MAG3|g23589.t1 -YIPTKWKTANIILIMKPKk.dKKHPYSYRPI.SLLSCLGKLL..EKIIKQRLMVE....
Rg_MAG3|g23658.t1 -----SKWAAPIVVVPKPG...----GKIRIC.----------..-----ADLS--....
Rg_MAG3|g23680.t1 -------------------...----------.----------..-----------....
Rg_MAG3|g23687.t1 -------------------...----------.----------..-----------....
Rg_MAG3|g23690.t1 ---VKDWTVAVLIRLYKNKg.dKRICDNYRGI.SLLVVAEKFF..ARILLNRIQ--....
Rg_MAG3|g23882.t1 -------------------...----------.------LKSP..TIAISRWLDGL....
Rg_MAG3|g23942.t1 -------------------...----------.---------Y..KKIIPSRLTVEl...
Rg_MAG3|g23956.t1 ------LELAYLYTLPKIH...----KAGIPI.RPIISGLRAP..VRCISKFLN--....
Rg_MAG3|g23994.t1 ---PNEVELAHLYYLPKAH...-KPGTPLRPI.---VSELKHP..TIKISKFLD--....
Rg_MAG3|g24022.t1 -----KIQLAYLYFIPKPH...-KTGTPLRPI.---VSGMNAP..TTKISRMLD--....
Rg_MAG3|g24031.t1 --ESHSPYAAPPILIKKKD...----SSYRFV.----------..---------VD....
Rg_MAG3|g24164.t1 --ESNSPYAAPAILLKKKD...----NSFRSV.----------..---------VD....
Rg_MAG3|g24352.t1 -------------------...----------.----------..-----------....
Rg_MAG3|g24506.t1 --PSHSPWSSPVVLLKKPN...----GEFRFI.----------..---------ID....
Rg_MAG3|g24547.t1 ----------HLYYNPKDH...-KINEPLRPI.---VSGMKSP..LAKLSSFLD--....
Rg_MAG3|g24563.t1 -------QLAHLYFNPKTH...----KDGIPV.RPIENTINAP..TTNISNYLDE-....
Rg_MAG3|g24584.t1 ----TGSRCSVLFCNPKVH...-KKDTPLRPI.---ISTTNSY..NYKLAKYLTTLv...
Rg_MAG3|g24621.t1 -------------------...----------.----------..-----------....
Rg_MAG3|g24625.t1 ---YYSPYAAPVLLVAKHD...----GTWRMV.----------..---------VD....
Rg_MAG3|g24651.t1 ----------------KHT...-INITSTRPIvQRPYRKTTAQ..EKIIADMCEQFyhdk
Rg_MAG3|g24706.t1 --ESTSPWSSPIVLVKKKD...----KTMRFC.----------..---------ID....
Rg_MAG3|g24709.t1 -RIPLEVKQNKTVLIPKGTt.cLDDIKNWRPI.TIASMILRLY..NKVIGYRMNKV....
Rg_MAG3|g24775.t1 -------------------...----------.----------..-----------....
Rg_MAG3|g24846.t1 --ESNSPYAAPAFIVPRKD...---NRPGRLI.----------..---------VD....
Rg_MAG3|g24856.t1 --------LAYMYYNPKTH...-KNPITLRPI.---MNMIHTA..TTGISRFLD--....
Rg_MAG3|g24924.t1 -------QLAHLYFNPKTH...----KDGIPV.RPIENTINGP..TTNISNYLDE-....
Rg_MAG3|g24935.t1 -----------MILLSKIKs.kIISIEDTRPI.FLLPCVSKLF..EKCFVIHFRKW....
Rg_MAG3|g25050.t1 -------ELAHLYFNPKTH...----KDGIPV.RPIESTIHAS..TTKISKFLD--....
Rg_MAG3|g25366.t1 -------------------...----------.----------..-----------....
Rg_MAG3|g25380.t1 -------------------...----------.----------..-----------....
Rg_MAG3|g25525.t1 -------------------...----------.----------..-----------....
Rg_MAG3|g25526.t1 -YIPSMWEKANIILLLKPNk.dKQQPSSCRPI.SLLSCLGKLL..KRIIKQRLLLE....
Rg_MAG3|g25715.t1 -------------GQPKLH...-KANHPMRIV.--TCSRDTIL..SPIS-RF----....
Rg_MAG3|g25760.t1 -------------------...----------.----------..-----------....
Rg_MAG3|g25878.t1 -------------------...----------.----------..---ISKFLD--....
Rg_MAG3|g25951.t1 -------------------...----------.----------..-----------....
Rg_MAG3|g26083.t1 ---VEEWNLAILIKLFKKG..dKQLCDNYRGI.SLLSVTSKLF..SRIILNRIQ--....
Rg_MAG3|g26192.t1 -------------------...----------.----------..-----------....
Rg_MAG3|g26211.t1 -------------------...----------.----------..-----------....
Rg_MAG3|g26370.t1 -------------------...----------.----------..-----------....
Rg_MAG3|g26386.t1 -RPSYSPYAAPALLVAKHD...----GTWRMV.----------..---------VD....
Rg_MAG3|g26398.t1 --PSTSPWASPVVIVKKHD...----GSPRFC.----------..---------ID....
Rg_MAG3|g26407.t1 -------------------...----------.----------..-----------....
Rg_MAG3|g26472.t1 -------------------...----------.----------..-----------....
Rg_MAG3|g26555.t1 --PSKSPWASPVVLALKKD...----GLYRLC.----------..---------ID....
Rg_MAG3|g26559.t1 -----SPWASSVLLAAEKD...----GSLRFC.----------..---------ID....
Rg_MAG3|g26592.t1 --TPAHWHIAKMVLLTKTKs.gIVSLDNTRPI.SLLPCFSKVY..EKCFLVHLRK-....
Rg_MAG3|g26657.t1 ---PDKFKDVRIILLAKKD..aICPPEQTRPI.SWIDSFLKIQ..ERLYLNRLMAI....
Rg_MAG3|g26672.t1 -------------------...----------.----------..-----------....
Rg_MAG3|g26706.t1 ----EEWNLAILIKLFKKG..dKQLCENYRSI.SLLSVTSKLF..SRIILNRIQ--....
Rg_MAG3|g26711.t1 -------ELAHLYFIPKPH...-KIGTPLRPI.---VSSIKAA..ATGVSHFLDIL....
Rg_MAG3|g26729.t1 -------------------...----------.----------..-----------....
Rg_MAG3|g26732.t1 -------------------...----------.----------..-----------....
Rg_MAG3|g26739.t1 -------------------...----------.----------..-----------....
Rg_MAG3|g26774.t1 -------------------...----------.----------..-----------....
Rg_MAG3|g26980.t1 -------------------...----------.----------..-----------....
Rg_MAG3|g27049.t1 -------------------...----------.----------..--GISKFLD--....
Rg_MAG3|g27203.t1 -------------------...----------.----------..-----------....
Rg_MAG3|g27264.t1 ----------YMYYKPKTD...-KNPITLRPI.----------..--------M--....
Rg_MAG3|g27302.t1 -------------------...----------.----------..-----------....
Rg_MAG3|g27384.t1 --ESNSPYAAPAMLLKKKD...----NSFRLV.----------..---------VD....
Rg_MAG3|g27422.t1 ---HTGSNPGRLYELPKVH...-KENVPLRPV.---LSSIGTL..NYGLGKALT-Hml..
Rg_MAG3|g27446.t1 ---PNEVELAHLYYLPKAH...-KPGTPLRPI.---ISGLKHP..TIKISKFLD--....
Rg_MAG3|g27556.t1 ----KRSKHTKVICICKEG..mYPTVKKLRTI.SLISNIGKLF..KKIIHKRILKW....
Rg_MAG3|g27572.t1 -------------------...----------.----------..-----------....
Rg_MAG3|g27590.t1 ----YSNYAAPAMLVPKKD...----NAWRMV.----------..---------VD....
Rg_MAG3|g27654.t1 ------VRLSYMYFNPKPH...-KAGTPLRPI.---MNTIKAV..TRPISDFLD--....
Rg_MAG3|g27740.t1 -HFHEGFLNALLTLLKKDDn.nNGSLKNYRPL.SLMNIDYKIL..SKVLSIRLR--....
Rg_MAG3|g27745.t1 -------------------...----------.----------..-----------....
Rg_MAG3|g27786.t1 -------------------...----------.----------..-----------....
Rg_MAG3|g27834.t1 -------ELAHLYFNPKTH...-KDGIPVRPI.---------E..NKILRPIFDDK....
Rg_MAG3|g27846.t1 ----TGSYPGRLYGLLKIH...-KENVPLRPV.---LSSIGTF..NYGLAKALSQIls..
Rg_MAG3|g27917.t1 -------------------...----------.----------..-----------....
Rg_MAG3|g27958.t1 -------ELAHLYFNPKTH...----KDGIPV.RPIESTIHAS..TTKISKFLDKI....
Rg_MAG3|g27976.t1 --ESTSPWSSPIVLVRKKD...----GSVRFC.----------..---------VD....
Rg_MAG3|g28010.t1 -------------------...----------.----------..-----------....
Rg_MAG3|g28069.t1 -------------------...----------.----------..-----------....
Rg_MAG3|g28070.t1 ----NDVELAHLYYLPKAH...-KPGTPLRPI.---VAGLKHP..TIKISKLLD--....
Rg_MAG3|g28138.t1 -------------------...----------.----------..-----------....
Rg_MAG3|g28324.t1 ----------------KKD...----KTMRFC.----------..---------ID....
Rg_MAG3|g28386.t1 --VPNQWKDTRVLLLAKKE..sICDVTATRPI.SLLDVFLKVD..EKLFLTRFN-D....
Rg_MAG3|g28410.t1 ---PDVWKLAKIITLHKLKv.gVPRCEQTRPI.SLLATHSKLF..EKIMLERIR-L....
Rg_MAG3|g28460.t1 ---PDDWKIAKIITLNKLKs.gIPKCEQTRPI.SLLATHSKLF..EKVLLLRIR-Q....
Rg_MAG3|g28466.t1 -TIPEQWGKAILVPIPKKG..dLSECSNYRTI.SLINHMGKIL..LMVLLNRLK--....
Rg_MAG3|g28481.t1 -------------------...----------.----------..-----------....
Rg_MAG3|g28718.t1 ---SHSQYSAPVLLIKKHD...----GSYRFI.----------..---------LD....
Rg_MAG3|g28994.t1 -RIPENWSSAILIPLFKNKg.dKTSCDNYRGI.CLLNVVSKLF..TRVILNRIQ--....
Rg_MAG3|g29032.t1 -------------------...----------.----------..---------VD....
Rg_MAG3|g29057.t1 --ESTSPWSSPIVLVRKKD...----GSVRFC.----------..---------VD....
Rg_MAG3|g29058.t1 -----TVQLAYLYFIPKPH...-KAGTPSRPI.---VSSMSMP..TTGISKFLD--....
Rg_MAG3|g29161.t1 -------------------...----------.----------..TTKISRMLD--....
Rg_MAG3|g29173.t1 -------------------...----------.----------..-KIIQWRLE--....
Rg_MAG3|g29490.t1 --------LAHLYFNPKTH...----KDGIPV.RPIESTIHAA..TTNISKFLDKI....
Rg_MAG3|g29491.t1 --PSHSPWASPVVIVKKRD...----GSLRFC.----------..---------ID....
Rg_MAG3|g29804.t1 -------------------...----------.----------..-----------....
Rg_MAG3|g29806.t1 -------------------...----------.----------..-----------....
Rg_MAG3|g29828.t1 -----GSHCARLYGLPKVH...-KTGIPLRPV.---ISSIGSY..NYRLAKLLAAKl...
Rg_MAG3|g29845.t1 ---PNEVELAHLYYLPKAH...-KPGTPLRPI.---ISGLKHP..TIKISKFLD--....
Rg_MAG3|g29959.t1 -------QLAHLYFNPKTH...----KDGIPV.RPIENTINAP..TTNVSNYLDE-....
Rg_MAG3|g30030.t1 -------ELAHLYFNPKTH...----KDGIPV.RPIESTIHAS..TTKISKFLDKI....
Rg_MAG3|g30170.t1 ------GKIAKVICLSKEG..iYPTENRLRPI.SLLPNISKLF..ERCLHTKILKW....
Rg_MAG3|g30251.t1 -------------------...----------.----------..-----------....
Rg_MAG3|g30310.t1 --PSRSPWASPIVLSPKKD...----GSLRFC.----------..---------VD....
Rg_MAG3|g30373.t1 --ESTSPWSSPIVLVKKKD...----KTMRFC.----------..---------ID....
Rg_MAG3|g30375.t1 -------------------...----------.----------..-KIIQRRLE--....
Rg_MAG3|g30383.t1 --ESNSPYAAPAFIVPRKD...------NRPG.----------..------RLVVD....
Rg_MAG3|g30454.t1 ---PVGSQPGKAYGLPKID...----KDGVPL.RSIISACGTF..NDKLSKLLANKl...
Rg_MAG3|g30474.t1 -------------------...----------.----------..-----------....
Rg_MAG3|g30501.t1 ------LELAYLYTLPKIH...----KAGIPI.RPIISGLHAP..VRCISKFLN--....
Rg_MAG3|g30516.t1 -------------------...----------.----------..-----------....
Rg_MAG3|g30623.t1 --TPSHWHVAKMILLSKTKs.kVIAIDETRPI.SLLPCFSKLF..EKCFLIHFRQW....
Rg_MAG3|g30789.t1 -------------------...----------.----------..-----------....
Rg_MAG3|g30808.t1 -----TVQLAYLYFIPKPH...-KAGTPLRPI.---VSSMSMP..TTGISKFLD--....
Rg_MAG3|g30814.t1 -------------------...----------.----------..-----------....
Rg_MAG3|g30864.t1 -------ELAHLYFNPKTH...----KNGIPV.RSIESTIHAS..TTKISKFLDKI....
Rg_MAG3|g30941.t1 -------------------...----------.----------..-----------....
Rg_MAG3|g31062.t1 ----ISPWSSPIVLVRKKD...----GSVRFC.----------..---------ID....
Rg_MAG3|g31070.t1 -YIPSMWKKANIILLLKPNk.dKHQPSSYRPI.SLLSCLGKLL..ERIIKQRLLLE....
Rg_MAG3|g31136.t1 -------------------...----------.----------..-----------....
Rg_MAG3|g31172.t1 --MAKEWTITTLIRLYKNKg.dKKVCDNYRGI.ALLNATSKIF..SRIILNRIQ--....
Rg_MAG3|g31216.t1 -------------------...----------.----------..-----------....
Rg_MAG3|g31219.t1 --IVEDWATAILIRLYKNKg.dKKISDNYRRI.SLLVVTSKIF..SRIILNRVQ--....
Rg_MAG3|g31245.t1 -------------------...----------.----------..-----------....
Rg_MAG3|g31247.t1 -------------------...----------.----------..-----------....
Rg_MAG3|g31286.t1 -------------------...----------.----------..-----------....
Rg_MAG3|g31324.t1 -------------------...----------.----------..-----------....
Rg_MAG3|g31442.t1 --PSFSQYSAPILLIKKRD...----GSYRFI.----------..---------VD....
Rg_MAG3|g31496.t1 -------------------...----------.----------..-----------....
Rg_MAG3|g31670.t1 --------LSHLYFNPKTH...----KDGIPV.RPIENTIHAP..TTNISNYLDEI....
Rg_MAG3|g31706.t1 --PSRSPWAAPIVLSPKKD...----GSLRFC.----------..---------VD....
Rg_MAG3|g31773.t1 -----EWKIARTICLNKSDn.pAPTTSQLRPI.SMLPVFSKIY..EKLFLLRFN-N....
Rg_MAG3|g31866.t1 -------------------...----------.----------..-----------....
Rg_MAG3|g31888.t1 -RPSQSAWSSPVVLVKKKD...----GTYRFC.----------..---------VD....
Rg_MAG3|g31909.t1 -------------------...----------.----------..-----------....
Rg_MAG3|g31924.t1 -------------------...----------.----------..-----------....
Rg_MAG3|g31939.t1 --ESHSPYAAPALLVKKKD...----GSYRFV.----------..---------VD....
Rg_MAG3|g32088.t1 -----MWKLAKIVTLNKLKa.gIPRCDQTRPI.SLLATHSKLF..EKIMLERLRY-....
Rg_MAG3|g32219.t1 --------LPHLYYNPKDH...-KIGEPLRPI.---VSGIKSP..LAKISSFLD--....
Rg_MAG3|g32257.t1 ----ISPWSSPIVLIRKKY...----GSVRFC.----------..---------ID....
Rg_MAG3|g32280.t1 -------------------...----------.----------..-----------....
Rg_MAG3|g32557.t1 -------------------...----------.----------..-----------....
Rg_MAG3|g32564.t1 --LPEDLTKSIFIALPKKP..gATECELHRTI.SLMSHVTKIL..LKILMMRMK--....
Rg_MAG3|g32816.t1 -------ELAHLYFNPKTH...----KDGIPV.RPIESTIHAA..TTKISKFLDKI....
Rg_MAG3|g32931.t1 --------LAHLYFNPKTH...----KDGIPV.RPIESTIYAA..TTRISKFLDK-....
Rg_MAG3|g32940.t1 -------------------...----------.----------..-----------....
Rg_MAG3|g32952.t1 -------------------...----------.----------..-----------....
Rg_MAG3|g32953.t1 --------LAHLYFNPKTH...-KDGIPVRPI.---ESTIHAS..TTKISKFSDKI....
Rg_MAG3|g32961.t1 -------------------...----------.----------..-----------....
Rg_MAG3|g32997.t1 ---PDFWKLAKIITLNKLNa.gVPRPDQTRPI.SLLATHSKLF..EKVLLERVS-N....
Rg_MAG3|g33236.t1 ---VKEWTEAIIIRLYKNKg.dKRICDNYRGI.SLLDVAGKIF..ARIILNRIQ--....
Rg_MAG3|g33245.t1 -------------------...----------.----------..-----------....
Rg_MAG3|g33344.t1 -------------------...----------.----------..-----------....
Rg_MAG3|g33388.t1 -VIPEEWGKSILIPIPKKG..dLSECANYRTI.SLISHTGKIL..LTVLLNRLK--....
Rg_MAG3|g33436.t1 --ESNSPYAAPAFIVPRKD...------NRPG.----------..------RLVVD....
Rg_MAG3|g33489.t1 -------------------...----------.----------..-----------....
Rg_MAG3|g33515.t1 --ESHSPYAAPAMLIKKKD...----NSFRLV.----------..---------VD....
Rg_MAG3|g33571.t1 -------------------...----------.----------..-----------....
Rg_MAG3|g33773.t1 --PSRSPWASPIVLSPKKD...----GSLRFC.----------..---------VD....
Rg_MAG3|g33812.t1 ----NEVELAHLYYLPKAH...-KLGTPLRPI.---ISGLKHP..TVKISKFLD--....
Rg_MAG3|g33850.t1 -------------------...----------.----------..-----------....
Rg_MAG3|g33864.t1 ---LKKFKEVRMILLAKKN..eVCSPDQTRPI.SLFDSFLKVQ..EKLFHNRFLKI....
Rg_MAG3|g33937.t1 -------------------...----------.----------..-----------....
Rg_MAG3|g33951.t1 -------------------...----------.----------..-----------....
Rg_MAG3|g33968.t1 -----SVKLSYMYFNPKPH...-KEGTPVRPI.---MNTIAAV..TREISTFLD--....
Rg_MAG3|g33975.t1 ---PAGSQHGKAYGLPKID...----KDGVPL.RSIISACGTF..NDKLSKLLANKl...
Rg_MAG3|g34035.t1 -------------------...----------.----------..-----------....
Rg_MAG3|g34088.t1 -------------------...----------.----------..-----------....
Rg_MAG3|g34189.t1 --------LAYMYYNPKTH...-KNPITLRPI.---MNTIHAA..TTGISRFLD--....
Rg_MAG3|g34361.t1 --PSTSPWASPVILVPKKD...----GSLRFC.----------..---------ID....
Rg_MAG3|g34425.t1 --TPSAWNDVRMLLLAKKD..pICTPSLTRPI.SLLDVFLKIN..EKAFLTRFQNI....
Rg_MAG3|g34525.t1 -------ELAHLYFNPKTH...----KDGIPV.RPIENTIHAS..TTKISKFLDKI....
Rg_MAG3|g34613.t1 -------------------...----------.----------..-----------....
Rg_MAG3|g34627.t1 -HFHEGFLNALLTLLKKDDn.nNGSLKNYRPL.SLMNIDYKIL..SKVLSIRLR--....
Rg_MAG3|g34680.t1 ---PSEAKLAHLYYLPKTH...-KPGTSLHPI.---VSGLKHP..NIKISTYLN--....
Rg_MAG3|g34741.t1 -------------------...---KDRLRSI.SLLPNLGKWL..EKIIAERIEKW....
Rg_MAG3|g34761.t1 ------------VILAKKE..pICTPDATRPI.SLLDCHLKVI..EKLFLSRFLKV....
Rg_MAG3|g34793.t1 -------------------...----------.----------..-----------....
Rg_MAG3|g34826.t1 --------LAYMYYNPKTH...-KNPITLRPI.---MNTIHAA..TTGISRFLDQ-....
Rg_MAG3|g34899.t1 -------------------...----------.----------..-----------....
Rg_MAG3|g34978.t1 ----NEWKLARTICLNKSDn.pVPTTNQLRPI.SMLPVFSKVY..EKLFLLRFNRW....
Rg_MAG3|g35037.t1 -------KIAKTICLSKDG..lYPTENKLRPI.SLLPNLAKWF..ERIIHNRIIQW....
Rg_MAG3|g35085.t1 ---PNEVESAHLYYLPKAH...-KPGTPLRPI.---ISGLKHP..TVKISKYLD--....
Rg_MAG3|g35182.t1 -------------------...----------.----------..-----------....
Rg_MAG3|g35188.t1 --------LSVFYGLPKIH...----KTGYPI.RPIISTIGSF..QYELSKYLA--....
Rg_MAG3|g35227.t1 --PSFSQYSAPILLIKKRD...----GSYRFI.----------..---------VD....
Rg_MAG3|g35246.t1 -------------------...----------.----------..-----------....
Rg_MAG3|g35293.t1 -YIPTKWKTANIILILKPKk.dKQHPSSYRPI.SLLSCLGKLL..EKIIKQRLMLE....
Rg_MAG3|g35425.t1 --TPSHWHVAKMILLSKTKs.kVIAIDETRPI.SLLPCFSKLF..EKCFLIHFRQW....
Rg_MAG3|g35648.t1 ---STSPWSSPVVLVKKKD...----GATRFC.----------..---------VD....
Rg_MAG3|g35660.t1 -------------------...----------.----------..-----------....
Rg_MAG3|g35712.t1 ---SHSQYSAPILLIKKRD...----GAYRFI.----------..---------VD....
Rg_MAG3|g35779.t1 -------------------...----------.----------..-----------....
Rg_MAG3|g35849.t1 -------------------...----------.----------..-----------....
Rg_MAG3|g35887.t1 ---SYSPYAAPALLVAKHD...----GTWRMV.----------..---------VD....
Rg_MAG3|g36103.t1 -RPSSSPWSFPVILIKKKS...----GDYRFV.----------..---------VD....
Rg_MAG3|g36109.t1 ---------GHFHALPKPH...-KLGTPIRPI.---IACINAP..TTLISQCLN--....
Rg_MAG3|g36314.t1 --ESTSPWLSPIVLVRKKD...----GSVRFC.----------..---------VD....
Rg_MAG3|g36386.t1 --WPQDWKTSLLIPIPKNG..nAKDCSNYRTI.ALISHASKIM..LTIIQRRLE--....
Rg_MAG3|g36491.t1 -------------------...----------.----------..-----------....
Rg_MAG3|g36675.t1 -RIPENWSSAILIPLFKNKg.dKTSCDNYRGI.CLLNVVSKLY..TRVILNRIQ--....
Rg_MAG3|g36743.t1 -------------------...----------.----------..-----------....
Rg_MAG3|g36835.t1 -------------------...----------.----------..-----------....
Rg_MAG3|g36901.t1 --IPKKCKEVRMVLLAKKN..aICTPDLTRPI.SLLDSFLKVQ..ERLFLTRFI-H....
Rg_MAG3|g36928.t1 --------IACMYGQPKIH...-KNGYPLRPI.---ISSIGSY..NYELSKYLAGL....
Rg_MAG3|g36966.t1 -------------------...----------.----------..-----------....
Rg_MAG3|g37020.t1 -------------------...----------.-----INKIY..EKLFLLKFDK-....
Rg_MAG3|g37032.t1 --IPKEWGKSILVPIPKKR..dLNECSNYRTI.SLINHMSKIL..SIILLNRLK--....
Rg_MAG3|g37288.t1 -------------------...----------.----------..-----------....
Rg_MAG3|g37313.t1 -------QLAHLYFNPKTH...----KDGIPV.RPIENTVNAP..TTNISNYLDE-....
Rg_MAG3|g37372.t1 ----NGPYAAPVTLQPKKD...----GSLRFC.----------..---------VD....
Rg_MAG3|g37537.t1 -------------------...----------.----------..-----------....
Rg_MAG3|g37557.t1 --------LSVFYGLPKAH...----KTGYPI.RPIISNIGSY..QYKLSKYLAKAi...
Rg_MAG3|g37583.t1 -------------------...-------RPI.---ENTIHAP..TTNISNYLDE-....
Rg_MAG3|g37606.t1 --ESHSPYAAPAILVKKKD...----GSYRFV.----------..---------VD....
Rg_MAG3|g37641.t1 -------------------...----------.----------..-----------....
Rg_MAG3|g37653.t1 -------------------...----------.----------..-----------....
Rg_MAG3|g37750.t1 -RPSYSPYAAPALLVAKHD...----GTWRMV.----------..---------VD....
Rg_MAG3|g37870.t1 --IPKEWGKSILVPIPKKG..dLNECSNYRTI.SLINHTSKIL..LIILLNRLK--....
Rg_MAG3|g37972.t1 --------LAHLYYLPKTH...----KPGTPL.RLIFSGLQHP..TIKISTYIG--....
Rg_MAG3|g38273.t1 -------------------...----------.----------..-----------....
Rg_MAG3|g38346.t1 -------------------...----TPLRPI.---VSSIKAA..ATGVSHFLDIL....
Rg_MAG3|g38366.t1 ---PVGSQPGKAYGLLKIH...-KDGVPLRPV.---ISACGTF..NYKLSKLLVNKl...
Rg_MAG3|g38381.t1 -----TVQLAYLYFIPKPR...-KAGTPLRPI.---VSSMNMP..TTGISKFLD--....
Rg_MAG3|g38415.t1 -------------------...----------.----------..-----------....
Rg_MAG3|g38572.t1 -------------------...----------.----------..-----------....
Rg_MAG3|g38614.t1 ----EKVQLAYLYFIPKPH...-KIGTPLRPI.---VSSLHMP..TTGISKFLD--....
Rg_MAG3|g38703.t1 -------------------...----------.----------..-----------....
Rg_MAG3|g38709.t1 --IPKKCKEVRMVLLAKKN..aICTPDLTRPI.SLLDSFLKVQ..ERLFLTRFI-H....
Rg_MAG3|g38737.t1 --YPENWKIAKIITLNKLKs.gIPKCEQTRPI.SLLATHYKLF..EKVLLLRIR-H....
Rg_MAG3|g38746.t1 --PCNSPYAAPITLQPKKD...----GSLRFC.----------..---------VD....
Rg_MAG3|g38807.t1 -RYPEQWKLAKIVTLNKLKa.gVPRCDQTRPI.SLLATHSKLF..EKIILEKVR-Y....
Rg_MAG3|g39048.t1 -------------------...----------.----------..-----------....
Rg_MAG3|g39057.t1 -------------------...----------.----------..-----------....
Rg_MAG3|g39114.t1 -----------VILAKKKN..lFCTPDATRPI.SLLDCHLKVI..EKLFLSRFLKV....
Rg_MAG3|g39378.t1 --PSASPWASSVILAPKKD...----GTLRFC.----------..---------VD....
Rg_MAG3|g39381.t1 -------------------...----------.----------..-----------....
Rg_MAG3|g39428.t1 -------------------...----------.----------..-----------....
Rg_MAG3|g39514.t1 --PSHSPWASPVVIVKKRD...----GSPRFC.----------..---------ID....
Rg_MAG3|g39819.t1 -------QLAYLCFIPKPH...-KAGTPLRPI.---VSSMNMP..TTGISKFLD--....
Rg_MAG3|g39823.t1 -------------------...----------.----------..-----------....
Rg_MAG3|g39914.t1 -------------------...----------.----------..-----------....
Rg_MAG3|g39973.t1 -------------------...----------.----------..-----------....
Rg_MAG3|g39997.t1 -RPSNSPWSSPVIIHKKKD...----GGIRFL.----------..---------VD....
Rg_MAG3|g40006.t1 ---PNEVELAHLYYLPKAH...-KPGTPLRPI.---ISGLKHP..TIKISKFLD--....
Rg_MAG3|g40143.t1 -------------------...----------.---------L..NELLRPFVD--....
Rg_MAG3|g40146.t1 -RTPTQFNTNIIIPVQKKG..dKTLMTNYRGI.SLMSVAAKTY..NRILLNRIR--....
Rg_MAG3|g40211.t1 -------------------...----------.----------..-----------....
Rg_MAG3|g40311.t1 --PSASPWASPVILAPKKD...----GTLRFC.----------..---------VD....
Rg_MAG3|g40520.t1 --ESTSPWSSPIVLVKKKD...----KAMRFC.----------..---------ID....
Rg_MAG3|g40536.t1 --GSTSPWASPVILKKKPD...----GTYRFI.----------..---------VD....
Rg_MAG3|g40629.t1 -------------------...----------.----------..-----------....
Rg_MAG3|g40686.t1 -------------------...----------.----------..-----------....
Rg_MAG3|g40774.t1 -------------------...----------.----------..-----------....
Rg_MAG3|g40963.t1 --PCNSPYAAPITLQPKKD...----GSLRFS.----------..---------VD....
Rg_MAG3|g40977.t1 -------QLAHLYFNPKTH...----KDGIPV.RPIENTINAP..TTNISNYLDDI....
Rg_MAG3|g41070.t1 ---PNEVELAHLYYLPKAH...-KPGTPLRPI.---ISGLKHP..TIKISKFLD-Dl...
Rg_MAG3|g41101.t1 ----------PVVLVKKKD...----GTTRFC.----------..---------VD....
Rg_MAG3|g41139.t1 -------------------...----------.----------..-----------....
Rg_MAG3|g41159.t1 -------------------...----------.----------..-----------....
Rg_MAG3|g41211.t1 --MPDKFKDVRIILLAKKD..aICPPEQTRPI.SLIDSFLKIH..ERLYLNRFMTI....
Rg_MAG3|g41358.t1 ---SNSQYSAPILLIKKRD...----GTYRFI.----------..---------VD....
Rg_MAG3|g41542.t1 -------QLAHLYFNPKTH...----KDGIPV.RPIENTINAP..TTNISNYLDE-....
Rg_MAG3|g41581.t1 -------------------...----------.----------..-----------....
Rg_MAG3|g41613.t1 -------------------...----------.----------..-----------....
Rg_MAG3|g41896.t1 -------------------...----------.----------..-----------....
Rg_MAG3|g42146.t1 --IPDDWGRSILIPIPKKG..dLTECSNYRTI.SLINHTGKVM..LMVLLNRLK--....
Rg_MAG3|g42240.t1 -------------------...----------.----------..-----------....
Rg_MAG3|g42262.t1 -------------------...----------.----------..-----------....
Rg_MAG3|g42297.t1 -------------------...----------.----------..-----------....
Rg_MAG3|g43027.t1 -RPSYSPYAAPALLVAKHD...----GTWRMV.----------..---------VD....
Rg_MAG3|g43758.t1 -------------------...----------.----------..-----------....
Rg_MAG3|g43763.t1 --------LAHLYFNPKTH...----KDGIPV.RPIESTIRAA..TTKISKFLDKI....
Rg_MAG3|g43842.t1 -------------------...----------.----------..-----------....
Rg_MAG3|g43848.t1 -------------------...----------.----------..-----------....
Rg_MAG3|g43936.t1 -------ELAHLYFNPKTH...----KDGIPV.RPIENTIHAS..TKKISKFLDKI....
Rg_MAG3|g44079.t1 --LPEDLTKSIFIALPKKP..gATECELHRTI.SLMSHVTKIL..LKILMMRMK--....
Rg_MAG3|g44145.t1 -------------------...----------.----------..-----------....
Rg_MAG3|g44669.t1 -------------------...----------.----------..-----------....
Rg_MAG3|g44704.t1 -------------------...----------.----------..-----------....
Rg_MAG3|g44824.t1 -------------------...----------.----------..-----------....
Rg_MAG3|g45278.t1 -------------------...----------.----------..-----------....
Rg_MAG3|g45325.t1 --PSKSPWASPVILVPKKD...----GSLRFC.----------..---------VD....
Rg_MAG3|g45337.t1 -RPSNSPWSSPVIIHKKRD...----GSIRFL.----------..---------VD....
Rg_MAG3|g45516.t1 -------------------...----------.--LPISSRLY..PRIIEQRREL-....
Rg_MAG3|g46086.t1 ----------------KLH...-KIDTPMRIV.---TCSRDTI..TSPISQFIF--....
Rg_MAG3|g46468.t1 -------------------...------LRPI.---IACINGP..TTLISKFLNAL....
Rg_MAG3|g46510.t1 ---STSPWSSPVVLVKKKD...----GATRFC.----------..---------VD....
Rg_MAG3|g46728.t1 -----TVQLAYLYFIPKPH...-KAGAPLRPI.---VSSMSMP..TTGISKFLD--....
Rg_MAG3|g46744.t1 -------------------...----------.----------..-----------....
Rg_MAG3|g46964.t1 ---------AHLYFNPKTH...----KDGIPV.RPIENTINAP..TTNISNYLDE-....
Rg_MAG3|g47232.t1 --PSASSWASPVILAPKKD...----GTLRFC.----------..---------VD....
Rg_MAG3|g47356.t1 -------------------...----------.----------..-----------....
Rg_MAG3|g47369.t1 --ESNSPYAAPAFIVPRKD...------NRPG.----------..------RLVVD....
Rg_MAG3|g47519.t1 ---PDVWKLAKIITLNKLKa.gVPRCDQTRPI.SLLATHSKLF..EKIMLERIR-L....
Rg_MAG3|g47583.t1 -------------------...----------.----------..-----------....
Rg_MAG3|g47609.t1 -------------------...----------.----------..-----------....
Rg_MAG3|g47753.t1 -YIPTKWKTAYTILILKPKk.dKQHPSSYRPI.SLLSCLGKLL..EKIIKQRLMLE....
Rg_MAG3|g47795.t1 ---PSEAKLAHLYYLPETH...----KPGTPI.RPIVSGLKHP..TIKISTYLDQL....
Rg_MAG3|g47803.t1 -------------------...----------.----------..-------FCVD....
Rg_MAG3|g47928.t1 -------------------...----------.------LKSP..TIAVSRWLDRL....
Rg_MAG3|g48002.t1 --IPTQWKQSLTIIIPKKG..dREDLKNYRPI.ALLPTIYKLF..TKVLVNRMT--....
Rg_MAG3|g48058.t1 -RPSYSPYAAPALLVAKHD...----GTWRMV.----------..---------VD....
Rg_MAG3|g48285.t1 -------------------...----------.----------..-----------....
Rg_MAG3|g48451.t1 -----KSELAHLYFNPKTH...----KDGIPV.RPIENTMRAP..TTNISNFLD--....
Rg_MAG3|g48638.t1 -------------------...----------.----------..-----------....
Rg_MAG3|g48796.t1 --VPKKWKDTRILLLAKKE..pICHPVSTCPI.SLLDVFLRVN..EKLFLCRFSDI....
Rg_MAG3|g48830.t1 -------QLAHLYFNPKTH...----KDGIPV.RPIENTINAP..TTNVSNYLDE-....
Rg_MAG3|g48831.t1 ----------HLYYTLKDH...-KIEEPLRPI.---VSGIKSP..LAKISSFLD--....
Rg_MAG3|g49073.t1 -RPSYSPYAAPALLVAKHD...----GTWRMV.----------..---------VD....
Rg_MAG3|g49416.t1 -------QLAHLYFNPKTH...----KDGIPV.RPIENTIHAP..TTNISNYLDEI....
Rg_MAG3|g49565.t1 -------------------...----------.----------..-----------....
Rg_MAG3|g49949.t1 -------------------...----------.------LKSP..TIAISRWLDGL....
Rg_MAG3|g50317.t1 --PSTSPWASPVILAPKKD...----GTLRFC.----------..---------VD....
Rg_MAG3|g50444.t1 -------------------...----------.----------..-----------....
Rg_MAG3|g50914.t1 -------------------...----------.----------..-----------....
Rg_MAG3|g50915.t1 ------STPGRLYGLPKIH...-KQDKPLRPV.---LSSIGTY..NYGLAKALKKMls..
Rg_MAG3|g51049.t1 -------------------...----------.----------..-----KFLN--....
Rg_MAG3|g51176.t1 -------------------...----------.----------..-----------....
Rg_MAG3|g51595.t1 ----HFPYAAPAILVKKKD...----ESYRFV.----------..---------VD....
Rg_MAG3|g51757.t1 -------------------...----------.----------..-----------....
Rg_MAG3|g51760.t1 -------------------...----------.----------..-----------....
Rg_MAG3|g51780.t1 -------------------...----------.----------..-----------....
Rg_MAG3|g51800.t1 --PCNSLYAAPITLQPKKD...----GSLRFC.----------..---------VD....
Rg_MAG3|g51882.t1 -----TVQLAYLYFIPKPH...-KAGAPLRPI.---VSSMNMP..TTGISTFLD--....
Rg_MAG3|g51914.t1 ---PSAWKDTRMILLAKKD..sICPPSLTRPI.SLLDSFQKIG..EKLFLTRFC-Dl...
Rg_MAG3|g52220.t1 -------------------...----------.----------..-----------....
Rg_MAG3|g52355.t1 ---------------PKTH...-KPGTPLRPI.---VSGLKHP..TIKISTYLDQL....
Rg_MAG3|g52368.t1 -------------------...----------.----------..-----------....
Rg_MAG3|g52428.t1 --PSASPWASPVILAPKTD...----GTLRFC.----------..---------VD....
Rg_MAG3|g52801.t1 --IPKEWGKSILVPIPKKG..dLNECSNYRTI.SLINHTSKIL..LIILLNRLK--....
Rg_MAG3|g53107.t1 -------------------...----------.----------..-----------....
Rg_MAG3|g53205.t1 -------------------...----------.----------..-----------....
Rg_MAG3|g53579.t1 -RPSYSPYAAPALLVPKHD...----GNWRMV.----------..---------AD....
Rg_MAG3|g53809.t1 --SSSSPWSSPVVIIKKKD...----GSPRFC.----------..---------VD....
Rg_MAG3|g53834.t1 -------------------...----------.----------..-----------....
Rg_MAG3|g53979.t1 -------------------...----------.----------..-----------....
Rg_MAG3|g53984.t1 -------------------...----------.----------..-----------....
Rg_MAG3|g54063.t1 -------------------...----------.----------..-----------....
Rg_MAG3|g54124.t1 -------------------...----------.----------..-----------....
Rg_MAG3|g54153.t1 -------------------...------Y---.----------..------RLCID....
Rg_MAG3|g54456.t1 -------------------...----------.------LKHP..TIKISKYLD--....
Rg_MAG3|g54517.t1 --PSYSPYAAPALLVAKHD...----CTWRMV.----------..---------VD....
Rg_MAG3|g54742.t1 -------------------...----------.----------..---ISKFLD--....
Rg_MAG3|g54871.t1 -------------------...----------.----------..-----------....
Rg_MAG3|g55047.t1 --ESTSPWSSPIVLVKKKD...----KTMRFC.----------..---------ID....
Rg_MAG3|g55092.t1 -------------------...--------PV.RPIESTIHAA..TTKISKFLDKI....
Rg_MAG3|g55419.t1 -------------------...----------.----------..-----------....
Rg_MAG3|g55571.t1 -------------------...----------.----------..-----------....
Rg_MAG3|g55574.t1 -------------------...----------.----------..-----------....
Rg_MAG3|g55812.t1 -----------MVLLAKKN..aICTPDLTRPI.SLLDSFLKVQ..ERLFLTRFI-H....
Rg_MAG3|g55968.t1 --ESTSPWSSPIVLVKKKN...----KTMRFC.----------..---------ID....
Rg_MAG3|g56144.t1 -------------------...----------.----------..-----------....
Rg_MAG3|g56247.t1 -------------------...--------PV.RPIESTIHAA..TTKISKFLDKI....
Rg_MAG3|g56299.t1 -----GPYAAPVTLQPKKD...----GSLRFC.----------..---------VD....
Rg_MAG3|g56351.t1 -------------------...----------.----------..-----------....
Rg_MAG3|g56813.t1 -------------------...----------.----------..-----------....
Rg_MAG3|g56918.t1 -------------------...----------.----------..-----------....
Rg_MAG3|g57149.t1 -------------------...----------.----------..-----------....
Rg_MAG3|g57288.t1 -------------------...----------.----------..-----------....
Rg_MAG3|g57555.t1 ---PSEAKLAHLYYLPKTH...-KPGTPLRPI.----------..---------VS....
Rg_MAG3|g57594.t1 -------------------...----------.----------..-----------....
Rg_MAG3|g57669.t1 -RPSNSPWSSPVIIHKKKD...----GGIRFL.----------..---------VD....
Rg_MAG3|g57683.t1 -RPSYSPYAAPTLLVAKHD...----GTWRMV.----------..---------VD....
Rg_MAG3|g57880.t1 -------------------...----------.----------..-----------....
Rg_MAG3|g57969.t1 --PSKSPWASPVVLAPKKD...----GSMRFC.----------..---------VD....
Rg_MAG3|g58074.t1 ---PDKFKDVRIILLAKKD..aICPPEQTRPI.SLIDSFLKIQ..ERLYLNRFMTI....
Rg_MAG3|g58174.t1 -------------------...----------.----------..-----------....
Rg_MAG3|g58211.t1 -------------------...----------.----------..-----------....
Rg_MAG3|g58459.t1 -------------------...----------.----------..-----------....
Rg_MAG3|g58561.t1 -------------------...----------.----------..-----------....
Rg_MAG3|g58586.t1 -------------------...----------.----------..-----------....
Rg_MAG3|g58637.t1 -------------------...----------.----------..-----------....
Rg_MAG3|g58792.t1 --GSTSPWASPVILKKKPD...----GTYRFI.----------..---------VD....
Rg_MAG3|g58916.t1 ---SKNWKQARTICFNKTDh.pAPTTQQLRPI.SLLAVLGKIY..ERLFLLRFQ-K....
Rg_MAG3|g58920.t1 --WSKNWKQARTICFNKTDh.pAPTTQQLRSI.SLLAVLGKIY..ERLFLLRFQ-K....
Rg_MAG3|g58941.t1 -------------------...----------.----------..-----------....
Rg_MAG3|g59139.t1 --RSTSPWSSPVVLVEKKD...----GTTRFC.----------..---------VD....
Rg_MAG3|g59166.t1 -------------------...----------.----------..-----------....
Rg_MAG3|g59183.t1 --------LAYMYYNPKTH...-KNPITLRPI.---MNTIHAA..TTGISRFLDQS....
Rg_MAG3|g59205.t1 --------LAHLYFNPKTH...----KDGIPV.QPIESTIHAA..ITKISKFLDKI....
Rg_MAG3|g59265.t1 ----EKIQLAYLYFIPKPH...-KAGTPLRPI.---VSSMNMP..TTGISKFLD--....
Rg_MAG3|g59424.t1 -------------------...----------.----------..-----------....
Rg_MAG3|g59450.t1 -------------------...----------.----------..-----------....
Rg_MAG3|g59478.t1 ---PNEVELAHLYYLPKAH...-KPGTRLRST.---ISGLRHP..TVKISKYLD--....
Rg_MAG3|g59587.t1 -------------------...----------.----------..-----------....
Rg_MAG3|g59602.t1 -------------------...----------.----------..-----------....
Rg_MAG3|g59679.t1 -------------------...----------.----------..-----------....
Rg_MAG3|g59705.t1 -------------------...----------.----------..-----------....
Rg_MAG3|g59754.t1 -------------------...----------.----------..-----------....
Rg_MAG3|g59789.t1 ---PSEAKLAHLYYLSKTH...----KPGTPL.HPIVSGLKHP..TIKISTYLD--....
Rg_MAG3|g59872.t1 -------------------...----------.----------..-----------....
Rg_MAG3|g59894.t1 ---PDFWKLAKIITLNKLSa.gVPRPDQTRPI.SLLATHSKLF..EKVLLERVS-N....
Rg_MAG3|g60066.t1 --------LAYMYYNPKTH...-KNPITLRPI.---MNAIHAA..TTGISRFLD--....
Rg_MAG3|g60229.t1 -------------------...----------.----------..-----------....
Rg_MAG3|g60537.t1 --------LAYMYYNPKTH...-KNPITLRPI.---MNTIHAA..TTGISRFLD--....
Rg_MAG3|g60628.t1 -------ELAHLYFNPKTH...----KDGIPV.RPIESTIHAA..TTKISKFLDKI....
Rg_MAG3|g60826.t1 -------QLAHLYFNPKTH...----KDGIPV.RPIENTINAP..TTNVSNYLDE-....
Rg_MAG3|g61309.t1 -------------------...----------.----------..-----------....
Rg_MAG3|g61374.t1 -------------------...----------.----------..-----------....
Rg_MAG3|g61486.t1 -------------------...----------.----------..-----------....
Rg_MAG3|g61601.t1 -HFHEGFVNALLTLLKKDDn.nNGSLKNYRPL.SLMNIDYKIL..SKVLS------....
Rg_MAG3|g61635.t1 -------------------...----------.----------..---------ID....
Rg_MAG3|g61829.t1 --PSTSPWVSPVILAPKKD...----GTLRFC.----------..---------VD....
Rg_MAG3|g61901.t1 -------YAAPVTLQPKKD...----GSLRFC.----------..---------VD....
Rg_MAG3|g61923.t1 ---STSPWSSSVVLVKKKD...----GTTRFC.----------..---------VD....
Rg_MAG3|g61992.t1 -------------------...----------.----------..-----------....
Rg_MAG3|g62330.t1 -------------------...----------.----------..-----------....
Rg_MAG3|g63050.t1 -------------------...----------.----------..-----------....
Rg_MAG3|g63173.t1 -------------------...----------.----------..-----------....
Rg_MAG3|g63775.t1 -------------------...----------.----------..-----------....
Rg_MAG3|g63815.t1 -------------------...----------.----------..-----------....
Rg_MAG3|g63849.t1 -------------------...----------.----------..-----------....
Rg_MAG3|g64013.t1 -------------------...----------.----------..-----------....
Rg_MAG3|g64225.t1 -------------------...----------.----------..-----------....
Rg_MAG3|g64595.t1 -------------------...----------.----------..-----------....
Rg_MAG3|g64789.t1 -------------------...----------.----------..-----------....
Rg_MAG3|g64970.t1 -------------------...----------.----------..---------VD....
Rg_MAG3|g65085.t1 -------------------...----------.----------..-----------....
Rg_MAG3|g65266.t1 ---PNEVELAHLYYLPKAH...-KPGTPLRPI.---ISGLKHP..TVKISKYLD--....
Rg_MAG3|g65307.t1 -------------------...----------.----------..-----------....
Rg_MAG3|g65461.t1 -------------------...----------.----------..-----------....
Rg_MAG3|g65508.t1 -------------------...----------.----------..-----------....
Rg_MAG3|g65510.t1 -------------------...----------.----------..-----------....
Rg_MAG3|g65537.t1 -------------------...----------.----------..-----------....
Rg_MAG3|g66271.t1 -------------------...----------.----------..-----------....
Rg_MAG3|g66295.t1 -------------------...----------.----------..-----------....
Rg_MAG3|g66439.t1 -------------------...----------.----------..-----------....
Rg_MAG3|g66522.t1 -------------------...----------.----------..-----------....
Rg_MAG3|g66746.t1 -------------------...----------.----------..-----------....
Rg_MAG3|g67244.t1 -------------------...----------.----------..-----------....
Rg_MAG3|g67706.t1 -------------------...----------.----------..-----------....
Rg_MAG3|g68207.t1 -------------------...----------.----------..-----------....
Rg_MAG3|g68251.t1 -------------------...----------.----------..-----------....
Rg_MAG3|g68740.t1 -------------------...----------.----------..-----------....
Rg_MAG3|g69223.t1 -------------------...----------.----------..-----------....
Rg_MAG3|g69649.t1 -------------------...----------.----------..-----------....
Rg_MAG3|g70572.t1 -------------------...----------.----------..-----------....
Rg_MAG3|g70709.t1 -------------------...----------.----------..-----------....
Rg_MAG3|g71137.t1 -------------------...----------.----------..-----------....
Rg_MAG3|g71448.t1 -------------------...----------.----------..-----------....
Rg_MAG3|g71543.t1 -------------------...----------.----------..-----------....
Rg_MAG3|g72994.t1 -------------------...----------.----------..-----------....
Rg_MAG3|g73178.t1 -------------------...----------.----------..-----------....
Rg_MAG3|g73343.t1 -------------------...----------.----------..-----------....
Rg_MAG3|g73429.t1 -------------------...----------.----------..-----------....
Rg_MAG3|g74445.t1 -----MWKLAKVVTLNKLKa.gILHCDQTRPM.SLLATHSKLF..EKNMLERLRY-....
Rg_MAG3|g75002.t1 -------------------...----------.----------..-----------....
Rg_MAG3|g76372.t1 -------------------...----------.----------..-----------....
Rg_MAG3|g76566.t1 -------------------...----------.----------..-----------....
Rg_MAG3|g76748.t1 -------------------...----------.----------..-----------....
Rg_MAG3|g76806.t1 -------------------...----------.----------..-----------....
Rg_MAG3|g77088.t1 -------------------...----------.----------..-----------....
Rg_MAG3|g77140.t1 -------------------...----------.----------..-----------....
Rg_MAG3|g77443.t1 -------------------...----------.----------..-----------....
Rg_MAG3|g77691.t1 -------------------...----------.----------..-----------....
Rg_MAG3|g77776.t1 -------------------...----------.----------..-----------....
Rg_MAG3|g78144.t1 -------------------...----------.----------..-----------....
Rg_MAG3|g78460.t1 -------------------...----------.----------..-----------....
Rg_MAG3|g78508.t1 -------------------...----------.----------..-----------....
Rg_MAG3|g79199.t1 -------------------...----------.----------..-----------....
Rg_MAG3|g79450.t1 -------------------...----------.----------..-----------....
Rg_MAG3|g79457.t1 -------------------...----------.----------..-----------....
Rg_MAG3|g80167.t1 --PSKSPWASPVILVPKKD...----GSLRFC.----------..---------VD....
Rg_MAG3|g80455.t1 -------------------...----------.----------..---------VD....
Rg_MAG3|g80474.t1 -------------------...----------.----------..-----------....
Rg_MAG3|g81524.t1 -------------------...----------.----------..-----------....
Rg_MAG3|g81765.t1 -------------------...----------.----------..-----------....
Rg_MAG3|g81766.t1 -------------------...----------.----------..-----------....
Rg_MAG3|g81914.t1 -------------------...----------.----------..-----------....
Rg_MAG3|g82058.t1 -------------------...----------.----------..-----------....
Rg_MAG3|g82185.t1 -------------------...----------.----------..-----------....
Rg_MAG3|g82315.t1 -------------------...----------.----------..-----------....
Rg_MAG3|g82870.t1 -------------------...----------.----------..-----------....
Rg_MAG3|g83534.t1 -------------------...----------.----------..-----------....
Rg_MAG3|g83593.t1 ---------SPVVLVKKKD...----GTTRFC.----------..---------VD....
Rg_MAG3|g84058.t1 -------------------...----------.----------..-----------....
Rg_MAG3|g84872.t1 -------------------...----------.----------..-----------....
Rg_MAG3|g84947.t1 -------------------...----------.----------..-----------....
Rg_MAG3|g85323.t1 -------------------...----------.----------..-----------....
Rg_MAG3|g85523.t1 -------------------...----------.----------..-----TRFCVD....
Rg_MAG3|g85689.t1 -------------------...----------.----------..-----------....
Rg_MAG3|g85692.t1 -------------------...----------.----------..-----------....
Rg_MAG3|g85808.t1 -------------------...----------.----------..-----------....
Rg_MAG3|g85924.t1 -------------------...----------.----------..-----------....
Rg_MAG3|g86068.t1 -------------------...----------.----------..-----------....
Rg_MAG3|g86675.t1 -------------------...----------.----------..-----------....
                                                                              

AI1M_Yeast        ...........dKK--.---MS..T..H..S..H..G..F..RKNM.SCQTA...IWEVR
Athena_Av         ............-K--.---YV..R..H..T..T..-..-..ID-D.GVD-L...LDKFQ
Athena_Hc         ............----.-----..-..-..-..-..-..-..----.-----...-----
Athena_Pr         ............----.-----..-..-..-..-..-..-..----.-----...-----
AthenaL2_Av       ............-NLL.RPLF-..-..D..Q..M..A..I..KTTV.TCG--...FDLLQ
AthenaL3_Av       ............-NLL.RPLF-..-..D..Q..M..A..I..---K.TTITS...GFDLV
AthenaM_Av        ...........lRPLF.NQLAS..D..T..A..I..E..-..NGTQ.LIKSV...ERWSD
AthenaO_Av        ............LRPL.FDRLA..K..E..T..S..I..L..NGVE.LIDLL...EK---
BEL_Drome         ...........sGKDS.SGVSL..N..D..R..L..H..I..GPPI.QRD--...--LFG
Cer1_Caeel        ............YRKV.NKVVK..N..N..A..H..P..L..-PNI.EA---...--TLQ
Cercyon_Sm        ............-R--.---IL..K..H..L..V..D..H..---S.NHSIK...SATQF
COB3_Marpo        ...........ePR--.---FK..D..I..S..H..G..F..RRNK.GTHSA...LRDIK
COI1_Podan        ...........ePR--.---FH..S..S..S..H..G..F..RPGR.GCHSA...L-ATI
Copia_Drome       ...........gFT--.QKYQI..D..Y..E..E..T..F..APVA.RISSF...RFILS
CRE1_Crifa        ............-SSF.KETFK..G..W..Q..Y..G..V..-WGD.V-AKA...V----
CRE2_Crifa        ............-KSF.RSTFK..G..W..Q..Y..G..V..-WGD.S-TEA...V----
CZAR_Tcruzi       ............-PAL.KTCFK..N..L..Q..Y..G..V..-GNN.I-ELA...I----
DIRS1_Dictyo      ............LKRL.NTYI-..N..N..Q..-..S..F..-KME.GIK--...--NLP
Doc_Drome         ............LR-I.NNTLP..T..H..Q..F..G..F..REKH.GTIEQ...VNRIT
dpol_DHBV         ...........sQFSK.GKNAM..R..F..P..R..Y..W..SPNL.STLRR...IL---
dpol_HBV          ...........sQFSR.GSSRV..S..W..P..K..F..A..VPNL.QSLTN...L----
DRE_Dictyo        ............-KLL.NKIIS..P..F..Q..T..G..F..VPRR.LLHDN...IITLN
EC67_Ecoli        .........rdeIFAI.RKISN..N..Y..S..F..G..F..ERGK.SIILN...AYKHR
EC86_Ecoli        ...........lDK--.-LSSS..P..F..S..I..G..F..EKHQ.SILNN...ATPHI
EC107_Ecoli       ..........sqFP--.---LS..P..F..A..T..A..Y..RPGC.PIVSN...AQPHC
GilM_Giain        ............-PAL.RK-LP..A..W..Q..L..A..F..-EHL.AQMKA...I----
Gypsy_Drome       ............FRKL.NEKTI..P..D..R..Y..P..M..-PSI.PM---...--ILA
Hebe1_Av          ...........lER--.RNILP..Q..H..Q..A..G..F..RPGK.STIYN...IVRLE
Hebe2_Av          ...........lNR--.RNILP..E..H..Q..A..G..F..RPGK.STVYN...IVRLQ
Hebe7_Av          ...........lER--.RNILP..Q..H..Q..A..G..F..RPGK.STIYN...IVRLE
Hebe8_Av          ...........lER--.RNILP..Q..H..Q..A..G..F..RPGK.STIYN...IVRLE
Hebe10_Av         ...........lER--.RNILP..Q..H..Q..A..G..F..RPGK.STIYN...IVRLE
I_Drote           ............LVTH.SNLLS..E..N..Q..F..G..F..KKGK.STSDC...LLYVD
Jockey_Drome      ............CKDV.TKAIP..K..F..Q..F..G..F..RLQH.GTPEQ...LHRVV
Juno1_Av          ............YRKL.NAITT..K..D..A..F..P..I..---P.RIDDI...FDHLS
Juno2_Av          ............YRRL.NQITT..K..D..A..F..P..L..---P.RIDDI...YDQLT
Juno3_Av          ............YRKL.NEVTE..K..D..N..Y..P..L..-P--.RIQEM...LDALN
Juno4_Av          ............-RKL.NAITT..K..D..A..F..P..I..---P.RIDDI...FDHLS
Juno4a_Av         ............YRRL.NYITE..R..D..V..Y..P..L..---P.RIDDI...IDRLS
Juno4b_Av         ............YRRL.NLITE..R..D..V..Y..P..L..---P.RIDDI...LDKLA
Lian_Aedae        ...........yLA--.NMPLH..V..N..Q..H..A..Y..QSGK.STVTL...LHKVV
LINE1_Human       ............-QHI.KKLIH..H..D..Q..V..G..F..IPAM.QGWFN...IRKSI
LINE1_Wolf        ............-QYI.KKIIH..H..D..Q..V..G..F..IPGT.QGWFN...TRKTI
LtrA_Lacla        ...........ePV--.---FE..D..V..S..H..G..F..RPQR.SCHTA...LKTIK
Mag_Av            ............FK--.--VTI..N..S..Q..M..W..-..IDQH.PIPTI...EELLT
Maui_Takru        ...........lQR--.NSLFE..M..F..Q..S..G..F..RAHH.STETA...LLKVT
Mdg3_Drome        ............FRKL.NKMTM..K..D..N..Y..P..L..---P.LIDD-...--LLD
Micropia_Drome    ............YRKL.NTMVL..M..D..C..F..P..V..-P--.IMEEV...LEKLQ
MX65_Myxxa        ..........klPV--.----S..P..Q..A..H..G..F..VPGR.SIKTG...AAPHV
Neptune_Fr        ............-A--.---EF..L..D..F..Y..L..-..NPLS.TKH-P...AFVRD
NeSL_Caeel        ............-RAV.PNVLS..K..C..Q..R..G..F..QERE.GCNES...LAILR
orf2_Calot        ...........eAK--.---FE..P..N..S..Y..G..F..RPGR.NAHDA...REAIF
Pao_Bmori         ...........aAART.RGVAL..N..D..M..-..-..L..LKGP.N----...--LLQ
Pat_Panre         ...........pYITA.NKIK-..-..-..-..-..-..-..----.--LEN...VAIAK
Penelope1_Av      .........darP--Q.APSYI..K..D..S..F..E..F..--GK.KIKEI...I--LE
Penelope1a_Av     .........narP--P.ANSFI..K..D..S..F..E..F..----.-----...VNKIK
Penelope2_Av      ............----.-SLIK..I..N..Q..T..E..-..---K.SISYI...KDSFE
Penelope2a_Av     ..........edARSK.PTSYV..K..D..S..F..S..F..----.----A...KLIQE
Penelope3_Av      ..........ylRR--.NDRII..K..D..T..F..T..F..VDEL.LTL--...--KFD
Penelope3a_Av     ..........svLKEY.E-TII..Q..D..R..F..S..F..VKD-.-----...--LHK
Penelope3b_Av     ............LR-V.SPTVV..T..D..T..F..K..F..VDEL.Q----...--KLT
Penelope5a_Av     ............----.-----..-..R..L..Q..E..L..RTSP.YMVQN...TFDFV
Penelope_Dv       ............-Q--.---IL..K..N..L..T..M..-..---D.SRYNI...KNAVD
pol_BAEVM         ............LREI.NKRTV..D..I..H..-..P..T..VPNP.Y-N--...--LLS
pol_CERV          ............YKAM.NKATK..G..D..A..H..N..L..-PNK.DE---...--LLT
pol_HTLV2         ............LRAT.NAITT..T..L..T..S..P..S..-PGP.P----...--DLT
Poseidon_Tn       ............-S--.---IL..A..P..M..V..G..-..---N.TPHHI...KNSLD
pseudo_Shark      ............-S--.---IF..P..P..L..V..Q..-..---E.LPTYV...HDTTH
R1_Dromr          ............----.AVSWD..P..R..Q..R..G..F..LPTD.GCADN...ATIVD
R2_Drome          ............--NS.SINWD..P..R..Q..R..G..F..LPTD.GCADN...ATIVD
R4_Av             ............YVTE.RCILP..G..E..Q..I..A..L..REGVwGCTHA...LTQDQ
R9_4_Av           ............FK--.---TN..D..K..Q..V..G..F..KPVN.GCGIN...ISWLH
R9_Av             ............FK--.---TN..D..K..Q..V..G..F..KPVN.GCGIN...ISWLH
R9a_Av            ............FE--.---ID..K..R..Q..L..G..F..TPIN.GCSMN...IQWLH
RTE1_Av           ............-SYL.DPYLS..E..E..Q..A..G..F..RKDR.STVHQ...ILVLR
RTE2_Av           ............-NLI.DCQLL..E..I..Q..S..G..F..RSNR.STIDQ...IFTLK
RTE3_Av           ............-NKI.TPEIA..K..E..Q..Y..G..F..MPDK.GTRNA...IFILR
RTE4_Av           ............-KPL.DSNLR..T..N..Q..A..G..F..RRGR.NCIDQ...IHVLR
RTE_BovB_Av       ............-F-L.EREMP..V..T..Q..A..G..F..RKGR.GTRDQ...IANIR
SART1_Bommo       ............LENV.GPNLA..D..S..Q..Y..G..F..RRGR.STLDA...VQRVR
SLACS_Trybg       ............-KTA.EKKFS..G..I..Q..F..G..V..-GGH.I-EEA...I----
Soliton1_Av       ...........lDE--.QGVLP..S..E..Q..S..G..F..RPHH.NMAVR...LVSII
Soliton2_Av       ............WSET.NKLVP..D..E..Q..S..G..F..RPGC.LLPTR...V--LS
Soliton3_Av       ............WAEG.NKLIP..E..E..Q..S..G..F..RPGG.LLPTR...VLSIY
Soliton4_Av       ............WAET.NHSVP..R..E..P..S..G..F..RPGG.LLSTR...VLSIY
Soliton5_Av       ............WANV.NNIVP..Q..E..Q..S..G..F..RKGC.QLQTR...VLSIF
Soliton6_Av       ...........cHD--.KNIYI..D..E..Q..S..G..F..TAER.RLQTR...ILSLV
Soliton6a_Av      ...........cEE--.KNIYV..D..E..Q..S..G..F..SPQR.RLQTR...IVSLI
Soliton6b_Av      ...........wCQ-M.HNIYT..D..E..Q..S..G..F..TPNR.RLQTR...ILLLC
Soliton7_Av       ...........lQR--.RGLLP..D..T..Q..S..G..F..REDF.RLQTR...VLLFF
Soliton8_Av       ...........lLR--.RGLLP..D..N..Q..S..G..F..RDGF.RLQSR...L-LLF
Soliton9a_Av      ...........lIR--.RGLLP..D..N..Q..S..G..F..RENF.RLQTR...LLLFL
Soliton9b_Av      ...........lVR--.RGLLP..D..N..Q..S..G..F..REGF.RLQTR...LLLFL
Ta11_Arath        ............-RLL.PELIS..E..T..Q..S..A..F..VAER.LITDN...ILIAQ
Tad1_Neuro        ............AAEE.FNLLP..E..G..Q..M..G..N..RAGR.STEFA...VRVVT
TelKA1_Av         ............YRKL.NSMTI..R..D..A..Y..P..I..-P--.RIDD-...--TLD
TelKA1a_Av        ............YRKL.NAMTI..R..D..A..Y..P..I..---P.RIDDT...LDSLQ
TelKA2_Av         ............YRKL.NAVTV..R..D..A..Y..P..I..PRVD.DT---...LDALD
TelKA3a_Av        ............YRKL.NNVTI..R..D..A..Y..P..L..---P.RIDDT...LDALQ
TelKA3b_Av        ............YRKL.NNITI..R..D..A..Y..P..L..---P.RIDDT...LDALQ
TelKA4_Av         ............YRQL.NSVTV..R..D..V..Y..P..I..-P--.RIDD-...--TLD
TERT1_Calb        yrkevlspvgqiLRLK.LSKLR..D..T..Y..E..S..Y..RASV.HSSVA...EKISD
TERT_Giain        ii...felerprNRY-.LQAHL..A..K..N..L..G..H..IAVD.YAAWL...DATYT
TERT_Ratno        lkt.lfsmlnyeRTKH.PHLMG..S..S..V..L..G..M..NDI-.YRTWR...AFVLR
TERT_Schpo        a.....silkhlIN--.-----..E..E..S..S..G..I..-PFN.LEVYM...KLLTF
Tf2_Schpo         ............YKPL.NKYVK..P..N..I..Y..P..L..-PLI.EQ---...--LLA
Tnt1_Tobac        ...........gFE--.QKKGI..D..F..D..E..I..F..SPVV.KMTSI...RTILS
TRAS1_Bommo       ...........lPR--.---MS..T..R..Q..F..G..F..MPQR.STEDS...LYTLM
TRS1_Trybr        ............-DTV.ESQLT..P..Q..Q..S..A..F..RPGC.STLEQ...LLHVR
Tx1_Av            ............-KVI.ANIIH..P..D..Q..T..C..S..VPGR.SIQDN...VILIR
Ty3_Caeel         ............YRKV.NKVVK..N..N..A..H..P..L..-PNI.EA---...--TLQ
Ty3_Yeast         ............YRTL.NKATI..S..D..P..F..P..L..---P.RID-N...LL---
Vesta1a_Av        ............YKKL.NLVTI..K..D..S..S..P..L..-PNM.ED---...--TLR
Vesta1b_Av        ............YKKL.NLITI..K..D..S..S..P..L..-PNM.ED---...--TLR
Vesta2_Av         ............YKKL.NNITI..K..D..N..H..P..L..-PNM.EQ---...--TIR
Vesta3_Av         ............YKKL.NSVTI..K..D..N..Y..P..L..-PNM.EI---...--TLQ
Vesta4a_Av        ............YRAL.NKITT..P..D..A..S..P..L..-PH-.G-ED-...--LLQ
Vesta4b_Av        ............YRAL.NKITI..S..D..A..S..P..L..-PHI.E----...-DTLQ
Vesta5_Av         ............YRKL.NNITV..Q..D..N..Y..P..L..-PNL.EQ--A...IQMVG
Vesta6a_Av        ............YRKL.NAITK..K..D..V..F..-..-..-PQP.SVEEL...V----
Vesta6b_Av        ............FRQL.NAITK..K..D..S..Y..P..-..--QP.SAEEL...LHRLA
Vesta6c_Av        ............FRRL.NKITK..K..D..A..Y..-..-..-PQP.SAEEL...IYRLS
Vesta7_Av         ............YRQL.NSATE..R..D..C..Y..P..L..---P.RIEDT...LNRLN
Vesta_Pr          ............YKKL.NHITI..K..D..S..S..P..L..-PNM.ED---...--TIR
YM40_Marpo        ...........ePR--.---FL..D..S..S..H..G..F..RPHR.SPHTA...LRQIR
Zepp_Chlvu        ............-PLL.NQVVD..A..T..Q..T..G..F..LPKR.WAGDN...VL-A-
Rg_MAG3|g258.t1   ............WAET.NSLVP..I..K..Q..S..G..F..RPGC.LLPTR...VLSIY
Rg_MAG3|g338.t1   ............FRRL.NTVTK..K..D..G..Y..P..-..--QS.TTEEL...LNRLA
Rg_MAG3|g712.t1   ............----.-----..-..-..-..-..-..-..----.-----...-----
Rg_MAG3|g822.t1   ............YRRL.NEVTE..K..D..N..Y..P..L..---P.RIQEI...FDTLG
Rg_MAG3|g903.t1   ............----.-----..-..-..-..-..-..-..----.----D...GHLLR
Rg_MAG3|g1359.t1  ............----.-----..-..-..-..-..-..-..----.-----...-----
Rg_MAG3|g1492.t1  ............YRKL.NSITI..R..D..S..Y..T..L..---L.RMDDA...INKLA
Rg_MAG3|g1814.t1  ...........lER--.RNILP..E..H..Q..A..G..F..RPRK.STIHN...IVRLE
Rg_MAG3|g1906.t1  ............WCEQ.QNIYV..D..E..Q..S..G..F..TSNR.RLQTR...ITSLI
Rg_MAG3|g1908.t1  ............-KHL.GTQIM..E..Q..Q..A..G..F..QSNR.STIDH...IFALK
Rg_MAG3|g2013.t1  ............-KNI.RPLFD..R..H..-..T..P..Y..STSN.SMIF-...---LK
Rg_MAG3|g2137.t1  ............WAEM.NQLIP..S..E..Q..S..G..F..RPGC.LLLTR...VLSIY
Rg_MAG3|g2318.t1  ............-ELI.RPIF-..-..D..Q..Y..N..-..-KDN.TIIDG...VNLIK
Rg_MAG3|g2486.t1  ............----.-----..-..-..-..-..-..-..----.-----...-----
Rg_MAG3|g2591.t1  ..........rdARLQ.AESYI..K..D..S..F..E..F..VK--.RIKEI...A--LD
Rg_MAG3|g2876.t1  ............-QSI.RPLFD..K..H..A..Q..P..-..RPII.DGGHL...LRQLE
Rg_MAG3|g2907.t1  ............----.-----..-..-..-..-..-..-..----.-----...-----
Rg_MAG3|g3002.t1  ............YRAL.NKIII..K..N..K..Y..P..I..---P.RIDEM...LDQLN
Rg_MAG3|g3021.t1  ............--II.RPIFD..K..E..C..Q..N..T..----.TIIDGvslIQTLH
Rg_MAG3|g3032.t1  ............CAET.NSLVP..I..E..Q..S..G..F..RPGC.LLPTR...VLSIY
Rg_MAG3|g3143.t1  ............C-SD.NGIYI..D..E..Q..S..G..F..TSER.RFQTR...ILSLV
Rg_MAG3|g3199.t1  ............----.-----..-..-..-..-..-..-..----.-----...-----
Rg_MAG3|g3367.t1  ............---F.SNRFT..A..P..K..L..C..I..--NN.TTDVL...ALNLW
Rg_MAG3|g3456.t1  ............WAES.NHIIP..K..E..Q..S..G..F..RPNC.LIPTR...VLSIY
Rg_MAG3|g3914.t1  ............----.-----..-..-..-..-..-..-..----.-----...-----
Rg_MAG3|g4267.t1  ............LN-D.RDILP..D..N..Q..S..G..F..RAGF.RLQTR...VLLLI
Rg_MAG3|g4412.t1  ............YKRL.NAITI..K..D..S..S..P..L..-PN-.-MEDT...IQKL-
Rg_MAG3|g4648.t1  ..........ssGFEL.NNVLS..T..Q..Q..S..G..S..IPHL.STLTR...VDHLM
Rg_MAG3|g4662.t1  ............CK--.-----..-..D..T..T..I..I..-DGA.SLITE...FSKYN
Rg_MAG3|g4811.t1  ...........lER--.KNILP..E..H..Q..A..G..F..RPGK.STIYN...ILRLE
Rg_MAG3|g4814.t1  ............YRRL.NSITE..R..D..V..Y..P..L..---P.RIDDI...IDRLA
Rg_MAG3|g4886.t1  ............----.-----..-..-..-..-..-..-..----.-----...-----
Rg_MAG3|g4977.t1  ............YRKL.NDISV..K..D..S..F..P..L..---P.RIEDI...FDQLS
Rg_MAG3|g5028.t1  ............----.-----..-..-..-..-..-..-..----.---HN...ILRLE
Rg_MAG3|g5381.t1  ............WATR.MNILP..A..Q..Q..S..G..A..RSHQ.ATTSR...VNCLL
Rg_MAG3|g5449.t1  ............YRKL.NSVTI..R..D..A..Y..P..I..---P.RIDDT...LDSLQ
Rg_MAG3|g5489.t1  ............-TGV.NQALD..I..D..Q..Y..P..L..-PKP.N----...--DLF
Rg_MAG3|g5983.t1  ............----.-----..-..-..-..-..-..-..----.-----...-----
Rg_MAG3|g5993.t1  ............----.-----..-..-..-..-..-..-..----.-----...-----
Rg_MAG3|g6194.t1  ............YKKL.NAITI..R..D..S..S..P..L..---P.NMEDT...IFKLG
Rg_MAG3|g6278.t1  ............-RY-.-----..-..-..-..-..-..-..----.-----...-----
Rg_MAG3|g6291.t1  ...........lAR--.RGLLP..D..T..Q..S..G..F..RAKF.RLQTR...VLLFL
Rg_MAG3|g6378.t1  ............----.-----..-..-..-..-..-..-..----.-----...-----
Rg_MAG3|g6440.t1  ............----.-----..-..-..-..-..-..-..----.-----...-----
Rg_MAG3|g6914.t1  ............LK-D.RGLLP..E..N..Q..S..G..F..REGY.RLQTR...VLLLI
Rg_MAG3|g7171.t1  ............LR--.-PVFD..D..K..C..K..-..-..--DT.TIIDG...ASLIT
Rg_MAG3|g7265.t1  ............----.-----..-..-..-..-..-..-..----.-----...-----
Rg_MAG3|g7361.t1  ............YRKL.NSVTK..K..D..S..F..P..-..--QP.TTEEL...---LH
Rg_MAG3|g7851.t1  ............WAES.NQLIP..S..E..Q..S..G..F..RSGC.ILHTR...VLSIY
Rg_MAG3|g7893.t1  ............-DLL.APIYL..Q..V..A..R..-..-..--NT.SVVNV...IDLIR
Rg_MAG3|g7942.t1  ............----.-----..-..-..-..-..-..-..----.-----...-----
Rg_MAG3|g8054.t1  ............-NLL.RPIFN..H..V..A..R..K..T..IYNN.SI-DP...VKQLE
Rg_MAG3|g8163.t1  ............----.-----..-..-..-..-..-..-..----.-TSNF...IKIIT
Rg_MAG3|g8210.t1  ...........lER--.RNILP..Q..H..Q..A..G..F..RPGK.STIYN...ILRLE
Rg_MAG3|g8486.t1  ............----.-----..-..-..-..-..-..-..----.-GTTR...IDDIY
Rg_MAG3|g8651.t1  ............-GLI.DGQLL..E..I..Q..S..G..F..RSNR.STTDQ...IFTLK
Rg_MAG3|g8667.t1  ............YKRL.NLITI..K..D..S..S..P..L..-PN-.-MED-...--TIR
Rg_MAG3|g8720.t1  ............YRKL.NAVTI..R..D..A..Y..P..I..---P.RIDDT...LDALE
Rg_MAG3|g8859.t1  ............----.-----..-..-..-..-..-..-..----.-----...-----
Rg_MAG3|g8883.t1  ............WAET.NSLVP..I..E..Q..S..G..F..RPGF.I----...-VKLN
Rg_MAG3|g8990.t1  ............-A--.--LLP..P..I..F..L..S..V..VRET.TFIND...IDVIR
Rg_MAG3|g9015.t1  ............-ALL.APIYL..R..V..A..R..K..T..-TYI.SGTDL...IRQLE
Rg_MAG3|g9187.t1  ............-RLI.RPIFN..E..K..T..K..-..-..--HT.SIIDG...AHLIK
Rg_MAG3|g9401.t1  ............YKKL.NSITI..K..D..A..S..P..L..-PN-.-MED-...--TIR
Rg_MAG3|g9478.t1  ............-DLL.RPLF-..-..D..Q..M..A..L..---D.STVTS...GFELI
Rg_MAG3|g9556.t1  ............YRKL.NSLTQ..K..D..I..Y..P..L..---P.RIDDV...IERL-
Rg_MAG3|g9737.t1  ............----.-----..-..-..-..-..-..-..----.-IIDG...ATLIT
Rg_MAG3|g9739.t1  ............----.-----..-..-..-..-..-..-..----.-----...-----
Rg_MAG3|g9842.t1  ............-ELL.RPLFD..K..M..A..L..N..T..-TVT.SGFEV...IKKLY
Rg_MAG3|g9909.t1  ............----.-----..-..-..-..-..-..-..----.-----...-----
Rg_MAG3|g10055.t1 ............LRPV.FDDKC..K..D..T..I..I..I..-DGA.SL---...---IT
Rg_MAG3|g10060.t1 ............----.-----..-..-..-..-..-..-..----.-----...-----
Rg_MAG3|g10071.t1 ............-SDG.VHLIH..R..L..Q..K..Y..V..----.-----...--TLD
Rg_MAG3|g10143.t1 ............FTKL.NAITI..R..D..H..F..P..L..---P.RIDDI...FDQLS
Rg_MAG3|g10207.t1 ............YRRL.NDITI..K..D..A..F..P..L..---P.RIDEI...FDQLS
Rg_MAG3|g10224.t1 ............-ELL.RPLF-..-..D..Q..M..T..L..KTTV.TSGFE...LVKYV
Rg_MAG3|g10271.t1 ............YRKL.NDITL..K..D..S..F..P..L..-P--.-----...-----
Rg_MAG3|g10369.t1 ............----.-----..-..-..-..-..-..-..----.-----...-----
Rg_MAG3|g10402.t1 ............WTTK.MNILP..D..Q..Q..S..G..A..RPHQ.ATTSR...VNCLL
Rg_MAG3|g10405.t1 ...........lYR--.RGLLP..D..N..Q..S..G..F..RDNF.RLQTR...VILFL
Rg_MAG3|g10480.t1 ............-ISD.AGILP..E..E..Q..T..G..F..RSGD.NMFTR...IVSII
Rg_MAG3|g10496.t1 ............-KLI.RPIFD..K..H..A..R..S..T..----.TIIDG...VDLIH
Rg_MAG3|g10780.t1 ............CH-D.HNIAV..D..A..Q..S..G..F..TKGR.RLQTR...ILSIV
Rg_MAG3|g10844.t1 ............----.-----..-..-..-..-..-..-..----.-----...-----
Rg_MAG3|g11145.t1 ............YRRL.NQITT..K..D..A..F..P..L..---P.RIDDI...YDQLT
Rg_MAG3|g11279.t1 ............-DLL.RPLF-..-..D..Q..M..A..L..---D.STVTS...GFDLV
Rg_MAG3|g11280.t1 ............-DLL.RPLF-..-..D..Q..M..A..L..---D.STVTS...GFDLV
Rg_MAG3|g11354.t1 ............-DLI.NGQLL..E..I..Q..S..G..F..RPNR.STMDQ...IF---
Rg_MAG3|g11423.t1 ............IR--.--LIF..D..S..K..C..G..S..---T.SIIDG...ASLLE
Rg_MAG3|g11432.t1 ............----.-----..-..-..-..-..-..-..----.-----...-----
Rg_MAG3|g11576.t1 ............-D--.EGILS..E..E..Q..T..G..F..RSGH.NMTVR...LVSII
Rg_MAG3|g11692.t1 ............WAET.NRLVP..P..E..Q..S..G..F..RPKC.LLPTR...VLSIY
Rg_MAG3|g11758.t1 ............----.-----..-..-..-..-..-..-..----.-----...-----
Rg_MAG3|g11837.t1 ..........kiIR--.NEAVI..K..D..T..F..A..F..----.-----...VNQLR
Rg_MAG3|g11913.t1 ...........dYEKL.NAITI..K..D..N..Y..P..-..--GP.NMELA...LQTLG
Rg_MAG3|g11919.t1 ............----.-----..-..-..-..-..-..-..----.-----...-----
Rg_MAG3|g11936.t1 ............YKKL.NNITI..K..D..N..H..P..L..-PNV.EQSNQ...VL---
Rg_MAG3|g12122.t1 ............FR--.---TS..S..K..Q..T..G..F..KPVN.GVGQN...VAILH
Rg_MAG3|g12132.t1 ............----.-----..-..-..-..-..-..-..----.-----...-----
Rg_MAG3|g12135.t1 ............-EII.RPIFD..S..K..C..-..G..-..-P-T.SIIDG...ASLLK
Rg_MAG3|g12424.t1 ............IRPI.FDKLT..P..H..S..L..-..-..--RN.S-IEF...LKHLK
Rg_MAG3|g12480.t1 ............YKKL.NNITI..K..D..N..H..P..L..-PNM.E--QA...L---Q
Rg_MAG3|g12521.t1 ............--LL.APIYLnvT..R..Q..I..T..F..----.--TNN...IDVTR
Rg_MAG3|g12590.t1 ............---L.RPIFD..D..K..C..K..-..-..--DT.TIIDG...ASLIT
Rg_MAG3|g12695.t1 ............-R--.RNILP..E..H..Q..A..D..F..RPGK.STIYN...ILRLE
Rg_MAG3|g12697.t1 ............----.-----..-..-..-..-..-..-..----.-----...-----
Rg_MAG3|g12744.t1 ............----.-----..-..-..-..-..-..-..----.-----...-----
Rg_MAG3|g12797.t1 ............WAES.NKLVP..I..E..Q..S..G..F..RPGG.LLPTR...VLSIY
Rg_MAG3|g13031.t1 ............----.-RRVP..P..E..Q..S..G..F..RPKC.LLPTR...VLSIY
Rg_MAG3|g13140.t1 ............----.-----..-..-..-..-..-..-..----.-----...-----
Rg_MAG3|g13386.t1 ............----.-----..-..-..-..-..-..-..----.-----...-----
Rg_MAG3|g13659.t1 ............----.LSHLR..Q..S..Q..Y..V..I..---K.DSSDF...VTKLK
Rg_MAG3|g13664.t1 ............LR--.-ALF-..-..D..Q..M..A..S..---N.STVTS...GFELI
Rg_MAG3|g13678.t1 ............-DLL.RPLF-..-..D..Q..M..A..L..---N.STVTS...SFDLV
Rg_MAG3|g13762.t1 ............----.-----..-..-..-..-..-..-..----.-----...-----
Rg_MAG3|g14054.t1 ............CK-E.KGIYV..D..E..Q..S..G..F..TPER.RLQTR...ILTLV
Rg_MAG3|g14077.t1 ...........lER--.RNILP..E..H..Q..A..G..F..RPGK.STIYN...ILRLE
Rg_MAG3|g14163.t1 ............YRCL.NAITI..K..D..A..F..P..L..---P.RLDEI...FEQLS
Rg_MAG3|g14240.t1 ............FRRL.NAVTK..K..D..A..H..A..Q..---P.TTEEL...LNRLA
Rg_MAG3|g14298.t1 ............----.-----..-..-..-..-..-..-..----.-----...-----
Rg_MAG3|g14379.t1 ...........lAR--.RGLLP..D..S..Q..S..G..F..REHF.RLQTR...LLLFL
Rg_MAG3|g14439.t1 ............----.-----..-..-..-..-..-..-..----.-----...-----
Rg_MAG3|g14500.t1 ...........lAPLF.DKMAL..N..T..T..L..S..F..--GF.EVIKN...LYEWS
Rg_MAG3|g14547.t1 ............-DLL.TPIFL..K..V..A..R..E..T..-TFI.NSIDV...IRKLE
Rg_MAG3|g14658.t1 ............YRKL.NASTI..R..T..A..Y..P..-..RP--.RVDDT...LDSLR
Rg_MAG3|g14677.t1 ............YRKL.NQITI..Q..D..K..F..P..L..-PNL.EQ---...--TIQ
Rg_MAG3|g14771.t1 ............-PFL.EREMP..V..T..R..A..G..F..RKGR.GTRAQ...IANLR
Rg_MAG3|g14840.t1 ............----.-----..-..-..-..-..-..-..----.-----...-----
Rg_MAG3|g15039.t1 ...........iLK-R.RGILP..D..T..Q..S..G..F..REDF.RLQTR...VLLFL
Rg_MAG3|g15093.t1 ............-DLL.APIYL..S..V..A..C..A..T..TFTN.S-IDV...TRKLE
Rg_MAG3|g15105.t1 ............----.-----..-..-..-..-..-..-..----.-----...-----
Rg_MAG3|g15123.t1 ............----.-----..-..-..-..-..-..-..----.-----...-----
Rg_MAG3|g15172.t1 ............-KII.RPIFD..K..H..A..R..S..I..----.TIIDG...ASLIQ
Rg_MAG3|g15196.t1 ............LRPM.FNRI-..A..K..Q..T..T..F..ING-.--IDF...VRQLE
Rg_MAG3|g15218.t1 ............----.-----..-..-..-..-..-..-..----.-----...-----
Rg_MAG3|g15251.t1 ............----.-----..-..-..-..-..-..-..----.-----...-----
Rg_MAG3|g15316.t1 ............LK-D.RGLLP..E..N..Q..S..G..F..REGY.RLQTR...VLLLI
Rg_MAG3|g15329.t1 ............----.-----..-..-..-..-..-..-..----.-----...-----
Rg_MAG3|g15414.t1 ............FRRL.NAVTE..K..D..A..Y..P..-..--QP.TTEEL...LNRLA
Rg_MAG3|g15507.t1 ..........qpLR-K.NKYIL..K..D..T..F..D..F..IKS-.-I---...-KKLN
Rg_MAG3|g15530.t1 ............----.-----..-..-..-..-..-..-..----.-----...--HL-
Rg_MAG3|g15584.t1 ............YRRL.NAITI..K..N..A..F..P..L..----.SCIED...IF--D
Rg_MAG3|g15724.t1 ............YRRL.NAIII..K..N..T..F..P..L..---P.RIEEI...FDQLS
Rg_MAG3|g15747.t1 ............----.-----..-..-..-..-..-..-..----.-----...-----
Rg_MAG3|g15828.t1 ............-QSI.RPIFD..S..H..T..P..Y..S..LPN-.SI---...---IF
Rg_MAG3|g15999.t1 ............----.-----..-..-..-..-..-..-..----.-----...-----
Rg_MAG3|g16062.t1 ............----.-----..-..-..-..-..-..-..----.-----...-----
Rg_MAG3|g16175.t1 ............----.-----..-..-..-..-..-..-..----.-----...-----
Rg_MAG3|g16357.t1 ............-DLL.APIYF..K..V..A..R..E..Y..-TFI.NDIDV...IRKLE
Rg_MAG3|g16502.t1 ............WVDD.QGILP..E..E..Q..S..G..F..RPGH.NMAVR...LVSMI
Rg_MAG3|g16540.t1 ............YRKL.NSVTT..R..D..A..Y..P..I..---P.RIDDT...LDSLQ
Rg_MAG3|g16592.t1 ............WSTK.MNVLP..A..Q..Q..S..G..S..RPHQ.ATTSR...VNCLL
Rg_MAG3|g16680.t1 ............----.-----..-..-..-..-..-..-..----.-----...-----
Rg_MAG3|g16866.t1 ............-KLI.RPLFD..R..FvrQ..T..T..I..VDG-.--ADL...LDRLE
Rg_MAG3|g17008.t1 ............----.-----..-..-..-..-..-..-..----.-----...IDTFK
Rg_MAG3|g17033.t1 ............-GLL.RPYLC..K..V..Q..S..Y..I..---E.SYEDF...LDKIS
Rg_MAG3|g17074.t1 ............----.-----..-..-..-..-..-..-..----.-----...-----
Rg_MAG3|g17082.t1 ............----.-----..-..-..-..-..-..-..----.-----...-----
Rg_MAG3|g17128.t1 ............----.-----..-..-..-..-..-..-..----.-----...-----
Rg_MAG3|g17139.t1 ............----.-----..-..-..-..-..-..-..----.-----...-----
Rg_MAG3|g17249.t1 ............----.-----..-..-..-..-..-..-..----.---YN...IYRLE
Rg_MAG3|g17313.t1 ............CK-D.KRIYT..D..E..Q..S..G..F..TPNR.RLKSR...I----
Rg_MAG3|g17361.t1 ...........lRSLF.DKIAL..K..T..TvtS..G..F..---E.GIK--...-----
Rg_MAG3|g17393.t1 ............-LLI.DKQLL..E..E..Q..A..G..F..RTNR.STIDQ...VFILK
Rg_MAG3|g17440.t1 ............-LLV.NRQLL..E..A..Q..S..G..F..RSNR.STIDQ...IFILK
Rg_MAG3|g17473.t1 ............FR--.---TS..S..K..Q..T..G..F..KPVN.GVGQN...VAILH
Rg_MAG3|g17496.t1 ............-NLL.RPLF-..-..D..Q..M..A..L..---K.TTVTS...GFELV
Rg_MAG3|g17529.t1 ............-KVM.NKIIH..Y..N..Q..T..S..G..IPGR.TIHDN...IHLIR
Rg_MAG3|g17626.t1 ............YKRL.NSITI..K..D..S..S..P..L..-PN-.-MEDT...IQKL-
Rg_MAG3|g17687.t1 ............FREL.NAVTV..Q..D..F..Y..P..I..---P.RIDDT...LDQLQ
Rg_MAG3|g17709.t1 ............C-SD.NGIYI..D..E..Q..S..G..F..TSER.RLQTR...ILSLV
Rg_MAG3|g17879.t1 ...........lFR--.RGLLP..D..N..Q..S..G..F..RENF.RLQTR...LLLFL
Rg_MAG3|g17961.t1 ............-KLI.RPIFD..T..H..A..C..S..T..----.TIIDG...VDLIH
Rg_MAG3|g18020.t1 ............-DLL.APIYL..Q..V..A..R..E..T..TFTN.G-IDV...IRRLE
Rg_MAG3|g18021.t1 ............----.-----..-..-..-..-..-..-..----.-----...-----
Rg_MAG3|g18035.t1 ............-RLI.RPLF-..-..D..Q..Y..-..-..VKQP.TIIDG...VHLIR
Rg_MAG3|g18043.t1 ............----.-----..-..-..-..-..-..-..----.-----...-----
Rg_MAG3|g18140.t1 ..........nhRTEA.PPSFI..K..D..S..F..E..L..VKKL.KTI--...-----
Rg_MAG3|g18290.t1 ............YRRL.NQITT..K..D..A..F..P..L..---P.RIDDI...YDQLT
Rg_MAG3|g18429.t1 ............-KLI.RPVLD..K..H..A..R..S..T..----.TIIDG...VDLIH
Rg_MAG3|g18472.t1 ..........tiIE--.KKNMI..R..D..S..F..D..F..VKEV.R----...--TLS
Rg_MAG3|g18578.t1 ...........lLAPI.FLSVV..R..E..T..T..F..I..----.NDIDV...IRKLE
Rg_MAG3|g18680.t1 ............YKRL.NAVTI..K..D..S..S..P..L..-PNM.E----...-DTLQ
Rg_MAG3|g18918.t1 ............FRRL.NSITR..K..D..A..Y..P..-..--QP.SAEEL...IYRLS
Rg_MAG3|g18993.t1 ............LRPL.FNRVA..R..Q..T..T..Y..I..----.SSTDV...VQQLE
Rg_MAG3|g19112.t1 ............----.-----..-..-..-..-..-..-..----.-----...-----
Rg_MAG3|g19235.t1 ............YRKL.NNITI..Q..D..N..H..P..L..-PNL.E--QT...ILIVG
Rg_MAG3|g19337.t1 ............LRPI.FDAKS..N..D..T..T..I..I..-DGA.SLITE...LSKYN
Rg_MAG3|g19344.t1 ............LN-S.RNILP..Q..H..Q..A..G..F..RPKK.STMYN...IIRIE
Rg_MAG3|g19553.t1 ............YRKL.NSVTK..K..D..C..F..P..-..--QP.TTEEL...LHRLG
Rg_MAG3|g19585.t1 ............-ELL.RPLFN..Q..M..A..S..K..-..-TTI.TSGFE...LLKYV
Rg_MAG3|g19590.t1 ..........ddF---.-AILP..P..E..Q..T..G..F..RPKH.NMSVR...LVSMI
Rg_MAG3|g19855.t1 ............FRRL.NSITK..K..D..A..Y..P..-..--QP.SAEEL...IYRLS
Rg_MAG3|g19874.t1 ............-DLI.NGQLL..E..I..Q..S..G..F..RPSR.STIGQ...IFIL-
Rg_MAG3|g19878.t1 ............WAET.NSLVP..I..E..Q..S..R..F..RPG-.-----...-----
Rg_MAG3|g19978.t1 ............LN-S.RNILP..Q..H..Q..A..G..F..RPKK.STMYN...IVRIE
Rg_MAG3|g20199.t1 ............YRRL.NAITI..K..D..A..F..P..L..---P.RIDEI...FDQLS
Rg_MAG3|g20201.t1 .........pvfLR--.---V-..A..R..K..T..T..F..ING-.--IDL...VRTLE
Rg_MAG3|g20225.t1 ............----.-----..-..-..-..-..-..-..----.-----...-----
Rg_MAG3|g20299.t1 ............----.-----..-..-..-..-..-..-..----.-----...-----
Rg_MAG3|g20319.t1 ............-DLL.APIYL..Q..V..A..R..E..T..TFTN.G-IDV...IQRLE
Rg_MAG3|g20341.t1 ............----.-----..-..-..-..-..-..-..----.-----...-----
Rg_MAG3|g20406.t1 ............-DLL.RPLF-..-..D..Q..M..A..L..---D.STVTS...GFDLV
Rg_MAG3|g20435.t1 ............----.-----..-..-..-..-..-..-..----.-----...-----
Rg_MAG3|g20499.t1 ............FRRL.NSIIK..K..D..S..Y..P..-..--QP.SAEEL...LHRLV
Rg_MAG3|g20573.t1 ............----.-----..-..-..-..-..-..-..----.-----...-----
Rg_MAG3|g20626.t1 ...........vT--E.RKIMP..E..E..Q..I..A..L..RGGVwGCTHA...L-TLD
Rg_MAG3|g20667.t1 ............YRQL.NNITE..R..D..S..Y..P..L..PPIE.ET---...---LN
Rg_MAG3|g20819.t1 ............----.-----..-..-..-..-..-..-..----.-----...-----
Rg_MAG3|g20825.t1 ............---L.RPIFD..D..K..C..K..-..-..--DT.TIIDG...ASLIT
Rg_MAG3|g20858.t1 ............LR--.-PIF-..-..-..-..-..D..-..---A.KCNDA...T-IID
Rg_MAG3|g20878.t1 ............-NLL.RSLF-..-..D..Q..M..A..S..---N.TTVTS...GFELT
Rg_MAG3|g21041.t1 ............WVDD.QGILP..E..E..R..S..G..F..RPEH.NMAVR...LVSMI
Rg_MAG3|g21079.t1 ............YRRL.NAITI..K..D..A..F..P..L..---P.RIDEI...FDQLS
Rg_MAG3|g21288.t1 ............WAEI.NHIIP..V..E..Q..S..G..F..RKGC.LLQTR...VLSIY
Rg_MAG3|g21581.t1 ............LRPL.FNRLA..N..E..T..T..I..L..NGSQ.LVKQV...E----
Rg_MAG3|g21746.t1 ...........lNR--.RCILR..N..T..Q..S..G..F..RPGF.RLQTH...LLLFL
Rg_MAG3|g21802.t1 ............----.-----..-..-..-..-..-..-..----.-----...-----
Rg_MAG3|g21813.t1 ............----.-----..-..-..-..-..-..-..----.-----...-----
Rg_MAG3|g21835.t1 ............C-TE.KGIFV..D..E..Q..S..G..F..TSER.RLQTR...ILSLV
Rg_MAG3|g21872.t1 ............-DLL.RPLF-..-..D..Q..M..A..F..---N.STVTS...GFDLV
Rg_MAG3|g22019.t1 ............LT-N.LNILP..W..Q..Q..S..G..A..RANQ.STISR...VNHLL
Rg_MAG3|g22265.t1 ............-RLI.RQLF-..-..D..Q..Y..-..-..VKQT.TIIDG...VHLIR
Rg_MAG3|g22338.t1 ............-DLL.RPLF-..-..D..Q..M..A..L..---D.STVTS...GFDLV
Rg_MAG3|g22579.t1 ...........lER--.RNILP..E..H..Q..A..G..F..RPGK.STIYN...ILRLE
Rg_MAG3|g22666.t1 ............-NLL.TPLF-..-..D..Q..M..A..L..---N.TTVTS...GFEII
Rg_MAG3|g22722.t1 ............IAPV.FLTVV..R..E..T..T..-..F..---I.NDIDV...IRKLE
Rg_MAG3|g22775.t1 ............---I.HNILS..W..Q..Q..S..G..A..RANQ.STISR...VYHLL
Rg_MAG3|g22891.t1 ...........cLD--.NGLNL..D..E..Q..S..G..F..TASR.RLQTR...ILSLI
Rg_MAG3|g23013.t1 ............----.-----..-..-..-..-..-..-..----.-----...-----
Rg_MAG3|g23174.t1 ............WTTR.MNILP..A..Q..Q..S..G..A..RPHQ.ATTSR...VNCLL
Rg_MAG3|g23589.t1 ...........lER--.RHILP..E..H..Q..N..R..L..----.LC---...-----
Rg_MAG3|g23658.t1 ............-TGV.NQALN..I..N..Q..Y..P..L..-PKP.N----...--DLF
Rg_MAG3|g23680.t1 ............----.-----..-..-..-..-..-..-..----.-----...-EILR
Rg_MAG3|g23687.t1 ............----.-----..-..-..-..-..-..-..----.-----...-----
Rg_MAG3|g23690.t1 ............-SRL.DKKLL..E..E..Q..A..G..F..RSGR.STLDQ...LFILK
Rg_MAG3|g23882.t1 ............LRPL.FNRLA..N..E..T..T..I..L..NGSQ.LVKQI...EQWS-
Rg_MAG3|g23942.t1 ...........vYMYY.NPKTH..K..N..P..L..T..L..RPIM.NTIHA...VTTGI
Rg_MAG3|g23956.t1 ............-DLL.APIYL..Q..V..A..R..E..T..TFTN.G-IDV...IRRLE
Rg_MAG3|g23994.t1 ............-Q--.---LL..R..P..L..F..D..L..MASK.TTVTS...GFELA
Rg_MAG3|g24022.t1 ............-RLI.RPLF-..-..D..Q..Y..-..-..VKKT.TIIDG...VHLIR
Rg_MAG3|g24031.t1 ............YKKL.NLITI..K..D..S..S..P..L..-PNM.E--D-...--TIR
Rg_MAG3|g24164.t1 ............YKRL.NAITI..K..D..S..S..P..L..-PN-.-MEDT...VQKL-
Rg_MAG3|g24352.t1 ............----.-----..E..E..Q..I..A..L..RGGVwGCTHA...L-TLD
Rg_MAG3|g24506.t1 ............YRKL.NSITT..K..D..C..Y..P..Q..-P--.TVEEL...INRL-
Rg_MAG3|g24547.t1 ............-KNI.RPLFD..R..H..T..-..P..Y..SISN.SMI--...--FLK
Rg_MAG3|g24563.t1 ............--II.RPIFD..K..E..C..Q..N..T..TIID.GT-SL...IQALH
Rg_MAG3|g24584.t1 ..........enARSK.PKSYV..K..D..S..F..S..F..AKIM.Q----...----Q
Rg_MAG3|g24621.t1 ............----.-----..-..-..-..-..-..-..----.-----...--LLR
Rg_MAG3|g24625.t1 ............YKKS.NNITI..K..D..N..H..P..L..-PNM.EQ---...--TVQ
Rg_MAG3|g24651.t1 i.....irpsqsPR-L.NEITE..K..D..N..Y..P..L..---P.RIQEI...FDTL-
Rg_MAG3|g24706.t1 ............YRRL.NAITI..K..N..A..F..P..L..---P.RIEEI...FDQLS
Rg_MAG3|g24709.t1 ............FK--.---TS..D..K..Q..A..G..F..KPVN.GCGIN...VAWLH
Rg_MAG3|g24775.t1 ............----.-----..-..-..-..-..-..-..----.-----...-----
Rg_MAG3|g24846.t1 ............YRAL.NKITI..P..D..A..S..P..L..-PHM.E----...-DLLQ
Rg_MAG3|g24856.t1 ............-QSI.RPLFD..K..H..A..R..P..-..RPII.DGGHL...LRPLE
Rg_MAG3|g24924.t1 ............--II.RPIFD..K..E..C..Q..N..T..TIID.GT-SL...IQALH
Rg_MAG3|g24935.t1 ............IN-E.QGILP..A..E..Q..S..G..F..RPGH.NMAVR...LVAII
Rg_MAG3|g25050.t1 ............-KIL.RPIFD..D..K..C..K..E..-..---T.TIIDG...ASLIT
Rg_MAG3|g25366.t1 ............----.-----..-..-..-..-..-..-..----.-----...-----
Rg_MAG3|g25380.t1 ............----.-NILP..E..Q..Q..S..G..A..RPHQ.ATTSR...ANCLL
Rg_MAG3|g25525.t1 ............----.-----..-..-..-..-..-..-..----.-----...-----
Rg_MAG3|g25526.t1 ............LK-A.RNILP..Q..H..Q..A..E..F..----.-----...-----
Rg_MAG3|g25715.t1 ............---V.FQIIK..E..L..R..S..T..I..---T.GTVIN...TSKFV
Rg_MAG3|g25760.t1 ............----.-----..-..-..-..-..-..-..----.-----...-----
Rg_MAG3|g25878.t1 ............-KLI.RLIFD..K..H..A..R..S..T..----.TIIDG...VDLIH
Rg_MAG3|g25951.t1 ............----.-----..-..-..-..-..-..-..----.-----...-----
Rg_MAG3|g26083.t1 ............-LLV.NRQLL..E..A..Q..S..G..F..RSNR.STIDQ...IFILK
Rg_MAG3|g26192.t1 ............----.-----..-..-..-..-..-..-..----.-----...-----
Rg_MAG3|g26211.t1 ............----.-----..-..-..-..-..-..-..----.-----...-----
Rg_MAG3|g26370.t1 ............----.-----..-..-..-..-..-..-..----.-----...-----
Rg_MAG3|g26386.t1 ............YKKL.NNITI..K..D..N..H..P..L..-PNM.EQ---...--TIQ
Rg_MAG3|g26398.t1 ............YRKL.NSITQ..K..D..I..Y..P..L..---P.RIDDV...IERL-
Rg_MAG3|g26407.t1 ............----.-----..-..-..-..-..-..-..----.-----...-----
Rg_MAG3|g26472.t1 ............----.-----..-..-..-..-..-..-..----.-----...-----
Rg_MAG3|g26555.t1 ............YRKL.NEVTV..R..D..A..Y..P..I..---P.RIDDT...LDALQ
Rg_MAG3|g26559.t1 ............YRAL.NAVTI..R..D..A..Y..P..I..---P.KIDDT...LDALE
Rg_MAG3|g26592.t1 ............WVDD.QGILP..E..E..Q..S..G..F..RPGH.NMAVR...LVSMI
Rg_MAG3|g26657.t1 ............LE-D.KGLIP..E..S..Q..S..G..F..LPER.RLQTR...VLLFL
Rg_MAG3|g26672.t1 ............----.-----..-..-..-..-..-..-..----.-----...-----
Rg_MAG3|g26706.t1 ............-LLV.NRQLL..E..A..Q..S..G..F..RSNR.STIDQ...IFILK
Rg_MAG3|g26711.t1 ............LRPM.FNQAT..K..E..T..T..F..I..-NG-.--IDF...VRQIE
Rg_MAG3|g26729.t1 ............----.-----..-..-..-..-..-..-..----.-----...-----
Rg_MAG3|g26732.t1 ............----.-----..-..-..-..-..-..-..----.-----...-----
Rg_MAG3|g26739.t1 ............----.-----..-..-..-..-..-..-..----.-----...-----
Rg_MAG3|g26774.t1 ............----.-----..-..-..-..-..-..-..----.-----...-----
Rg_MAG3|g26980.t1 ............----.-----..-..-..-..-..-..-..----.-----...-----
Rg_MAG3|g27049.t1 ............-KLI.RPIFD..K..H..A..R..S..A..----.TIIDG...VDLIH
Rg_MAG3|g27203.t1 ............----.-----..-..-..-..-..-..-..----.-----...-----
Rg_MAG3|g27264.t1 ............-NTI.HAATT..D..I..S..R..F..L..DPFI.RP---...--LFD
Rg_MAG3|g27302.t1 ............----.-----..-..-..-..-..-..-..----.-----...-----
Rg_MAG3|g27384.t1 ............YKRL.NAITI..K..D..S..S..P..L..-PN-.-MEDT...VQKL-
Rg_MAG3|g27422.t1 .........sniV--A.KQNII..R..D..S..F..S..F..VKDV.R----...--VLP
Rg_MAG3|g27446.t1 ............-DLL.RPLF-..-..D..Q..M..A..L..---N.STVTS...GFDLV
Rg_MAG3|g27556.t1 ............CK-E.KGIYI..D..E..Q..S..S..F..TPER.RLQTR...ILTLV
Rg_MAG3|g27572.t1 ............----.-----..-..-..-..-..-..-..----.-----...-----
Rg_MAG3|g27590.t1 ............YKKL.NSITI..K..D..N..H..P..L..-PNM.EQT--...IQIL-
Rg_MAG3|g27654.t1 ............-ELI.RPIY-..-..D..Q..Y..N..-..-KDN.TIIDG...VNLIK
Rg_MAG3|g27740.t1 ............-KVL.DQVIH..I..D..Q..S..Y..G..IPGR.TIHDN...VHIIR
Rg_MAG3|g27745.t1 ............----.-----..-..-..-..-..-..-..----.-----...-RQIE
Rg_MAG3|g27786.t1 ............----.-----..-..-..-..-..-..-..----.-----...-----
Rg_MAG3|g27834.t1 ............CK--.-----..-..D..T..T..I..I..-DGA.SLITE...LS---
Rg_MAG3|g27846.t1 ..........tiIE--.KKSMM..R..D..S..F..D..F..VKEV.R----...--TLS
Rg_MAG3|g27917.t1 ............----.-----..-..-..-..-..-..-..----.-----...-----
Rg_MAG3|g27958.t1 ............---L.RPIFD..D..K..C..K..-..-..--DT.TIIDG...ASLIT
Rg_MAG3|g27976.t1 ............FRKL.NNITT..K..D..A..F..P..M..---P.RIDDI...FDHLS
Rg_MAG3|g28010.t1 ............----.-----..-..-..-..-..-..-..----.-----...-----
Rg_MAG3|g28069.t1 ............----.-----..-..-..-..-..-..-..----.-----...-----
Rg_MAG3|g28070.t1 ............-ELL.RPLF-..-..D..Q..M..A..S..KTTI.TSGFE...LLKHV
Rg_MAG3|g28138.t1 ............----.-----..-..-..-..-..-..-..----.-----...-----
Rg_MAG3|g28324.t1 ............YRRL.NAITI..K..D..A..F..P..L..---P.RIDEI...FDQLS
Rg_MAG3|g28386.t1 ...........lLK-R.RGILP..D..T..Q..S..G..F..RPGF.RLQTR...LLLFL
Rg_MAG3|g28410.t1 ............WAET.NSLVP..I..E..Q..S..G..F..LPGC.LLPTR...VLSIY
Rg_MAG3|g28460.t1 ............WAET.NRLVP..P..E..Q..S..G..F..RPKC.LLPTR...VLSIY
Rg_MAG3|g28466.t1 ............-HQL.DPHLA..E..E..Q..A..G..F..RKDR.STTQQ...ILMLR
Rg_MAG3|g28481.t1 ............----.-----..-..-..-..-..-..-..----.-----...-----
Rg_MAG3|g28718.t1 ............YRKL.NNITI..Q..D..N..Y..P..L..-PN-.-LEQA...IQIVG
Rg_MAG3|g28994.t1 ............-IMI.DQQLL..E..Q..Q..A..G..F..RSNR.STVDQ...IFIVN
Rg_MAG3|g29032.t1 ............YKKL.NNITI..K..D..N..H..P..L..-PNM.EQT--...I---Q
Rg_MAG3|g29057.t1 ............FRKL.NNITT..K..D..A..F..P..M..---P.RIEDI...FDHLS
Rg_MAG3|g29058.t1 ............-KLI.RPIFD..K..H..A..R..S..T..----.TIIDR...VDLIH
Rg_MAG3|g29161.t1 ............-RLI.RPLF-..-..D..Q..Y..-..-..VKQT.TIIDG...VHLIR
Rg_MAG3|g29173.t1 ............-PFL.EQEMP..V..T..Q..A..R..F..RKGR.GTRDQ...IVNLR
Rg_MAG3|g29490.t1 ............LR--.-PVFD..D..K..C..K..-..-..--DT.TIIDG...ASLIT
Rg_MAG3|g29491.t1 ............FRRF.NSITR..K..D..V..Y..P..L..---P.RIDDV...IEKL-
Rg_MAG3|g29804.t1 ............----.-----..-..-..-..-..-..-..----.-----...-----
Rg_MAG3|g29806.t1 ............----.-----..-..-..-..-..-..-..----.-----...-----
Rg_MAG3|g29828.t1 ..........qpLR-K.NKYIL..K..D..T..F..D..F..IES-.-----...IKKLN
Rg_MAG3|g29845.t1 ............-DLL.RPLF-..-..D..Q..M..A..L..---D.STVTS...GFDLV
Rg_MAG3|g29959.t1 ............--IV.RPIFD..K..E..C..Q..N..T..TIID.GT-SL...IQALH
Rg_MAG3|g30030.t1 ............LR--.-PIFD..D..K..C..K..DttI..IDGA.SL---...ITKLS
Rg_MAG3|g30170.t1 ............-CES.EGIYI..D..E..Q..S..G..F..TPNR.RLQTR...ILTIC
Rg_MAG3|g30251.t1 ............----.-----..-..-..-..-..-..-..----.-----...-----
Rg_MAG3|g30310.t1 ............YRKL.NASTI..R..T..A..Y..P..M..---P.RVDDT...LDSLR
Rg_MAG3|g30373.t1 ............YRQL.NAITI..K..N..A..F..P..L..---S.RIEDI...FDQLS
Rg_MAG3|g30375.t1 ............-PFL.EREMP..V..T..Q..A..G..F..RKGR.GTRDQ...IANLR
Rg_MAG3|g30383.t1 ............YRAL.NKITI..P..D..A..S..P..L..-PHM.E----...-DLLQ
Rg_MAG3|g30454.t1 ..........krLR-T.SPTIV..I..D..T..F..K..F..VKEL.Q---N...LKLN-
Rg_MAG3|g30474.t1 ............----.-----..-..-..-..-..-..-..----.-----...-----
Rg_MAG3|g30501.t1 ............-DLL.APIYL..Q..V..A..R..E..T..TFTN.G-IDV...IRQLE
Rg_MAG3|g30516.t1 ............----.-----..-..-..-..-..-..-..----.-----...-----
Rg_MAG3|g30623.t1 ............IN-E.QGILP..A..E..Q..T..G..F..RPGH.NMAVR...IVAII
Rg_MAG3|g30789.t1 ............----.-----..-..-..-..-..-..-..----.-----...-----
Rg_MAG3|g30808.t1 ............-KLI.RPIFD..K..H..T..R..S..T..----.TIIDG...VDLIH
Rg_MAG3|g30814.t1 ............----.-----..-..-..-..-..-..-..----.-----...-----
Rg_MAG3|g30864.t1 ............---L.RPIFD..D..K..C..K..D..-..---T.TIIDG...ASLIT
Rg_MAG3|g30941.t1 ............----.-----..-..-..-..-..-..-..----.-----...-----
Rg_MAG3|g31062.t1 ............FRKL.NNVTT..K..D..A..F..P..M..---P.RIDDI...FDHLS
Rg_MAG3|g31070.t1 ...........lNR--.RNILP..Q..H..Q..A..G..F..RPKK.STMYN...IVRIE
Rg_MAG3|g31136.t1 ............----.-----..-..-..-..-..-..-..----.-----...-----
Rg_MAG3|g31172.t1 ............-GLI.DGQLL..E..I..Q..S..G..F..RSNR.STTDQ...IFTLK
Rg_MAG3|g31216.t1 ............----.-----..-..-..-..-..-..-..----.-----...-----
Rg_MAG3|g31219.t1 ............-ALL.DKQLL..E..E..Q..A..G..F..RCNP.SIVDQ...IFILK
Rg_MAG3|g31245.t1 ............----.-----..-..-..-..-..-..-..----.-----...-----
Rg_MAG3|g31247.t1 ............----.-----..-..-..-..-..-..-..----.-----...-----
Rg_MAG3|g31286.t1 ............----.-----..-..-..-..-..-..-..----.-----...-----
Rg_MAG3|g31324.t1 ............----.-----..-..-..-..-..-..-..----.-----...-----
Rg_MAG3|g31442.t1 ............YRKL.NNITV..Q..D..N..Y..P..L..-PN-.-LEQA...IQMVD
Rg_MAG3|g31496.t1 ............----.-----..-..-..-..-..-..-..----.-----...-----
Rg_MAG3|g31670.t1 ............I---.RPIFD..K..E..C..Q..NttI..IDGS.SL---...IQALH
Rg_MAG3|g31706.t1 ............YRKL.NANTI..R..T..A..Y..P..M..---P.RVDDT...LDSLC
Rg_MAG3|g31773.t1 ............WSTK.MNVLP..A..Q..Q..S..G..S..RPHH.ATTSR...VNCLL
Rg_MAG3|g31866.t1 ............----.-----..-..-..-..-..-..-..----.-----...-----
Rg_MAG3|g31888.t1 ............YRRL.NQITM..K..D..S..Y..P..L..-PHM.E--E-...--TIN
Rg_MAG3|g31909.t1 ............----.-----..-..-..-..-..-..-..----.-----...-----
Rg_MAG3|g31924.t1 ............----.-----..-..-..-..-..-..-..----.-----...-----
Rg_MAG3|g31939.t1 ............YKRL.NLITI..K..D..S..S..P..L..---P.NMEDA...IRKLD
Rg_MAG3|g32088.t1 ............WAET.NRLVP..A..D..Q..S..G..F..RPGC.LLQTR...VLSIY
Rg_MAG3|g32219.t1 ............-QNI.RPIFD..K..H..T..T..Y..S..LPN-.SI---...---VF
Rg_MAG3|g32257.t1 ............FRKL.NNITT..K..D..A..F..P..M..---P.RIDDI...FDHLS
Rg_MAG3|g32280.t1 ............----.-----..-..-..-..-..-..-..----.-----...-----
Rg_MAG3|g32557.t1 ............----.-----..-..-..-..-..-..-..----.-----...-----
Rg_MAG3|g32564.t1 ............-SKT.RPEIA..K..E..Q..Y..G..F..MPDK.ST---...-----
Rg_MAG3|g32816.t1 ............---L.RPIFD..D..K..C..K..-..-..--DT.TIIDG...ASLVT
Rg_MAG3|g32931.t1 ............--IL.RPVFD..D..K..C..K..E..-..---T.TIIDG...ASLIT
Rg_MAG3|g32940.t1 ............----.-----..-..-..-..-..-..-..----.---DQ...IFILK
Rg_MAG3|g32952.t1 ............----.-----..-..-..-..-..-..-..----.-----...-----
Rg_MAG3|g32953.t1 ............LRPI.FDAKC..K..D..T..T..I..I..-DGA.SLIT-...-----
Rg_MAG3|g32961.t1 ............----.-----..-..-..-..-..-..-..----.-----...-----
Rg_MAG3|g32997.t1 ............WAEG.AQLVP..I..E..Q..S..G..F..RQGG.LIATR...VLSIY
Rg_MAG3|g33236.t1 ............----.-----..-..-..-..-..-..-..----.-----...-----
Rg_MAG3|g33245.t1 ............----.-----..-..-..-..-..-..-..----.-----...-----
Rg_MAG3|g33344.t1 ............----.-----..-..-..-..-..-..-..----.-----...-----
Rg_MAG3|g33388.t1 ............-RHL.DPYLS..E..E..Q..A..G..F..TQDR.STVHQ...ILILR
Rg_MAG3|g33436.t1 ............YRAL.NKITI..P..D..A..S..P..L..-PHM.E----...-DLLQ
Rg_MAG3|g33489.t1 ............----.-----..-..-..-..-..-..-..----.--TDL...IRQLE
Rg_MAG3|g33515.t1 ............YKKL.NVITI..K..D..S..S..P..L..---P.NMEDT...IFKLG
Rg_MAG3|g33571.t1 ............----.-----..-..-..-..-..-..-..----.-----...-----
Rg_MAG3|g33773.t1 ............YQKL.NASTI..R..T..A..Y..P..M..---P.RVDDT...LDSLR
Rg_MAG3|g33812.t1 ............-DLL.RPLF-..-..D..Q..M..A..L..---N.STVTS...GFELV
Rg_MAG3|g33850.t1 ............----.-----..-..-..-..-..-..-..----.-----...-----
Rg_MAG3|g33864.t1 ............LN-G.HGILP..D..N..Q..S..G..F..RAGF.RSQTR...VLLLI
Rg_MAG3|g33937.t1 ............----.-----..-..-..-..-..-..-..----.-----...-----
Rg_MAG3|g33951.t1 ............----.-----..-..-..-..-..-..-..----.-----...-----
Rg_MAG3|g33968.t1 ............-ESI.RPIYD..E..H..N..RvnT..F..VDGA.NLISR...LQTYA
Rg_MAG3|g33975.t1 ..........kyLR-A.GPTIV..I..D..T..F..K..F..VKEL.Q---N...LKL--
Rg_MAG3|g34035.t1 ............----.-----..-..-..-..-..-..-..----.-----...-----
Rg_MAG3|g34088.t1 ............----.-----..-..-..-..-..-..-..----.-----...-----
Rg_MAG3|g34189.t1 ............-QSI.RPLFD..K..H..A..E..P..-..RPII.DGGHL...LRQLE
Rg_MAG3|g34361.t1 ............NRKL.NTVTI..R..D..A..Y..P..L..---P.RIDDT...LDSLQ
Rg_MAG3|g34425.t1 ...........iNN--.KGLLP..D..T..Q..S..G..F..RENF.RLQTR...VLLFL
Rg_MAG3|g34525.t1 ............---L.RPIFD..D..K..C..K..-..-..--DT.TIIDG...ASLIT
Rg_MAG3|g34613.t1 ............----.-----..-..-..-..-..-..-..----.-----...-----
Rg_MAG3|g34627.t1 ............-KVL.DQVIH..I..D..Q..S..C..G..IPGR.TIHDN...VHIIR
Rg_MAG3|g34680.t1 ............-QLL.RPLFD..K..I..A..L..K..T..TATS.RFE--...VMKQV
Rg_MAG3|g34741.t1 ...........cD--D.KGIHT..D..E..Q..S..G..F..TAHR.RLQTR...IVSLI
Rg_MAG3|g34761.t1 ............LN-D.RGVLP..D..N..Q..S..D..F..QANH.RLQSR...VLLLI
Rg_MAG3|g34793.t1 ............----.-----..-..-..-..-..-..-..----.-----...-----
Rg_MAG3|g34826.t1 ............--SI.RPLFD..I..H..A..Q..P..-..RPII.DGGHL...LRQLE
Rg_MAG3|g34899.t1 ............----.-----..-..-..-..-..-..-..----.-----...-----
Rg_MAG3|g34978.t1 ...........tIK--.MNILP..G..Q..Q..Y..G..A..RSHQ.ATTSR...ISCLL
Rg_MAG3|g35037.t1 ............CH-D.HNVAV..D..E..Q..S..G..F..TKGR.RLQTR...ILSIV
Rg_MAG3|g35085.t1 ............-DLL.RPLF-..-..D..Q..M..A..L..ETTV.TS---...DFELV
Rg_MAG3|g35182.t1 ............----.-----..-..-..-..-..-..-..----.-----...-----
Rg_MAG3|g35188.t1 ............-K--.---AI..K..D..S..S..P..-..QADS.YIKDS...FELVK
Rg_MAG3|g35227.t1 ............YRKL.NNITV..Q..D..N..Y..P..L..-PN-.-LEQA...IQMVG
Rg_MAG3|g35246.t1 ............----.-----..-..-..-..-..-..-..----.-----...-----
Rg_MAG3|g35293.t1 ...........lER--.RNILP..E..H..Q..A..G..F..RPGK.STIYN...ILRLE
Rg_MAG3|g35425.t1 ............IN-E.QGILP..A..Q..Q..T..G..F..RPGH.NMAVR...IVAII
Rg_MAG3|g35648.t1 ............YRRL.NQITT..K..D..A..F..P..L..---P.RIDDT...YDQLT
Rg_MAG3|g35660.t1 ............----.-----..-..-..-..-..-..-..----.-----...-----
Rg_MAG3|g35712.t1 ............YRKL.NNITI..Q..D..N..Y..P..L..-PNL.EQ---...--TIQ
Rg_MAG3|g35779.t1 ............----.-----..-..-..-..-..-..-..----.-----...-----
Rg_MAG3|g35849.t1 ............----.-----..-..-..-..-..-..-..----.-----...-----
Rg_MAG3|g35887.t1 ............YKKL.NNITI..K..D..N..H..P..L..-PNM.EQ---...--TIQ
Rg_MAG3|g36103.t1 ............YRKL.NAITT..K..D..S..F..P..I..-PT-.----I...ESTLQ
Rg_MAG3|g36109.t1 ............-DLL.APIYL..S..V..A..R..A..T..TFTN.S-IDV...TRKLE
Rg_MAG3|g36314.t1 ............FRKL.NNIPT..K..D..A..F..P..M..---P.RIEDI...FDYLS
Rg_MAG3|g36386.t1 ............-PFL.EREMP..V..T..Q..T..G..F..RKGR.RTRDQ...IANLR
Rg_MAG3|g36491.t1 ............----.-----..-..-..-..-..-..-..----.-----...-----
Rg_MAG3|g36675.t1 ............-IMI.DQQLL..E..Q..Q..A..G..F..RSNR.STVDQ...IFIVN
Rg_MAG3|g36743.t1 ............----.-----..-..-..-..-..-..-..----.-----...-----
Rg_MAG3|g36835.t1 ............----.-----..-..-..-..-..-..-..----.-----...-----
Rg_MAG3|g36901.t1 ...........vLK-N.RSILP..D..N..Q..S..G..F..RAGF.RLQTR...ALLLI
Rg_MAG3|g36928.t1 ............---I.KANRV..N..K..S..F..S..Y..----.-IKDS...FDLVK
Rg_MAG3|g36966.t1 ............----.-----..-..-..-..-..-..-..----.-----...-----
Rg_MAG3|g37020.t1 ............WIQV.NNILP..Y..Q..Q..S..D..S..RQHL.STLTR...VNHIT
Rg_MAG3|g37032.t1 ............YR-L.DPYLA..E..E..Q..A..G..F..RKDR.STVQQ...ILTLR
Rg_MAG3|g37288.t1 ............----.-----..-..-..-..-..-..-..----.-----...-----
Rg_MAG3|g37313.t1 ............--II.RPIFD..K..E..C..Q..N..T..TIID.GT-SL...IQALH
Rg_MAG3|g37372.t1 ............FRQL.NSVTV..R..D..V..Y..P..I..---P.RIDDT...LDQLR
Rg_MAG3|g37537.t1 ............----.-----..-..-..-..-..-..-..----.-----...-----
Rg_MAG3|g37557.t1 ..........rdARPQ.AESYI..K..D..A..F..E..F..--VK.RIKEI...VLDTQ
Rg_MAG3|g37583.t1 ............--II.RPIFD..K..E..C..Q..N..TtiIDGA.SL---...IQALH
Rg_MAG3|g37606.t1 ............YKKL.NLITI..K..D..S..S..P..L..-PN-.-MEDT...IRKLG
Rg_MAG3|g37641.t1 ............--EN.HGILP..D..N..Q..S..G..F..RAGH.RLQTR...VLLLI
Rg_MAG3|g37653.t1 ............----.-----..-..-..-..-..-..-..----.-----...-----
Rg_MAG3|g37750.t1 ............YKKL.NNITI..K..D..N..H..P..L..-PNM.EQ---...--TIQ
Rg_MAG3|g37870.t1 ............YR-L.DPYLA..E..E..Q..A..G..F..RKDR.STVQQ...ILTLR
Rg_MAG3|g37972.t1 ............-ELL.RPLFD..K..I..A..L..K..T..TTTS.GFE--...VMKQV
Rg_MAG3|g38273.t1 ............----.-----..-..-..-..-..-..-..----.-----...-----
Rg_MAG3|g38346.t1 ............LRPM.FNQVT..K..A..T..T..-..F..ING-.--IDF...VRQIE
Rg_MAG3|g38366.t1 ..........khLR-A.SPTIV..I..D..T..F..K..F..VKEL.Q---N...IKLN-
Rg_MAG3|g38381.t1 ............-KLI.RPIFD..K..H..ArsT..T..F..IDGV.DLIHR...LEAYT
Rg_MAG3|g38415.t1 ............----.-----..-..-..-..-..-..-..----.-----...-----
Rg_MAG3|g38572.t1 ............----.-----..-..-..-..-..-..-..----.-----...-----
Rg_MAG3|g38614.t1 ............-KLI.RPLFD..K..Y..A..R..S..-..---T.TIIDG...VDLIQ
Rg_MAG3|g38703.t1 ............----.-----..-..-..-..-..-..-..----.-----...-----
Rg_MAG3|g38709.t1 ...........vLK-N.RGILP..D..N..Q..S..G..F..RAGF.RLQTR...VLLLI
Rg_MAG3|g38737.t1 ............WTET.NRLVP..L..E..Q..S..G..F..RPKC.LLPTR...VLSIY
Rg_MAG3|g38746.t1 ............FREL.NAVTV..R..D..V..Y..P..I..---P.RIDDT...LDQLQ
Rg_MAG3|g38807.t1 ............WAEM.NQLIP..S..E..Q..S..G..F..RPQC.LLPTR...VLSIY
Rg_MAG3|g39048.t1 ............----.-----..-..-..-..-..-..-..----.-----...-----
Rg_MAG3|g39057.t1 ............----.-----..-..-..-..-..-..-..----.-----...-----
Rg_MAG3|g39114.t1 ............LN-D.RGLLP..D..N..Q..F..D..F..RANH.RLQSR...VLLLI
Rg_MAG3|g39378.t1 ............YRKL.NSATI..R..D..A..Y..P..I..---P.RIDDT...LDSLQ
Rg_MAG3|g39381.t1 ............----.-----..-..-..-..-..-..-..----.-----...-----
Rg_MAG3|g39428.t1 ............----.-----..-..-..-..-..-..-..----.-----...-----
Rg_MAG3|g39514.t1 ............FRRF.NSITR..K..D..V..Y..P..L..---P.RIDDV...IEKL-
Rg_MAG3|g39819.t1 ............-KII.RSIFD..K..H..A..R..S..T..----.TIIDG...VDLIH
Rg_MAG3|g39823.t1 ............----.-----..-..-..-..-..-..-..----.-----...-----
Rg_MAG3|g39914.t1 ............----.-----..-..-..-..-..-..-..----.-----...-----
Rg_MAG3|g39973.t1 ............----.-----..-..-..-..-..-..-..----.-----...-----
Rg_MAG3|g39997.t1 ............YRKL.NSVTK..K..D..C..F..P..-..--QP.TTEEL...LHRLG
Rg_MAG3|g40006.t1 ............-DLL.RPLF-..-..D..Q..M..A..L..---N.STVTS...GFDLV
Rg_MAG3|g40143.t1 ............-KNL.STTTF..R..D..E..L..D..F..----.-----...MRKLN
Rg_MAG3|g40146.t1 ............----.-----..-..-..-..-..-..-..----.-----...-----
Rg_MAG3|g40211.t1 ............----.-----..-..-..-..-..-..-..----.-----...-----
Rg_MAG3|g40311.t1 ............YHKL.NSVTI..R..D..A..Y..P..I..---P.RIDDT...LDSLQ
Rg_MAG3|g40520.t1 ............YRRL.NAITI..K..D..P..F..P..L..---P.RIDEI...FDQLS
Rg_MAG3|g40536.t1 ............FRRL.NAVTK..K..D..A..Y..P..-..--QP.TTEEL...LNRLA
Rg_MAG3|g40629.t1 ............----.-----..-..-..-..-..-..-..----.-----...-----
Rg_MAG3|g40686.t1 ............----.-----..-..-..-..-..-..-..----.-----...-----
Rg_MAG3|g40774.t1 ............----.-----..-..-..-..-..-..-..----.-----...-----
Rg_MAG3|g40963.t1 ............FREL.NGVTV..R..D..F..Y..P..I..---P.RIDHT...LDQLQ
Rg_MAG3|g40977.t1 ............IR--.-PIFD..K..E..C..Q..N..T..TIID.GT-SL...IQALH
Rg_MAG3|g41070.t1 ...........lRPLF.NNMTS..K..T..T..V..T..-..-SGF.EL---...IKKLQ
Rg_MAG3|g41101.t1 ............YRRL.NQITT..K..D..A..F..P..L..---P.RIDDI...YDQLT
Rg_MAG3|g41139.t1 ............----.-----..-..-..-..-..-..-..----.-----...-----
Rg_MAG3|g41159.t1 ............----.-----..-..-..-..-..-..-..----.-----...-----
Rg_MAG3|g41211.t1 ...........lEN--.KGLIP..E..S..Q..S..G..F..LPGR.R----...-----
Rg_MAG3|g41358.t1 ............YLKL.NNITI..Q..D..N..Y..A..L..-PN-.-LEQA...IQTVG
Rg_MAG3|g41542.t1 ............--II.RPIFD..K..E..C..Q..N..T..TIID.GT-SL...IQALH
Rg_MAG3|g41581.t1 ............----.-----..-..-..-..-..-..-..----.-----...-----
Rg_MAG3|g41613.t1 ............----.-----..-..-..-..-..-..-..----.-----...-----
Rg_MAG3|g41896.t1 ............----.-----..-..-..-..-..-..-..----.-----...-----
Rg_MAG3|g42146.t1 ............-HQL.EPFLS..E..E..Q..A..G..F..RKDR.STVQQ...ILILR
Rg_MAG3|g42240.t1 ............----.-----..-..-..-..-..-..-..----.-----...-----
Rg_MAG3|g42262.t1 ............----.-----..-..-..-..-..-..-..----.-----...-----
Rg_MAG3|g42297.t1 ............----.-----..-..-..-..-..-..-..----.-----...-----
Rg_MAG3|g43027.t1 ............YKKL.NNITI..K..D..N..H..P..L..-PNM.EQ---...--TIQ
Rg_MAG3|g43758.t1 ............----.-----..-..-..-..-..-..-..----.-----...-----
Rg_MAG3|g43763.t1 ............LRPV.FDAKC..K..D..T..T..I..I..-DGA.SLIT-...-----
Rg_MAG3|g43842.t1 ............----.-----..-..-..-..-..-..-..----.-----...-----
Rg_MAG3|g43848.t1 ............----.-----..-..-..-..-..-..-..----.-----...-----
Rg_MAG3|g43936.t1 ............LR--.-PIFD..D..K..C..K..D..TtiIDGA.SL---...ITDLS
Rg_MAG3|g44079.t1 ............-SKT.GPEIA..K..E..Q..Y..G..F..MPDK.STRNA...IFFLR
Rg_MAG3|g44145.t1 ............----.-----..-..-..-..-..-..-..----.-----...-----
Rg_MAG3|g44669.t1 ............----.-----..-..-..-..-..-..-..----.-----...-----
Rg_MAG3|g44704.t1 ............----.-----..-..-..-..-..-..-..----.-----...-----
Rg_MAG3|g44824.t1 ............----.-----..-..-..-..-..-..-..----.-----...-----
Rg_MAG3|g45278.t1 ............-R--.RNILP..E..H..Q..T..G..F..RPGK.STIYN...ILRLE
Rg_MAG3|g45325.t1 ............YRKL.NTVTI..R..D..A..Y..L..L..---P.RIDDT...LDSLQ
Rg_MAG3|g45337.t1 ............YRKL.NSLTK..K..D..S..F..P..-..--QP.TTEEL...L---H
Rg_MAG3|g45516.t1 ............QDET.QKMLQ..S..N..Q..I..C..-..-PSN.SPWSS...PVIIH
Rg_MAG3|g46086.t1 ............-R-I.IKELR..T..T..L..S..G..V..--VC.NTSNF...I-KII
Rg_MAG3|g46468.t1 ............LAPV.FLTVV..R..E..T..T..F..I..----.NDIDV...IRKLE
Rg_MAG3|g46510.t1 ............YRRL.NQITT..K..D..A..F..P..L..---P.RIDDI...YDQLT
Rg_MAG3|g46728.t1 ............-KLI.RPIFD..K..H..A..R..S..T..----.TIIDG...VDLIH
Rg_MAG3|g46744.t1 ............----.-----..-..-..-..-..-..-..----.-----...-----
Rg_MAG3|g46964.t1 ............--II.RPIFD..K..E..C..Q..N..T..TIID.GT-SL...IQALH
Rg_MAG3|g47232.t1 ............YRKL.NSVTI..R..D..S..Y..P..I..---P.RIDDT...LDSLQ
Rg_MAG3|g47356.t1 ............----.-----..-..-..-..-..-..-..----.-----...-----
Rg_MAG3|g47369.t1 ............YRAL.NKITI..P..D..A..S..P..L..-PHM.E----...-DLLQ
Rg_MAG3|g47519.t1 ............WAET.NSLVP..I..E..Q..S..G..F..RPGC.LLPTR...VLSIY
Rg_MAG3|g47583.t1 ............----.-----..-..-..-..-..-..-..----.-----...-----
Rg_MAG3|g47609.t1 ............----.-----..-..-..T..-..T..F..---I.NSIDV...IRKLE
Rg_MAG3|g47753.t1 ...........lER--.RNILP..E..H..Q..A..G..F..RPGK.STIYN...ILRLE
Rg_MAG3|g47795.t1 ............LRPL.FNKIG..S..K..T..T..T..T..-SGF.EVMKQ...V----
Rg_MAG3|g47803.t1 ............YRKL.NSVTT..R..D..A..Y..P..I..---P.RIDDT...LDSLQ
Rg_MAG3|g47928.t1 ............LRPL.LNRLA..N..E..T..T..I..L..NGSQ.LIKQV...EQWSA
Rg_MAG3|g48002.t1 ............-RQL.DEQQP..R..E..Q..A..G..F..RSGF.STIDH...-----
Rg_MAG3|g48058.t1 ............YKKL.NNITI..K..D..N..H..P..L..-PNM.EQ---...--TIQ
Rg_MAG3|g48285.t1 ............----.-----..-..-..-..-..-..-..----.-----...-----
Rg_MAG3|g48451.t1 ............-EIT.RPIFD..N..K..C..S..T..T..----.AIIDS...ASLIK
Rg_MAG3|g48638.t1 ............----.-----..-..-..-..-..-..-..----.-----...-----
Rg_MAG3|g48796.t1 ............LK-R.RDILT..D..T..K..S..G..F..REDF.RLQTR...VLLFF
Rg_MAG3|g48830.t1 ............--II.RPIFD..K..E..C..Q..N..T..TIID.GT-SL...IQALH
Rg_MAG3|g48831.t1 ............-KNI.RPLFD..K..H..T..-..P..Y..TLSN.SIK--...--FLQ
Rg_MAG3|g49073.t1 ............YKKL.NNITI..K..D..N..H..P..L..-PNM.EQ---...--TIQ
Rg_MAG3|g49416.t1 ............I---.RPIFD..K..E..C..Q..NttI..IDGS.SL---...IQALH
Rg_MAG3|g49565.t1 ............----.-----..-..-..-..-..-..-..----.-----...-----
Rg_MAG3|g49949.t1 ............LRPL.FNRLA..N..E..T..T..I..L..NGSQ.LVKQV...-----
Rg_MAG3|g50317.t1 ............YRKL.NSVTI..R..D..A..Y..P..I..---P.RIDDT...LDSLQ
Rg_MAG3|g50444.t1 ............----.-----..-..-..-..-..-..-..----.-----...-----
Rg_MAG3|g50914.t1 ............----.NQALD..I..D..Q..Y..P..L..-PKP.N----...--DLF
Rg_MAG3|g50915.t1 ..........kiIR--.NEAVI..K..D..T..F..A..F..----.-----...VNQLR
Rg_MAG3|g51049.t1 ............-QLL.QPVID..I..Y..Q..Q..G..R..-IFH.NGTDF...LEKFH
Rg_MAG3|g51176.t1 ............----.-----..-..-..-..-..-..-..----.-----...-----
Rg_MAG3|g51595.t1 ............YKRL.NSITI..K..D..S..S..P..L..---S.NMED-...--TIR
Rg_MAG3|g51757.t1 ............----.-----..-..-..-..-..-..-..----.-----...-----
Rg_MAG3|g51760.t1 ............----.-----..-..-..-..-..-..-..----.-----...-----
Rg_MAG3|g51780.t1 ............----.-----..-..-..-..-..-..-..----.-----...-----
Rg_MAG3|g51800.t1 ............FREL.NGVTV..R..D..V..Y..P..I..---P.RIDHT...LDQLQ
Rg_MAG3|g51882.t1 ............-KLI.RPIFN..K..H..V..R..S..T..----.TIIDG...VDLIY
Rg_MAG3|g51914.t1 ...........lAR--.RGLLS..D..S..Q..S..G..F..REHF.RLQTR...LLLFL
Rg_MAG3|g52220.t1 ............----.-----..-..-..-..-..-..-..----.-----...-----
Rg_MAG3|g52355.t1 ............LRPLfNKIGL..KttT..T..S..G..F..----.EVM--...--KQV
Rg_MAG3|g52368.t1 ............----.-GLIP..E..S..Q..S..G..F..LPGR.RLQTR...VLLFL
Rg_MAG3|g52428.t1 ............YRKL.NSVTI..R..D..A..Y..R..I..---P.RTDDT...LDSLQ
Rg_MAG3|g52801.t1 ............YR-L.DPYLA..E..E..Q..A..G..F..RKDR.STVQQ...ILTLR
Rg_MAG3|g53107.t1 ............----.-----..-..-..-..-..-..-..----.-----...-----
Rg_MAG3|g53205.t1 ............----.-----..-..-..-..-..-..-..----.-----...-----
Rg_MAG3|g53579.t1 ............YKKL.NHITI..K..D..S..H..P..L..-P--.KMEQA...IQTL-
Rg_MAG3|g53809.t1 ............YRRL.NAITE..R..D..V..Y..P..L..---P.RIDDI...IDKLA
Rg_MAG3|g53834.t1 ............----.-----..-..-..-..-..-..-..----.-----...-----
Rg_MAG3|g53979.t1 ............----.-----..-..-..-..-..-..-..----.-----...-----
Rg_MAG3|g53984.t1 ............----.-----..-..-..-..-..-..-..----.-----...-----
Rg_MAG3|g54063.t1 ............----.-----..-..-..-..-..-..-..----.-----...-----
Rg_MAG3|g54124.t1 ............----.-----..-..-..-..-..-..-..----.-----...-----
Rg_MAG3|g54153.t1 ............YRKL.NEVTV..R..D..A..Y..P..I..---P.RIDDT...LDALQ
Rg_MAG3|g54456.t1 ............-ELL.RPLFD..K..I..A..L..K..T..TVT-.S---G...FEVIK
Rg_MAG3|g54517.t1 ............YKKL.NNITI..K..D..N..H..P..L..-PNM.EQ---...--TIQ
Rg_MAG3|g54742.t1 ............-KLI.RPIFD..K..HtrS..T..T..F..IDGV.DLIHR...LEAYT
Rg_MAG3|g54871.t1 ............----.-----..-..-..-..-..-..-..----.-----...-----
Rg_MAG3|g55047.t1 ............YRRL.NAVTI..K..D..A..F..P..L..---P.RIDEI...FDQLS
Rg_MAG3|g55092.t1 ............LR--.-PIFD..D..K..C..K..D..-..---T.TIIDG...ASLIT
Rg_MAG3|g55419.t1 ............----.-----..-..-..-..-..-..-..----.-----...-----
Rg_MAG3|g55571.t1 ............----.-----..-..-..-..-..-..-..----.-----...-----
Rg_MAG3|g55574.t1 ............----.-----..-..-..-..-..-..-..----.-----...-----
Rg_MAG3|g55812.t1 ...........vLK-N.RGILP..D..N..Q..S..G..F..RAGF.RLQTR...VLLLI
Rg_MAG3|g55968.t1 ............YRRL.NAITI..K..N..A..F..P..L..---P.RIEEI...FDQLS
Rg_MAG3|g56144.t1 ............----.-----..-..-..-..-..-..-..----.-----...-----
Rg_MAG3|g56247.t1 ............LR--.-PIFD..D..K..C..K..-..-..--DT.TIIDG...ASLIT
Rg_MAG3|g56299.t1 ............FRQL.NSVTV..R..D..V..Y..P..I..---P.RIDDT...LDQLQ
Rg_MAG3|g56351.t1 ............----.-----..-..-..-..-..-..-..----.-----...-----
Rg_MAG3|g56813.t1 ............----.-----..-..-..-..-..-..-..----.----L...IQALH
Rg_MAG3|g56918.t1 ............----.-----..-..-..-..-..-..-..----.-----...IVAII
Rg_MAG3|g57149.t1 ............----.-----..-..-..-..-..-..-..----.-----...-----
Rg_MAG3|g57288.t1 ............----.-----..-..-..-..-..-..-..----.-----...-----
Rg_MAG3|g57555.t1 ...........gLK--.----T..T..T..T..S..G..F..-EV-.-MKQV...YEWST
Rg_MAG3|g57594.t1 ............----.-----..-..-..-..-..-..-..----.-----...-----
Rg_MAG3|g57669.t1 ............YRKL.NSVTN..K..D..C..F..-..-..-PQP.TTEEL...LHRLG
Rg_MAG3|g57683.t1 ............YKKL.NNITI..K..D..N..H..P..L..-PNT.EQ---...--TIQ
Rg_MAG3|g57880.t1 ............----.-----..-..-..-..-..-..-..----.-----...-----
Rg_MAG3|g57969.t1 ............YRKL.NSVTT..R..D..A..Y..P..I..---P.RINDT...LDSLQ
Rg_MAG3|g58074.t1 ............LE-D.KGLIP..E..S..Q..S..G..F..LPGR.RLQTR...VLLFL
Rg_MAG3|g58174.t1 ............----.-----..-..-..-..-..-..-..----.-----...-----
Rg_MAG3|g58211.t1 ............----.-----..-..-..-..-..-..-..----.-----...-----
Rg_MAG3|g58459.t1 ............----.-----..-..-..-..-..-..-..----.-----...-----
Rg_MAG3|g58561.t1 ............----.-----..-..-..-..-..-..-..----.-----...-----
Rg_MAG3|g58586.t1 ............----.-----..-..-..-..-..-..-..----.-----...-----
Rg_MAG3|g58637.t1 ............----.-----..-..-..-..-..-..-..----.-----...-----
Rg_MAG3|g58792.t1 ............FRRL.NAVTK..K..D..A..Y..P..-..--QP.TTEEL...LNRLA
Rg_MAG3|g58916.t1 ............WMTI.HNILS..W..Q..Q..S..G..A..RA--.-----...-----
Rg_MAG3|g58920.t1 ............WMTI.HNILS..W..Q..Q..S..G..A..RA--.-----...-----
Rg_MAG3|g58941.t1 ............----.-----..-..-..-..-..-..-..----.-----...-----
Rg_MAG3|g59139.t1 ............YRRL.NEITT..K..D..A..F..P..L..---P.RIDDI...YGQLT
Rg_MAG3|g59166.t1 ............----.-----..-..-..-..-..-..-..----.-----...-----
Rg_MAG3|g59183.t1 ............NR--.-PLFD..M..H..A..Q..P..-..RPII.DGGHL...LRQLE
Rg_MAG3|g59205.t1 ............LR--.-PVFD..D..K..C..K..-..-..--DT.TIIDG...ASLIT
Rg_MAG3|g59265.t1 ............-KLI.RPIFD..K..H..A..R..S..T..----.TIIDG...VDLIH
Rg_MAG3|g59424.t1 ............----.-----..-..-..-..-..-..-..----.-----...-----
Rg_MAG3|g59450.t1 ............----.-----..-..-..-..-..-..-..----.-----...-----
Rg_MAG3|g59478.t1 ............-NLL.RPLF-..-..D..Q..M..A..S..---N.TTVTS...GFELT
Rg_MAG3|g59587.t1 ............----.--LLP..D..N..Q..S..G..F..RENF.RLQTR...LLLFL
Rg_MAG3|g59602.t1 ............-R--.RNILP..E..H..Q..A..G..F..RPGK.ITIYN...ILRLE
Rg_MAG3|g59679.t1 ............----.-----..-..-..-..-..-..-..----.-----...TRKLE
Rg_MAG3|g59705.t1 ............----.-----..-..-..-..-..-..-..----.-----...-----
Rg_MAG3|g59754.t1 ............----.-----..-..-..-..-..-..-..----.-----...-----
Rg_MAG3|g59789.t1 ............-QLL.RPIF-..-..D..K..I..G..L..---K.TTTTS...GFEVM
Rg_MAG3|g59872.t1 ............----.-----..-..-..-..-..-..-..----.-----...-----
Rg_MAG3|g59894.t1 ............WAEG.AQLVP..I..E..Q..-..-..-..----.-----...-----
Rg_MAG3|g60066.t1 ............-QSI.RPLFD..M..H..A..Q..P..-..RPII.DGGHL...LRQLE
Rg_MAG3|g60229.t1 ............----.-----..-..-..-..-..-..-..----.-----...-----
Rg_MAG3|g60537.t1 ............-QSI.RPLFD..M..H..A..Q..P..-..RPII.DGGHL...LRQLE
Rg_MAG3|g60628.t1 ............---L.RPIFD..D..K..C..K..-..-..--DT.TIIDG...ASLIT
Rg_MAG3|g60826.t1 ............--II.RPIFD..K..E..C..Q..N..T..TIID.GT-SL...IQALH
Rg_MAG3|g61309.t1 ............----.--LLP..D..N..Q..S..G..F..RENF.RLQTR...LLLFL
Rg_MAG3|g61374.t1 ............----.-----..-..-..-..-..-..-..----.-----...-----
Rg_MAG3|g61486.t1 ............----.-----..-..-..-..-..-..-..----.-----...-----
Rg_MAG3|g61601.t1 ............----.-----..-..-..-..-..-..-..----.-----...-----
Rg_MAG3|g61635.t1 ............YRRL.NAITI..K..D..A..F..P..-..--PP.RIDEI...FDQLS
Rg_MAG3|g61829.t1 ............YRKL.NSVTI..R..D..A..Y..P..I..---P.RIDDT...LDSLQ
Rg_MAG3|g61901.t1 ............FRQL.NSVTV..R..D..V..Y..P..I..---P.RIDVT...LDQLQ
Rg_MAG3|g61923.t1 ............YRRL.NEITT..K..D..A..F..P..L..---P.RIDDI...CDQLT
Rg_MAG3|g61992.t1 ............----.-----..-..-..-..-..-..-..----.-----...-----
Rg_MAG3|g62330.t1 ............----.-----..-..-..-..-..-..-..----.-----...-----
Rg_MAG3|g63050.t1 ............----.-----..-..-..-..-..-..-..----.-----...-----
Rg_MAG3|g63173.t1 ............----.-----..-..-..-..-..-..-..----.-----...-----
Rg_MAG3|g63775.t1 ............----.-----..-..-..-..-..-..-..----.-----...-----
Rg_MAG3|g63815.t1 ............----.-----..-..-..-..-..-..-..----.-----...-----
Rg_MAG3|g63849.t1 ............----.-----..-..-..-..-..-..-..----.-----...-----
Rg_MAG3|g64013.t1 ............----.-----..-..-..-..-..-..-..----.-----...-----
Rg_MAG3|g64225.t1 ............----.-----..-..-..-..-..-..-..----.-----...-----
Rg_MAG3|g64595.t1 ............----.-----..-..-..-..-..-..-..----.-----...-----
Rg_MAG3|g64789.t1 ............----.-----..-..-..-..-..-..-..----.-----...--LLR
Rg_MAG3|g64970.t1 ............YKKL.NNITI..K..D..N..H..P..L..-PNM.EQ---...--TIQ
Rg_MAG3|g65085.t1 ............----.-----..-..-..-..-..-..-..----.-----...-----
Rg_MAG3|g65266.t1 ............-NLL.RPLF-..-..D..Q..M..A..L..---N.TTVTS...GFELI
Rg_MAG3|g65307.t1 ............----.-----..-..-..-..-..-..-..----.-----...-----
Rg_MAG3|g65461.t1 ............----.-----..-..-..-..-..-..-..----.-----...-----
Rg_MAG3|g65508.t1 ............----.-----..-..-..-..-..-..-..----.-----...-----
Rg_MAG3|g65510.t1 ............----.-----..-..-..-..-..-..-..----.-----...-----
Rg_MAG3|g65537.t1 ............----.-----..-..-..-..-..-..-..----.RIDDI...YDQLT
Rg_MAG3|g66271.t1 ............----.-----..-..-..-..-..-..-..----.-----...-----
Rg_MAG3|g66295.t1 ............----.-----..-..-..-..-..-..-..----.-----...-----
Rg_MAG3|g66439.t1 ............----.-----..-..-..-..-..-..-..----.-----...-----
Rg_MAG3|g66522.t1 ............----.-----..-..-..-..-..-..-..----.-----...-----
Rg_MAG3|g66746.t1 ............----.-----..-..-..-..-..-..-..----.-----...-----
Rg_MAG3|g67244.t1 ............----.-----..-..-..-..-..-..-..----.-----...-----
Rg_MAG3|g67706.t1 ............----.-----..-..-..-..-..-..-..----.-----...-----
Rg_MAG3|g68207.t1 ............----.-----..-..-..-..-..-..-..----.-----...-----
Rg_MAG3|g68251.t1 ............----.-----..-..-..-..-..-..-..----.-----...-----
Rg_MAG3|g68740.t1 ............----.-----..-..-..-..-..-..-..----.-----...-----
Rg_MAG3|g69223.t1 ............----.-----..-..-..-..-..-..-..----.-----...-----
Rg_MAG3|g69649.t1 ............----.-----..-..-..-..-..-..-..----.-----...-----
Rg_MAG3|g70572.t1 ............----.-----..-..-..-..-..-..-..----.-----...-----
Rg_MAG3|g70709.t1 ............----.-----..-..-..-..-..-..-..----.-----...-----
Rg_MAG3|g71137.t1 ............----.-----..-..-..-..-..-..-..----.-----...-----
Rg_MAG3|g71448.t1 ............----.-----..-..-..-..-..-..-..----.-----...-----
Rg_MAG3|g71543.t1 ............----.-----..-..-..-..-..-..-..----.-----...-----
Rg_MAG3|g72994.t1 ............----.-----..-..-..-..-..-..-..----.-----...-----
Rg_MAG3|g73178.t1 ............----.-----..-..-..-..-..-..-..----.-----...-----
Rg_MAG3|g73343.t1 ............----.-----..-..-..-..-..-..-..----.-----...-----
Rg_MAG3|g73429.t1 ............----.-----..-..-..-..-..-..-..---P.RIDDI...FDHLS
Rg_MAG3|g74445.t1 ............WAET.NRLVP..A..E..Q..S..G..F..RPRC.-----...-----
Rg_MAG3|g75002.t1 ............----.-----..-..-..-..-..-..-..----.-----...-----
Rg_MAG3|g76372.t1 ............----.-----..-..-..-..-..-..-..----.-----...-----
Rg_MAG3|g76566.t1 ............----.-----..-..-..-..-..-..-..----.-----...-----
Rg_MAG3|g76748.t1 ............YRRL.NAITI..K..D..A..F..P..L..---P.RIDEI...FDQLS
Rg_MAG3|g76806.t1 ............----.-----..-..-..-..-..-..-..----.-----...-----
Rg_MAG3|g77088.t1 ............----.-----..-..-..-..-..-..-..----.-----...-----
Rg_MAG3|g77140.t1 ............----.-----..-..-..-..-..-..-..----.---DT...L---D
Rg_MAG3|g77443.t1 ............----.-----..-..-..-..-..-..-..----.-----...-----
Rg_MAG3|g77691.t1 ............----.-----..-..-..-..-..-..-..----.-----...-----
Rg_MAG3|g77776.t1 ............----.-----..-..-..-..-..-..-..----.-----...-----
Rg_MAG3|g78144.t1 ............----.-----..-..-..-..-..-..-..----.-----...-----
Rg_MAG3|g78460.t1 ............----.----I..R..D..A..Y..P..L..---P.RIDDT...LDSLQ
Rg_MAG3|g78508.t1 ............----.-----..-..-..-..-..-..-..----.-----...-----
Rg_MAG3|g79199.t1 ............----.-----..-..-..-..-..-..-..----.-----...-----
Rg_MAG3|g79450.t1 ............----.-----..-..-..-..-..-..-..----.-----...-----
Rg_MAG3|g79457.t1 ............----.-----..-..-..-..-..-..-..----.-----...-----
Rg_MAG3|g80167.t1 ............YRKL.NTVTI..R..D..A..Y..L..L..---P.RIDDT...LDSLQ
Rg_MAG3|g80455.t1 ............YKKL.NNITI..K..D..N..H..P..L..-PNM.EQ---...--TIQ
Rg_MAG3|g80474.t1 ............----.-----..-..-..-..-..-..-..----.-----...-----
Rg_MAG3|g81524.t1 ............----.-----..-..-..-..-..-..-..----.-----...-----
Rg_MAG3|g81765.t1 ............----.-----..-..-..-..-..-..-..----.-----...-----
Rg_MAG3|g81766.t1 ............----.-----..-..-..-..-..-..-..----.-----...-----
Rg_MAG3|g81914.t1 ............----.-----..-..-..-..-..-..-..----.-----...-----
Rg_MAG3|g82058.t1 ............----.-----..-..-..-..-..-..-..----.-----...-----
Rg_MAG3|g82185.t1 ............----.-----..-..-..-..-..-..-..----.-----...-----
Rg_MAG3|g82315.t1 ............----.-----..-..-..-..-..-..-..----.-----...-----
Rg_MAG3|g82870.t1 ............----.-----..-..-..-..-..-..-..----.-----...-----
Rg_MAG3|g83534.t1 ............----.-----..-..-..-..-..-..-..----.-----...-----
Rg_MAG3|g83593.t1 ............YRRL.NEITT..K..D..A..F..P..L..---P.RIDDI...YDQLT
Rg_MAG3|g84058.t1 ............----.-----..-..-..-..-..-..-..----.-----...-----
Rg_MAG3|g84872.t1 ............----.-----..-..-..-..-..-..-..----.-----...-----
Rg_MAG3|g84947.t1 ............----.-----..-..-..-..-..-..-..----.-----...-----
Rg_MAG3|g85323.t1 ............----.-----..-..-..-..-..-..-..----.-----...-----
Rg_MAG3|g85523.t1 ............YRRL.NQITT..K..D..A..F..P..L..---P.RIDDI...YDQLT
Rg_MAG3|g85689.t1 ............----.-----..-..-..-..-..-..-..----.-----...-----
Rg_MAG3|g85692.t1 ............----.-----..-..-..-..-..-..-..----.-----...-----
Rg_MAG3|g85808.t1 ............----.-----..-..-..-..-..-..-..----.-----...-----
Rg_MAG3|g85924.t1 ............----.-----..-..-..-..-..-..-..----.-----...-----
Rg_MAG3|g86068.t1 ............----.-----..-..-..-..-..-..-..----.-----...-----
Rg_MAG3|g86675.t1 ............----.-----..-..-..-..-..-..-..----.-----...-----
                                                                              

AI1M_Yeast        NMFGGSN-.............-----...WFIEVDLKKCFDTIS.HDLIIK.E.LKRY..
Athena_Av         TYI-RNGY.............LNSST...LFVTFDINNLYTILPqEESLMI.L.GQFLre
Athena_Hc         --------.............-----...---------------.------.-.----..
Athena_Pr         --------.............-----...---------------.------.-.----..
AthenaL2_Av       KLQRWSSK............nLKQET...VLCTIDVADLYTMIPqVEGVLS.L.KKMMny
AthenaL3_Av       QHLRKWSIi...........nLRKDS...LLCTIDVSDLYTMIPqVEGVLS.L.KKML..
AthenaM_Av        NYL-----.............-TSST...TFISMDVTDLYTMIP.QEGGVI.A.IKRLl.
AthenaO_Av        --WSKQN-.............LNRQT...QFATMDVSDLYTMVP.QEGGIQ.A.IKKMlr
BEL_Drome         V----CLR.............FRQHQ...YVLCADVEKMFRGIKvFK----.-.----..
Cer1_Caeel        SLA-----.............-GKK-...LYTVFDMIAGFWQIPl-D----.-.----..
Cercyon_Sm        L-DQIRNI............qINDDE...LMISFDVTALFTSIE.PNLAKE.T.LS-Lll
COB3_Marpo        MRWKNPS-.............-----...WWLEFDIRKCFDTIN.KKILMS.I.LSET..
COI1_Podan        RYWNGIK-.............-----...WFIEGDIKGFFDNID.HHILEK.L.LVKH..
Copia_Drome       LVI-----.............-QYNL...KVHQMDVKTAFLNGTl-K----.-.----..
CRE1_Crifa        AKIRRDS-.............-EEHE...YLVALDGVNAYNTMS.RAHILQ.A.V---..
CRE2_Crifa        KRIREAYAea.........ssD----...TLVALDATNAYNRMS.RRHILE.A.AYA-..
CZAR_Tcruzi       QKIRRDFHl...........kG----...SVAMLDGRNAYNAIS.RTAILS.A.VYGN..
DIRS1_Dictyo      SMV-----.............-KQGY...YMVKLDIKKAYLHVLv-D----.-.----..
Doc_Drome         SEIRTAFE.............HREYC...TAIFLDVAQAFDRVW.LDGLLF.K.IIKL..
dpol_DHBV         --------.............-PVGM...PRISLDLSQAFYHLPlN-----.-.----..
dpol_HBV          --------.............LSSNL...SWLSLDVSAAFYHLPlHPAAMP.H.LLVGsi
DRE_Dictyo        STIEIIKRei........ntkEDMEP...IITFYDFEKAFDSIS.HNAILR.T.LAHL..
EC67_Ecoli        GKQ-----.............-----...IILNIDLKDFFESFN.FGRVRG.Y.---F..
EC86_Ecoli        GAN-----.............-----...FILNIDLEDFFPSLT.ANKVFG.V.----..
EC107_Ecoli       QQP-----.............-----...QILKLDIENFFDSIS.WLQVWR.-.V---..
GilM_Giain        -RAAEELK............rT---H...HLLTVDVRNAFNSVP.HSVILF.A.LRRA..
Gypsy_Drome       NLG-----.............-KAK-...FFTTLDLKSGYHQIYl-A----.-.----..
Hebe1_Av          RYAAGQLRr..........prRRRHS...AVILFDIKAAFDSVW.HDGLIY.K.LNGL..
Hebe2_Av          RYAERQLTa..........esPRRHS...AVVLFDIKAAFDSVW.HGGLIY.K.LDDL..
Hebe7_Av          RYAEGQLRr..........prRRRHS...AVILFDIKAAFDSVW.HDGLIY.K.LNDL..
Hebe8_Av          RYAAGQLRr..........prRRRHS...AVILFDIKAAFDSVW.HDGLIY.K.LNDL..
Hebe10_Av         RYAAGQLRr..........prRRRHS...AVILFDIKAAFDSVW.HDGLIN.K.LNDL..
I_Drote           YLITKS--.............-KMHT...SLVTLDFSRAFDRVG.VHSIIH.Q.LQEW..
Jockey_Drome      NFALEAME.............NKEYA...VGAFLDIQQAFDRVW.HPGLLY.K.AKRL..
Juno1_Av          QAG-----.............-----...YYTTIDFKSGYFQVG.LD----.-.----..
Juno2_Av          QAT-----.............-----...YFSKFDFKAGYFQVP.LD----.-.----..
Juno3_Av          GS------.............----Q...YFSKLDFQGGYHQVP.ID----.-.----..
Juno4_Av          QTG-----.............-----...YYTTIDFKSGYFQVG.LD----.-.----..
Juno4a_Av         GAK-----.............-----...YFTTLDMKQGYWQVP.IE----.-.----..
Juno4b_Av         GSQ-----.............-----...YFTTLDLKSGYWQIP.ID----.-.----..
Lian_Aedae        YDIEKAFA.............QKQSC...LGVFLDIEGAFDNVS.FDAILE.A.ARNH..
LINE1_Human       NIIQHINRtk........dtnH----...MIISIDAEKAFDKIQ.QPFMLK.P.LNKL..
LINE1_Wolf        NVIHHISK............rKTKNH...MILSLDAEKAFDKIQ.HPFLIK.T.LQSV..
LtrA_Lacla        REFGGAR-.............-----...WFVEGDIKGCFDNID.HVTLIG.L.INLK..
Mag_Av            RLN-----.............--NGK...RFTKIDLSDAYLQIE.LD----.-.----..
Maui_Takru        NDLLIASD.............HGLVS...MLVLLDLSAAFDTVD.HSILLQ.R.LEHV..
Mdg3_Drome        RMN-----.............--EKT...VFTKLDLKNGFFHVH.VK----.-.----..
Micropia_Drome    SAK-----.............-----...WFTTMDLQNGFFHVA.VE----.-.----..
MX65_Myxxa        GRR-----.............-----...VVLKLDLKDFFPSVT.FARVRG.L.LIAL..
Neptune_Fr        TYH-FIEIik........tlkIPADS...YFFSMDVDSLYTNIPiESGINC.I.RNIFek
NeSL_Caeel        TAIDVAKG.............KRRNL...AVAWLDLTNAFGSIP.HELIEY.A.LTAY..
orf2_Calot        NSIRYSN-.............----K...WVLDADISKCFDKIN.HEKLLT.K.INTF..
Pao_Bmori         SLPGVIMR.............FRQHN...ITATADIKEMFIQVKl-R----.-.----..
Pat_Panre         SLI-----.............-PKSG...FMLTFDMKSGYHQARmAD----.-.----..
Penelope1_Av      K-------.............-NKTY...VKCSFDVESLYTNVP.VKEAIE.I.VLDYmy
Penelope1a_Av     EIILE---.............KEKTY...IKCSFDVESLYTNVP.VKKAIE.I.TLDYmy
Penelope2_Av      FVK-EITKi...........eYKNNQ...VMCSFDVDSLYTNVPvEEAINI.V.VNNL..
Penelope2a_Av     QKP-----.............-NMND...MMISLDVESLFTNVP.VHEAVD.L.ATKIil
Penelope3_Av      --------.............-NSQI...KMMSFDITSLFTNVP.LDRTIE.I.ILDKly
Penelope3a_Av     LEI--N--.............-MNEH...KLLSYDAISLFTNVPlQKTINF.I.LEEKyg
Penelope3b_Av     FDN-----.............--EKI...KMVSFDIVSLFTKVPlVRTIQL.I.LEQMyg
Penelope5a_Av     NKI-KQSQ.............-HANK...KMISFDVTSLFTNVP.LTYTID.I.ILDHmy
Penelope_Dv       FKD-RVNNs...........qIREEE...TLVSFDVVSLFPSIPiELALDT.I.RQKWtk
pol_BAEVM         TLK-----.............-PDYS...WYTVLDLKDAFFCLPl-A----.-.----..
pol_CERV          LVR-----.............-GKK-...IYSSFDCKSGLWQVLl-D----.-.----..
pol_HTLV2         SLP-----.............-TALP...HLQTIDLTDAFFQIPl-P----.-.----..
Poseidon_Tn       FAE-KVSNl...........hLESGE...TMVSFDVTSLFTCIPtSEATEA.I.HKRLll
pseudo_Shark      ALH-LLQSfq.........fpGP-QH...LIFTMDVQSLYTYIPhADGLKA.F.RFFLsr
R1_Dromr          LVLRDHHK.............RYASC...YIATLDVSKAFDSVA.HDAVFN.T.VTAY..
R2_Drome          LVLRHSHK.............HFRSC...YIANLDVSKAFDSLS.HASIYD.T.LRAY..
R4_Av             SLIADALN............qTQRPI...SVAWIDYAKAFDSLP.HSYIKW.L.ISAVqv
R9_4_Av           SLLKHA-R.............LNKNP..iYACLVDVSKAFDSVS.HQSIVR.A.LTMN..
R9_Av             SLLKHARL.............NKNSI...YACLVDVSKAFDSVS.HQSIVR.A.LTMN..
R9a_Av            HLLKHARL.............RKRDI...NVCLIDVAKAFDSVP.HESIFR.A.LTRH..
RTE1_Av           LLAEKAKR.............QGKKI...YNCFIDFQKAFDTIK.HKIIWA.M.LKSY..
RTE2_Av           MTMEKRRA.............FNKPL...FMCFIDITKAYDSVN.RELLWK.V.CRSY..
RTE3_Av           MIIERSIE.............VKHDL...YLCFLDYTKAFDKVK.HDSLFQ.I.LEKL..
RTE4_Av           RLLEGAID.............KKIPI...YITFIDFKKSFDSIN.RQTMFD.I.LRHY..
RTE_BovB_Av       WLMEKARE.............YQKEF...YLCFIDYSKAFDCVD.HEKLWS.V.LLEM..
SART1_Bommo       DLS-DQAC............sRGGVL...LAVSIDISNAFNTVP.WSTILE.S.LRFH..
SLACS_Trybg       AKIRKDFAt...........kG----...SLAMLDGRNAYNAIS.RRAILE.A.V---..
Soliton1_Av       DEIGQSLA.............MNTAA...AALFVDFSTAFNQLW.FNGLWL.K.LMNL..
Soliton2_Av       MYQEVKNNm...........aGNIPT...LAVYVDYQKAYDKVW.HKGLLV.K.LKRL..
Soliton3_Av       QEIKNNLA.............ANMPT...LAIYVDYKKAYDKVW.HAGLIV.K.LRDL..
Soliton4_Av       QEIKNELA.............ANMPC...LALCFDFKKAYDAVW.HTGTIV.K.LNRL..
Soliton5_Av       QEVKNNLD.............GNVPV...LGLYVDYKKAYDLMW.HKGLIV.K.LHRM..
Soliton6_Av       DDLR-LTIa...........aNNRPA...LIVFVDFMSAFDRMW.HPALIS.T.LVKL..
Soliton6a_Av      EDVRLN-Ia..........acN-RPA...LVIFVDFLSAFDRMW.FPSLIS.T.LMRL..
Soliton6b_Av      EDIRLT-Ia..........acN-RPA...LAIFIDFLSAFDRMW.YPMLIR.N.LIEL..
Soliton7_Av       EQVASLMA.............NSSPV...ATIFVDFKAAFDQLW.FEGCIG.K.LRRM..
Soliton8_Av       LEDLYSLM............sNSAPV...CSMFIDFRAAFDQIW.HCGCVG.K.LRRM..
Soliton9a_Av      EDIYSIFS.............NSEPI...CTIFIDLKSAFDQIW.HSGCIG.K.LKQL..
Soliton9b_Av      EDIYSILC.............NSEPI...CTIFIDFKSAFDQLW.HSGCIG.K.LRNI..
Ta11_Arath        ENFHALRTnp........ackKKY--...MAIKTDMSKAYDRVE.WSFLRA.L.MLKM..
Tad1_Neuro        DAVH---Ta..........wkLGAVT...SLMLLDLKGAFDRVN.HRWLLH.T.LWEM..
TelKA1_Av         SLQ-----.............--ESK...FISTLDLRSGYWQVE.MD----.-.----..
TelKA1a_Av        EAK-----.............-----...FVSTLDLRSGYWQVE.MD----.-.----..
TelKA2_Av         EAK-----.............-----...FISTLDLRSGYWQVE.MD----.-.----..
TelKA3a_Av        QAQ-----.............-----...FFSTLDLRSGYWQVE.MK----.-.----..
TelKA3b_Av        QAQ-----.............-----...FFSTLDLRSGYWQVE.MD----.-.----..
TelKA4_Av         QLQ-H---.............---AC...YFSSMDLRSGFWQIE.LN----.-.----..
TERT1_Calb        YRDSLLTRf...........gEIPKL...FILKFDMKECYDRLS.QPVLMK.K.LEELfv
TERT_Giain        ENPEAQ--.............----I...YMVTTDMITAFESVS.VPRLLY.Y.ISHYik
TERT_Ratno        VRALDQTP.............R---M...YFVKADVTGAYDAIP.QGKLVE.V.VANMia
TERT_Schpo        KKD-LL-Khr.........mfG-RKK...YFVRIDIKSCYDRIK.QDLMFR.I.VKKKld
Tf2_Schpo         KIQ-----.............-GST-...IFTKLDLKSAYHLIRv-R----.-.----..
Tnt1_Tobac        LAA-----.............-SLDL...EVEQLDVKTAFLHGDl-E----.-.----..
TRAS1_Bommo       QHVKEKLK.............EKRII...TIVSLDIEGAFDSAW.WPALEV.R.LAEE..
TRS1_Trybr        AAL----Cr..........ptHQSRT...GAVFVDYK-AFDTVD.HDKIAR.E.MHRM..
Tx1_Av            SIIEYQRR.............IRDPI...GIVLWDQEKAFDRIN.HRYLVG.V.LNAF..
Ty3_Caeel         SLA-----.............--GKK...LYTVFDMIAGFWQIP.LD----.-.----..
Ty3_Yeast         SRI-----.............-GNAQ...IFTTLDLHSGYHQIP.ME----.-.----..
Vesta1a_Av        RLG-----.............-TGYR...YFSKLDLKSGFYQIPiRE----.-.----..
Vesta1b_Av        KLG-----.............-EGYN...YFSKLDLKSGFYQIPiCD----.-.----..
Vesta2_Av         RLG-----.............-SGYK...FFSKLDMKSGFWQIP.IK----.-.----..
Vesta3_Av         SLG-----.............-AGYS...YFSKFDLRSGFWQLP.IN----.-.----..
Vesta4a_Av        QLG-----.............-MGYK...YFSKLDLKSGYHQFK.LP----.-.----..
Vesta4b_Av        ELG-----.............-KGFK...YFSKLDLKSGYHQFK.IP----.-.----..
Vesta5_Av         GRR-----.............-----...YYSKLDLKSGYFQIP.IK----.-.----..
Vesta6a_Av        QRL-----.............-GGHS...WFTKIDMKAGYHQIPiRN----.-.----..
Vesta6b_Av        GHR-----.............-----...IFSKLDLKSGYFQIPiHQ----.-.----..
Vesta6c_Av        GHN-----.............-----...YFTKLDLKSGYFQIPiAE----.-.----..
Vesta7_Av         GNR-----.............-----...LITKMDLRSGYHQIRiHP----.-.----..
Vesta_Pr          KLG-----.............-EGYK...YFSKLDLKSGFYQIPiRH----.-.----..
YM40_Marpo        R-WTGTS-.............-----...WMIEGDIKGYFDNID.HHLLAG.F.IAEL..
Zepp_Chlvu        -HLEEISYle........athQPG--...VQVFLDFEKAFDRLD.RAWIER.C.MAAV..
Rg_MAG3|g258.t1   QEVKNNMT.............ANIPT...LAI------------.------.-.----..
Rg_MAG3|g338.t1   G-------.............---HR...FFTKLDLKSGYFQIPiFE----.-.----..
Rg_MAG3|g712.t1   --------.............-NIPT...LAVYVDYQKVYDKVW.HKGLVV.K.LNRM..
Rg_MAG3|g822.t1   GAE-----.............-----...YFSKLDFHGGYHQVP.ID----.-.----..
Rg_MAG3|g903.t1   QLEQYVRNg...........hLKSTT...LFCTADITNLYTMLP.YDESLE.I.LEEFlr
Rg_MAG3|g1359.t1  --------.............-----...---------------.------.-.----..
Rg_MAG3|g1492.t1  GAK-----.............-----...YYSKFDLKCGYHQVP.ID----.-.----..
Rg_MAG3|g1814.t1  RYAQNQLR............rARPRR...YYILFDIKAAFDSVW.HD----.-.----..
Rg_MAG3|g1906.t1  EDIRLTIA............aCNRPT...LAIFVDFMSAFDRMW.YPGLIH.S.LTKL..
Rg_MAG3|g1908.t1  LLMEKTRD.............HNKSL...FLCFIDIQKAYDSIN.REILWC.I.CRHY..
Rg_MAG3|g2013.t1  RLK--EFK.............TTNET...NMYTFDVTDLYTMIPqKESVLA.V.CEFLgr
Rg_MAG3|g2137.t1  QGVDNTMA.............AHIPT...LAIYVDYQNAYDKVW.HAALIG.K.LNRL..
Rg_MAG3|g2318.t1  RLKQYATDg...........hLTKST...LFCTFDINNLYTMLP.QDESIR.I.LGDFlr
Rg_MAG3|g2486.t1  --------.............-----...---------------.------.-.----..
Rg_MAG3|g2591.t1  K-------.............QQKTC...IMCSSDVESLYIKVP.VDEAIE.T.TLN-..
Rg_MAG3|g2876.t1  QYV---RNg...........hLKPTT...LFCTADITNLYTMLP.QDEPLK.I.LEEFlr
Rg_MAG3|g2907.t1  --------.............-----...---------------.------.-.----..
Rg_MAG3|g3002.t1  GAK-----.............-----...IFSRLDLRTGYHQIS.IK----.-.----..
Rg_MAG3|g3021.t1  QYM---RKg...........lFKSTT...LFCTFDIRNLYNMLP.QEETLN.I.LVEFlh
Rg_MAG3|g3032.t1  QDVKNNIT.............ANIPT...LAIYVDYQKAYDKV-.------.-.----..
Rg_MAG3|g3143.t1  EDLRLTIA............aNNKPA...LLLFVDFMSAFDNMW.HPALFS.T.LLKL..
Rg_MAG3|g3199.t1  -----SLN.............HNSFS...VIVYVDFLQAFDMLW.HQGFIL.K.LYQL..
Rg_MAG3|g3367.t1  SKLSNSNQ.............HDIEL...VCENSDLKFSTHDLK.HQGFIL.K.LYQL..
Rg_MAG3|g3456.t1  QEVLNNMA.............ANSPT...LSIYFDYQKACDKVW.HAALIV.K.FSRV..
Rg_MAG3|g3914.t1  --------.............-NIPT...LAVYVDYQKAYDKVW.HKGLVV.K.LNRM..
Rg_MAG3|g4267.t1  EQISSYMS.............NSSPI...ATVFVDFKSAFDQLW.FEGCLG.K.LTRM..
Rg_MAG3|g4412.t1  --G-----.............-KGFS...YFSKLDLKSGFYQIP.IN----.-.----..
Rg_MAG3|g4648.t1  EQLTQSLR.............HNSLS...VVVYIDFLQAFDMLW.HPGLIL.K.LQHL..
Rg_MAG3|g4662.t1  ------NKg...........lLKPAT...HFCTFDIRNLYTMLP.QEQALN.S.LMKFls
Rg_MAG3|g4811.t1  RYAQDKLR............cARRHS...AVILFDIKAAFDSVW.HDGLIY.K.LNDL..
Rg_MAG3|g4814.t1  GSQ-----.............-----...YFTTLDLKAGYWQIP.ID----.-.----..
Rg_MAG3|g4886.t1  --------.............-----...---------------.------.-.----..
Rg_MAG3|g4977.t1  QSN-----.............-----...YFTTLDFKNGYFQIP.LT----.-.----..
Rg_MAG3|g5028.t1  KYAHEQLK.............QRRHS...AIIFFDIKVAFDSVW.FDGIIC.K.VRDL..
Rg_MAG3|g5381.t1  EQITQSLR.............YDSFT...PVVYIDLLQAFDKLW.------.-.----..
Rg_MAG3|g5449.t1  EAK-----.............-----...FVSTLDLRSGYWQVE.MD----.-.----..
Rg_MAG3|g5489.t1  VAL-----.............-NGGS...LFSKIDFSEAYLQVE.LD----.-.----..
Rg_MAG3|g5983.t1  --------.............-----...---------------.HDGTWR.M.VVDYkk
Rg_MAG3|g5993.t1  --------.............--GYH...FFSKLDLKSGFWQFP.IN----.-.----..
Rg_MAG3|g6194.t1  KGF-----.............----S...YFSKLDLKSGFYQIP.IN----.-.----..
Rg_MAG3|g6278.t1  --------.............-----...---------------.------.-.----..
Rg_MAG3|g6291.t1  EQVSSLMA.............NSSPV...ATVFIDFKSAFDQLW.FDGCIG.K.LQRM..
Rg_MAG3|g6378.t1  --------.............-----...-MCFIDISKAYDSVN.RELLWK.V.CRQY..
Rg_MAG3|g6440.t1  --------.............-----...---------------.------.-.----..
Rg_MAG3|g6914.t1  EQIYSYMS.............NSSPV...ATAFVDFKSAFDQLW.FEGCLG.K.LGKM..
Rg_MAG3|g7171.t1  ELSKYNKKg...........lLKPTT...LFCTFDIRNLYTMLP.REETLD.I.LMTFlh
Rg_MAG3|g7265.t1  --------.............-----...---------------.------.-.----..
Rg_MAG3|g7361.t1  RL------.............-GGPC...FYTKLDLKSGYFQLPiHE----.-.----..
Rg_MAG3|g7851.t1  QEVDNNMA.............ANIPT...LAIYVDYQKAYDKVW.HAALLV.K.LNRL..
Rg_MAG3|g7893.t1  NLEQYVSDg...........hLKWNT...LFIIFDVKNLYTMIP.RHYGLE.V.FRRFle
Rg_MAG3|g7942.t1  --------.............-----...---------------.------.-.----..
Rg_MAG3|g8054.t1  TYQ-KQGY.............LLTST...QFITIDVKNLYTMIP.QAGALD.A.LHRFcm
Rg_MAG3|g8163.t1  DVK-----.............LNQDE...HSANLDIQDLYTNIPvSKVINI.T.LKRFde
Rg_MAG3|g8210.t1  RYAQNQLR............cARRHS...AIILFDIKAAFDSVW.HDGLIY.K.LNDL..
Rg_MAG3|g8486.t1  DQL-----.............-TKAT...HFTQFDFKSGYFQVP.LD----.-.----..
Rg_MAG3|g8651.t1  MTMERRRE.............FNKPL...FLCFIDIAKAYDSVN.RELLWK.V.CLNY..
Rg_MAG3|g8667.t1  KLG-----.............-QGYN...YFSKLDLRSGFYQIP.IK----.-.----..
Rg_MAG3|g8720.t1  EAK-----.............-----...FISTIDLRSGYWQVQ.MG----.-.----..
Rg_MAG3|g8859.t1  --------.............-----...---------------.------.-.---Wl.
Rg_MAG3|g8883.t1  R-------.............-----...-----------LSIP.LG----.-.----..
Rg_MAG3|g8990.t1  KLEKYVLDg...........lFQSTT...KFIVIDVTDLYTMIP.REGALR.A.LLRFle
Rg_MAG3|g9015.t1  NYN-KSGR.............LQQTT...LFIIFDVTDLYTMIP.RDGALH.A.LAQFli
Rg_MAG3|g9187.t1  RLRQYANDg...........hLRPTT...LFCTFDINNLYTMLP.QQQSLD.I.LVEFlq
Rg_MAG3|g9401.t1  KLG-----.............-QGYK...VFSKLDLKSGFYQIP.IN----.-.----..
Rg_MAG3|g9478.t1  KKLQEWSTv...........nMCQDT...LFCTIDVTDLYTMVPqVEGVLS.L.RKML..
Rg_MAG3|g9556.t1  --------.............-NGSY...IFSKIDLRSGYFQVP.LI----.-.----..
Rg_MAG3|g9737.t1  ELSKYNKKg...........lLKSTT...LFCTFDIRNLYAMLP.QEETLD.I.LITFlh
Rg_MAG3|g9739.t1  --------.............-----...---------------.------.-.----..
Rg_MAG3|g9842.t1  EWSTHN--.............LRQET...LLCTIDVVDLYTMIP.QTEGVL.A.IKKMld
Rg_MAG3|g9909.t1  --------.............-----...---------------.------.-.----..
Rg_MAG3|g10055.t1 ELSKYNKKd...........lLKSTT...LFCTFDIRNLYTMLP.QEQTLD.I.LMTFlh
Rg_MAG3|g10060.t1 --------.............-----...---------------.------.-.----..
Rg_MAG3|g10071.t1 L-------.............LKSTT...LFCTFDITDLYTMLP.PEEVVT.I.LKQFle
Rg_MAG3|g10143.t1 D-------.............---SH...FFTTLDFKSGYFQVP.LD----.-.----..
Rg_MAG3|g10207.t1 AAL-----.............-----...YYTKFDFKSGYFQIS.LS----.-.----..
Rg_MAG3|g10224.t1 QEW---SEt...........nLRQDT...LFCSIDVTDLYTMVP.QIGGVL.S.LKKMld
Rg_MAG3|g10271.t1 --------.............-----...---------------.------.-.----..
Rg_MAG3|g10369.t1 --------.............-----...---------------.------.-.---M..
Rg_MAG3|g10402.t1 EQITQSQR.............YNTFT...PVIYIDFLQAFDKLW.QQGLLL.K.LNKL..
Rg_MAG3|g10405.t1 EDVYSLMA.............NSAPV...CTILIDFRSAFDQLW.YTGCIG.K.LRRL..
Rg_MAG3|g10480.t1 DRIGQGLT.............TNTAT...AALFIDFKTAFNQMW.FKGLWV.K.LKRL..
Rg_MAG3|g10496.t1 RLEAYKTNg...........yLKPKT...YLCTFDITDLYTMLP.LEESLD.I.LIEFll
Rg_MAG3|g10780.t1 ENLRLTIA............aCNRSA...LTIFVDFLSAFDRMW.YPALIK.N.LHDL..
Rg_MAG3|g10844.t1 --------.............-----...---------------.------.-.----..
Rg_MAG3|g11145.t1 TAT-----.............-----...YFTKFDFKAGYFQVP.LD----.-.----..
Rg_MAG3|g11279.t1 KQLQQWSRn...........nFRQDT...IFCTIDVTDLYTMVPqIEGVLS.L.RKML..
Rg_MAG3|g11280.t1 KQLQQWSRn...........nFRQDT...IFCTIDVTDLYTMVPqIEGVLS.L.RKML..
Rg_MAG3|g11354.t1 --------.............-----...---------------.------.-.----..
Rg_MAG3|g11423.t1 ELYKYTKKg...........lFKVST...LFCTFDIRNLYTMLP.QEEALD.I.LIEFlq
Rg_MAG3|g11432.t1 --------.............-----...---------------.LDILIE.F.LLQHgy
Rg_MAG3|g11576.t1 DQIGQCLA............lNAAAA...AALFVDFKAAFNQ--.------.-.----..
Rg_MAG3|g11692.t1 QEVKNNMA.............ANIPT...LALYVDYQKAYDRVW.HAALIC.K.LEKM..
Rg_MAG3|g11758.t1 --------.............-----...---------------.------.-.----..
Rg_MAG3|g11837.t1 SLPKSA--.............--SKY...KMVSFDISSLYTNIP.LNETIE.I.ILKYly
Rg_MAG3|g11913.t1 F-------.............--GYN...FFSKLDLKSEFWQFP.IN----.-.----..
Rg_MAG3|g11919.t1 --------.............-----...---------------.------.-.----..
Rg_MAG3|g11936.t1 --------.............GNGYQ...LFSKFNMKSGFWQIP.IE----.-.----..
Rg_MAG3|g12122.t1 NLLRHART.............NKSNL...FVCLLDVSKAFDSVP.HESIIR.A.LVRN..
Rg_MAG3|g12132.t1 --------.............-----...---------------.------.-.----..
Rg_MAG3|g12135.t1 ELYKYIKKg...........lFKAST...LFCTFDIRNLYTMLP.QEEALD.I.LIEFlh
Rg_MAG3|g12424.t1 KQG-----.............TKDQT...LLYTFDITDLYTMIPqQE----.-.----..
Rg_MAG3|g12480.t1 LLG-----.............-AGYK...LFSTLDMKSGFWQIP.IA----.-.----..
Rg_MAG3|g12521.t1 RLEKHAADg...........hITPTT...NFITSDVENLYTMIT.REGALA.A.LSRFcl
Rg_MAG3|g12590.t1 ELSKYNKKg...........lLKPTT...LFCTFDIRNLYTMLP.QEESLD.I.LMKFlh
Rg_MAG3|g12695.t1 RYAQNQLR............cARRHS...AVILFDIKAAFDSVW.HDGLIY.K.LNDL..
Rg_MAG3|g12697.t1 --------.............-----...---------------.------.-.----..
Rg_MAG3|g12744.t1 --------.............-----...---------------.------.-.----..
Rg_MAG3|g12797.t1 QEVKNNIT.............ANIPT...AAIYVDYQKAYDKVW.HKGLVV.K.FNRL..
Rg_MAG3|g13031.t1 QEVKNSMA.............ANIPT...FALYVDYQKAYDRVW.HAALLC.K.LERM..
Rg_MAG3|g13140.t1 --------.............-----...---------------.------.-.----..
Rg_MAG3|g13386.t1 --------.............-----...---------------.------.-.----..
Rg_MAG3|g13659.t1 NTK-----.............-NVDK...LMISFDVVSLFTNVPlTFTIDY.I.LNQL..
Rg_MAG3|g13664.t1 QKLQEWSTv...........nMRQDT...IFCTIDVTDLYTMVP.QAEGVL.S.LKKMl.
Rg_MAG3|g13678.t1 KQLQQWSRn...........nFKRKT...LFCTIDVTDLYTMVSqIEGVLS.L.RKML..
Rg_MAG3|g13762.t1 --------.............-----...---------------.LDILIE.F.LLQY..
Rg_MAG3|g14054.t1 EDLRLTVA............aCNRPA...LVIFVDFLSAFDRIW.HLMLIR.N.LIKL..
Rg_MAG3|g14077.t1 RYAQNKLR............fDRRHS...AVILFDIKAAFDSVW.HDGLIY.K.LNDL..
Rg_MAG3|g14163.t1 DAV-----.............-----...YYTKFDFKSGYFQVP.LS----.-.----..
Rg_MAG3|g14240.t1 GHR-----.............-----...FFTKLNLKSGYFQIP.IS----.-.----..
Rg_MAG3|g14298.t1 --------.............-----...---------------.------.-.----..
Rg_MAG3|g14379.t1 EDIYSLMS.............NSAPI...CTVFVDFRAAFDQLW.FLGCIG.K.LRNL..
Rg_MAG3|g14439.t1 --------.............-----...---------------.------.-.---Nir
Rg_MAG3|g14500.t1 A-----HN.............LRQET...LLCTIDVVDLCTMIPkIEGILA.I.RKML..
Rg_MAG3|g14547.t1 KYVE-DGY.............LQSTT...KFITADVTDLYTMIP.RQGALE.A.LARFci
Rg_MAG3|g14658.t1 EAK-----.............-----...YISTLDLRSGYWQVE.ID----.-.----..
Rg_MAG3|g14677.t1 MVG-----.............--GHE...YYSTLYLRSGYFQIP.IR----.-.----..
Rg_MAG3|g14771.t1 WLMEKARE.............YQEEF...YLCFIDYNKALDCVD.HEKFWF.V.LLEM..
Rg_MAG3|g14840.t1 -------TkeynfirpvgsipARLKT...KMISFDIESLFTNIPvQETIEI.I.CNKLyc
Rg_MAG3|g15039.t1 EQVSSLMA.............NSSPV...ATIFVDFKAAFDQLW.FEGCLG.K.LKRM..
Rg_MAG3|g15093.t1 KHAA---Dg...........hITTTT...NFIISDVENLYTMIT.REGAPA.A.LSRFcl
Rg_MAG3|g15105.t1 --------.............-----...---------------.------.-.----..
Rg_MAG3|g15123.t1 --------.............-----...---------------.------.-.----..
Rg_MAG3|g15172.t1 RLEAYTTNg...........yLKPKT...YLYTFDITDLYTILP.KEESLD.I.LVEFll
Rg_MAG3|g15196.t1 SYQ-NSGR.............LLPTT...LFVTFDVSNLYTMIP.RDGAIF.A.LQKFln
Rg_MAG3|g15218.t1 --------.............-----...-------------IP.RDGALN.A.LARLln
Rg_MAG3|g15251.t1 --------.............-SAPV...CTIFVDFRTAFDQLW.ILGCLG.K.LRNL..
Rg_MAG3|g15316.t1 EQIYSYMS.............NSSPV...ATAFVDFKSAFDQLW.FEGCLG.K.LGKM..
Rg_MAG3|g15329.t1 --------.............-----...-MISFDVDSLYTNVP.VNEAIN.I.TLDMly
Rg_MAG3|g15414.t1 GHR-----.............-----...FFTKLDLKSGYFQIP.IS----.-.----..
Rg_MAG3|g15507.t1 PTL-----.............--LKH...RLVSFDVTSLFTKVP.LSYTIN.S.ILDKmy
Rg_MAG3|g15530.t1 --------.............-SQAE...YYTTIDFKSGYFQVG.LD----.-.----..
Rg_MAG3|g15584.t1 QLS-----.............--DAV...YYTKFDFKSGYFQVP.LS----.-.----..
Rg_MAG3|g15724.t1 DAA-----.............-----...YYTKFDFKSGYFQVP.LS----.-.----..
Rg_MAG3|g15747.t1 --------.............-----...---------------.------.-.----..
Rg_MAG3|g15828.t1 LKHLKNFN.............TTSET...NMYTFDITDLYTMIPqRESVLA.V.CEFLgk
Rg_MAG3|g15999.t1 --------.............-----...---------------.------.-.----..
Rg_MAG3|g16062.t1 --------.............-----...---------------.-DILIE.F.LVQH..
Rg_MAG3|g16175.t1 --------.............-----...---------------.------.-.----..
Rg_MAG3|g16357.t1 KHPADG-H.............ITSTT...KFITSDIENLYTMMP.RDGALH.A.LARFci
Rg_MAG3|g16502.t1 DQIGQSLS.............KNTAA...AALFVDFKSAFNQLW.YFGLWI.K.LRRL..
Rg_MAG3|g16540.t1 EAK-----.............-----...FVSTLDLRSGYWQVE.MD----.-.----..
Rg_MAG3|g16592.t1 EQITQSLR.............YNTFT...SVVYIDFMQAFDKLW.QQGLVL.K.LNKL..
Rg_MAG3|g16680.t1 --------.............-----...---------------.------.-.----..
Rg_MAG3|g16866.t1 KYI---EKg...........yLNSST...LFITFDITNLYTMLP.QEESLA.I.LTEFlr
Rg_MAG3|g17008.t1 FVKELQNIk...........lNTTNI...KMLSFDIVSLFTRVP.LACTID.L.ILDKmy
Rg_MAG3|g17033.t1 SHRKV---.............-TSNT...LLCTFDIKDLYTNID.HALTVK.A.IRYWik
Rg_MAG3|g17074.t1 --------.............-----...---------------.------.-.----..
Rg_MAG3|g17082.t1 --------.............-----...---------------.------.-.----..
Rg_MAG3|g17128.t1 --------.............-----...---------------.------.-.----..
Rg_MAG3|g17139.t1 --------.............-SSPT...ATIFADLKSAFDQLW.FEACLG.K.LTRM..
Rg_MAG3|g17249.t1 RFAHEHLD.............KRQHA...AVICFDVKAEFDTVW.FDGLIY.N.LYDL..
Rg_MAG3|g17313.t1 --------.............-----...---------------.------.-.----..
Rg_MAG3|g17361.t1 QLHEWSTH............nLHEDT...LLCAIDVVDLYTMIP.QTEGVL.A.IKKMld
Rg_MAG3|g17393.t1 MVMEKTRE.............FNKSL...HMCFIDIQKAYDSIN.RDLLWK.I.CRQY..
Rg_MAG3|g17440.t1 LCMEKRRE.............FNKPL...FMCFIDISKVYDSVN.RELLWK.V.CRQY..
Rg_MAG3|g17473.t1 NLLRHART.............NKSNL...FVCLLDVSKAFDSVP.HESIIR.A.LVRN..
Rg_MAG3|g17496.t1 KQLQEWSRt...........nLCQDT...IFCTIDVTDPYTMVPqIEGVLS.L.RKML..
Rg_MAG3|g17529.t1 TIIDYHSR.............NRIPL...GITMWDQEKAFDRVN.HLYLFE.V.LRQL..
Rg_MAG3|g17626.t1 --G-----.............-KGFS...YFSKLDLRSGFYQIP.IK----.-.----..
Rg_MAG3|g17687.t1 HAK-----.............-----...YFSSMDLRSGFWQIE.LD----.-.----..
Rg_MAG3|g17709.t1 EDLRLTIA............aNNRPA...LVVFVDFMSAFDNMW.HPALFS.T.PLKL..
Rg_MAG3|g17879.t1 EDLRSLMS.............NSSPI...STIFVDFRTAFDQLW.FDDCIG.K.LRCL..
Rg_MAG3|g17961.t1 RFEACT-Tn..........ghFITKT...FLCTFDITDLYTMLP.QEESLD.I.LIEFfl
Rg_MAG3|g18020.t1 QYV-GKGY.............LKSTT...KLFTADVENLYTMVP.REGGIN.A.LIEF..
Rg_MAG3|g18021.t1 --------.............-----...---------------.------.-.----..
Rg_MAG3|g18035.t1 QLD-KCVSf..........glLKPTT...HLCTFDITDLYTMLP.QEESIA.I.LKQFli
Rg_MAG3|g18043.t1 --------.............-----...---------------.------.-.----..
Rg_MAG3|g18140.t1 ------T-.............IKPTN...TMVSFDLESLYTNVP.VKEAIE.L.ALDLiy
Rg_MAG3|g18290.t1 TAT-----.............-----...YFTKFDFKASYFQVP.IR----.-.----..
Rg_MAG3|g18429.t1 RLEAYTTNg...........yLKSKT...YLCTFDITDLYTMLP.QE----.-.----..
Rg_MAG3|g18472.t1 KDF-----.............--SEH...RMVSFDVSSLYTNVPiNETIEI.I.LNSLyv
Rg_MAG3|g18578.t1 KYV---LDg...........lFQSTT...KFIVIDVTDLYTMIP.REGSLR.-.----..
Rg_MAG3|g18680.t1 KLG-----.............-RGYS...YFSKLDLKSGFYQIP.IT----.-.----..
Rg_MAG3|g18918.t1 --------.............--GHS...YFTKLDLRSGYFQIPiVE----.-.----..
Rg_MAG3|g18993.t1 KHQ-AQGH.............LLSTT...NFITANVKNLYTMIP.RGGALD.A.LNRFcv
Rg_MAG3|g19112.t1 --------.............-----...---------------.------.-.----..
Rg_MAG3|g19235.t1 GCQ-----.............-----...HYAKLDLRSGYFQIPiHE----.-.----..
Rg_MAG3|g19337.t1 ------KKg...........lLKSTT...LFCTFDIRNLYTILP.QEETLD.T.LMAFlh
Rg_MAG3|g19344.t1 RYVKSQLHh..........pkIRRHT...AAIFFDIKAAFDSVC.HEGLIY.K.FNDL..
Rg_MAG3|g19553.t1 GHR-----.............-----...FYTKLDLKSGYFQLPiHE----.-.----..
Rg_MAG3|g19585.t1 QEWSK--I............nLRQDT...LFSTIDVTDLYTMVPqVEGVLS.L.KKMFd.
Rg_MAG3|g19590.t1 DQI-----.............-----...---------------.------.-.----..
Rg_MAG3|g19855.t1 --------.............--GHS...YFTKLDLKSGYFQIPiVE----.-.----..
Rg_MAG3|g19874.t1 --------.............-----...---------------.------.-.----..
Rg_MAG3|g19878.t1 --------.............-----...---------------.------.-.----..
Rg_MAG3|g19978.t1 RYVKSQLH.............HPK--...---------------.------.-.----..
Rg_MAG3|g20199.t1 DAV-----.............-----...YYTKFDFKSGYFQVP.LS----.-.----..
Rg_MAG3|g20201.t1 KYV-IDKQ.............LKPTT...LFVSFDVENLYTMIP.RQGALI.A.LIEFle
Rg_MAG3|g20225.t1 --------.............-----...-------KSGFWQIE.LD----.-.----..
Rg_MAG3|g20299.t1 --------.............-----...---------------.------.-.----..
Rg_MAG3|g20319.t1 QYAA-KGY.............LKSTT...KLFTADVENLYTMVP.REGGIT.A.LIEFln
Rg_MAG3|g20341.t1 --------.............-----...---------------.------.-.----..
Rg_MAG3|g20406.t1 KQLQQWSRn...........nFRQNT...IFCTIDVTDLYTMVPqIEGVLS.L.RKML..
Rg_MAG3|g20435.t1 --------.............-----...---------------.------.-.----..
Rg_MAG3|g20499.t1 GHQ-----.............-----...YFTKLDLNSGYFQIPiHE----.-.----..
Rg_MAG3|g20573.t1 --------.............-----...---------------.------.-.---Flh
Rg_MAG3|g20626.t1 QTL-----.............-----...---------------.------.-.----..
Rg_MAG3|g20667.t1 RL------.............-NGNT...YFSKLDLKTGYHQIPiHS----.-.----..
Rg_MAG3|g20819.t1 --------.............-----...---------------.------.-.----..
Rg_MAG3|g20825.t1 ELSKYNKKg...........lLKSTT...LFCTFDIRNLYTMLP.QEETLD.T.LMTFlh
Rg_MAG3|g20858.t1 GLL-----.............-KSTT...LLCTFDIRNLYTMLP.QE----.-.-ETL..
Rg_MAG3|g20878.t1 KKLQEWSTv...........nIRQDT...TICTIDITNLYTMIPqIEGVLS.L.RKML..
Rg_MAG3|g21041.t1 DQIGQSLS.............KNTAA...AALFVDFKSAFNQLW.YFGLWI.K.LRRL..
Rg_MAG3|g21079.t1 DAV-----.............-----...YYTKFDFKSGYFQVT.LS----.-.----..
Rg_MAG3|g21288.t1 QEVKNFLA.............ANVPT...LSIYVDYKKAYDKVW.HEGLIV.K.LHRM..
Rg_MAG3|g21581.t1 -QW-SARY.............LTSTT...SFITMDLSDLYTMIP.QEGGIK.A.IRKLme
Rg_MAG3|g21746.t1 --------.............-----...---------------.------.-.----..
Rg_MAG3|g21802.t1 --------.............-----...---------------.------.-.----..
Rg_MAG3|g21813.t1 --------.............-----...---------------.------.-.LKRL..
Rg_MAG3|g21835.t1 EDLRLTTS............aNNRPS...LVIFVDFMSAFDRMW.HPALLS.T.LLKL..
Rg_MAG3|g21872.t1 KQLQQWSRn...........nFKQDT...TFCTIDVTDLYTMVPqIEGVLS.L.RKML..
Rg_MAG3|g22019.t1 EQLTNSLR.............YNTFT...PVLFVDFKQAFDMLW.QQGLLL.K.LNRV..
Rg_MAG3|g22265.t1 RLDKYVSLg...........lLKPTT...HLCTFDITDLYTMLP.QEESIA.I.LIQFli
Rg_MAG3|g22338.t1 KKLQQWSRn...........nFRQDT...LFCTIDVTDLYTMVPqIEGVLS.L.RKML..
Rg_MAG3|g22579.t1 RYAQNQLR............cARRHS...VVILFDIKAAFDSVW.HDGLIY.K.LNDL..
Rg_MAG3|g22666.t1 KKLQEWSTv...........nMRQET...TFCTIDVTDLYTMVPqIEGVLS.L.RKMLnq
Rg_MAG3|g22722.t1 KYI---LDg...........lFQSTT...KFIVIDVTDLYTMIP.REGAIL.A.LLRFle
Rg_MAG3|g22775.t1 EQLTNSLR.............YNAFT...PVLFVDFKQAIDMFW.QQGLLL.K.LKRL..
Rg_MAG3|g22891.t1 EDIRLTVA............aPNRPV...LAIFIDFLTAFDRLW.YPALFK.T.FNDL..
Rg_MAG3|g23013.t1 --------.............-----...---------------.------.-.----..
Rg_MAG3|g23174.t1 EQITQSLR.............YNSFT...PVVYIDFLQAFDKLW.QQGLLL.K.LYRL..
Rg_MAG3|g23589.t1 --------.............ARRHS...AVILFDIKAAFDSVW.HDTLIY.K.LNDF..
Rg_MAG3|g23658.t1 VAL-----.............-NGGM...LFSKIDLSEAYLQVE.LD----.-.----..
Rg_MAG3|g23680.t1 QYV-RNGH.............LKLTT...LFCTADITNLYTMLP.QDESLE.I.LEEFlr
Rg_MAG3|g23687.t1 --------.............-----...---------------.------.-.----..
Rg_MAG3|g23690.t1 MVMERSRE.............FNQPL...HICFIDLQKAYDSVN.REALWR.V.CRTY..
Rg_MAG3|g23882.t1 -------Ar...........yLTSTT...SFITMDVTDLYTMIH.QEGGIK.T.IRKLmd
Rg_MAG3|g23942.t1 SRFLDQSIrplf.....dmhaQPRPIidgGHLLSGITNLYTMLS.QDESLE.I.LEEFlr
Rg_MAG3|g23956.t1 QYAA-KGY.............LKSTT...KLFTADVENLYTMVP.REGGIN.A.LIEF..
Rg_MAG3|g23994.t1 KYIQEWSKv...........nLRQDT...LFCTLDVKDLYTMVPqIEGVLS.L.KKILd.
Rg_MAG3|g24022.t1 QLDKYVSLg...........lLKPTT...HLCTFDITDLYTMLP.QEQSIA.I.SKQFli
Rg_MAG3|g24031.t1 KLG-----.............-HGYS...CFSKLDLKSGFYQIS.IN----.-.----..
Rg_MAG3|g24164.t1 --G-----.............-KGFS...YFSKLDLKSGFYQIP.IN----.-.----..
Rg_MAG3|g24352.t1 QTLTADAQy...........qKQRPL...SVAWIDYAKAFDSVP.HSYIKW.L.FSVL..
Rg_MAG3|g24506.t1 --------.............-GGHQ...WFTKLDLKSGYYQIPiHP----.-.----..
Rg_MAG3|g24547.t1 RLK--EFK.............TTNET...NTYTFDVTDLYTMIPqRESILA.I.CEFLgr
Rg_MAG3|g24563.t1 QYMR---Kg...........lFKSTT...LFCTFDIRNLYTMLP.QEEALA.I.LVEFlh
Rg_MAG3|g24584.t1 QKP-----.............-KKDD...IMISLDVESLFSNIP.VREAIE.I.AIKT..
Rg_MAG3|g24621.t1 QLEQYVRDg...........hLKRTT...LFCTADITNLYTMLP.QDESLE.I.LEEFlr
Rg_MAG3|g24625.t1 TLG-----.............-GGYQ...FFSKFDMKSGFWQIP.IE----.-.----..
Rg_MAG3|g24651.t1 --------.............-GGAK...YFTKLDFQGGYYQVP.ID----.-.----..
Rg_MAG3|g24706.t1 DAV-----.............-----...YYTKFDFKSGYFQVP.LS----.-.----..
Rg_MAG3|g24709.t1 SILKHARM.............TKTTL...YTCLLDVSKAFDSVS.HDSIIR.A.LKRN..
Rg_MAG3|g24775.t1 --------.............-----...---------------.-DESLE.I.LEEFlr
Rg_MAG3|g24846.t1 ELG-----.............-KGYK...YFSRLDLKSGYHQFR.IP----.-.----..
Rg_MAG3|g24856.t1 QYA---RDg...........hLKPTT...LFCTADITNLYTMLP.QDESLQ.I.LEEFlr
Rg_MAG3|g24924.t1 QYMR---Kg...........lFKPST...LFCTFDIRNLYTMLP.QEEALN.V.LVEFlh
Rg_MAG3|g24935.t1 NQIGQSLT.............KSTAT...AALFVDFRTVFNELG.FKGLWF.K.LINL..
Rg_MAG3|g25050.t1 ELSKYNKKg...........lLKPTT...LFCTFDIRNLYTMLP.QEETLD.I.LMTFlh
Rg_MAG3|g25366.t1 -------R............sARRHS...TVILFDIKAAFDSVW.HEGLIY.K.LNDL..
Rg_MAG3|g25380.t1 EQITQSQR.............YNTFT...PVICIDFLQALGKLW.QQGLLL.K.LNKF..
Rg_MAG3|g25525.t1 --------.............-----...---------------.------.-.----..
Rg_MAG3|g25526.t1 --------.............-----...---------------.------.-.----..
Rg_MAG3|g25715.t1 EEISEKS-.............ISKNE...RFASLDICDLYANIP.VQKAVD.I.TMEKlv
Rg_MAG3|g25760.t1 --------.............-----...---------------.------.-.----..
Rg_MAG3|g25878.t1 RLEAYTTNg...........yLKPKT...YLCTFDITDLYTMLP.QKESLH.I.LIEFll
Rg_MAG3|g25951.t1 --------.............-----...---------------.------.-.----..
Rg_MAG3|g26083.t1 LCMEKRRE.............FNKPL...FMCFIDISKAYDSVN.RELLWK.V.CRQY..
Rg_MAG3|g26192.t1 --------.............-----...-MVSFDIISLFTRVP.LARTID.L.ILDKmy
Rg_MAG3|g26211.t1 --------.............-----...---------------.------.-.----..
Rg_MAG3|g26370.t1 --------.............-----...---------------.------.-.----..
Rg_MAG3|g26386.t1 VLG-----.............-NGYQ...FFSKFDMKSGFWQIP.IE----.-.----..
Rg_MAG3|g26398.t1 --------.............-NGSH...IFSKIDLRSGYFQVP.LD----.-.----..
Rg_MAG3|g26407.t1 --------.............-----...---------------.------.-.----..
Rg_MAG3|g26472.t1 --------.............-----...---------------.------.-.----..
Rg_MAG3|g26555.t1 YAQ-----.............-----...FISTLDLRSGYWQVE.ME----.-.----..
Rg_MAG3|g26559.t1 EVK-----.............-----...FISTIHLRSGYWQVQ.ID----.-.----..
Rg_MAG3|g26592.t1 DQIGQSLS.............KDTAA...AALFVDFKSAFNQLW.YFGLWI.K.LRRL..
Rg_MAG3|g26657.t1 EQLMSYMS.............NSSPV...ATVFVDFKSAFDQLW.FAGCLG.K.LLRM..
Rg_MAG3|g26672.t1 --------.............LTPAT...SFITMDVTDLYTMIP.QEGGVT.T.IKRLie
Rg_MAG3|g26706.t1 LCMEKRRE.............FNKPL...FMCFIDISKAYDSVN.RNLLWK.V.CRQY..
Rg_MAG3|g26711.t1 NYR-NRGR.............LLPTT...LFVTFDITNLYTMIP.RDGAIA.A.LQKFls
Rg_MAG3|g26729.t1 --------.............---DT...LFCTIDVTDLYTMVPqIEGVLS.L.RKML..
Rg_MAG3|g26732.t1 --------.............-----...---------------.------.-.----..
Rg_MAG3|g26739.t1 --------.............-----...---------------.------.-.----..
Rg_MAG3|g26774.t1 --------.............---PT...LALYVDYRKAYDMVW.HADLLV.K.LHDL..
Rg_MAG3|g26980.t1 --------.............-----...---------------.------.-.----..
Rg_MAG3|g27049.t1 RLEAYRTNg...........yLKSKT...YLCTFYITDLYTMLP.QDESLD.I.LIEF..
Rg_MAG3|g27203.t1 --------.............-----...---------------.------.-.----..
Rg_MAG3|g27264.t1 MHA--QSR.............PIIDG...GHLLPDITNLYTMLP.QDESLE.I.LEEFlr
Rg_MAG3|g27302.t1 --W---SNv...........hLRQET...LFCTIDVAEFYTMVPqVEGVLS.L.KKMLdh
Rg_MAG3|g27384.t1 --G-----.............-KGFS...YFSKLDLKSGFYQIP.IK----.-.----..
Rg_MAG3|g27422.t1 KDF-----.............--SKY...KMVSFDVTSLYTNAP.IDETIA.I.ILKHly
Rg_MAG3|g27446.t1 KQLQQWSRn...........hLKQET...LFCTIDVTDLYTMVPqIEGVLS.L.RKML..
Rg_MAG3|g27556.t1 EDLRLTVA............aCNRPA...LVIFVDFLSAFDRIW.YPMLIR.N.LIRL..
Rg_MAG3|g27572.t1 --------.............-----...---------------.------.-.----..
Rg_MAG3|g27590.t1 --G-----.............-GGYQ...FFSKLDMKSGFWQVP.IK----.-.----..
Rg_MAG3|g27654.t1 RLKQYATDg...........hLKEST...QFCTFDINNLYTMLP.QDESIR.I.LGDFlr
Rg_MAG3|g27740.t1 SIIEYYSR.............HRDPI...AIIQWDQEKAFDRIN.HVYLLE.T.LKRL..
Rg_MAG3|g27745.t1 NYR-NSGR.............LLPTT...LFVTFDITNLYTMIP.RHGAIA.A.LQKFls
Rg_MAG3|g27786.t1 --------.............-----...---------------.------.-.----..
Rg_MAG3|g27834.t1 KYN---KKg...........lLKSTT...LFCTFDIRNLYTMLP.QE----.-.----..
Rg_MAG3|g27846.t1 KDF-----.............--SKY...RMVSFDVSSLYTNVP.INETIE.I.IL--..
Rg_MAG3|g27917.t1 ---ERSRE.............FNQPL...HTCFIDPQKAYDSVN.REALLR.V.CRAY..
Rg_MAG3|g27958.t1 ELSKYNKKg...........lLKPTT...LFCTFDIRNLYTMLP.QEESLD.I.LMTFlh
Rg_MAG3|g27976.t1 QAE-----.............-----...YYTTIDFKSGYFQVG.LD----.-.----..
Rg_MAG3|g28010.t1 --------.............-----...---------------.------.-.----..
Rg_MAG3|g28069.t1 --------.............-----...---------------.------.-.----..
Rg_MAG3|g28070.t1 QEWSKS-N.............LRQNT...LFCTIDVTDLYTMVP.Q-----.-.----..
Rg_MAG3|g28138.t1 --------.............-SDAV...YYTKFDFKSGYFQVP.LS----.-.----..
Rg_MAG3|g28324.t1 DAI-----.............-----...YYTKFDFKSGYFQVP.LS----.-.----..
Rg_MAG3|g28386.t1 EQVSSLMA.............NSSPV...ATVFVDFKAAFDQLW.FDGCIG.K.LKKM..
Rg_MAG3|g28410.t1 QEVKNNMT.............ANIPT...LVIYVDYQKTYEKVC.HKGLMV.K.LNRL..
Rg_MAG3|g28460.t1 QEVKNNMA.............ANIPT...LALYVDYQKAYDRVW.HAALLC.K.LEKM..
Rg_MAG3|g28466.t1 LLAEKAKR.............NGKKL...YNCFIDFQKAFDTIK.HKIIWA.V.LRSY..
Rg_MAG3|g28481.t1 --------.............-----...---------------.------.-.----..
Rg_MAG3|g28718.t1 GH------.............----Q...YYTKLDLRSGYFQIP.IR----.-.----..
Rg_MAG3|g28994.t1 MIMEKASE.............YDIPL...FICFIDIQKAYDSVN.RELLWK.I.CRHY..
Rg_MAG3|g29032.t1 ILG-----.............-NGYQ...LFSKFNMKSGFWQIP.IE----.-.----..
Rg_MAG3|g29057.t1 QAE-----.............-----...YYTTIDFKSGYFQVG.LD----.-.----..
Rg_MAG3|g29058.t1 RLEAYTTNg...........yLKPKT...YLCTFGITDLYTMLP.QEESLD.I.LIEFll
Rg_MAG3|g29161.t1 QLDKYVSLg...........lLKSTT...HLCTFDITDLYTILP.QEESIA.I.LKQFli
Rg_MAG3|g29173.t1 WLMEKVRE.............YQKEF...YLCFIDYSKAFDFAN.YEKLWS.V.LLEM..
Rg_MAG3|g29490.t1 ELSKYNKKg...........lLKSTT...LFCTFDIRNLYTMLP.QEEALD.T.LMTFlh
Rg_MAG3|g29491.t1 --------.............-NVST...IFSKLDLRSGYFQVR.LA----.-.----..
Rg_MAG3|g29804.t1 --------.............-----...---------------.------.-.----..
Rg_MAG3|g29806.t1 --------.............-----...---------------.------.-.----..
Rg_MAG3|g29828.t1 PTL-----.............--LKH...RMVSFDVTSLFTKVP.LSYTIN.L.ILDKmy
Rg_MAG3|g29845.t1 KQLQQWSRn...........nFRQDT...LFCTIDVTDLYTMVPqIEGVLS.L.RKML..
Rg_MAG3|g29959.t1 QYMR---Kg...........lFKSTT...LFCTFDIRNLYTMLP.QEEALN.I.LVEFly
Rg_MAG3|g30030.t1 KYNK---Kd...........lLKPTT...LFCTFDIRNLYTMLP.QEEALN.I.LMKFl.
Rg_MAG3|g30170.t1 EDIRLTIA............aPNRPI...LGIFVDFMTAFGRMR.HPVLIS.N.LKEL..
Rg_MAG3|g30251.t1 --------.............-----...---------------.------.-.----..
Rg_MAG3|g30310.t1 AAQ-----.............-----...YISTLDLRSGYWQVE.ID----.-.----..
Rg_MAG3|g30373.t1 DAI-----.............-----...YYTKFDFKSGYFQVP.LS----.-.----..
Rg_MAG3|g30375.t1 WLMEKARE.............YQKEF...YLCFIDYSKAFDCVD.HEKLWS.V.LLEM..
Rg_MAG3|g30383.t1 ELG-----.............-KGYK...YFSRLDLKSGYHQFR.IP----.-.----..
Rg_MAG3|g30454.t1 --------.............-TTNI...KMVSFDIVSLFIRVP.LARTID.L.ILDKmy
Rg_MAG3|g30474.t1 --------.............-----...-MVSFDISSLYTNIP.LNESIE.I.ILKYly
Rg_MAG3|g30501.t1 QYAA---Kg...........yLKPTT...KLFTADVENLYTMVP.REGGIN.A.LIEFln
Rg_MAG3|g30516.t1 --------.............-----...---------------.------.-.----..
Rg_MAG3|g30623.t1 DQIGQSLT.............KNTAA...AALFVDFRTAFNQLW.FNGLCL.K.LSNL..
Rg_MAG3|g30789.t1 --------.............-----...---------------.------.-.---Lhv
Rg_MAG3|g30808.t1 RLETCTTNg...........yLKPKT...YLCTFDITDQYTMLP.QEESLN.I.LIEFlv
Rg_MAG3|g30814.t1 --------.............-----...-MVSFDIVSLFIRVP.LARAID.L.ILDKmy
Rg_MAG3|g30864.t1 ELSKYNKKg...........lLKPTI...LFCTFDIRNLYTMLP.QEESLD.I.LMAFlh
Rg_MAG3|g30941.t1 --------.............-----...---------------.------.-.----..
Rg_MAG3|g31062.t1 QAE-----.............-----...YYTTIDFKSGYFQVG.LD----.-.----..
Rg_MAG3|g31070.t1 RYIKSQLHh..........piKRRHA...AAIFFDIKAAFDSVW.HEGLIY.K.FNDL..
Rg_MAG3|g31136.t1 --------.............-----...---------------.------.-.---Flh
Rg_MAG3|g31172.t1 MTMEKRRE.............FKKPL...FMCFIDIAKAYDSVN.RELLWK.V.CLSY..
Rg_MAG3|g31216.t1 --------.............NSSPV...YTVFVDFRSAFDQLW.FDDCVG.K.LSRL..
Rg_MAG3|g31219.t1 MIMEKSRN.............VNKPL...FMLFIDIMKAYDSVD.RALLWN.I.CRHY..
Rg_MAG3|g31245.t1 --------.............-----...---------------.------.-.----..
Rg_MAG3|g31247.t1 --------.............-----...---------------.---LIY.K.FNDL..
Rg_MAG3|g31286.t1 --------.............-----...---------------.------.-.----..
Rg_MAG3|g31324.t1 --------.............-----...---------------.------.-.----..
Rg_MAG3|g31442.t1 GRR-----.............-----...YYSKLDFKSGYFQIP.IK----.-.----..
Rg_MAG3|g31496.t1 --------.............-----...---------------.QDESLE.I.LEEFlr
Rg_MAG3|g31670.t1 QYMR---Kg...........lFKSTT...LFCTFDIRNLYTMLP.QEEALN.I.LIEFln
Rg_MAG3|g31706.t1 QAK-----.............-----...YISTLDLRSGYWQVE.LD----.-.----..
Rg_MAG3|g31773.t1 EQITQSLR.............YNTFT...PVVYIDFMQAFDKLW.QQGLVL.K.LDKL..
Rg_MAG3|g31866.t1 --------.............-----...---------------.------.-.----..
Rg_MAG3|g31888.t1 QLG-----.............--GSS...YFSKMDLKSGYFQLP.ID----.-.----..
Rg_MAG3|g31909.t1 --------.............-----...-MVSFDVESLYTNVP.VKEAIE.L.ALDIi.
Rg_MAG3|g31924.t1 --------.............----T...LFCTADITNLYTMLP.QDESLK.I.LKEFll
Rg_MAG3|g31939.t1 Q-------.............--GYN...YFSKLDLKSGFYQIP.IK----.-.----..
Rg_MAG3|g32088.t1 REVKNNMT.............VNIPT...LAVYVDYQKAYDKVW.HNGLVV.K.LNRM..
Rg_MAG3|g32219.t1 LKHLKNFE.............TTSET...YMYTFDVTDLYTMIPqKEAVLA.V.CEFLgr
Rg_MAG3|g32257.t1 QAE-----.............-----...YYTTIDFKSGYFQVG.LD----.-.----..
Rg_MAG3|g32280.t1 --------.............-----...---------------.------.-.----..
Rg_MAG3|g32557.t1 --------.............-----...-MCFIDIAKAYDSVN.RELLWR.I.CQSY..
Rg_MAG3|g32564.t1 --------.............-----...---------------.------.-.----..
Rg_MAG3|g32816.t1 ELSKYNKKg...........lLKSTT...LFCTFDIRNLYTMLP.QEETLD.I.LMTFlh
Rg_MAG3|g32931.t1 ELSKYNKKg...........lLKSTT...LFCTFDIRNLYTMLP.QEETLD.I.LMTFlh
Rg_MAG3|g32940.t1 MVMERSRE.............LNQPL...HMCFIDLKKAYDSVN.RKTLWR.V.CRAY..
Rg_MAG3|g32952.t1 --------.............-----...---------------.------.-.----..
Rg_MAG3|g32953.t1 ELSKYNKKg...........lLKSTT...LFCTFDIRNLYTMLP.QEETLD.T.HMKFlh
Rg_MAG3|g32961.t1 --------.............-----...---------------.------.-.---Flh
Rg_MAG3|g32997.t1 QEIQNNLA.............ANMPT...LALYVDYRKAYDMVW.HAGLLV.K.LHDL..
Rg_MAG3|g33236.t1 --------.............-----...---------------.------.-.----..
Rg_MAG3|g33245.t1 --------.............-----...---------------.------.-.----..
Rg_MAG3|g33344.t1 --------.............-----...---------------.LDILIE.F.LLQY..
Rg_MAG3|g33388.t1 LLAEKAKR.............QEKKI...YNCFIDFQKAFDAIK.HKIIWA.V.LKSF..
Rg_MAG3|g33436.t1 ELG-----.............-KGYK...YFSRLDLKSGYHQFR.IP----.-.----..
Rg_MAG3|g33489.t1 NYR-NSSR.............LQSTT...LFIIFDVTDLYTMIP.RDGALD.A.LARFln
Rg_MAG3|g33515.t1 KGF-----.............----I...YFSKFDLKSGFYQIP.IN----.-.----..
Rg_MAG3|g33571.t1 --------.............-SAPV...CTLFVDFRAAFDQLW.FLGCIG.K.LRNL..
Rg_MAG3|g33773.t1 AAQ-----.............-----...YISTLDLRSSYWQVE.ID----.-.----..
Rg_MAG3|g33812.t1 KQLQQWSRn...........nFKQDT...IFCTIDVTDLYTMVPqIEGVLS.L.RKML..
Rg_MAG3|g33850.t1 --------.............-----...---------------.------.-.----..
Rg_MAG3|g33864.t1 EQISSYMS.............NSSRT...ATVFADFKSAFDQ--.------.-.----..
Rg_MAG3|g33937.t1 --------.............FKSTT...LFCTFDIRNLYTMLP.QEEALN.V.LVEFlh
Rg_MAG3|g33951.t1 --------.............-NIPT...AAIYVDYQKAYDKVW.HKGLIV.K.LNRL..
Rg_MAG3|g33968.t1 AHG----H.............LKSST...FFCAFDINNLYTMLP.QDESIR.I.LGDFir
Rg_MAG3|g33975.t1 --------.............NTTNI...KMVPFDIISLFTRVP.LARTID.L.ILDKmy
Rg_MAG3|g34035.t1 --------.............-----...---------------.------.-.----..
Rg_MAG3|g34088.t1 --------.............-----...---------------.---LIE.R.LKEFv.
Rg_MAG3|g34189.t1 QYV-HNGH.............LKPTT...LFCTADITNLYTMLP.QDESLK.V.LKEFll
Rg_MAG3|g34361.t1 QAK-----.............-----...FVSTLDLRSGYWQ--.------.-.----..
Rg_MAG3|g34425.t1 EQVMSMMA.............NSTPV...ATIFVDFKTAFDQLW.FDGCIG.K.LKRM..
Rg_MAG3|g34525.t1 ELSKYNKKg...........lLKPTT...LFCTFDIRNLYTMLP.QEETLD.I.LMTFlh
Rg_MAG3|g34613.t1 --------.............-----...---------------.------.-.----..
Rg_MAG3|g34627.t1 SIIEYYSR.............HRDPI...AIIQWDQEKAFDRIN.HVYLLE.T.LKRL..
Rg_MAG3|g34680.t1 YEW--STN............nLRKEI...LLCTIDVVDLYTMIP.QTEGVL.A.IKKMld
Rg_MAG3|g34741.t1 EDLRLTVA............aSNRPA...IVIFIDFKTAFDRVW.YPSLMK.T.LQKL..
Rg_MAG3|g34761.t1 DQIYSLMA.............NSSPV...CTVFVDFRSASDQLW.FDGCVG.K.LSRL..
Rg_MAG3|g34793.t1 --------.............-----...---------------.------.-.LIEFlq
Rg_MAG3|g34826.t1 QYV---RNg...........hLKHTT...LFCTADITNLYTMLP.QDESLK.I.LEEFll
Rg_MAG3|g34899.t1 --------.............-----...---------------.------.-.----..
Rg_MAG3|g34978.t1 QKITQSQR.............YNTFT...PVIYIDFLQAFDKLW.------.-.----..
Rg_MAG3|g35037.t1 ENLRLTVA............aCNRPA...LTIFVDFLSAFDRMW.YPALIK.N.LKEL..
Rg_MAG3|g35085.t1 KHLQERSKk...........nMRQET...LFCTVDVTDLYTMVPqIEGVLS.L.RKMLer
Rg_MAG3|g35182.t1 --------.............-----...---------------.------.-.----..
Rg_MAG3|g35188.t1 KIKSTILN.............KEKSY...IICSFDVESLYTNVP.VEEAIN.V.TLEFif
Rg_MAG3|g35227.t1 GRR-----.............-----...YYSKLDLKSGYFQIP.IK----.-.----..
Rg_MAG3|g35246.t1 --------.............-----...---------------.------.-.----..
Rg_MAG3|g35293.t1 RYAQNQLR............cARRHS...AVILFDIKAAFDSVW.HDGLVY.K.LNDL..
Rg_MAG3|g35425.t1 DQIGKSLE.............KNTAA...AALFVDFRTAFNQLW.FNGLWL.K.LSNL..
Rg_MAG3|g35648.t1 TAT-----.............-----...YFTKFDFKASYFQVP.IR----.-.----..
Rg_MAG3|g35660.t1 --------.............-----...---------------.------.-.----..
Rg_MAG3|g35712.t1 MVG-----.............--GHQ...YYTKLDLRSGYFQIPiLD----.-.----..
Rg_MAG3|g35779.t1 --------.............-----...---------------.------.-.----..
Rg_MAG3|g35849.t1 --------.............-CQDT...IFCTIDVTDLYTMVPqIEGVLS.L.KKMLdq
Rg_MAG3|g35887.t1 VLG-----.............-NGYQ...FFSKFDMKSSFWQIP.IEEEDR.H.KTAF..
Rg_MAG3|g36103.t1 QLA-----.............--GNS...YFSKLDLRSGYFQIP.IS----.-.----..
Rg_MAG3|g36109.t1 KHA----Ad..........ghITSTT...NFIISDVENLYTMIT.REGALA.A.LSRFcl
Rg_MAG3|g36314.t1 QAE-----.............-----...YYTTIDFKSGYFQVG.LD----.-.----..
Rg_MAG3|g36386.t1 WLMEKARE.............YQKEF...YLCFIDYSKAFDCVD.HEK---.-.----..
Rg_MAG3|g36491.t1 --------.............-GSPI...STVFVDFRTASDQLP.FAVCIG.K.LRYL..
Rg_MAG3|g36675.t1 MIMEKASE.............YDIPL...FICFIDIQKAYDSVN.RELLWK.I.CRHY..
Rg_MAG3|g36743.t1 --------.............-----...---------------.------.-.----..
Rg_MAG3|g36835.t1 --------.............-----...-------------LW.HQGFIL.K.LYQL..
Rg_MAG3|g36901.t1 EQISSYMA.............NSSPV...ATVFVDFKSAFDQLW.FEGCLG.K.LISL..
Rg_MAG3|g36928.t1 Q-IKEITN.............-AKQQ...VMCSFDVDALYTNVP.VKEAID.I.VVESme
Rg_MAG3|g36966.t1 --------.............-----...---------------.--ILEE.F.LREHhy
Rg_MAG3|g37020.t1 EQLTQSLN.............HNSFS...VIVYVDFLQAFDMLW.HHGFIL.K.LYQL..
Rg_MAG3|g37032.t1 LLAEKAKR.............QGIKI...YNCFIDFRKAFDTIK.HNIIWV.V.LKSY..
Rg_MAG3|g37288.t1 --------.............-NIPT...ATIYVDYQKAYDKVW.HKGLIV.K.LNRL..
Rg_MAG3|g37313.t1 QYMR---Kg...........lFKSTT...LFCTFDIRNLYTMLL.QEEALD.I.LVEFlh
Rg_MAG3|g37372.t1 TAK-----.............-----...YFTSMNLKSGFWQIE.HD----.-.----..
Rg_MAG3|g37537.t1 --------.............-----...---------------.------.-.-QTHek
Rg_MAG3|g37557.t1 QKA-----.............----Y...IMCSLDVESLYTNVP.VEEAIE.I.TLTLsm
Rg_MAG3|g37583.t1 QYM---RKg...........lFKPTT...LFCTLDIRNLYTMLP.QEEALN.I.LVDFlh
Rg_MAG3|g37606.t1 Q-------.............--CYN...YFSKLDLKSGFYQIP.IN----.-.----..
Rg_MAG3|g37641.t1 EQISSYMS.............NSSPV...ATVFVDFKSAFDQLW.FEGCLG.K.LCRM..
Rg_MAG3|g37653.t1 --------.............-----...---------------.------.-.----..
Rg_MAG3|g37750.t1 VLG-----.............-NGYQ...FFSKFDMKSGFWQIP.ID----.-.----..
Rg_MAG3|g37870.t1 LLAEKAKR.............QGIKI...YNCFIDFRKAFDTIK.HNIIWA.V.LKSY..
Rg_MAG3|g37972.t1 YEW-STNN.............LRKET...LLCIIDVVNLYTMIP.QTEGVL.A.IKKMld
Rg_MAG3|g38273.t1 --------.............-----...---------MFYSFW.FDGCVG.K.LSRL..
Rg_MAG3|g38346.t1 NYR-NSGR.............LLPTT...LFVTFDITNLYTMIP.RHGAIA.A.LQKFls
Rg_MAG3|g38366.t1 --------.............-TTNI...KMVSFDIVSLFTRVP.LACIID.L.ILDKmy
Rg_MAG3|g38381.t1 T------Ng...........hLIPKT...YLCTFDITDLYTMLP.QEESLD.I.LIEFlf
Rg_MAG3|g38415.t1 --------.............-----...---------------.------.-.----..
Rg_MAG3|g38572.t1 --------.............-----...------YQKA-----.------.-.----..
Rg_MAG3|g38614.t1 RLEAYATNg...........yLNPTT...YFCTFDITDLYIMLP.QEESFD.I.LTEFll
Rg_MAG3|g38703.t1 --------.............-----...---------------.------.-.----..
Rg_MAG3|g38709.t1 EQISSYMA.............NSSLV...ATVFVDFKSAFDQLW.FEGCLG.K.LISL..
Rg_MAG3|g38737.t1 QEVKNNMA.............ANIPT...LALYVDYQKAYDRVW.HAALLC.K.LERM..
Rg_MAG3|g38746.t1 HAK-----.............-----...YFSSMDLRSGFWQIE.LD----.-.----..
Rg_MAG3|g38807.t1 QEVDNNMA.............ANIPT...LAIYVDYQKAYDKVW.HAALIV.K.LNRL..
Rg_MAG3|g39048.t1 --------.............-----...---------------.-----N.I.LVEFlh
Rg_MAG3|g39057.t1 --------.............-----...---------------.------.-.----..
Rg_MAG3|g39114.t1 DQIYSLMV.............NSSPV...CTVFVDFRSAFDQLW.FDGYVG.K.RSRL..
Rg_MAG3|g39378.t1 EAK-----.............-----...FVSTLALRSGYWQVE.MD----.-.----..
Rg_MAG3|g39381.t1 --------.............-----...---------------.------.-.----..
Rg_MAG3|g39428.t1 --------.............-----...---------------.------.-.----..
Rg_MAG3|g39514.t1 --------.............-NGST...IFSKLDLRSGYFQVP.LA----.-.----..
Rg_MAG3|g39819.t1 RLEAYTTNg...........yLKPKT...YLCTFDITDLYTMLP.QEESLD.I.LI--..
Rg_MAG3|g39823.t1 --------.............-----...---------------.------.-.----..
Rg_MAG3|g39914.t1 --------.............----T...LFCTADITNLYTMLP.QDESLK.I.LKEFll
Rg_MAG3|g39973.t1 --------.............---ST...LFCTFDIRNLYTMLP.QQEALN.I.LVEFlh
Rg_MAG3|g39997.t1 GHR-----.............-----...FYTKLDLKSGYFQLPiHE----.-.----..
Rg_MAG3|g40006.t1 KQLRQWSRn...........hLKQET...LFCTIDVTDLYTMVPqIEGVLS.L.KKMLdq
Rg_MAG3|g40143.t1 DYVYVERH.............LQPTT...LFCSIRISNYYTLDV.HKSMID.T.VGYFle
Rg_MAG3|g40146.t1 --------.............-----...---------------.------.-.----..
Rg_MAG3|g40211.t1 --------.............--LTT...LFCTADITNLYTMLP.QDESLE.I.LEEFlr
Rg_MAG3|g40311.t1 EAK-----.............-----...FVSTLDLRSGYWQVE.MD----.-.----..
Rg_MAG3|g40520.t1 DAI-----.............-----...YYTKFDFKSGYFQVP.LS----.-.----..
Rg_MAG3|g40536.t1 GHR-----.............-----...FFTKLDLKSGYFQIP.IS----.-.----..
Rg_MAG3|g40629.t1 --------.............LGGHR...FYTKLDLKSGYFQLPiHE----.-.----..
Rg_MAG3|g40686.t1 --------.............-----...---------------.------.-.----..
Rg_MAG3|g40774.t1 --------.............-----...---------------.------.-.----..
Rg_MAG3|g40963.t1 HAK-----.............-----...YFTLMDLCSGLWQIE.LD----.-.----..
Rg_MAG3|g40977.t1 QYMR---Kg...........lFKSTT...LFCTFDIRNLYTMLP.QEEALN.V.LVEFlh
Rg_MAG3|g41070.t1 EWS----Tv...........nTRQDT...TFCTIDVTDLYTMVPqIEGVLS.L.RKMLdh
Rg_MAG3|g41101.t1 KAT-----.............-----...HFTKFDFKSGYFQVP.LN----.-.----..
Rg_MAG3|g41139.t1 --------.............-NIPT...AATHVDYQKAYDKVW.HKGLIV.K.LNRL..
Rg_MAG3|g41159.t1 --------.............-----...---------------.------.-.----..
Rg_MAG3|g41211.t1 --------.............-----...---------------.------.-.----..
Rg_MAG3|g41358.t1 GHQ-----.............-----...YYTKLDLRSGYFKIPiLD----.-.----..
Rg_MAG3|g41542.t1 QYMR---Kg...........lFKSTT...LFCTFDIRNLYTMLP.QEEALN.V.LVEFlh
Rg_MAG3|g41581.t1 --------.............-----...-MCTFDVDALYTNVPaKEAIEI.A.VKDMik
Rg_MAG3|g41613.t1 --------.............-NGSQ...IFSKLDLRSGYFQVP.LA----.-.----..
Rg_MAG3|g41896.t1 --------.............---TT...LFCTADITNLYTMLP.QDESLE.I.LEEFlr
Rg_MAG3|g42146.t1 LLAEKAKR.............N-AQN...Y--------------.------.-.----..
Rg_MAG3|g42240.t1 --------.............-----...---------------.------.-.----..
Rg_MAG3|g42262.t1 --------.............-----...---------------.------.-.----..
Rg_MAG3|g42297.t1 --------.............-----...---------------.----LD.T.LKTFlh
Rg_MAG3|g43027.t1 VLG-----.............-NGYQ...FFSKFDMKSGFWQIP.IE----.-.----..
Rg_MAG3|g43758.t1 --------.............-NIPT...FALYVDYQKAYDRVW.HAALIC.K.LEEM..
Rg_MAG3|g43763.t1 ELSKYNKKg...........lLKSTT...LFCTFDIRNLYTMLP.QEETLD.I.LMTFlh
Rg_MAG3|g43842.t1 --------.............-NIPT...LAVYVDYQKAYDKVW.HKSLVV.K.LNRM..
Rg_MAG3|g43848.t1 --------.............-----...---------------.------.-.----..
Rg_MAG3|g43936.t1 KYNK---Ks...........lLKSTT...LFCTFDIRNLYTMLP.PK----.-.----..
Rg_MAG3|g44079.t1 MIIE----.............-----...---------------.------.-.----..
Rg_MAG3|g44145.t1 --------.............-----...---------------.------.-.----..
Rg_MAG3|g44669.t1 --------.............-----...-------------MW.HPALIS.A.LLKL..
Rg_MAG3|g44704.t1 --------.............-----...---------------.------.-.----..
Rg_MAG3|g44824.t1 --------.............-----...---------------.------.-.----..
Rg_MAG3|g45278.t1 RYAQNQLR............cARRHS...AVILFDIKAAFDSLW.HDGLIS.K.LNDL..
Rg_MAG3|g45325.t1 QAK-----.............-----...FLLTLDLRSGYWQVE.MD----.-.----..
Rg_MAG3|g45337.t1 RL------.............-GGHC...FYAKLDLKSGYFQLPmHE----.-.----..
Rg_MAG3|g45516.t1 KKRDGSIRfl.........vdYRGHC...FYTKLDLKSGYFQLPmHE----.-.----..
Rg_MAG3|g46086.t1 ANI----K.............LNQDE...HLASLDIQDLYTNIP.VNKAID.IiLKRI..
Rg_MAG3|g46468.t1 KYV---LDg...........lFQSTT...KFIVIDVTDLYTMIP.REGAIL.A.LLRFle
Rg_MAG3|g46510.t1 KAT-----.............-----...HFTKFDFKSGYFQVP.LD----.-.----..
Rg_MAG3|g46728.t1 RLEAYTTNg...........yLKPKT...YFCTFDITDLYTMLP.QEESFD.I.LIEF..
Rg_MAG3|g46744.t1 --------.............-----...---------------.------.-.----..
Rg_MAG3|g46964.t1 QYMR---Kg...........lFKSTT...LFCTFDIRNLYTMLP.QEEALN.V.LVEFlh
Rg_MAG3|g47232.t1 EAK-----.............-----...FVSTLDLRSGYWQVE.MD----.-.----..
Rg_MAG3|g47356.t1 --------.............-SSPI...STIFVDFRTAFDQLW.FAGCIG.K.IRCL..
Rg_MAG3|g47369.t1 ELG-----.............-KGYK...YFSRLDLKSGYHQFR.IP----.-.----..
Rg_MAG3|g47519.t1 QEIKNNMT.............ANIPT...LAIYVDYQKAYDKVW.HKGLIV.K.LNRL..
Rg_MAG3|g47583.t1 --------.............-----...---------------.------.-.----..
Rg_MAG3|g47609.t1 KDVE-DGH.............FRPTT...KFVTMDVTDLYTMIP.RQGTLE.A.LVGFcm
Rg_MAG3|g47753.t1 RYAQNQLR............cARRHS...AVILFDIKAAFDSVW.HDGLIY.K.LNDL..
Rg_MAG3|g47795.t1 YEW-STTN.............LRKET...LLCTIDVVDLEYSLE.CPFKNV.L.GRNVlh
Rg_MAG3|g47803.t1 EAK-----.............-----...FISTLDLHSGYWQVE.MD----.-.----..
Rg_MAG3|g47928.t1 RYL-----.............-TSTT...SFITMDVSDIYTMIP.QEGGIK.A.IRKLme
Rg_MAG3|g48002.t1 --------.............-----...---------------.------.-.----..
Rg_MAG3|g48058.t1 VLG-----.............-NGYQ...FFSKFDMKSGFWQIP.IE----.-.----..
Rg_MAG3|g48285.t1 --------.............-----...---------------.------.-.----..
Rg_MAG3|g48451.t1 ELDKYAKRg...........lLKSST...LFCTFDIRNLYTMLP.QQEALN.I.LVEFlh
Rg_MAG3|g48638.t1 --------.............-----...-------ATLYTNVP.LDETIE.I.ILKIly
Rg_MAG3|g48796.t1 EQVSSLMA.............NSSPV...ATIFVDFKAAFDQLW.FEGCIG.K.LKRL..
Rg_MAG3|g48830.t1 QYMR---Kg...........lFKSTT...LFCTFDIRNLYTMLP.QEEALD.I.LVEFlh
Rg_MAG3|g48831.t1 HLK--RFQ.............TTSEM...NIYTFDIVDLYTMIPqKESVLV.V.CEFLgr
Rg_MAG3|g49073.t1 VLG-----.............-NGYQ...LFSKFDMKSGFWQIP.IE----.-.----..
Rg_MAG3|g49416.t1 QYMR---Kg...........lFKSTT...LFCTFDIRNLYTMLP.QEEALN.I.LIEF..
Rg_MAG3|g49565.t1 --------.............-----...---------AFDTIK.HKIIWA.V.LKSY..
Rg_MAG3|g49949.t1 EQW-SARY.............LTSTT...SFITMDVSDLYTMIP.QEGGIK.A.IRKLme
Rg_MAG3|g50317.t1 EAK-----.............-----...FVSTLDLRSGYWQVE.MD----.-.----..
Rg_MAG3|g50444.t1 --------.............LREAK...YISTLDLRSGYWQVE.ID----.-.----..
Rg_MAG3|g50914.t1 VVL-----.............-NGGT...KFSKIDFSEAYLQVE.LD----.-.----..
Rg_MAG3|g50915.t1 SLPKSA--.............--SKY...KMVSFDISSLYTNIP.LNESIE.I.ILKY..
Rg_MAG3|g51049.t1 NYIDQYDR.............LRSTT...NFVTITINNFYHLVP.HHVLLS.T.LLDFfv
Rg_MAG3|g51176.t1 --------.............-----...---------------.------.-.----..
Rg_MAG3|g51595.t1 KLG-----.............-QGYS...YFSKLDLKSGFYQIL.IN----.-.----..
Rg_MAG3|g51757.t1 --------.............----S...LCCTFDIRNLYTMLP.QEEALN.I.LVDFlh
Rg_MAG3|g51760.t1 --------.............-----...---------------.------.-.----..
Rg_MAG3|g51780.t1 --------.............-----...---------------.------.-.----..
Rg_MAG3|g51800.t1 HAK-----.............-----...YFTSMDLCTGLWQIE.LD----.-.----..
Rg_MAG3|g51882.t1 RLETYTTNg...........yLKPKT...YLCTFDITDLYTMLP.QEESLN.I.LIEF..
Rg_MAG3|g51914.t1 EDIYSLMS.............NSAPV...CTVFVDFRAAFDQLW.YLGCIG.K.LHNL..
Rg_MAG3|g52220.t1 -------K.............LNQDE...HLASLDIQDLYTNIP.VNKAIDiT.LKRLde
Rg_MAG3|g52355.t1 YEW-STTN.............LRKET...LLSTIDVVNPYTMIP.QTEGVL.A.IKKMld
Rg_MAG3|g52368.t1 EQLMSYMS.............NSSPV...ATVFVDFKSAFDQLW.FAGCLG.K.LLRM..
Rg_MAG3|g52428.t1 EAK-----.............-----...FVSTLDLRSGYWQLE.MD----.-.----..
Rg_MAG3|g52801.t1 LLA-----.............-----...---------------.------.-.----..
Rg_MAG3|g53107.t1 --------.............-----...---------------.------.-.----..
Rg_MAG3|g53205.t1 --------.............-----...---------------.---TLD.I.LMTFlh
Rg_MAG3|g53579.t1 --G-----.............-GGYK...FFSKLDMKSGFWQIP.IQ----.-.----..
Rg_MAG3|g53809.t1 GSQ-----.............-----...YFTTLDLKAGYWQIP.ID----.-.----..
Rg_MAG3|g53834.t1 --------.............--LTT...LFCTADITNLYTMLP.QDESLE.I.LEEFlr
Rg_MAG3|g53979.t1 --------.............-----...---------------.------.-.----..
Rg_MAG3|g53984.t1 --------.............-----...---------------.------.-.----..
Rg_MAG3|g54063.t1 --------.............-----...---------------.------.-.----..
Rg_MAG3|g54124.t1 --------.............-----...---------------.------.-.----..
Rg_MAG3|g54153.t1 HAQ-----.............-----...FISTLDLRSGYWQVE.ME----.-.----..
Rg_MAG3|g54456.t1 QLHEWSTH............nLHKDT...LLCAIYVVDLYTMIP.QT--EG.V.L---..
Rg_MAG3|g54517.t1 VLG-----.............-NGYQ...FFSKFDIKSGFWQIP.IE----.-.----..
Rg_MAG3|g54742.t1 TNGH----.............LIPKT...YLCSLDITDLYTVLP.QEESLD.I.LIEFl.
Rg_MAG3|g54871.t1 --------.............-----...---------------.------.-.----..
Rg_MAG3|g55047.t1 DAV-----.............-----...YYTKFDFKSGYFQVP.LS----.-.----..
Rg_MAG3|g55092.t1 ELSKYNKKs...........lLKSTT...LFCTFDIRNLYTMLP.QEETLD.I.LMKFlh
Rg_MAG3|g55419.t1 --------.............-----...---------------.------.-.----..
Rg_MAG3|g55571.t1 --------.............-----...--VFVDFRSAFDQLW.FDGCVG.K.RSRL..
Rg_MAG3|g55574.t1 --------.............-----...----MDLKSGFWQIE.LD----.-.----..
Rg_MAG3|g55812.t1 EQISSYMA.............NSSPV...ATVFVDFKSAFDQLW.FEGCLG.K.LISL..
Rg_MAG3|g55968.t1 DAV-----.............-----...YYTKFDFKSGYFQVP.LS----.-.----..
Rg_MAG3|g56144.t1 --------.............-----...---------------.------.-.----..
Rg_MAG3|g56247.t1 ELSKCNKKg...........lLKSTT...LFCTFDNRNLYTMLP.QEETLD.I.LMTFlh
Rg_MAG3|g56299.t1 AAK-----.............-----...YFTSLDLKSGFWQIE.LD----.-.----..
Rg_MAG3|g56351.t1 --------.............-----...---------------.------.-.----..
Rg_MAG3|g56813.t1 QYM---RKg...........lFKSTT...LFCTFDIRNLYTMLP.QEEALD.I.LVEFlh
Rg_MAG3|g56918.t1 DQIGQSLA.............KNTAA...AALFVDFRTAFNQLW.FNGLWL.K.LSNL..
Rg_MAG3|g57149.t1 --------.............-----...---------------.------.-.----..
Rg_MAG3|g57288.t1 --------.............-SSPV...ATVFVDFKSAFDQLW.FEGCLG.K.LISL..
Rg_MAG3|g57555.t1 NNL-----.............-RKET...LLCTIDVVDLYTMIP.QTEGVL.A.IKKMl.
Rg_MAG3|g57594.t1 --------.............-----...---------------.------.-.----..
Rg_MAG3|g57669.t1 GHG-----.............-----...FYTKLDLKSGYFQLP.IQ----.-.----..
Rg_MAG3|g57683.t1 VLG-----.............-NGYQ...FFSKFDMKSGFWQIP.IE----.-.----..
Rg_MAG3|g57880.t1 --------.............-----...----MDLRSGFWQIE.LD----.-.----..
Rg_MAG3|g57969.t1 EAK-----.............-----...FVSTLDLRSGYWQVE.MD----.-.----..
Rg_MAG3|g58074.t1 EQLMSYMS.............NSSPV...ATVFVDFKSAFDQLW.FTGCLG.K.LLRM..
Rg_MAG3|g58174.t1 --------.............-----...---------------.------.-.----..
Rg_MAG3|g58211.t1 --------.............-----...---------------.------.-.----..
Rg_MAG3|g58459.t1 --------.............-----...---------------.------.-.----..
Rg_MAG3|g58561.t1 --------.............-----...---------------.------.-.----..
Rg_MAG3|g58586.t1 --------.............-----...---------------.--EALN.I.LVEFlh
Rg_MAG3|g58637.t1 --------.............-SAPV...CTVFVDFRAAFDQLW.YLGCIG.K.LRNL..
Rg_MAG3|g58792.t1 GHR-----.............-----...FFTKLDLKSGYFQI-.------.-.----..
Rg_MAG3|g58916.t1 --------.............-----...---------------.------.-.----..
Rg_MAG3|g58920.t1 --------.............-----...---------------.------.-.----..
Rg_MAG3|g58941.t1 --------.............-----...--------------P.QEETLD.I.LMEFl.
Rg_MAG3|g59139.t1 TA------.............----T...YFTKFDFKPGYFQVP.LD----.-.----..
Rg_MAG3|g59166.t1 --------.............LIPKT...YLCTFDITDLYTILP.QEESLD.I.LIEFll
Rg_MAG3|g59183.t1 QYV---RNg...........hLKPTT...LFCTADITNLYTMLP.QDESLK.I.LKEF..
Rg_MAG3|g59205.t1 ELSKYNKKg...........lLKSTT...LFCTFDIRNLYTMLP.QEETLD.I.LMTF..
Rg_MAG3|g59265.t1 RLEAYRTNg...........yLKRKT...YFCTFDITDLYTMLP.QEESLD.I.LIEF..
Rg_MAG3|g59424.t1 --------.............-----...---------------.------.-.----..
Rg_MAG3|g59450.t1 --------.............-----...---------------.------.-.----..
Rg_MAG3|g59478.t1 KKLQEWSTv...........nIRQDT...TICTIDVTNLYTMIPqIEGVLS.L.RKML..
Rg_MAG3|g59587.t1 ENLRSLMS.............NSSPI...STIFVDFRTAFDQLW.FAGCIG.K.LRCL..
Rg_MAG3|g59602.t1 RYAQNQPR............cARRLS...AVILFDIKAAFDSAW.HDGLIY.K.LNDL..
Rg_MAG3|g59679.t1 KHP----Ad..........ghITSTT...KFITSDIENLYTMIP.RDGALH.A.LARFci
Rg_MAG3|g59705.t1 --------.............-----...---------------.------.-.----..
Rg_MAG3|g59754.t1 --------.............-----...---------------.------.-.----..
Rg_MAG3|g59789.t1 KQVYEWSTy...........nLRKKT...LLCTIDVVDLYTMIP.QTEGVL.-.----..
Rg_MAG3|g59872.t1 --------.............-----...---------------.------.-.----..
Rg_MAG3|g59894.t1 --------.............-----...---------------.------.-.----..
Rg_MAG3|g60066.t1 QYV---RNg...........hLKPTT...LFCTADITNLYTMLP.QDESLK.I.LK--..
Rg_MAG3|g60229.t1 ----KARE.............YQEEF...YLCFIDYNKALDCVD.HEKFWF.V.LLEM..
Rg_MAG3|g60537.t1 QYV---RNg...........hLKPTT...LFCTADITNLYTMLP.QD----.-.----..
Rg_MAG3|g60628.t1 ELSKYNKKg...........lLKSTT...LFCTFDIRNLYYNVQ.V-----.-.----..
Rg_MAG3|g60826.t1 QYMR---Kg...........lFKSTT...LFCTFDIRNLYT---.------.-.----..
Rg_MAG3|g61309.t1 EDIRSLMS.............NSSPI...STIFVDFRTAFDQLW.FAGCIG.K.LRCL..
Rg_MAG3|g61374.t1 --------.............-----...---------------.------.-.----..
Rg_MAG3|g61486.t1 --------.............-RQET...TFCTIDVTDLYTMVPqIEGVLS.L.RKMLnq
Rg_MAG3|g61601.t1 --------.............-----...---------------.------.-.----..
Rg_MAG3|g61635.t1 DAV-----.............-----...YDTKFDFKSGYFQVP.LS----.-.----..
Rg_MAG3|g61829.t1 EAK-----.............-----...FVSTLNLRSGYWQVE.MD----.-.----..
Rg_MAG3|g61901.t1 AA------.............----K...YFTSLDLKSGFWQIE.LD----.-.----..
Rg_MAG3|g61923.t1 TAT-----.............-----...YFTKFDFKAGYFQVP.LD----.-.----..
Rg_MAG3|g61992.t1 --------.............-----...---------------.------.-.----..
Rg_MAG3|g62330.t1 --------.............-----...---------------.------.-.----..
Rg_MAG3|g63050.t1 --------.............----T...LFCTADITNLYTMLP.QDESLK.I.LKEFll
Rg_MAG3|g63173.t1 --------.............-----...---------------.------.-.----..
Rg_MAG3|g63775.t1 --------.............-----...---------------.------.-.----..
Rg_MAG3|g63815.t1 --------.............-----...---------------.------.-.----..
Rg_MAG3|g63849.t1 --------.............-----...---------------.------.-.----..
Rg_MAG3|g64013.t1 --------.............-----...---------------.------.-.----..
Rg_MAG3|g64225.t1 --------.............-----...---------------.------.-.----..
Rg_MAG3|g64595.t1 --------.............-----...YYSKLDLKSGYFQIP.IK----.-.----..
Rg_MAG3|g64789.t1 QLEQYVRNg...........hLKPTT...LFCTADITNLYTMLP.QDESLK.I.LEEFll
Rg_MAG3|g64970.t1 VLG-----.............-NGYQ...FFSKFDMKSGFWQIP.IE----.-.----..
Rg_MAG3|g65085.t1 --------.............-----...---------------.------.-.----..
Rg_MAG3|g65266.t1 KKLQEWSTv...........nMRQET...TFCTIDVTDLYTMVP.Q-----.-.----..
Rg_MAG3|g65307.t1 --------.............-----...---------------.------.-.----..
Rg_MAG3|g65461.t1 --------.............-----...---------------.-----N.I.LIEFln
Rg_MAG3|g65508.t1 --------.............----E...YYTTIDFKSGYFQVG.LD----.-.----..
Rg_MAG3|g65510.t1 --------.............-----...---------------.------.-.----..
Rg_MAG3|g65537.t1 T-------.............---AT...YFTKFDFKAGYFQAP.LD----.-.----..
Rg_MAG3|g66271.t1 ---EKSRN.............ANKPL...FMLFIDIMKAYDSVD.RALLWN.I.CRHY..
Rg_MAG3|g66295.t1 --------.............-----...---------------.------.-.----..
Rg_MAG3|g66439.t1 --------.............-----...---------------.------.-.----..
Rg_MAG3|g66522.t1 -------K.............LNQDE...HLASLDIQDLYTNIP.VNKAIDiT.LKRLde
Rg_MAG3|g66746.t1 --------.............-----...---------------.----LD.I.LMTFlh
Rg_MAG3|g67244.t1 --------.............-----...---------------.------.-.----..
Rg_MAG3|g67706.t1 --------.............-----...---------------.------.-.----..
Rg_MAG3|g68207.t1 --------.............-----...---------------.------.-.----..
Rg_MAG3|g68251.t1 --------.............-----...---------------.------.-.----..
Rg_MAG3|g68740.t1 --------.............-----...---------------.------.-.----..
Rg_MAG3|g69223.t1 --------.............-----...---------------.------.-.----..
Rg_MAG3|g69649.t1 --------.............--QAE...YYTTIDFKSGYFQVG.LD----.-.----..
Rg_MAG3|g70572.t1 --------.............-----...------MKSGFWQIP.IE----.-.----..
Rg_MAG3|g70709.t1 --------.............-----...---------------.------.-.----..
Rg_MAG3|g71137.t1 --------.............-----...---------------.------.-.----..
Rg_MAG3|g71448.t1 --------.............-----...---------------.------.-.----..
Rg_MAG3|g71543.t1 --------.............-----...---------------.------.-.----..
Rg_MAG3|g72994.t1 --------.............-----...---------------.------.-.----..
Rg_MAG3|g73178.t1 --------.............-----...----MDLRSGFWQIE.LD----.-.----..
Rg_MAG3|g73343.t1 --------.............-----...---------------.------.-.----..
Rg_MAG3|g73429.t1 QAE-----.............-----...YYTTIDFKSGYFQVG.LD----.-.----..
Rg_MAG3|g74445.t1 --------.............-----...---------------.------.-.----..
Rg_MAG3|g75002.t1 --------.............-----...---------------.------.-.----..
Rg_MAG3|g76372.t1 --------.............-SAPV...CTVFVDFRAAFDQLW.YLGCIG.K.LRNL..
Rg_MAG3|g76566.t1 --------.............-----...---------------.------.-.----..
Rg_MAG3|g76748.t1 DAV-----.............-----...YYTKFDFKSGCFQVP.LS----.-.----..
Rg_MAG3|g76806.t1 --------.............-----...---------------.------.-.----..
Rg_MAG3|g77088.t1 --------.............-NIPT...ATIYVDYQKAYDKVW.HKGLIV.K.LNKL..
Rg_MAG3|g77140.t1 QLQ-----.............--HAK...YFSSMDLRSGFWQIE.LD----.-.----..
Rg_MAG3|g77443.t1 --------.............-----...---------------.------.-.----..
Rg_MAG3|g77691.t1 --------.............-----...---------------.------.-.----..
Rg_MAG3|g77776.t1 --------.............-----...---------------.------.-.----..
Rg_MAG3|g78144.t1 --------.............-----...---------------.------.-.----..
Rg_MAG3|g78460.t1 QAK-----.............-----...FVSTLDLRSGYWQVE.MD----.-.----..
Rg_MAG3|g78508.t1 --------.............---AE...YYTTIDFKSGYFQVG.LD----.-.----..
Rg_MAG3|g79199.t1 --------.............-----...---------------.------.-.----..
Rg_MAG3|g79450.t1 --------.............-----...---------------.------.-.----..
Rg_MAG3|g79457.t1 --------.............-----...---------------.------.-.----..
Rg_MAG3|g80167.t1 QAK-----.............-----...FLLTLDLRSGYWQ--.------.-.----..
Rg_MAG3|g80455.t1 VLG-----.............-NGYQ...LFSKFDMKSGFWQIP.IE----.-.----..
Rg_MAG3|g80474.t1 --------.............-----...---------------.------.-.----..
Rg_MAG3|g81524.t1 --------.............-----...---------------.------.-.----..
Rg_MAG3|g81765.t1 --------.............-----...---------------.------.-.----..
Rg_MAG3|g81766.t1 --------.............-----...-------------IP.RHGAIA.A.LQKFls
Rg_MAG3|g81914.t1 --------.............-----...---------------.------.-.----..
Rg_MAG3|g82058.t1 --------.............-----...---------------.------.-.----..
Rg_MAG3|g82185.t1 --------.............-----...---------------.------.-.----..
Rg_MAG3|g82315.t1 --------.............-----...------MKSGFWQIP.IE----.-.----..
Rg_MAG3|g82870.t1 --------.............-----...---------------.------.-.----..
Rg_MAG3|g83534.t1 --------.............---TT...LFCTFDIRNLYTMLP.QEETLD.I.LMTFlh
Rg_MAG3|g83593.t1 TAT-----.............-----...YFTKFDFKAGYFQVP.LD----.-.----..
Rg_MAG3|g84058.t1 --------.............-----...---------------.------.-.----..
Rg_MAG3|g84872.t1 --------.............-----...---------------.------.-.----..
Rg_MAG3|g84947.t1 --------.............-----...---------------.------.-.----..
Rg_MAG3|g85323.t1 --------.............-----...---------------.------.-.----..
Rg_MAG3|g85523.t1 TAT-----.............-----...YFTKFDFKAGYFQVP.LDKL--.-.----..
Rg_MAG3|g85689.t1 --------.............-----...---------------.------.-.----..
Rg_MAG3|g85692.t1 --------.............-----...---------------.------.-.----..
Rg_MAG3|g85808.t1 --------.............-----...---------------.------.-.----..
Rg_MAG3|g85924.t1 --------.............-----...---------------.------.-.----..
Rg_MAG3|g86068.t1 --------.............-----...---------------.------.-.----..
Rg_MAG3|g86675.t1 --------.............-----...---------------.------.-.----..
                                                                              

AI1M_Yeast        ...................................ISDKGF..IDLV.-YKL...LRA-G
Athena_Av         .................................hqCTHSNG.iSIDT.IIEL...ARMVL
Athena_Hc         ...................................------..----.----...-----
Athena_Pr         ...................................------..----.----...-----
AthenaL2_Av       l...............................nlkQI----..DGQK.IEVI...IR-LA
AthenaL3_Av       ..................................dYLQLKE.iKGLK.IEAI...IRLA-
AthenaM_Av        ..................................eEHNLKQ..IDGI.KKEI...ILALT
AthenaO_Av        ifh...........................idqiqEVKTST..ILLL.----...--ARY
BEL_Drome         ...................................-----P.hTN-F.QRIV...WR---
Cer1_Caeel        ...................................-----E.kSKEI.TAFA...I----
Cercyon_Sm        ................................tndENLAKY.tKL-Q.SQSL...LELMD
COB3_Marpo        ...................................IQDNRL..ESTL.-NQM...WNAK-
COI1_Podan        ...................................FQDQRF..IDLY.-WKM...VKA-G
Copia_Drome       ...................................-----E.eIYMR.LPQG...I----
CRE1_Crifa        ...................................YAEQRL.kPIWG.VVKV...ALGGP
CRE2_Crifa        ...................................QPELRF..AFGV.-VNL...SLGAA
CZAR_Tcruzi       ...................................---TAW.sPLWR.VTRL...LLGTE
DIRS1_Dictyo      ...................................-----P.qYRDL.FRFV...W----
Doc_Drome         ...................................LPQNTH..KLLK.-SYL...YNRVF
dpol_DHBV         ...................................-----P.aSSSR.LAVS...D----
dpol_HBV          n..............................hqygTLPNLH.dSCSR.NLYV...SLMLL
DRE_Dictyo        ...................................KLPLKM..VLTI.-MNL...LNESE
EC67_Ecoli        ...................................LSNQDF.lLNPV.VATT...LAKA-
EC86_Ecoli        ...................................FHSLGY..NRLI.-SSV...LTKI-
EC107_Ecoli       ...................................FRQAQL..PRNV.-VTM...L----
GilM_Giain        ...................................GVVQPT..VAYI.ES--...FL-AA
Gypsy_Drome       ...................................-----E.hDREK.TSFS...V----
Hebe1_Av          ...................................RLPC-F..IINY.LISF...LSNRT
Hebe2_Av          ...................................RLPRYM..VRYL.-ISF...LQNRT
Hebe7_Av          ...................................RLPC-F..IINY.LISF...LSNRT
Hebe8_Av          ...................................RLPCFI..INYL.-ISF...LSNRT
Hebe10_Av         ...................................RLPC-F..IINY.LISF...LSNR-
I_Drote           ...................................KTGPKI..INYI.QNFM...INR--
Jockey_Drome      ...................................FPPQ-L..YL-V.VKSF...LEERT
Juno1_Av          ...................................-----A.rDRPK.TAFS...T----
Juno2_Av          ...................................----KA..DRPK.TAFS...T----
Juno3_Av          ...................................-----E.sDKPK.TAFV...TRDML
Juno4_Av          ...................................-----A.rDRPK.TAFS...T----
Juno4a_Av         ...................................-----E.kDKQK.TAFV...TSEG-
Juno4b_Av         ...................................-----E.qDKKK.TAFV...TSDG-
Lian_Aedae        ...................................GLPTMI..TNWI.-HQM...LKNRH
LINE1_Human       ...................................GIDGTY..LKII.-RAI...YDKPT
LINE1_Wolf        ...................................GIEGTF..LD-I.LKAI...YEKPT
LtrA_Lacla        ...................................IKDMKM..SQLI.-YKF...LKA-G
Mag_Av            ...................................---NDS..KKLV.---V...I----
Maui_Takru        ..................................iGIKGTA..LDWF.-RSY...LSDRY
Mdg3_Drome        ...................................----KE..SIKY.TSFV...T----
Micropia_Drome    ...................................-----E.aSKPY.TAFV...TREG-
MX65_Myxxa        ...................................GYGYPV..AATL.-AVL...MTESE
Neptune_Fr        .................................ypDPKRPD.eELLQ.LLEI...N-LSR
NeSL_Caeel        ...................................GFPQMV..VDVV.KDMY...QG--A
orf2_Calot        ...................................---PTM..RRQI.-KAW...LKA-G
Pao_Bmori         ...................................-----P.eDKDA.LRYL...WR-KD
Pat_Panre         ...................................-----S.eLIYL.-AFR...W----
Penelope1_Av      e...............................prkIIDVPF..DREQ.MKKL...LELS-
Penelope1a_Av     k...............................pnkLIDAPF..NKEQ.-MEI...LLNL-
Penelope2_Av      ...................................HKSKTL.nNTPF.NKFE...LTKLL
Penelope2a_Av     ................................dkkKQDKKF..TKLT.-GKD...LKHLF
Penelope3_Av      glqhtcty.................sdkkrddwcnKCKNRF.eMKYL.LETS...TKE--
Penelope3a_Av     sfcdckivkt............nkrkrkkkikcknCIDKEN..LKWL.LEVS...TAQ--
Penelope3b_Av     pehtciys.................kdmkreewcnNCKQRY.eLKWL.LDTA...TKE--
Penelope5a_Av     ptcpsv....................cannsrnqlCENCRK..RTDF.-AAL...LRVAT
Penelope_Dv       .................................leEHTN-I..PKQL.FMDI...VRFCI
pol_BAEVM         ...................................-----P.qSQEL.FAFE...WKDPE
pol_CERV          ...................................-----K.eSQLL.TAFT...C----
pol_HTLV2         ...................................-----K.qYQPY.FAFT...IPQPC
Poseidon_Tn       d..............................knlqERTT-L.sPA-Q.ICTM...LDLCL
pseudo_Shark      .................................raDQ-SPS.t--DT.LIRL...AELVL
R1_Dromr          ...................................GAPKSF..VDYV.-RRW...YSGGG
R2_Drome          ...................................GAPKGF..VDYV.QNTY...EGGGT
R4_Av             pk.............................alatFIKKLI..CKWK.VRYE...A----
R9_4_Av           ...................................GAPSLL..VKLI.-MDQ...YTNIN
R9_Av             ...................................GAPSLL..VKLI.-MDQ...YTNVN
R9a_Av            ...................................RAPPSF..IELV.RNQY...IDSCT
RTE1_Av           ...................................GVETKI..ITLL.-QNI...YET-S
RTE2_Av           ...................................GITDKL..VNLL.-KML...YKDSI
RTE3_Av           ...................................DIDGKD..LRLI.RNLY...WDQKA
RTE4_Av           ...................................GVPTKM..VNAI.QA-I...YHNSQ
RTE_BovB_Av       ...................................GVPKHL..IILM.-KNL...YTNQ-
SART1_Bommo       ...................................RVPTGL..RNLI.-EDY...LAGRA
SLACS_Trybg       ...................................YGDSTW.sPLWR.LVSL...LLGTT
Soliton1_Av       ...................................KCPIYL..IAWL.-RHY...LKERK
Soliton2_Av       ...................................GIPLGI..LKLL.LA-W...LSNRR
Soliton3_Av       ...................................RMPIEL..LTMI.-ESW...LRNRQ
Soliton4_Av       ...................................GMPKEL..LKIV.-LCW...LENRK
Soliton5_Av       ...................................EIPLEL..LK-I.LGNW...LTNRN
Soliton6_Av       ...................................DFPLPL..LRWI.FA-W...LTGR-
Soliton6a_Av      ...................................EMPLQL..IKWI.-ASW...LKGR-
Soliton6b_Av      ...................................NMPLPL..VKWI.-YHW...LQNR-
Soliton7_Av       ...................................GIPKDY..LSWI.-YSW...LAGRR
Soliton8_Av       ...................................GIPNSY..VLWI.-DAW...LSGRR
Soliton9a_Av      ...................................GIPSSY..LNWI.-DVW...LRNRK
Soliton9b_Av      ...................................GIPTAY..LNWI.-DVW...LRNRK
Ta11_Arath        ...................................GFAQKW..VDWI.-IFC...ISSVS
Tad1_Neuro        ...................................QLPTWI..IRWV.-ASF...VAGR-
TelKA1_Av         ...................................-----E.kSREK.TAFI...T----
TelKA1a_Av        ...................................-----K.nSKEK.TAFV...TH---
TelKA2_Av         ...................................-----P.eSQAM.TAFI...S----
TelKA3a_Av        ...................................----NE..SKPL.TAFV...T----
TelKA3b_Av        ...................................----QE..SKPL.TAFV...T----
TelKA4_Av         ...................................-----P.sSRDK.TAFT...C----
TERT1_Calb        d...............................ktkTIAL-Q..KGNI.LEVC...RSQIY
TERT_Giain        q..............................pnsmLCPMHA..RIYK.REDI...IKML-
TERT_Ratno        l..............................rnsvVIEQSI..SMNE.SSSS...LFDFF
TERT_Schpo        t..............................lfvdFVDYWT..KSS-.SE-I...FKMLK
Tf2_Schpo         ...................................-----K.gDEHK.LAFR...C----
Tnt1_Tobac        ...................................-----E.eIYME.QPEG...F----
TRAS1_Bommo       ...................................KCPEYL..RRVI.-SSY...LSDR-
TRS1_Trybr        ...................................KVSPHI..VKWC.-VSF...LSNR-
Tx1_Av            ...................................GFTSNI..INWI.-KLL...YGNG-
Ty3_Caeel         ...................................-----E.kSKEI.TAFA...I----
Ty3_Yeast         ...................................-----P.kDRYK.TAFV...T----
Vesta1a_Av        ...................................-----E..DKAK.TAFV...TS---
Vesta1b_Av        ...................................-----A..DKAK.TAFV...T----
Vesta2_Av         ...................................----EE..DKHK.TAFI...TAD--
Vesta3_Av         ...................................-----P.gDRAK.TAFI...T----
Vesta4a_Av        ...................................-----P.vDRAK.TAFL...VS---
Vesta4b_Av        ...................................---Q-Q..DREK.TAFV...VS---
Vesta5_Av         ...................................-----E.dDKHK.TAFI...TT---
Vesta6a_Av        ...................................-----Q..DKDK.TAFV...T----
Vesta6b_Av        ...................................-----S..DIPK.TAII...TQ---
Vesta6c_Av        ...................................-----A..DKEK.TAFV...T----
Vesta7_Av         ...................................-----G..DKDR.TTFT...T----
Vesta_Pr          ...................................-----A..DKAK.TAFT...T----
YM40_Marpo        ...................................VKDQRL..LALY.-WKL...VRA-G
Zepp_Chlvu        ...................................GFGPGV..QRWV.-HIL...HSGTT
Rg_MAG3|g258.t1   ...................................------..----.----...-----
Rg_MAG3|g338.t1   ...................................-----A..DKKK.TAFV...TQD--
Rg_MAG3|g712.t1   ...................................GIPLGL..LKLI.-ISW...LNDRR
Rg_MAG3|g822.t1   ...................................-----E.rDKPK.TAFV...TRD--
Rg_MAG3|g903.t1   ehh...........................yekvqGIPIRV..ILQL.AHLV...LKE--
Rg_MAG3|g1359.t1  ...................................------..----.----...-----
Rg_MAG3|g1492.t1  ...................................----PQ..DKHK.TAFI...TP---
Rg_MAG3|g1814.t1  ...................................------..----.----...-----
Rg_MAG3|g1906.t1  ...................................EMPLPL..IKWI.-SSW...LNNR-
Rg_MAG3|g1908.t1  ...................................GLTTKI..VRLL.-QLL...YKDSK
Rg_MAG3|g2013.t1  yg............................ykkvcGLAINT..IKDL.FLHV...LENS-
Rg_MAG3|g2137.t1  ...................................GIPHGL..LKFF.-LSW...LNDRQ
Rg_MAG3|g2318.t1  qyv...........................gervqGISIKT..IQKL.AEIV...LKE-N
Rg_MAG3|g2486.t1  ...................................------..----.----...-----
Rg_MAG3|g2591.t1  ...................................------..----.----...-----
Rg_MAG3|g2876.t1  eyh...........................yekvqGISIQV..ILQL.AHIV...LKE--
Rg_MAG3|g2907.t1  ...................................------..----.----...-----
Rg_MAG3|g3002.t1  ...................................------..DDHI.EKTA...F----
Rg_MAG3|g3021.t1  vhg...........................ytkvkGIPPET..IRLL.-ASI...F----
Rg_MAG3|g3032.t1  ...................................------..----.----...-----
Rg_MAG3|g3143.t1  ...................................DFPVSL..LRWI.F---...-----
Rg_MAG3|g3199.t1  ...................................HCPYAY..LFWM.-VNY...FKDR-
Rg_MAG3|g3367.t1  ...................................NCPYAY..LFWI.-INY...FKDR-
Rg_MAG3|g3456.t1  ...................................NIPFTL..LKTI.-WFW...LSMRE
Rg_MAG3|g3914.t1  ...................................RIPVGL..LKLI.-ILW...FNDRR
Rg_MAG3|g4267.t1  ...................................GIPIAF..VNWI.-RAW...LSDR-
Rg_MAG3|g4412.t1  ...................................----NS..DKEK.TAFV...T----
Rg_MAG3|g4648.t1  ...................................HCPYAY..LFWI.-VNY...FQDRI
Rg_MAG3|g4662.t1  ayg...........................yrkvkGISTDT..IKNL.-PSI...V----
Rg_MAG3|g4811.t1  ...................................RLLKYI..INYL.-TSF...LKNRT
Rg_MAG3|g4814.t1  ...................................----EQ..DQKK.TAFV...TTDA-
Rg_MAG3|g4886.t1  ...................................------..----.----...-----
Rg_MAG3|g4977.t1  ...................................----PH..DRPK.TAFS...TR---
Rg_MAG3|g5028.t1  ...................................RLPQYL..IRFV.-ISF...LDHRT
Rg_MAG3|g5381.t1  ...................................------..----.----...-----
Rg_MAG3|g5449.t1  ...................................----KN..SREK.TAFV...TH---
Rg_MAG3|g5489.t1  ...................................----DD..SKEL.---L...V----
Rg_MAG3|g5983.t1  lnnit......................ikdnhplpNMEQTI.qQIPI.-EEE...DRHK-
Rg_MAG3|g5993.t1  ...................................------..VKYR.FKTA...-----
Rg_MAG3|g6194.t1  ...................................----QN..DKEK.TAFI...T----
Rg_MAG3|g6278.t1  ...................................------..----.----...-----
Rg_MAG3|g6291.t1  ...................................GLPKAY..LRWI.-NTW...LRGRR
Rg_MAG3|g6378.t1  ...................................GISEKL..VNLL.-KML...YKNSK
Rg_MAG3|g6440.t1  ...................................------..VTLL.-QKI...YEKA-
Rg_MAG3|g6914.t1  ...................................GIPTAY..INWI.-RAW...LYGR-
Rg_MAG3|g7171.t1  ahg...........................yrkvkGISIDT..IKKL.-ASI...ILK-D
Rg_MAG3|g7265.t1  ...................................------..----.----...-----
Rg_MAG3|g7361.t1  ...................................-----T..DKEK.TAFT...TQDG-
Rg_MAG3|g7851.t1  ...................................GMQVEL..LKII.-ASW...LTDRQ
Rg_MAG3|g7893.t1  rh.............................lkrsKIGT--..-LSI.-DDL...MKMA-
Rg_MAG3|g7942.t1  ...................................------..----.----...-----
Rg_MAG3|g8054.t1  kha..........................telkfgNLTVNT.iIRLV.-CLV...L-D-T
Rg_MAG3|g8163.t1  sk............................kldnsPFTKTD..IKEL.LILA...LKN--
Rg_MAG3|g8210.t1  ...................................RLSKYI..TNYL.-TSF...LKNRT
Rg_MAG3|g8486.t1  ...................................----KA..DRPK.TAFS...TR---
Rg_MAG3|g8651.t1  ...................................GISEKL..VNLL.-KML...YKDSI
Rg_MAG3|g8667.t1  ...................................----NA..DKEK.TAFV...T----
Rg_MAG3|g8720.t1  ...................................----PK..SQAL.TAFI...S----
Rg_MAG3|g8859.t1  ..................................kFAPKKA..YDSA.-GTW...LQNR-
Rg_MAG3|g8883.t1  ...................................-----L..LKLI.-ESW...LNDRR
Rg_MAG3|g8990.t1  ensy........................dgkigslRIDS-I..MKLA.-RLV...LDN--
Rg_MAG3|g9015.t1  ky.............................sknrKIGNLS..I---.-DTI...LR-LS
Rg_MAG3|g9187.t1  thd...........................khrvqGMDIAT..IREL.ARIV...IEE-N
Rg_MAG3|g9401.t1  ...................................----PA..DKEK.TAFV...T----
Rg_MAG3|g9478.t1  ..................................dQLKLKQ.vGKLK.VETI...IRLS-
Rg_MAG3|g9556.t1  ...................................----NE..ERNK.TAFI...THD--
Rg_MAG3|g9737.t1  ahg...........................yrkakGINIDT..IKKL.-ASI...ILKDN
Rg_MAG3|g9739.t1  ...................................------..----.----...-----
Rg_MAG3|g9842.t1  .................................ylKIKQ-I..GGLK.IETI...IRLS-
Rg_MAG3|g9909.t1  ...................................------..----.----...----Q
Rg_MAG3|g10055.t1 vhg...........................yrkvkGISIDT..IKKL.-ASI...V----
Rg_MAG3|g10060.t1 ...................................------..----.----...-----
Rg_MAG3|g10071.t1 qfg...........................hrhvkNMSIEG..IGHL.ARII...LTE--
Rg_MAG3|g10143.t1 ...................................----KR..DRSK.TAFS...TRD--
Rg_MAG3|g10207.t1 ...................................----EE..DRPK.TAFS...TR---
Rg_MAG3|g10224.t1 ylq...........................lkqsgGPRIET..IIRL.SRFV...MKN--
Rg_MAG3|g10271.t1 ...................................------..----.----...-----
Rg_MAG3|g10369.t1 ...................................GIPKSF..LNWI.-EAW...LVNRR
Rg_MAG3|g10402.t1 ...................................DCPPAY..LVWM.VNYF...TSR--
Rg_MAG3|g10405.t1 ...................................GVPLAY..LNWI.-EAW...LCNRR
Rg_MAG3|g10480.t1 ...................................NCPNYI..MAWL.-RNY...LTKRS
Rg_MAG3|g10496.t1 qhg...........................yqkvqNIPI--..----.--DI...IRKLA
Rg_MAG3|g10780.t1 ...................................DMPLAL..LKWI.-HSW...LQNRY
Rg_MAG3|g10844.t1 ...................................------..----.----...-----
Rg_MAG3|g11145.t1 ...................................----KS..DRPK.TAFS...TR---
Rg_MAG3|g11279.t1 ..................................dQLKLKQ.vGKLK.VETI...IRLS-
Rg_MAG3|g11280.t1 ..................................dQLKLKQ.vGKLK.VETI...IRLS-
Rg_MAG3|g11354.t1 ...................................------..----.----...-----
Rg_MAG3|g11423.t1 vhg...........................ytkvkGISLDT..IRIL.-AFI...VL-RE
Rg_MAG3|g11432.t1 q...............................kvqNIPINI..----.----...IRKLA
Rg_MAG3|g11576.t1 ...................................------..----.----...-----
Rg_MAG3|g11692.t1 ...................................GMPFNL..LKMT.-NSW...LKDRK
Rg_MAG3|g11758.t1 ...................................------..----.----...-----
Rg_MAG3|g11837.t1 de............................ntprpSMDRKD.fKK-L.LEFA...TKNS-
Rg_MAG3|g11913.t1 ...................................----PQ..DRFK.TAFI...TT---
Rg_MAG3|g11919.t1 ...................................------..----.----...LENS-
Rg_MAG3|g11936.t1 ...................................----EE..DRHK.TAFI...T----
Rg_MAG3|g12122.t1 ...................................GYPSEF..IEII.-KNE...YKNSY
Rg_MAG3|g12132.t1 ...................................------..----.----...-----
Rg_MAG3|g12135.t1 vhg...........................ytkvkGISLDT..IRIL.-AAI...VLQE-
Rg_MAG3|g12424.t1 ...................................------..----.----...-----
Rg_MAG3|g12480.t1 ...................................----EA..DKHK.TAFI...T----
Rg_MAG3|g12521.t1 kh.............................stnkRIGTFT..VDHI.----...MKMA-
Rg_MAG3|g12590.t1 ahg...........................yrkvkGISIDT..IKKL.-ASI...ILK-D
Rg_MAG3|g12695.t1 ...................................RLPKYI..TNYL.-TSF...LKNRT
Rg_MAG3|g12697.t1 ...................................------..RKLA.-LIV...IKE--
Rg_MAG3|g12744.t1 ...................................------..----.----...-----
Rg_MAG3|g12797.t1 ...................................NIPEGL..LKLI.-ISW...LNDRC
Rg_MAG3|g13031.t1 ...................................GMPFNL..LKMT.-CSW...LKDRK
Rg_MAG3|g13140.t1 ...................................------..-THI.TEQT...ATE--
Rg_MAG3|g13386.t1 ...................................------..---L.LKHI...YEKA-
Rg_MAG3|g13659.t1 ...................................YPVCST..NCLQ.LSKT...TSK--
Rg_MAG3|g13664.t1 ..................................dQLKLKE.iGKLK.IETI...IRLS-
Rg_MAG3|g13678.t1 ...................................------..----.----...-----
Rg_MAG3|g13762.t1 ...................................GYQK--..IQNI.PIDI...IRKLA
Rg_MAG3|g14054.t1 ...................................DCPLPI..IRWI.-FSW...LQER-
Rg_MAG3|g14077.t1 ...................................RLPKYI..INYL.-TSF...LKNRT
Rg_MAG3|g14163.t1 ...................................-----K..EDRI.----...-----
Rg_MAG3|g14240.t1 ...................................----EV..DKEK.TTFV...TQD--
Rg_MAG3|g14298.t1 ...................................------..----.----...-----
Rg_MAG3|g14379.t1 ...................................GIPPSY..LNWI.-QAW...LVNRR
Rg_MAG3|g14439.t1 kh.............................nknlKFKDTE..LKEL.FNYC...TK--Y
Rg_MAG3|g14500.t1 ..................................dCLKIKP.iGGLK.IETI...IRLS-
Rg_MAG3|g14547.t1 rhf..........................kqnrigT---FT..IDHI.-MKM...A----
Rg_MAG3|g14658.t1 ...................................----PD..SRDK.TAFI...TH---
Rg_MAG3|g14677.t1 ...................................----EE..DRHK.TAFI...TT---
Rg_MAG3|g14771.t1 ...................................GVSKHL..IILM.-KNL...YTNQQ
Rg_MAG3|g14840.t1 td............................pkirpYIPEHY.fRKLL.-KFA...TTG--
Rg_MAG3|g15039.t1 ...................................GIPRDY..LRWI.-NTW...LTGRR
Rg_MAG3|g15093.t1 .................................khSINKRI.gTFTV.-DHI...MKMA-
Rg_MAG3|g15105.t1 ...................................------..----.----...-----
Rg_MAG3|g15123.t1 ...................................------..----.--II...LKD--
Rg_MAG3|g15172.t1 qhg...........................yekvqN-----..---I.PIDI...IRKLA
Rg_MAG3|g15196.t1 kya..........................enrrihGVTIDA..ITRL.-ARL...VLDT-
Rg_MAG3|g15218.t1 k..............................ysknRKNGNL..SIER.ILQL...TRM--
Rg_MAG3|g15251.t1 ...................................GIPSSF..LNWI.-EAW...LINR-
Rg_MAG3|g15316.t1 ...................................GIPTAY..VNWI.-RAW...LYGR-
Rg_MAG3|g15329.t1 k...............................rssPPPIPF..NRSQ.LKQL...LEL--
Rg_MAG3|g15414.t1 ...................................----EA..DKEK.TAFV...TQD--
Rg_MAG3|g15507.t1 gpehycpk................fikvksdwcskCLNRHN..MKIL.LDIA...TSD--
Rg_MAG3|g15530.t1 ...................................----PK..DRPK.TAFS...TR---
Rg_MAG3|g15584.t1 ...................................----KE..DRAK.TAFS...TR---
Rg_MAG3|g15724.t1 ...................................-----K..EDWAkTAFS...T----
Rg_MAG3|g15747.t1 ...................................------..----.----...-----
Rg_MAG3|g15828.t1 ng............................hkkvrGLSINT..IKTL.FLHV...LEN--
Rg_MAG3|g15999.t1 ...................................------..----.----...-----
Rg_MAG3|g16062.t1 ...................................GYQK--..VQNI.PIDI...IRKLA
Rg_MAG3|g16175.t1 ...................................------..----.-KLL...YKNSK
Rg_MAG3|g16357.t1 khs..........................kqgkigTFTIDH..VMRM.-ARL...ILDT-
Rg_MAG3|g16502.t1 ...................................ECPSHI..IAWL.-RKY...LSGRS
Rg_MAG3|g16540.t1 ...................................----KD..SKEK.TAFI...T----
Rg_MAG3|g16592.t1 ...................................NCPPAY..LAWI.VNYF...T-GR-
Rg_MAG3|g16680.t1 ...................................------..----.----...-----
Rg_MAG3|g16866.t1 vhh...........................ceivnGISIDT..IVEL.-ARI...VLQAN
Rg_MAG3|g17008.t1 gpthtcsf.................selkradwcsKCQHRY.eLKWL.LDIS...TKD--
Rg_MAG3|g17033.t1 sdpallet.................aaknvymsivECKKFI..IEAL.-EII...LDN--
Rg_MAG3|g17074.t1 ...................................------..----.----...-----
Rg_MAG3|g17082.t1 ...................................------..----.----...-----
Rg_MAG3|g17128.t1 ...................................------..----.----...LLDRR
Rg_MAG3|g17139.t1 ...................................EIPTAF..VNWI.-RAW...LSDRK
Rg_MAG3|g17249.t1 ...................................RLPSYL..IRYI.-VSF...LDNRT
Rg_MAG3|g17313.t1 ...................................------..----.----...-----
Rg_MAG3|g17361.t1 .................................ylKIKQ-I..DGLK.IETI...IRLS-
Rg_MAG3|g17393.t1 ...................................GLTEKT..VQML.-KLV...YKNT-
Rg_MAG3|g17440.t1 ...................................GISEKL..VNLL.-KML...YTNSK
Rg_MAG3|g17473.t1 ...................................GCPSEF..IEII.-KNE...YKNSY
Rg_MAG3|g17496.t1 ..................................dQLKLKQ.vGKLK.VETI...IRLS-
Rg_MAG3|g17529.t1 ...................................GFGNNF..VNMI.-KLL...YTNS-
Rg_MAG3|g17626.t1 ...................................-----E.gDKEK.TAFV...I----
Rg_MAG3|g17687.t1 ...................................------..----.----...-----
Rg_MAG3|g17709.t1 ...................................DFPLPL..LRWI.-FSW...LKDR-
Rg_MAG3|g17879.t1 ...................................GIPPAY..LNWI.-YAW...LLDRR
Rg_MAG3|g17961.t1 qyg...........................yqkvqNIPIDI..IRKL.ALSV...IKE--
Rg_MAG3|g18020.t1 ..................................lNKH---..----.----...-----
Rg_MAG3|g18021.t1 ...................................------..----.----...-----
Rg_MAG3|g18035.t1 rfn...........................hthvrGMSINA..IESL.ARIV...LTE--
Rg_MAG3|g18043.t1 ...................................------..IKKL.-ASI...ILK-D
Rg_MAG3|g18140.t1 k...............................rpnKPDTLL..TRQQ.TQQL...LHQ--
Rg_MAG3|g18290.t1 ...................................-----Q..IRS-.----...TKNS-
Rg_MAG3|g18429.t1 ...................................---ESL..DILI.-EFL...LQHGH
Rg_MAG3|g18472.t1 iq.............................pippIMKRDD..MKEL.LIFA...TKN--
Rg_MAG3|g18578.t1 ...................................-IDC-I..--MK.LARL...VLDS-
Rg_MAG3|g18680.t1 ...................................----DQ..DKKK.TAFI...T----
Rg_MAG3|g18918.t1 ...................................-----S..DKEK.TAFV...T----
Rg_MAG3|g18993.t1 khs..........................keyemaNLNVNT..IIRL.-ACL...VLET-
Rg_MAG3|g19112.t1 ...................................------..----.----...-----
Rg_MAG3|g19235.t1 ...................................-----D..DKHK.TAFI...T----
Rg_MAG3|g19337.t1 ahg...........................yrkvkGISIDT..IKRL.-ASI...ILQD-
Rg_MAG3|g19344.t1 ...................................RFPTYI..IKYL.-ISF...LESRT
Rg_MAG3|g19553.t1 ...................................-----T..DKEK.TAFI...TQDG-
Rg_MAG3|g19585.t1 .................................ylK--LKQ.iDGLR.IETI...IRLS-
Rg_MAG3|g19590.t1 ...................................------..----.----...-----
Rg_MAG3|g19855.t1 ...................................-----S..DKEK.TAFV...T----
Rg_MAG3|g19874.t1 ...................................------..----.----...-----
Rg_MAG3|g19878.t1 ...................................-----L..LKLI.-VLW...LNDRR
Rg_MAG3|g19978.t1 ...................................------..----.----...-----
Rg_MAG3|g20199.t1 ...................................----KE..DRPK.TAFS...TR---
Rg_MAG3|g20201.t1 ry.............................lpnkRIGTLS..INDI.-MRM...ARLVL
Rg_MAG3|g20225.t1 ...................................----EE..SRPK.TAFV...TH---
Rg_MAG3|g20299.t1 ...................................------..----.----...-----
Rg_MAG3|g20319.t1 kytk........................ngkigpfT-----..----.-IDM...ILKMA
Rg_MAG3|g20341.t1 ...................................------..----.----...-----
Rg_MAG3|g20406.t1 ..................................dQLKLKQ.vGKLK.VETI...IRLS-
Rg_MAG3|g20435.t1 ...................................------..----.----...LKNRT
Rg_MAG3|g20499.t1 ...................................-----S..DIPK.TAII...TQ---
Rg_MAG3|g20573.t1 vhg...........................ytkvkGIPLEK..IRLL.-ASI...VLK-E
Rg_MAG3|g20626.t1 ...................................------..----.----...-----
Rg_MAG3|g20667.t1 ...................................-----S..DKEK.TTFV...T----
Rg_MAG3|g20819.t1 ...................................------..----.----...-----
Rg_MAG3|g20825.t1 vhg...........................yrkvkGISIDT..IKKL.-ASI...ILK-D
Rg_MAG3|g20858.t1 ...................................DTPMTF..LH--.---I...HDNV-
Rg_MAG3|g20878.t1 ...................................------..----.----...-----
Rg_MAG3|g21041.t1 ...................................ECPSHL..IAWL.-RKY...LSGRS
Rg_MAG3|g21079.t1 ...................................----KE..DRPK.TALS...T----
Rg_MAG3|g21288.t1 ...................................KIPLEL..LKLI.-INW...LINRK
Rg_MAG3|g21581.t1 tsn...........................ikqidGVKKEI..ILAL.ARFV...MTN--
Rg_MAG3|g21746.t1 ...................................------..----.----...-----
Rg_MAG3|g21802.t1 ...................................------..----.----...-----
Rg_MAG3|g21813.t1 ...................................GFGSNY..INWI.-KLL...YLNA-
Rg_MAG3|g21835.t1 ...................................EMPIPL..LKWI.-SQW...LNGR-
Rg_MAG3|g21872.t1 ..................................nQLKLKE.vGKLK.VETI...IRLS-
Rg_MAG3|g22019.t1 ...................................NCPTPY..LLWI.-TNY...FKDR-
Rg_MAG3|g22265.t1 rfn...........................qthvkG-----..---M.TINA...IESLA
Rg_MAG3|g22338.t1 ..................................dQLKLKQ.vGKLK.VETI...IRLS-
Rg_MAG3|g22579.t1 ...................................RLPKCI..INYL.-TSF...LKDRT
Rg_MAG3|g22666.t1 lh............................lkqigGLKIET..IIRL.SRFV...MKN--
Rg_MAG3|g22722.t1 en.............................syqgKIGSLQ..I---.-DSI...MKL-A
Rg_MAG3|g22775.t1 ...................................TCPTPY..LLWI.-TNY...FKDR-
Rg_MAG3|g22891.t1 ...................................DMPLDL..HRWI.-YGW...LQNR-
Rg_MAG3|g23013.t1 ...................................------..----.----...-----
Rg_MAG3|g23174.t1 ...................................NCPASY..LVWI.-AHY...FSDR-
Rg_MAG3|g23589.t1 ...................................RLPKYI..INYL.-TSF...LNNQ-
Rg_MAG3|g23658.t1 ...................................----DT..SKEL.----...L----
Rg_MAG3|g23680.t1 ehh...........................yeklqGIPIRV..ILQL.AYLV...LKE--
Rg_MAG3|g23687.t1 ...................................------..----.----...-----
Rg_MAG3|g23690.t1 ...................................GLSDKM..IKLL.----...YEDVK
Rg_MAG3|g23882.t1 asn...........................ikqidGVKKEI..ILAL.ARFV...MTN--
Rg_MAG3|g23942.t1 ehh...........................yekvqSIPIRI..ILQL.-AHL...VLNDT
Rg_MAG3|g23956.t1 ...................................------..----.----...-----
Rg_MAG3|g23994.t1 .................................ylQ-LKQI..DGLK.IETI...IRLS-
Rg_MAG3|g24022.t1 rfn...........................qthtrGMSINA..IKSL.ARIV...L----
Rg_MAG3|g24031.t1 ...................................----NA..DKEK.TAFV...T----
Rg_MAG3|g24164.t1 ...................................----DS..DKEK.TAFV...T----
Rg_MAG3|g24352.t1 ...................................RIPDLL..KKFL.-VSImanWRVRY
Rg_MAG3|g24506.t1 ...................................-----A..DKSK.TAFI...TQ---
Rg_MAG3|g24547.t1 yg............................ykkvcGITINT..IKDL.FLHV...LENS-
Rg_MAG3|g24563.t1 vhg...........................ytkvkGIPLET..IRLL.-ASI...VLK-E
Rg_MAG3|g24584.t1 ...................................IMDKKK.aDNNY.TKLA...AKDLR
Rg_MAG3|g24621.t1 ehh...........................yekvqGISIKV..ILQL.ADLV...LKE-T
Rg_MAG3|g24625.t1 ...................................----EE..DQHK.TAFI...I----
Rg_MAG3|g24651.t1 ...................................----EE..DKPK.TAFT...TRDK-
Rg_MAG3|g24706.t1 ...................................----KE..DRAK.TAFS...TR---
Rg_MAG3|g24709.t1 ...................................GAPTEF..IRLI.-ADQ...YEDV-
Rg_MAG3|g24775.t1 ehh...........................yeklqGIPIRV..ILQL.AYLV...LKE--
Rg_MAG3|g24846.t1 ...................................----TA..DRPK.TAFV...VSQG-
Rg_MAG3|g24856.t1 ahn...........................yekvqGIPIQV..ILQL.-AQL...ILKET
Rg_MAG3|g24924.t1 vhg...........................ytkvkGIPLET..IRLL.-ASI...VLK-E
Rg_MAG3|g24935.t1 ...................................QCPLYL..ISWL.-RHY...LRGRK
Rg_MAG3|g25050.t1 ahg...........................yrkvkGISIDT..IKRL.-ASI...ILQD-
Rg_MAG3|g25366.t1 ...................................RLPKYI..INYL.-TSF...LKNRT
Rg_MAG3|g25380.t1 ...................................DCPPAY..LVWI.SVES...V----
Rg_MAG3|g25525.t1 ...................................------..----.----...-----
Rg_MAG3|g25526.t1 ...................................------..----.----...-----
Rg_MAG3|g25715.t1 qsk...........................klenlKL----..----.TKTD...IKNLL
Rg_MAG3|g25760.t1 ...................................GISIDT..IKKL.-ASI...ILK-D
Rg_MAG3|g25878.t1 qhg...........................yqnvqNIPIDI..----.----...IRKLA
Rg_MAG3|g25951.t1 ...................................------..----.----...-----
Rg_MAG3|g26083.t1 ...................................GISEKL..VNLL.-KML...YTNSK
Rg_MAG3|g26192.t1 epthtcsf.................selkradlciKCQHRY.eLKWL.LDIS...TKD--
Rg_MAG3|g26211.t1 ...................................------..----.----...-----
Rg_MAG3|g26370.t1 ...................................------..----.----...-----
Rg_MAG3|g26386.t1 ...................................----EE..DRHK.TAFI...T----
Rg_MAG3|g26398.t1 ...................................----NE..ERNK.TAFI...THD--
Rg_MAG3|g26407.t1 ...................................------..----.----...-----
Rg_MAG3|g26472.t1 ...................................------..----.----...-----
Rg_MAG3|g26555.t1 ...................................------..----.----...-----
Rg_MAG3|g26559.t1 ...................................----PK..SQAL.TPFI...-----
Rg_MAG3|g26592.t1 ...................................ECPSHI..IAWL.-RKY...LSGRS
Rg_MAG3|g26657.t1 ...................................GISKAD..IKWI.-GVW...LYNRR
Rg_MAG3|g26672.t1 asg...........................lkqidGVKKEI..ILAL.ARFV...MT---
Rg_MAG3|g26706.t1 ...................................GISEKL..VNLL.-KML...IQ-I-
Rg_MAG3|g26711.t1 kya..........................dsrrihGMTIDT..ITRL.-ARL...VLDT-
Rg_MAG3|g26729.t1 ..................................dQLKLKQ.vGKLK.VETI...IRLS-
Rg_MAG3|g26732.t1 ...................................------..----.----...-----
Rg_MAG3|g26739.t1 ...................................------..----.-ETI...IRLS-
Rg_MAG3|g26774.t1 ...................................GIPKAL..LKMT.-ASW...LGNRQ
Rg_MAG3|g26980.t1 ...................................------..----.-RRL...RG---
Rg_MAG3|g27049.t1 ...................................LVQQDYqkVQNI.PIDI...IRN--
Rg_MAG3|g27203.t1 ...................................-----I..DGLK.IEAI...IRLC-
Rg_MAG3|g27264.t1 ehh...........................yeklqGIPIRV..ILQL.AYLV...LKE-T
Rg_MAG3|g27302.t1 lk............................lkqvgGLRTET..IIRL.SRFV...MKN--
Rg_MAG3|g27384.t1 ...................................----DS..DKEK.TAFV...T----
Rg_MAG3|g27422.t1 ei............................rttapSMKKDD..MNKL.LIFA...TKN--
Rg_MAG3|g27446.t1 ..................................dQLKLKQ.vGKLK.VETI...IRLS-
Rg_MAG3|g27556.t1 ...................................DCPLPI..IRWI.--FL...WLQEQ
Rg_MAG3|g27572.t1 ...................................------..----.----...-----
Rg_MAG3|g27590.t1 ...................................----EE..DKHK.TAFI...T----
Rg_MAG3|g27654.t1 hyv...........................gervqRISITT..IQKL.AEIV...LKE-N
Rg_MAG3|g27740.t1 ...................................GFGSNF..ISWI.-KLL...YLNA-
Rg_MAG3|g27745.t1 kha..........................dnrrihGMTIDT..ITRL.-ARL...VLDT-
Rg_MAG3|g27786.t1 ...................................------..---I.SIDT...IKKLA
Rg_MAG3|g27834.t1 ...................................----EA..LDTL.-MIF...LHVHD
Rg_MAG3|g27846.t1 ...................................------..----.----...-----
Rg_MAG3|g27917.t1 ...................................GLSDKM..IKMI.-KLL...YEDVK
Rg_MAG3|g27958.t1 ahg...........................yrkvkGISIDT..IKKL.-ASI...ILK-D
Rg_MAG3|g27976.t1 ...................................----PK..DRPK.TAFS...TR---
Rg_MAG3|g28010.t1 ...................................------..----.----...-----
Rg_MAG3|g28069.t1 ...................................------..RGLR.TETI...IRLS-
Rg_MAG3|g28070.t1 ...................................------..----.----...-----
Rg_MAG3|g28138.t1 ...................................----KE..DRPK.TAFS...TR---
Rg_MAG3|g28324.t1 ...................................----KE..DRPR.TAFS...TR---
Rg_MAG3|g28386.t1 ...................................GIPRAY..LRWI.-NTW...LRGRR
Rg_MAG3|g28410.t1 ...................................SIPLGL..LKLI.-VSW...LNDRR
Rg_MAG3|g28460.t1 ...................................GMPFNL..LKMT.-NSW...LEERK
Rg_MAG3|g28466.t1 ...................................GVENKL..VILL.-QQI...YEKS-
Rg_MAG3|g28481.t1 ...................................------..----.----...-----
Rg_MAG3|g28718.t1 ...................................----EE..DKHK.TAFI...T----
Rg_MAG3|g28994.t1 ...................................GLTDKI..VKLL.-QLV...YKDSN
Rg_MAG3|g29032.t1 ...................................----EE..DQHK.TAFI...T----
Rg_MAG3|g29057.t1 ...................................----PK..DRPK.TAFS...TR---
Rg_MAG3|g29058.t1 qyg...........................yqkiqNIPIDI..----.----...IRKLA
Rg_MAG3|g29161.t1 rfn...........................qthvrGMSINA..IESL.----...ARIVL
Rg_MAG3|g29173.t1 ...................................GVSKHL..IILM.-KNL...YTNQQ
Rg_MAG3|g29490.t1 vhg...........................yrkvkGISIDT..VKKL.----...----A
Rg_MAG3|g29491.t1 ...................................-----A.dERDK.TAFI...TTD--
Rg_MAG3|g29804.t1 ...................................-----I..DGLK.IETI...IRLC-
Rg_MAG3|g29806.t1 ...................................------..---K.VETI...IRLS-
Rg_MAG3|g29828.t1 gpehycpk................fikvksdwcskCLNRHD..MKTL.LDIA...TSD--
Rg_MAG3|g29845.t1 ..................................hQLKLKQ.vGKLK.VETI...IRLS-
Rg_MAG3|g29959.t1 lhg...........................ytkakGIPLET..IRLL.-ASI...VLK-E
Rg_MAG3|g30030.t1 ..................................tT--NGYrkVKGI.SIDT...IKKLA
Rg_MAG3|g30170.t1 ...................................DMPLNL..IRFI.-HEW...LIGR-
Rg_MAG3|g30251.t1 ...................................------..----.-ETI...IRLS-
Rg_MAG3|g30310.t1 ...................................------..----.----...-----
Rg_MAG3|g30373.t1 ...................................----KE..DRAK.TAFS...TR---
Rg_MAG3|g30375.t1 ...................................GVPKHL..IILM.-KNL...YTNQQ
Rg_MAG3|g30383.t1 ...................................----TA..DRPK.TAFV...VSQ--
Rg_MAG3|g30454.t1 epthtcsf.................selkradlcsKCQHRY.eLKWV.LDIS...TKD--
Rg_MAG3|g30474.t1 de............................ntprsSMDRKD.fKK-L.LEFT...TKN--
Rg_MAG3|g30501.t1 khtk........................sgkigpfT-----..----.-IDM...ILRMA
Rg_MAG3|g30516.t1 ...................................GISKAD..IKWI.-GVW...LYNRR
Rg_MAG3|g30623.t1 ...................................QCPLYL..IAWF.-RHY...LRGRK
Rg_MAG3|g30789.t1 hg............................yrkvkGVPLDT..IRKL.-ASI...VL---
Rg_MAG3|g30808.t1 qhg...........................yqkvqN-----..---I.PIDI...IRKLA
Rg_MAG3|g30814.t1 gpthtcsf.................selkradlcsKCQHRY.eLKWL.LDIS...TKD--
Rg_MAG3|g30864.t1 ahg...........................yrkvkGISIDT..IKKL.-ASI...ILK-D
Rg_MAG3|g30941.t1 ...................................------..----.----...-----
Rg_MAG3|g31062.t1 ...................................----PK..DRSK.TAFS...TR---
Rg_MAG3|g31070.t1 ...................................RLPTYI..IKYI.-ISF...LENRT
Rg_MAG3|g31136.t1 vhg...........................yrkvkGISIDT..IKKL.-ASI...ILK-D
Rg_MAG3|g31172.t1 ...................................GISEKL..VNLL.-KML...YKDSI
Rg_MAG3|g31216.t1 ...................................GIPTAY..VAWI.-KEW...LTNRR
Rg_MAG3|g31219.t1 ...................................GLTGKI..VRIL.-KLL...YHDTK
Rg_MAG3|g31245.t1 ...................................------..----.----...-----
Rg_MAG3|g31247.t1 ...................................RLPTYI..IKYL.-ISF...LESRT
Rg_MAG3|g31286.t1 ...................................------..----.----...-----
Rg_MAG3|g31324.t1 ...................................------..----.----...-----
Rg_MAG3|g31442.t1 ...................................----ED..DKHK.TAFI...TTH--
Rg_MAG3|g31496.t1 ehh...........................yeklqGIPIRV..ILQL.-AYL...VLKET
Rg_MAG3|g31670.t1 ihg...........................ytkvkGIPLET..IRLL.-ASI...VLK-E
Rg_MAG3|g31706.t1 ...................................----PD..SRDK.TAFI...TH---
Rg_MAG3|g31773.t1 ...................................NCPSAY..LAWI.VNYF...T-GR-
Rg_MAG3|g31866.t1 ...................................GIPSET..IRLL.-ASI...VLK-E
Rg_MAG3|g31888.t1 ...................................----EK..DKPK.TAFI...TSR--
Rg_MAG3|g31909.t1 ..................................yKRPNKP..DKLL.TRKQ...TQQLL
Rg_MAG3|g31924.t1 ehh...........................yekvqGVSIKV..ILQL.ADLV...LKE--
Rg_MAG3|g31939.t1 ...................................----NA..DKEK.TAFV...T----
Rg_MAG3|g32088.t1 ...................................GHP---..----.----...-----
Rg_MAG3|g32219.t1 hg............................ykkirGLSINT..IKAL.FLHV...LENS-
Rg_MAG3|g32257.t1 ...................................----PE..DRPK.TAFS...TR---
Rg_MAG3|g32280.t1 ...................................------..----.----...-----
Rg_MAG3|g32557.t1 ...................................AIPEKL..VNLL.-RML...YKNSK
Rg_MAG3|g32564.t1 ...................................------..----.----...-----
Rg_MAG3|g32816.t1 ahg...........................yrkvkGISIDT..IKKL.-ASI...ILK-D
Rg_MAG3|g32931.t1 thg...........................yrkvkGISIDT..IKKL.-ASI...I----
Rg_MAG3|g32940.t1 ...................................GLSQKI..VRMV.-QLP...YEDA-
Rg_MAG3|g32952.t1 ...................................------..----.----...-----
Rg_MAG3|g32953.t1 vhg...........................yrkvkGISIDT..IKKL.-ASI...ILK-D
Rg_MAG3|g32961.t1 vhg...........................yrkvkGIPLDT..IRKL.-ASI...VLEQ-
Rg_MAG3|g32997.t1 ...................................GMPIAL..LKMT.-ASW...LGNRQ
Rg_MAG3|g33236.t1 ...................................------..----.----...-----
Rg_MAG3|g33245.t1 ...................................-----I..IRKL.----...----A
Rg_MAG3|g33344.t1 ...................................GYQKVQ..NIPI.--DI...IRKLA
Rg_MAG3|g33388.t1 ...................................GVENKM..ITLL.-KHI...YEKA-
Rg_MAG3|g33436.t1 ...................................----TA..DRPK.TAFV...VSQ--
Rg_MAG3|g33489.t1 ky.............................snnrKIGNLS..IDTI.----...LR-LS
Rg_MAG3|g33515.t1 ...................................----EN..DKEK.TAFI...T----
Rg_MAG3|g33571.t1 ...................................GIPSSF..LNWI.-EVW...LNNR-
Rg_MAG3|g33773.t1 ...................................----PD..SRDK.TAFI...TLR--
Rg_MAG3|g33812.t1 ..................................dQLKLKQ.vGKLK.VETI...IRLS-
Rg_MAG3|g33850.t1 ...................................GISKAD..IKWI.-GVW...LYNRR
Rg_MAG3|g33864.t1 ...................................------..----.----...-----
Rg_MAG3|g33937.t1 vhg...........................ytkvkGIPLET..IRLL.-ASI...VLK-E
Rg_MAG3|g33951.t1 ...................................NISAGL..LKLI.-ISW...LSDRY
Rg_MAG3|g33968.t1 ryv...........................gervkYVSVTT..IQKL.AEIV...LKE--
Rg_MAG3|g33975.t1 .................................epT-----..----.----...-----
Rg_MAG3|g34035.t1 ...................................------..----.----...TK--D
Rg_MAG3|g34088.t1 .................................flDIHGKI..DPEK.LESY...RTMAE
Rg_MAG3|g34189.t1 ehh...........................yekvqGISIKV..ILQL.ADLV...LKE--
Rg_MAG3|g34361.t1 ...................................------..----.----...-----
Rg_MAG3|g34425.t1 ...................................GIPTPF..LKWI.-ENW...LLNRR
Rg_MAG3|g34525.t1 ahg...........................yrkvkGISIDT..IKRL.-ASI...ILK-D
Rg_MAG3|g34613.t1 ...................................------..----.----...-----
Rg_MAG3|g34627.t1 ...................................GFGSNY..INWI.-KLL...YLNA-
Rg_MAG3|g34680.t1 .................................ylGLKQTG.gLK-I.-ETI...IRLS-
Rg_MAG3|g34741.t1 ...................................EMPQNL..IRWT.-YNW...LQNR-
Rg_MAG3|g34761.t1 ...................................GIPTAY..VAWI.-KEW...LTNRR
Rg_MAG3|g34793.t1 vhg...........................ytkvkGISLDT..IRIL.-ASI...VL-RE
Rg_MAG3|g34826.t1 eyh...........................yekvqGISIKV..ILQL.ADLV...LKE--
Rg_MAG3|g34899.t1 ...................................------..----.-RFG...MSRR-
Rg_MAG3|g34978.t1 ...................................------..----.----...-----
Rg_MAG3|g35037.t1 ...................................EMPLDL..LKWI.-HSW...LRNRY
Rg_MAG3|g35085.t1 lk............................lkqvgGLKIET..IIRL.SRFV...MKN--
Rg_MAG3|g35182.t1 ...................................------..----.----...-----
Rg_MAG3|g35188.t1 k..............................skqkNANIPF..SREQ.MKKL...LEL--
Rg_MAG3|g35227.t1 ...................................----ED..DKHK.TAFI...TTH--
Rg_MAG3|g35246.t1 ...................................------..----.----...-----
Rg_MAG3|g35293.t1 ...................................RLPKYI..INYL.-TSF...LKDRT
Rg_MAG3|g35425.t1 ...................................QCPLYL..IAWL.-RHY...LKGRK
Rg_MAG3|g35648.t1 ...................................-----Q..IRS-.----...TKNS-
Rg_MAG3|g35660.t1 ...................................------..----.----...-----
Rg_MAG3|g35712.t1 ...................................-----K..DKHK.TAFI...T----
Rg_MAG3|g35779.t1 ...................................------..----.----...-----
Rg_MAG3|g35849.t1 lk............................lkqvgG-----..--LK.FETI...IRLS-
Rg_MAG3|g35887.t1 ...................................ITPEEH..LKHI.-HQV...LSILS
Rg_MAG3|g36103.t1 ...................................----EN..DKPK.TAFI...T----
Rg_MAG3|g36109.t1 kh.............................sinkR----I.gTFTV.-DHI...MKMAR
Rg_MAG3|g36314.t1 ...................................----PK..DRPK.TAFS...TRD--
Rg_MAG3|g36386.t1 ...................................------..----.----...-----
Rg_MAG3|g36491.t1 ...................................GIPPAY..LNWI.-YAW...LLDRR
Rg_MAG3|g36675.t1 ...................................GLTDKL..VKLL.-QLV...YKDSN
Rg_MAG3|g36743.t1 ...................................------..----.----...-----
Rg_MAG3|g36835.t1 ...................................NCPYDY..LFWI.-INY...FKDR-
Rg_MAG3|g36901.t1 ...................................GVPLAY..VKWI.-QTW...LLGRK
Rg_MAG3|g36928.t1 ................................kskTIKNTP.fNKKQ.FKKL...LEL--
Rg_MAG3|g36966.t1 e...............................kvqDIPIRV..ILQL.AHLV...LKE--
Rg_MAG3|g37020.t1 ...................................NCPYEY..LFWI.-INY...FKDR-
Rg_MAG3|g37032.t1 ...................................GIGNKT..LALL.-QNI...YEQA-
Rg_MAG3|g37288.t1 ...................................NISAGL..LKLI.-ISW...LSDRY
Rg_MAG3|g37313.t1 vhg...........................ytkveGIPSET..IRLL.-ASI...VLK-E
Rg_MAG3|g37372.t1 ...................................----EE..SRPK.TAFV...THA--
Rg_MAG3|g37537.t1 l...............................hvqGMDIAT..IREL.ARIV...IEE-N
Rg_MAG3|g37557.t1 ltf...........................sfvlyE-----..----.----...-----
Rg_MAG3|g37583.t1 vhg...........................ytkvkGISLGI..IRLL.-ASI...ILK--
Rg_MAG3|g37606.t1 ...................................----NA..DKAK.TAFV...T----
Rg_MAG3|g37641.t1 ...................................GIPSVY..AKWI.-QAW...LNDRQ
Rg_MAG3|g37653.t1 ...................................-ISIDT..IKKL.-ASI...ILK-D
Rg_MAG3|g37750.t1 ...................................----EE..DRHK.TAFI...T----
Rg_MAG3|g37870.t1 ...................................GIGNKT..LALL.-QNI...YEQA-
Rg_MAG3|g37972.t1 yle...........................lkqigGLKIET..IIKL.SRFV...MKN--
Rg_MAG3|g38273.t1 ...................................GIPAAD..VAWI.-KEW...LTNRR
Rg_MAG3|g38346.t1 kha..........................dnrrihGMTIDT..ITRL.-ARL...VLDT-
Rg_MAG3|g38366.t1 gpthtcsf.................rglkradwcsKCQHRY.eLKWL.LDIS...TKD--
Rg_MAG3|g38381.t1 qhg...........................yqklqNIP---..----.-IDI...IRKLA
Rg_MAG3|g38415.t1 ...................................------..----.----...-----
Rg_MAG3|g38572.t1 ...................................YVPLGL..LKLI.-NSW...LNDRR
Rg_MAG3|g38614.t1 q..............................ygyhK-----..----.----...-----
Rg_MAG3|g38703.t1 ...................................------..----.----...-----
Rg_MAG3|g38709.t1 ...................................GIPLAY..VKWI.-QTW...LLGRK
Rg_MAG3|g38737.t1 ...................................GMPRNL..LKMT.-GSW...LKDRR
Rg_MAG3|g38746.t1 ...................................----PT..SRDK.TAFI...SH---
Rg_MAG3|g38807.t1 ...................................GMPHGL..LKFC.-VSW...LNDRQ
Rg_MAG3|g39048.t1 vhg...........................ytkvkGFPLET..IRLL.-ASI...VLK-E
Rg_MAG3|g39057.t1 ...................................------..----.----...-----
Rg_MAG3|g39114.t1 ...................................GIPATY..AAWI.-KEW...LTNRR
Rg_MAG3|g39378.t1 ...................................----KN..SREK.TAFV...TH---
Rg_MAG3|g39381.t1 ...................................------..----.----...-----
Rg_MAG3|g39428.t1 ...................................------..----.----...-----
Rg_MAG3|g39514.t1 ...................................-----A.dERDK.TAFI...TTD--
Rg_MAG3|g39819.t1 ...................................------..----.----...-----
Rg_MAG3|g39823.t1 ...................................------..----.----...-----
Rg_MAG3|g39914.t1 ehh...........................yekvqGISIKV..ILQL.ADLV...LKE--
Rg_MAG3|g39973.t1 vhg...........................yrkvkGVPLDT..IRKL.-ASI...VLERN
Rg_MAG3|g39997.t1 ...................................-----T..DKEK.TAFI...TQDG-
Rg_MAG3|g40006.t1 lk............................lkqvgGLKVET..----.---I...I----
Rg_MAG3|g40143.t1 .................................dnLVTN-K..LEQV.TIQT...IKNLL
Rg_MAG3|g40146.t1 ...................................------..----.----...-----
Rg_MAG3|g40211.t1 ehh...........................yeklqDIPIRI..ILQL.-AYL...VRKET
Rg_MAG3|g40311.t1 ...................................----KN..SREK.TAFV...TH---
Rg_MAG3|g40520.t1 ...................................----KV..DRPK.TAFS...TR---
Rg_MAG3|g40536.t1 ...................................----EA..DKEK.TAFV...T----
Rg_MAG3|g40629.t1 ...................................-----T..DKEK.TAFI...TQDG-
Rg_MAG3|g40686.t1 ...................................------..--LK.IETI...IRLC-
Rg_MAG3|g40774.t1 ...................................------..----.----...-----
Rg_MAG3|g40963.t1 ...................................--PT--..SQDK.AAFR...F----
Rg_MAG3|g40977.t1 vhg...........................ytkvkGIPLET..IRLL.-ASI...VLK-E
Rg_MAG3|g41070.t1 lh............................lkqvgGLKIET..IIRL.SRFV...MKNNY
Rg_MAG3|g41101.t1 ...................................----KA..DRPK.TAFS...TR---
Rg_MAG3|g41139.t1 ...................................NISAGL..LKLI.-ISW...LSDRY
Rg_MAG3|g41159.t1 ...................................-CQHRY.eLKWL.LDIS...TKD--
Rg_MAG3|g41211.t1 ...................................------..----.----...-----
Rg_MAG3|g41358.t1 ...................................------..----.----...-----
Rg_MAG3|g41542.t1 vha...........................ytkvkGIPLET..IRLL.-ASI...VLK-E
Rg_MAG3|g41581.t1 .................................skTINNTP..FNEI.QLKR...LLEI-
Rg_MAG3|g41613.t1 ...................................--PE--..EHSK.TAFT...T----
Rg_MAG3|g41896.t1 ehh...........................yeklqGIPIRV..ILQL.AYLV...LKE--
Rg_MAG3|g42146.t1 ...................................------..----.----...-----
Rg_MAG3|g42240.t1 ...................................------..----.----...-----
Rg_MAG3|g42262.t1 ...................................------..----.----...-----
Rg_MAG3|g42297.t1 vhg...........................yrkvkGISIDT..IKKL.-ASI...ILK-D
Rg_MAG3|g43027.t1 ...................................----EE..DRHK.TAFI...T----
Rg_MAG3|g43758.t1 ...................................GLPLNL..LKMT.-NSW...LKDRK
Rg_MAG3|g43763.t1 ahg...........................yrkvkGISIDT..IKKL.-ASI...ILK-D
Rg_MAG3|g43842.t1 ...................................GAPLGL..LKLI.-ISW...LNDRR
Rg_MAG3|g43848.t1 ...................................------..----.IKTI...IRLS-
Rg_MAG3|g43936.t1 ...................................------..----.----...-----
Rg_MAG3|g44079.t1 ...................................------..----.----...-----
Rg_MAG3|g44145.t1 ...................................------..----.----...-----
Rg_MAG3|g44669.t1 ...................................DFPLPL..LRWI.-ALW...LKDR-
Rg_MAG3|g44704.t1 ...................................------..----.----...-----
Rg_MAG3|g44824.t1 ...................................------..RRWI.-GAW...LLDR-
Rg_MAG3|g45278.t1 ...................................RLPKYI..INYL.-TSF...LKDRT
Rg_MAG3|g45325.t1 ...................................----KD..SRQK.TAFV...TH---
Rg_MAG3|g45337.t1 ...................................-----T..DKDK.TAFI...TQDA-
Rg_MAG3|g45516.t1 ...................................-----T..DKDK.TAFI...TQDA-
Rg_MAG3|g46086.t1 ...................................GESNKL.dNLPF.TKID...IKEL-
Rg_MAG3|g46468.t1 en.............................syqgKIGSLQ..I---.-DSI...MKL-A
Rg_MAG3|g46510.t1 ...................................----KA..DRPK.TAFS...TR---
Rg_MAG3|g46728.t1 ...................................LVQH--..----.----...-----
Rg_MAG3|g46744.t1 ...................................------..----.----...-----
Rg_MAG3|g46964.t1 vhg...........................ytkvkGIPLET..IRLL.-ASI...VLK-E
Rg_MAG3|g47232.t1 ...................................----KN..SREK.TAFV...TH---
Rg_MAG3|g47356.t1 ...................................GIPPAY..LNWI.-YAW...LLDRR
Rg_MAG3|g47369.t1 ...................................----TA..DRPK.TAFV...VSQ--
Rg_MAG3|g47519.t1 ...................................SIPLGL..LKLI.----...-----
Rg_MAG3|g47583.t1 ...................................------..----.----...-----
Rg_MAG3|g47609.t1 kh.............................sknnRIGTLY..IDHI.-MKI...ARLI-
Rg_MAG3|g47753.t1 ...................................RLPKYI..TNYL.-TSF...LKNRT
Rg_MAG3|g47795.t1 ffvlscifiycyldlytmipqtegvlaikkmldylELKQ-I..DGLK.IETI...IRLS-
Rg_MAG3|g47803.t1 ...................................----KD..SKEK.TAFI...TH---
Rg_MAG3|g47928.t1 tsn...........................ikqidGVKKEI..ILAL.ARFV...MTN--
Rg_MAG3|g48002.t1 ...................................------..----.----...-----
Rg_MAG3|g48058.t1 ...................................----EE..DRHK.TVFI...T----
Rg_MAG3|g48285.t1 ...................................------..----.---L...YKDSK
Rg_MAG3|g48451.t1 vhg...........................yrkvkGVPLDT..IRKL.-ASI...VLEQ-
Rg_MAG3|g48638.t1 vd............................ctkspIIKRDD..LKKL.LISV...TKK--
Rg_MAG3|g48796.t1 ...................................GIPKDY..LRWI.-DTW...LTGRR
Rg_MAG3|g48830.t1 vhg...........................ytkvkGIPLET..IRLL.-ASI...VLK-E
Rg_MAG3|g48831.t1 qg............................ykkvrGLSINT..IKSL.FLHV...LES--
Rg_MAG3|g49073.t1 ...................................----EE..DRHK.TAFI...T----
Rg_MAG3|g49416.t1 ...................................------..----.----...-----
Rg_MAG3|g49565.t1 ...................................GIGNKM..ITVL.-QNI...YEQA-
Rg_MAG3|g49949.t1 tsn...........................ikqidGVKKEI..----.----...ILALG
Rg_MAG3|g50317.t1 ...................................----KN..SREK.TAFV...TH---
Rg_MAG3|g50444.t1 ...................................----PD..SRDK.TAFI...TH---
Rg_MAG3|g50914.t1 ...................................----EE..SKEL.--VI...I----
Rg_MAG3|g50915.t1 ...................................LY----..----.----...-----
Rg_MAG3|g51049.t1 ................................kyyHLPIVE..NIHI.-TKI...VR-LT
Rg_MAG3|g51176.t1 ...................................------..----.----...-----
Rg_MAG3|g51595.t1 ...................................----ES..DKEK.TAFV...T----
Rg_MAG3|g51757.t1 vhg...........................ytkvkGISLGI..IRLL.-ASI...ILK-E
Rg_MAG3|g51760.t1 ...................................------..----.----...-----
Rg_MAG3|g51780.t1 ...................................------..----.----...-----
Rg_MAG3|g51800.t1 ...................................----PT..SQDK.AAFI...F----
Rg_MAG3|g51882.t1 ...................................LVQ---..----.----...-----
Rg_MAG3|g51914.t1 ...................................GIPPSY..LNWI.-EAW...LVNRR
Rg_MAG3|g52220.t1 sk............................kldnlPFTKTD..IKEL.LILA...LKN--
Rg_MAG3|g52355.t1 yle...........................lkqigGLKIET..IIRL.SRFV...MRN--
Rg_MAG3|g52368.t1 ...................................GISKAD..IKWI.-GVW...LYNRR
Rg_MAG3|g52428.t1 ...................................----KN..SREK.TEFV...TH---
Rg_MAG3|g52801.t1 ...................................------..----.----...-----
Rg_MAG3|g53107.t1 ...................................------..----.----...-----
Rg_MAG3|g53205.t1 thg...........................yrkvkGISIDT..IKKL.----...----A
Rg_MAG3|g53579.t1 ...................................----EE..DRHK.TAFI...T----
Rg_MAG3|g53809.t1 ...................................E----Q..DKTX.XXXX...X----
Rg_MAG3|g53834.t1 ehh...........................yekvqGIPIRV..ILQL.-AYL...VLKET
Rg_MAG3|g53979.t1 ...................................------..----.----...-----
Rg_MAG3|g53984.t1 ...................................------..----.----...-----
Rg_MAG3|g54063.t1 ...................................------..----.----...-----
Rg_MAG3|g54124.t1 ...................................------..----.---L...YKDSK
Rg_MAG3|g54153.t1 ...................................----DS..SKPI.TAFV...TH-R-
Rg_MAG3|g54456.t1 ...................................----AI..KKIL.SRFV...LKN--
Rg_MAG3|g54517.t1 ...................................----EE..DRHK.TAFI...T----
Rg_MAG3|g54742.t1 ..................................lQYDYQK..VQNI.PIDI...IRKLA
Rg_MAG3|g54871.t1 ...................................------..----.LQNI...YEQA-
Rg_MAG3|g55047.t1 ...................................----KE..DRPK.TAFS...TR---
Rg_MAG3|g55092.t1 ahg...........................yrkvkGISIDT..IKKL.-ASI...ILK-D
Rg_MAG3|g55419.t1 ...................................------..----.----...-----
Rg_MAG3|g55571.t1 ...................................GIPATY..AAWI.-KEW...LTNRR
Rg_MAG3|g55574.t1 ...................................----EE..SRPK.TAFV...THA--
Rg_MAG3|g55812.t1 ...................................GIPLAY..VKWI.-QTW...LLGRK
Rg_MAG3|g55968.t1 ...................................----KE..DRAK.TAFS...TR---
Rg_MAG3|g56144.t1 ...................................------..---L.LKHI...YEKA-
Rg_MAG3|g56247.t1 ahg...........................yrkvkGISIDT..IKKL.-ASI...ILK-D
Rg_MAG3|g56299.t1 ...................................----DE..SRPK.TAFI...T----
Rg_MAG3|g56351.t1 ...................................------..----.----...-----
Rg_MAG3|g56813.t1 vhg...........................ytkvkGIPLET..IRLL.-ASI...VLK-E
Rg_MAG3|g56918.t1 ...................................QCPLYL..IAWL.-RHY...LRGRK
Rg_MAG3|g57149.t1 ...................................------..----.----...-----
Rg_MAG3|g57288.t1 ...................................GIPLAY..VKWI.-QTW...LLGRK
Rg_MAG3|g57555.t1 ..................................dY-----..----.----...-----
Rg_MAG3|g57594.t1 ...................................------..----.----...-----
Rg_MAG3|g57669.t1 ...................................----ET..DKEK.TAFI...TQDG-
Rg_MAG3|g57683.t1 ...................................----EE..DRHK.TAFI...T----
Rg_MAG3|g57880.t1 ...................................----PT..SRDK.TAFI...SH---
Rg_MAG3|g57969.t1 ...................................----KD..SKEK.TAFI...T----
Rg_MAG3|g58074.t1 ...................................GISKVD..IKWI.-GVW...LYNRR
Rg_MAG3|g58174.t1 ...................................------..----.----...-----
Rg_MAG3|g58211.t1 ...................................------..----.----...-----
Rg_MAG3|g58459.t1 ...................................------..----.----...-----
Rg_MAG3|g58561.t1 ...................................------..----.----...-----
Rg_MAG3|g58586.t1 vhg...........................yrkvkGIPLDT..IRKL.-ASI...VLEQ-
Rg_MAG3|g58637.t1 ...................................GIPPSY..LNWI.-EAW...LVNG-
Rg_MAG3|g58792.t1 ...................................------..----.----...-----
Rg_MAG3|g58916.t1 ...................................------..----.----...-----
Rg_MAG3|g58920.t1 ...................................------..----.----...-----
Rg_MAG3|g58941.t1 ..................................hVHGYKK..VKGI.SIDT...IKKLA
Rg_MAG3|g59139.t1 ...................................----KA..DRPK.TAFS...TR---
Rg_MAG3|g59166.t1 qyg...........................yqkvqNIPIDI..IRKL.AIIV...IKE--
Rg_MAG3|g59183.t1 ...................................------..----.----...-----
Rg_MAG3|g59205.t1 ...................................------..----.----...-----
Rg_MAG3|g59265.t1 ...................................LLQY--..----.----...-----
Rg_MAG3|g59424.t1 ...................................------..----.----...-----
Rg_MAG3|g59450.t1 ...................................------..----.----...-----
Rg_MAG3|g59478.t1 ...................................------..----.----...-----
Rg_MAG3|g59587.t1 ...................................SIPPAY..LNWI.-YAW...LLDR-
Rg_MAG3|g59602.t1 ...................................RLP---..----.----...-----
Rg_MAG3|g59679.t1 khs..........................kqgkigTFTIDH..VMRM.-AHL...ILDT-
Rg_MAG3|g59705.t1 ...................................------..----.----...-----
Rg_MAG3|g59754.t1 ...................................------..----.----...-----
Rg_MAG3|g59789.t1 ...................................------..----.----...-----
Rg_MAG3|g59872.t1 ...................................------..----.-ASI...ILK-D
Rg_MAG3|g59894.t1 ...................................------..----.----...-----
Rg_MAG3|g60066.t1 ...................................------..----.----...-----
Rg_MAG3|g60229.t1 ...................................GVPKHL..IILM.-KNL...YTNQQ
Rg_MAG3|g60537.t1 ...................................------..----.----...-----
Rg_MAG3|g60628.t1 ...................................------..----.----...-----
Rg_MAG3|g60826.t1 ...................................------..----.----...-----
Rg_MAG3|g61309.t1 ...................................GIPPAY..LNWI.-YAW...LLDRR
Rg_MAG3|g61374.t1 ...................................------..----.----...-----
Rg_MAG3|g61486.t1 lr............................lkqvgGLKIET..IIRL.SRFV...MKN--
Rg_MAG3|g61601.t1 ...................................------..----.----...-----
Rg_MAG3|g61635.t1 ...................................----KE..DRPK.TAFS...TR---
Rg_MAG3|g61829.t1 ...................................----K-..----.----...-----
Rg_MAG3|g61901.t1 ...................................----DE..SRPK.TAFI...T----
Rg_MAG3|g61923.t1 ...................................----KA..DRPK.----...-----
Rg_MAG3|g61992.t1 ...................................------..----.----...-----
Rg_MAG3|g62330.t1 ...................................------..----.----...-----
Rg_MAG3|g63050.t1 ehh...........................yekvqGIPIGI..ILQL.ADLV...LKE--
Rg_MAG3|g63173.t1 ...................................------..----.----...-----
Rg_MAG3|g63775.t1 ...................................------..----.----...-----
Rg_MAG3|g63815.t1 ...................................------..----.----...-----
Rg_MAG3|g63849.t1 ...................................------..----.----...-----
Rg_MAG3|g64013.t1 ...................................------..----.----...-----
Rg_MAG3|g64225.t1 ...................................------..----.----...-----
Rg_MAG3|g64595.t1 ...................................----ED..DKHK.TAFI...TTH--
Rg_MAG3|g64789.t1 eyh...........................yekvqGISIKV..ILQL.ADLV...LKE--
Rg_MAG3|g64970.t1 ...................................----EE..DRHK.TAFI...T----
Rg_MAG3|g65085.t1 ...................................------..----.----...-----
Rg_MAG3|g65266.t1 ...................................------..----.----...-----
Rg_MAG3|g65307.t1 ...................................------..----.----...-----
Rg_MAG3|g65461.t1 ihg...........................ytkvkGIPLET..IRLL.-ASI...VLK-E
Rg_MAG3|g65508.t1 ...................................----PE..DRPK.TAFS...TR---
Rg_MAG3|g65510.t1 ...................................------..----.----...-----
Rg_MAG3|g65537.t1 ...................................----KS..DRPK.TAFS...TR---
Rg_MAG3|g66271.t1 ...................................GLTGKI..VRIL.-KLL...YHDTK
Rg_MAG3|g66295.t1 ...................................------..----.----...-----
Rg_MAG3|g66439.t1 ...................................------..----.----...-----
Rg_MAG3|g66522.t1 skk...........................kldnlPFTKTD..IKEL.LILA...LKN--
Rg_MAG3|g66746.t1 ahg...........................yrkvkGISIDT..IKRL.-ASI...ILQ--
Rg_MAG3|g67244.t1 ...................................------..----.----...-----
Rg_MAG3|g67706.t1 ...................................------..----.----...-----
Rg_MAG3|g68207.t1 ...................................------..----.----...-----
Rg_MAG3|g68251.t1 ...................................------..----.----...-----
Rg_MAG3|g68740.t1 ...................................------..----.----...-----
Rg_MAG3|g69223.t1 ...................................------..----.----...-----
Rg_MAG3|g69649.t1 ...................................----PK..DRPK.TAFS...TR---
Rg_MAG3|g70572.t1 ...................................----EE..DQHK.TAFI...I----
Rg_MAG3|g70709.t1 ...................................------..----.----...-----
Rg_MAG3|g71137.t1 ...................................------..----.----...-----
Rg_MAG3|g71448.t1 ...................................------..----.----...-----
Rg_MAG3|g71543.t1 ...................................------..----.----...-----
Rg_MAG3|g72994.t1 ...................................------..----.----...-----
Rg_MAG3|g73178.t1 ...................................----PT..SRDK.TAFI...SH---
Rg_MAG3|g73343.t1 ...................................------..----.----...-----
Rg_MAG3|g73429.t1 ...................................----PQ..DRPK.TAFS...TR---
Rg_MAG3|g74445.t1 ...................................------..----.----...-----
Rg_MAG3|g75002.t1 ...................................------..----.----...-----
Rg_MAG3|g76372.t1 ...................................GIPPSY..LNWI.----...-----
Rg_MAG3|g76566.t1 ...................................------..----.----...-----
Rg_MAG3|g76748.t1 ...................................----KE..DRPK.TAFS...TR---
Rg_MAG3|g76806.t1 ...................................------..----.----...-----
Rg_MAG3|g77088.t1 ...................................NISAGL..LKLI.-ISW...LSDRY
Rg_MAG3|g77140.t1 ...................................----PT..SRDK.KAFI...S----
Rg_MAG3|g77443.t1 ...................................------..DRPK.TAFS...T----
Rg_MAG3|g77691.t1 ...................................------..----.----...-----
Rg_MAG3|g77776.t1 ...................................------..---I.-SII...LKD--
Rg_MAG3|g78144.t1 ...................................------..----.----...-----
Rg_MAG3|g78460.t1 ...................................----KD..ARQK.TAFV...TH---
Rg_MAG3|g78508.t1 ...................................----PE..DRPK.TAFS...TR---
Rg_MAG3|g79199.t1 ...................................------..----.----...-----
Rg_MAG3|g79450.t1 ...................................------..----.----...-----
Rg_MAG3|g79457.t1 ...................................------..----.----...-----
Rg_MAG3|g80167.t1 ...................................------..----.----...-----
Rg_MAG3|g80455.t1 ...................................----EE..DRHK.TAFI...T----
Rg_MAG3|g80474.t1 ...................................------..----.----...-----
Rg_MAG3|g81524.t1 ...................................------..----.----...-----
Rg_MAG3|g81765.t1 ...................................------..----.----...-----
Rg_MAG3|g81766.t1 kha..........................dnrrihGMTIDT..ITRL.-ARL...VLDT-
Rg_MAG3|g81914.t1 ...................................------..----.----...-----
Rg_MAG3|g82058.t1 ...................................------..----.----...-----
Rg_MAG3|g82185.t1 ...................................------..----.----...-----
Rg_MAG3|g82315.t1 ...................................----EE..DQHK.TAFI...I----
Rg_MAG3|g82870.t1 ...................................------..----.----...-----
Rg_MAG3|g83534.t1 ahg...........................yrkvkGISIDT..IKKL.-ASI...ILK-D
Rg_MAG3|g83593.t1 ...................................----KA..DRPK.TAF-...-----
Rg_MAG3|g84058.t1 ...................................------..----.----...-----
Rg_MAG3|g84872.t1 ...................................------..----.----...-----
Rg_MAG3|g84947.t1 ...................................------..----.----...-----
Rg_MAG3|g85323.t1 ...................................------..----.----...-----
Rg_MAG3|g85523.t1 ...................................------..----.----...-----
Rg_MAG3|g85689.t1 ...................................------..----.----...-----
Rg_MAG3|g85692.t1 ...................................------..----.----...-----
Rg_MAG3|g85808.t1 ...................................DIPIRI..ILQL.-AYL...VRKET
Rg_MAG3|g85924.t1 ...................................------..----.----...-----
Rg_MAG3|g86068.t1 ...................................------..----.----...-----
Rg_MAG3|g86675.t1 ...................................------..----.----...-----
                                                                              

AI1M_Yeast        .....YIDEKGTYHKpM.--.---L.....GLPQ...GSLISPILCNIVMTLVDNWLEDY
Athena_Av         .....QKNVFVHD--.N.KFyRQII.....GGAM...GSPFTLTLANIFMWYWEKQTILS
Athena_Hc         .....----------.-.--.----.....--AM...GSPFTMTLANIYMFEWEQPLIEH
Athena_Pr         .....----------.-.--.----.....--AM...GSPFTMTLANIYMLKWEQPLIAH
AthenaL2_Av       .....RFVMTNNYFKyNgQYyHQIK.....GGAM...GSPLTLTIANCYMFFFEQDIIKQ
AthenaL3_Av       .....RYVIKNNYFSyNgQYyHQIR.....GGAM...GSPLTLTIANCYMFFFEQNIINQ
AthenaM_Av        .....RFVISNNYFYfDgSYyKQKR.....GGAM...GSPLTLTIANTYMYFVERPIAKW
AthenaO_Av        .....VMKNNYFV-YgN.NYyKQIR.....GGAM...GSPLTLTISNAYMYFFQTPIVKW
BEL_Drome         .....TTENEPLLHF.-.--.RLLT.....VT-Y...GLAPSPFLAVRVLKQLADDHGHE
Cer1_Caeel        .....-----GSELF.-.--.EWN-.....VLPF...GLVISPALFQGTMEEIIGDLLG-
Cercyon_Sm        .....LCLTTYFQF-.NnKIyKQTK.....GTPM...GSPISRLFAEAVMQRLEASILLM
COB3_Marpo        .....IMDVELGG--.-.--.---P.....GVPQ...GSLISPILTNLYLDRLDREILRI
COI1_Podan        .....YVEFDKDKSSiI.--.----.....GVPQ...GGIASPILSNLVLNELDEFVQNI
Copia_Drome       .....---SCNSDNV.-.--cKLNK.....AI-Y...GLKQAARCWFEVFEQALKECEFV
CRE1_Crifa        .....GFLGVYRDGClKgNLwS-TK.....GIRQ...GMVLGPLLYATGMAAAIGPVRQR
CRE2_Crifa        .....GELALYENGAkIhAL.KSTE.....GVRQ...GMVLSPLLFANAMSGIIRPLMEM
CZAR_Tcruzi       .....GLVGFYEKGQlVhS-wKSTR.....GVRQ...GMVLGPVLFSIGTIATLRQLESS
DIRS1_Dictyo      .....-----KGSHY.-.--.RWK-.....TMPF...GLSTAPRIFTMLLRPVLRMLRDI
Doc_Drome         .....AIR-CDTS-T.SrDC.AIEA.....GVPQ...GSVLGPILYTLYTADFPIDYN--
dpol_DHBV         .....----GQRVYY.-.--.--FR.....KAPM...GVGLSPFLLHLFTTALGSEIARR
dpol_HBV          .....FKTFGRKLHLyShPIiMGFR.....KIPM...GVGLSPFLLAQFTSAICSVVRRA
DRE_Dictyo        .....TSVYINNSLSkSfTS.--KR.....GTKQ...GDPISPTIFALVVECMATTIIND
EC67_Ecoli        .....---ACYNG--.-.--.---T.....-LPQ...GSPCSPIISNLICNIMDMRLAKL
EC86_Ecoli        .....----------.-.--cCYKN.....LLPQ...GAPSSPKLANLICSKLDYRIQGY
EC107_Ecoli       .....TWICCYND--.-.--.----.....ALPQ...GAPTSPAISNLVMRRFDERIGEW
GilM_Giain        .....RHSS---D--lP.--.AVPA.....GVPQ...GDPLSMAMFCQSLVWPVETYLGQ
Gypsy_Drome       .....-----NGGKY.-.--.EFC-.....RLPF...GLRNASSIFQRALDDVLREQIG-
Hebe1_Av          .....A-AIEIENIL.S.RPfNLKS.....GTPQ...GSPLSPLLYIMYTADSMNGIPTH
Hebe2_Av          .....A-AIELENVL.SrSF.QLKS.....GTPQ...GSPLSPLLYIIYTADSMNGIPSH
Hebe7_Av          .....A-AIEIENIL.-sRPfNLKS.....GTPQ...GSPLSPLLYIMYTADSMNGIPTH
Hebe8_Av          .....AT-IEIENIL.S.RPfNLKS.....GTPQ...GSPLSPLLYIMYTADSMNGIPTH
Hebe10_Av         .....TVAIEIENIL.S.RPfYLKS.....GTPQ...GSPLSPLLYIMYTADSINGIPTH
I_Drote           .....KIIVRVGPHT.S.SPlPLSN.....GIPL...GSPISVILFLIAFNKLSNIISLY
Jockey_Drome      .....-FHVSVDGYKsSiKP.-IAA.....GVPQ...GSVLGPTLYSVFASDMPTHTPVT
Juno1_Av          .....-----RDQHY.-.--.-QFT.....VLPQ...GVTNGPPAFQRIVSQILGPTRWK
Juno2_Av          .....-----RDGHF.-.--.-QFK.....VLPQ...GLTNGPPTFQRIVNQILGPNRWK
Juno3_Av          .....-------WEY.-.--.---N.....VMPQ...GIKNGPPTFQRIVNKLLGNLQWH
Juno4_Av          .....-----RDQHY.-.--.-QFT.....VLPQ...GVTNGPPAFQRIVSQILGPTRW-
Juno4a_Av         .....---LFE----.-.--.--FN.....VLPF...GLSNAPATFQRIVNSILGALRWD
Juno4b_Av         .....----LYE---.-.--.--FN.....VLPF...GLSNAPATFQRIMNSILGTLRWD
Lian_Aedae        .....LFSTLRQAAI.-.RKlSVC-.....GCPQ...GGVLSPLLWNLVADTLLRQLNNC
LINE1_Human       .....ANIILNGQKLeApPL.--KT.....GTRQ...GCPLSPLLPNIVLEVLARAIRQE
LINE1_Wolf        .....ANIILNGEALgAfP-.-LRS.....GTRQ...GCPLSPLLFNIVVEVLASAIRQQ
LtrA_Lacla        .....YLENWQYHKT.-.--.--YS.....GTPQ...GGILSPLLANIYLHELDKFVLQL
Mag_Av            .....---NTPLGLY.-.--.-QYN.....RMPF...GIANAPAIFQRTIDQMIAGIPNC
Maui_Takru        .....QFAHVHGVP-.S.SYsRVSH.....GVPQ...GSVLGPILFTLYMLPLGNIIRQH
Mdg3_Drome        .....-----PLGQY.-.--.EWL-.....RMPF...GLKNAPSVFQRFVNKIFADMIRE
Micropia_Drome    .....---LFEF---.-.--.---N.....KAPF...GFKNSPAAFIRFVQFIFQELINS
MX65_Myxxa        .....RQPVELEGILfHvPVgP--R.....VCVQ...GAPTSPALCNAVLLRLDRRLAGL
Neptune_Fr        .....--NDFIF---.NgKYyLQTK.....GTAM...GKRFAPAYANIFMANWEEEALLK
NeSL_Caeel        .....SMRVKNATEKsDrIP.-IMS.....GVKQ...GDPISPTLFNICLETVIRRHLES
orf2_Calot        .....VLDNGHFSETtE.--.----.....GTPQ...GGVISPLLANIALHGLEKLVKEF
Pao_Bmori         .....QRDNKPPEEN.-.--.RMTS.....LI-F...GASSSPSTA-IYVKNLNAQ-KHE
Pat_Panre         .....-----EGKTF.-.--.-WMK.....ALPF...GLSSAPEYFTKLFRHPLATLRGD
Penelope1_Av      .....-VQDAPFRF-.QnKIyRQID.....GVAM...GNPLAPIIADLWMQKMEEKLNRF
Penelope1a_Av     .....SITDAPFRFQ.N.KIyKQTD.....GVAM...GNPLAPIIADLWMQKMEEKLNRF
Penelope2_Av      .....QLAVCNVPFRfIdKYyTQYD.....GVAM...GSPLGPILADIFMNNLEIKLSRF
Penelope2a_Av     .....ELAVTNTPFRfFdQLyMQID.....GVSM...GSPLAPVLADIFMTHMEQKFEEF
Penelope3_Av      .....TNFIFNNKIY.-.--.SQIN.....GVAM...GSPLGPLFADIYVNYLEDKLMSR
Penelope3a_Av     .....THFHYNG---.-.NIyLQHN.....GVSM...GSPLGPLMADIFLVNLEKKLMDE
Penelope3b_Av     .....SHFVFNGKLY.-.--.RQVD.....GIAM...GSPLGPLFADIYVNYLESKLKHR
Penelope5a_Av     .....SETHFIFDG-.-.HMyVQHN.....GVAM...GAPLAPVIADIFMAHLEKSLMDQ
Penelope_Dv       .....EEN-RYF--KyEdKIyTQLK.....GMPM...GSPASPVIADILMEELLDKITDK
pol_BAEVM         .....---RGISGQL.-.--.TWT-.....RLPQ...GFKNSPTLFDEALHRDLTDFRTQ
pol_CERV          .....-----PQGHY.-.--.QWN-.....VVPF...GLKQAPSIFPKTYANSHSNQYS-
pol_HTLV2         .....--NYGPGTRY.-.--.AWT-.....VLPQ...GFKNSPTLFEQQLAAVLNPMRKM
Poseidon_Tn       .....--NTTYFQFR.E.SFyRQKH.....GCAM...GSPVSPIVANLYMEEVEKRALLS
pseudo_Shark      .....TLNNFSF---.NsSHfLQKK.....GEAM...GTRMGPSYACLFVGYVEQSLFRT
R1_Dromr          .....TYFNGGDWRSeEfVP.--AR.....GVKQ...GDPLSPVLFNLIIDRLLRSLPKD
R2_Drome          .....SL-NGDGWSSeEfVP.--AR.....GVKQ...GDPLSPILFNLVMDRLLRTLPSE
R4_Av             .....--RDPRGNILrS.SYlKIKS.....GVLQ...GDSFSPLLFCIAMAPISHAINKM
R9_4_Av           .....TIITCSGSI-.SnKI.NISS.....GVKQ...GDPLSSLLFNMVIDELFDVIKDQ
R9_Av             .....TVITCSGSIS.N.KI.NISS.....GVKQ...GDPLSSLLFNLVIDELFDVIKDQ
R9a_Av            .....--SISYKEVS.SkKI.FIKR.....GVKQ...GDSLSPLLFNLVTDELFEILGDQ
RTE1_Av           .....QSAVRIGNDY.G.EWfQTDV.....GTRQ...GDPLSPLLFIAYLERVMDQVRQN
RTE2_Av           .....AK-VKINGEM.SdSF.EMNT.....GVMQ...GGIPSPLLFNILFDFIIKEVISE
RTE3_Av           .....AMRVNNDI--.S.EYtNIKR.....GVRQ...GCVLSPDLFNIYSEMILRNLEDV
RTE4_Av           .....-SVVLLDGHL.SeEF.QVTT.....GVLQ...GDTLAPFLFIIVMDYVMKNAKLN
RTE_BovB_Av       .....--QASVKTDYgNtNWfNIGK.....GVRQ...GCILSPYLFNLYAEHIMRKAGID
SART1_Bommo       .....--VVFPERR-.GwGHkAVSC.....GVPQ...GSVLGPLLWDVGFDWVLRGANLR
SLACS_Trybg       .....GEVGFYENGKlChT-wESTR.....GVRQ...GMVLGPLLFSIGTLATLRRLQQT
Soliton1_Av       .....AY-IDIKNHL.SnTF.NLAK.....GVPQ...GSCIGPVLFIVYHHDILEALSTI
Soliton2_Av       .....AY-VNYGDHN.S.RVlYMHT.....GLPQ...GSSLSPYLFIVYHSDMISCIGAH
Soliton3_Av       .....AYINLGENR-.SdNF.NTDI.....GLPQ...GSSLSPYLFIIYHCDLTKCLGAH
Soliton4_Av       .....AYISLGKKD-.S.TIfRLDI.....GLPQ...GSSLSPYLFIVYHSDIVHCAGAH
Soliton5_Av       .....AYISFGKTK-.SnMFrTQI-.....GLPQ...GSALSAFVFIVYHADQIKTTNAF
Soliton6_Av       .....TMSIHVGEVV.SkSI.NIFV.....GTPQ...GSVLAATLFRLHVHFLPSFFMN-
Soliton6a_Av      .....SLSIHHGE-KsS.RTiSMFV.....GAPQ...GSILAATLFRLHIHFLPTIFFQA
Soliton6b_Av      .....TMSVYHGDKI.SkKI.DIKV.....GAPQ...GSVLAATLFRLHIHFLPKYLFQF
Soliton7_Av       .....AY-IEIAGKK.S.RCfNIYK.....GCPQ...GSIFSPTLFITYHADMGDFLGG-
Soliton8_Av       .....-CYIDINGTK.S.RWfDIEK.....GGPQ...GSVLTPTLFISYHGDMSQFLAG-
Soliton9a_Av      .....RFIDFNGCHS.-.RLfSIGK.....GGPQ...GSVLTPTLFITYHCDMSQFLSG-
Soliton9b_Av      .....CF-IDING-CrS.RLfSIDK.....GGPQ...GSVLTPTLFITYHCDMSAFLSR-
Ta11_Arath        .....YKILLNGSPKgFiKP.--SR.....GIRQ...GDPISPFLFILCTEALVAKLKDA
Tad1_Neuro        .....RGSLFFDD--eTsRPyAITA.....GVPQ...GSPLSPILFILFITPLYRKLATI
TelKA1_Av         .....-----HKGLY.-.--.E-FK.....VMPY...GLTNAPATFQRLMDIVLAGLKWQ
TelKA1a_Av        .....------KGLF.-.--.E-FN.....VMPF...GLTNAPATFQRLMDVVLAGLKWQ
TelKA2_Av         .....-----HKGLY.-.--.E-FK.....VMPY...GLMNAPATFQRLMDIVLAGLKWK
TelKA3a_Av        .....-----HRGLF.-.--.E-CT.....VMPF...GLTNAPATFQRLMDIVLAGLKWQ
TelKA3b_Av        .....-----HRGLF.-.--.E-CT.....VMPF...GLTNAPATFQRLMDIVLAGLKWQ
TelKA4_Av         .....-----HAGLF.-.--.-RFR.....VMPF...GLTNAPATFQRLMDLVLGRLKWS
TERT1_Calb        .....DVVGSVKDARgNlHLyKRKR.....GVFQ...GFSLSSIFCDILYSAMVHDCFQF
TERT_Giain        .....ELHLLNPLVIhEgGVyRLTS.....GIPQ...GSVVSTVLFNCYSSLLHVQLLNT
TERT_Ratno        .....LHFLRHSVVKiGdRCyTQCQ.....GIPQ...GSSLSTLLCSLCFGDMENKLFAE
TERT_Schpo        .....E-HLSGHIVKiGnSQyLQKV.....GIPQ...GSILSSFLCHFYMEDLIDEYLSF
Tf2_Schpo         .....-----PRGVF.-.--.EYL-.....VMPY...GISTAPAHFQYFINTILGEAKE-
Tnt1_Tobac        .....--EVAGKKHM.-.-VcKLNK.....SL-Y...GLKQAPRQWYMKFDSFMKSQTYL
TRAS1_Bommo       .....RVSVRYAGAEyE.RA.T-SK.....GCVQ...GSIGGPILWNLLLDPLIHQLQAR
TRS1_Trybr        .....TGRVRFKEKLsRsR-.TFER.....GVPQ...GIVLGPIMFIIVMNSLSQRLAEV
Tx1_Av            .....SFRIKLNNYI.StSI.AFSS.....GVRQ...GCSLSGLLFIICLEPLLNRIRLN
Ty3_Caeel         .....----GSEL-F.-.--.EWN-.....VLPF...GLVISPALFQGTMEEIIGDLLG-
Ty3_Yeast         .....-----PSGKY.-.--.EYT-.....VMPF...GLVNAPSTFARYMADTFRDLRFV
Vesta1a_Av        .....------FGLF.-.--.-QYN.....VLPM...GLRNSPPTFQKVMTDTLKSCRSF
Vesta1b_Av        .....-----PFGLY.-.--.-QFN.....VLPM...GLKNSPPTFQKVMTDTLKSCRQF
Vesta2_Av         .....---GLYEW--.-.--.--N-.....VLAQ...GLKNSPPSFQRVMADILKPCREF
Vesta3_Av         .....-----PFGLF.-.--.EWS-.....VLPQ...GLRNSPPTFQRTMSKVLSSCIDF
Vesta4a_Av        .....------QGHY.-.--.-QYL.....VLSM...GPQNAPAAFQKTMSHIMKPCREF
Vesta4b_Av        .....------SGHY.-.--.EY-S.....VLPM...GPTNGPACFQKTMSNLLKPCYDF
Vesta5_Av         .....-----HGLFE.-.--.--FN.....VLAQ...GLKNSPPSFQRIMSSLLLPCKKF
Vesta6a_Av        .....-----QDGLY.-.--.-QFE.....VLPM...GLMNAPPTFQRLMHNIIGYNRWD
Vesta6b_Av        .....--DGLYE---.-.--.--FT.....VLAQ...GLMNAPPTFQRVMIELLANGRWD
Vesta6c_Av        .....-----PDGHY.-.--.E-FN.....VLPQ...GLMNAPASFQRVMNNLLATGRWD
Vesta7_Av         .....-----YNGLF.-.--.R-FN.....VMPQ...GLKNSPSNFQRIMYELLVQTRWE
Vesta_Pr          .....-----PFGHF.-.--.-QFN.....VLPM...GLKNSPPTFQKVMTNTLAPCRQF
YM40_Marpo        .....YVNQGKAEPHlL.--.---T.....GVPQ...GRILSPLLSNIYLHQFDLFMEEI
Zepp_Chlvu        .....SRVAFNGWHTdAfPV.--AA.....GVFQ...GSPLSPLLFVLARAPMAAHARML
Rg_MAG3|g258.t1   .....----------.-.--.----.....----...-----------------------
Rg_MAG3|g338.t1   .....-------GLY.-.--.E-FN.....VLAQ...GLMNAPPAFQRVMNNLIATGRWN
Rg_MAG3|g712.t1   .....AYVIFGENK-.S.KIfYTHI.....GLPQ...GSSLSPYLFIVYHSDLVTCLGAF
Rg_MAG3|g822.t1   .....-----KLWEY.-.--.---N.....VMPQ...GIKNGPPTFQRIVNKLLGKLQWS
Rg_MAG3|g903.t1   .....TAFVDGNKFY.-.--.RQII.....GGAM...GSPFTLTLANIFMWKWEKMPFMR
Rg_MAG3|g1359.t1  .....----------.-.--.----.....----...-----------------------
Rg_MAG3|g1492.t1  .....-----YGLFE.-.--.--FN.....VLLQ...GLINGSSIFQRIVSEVLRNLLGH
Rg_MAG3|g1814.t1  .....----------.-.--.----.....----...-----------------------
Rg_MAG3|g1906.t1  .....SFSVHHGNAS.SrNI.NMYV.....GAPQ...GSVLAATLFRLHIHFLPSTLKQF
Rg_MAG3|g1908.t1  .....A-RVRINGEL.SdPF.DIET.....GVQQ...GGIPSPILFNVFFDFVMRQVLDR
Rg_MAG3|g2013.t1  .....-YFVLQLPGL.KpKYyQQIR.....GGAM...GSACTQVLADIYIRKWESQFSHE
Rg_MAG3|g2137.t1  .....AYVVFGEQSL.N.RF.RILL.....GFPQ...GSSLSPYLFIVFHSDLTTVLGAH
Rg_MAG3|g2318.t1  .....A-FVYDHKFY.-.--.KQIV.....GGAM...GSPFTLTLANIFMWHWEKRWVRR
Rg_MAG3|g2486.t1  .....-ASITPFGLY.-.--.-QFN.....VLPM...GLRNSPPTFQKVMTDMLKSCHHL
Rg_MAG3|g2591.t1  .....----------.-.--.----.....----...-----------------------
Rg_MAG3|g2876.t1  .....TAFVDGNKFY.-.--.RQII.....GGAM...GSPFTLTLANIFMWKWEKNAICG
Rg_MAG3|g2907.t1  .....------NQHY.QwSW.KQENgfksvGSRQ...GDRLSPLLYITYLERVMDKAMQI
Rg_MAG3|g3002.t1  .....--RTRYGSFE.-.--.--FI.....VLPF...GLTNAPPTFMRLMNSIFHPYIDD
Rg_MAG3|g3021.t1  .....---VYGKKIY.-.--.QQVL.....GGAM...GSSFTLTLANIFMWKWQKELFRR
Rg_MAG3|g3032.t1  .....----------.-.--.----.....----...-----------------------
Rg_MAG3|g3143.t1  .....----------.-.--.----.....----...-----------------------
Rg_MAG3|g3199.t1  .....TVTIDYQGHM.SkQV.AVLR.....GAPQ...GSCFGPKAYIVNHFNLPTIFDR-
Rg_MAG3|g3367.t1  .....TITLDYQGHL.SkQV.KVNR.....GTPQ...GSCFGPKTYIVNHFDLPSI-FDC
Rg_MAG3|g3456.t1  .....AVVVYEELS-.TrKF.TISI.....GLPQ...GSCLSSYLFIVFHSDIVKQTGAF
Rg_MAG3|g3914.t1  .....AYVIFGENK-.S.KIfYTHI.....GLLQ...GSSLGPYLFIVYHSDLVTCLGAF
Rg_MAG3|g4267.t1  .....----------.-.--.----.....----...-SSVTPTLFITYHSDMADFLPGA
Rg_MAG3|g4412.t1  .....-----PFGLY.-.--.-QFN.....VLPM...GLRNSPPTFQKVMTDTLKACRHF
Rg_MAG3|g4648.t1  .....T-TIDYQGHL.SdQI.VITR.....GAPQ...GSCFEPKVYIVNLFDLPQIFEYT
Rg_MAG3|g4662.t1  .....----------.-.--.----.....----...-----------------------
Rg_MAG3|g4811.t1  .....A-SIEIENVL.SrQF.NLKS.....GTPQ...GSPLSPLLYIIYTADSMNDIPTH
Rg_MAG3|g4814.t1  .....----LYE---.-.--.--FN.....VLPF...GLSNAPASFQRIMNSVLGTLRWD
Rg_MAG3|g4886.t1  .....----------.-.--.----.....----...--------------------HQ-
Rg_MAG3|g4977.t1  .....------DNHY.-.--.-QFT.....VLPQ...GIKNGPPTFQRIVTRILGPARWK
Rg_MAG3|g5028.t1  .....A-AIELQNAL.SkSF.NLKS.....GTPQ...DSRLPPLLYIIYTTDSSNAIQKH
Rg_MAG3|g5381.t1  .....----------.-.--.----.....----...-----------------------
Rg_MAG3|g5449.t1  .....------KGLF.-.--.E-FN.....VMPF...GLTNPPATFQRLMDIVLAGLKWQ
Rg_MAG3|g5489.t1  .....--INTHKGLF.-.--.-RFN.....RLPF...GVASAPSIFQKIMDQILSGLEGT
Rg_MAG3|g5983.t1  .....TAFITPEGLY.-.--.EWN-.....VLAQ...GLKNSPPSFQRVMADILSPCRQF
Rg_MAG3|g5993.t1  .....--FITPFGLY.-.--.EWN-.....VLPQ...DLRNAPPSFQRIMNKVLSSCIDF
Rg_MAG3|g6194.t1  .....-----PFGLY.-.--.-RFN.....VLPM...GLRNSPPTFQKVTSDTLKSCRSF
Rg_MAG3|g6278.t1  .....----------.-.--.----.....----...-----------------------
Rg_MAG3|g6291.t1  .....AY-IEIGGIK.S.RWlNISR.....GCPQ...GSILSPTLFISNHADMGDFLSF-
Rg_MAG3|g6378.t1  .....AK-VKINGEFlD.SF.EIYN.....GVMQ...GGILSPILFNVLFDFIIRKVIEE
Rg_MAG3|g6440.t1  .....QSAVRIGKDY.G.EWfQTDV.....GTRQ...GDPLSSLLFIAYLERVMDQVRQN
Rg_MAG3|g6914.t1  .....SAIIEIQGKR.S.KWiKIEH.....GGPQ...DSSLTPSLFITYHSDMVDFFPGA
Rg_MAG3|g7171.t1  .....NVFAYGK---.-.KIyKQTA.....GGAM...GSSLTLTLANIFMSKWQKNIVEE
Rg_MAG3|g7265.t1  .....----------.-.--.----.....---F...GLTKAPATFQRLMDLVLGGLKWS
Rg_MAG3|g7361.t1  .....------IW--.-.--.E-FN.....VLPQ...GIMNGPPTFQRTMHNLLGYERWD
Rg_MAG3|g7851.t1  .....AYVIFGEKS-.SdKF.KIFS.....GLPQ...GSSLSPYLFIIFHSDLTTCLGAH
Rg_MAG3|g7893.t1  .....SIVLDNNYFIyQgKYyQQIR.....GGAM...GSAFTQTFANIYMFGWEQELSQY
Rg_MAG3|g7942.t1  .....----------.-.--.----.....---M...GSPLTLTISNCYMYFYERQIVKQ
Rg_MAG3|g8054.t1  .....NYFVFNNKYY.-.--.KQIR.....GGAM...GSPLTMTLANIYMYEWEQSLIQH
Rg_MAG3|g8163.t1  .....SYFQFNGKFY.-.--.KQKT.....GLPM...CNTLSPTLPDIYMNEYKKNIY--
Rg_MAG3|g8210.t1  .....A-SIEIENVL.SrQF.NLKS.....GTPQ...GSPLSPLLYIIYTADSMSEIPTH
Rg_MAG3|g8486.t1  .....------DGHF.-.--.-QFK.....VLPQ...GLTNGPPTFQRIVNQILGLNRWK
Rg_MAG3|g8651.t1  .....AKVKENG-EV.SdTF.EIKT.....GVMQ...GGIPSPILFNILFDFIIRKVIDE
Rg_MAG3|g8667.t1  .....-----PFGLY.-.--.-QFN.....VLPM...GLKNSPPTFQKVMTDTLESCRPF
Rg_MAG3|g8720.t1  .....-----HKGLY.-.--.E-FK.....IMPY...GLMNAPVTFQRLMDIVVAGLKWQ
Rg_MAG3|g8859.t1  .....QLFISYGDAN.SrNI.KMEV.....GAPQ...GSVLAATLFRIHVHLLPKLLSRF
Rg_MAG3|g8883.t1  .....AYVIFGENK-.S.DIfCTYV.....GLPQ...GSSLSPYLFIVYHCDLVACVGAH
Rg_MAG3|g8990.t1  .....NCFVYNNKFY.-.--.KQIR.....GGAM...GSAFTQVLANIYMYCWEQDLIKY
Rg_MAG3|g9015.t1  .....RMVLDTNYFAyNaKYyKQIR.....GGAM...GSPFTMVLANIYMLDWEQKLIAD
Rg_MAG3|g9187.t1  .....AF-VYRNKYY.-.--.QQII.....GGAM...GSQFTLTLANIFMCKWEKE----
Rg_MAG3|g9401.t1  .....-----PFGLY.-.--.-QFN.....VLPM...GLKNSPPTFQKVMSDTLKNCRAF
Rg_MAG3|g9478.t1  .....RFVMTNNYFSyNgQYyHQVR.....GGAM...GSPLTLTISNCYMYFFERQIVNQ
Rg_MAG3|g9556.t1  .....-----GLWHF.-.--.---K.....RLPQ...GVKNFPSVFQRLMNKTLGSLRWD
Rg_MAG3|g9737.t1  .....AF-AYGK---.-.KIyKQTT.....GGAM...GSSLTLTSANLFMAKWQKNIVEE
Rg_MAG3|g9739.t1  .....--RDAPFRFQ.N.KIyKQID.....GVAM...GNPLAPIIADLWMQKIEEKLNRY
Rg_MAG3|g9842.t1  .....RFVVKNNYFSyDgRYyHQIR.....GGAM...GSPLTLTIANCYMFFFERDIVKQ
Rg_MAG3|g9909.t1  .....TAAIEIENTL.SrSF.NLNS.....DTRQ...GSPLSLLLYIICAADSMNGIPQH
Rg_MAG3|g10055.t1 .....---LKDNVFAyGkKIyKQTT.....GGAM...DSSLTLTLANIFMAKWQKK----
Rg_MAG3|g10060.t1 .....----------.-.--.----.....---M...GPQNAPAAFQKIMSKLMQPCRPF
Rg_MAG3|g10071.t1 .....HVFVYNNKYY.-.--.RQVK.....GGAM...GSPFTLTLANIFMWHWEQKLVRR
Rg_MAG3|g10143.t1 .....-------SRY.-.--.-QFT.....VLPQ...GITNGPPTFQRIVNNILGDSRWK
Rg_MAG3|g10207.t1 .....------DNHY.-.--.-QFT.....VLPQ...GITNGPATFQRLINHILGPSRWK
Rg_MAG3|g10224.t1 .....NYFSYYGQYY.-.--.HQIR.....GGAM...GSPLTLTMANCYMFFYERNVVKQ
Rg_MAG3|g10271.t1 .....----------.-.--.----.....----...-----------------------
Rg_MAG3|g10369.t1 .....AY-IEIKGEK.S.RWfPIDR.....GGPQ...GSIFTPTLFITYHSDLTGFLNIC
Rg_MAG3|g10402.t1 .....SLKIDYGGIE.SvTI.NVNW.....GAPQ...GSCLGPVMYVVCHYDLLQLFAN-
Rg_MAG3|g10405.t1 .....AFIEVNGN-R.S.RWfNIGK.....GGPQ...GGILTPCLFIAFHCDMGQFLSGC
Rg_MAG3|g10480.t1 .....-AFIEIKGER.S.NWfFLFK.....GVPQ...GSYIGPVLFIVFHYDILTSISNL
Rg_MAG3|g10496.t1 .....LIVIKENLFVyEkKFyRQVI.....GGAM...G----------------------
Rg_MAG3|g10780.t1 .....L-YISYGEAN.SrTI.KMNV.....DAPQ...GSVLAATLFKLHIHFLPSFLAGF
Rg_MAG3|g10844.t1 .....----------.-.--.----.....---M...GSHLAPILAHLYMSELEENINNF
Rg_MAG3|g11145.t1 .....------DGHF.-.--.-QFK.....VLPQ...GLTNGPPTFQRIVNQILGPNRWK
Rg_MAG3|g11279.t1 .....RFVMTNNYFSyNgQFyHQVR.....GGAM...GSPLTLTISNCYMYFFERQIVNQ
Rg_MAG3|g11280.t1 .....RFVMKNNYFSyNgQFyHQVR.....GGAM...GSPLTLTISNCYMYFFERQIVNQ
Rg_MAG3|g11354.t1 .....----------.-.--.----.....----...-----------------------
Rg_MAG3|g11423.t1 .....NVCVYNNKIY.-.--.KQTL.....GGAM...GSSFALTLANIFMWKWQKEFVRR
Rg_MAG3|g11432.t1 .....LIVIKENVSVyEkKFyQQVI.....GGAM...GLAFTLTIANIFMWKWEKQLVHR
Rg_MAG3|g11576.t1 .....----------.-.--.----.....----...-----------------------
Rg_MAG3|g11692.t1 .....AY-VEYGEIT.S.KIfSINI.....GLPQ...GSSLSPYLFIVFHSDLTNYLGAH
Rg_MAG3|g11758.t1 .....----------.-.--.----.....---M...GSSFTLTLANIFMWKWQKELVRR
Rg_MAG3|g11837.t1 .....---HFLFDVY.-.--.----.....----...-----------------------
Rg_MAG3|g11913.t1 .....------FGLY.-.--.EW-N.....VLPQ...GLRNAPPNFQRIMNNVLSSCIDF
Rg_MAG3|g11919.t1 .....-YFVLQLPGL.KpKFyLQIK.....GGTM...GSACTQVLADIYVQKWENEFVQQ
Rg_MAG3|g11936.t1 .....-----PEGHY.-.--.EWN-.....VLAQ...GLKNSPPSFQRIMADILSPCRQF
Rg_MAG3|g12122.t1 .....TALSCADGD-.S.PLvYIKR.....GVKQ...GDPMSSVLFNLVIDELFEIIGDR
Rg_MAG3|g12132.t1 .....----------.-.--.----.....----...---PSPMLFNILSDFVIRKVSEE
Rg_MAG3|g12135.t1 .....NVCVYNNK--.-.-IyKQML.....GGAM...GSSFTLTLANIFMWKWQKEFVRR
Rg_MAG3|g12424.t1 .....----------.-.--.----.....----...-----------------------
Rg_MAG3|g12480.t1 .....-----PEGLY.-.--.EWN-.....VLAQ...GLKNSPPSFQRVMTDILSSCRQF
Rg_MAG3|g12521.t1 .....RLILDTNSFAyNdRYyKQIR.....GGAM...GSAFTQVLANIYMLEWEQDLIAY
Rg_MAG3|g12590.t1 .....NVFAYGK---.-.KIyKQTT.....GGAM...GSSLTLTLANIFMSNWQKNIVDE
Rg_MAG3|g12695.t1 .....A-SIEIEHVL.SrQF.NLKS.....GTPQ...GSPLSPLLYIRYMADSMNDIPTH
Rg_MAG3|g12697.t1 .....KVFIYEKK--.-.-FyRQFI.....DGAM...GSAFTLTLANIFMWKWEKQLVHR
Rg_MAG3|g12744.t1 .....----------.-.--.----.....---M...GSSFTLTLANIFMWKWQKEFVRR
Rg_MAG3|g12797.t1 .....AYVVFGGSK-.SeTF.PIHL.....GLPQ...GSSLSPYLFIVFHSDLVSKIGAH
Rg_MAG3|g13031.t1 .....-VYVEYGEIT.S.KIfNINI.....GLPQ...GSSLSPYLFIVFHADLTNYPGAH
Rg_MAG3|g13140.t1 .....-AEIEVETMIeN.STlPCKP.....GCPQ...SSVLSPTLFIIYNCDLGSYLANC
Rg_MAG3|g13386.t1 .....QSVVRVEKET.G.EWfQTSV.....GSRQ...GDPLSPLLFITYLERVMDKAMQI
Rg_MAG3|g13659.t1 .....THFSFNDKIY.-.--.VQHD.....GVAM...GAPLAPIIADISMAYLETTLMDE
Rg_MAG3|g13664.t1 .....RFVMTNNYFSyNgQFyRQVR.....GGAM...GSPLTLTISNCFMYFFERQIANQ
Rg_MAG3|g13678.t1 .....----------.-.--.----.....----...-----------------------
Rg_MAG3|g13762.t1 .....LIVIKENVFVyEkKFyRQVI.....GGAL...GSAFTLTLANIFMWKWEKQLVHR
Rg_MAG3|g14054.t1 .....SMSIHYGNTV.S.RCiKLFV.....GTPQ...GCM--------------------
Rg_MAG3|g14077.t1 .....A-SIEIENVL.SrQF.NLKS.....GTPQ...GSPLSPLLYIIYTADSMNDIPTH
Rg_MAG3|g14163.t1 .....----------.-.--.--TN.....GL--...------ATFQRIINHILGPARWK
Rg_MAG3|g14240.t1 .....-------GLY.-.--.E-FN.....VLAQ...VLMNAPPTFQRVMNNLIATGRWN
Rg_MAG3|g14298.t1 .....---ATYFTKF.-.--.DFKP.....VLPQ...GLTNGPPTFQRIVNQILGPNRWK
Rg_MAG3|g14379.t1 .....CYIEFNG---.-.--.----.....----...-----------------------
Rg_MAG3|g14439.t1 .....TNFTFNNEHY.-.--.DQIN.....GVAM...GSPLAPIIARLFMSNLEENIDKY
Rg_MAG3|g14500.t1 .....QFVVKKT-LL.-.--.SLRR.....----...-SILSSSSW-WCYGDIIKQIIN-
Rg_MAG3|g14547.t1 .....RLILDTNCFAyNdKYyKQIH.....GGAM...GSAFTQVLANIYMLEWEQDLITY
Rg_MAG3|g14658.t1 .....------RGLY.-.--.E-FL.....VTPF...GLSNAPATFQRLMDTVLAGIKWQ
Rg_MAG3|g14677.t1 .....-----HGL-Y.-.--.E-FN.....VLAQ...GLKNSPPSFQLITSNLLLPCKKF
Rg_MAG3|g14771.t1 .....AL---VKTEYeNtGWfNIEK.....GVRQ...GGILSPYLFNLYAEHIMRKTGID
Rg_MAG3|g14840.t1 .....THFLFNKKYY.-.--.EQCD.....GISM...GTPLATIFSEIFMGYFEEINLPR
Rg_MAG3|g15039.t1 .....A-FIEIDGEI.S.RWfNISK.....GCPQ...GSIFSPTLFITYNSDMGDFLGGC
Rg_MAG3|g15093.t1 .....RLILDTNSFAyNdRYyKQIR.....GGAM...GSAFTQVLANIYMLEWEQYLIAY
Rg_MAG3|g15105.t1 .....-YFSYNGQFY.-.--.HQVR.....GGAM...GSPLTLTISNCYMYFFERQIVNE
Rg_MAG3|g15123.t1 .....NVFAYGKNFY.-.--.KQTT.....GGAM...GSSLTLTLVNIFMSAWQKNIVEE
Rg_MAG3|g15172.t1 .....LIVIKENVFVyEkKFyRQVI.....GDAM...GSAFTITLANIFMWEWQ------
Rg_MAG3|g15196.t1 .....NCFVYDNKYY.-.--.RQIR.....GGAM...GSPFTMTLANIYMWDWEQPLIEH
Rg_MAG3|g15218.t1 .....ALEANYFAY-.TgNYyKQIR.....GGAM...GSPLTMVLANIYI----------
Rg_MAG3|g15251.t1 .....RCFIEINGSK.S.RWfSIEK.....GGPQ...GSVLTPTLFITYNCDMDSSLSGC
Rg_MAG3|g15316.t1 .....SAIIEIQGKR.S.KWiKIER.....GGPQ...GSSLTPSLFITYHSDMADFFPGA
Rg_MAG3|g15329.t1 .....AVCNIPFRFL.QkTY.IQCD.....GVAM...GSPLGPILADIFITNLETKLNKF
Rg_MAG3|g15414.t1 .....-------GLY.-.--.E-FN.....VLAQ...GLMNAPPTFQRVMNNLIAAGRWN
Rg_MAG3|g15507.t1 .....THFSFNNLHY.-.--.QQHN.....VVAM...GSPVAPVLTDIFMIHLENKLMDK
Rg_MAG3|g15530.t1 .....------DQHY.-.--.-QFT.....VLPQ...GVTNGPPAFQLIVSQILGSTRWQ
Rg_MAG3|g15584.t1 .....------DSHY.-.--.-QFT.....VLPQ...GIGNGPATFQRLINHILGPAGWK
Rg_MAG3|g15724.t1 .....-----RDNHY.-.--.-QFI.....VLPQ...GISNGPATFQRLINHILGPAGN-
Rg_MAG3|g15747.t1 .....----------.-.--.----.....---M...GSAFTQVYANIYMLAWEQDLIQH
Rg_MAG3|g15828.t1 .....SYFVLQFPGL.EaKFyKQVR.....GGAM...GSACTQVLADIYVRKWESHFVEQ
Rg_MAG3|g15999.t1 .....----------.-.--.----.....----...--SNAPAIFQRIIDHVIAISNS-
Rg_MAG3|g16062.t1 .....LIVIKENVFVyEkKFyRQVI.....GGAM...GSAFTLTLANIFMWKWQRQLVRR
Rg_MAG3|g16175.t1 .....A-QVRINDEL.SdSF.DIET.....GVMQ...GGIPSPILFNILFDYIMRKVIEE
Rg_MAG3|g16357.t1 .....NCFAYNNK--.-.-YyRQIR.....RGAM...GTAFTQVLANIYLFEWEQELIQH
Rg_MAG3|g16502.t1 .....AY-VEIKGEQ.SpKF.FLFK.....GVPQ...GSCIGPVLFILYHYDILDSLTII
Rg_MAG3|g16540.t1 .....-----HKGLY.-.--.E-FN.....VMPF...GLTNAPATFQRLMDIVLAGLKWQ
Rg_MAG3|g16592.t1 .....SLKVDYGGVE.SvLI.NIER.....GAPQ...GSCLGPVMYVINHHDLPQIFSN-
Rg_MAG3|g16680.t1 .....----------.-.--.----.....----...-----------------NDIPTH
Rg_MAG3|g16866.t1 .....A-FVYNNKFY.-.--.RQII.....GGAM...GSAFTLTLANIFMWKWERQTILL
Rg_MAG3|g17008.t1 .....SHFICNEKLY.-.--.CQTE.....GIAM...GSPLGPLLVDIYINYLESKLKRR
Rg_MAG3|g17033.t1 .....NIFMFDGTYY.-.--.KQIK.....GIAM...GSSIAPTIANLTIGYLEINLYEK
Rg_MAG3|g17074.t1 .....----------.-.--.----.....----...-------------NDFFHGCREK
Rg_MAG3|g17082.t1 .....-------NVY.V.KW.IQTW.....GGPQ...GSSLTPTLFITYHSDMADFIPGA
Rg_MAG3|g17128.t1 .....GF-IDINGNK.S.RWfSIEK.....GGPQ...GSVLTPTIFISYHNDMGQFLSGC
Rg_MAG3|g17139.t1 .....AMIEVQGNH-.S.RWiEIDR.....GGPQ...GSSVTPTLFITYHSDMADFIPGA
Rg_MAG3|g17249.t1 .....A-SIEIENTL.S.KPfLLRS.....GTPQ...ESPLSPLLYILYTSDSMNSIHQH
Rg_MAG3|g17313.t1 .....----------.-.--.----.....----...-----------------------
Rg_MAG3|g17361.t1 .....RFVLKNNYFSyEgQYyHQIR.....GGAM...GSPLTLTIANCYMFFFERNTVKQ
Rg_MAG3|g17393.t1 .....RAQVRINGEL.S.EVfDIET.....GVMQ...GGIPSPVLFNIVFDFIIKKVLEQ
Rg_MAG3|g17440.t1 .....AK-VKVNDEF.SdSF.EIYN.....GVMQ...GGIPSPILFNILFDFIIRKVIEE
Rg_MAG3|g17473.t1 .....TALSCADGD-.S.PLvYIKR.....GVKQ...GDPMSSVLFNLVIDELFEIIGDR
Rg_MAG3|g17496.t1 .....RFVMTNNYFSyNgQFyHQVR.....GGAM...GSPLTLTISNCYMYFFERQIVNQ
Rg_MAG3|g17529.t1 .....TFTIKFNNLL.SeKL.FFNS.....GIRQekkPKIPGVLVPGSQYRSLVNTILQN
Rg_MAG3|g17626.t1 .....-----PFGLY.-.--.-HFN.....VLPM...GLRNSPPTFQKIMTETLKSCRQF
Rg_MAG3|g17687.t1 .....----------.-.--.----.....----...-----------------------
Rg_MAG3|g17709.t1 .....TMSIHVGEAV.S.RPiNIFR.....GAPQ...GSVLAATFFRLHVHFLPSFFMNL
Rg_MAG3|g17879.t1 .....S-FIEINETR.S.RWfNIDK.....GCPQ...GSVLSPTLFITYNCDFGSSLASC
Rg_MAG3|g17961.t1 .....----------.-.--.----.....----...-----------------------
Rg_MAG3|g18020.t1 .....----------.-.--.----.....----...-----------------------
Rg_MAG3|g18021.t1 .....NYFVYNDKYY.-.--.HQKR.....GGAM...GSAFTQVFANIYMLEWEQELIQH
Rg_MAG3|g18035.t1 .....NVFIYGNK--.-.-YyRQIK.....GGAM...GSPFTLTLANIFMWHWEQKLVEK
Rg_MAG3|g18043.t1 .....NVFAYGK---.-.KFyKQTT.....GGAM...GSSLTLTLANIFMAKWQKNIVEE
Rg_MAG3|g18140.t1 .....AVCDVPFRFM.D.RTyIQKD.....GVAM...GNALAPILANLFMVKMEEKLNRF
Rg_MAG3|g18290.t1 .....-----IFN--.-.--.----.....----...---------QRWAFPIQSSNRWK
Rg_MAG3|g18429.t1 .....QENSKYSNQY.-.-YsKQII.....GDMM...GSAFTLTLANIFMWKWEKQLVRQ
Rg_MAG3|g18472.t1 .....SHFLFDGKVY.-.--.DQID.....GVSM...GSPLAPLLAEIFLQEFERKNSSL
Rg_MAG3|g18578.t1 .....NCFVYNNKYY.-.--.KQSC.....VGAM...GSIFTQVLANIYMYYWEQNLIKY
Rg_MAG3|g18680.t1 .....-----PFGLY.-.--.-QFN.....VLPM...GLRNSPPTFQRVMTHTLKSCRTF
Rg_MAG3|g18918.t1 .....-----PDGHY.-.--.E-FN.....VLAQ...GLMNAPASFQRVMNNLLATGRWD
Rg_MAG3|g18993.t1 .....NCFVFDNKYY.-.--.KQIR.....GGAM...GSPFTMTLANIYMYEWEQSLIQY
Rg_MAG3|g19112.t1 .....----------.-.--.----.....---M...GAPLAPIIADIFMAYLETTLMDE
Rg_MAG3|g19235.t1 .....-----VHGLY.-.--.-QFN.....VLAQ...GLKNSPPSFQRTMSNLLSPCKKF
Rg_MAG3|g19337.t1 .....NVFAYGK---.-.KIyKQTT.....GGAM...GSSLTLTLANIFMSNWQKNIVEE
Rg_MAG3|g19344.t1 .....AT--------.-.--.----.....----...-----------------------
Rg_MAG3|g19553.t1 .....------LWE-.-.--.--FN.....VLPQ...GIMNGPPTFQRTMHNLLGYGRWD
Rg_MAG3|g19585.t1 .....RFVMQNNYFSyDgQYyHQIR.....GGAM...GSPLTLTMANCYMFFFEQQIIRQ
Rg_MAG3|g19590.t1 .....----------.-.--.----.....----...-----------------------
Rg_MAG3|g19855.t1 .....-----PDGHY.-.--.E-FN.....VLAQ...GLMNAPASFQRVMNNLLATGRWD
Rg_MAG3|g19874.t1 .....----------.-.--.----.....----...-----------------------
Rg_MAG3|g19878.t1 .....AYVIFGENK-.S.DIfCTYV.....GLPQ...GSSLSPYLFIVYHCDLVACVGAH
Rg_MAG3|g19978.t1 .....----------.-.--.----.....----...-----------------------
Rg_MAG3|g20199.t1 .....------DNHY.-.--.-QFT.....VLPQ...GITNGPATFQRVINHILGPARWK
Rg_MAG3|g20201.t1 .....DTNVFVY---.EnKYfRQIR.....GGAM...GSAFTQTLANIYMFEWEQDLLQI
Rg_MAG3|g20225.t1 .....------AGLY.-.--.-HFT.....VMPF...GLTNAPATFQRLMDLVLGGLKWT
Rg_MAG3|g20299.t1 .....----------.-.--.----.....----...-----------------------
Rg_MAG3|g20319.t1 .....RLILDTNYFVyNdKYyHQKR.....GGAM...GSAFTQVFANIYMLEWEQELIQH
Rg_MAG3|g20341.t1 .....SAQIRIDYDV.SeSF.AMNT.....GVRQ...GCILSPILFNIYIDYIMKQVIQQ
Rg_MAG3|g20406.t1 .....RFVMKNNYFSyNgQYyHQVR.....GGAM...GSPLTLTISNCYMYFLERQIVNQ
Rg_MAG3|g20435.t1 .....-ASIEIENVL.SrQF.NLKS.....GTPQ...GSPLSPLLYIIYTADSMNDIPTH
Rg_MAG3|g20499.t1 .....------DGLY.-.--.E-FT.....VLAQ...GLMNAPPTFQRVMNELLANGRWD
Rg_MAG3|g20573.t1 .....NVFVYGKKIY.-.--.QQVL.....GGAM...GSSFTLTLANIFMWKWQKELVRR
Rg_MAG3|g20626.t1 .....----------.-.--.----.....----...-----------------------
Rg_MAG3|g20667.t1 .....-----YNGIF.-.--.-HFN.....VMPQ...GLKNAPSSFRRIMYELLVNTRWD
Rg_MAG3|g20819.t1 .....----------.-.--.----.....----...-----------------NDIPTH
Rg_MAG3|g20825.t1 .....NVFAYGK---.-.KIyKQTT.....GGAM...GSSLTLTLANIFMAKWQKNIVEE
Rg_MAG3|g20858.t1 .....--FAYGKK--.-.-IyKQTT.....GGAM...GSSLTLTLANIFMSKWQKNIVEE
Rg_MAG3|g20878.t1 .....----------.-.--.----.....----...-----------------------
Rg_MAG3|g21041.t1 .....AY-VEIKGVR.SpDF.FLFK.....GVPQ...GSCIGPVLFILYHYDIFDALTII
Rg_MAG3|g21079.t1 .....-----RDNHY.-.--.-QFT.....VLPQ...GITNGPATFQRIINHILGPARWK
Rg_MAG3|g21288.t1 .....AY-VEFGSHK.SdEF.EVKV.....GLPQ...GSSLSPYIFIIFHSDIVSRADAC
Rg_MAG3|g21581.t1 .....------NYFYlDgLYyKQIR.....GGAM...GSPLTLTIANAYMYFVERPISKW
Rg_MAG3|g21746.t1 .....----------.-.--.----.....----...-----------------------
Rg_MAG3|g21802.t1 .....----------.-.--.----.....---M...GSAFTLTLAYIFMWKWEKQLVHR
Rg_MAG3|g21813.t1 .....TFKIKINNSI.TdPI.SFKS.....GIRQ...GCPLSGGLFVLCIEPLLHNIRRN
Rg_MAG3|g21835.t1 .....TMSIHVGEAI.SrTI.NISV.....GTPQ...GSILAATLFRLHIHFLPSFFKSI
Rg_MAG3|g21872.t1 .....RFVMKNNYFSyNgQFyHQVR.....GGAM...GSPITLTISNCYMYFFERQIVNP
Rg_MAG3|g22019.t1 .....SMAIDLNGLL.SdNI.AIAR.....GAPQ...GSVFGAIAYIVAHYDLQQIFER-
Rg_MAG3|g22265.t1 .....RIVLTDNVFIyGnKYyRQVK.....GGAI...GSPFTLTLANIFIWHWEQKLVEK
Rg_MAG3|g22338.t1 .....RFVMTNNYFSyNgQFyHQVR.....GGAM...GSPLTLTISNCYMYFFERQIVNQ
Rg_MAG3|g22579.t1 .....A-SIEIENVL.SrQL.NLKS.....GTPQ...GSPLSPLLYIIYTADSMNDIPTH
Rg_MAG3|g22666.t1 .....NYFSYNGQFY.-.--.HQTR.....GGAM...GSPLTLTISNCYMYFFERQIVNQ
Rg_MAG3|g22722.t1 .....RLVIDNNCFVyNnTYyKQSR.....GGAM...GSAFTQVLANIYMYYWEQDLIKY
Rg_MAG3|g22775.t1 .....TITIDLNGLL.SdNI.TIEG.....EASQ...GRVFGAIAYIIAHHDLQQIFER-
Rg_MAG3|g22891.t1 .....SMTISHGDAE.S.RViGIFL.....GAPQ...GSVLAALLFRIHIHFLPGYFTQI
Rg_MAG3|g23013.t1 .....----------.-.--.----.....----...-----------------------
Rg_MAG3|g23174.t1 .....TLKIDYEGVE.S.ALvNVER.....GAPQ...GSCLGPVMYVIAHHDIPQCFEH-
Rg_MAG3|g23589.t1 .....TASIEIENVL.SrQF.NLKI.....GTPQ...GSPLSPLLYIIYTPDSKNEIPTH
Rg_MAG3|g23658.t1 .....-VINTHKGLF.-.--.R-YN.....RLPF...GVASAPSIFQEIMNKMLSGLEAT
Rg_MAG3|g23680.t1 .....TAFVDGNKFY.-.--.RQII.....GGAM...GSPFTLTLANIFMW---------
Rg_MAG3|g23687.t1 .....----------.-.--.----.....-LPQ...GLTNGPPTFQRIVNQILGPNRWK
Rg_MAG3|g23690.t1 .....A-EVRIDGDF.SwSI.QMNT.....GVKQ...GCLLSPILFNVYIDFVMRQMLEQ
Rg_MAG3|g23882.t1 .....------NYFYlDgLYyKQIR.....GGAM...GSPLTLTIAN-------------
Rg_MAG3|g23942.t1 .....AF-ADGNKFY.-.--.RQII.....GGAM...GSPFTLTLANTFMWKWEKCHLWC
Rg_MAG3|g23956.t1 .....----------.-.--.----.....----...-----------------------
Rg_MAG3|g23994.t1 .....RFVMKNNYFSyDgQYyHQIR.....DGAM...GSPLTLTMANCYMFFYEQQIIRQ
Rg_MAG3|g24022.t1 .....TENVFIYGD-.-.KYyRQVK.....GDAM...GSPLTLTLANIFMWHWEQKLVEK
Rg_MAG3|g24031.t1 .....-----PFGLY.-.--.-QFN.....VLPM...GLKNSPPTFQKVMTDTLKNCRN-
Rg_MAG3|g24164.t1 .....-----PFGLY.-.--.-QFN.....VLPM...GLRNSPPTFQKVMTDTLKSCRQF
Rg_MAG3|g24352.t1 .....EVRINRGQTDrS.NYlKIRS.....GVLQ...GDSFSPLLFCLAMAPISHALNNV
Rg_MAG3|g24506.t1 .....------DGLY.-.--.-QFQ.....VLPM...GLMNAPPSFQRIMNNIIGYNRWD
Rg_MAG3|g24547.t1 .....-YFVLQLPGL.KpKYyQQIR.....GGAM...GSACTQVLADIYIRKWESQFSHE
Rg_MAG3|g24563.t1 .....NVFVYGKKIY.-.--.QQVL.....GGAM...GSSFTLTLANIFMWKWQKELVRR
Rg_MAG3|g24584.t1 clfelAVTKTPFRFY.E.QLyMQID.....GVSM...GSPLAPALADLFMTHVEEKLEQY
Rg_MAG3|g24621.t1 .....AFVVGN-KFY.-.--.RQII.....GGAT...GSPFTLTLANIFMWKWEKNAICG
Rg_MAG3|g24625.t1 .....-----PEGLY.-.--.EWN-.....VLAQ...GLKNXPPSFQRVMADILSPCCQF
Rg_MAG3|g24651.t1 .....------LWE-.-.--.--FN.....VMPQ...GIKNGPPTFQRIVNKLLGQLQWN
Rg_MAG3|g24706.t1 .....------DNHY.-.--.-QFT.....VLPQ...GITNGPATFQRLINHILGPAGWK
Rg_MAG3|g24709.t1 .....STTIKYKDIS.SkQI.VILC.....GVKQ...GDPLSSILFNLVIDELFEVLGDQ
Rg_MAG3|g24775.t1 .....TAFVDGSKFY.-.--.RQII.....GDAM...GSPFTLTLANIFMWKWEKNAIHG
Rg_MAG3|g24846.t1 .....-----HDEF-.-.--.---C.....VLSM...GPPNEPAEFQKTMYAVMKSCREF
Rg_MAG3|g24856.t1 .....A-FVNGNKFY.-.--.RQII.....GGAM...GSPFTLTLANIFMWKWENRAMCG
Rg_MAG3|g24924.t1 .....NVFVYGKKIY.-.--.QQVL.....GGAM...GSSFTLALANIFMWKWQKELVRR
Rg_MAG3|g24935.t1 .....TY-IDIKKFL.-.--.----.....----...-----------------------
Rg_MAG3|g25050.t1 .....NVFAYGK---.-.KIyKQTT.....GGAM...GSSLTLTLANIFMSNWQKNIVEE
Rg_MAG3|g25366.t1 .....A-SIEIENVL.SrQF.NLKS.....GTPQ...RSPLSPLLYIIYTADSMNDIPTH
Rg_MAG3|g25380.t1 .....----SI----.-.--.NAKR.....GASQ...GSCLGPVMYVVCHYDLPQMFPNS
Rg_MAG3|g25525.t1 .....----------.-.--.----.....----...-----------------------
Rg_MAG3|g25526.t1 .....----------.-.--.----.....----...-----------------------
Rg_MAG3|g25715.t1 .....LLSLKNNYFKfNnKFyKQKY.....GLPM...GNTLSPLIADIYMDHYSKEHLQQ
Rg_MAG3|g25760.t1 .....NVFAYGK---.-.KIyKQTT.....GGAM...GSSLTLTLANIFMSKWQKNLVEE
Rg_MAG3|g25878.t1 .....LIVIKENIFAcEkKFyRQVI.....GGAM...GSVFTLTPANIFMWKWQKQLVHR
Rg_MAG3|g25951.t1 .....--FVTHKGLF.-.--.E-FN.....VMPF...GLTNAPATFQRLMDIVLAGLKWQ
Rg_MAG3|g26083.t1 .....AK-VKVNGEF.SdSF.EIYN.....GVMQ...GGIPSPILFNILFDFIIRKVIEE
Rg_MAG3|g26192.t1 .....SHFIFNEKLY.-.--.CQTK.....GIGM...GSPLEPLLAGIYINYLESKLKRR
Rg_MAG3|g26211.t1 .....NYFAYYDKYY.-.--.KQIR.....GGAM...GSAFTQVLANIYMYEWEQDLIKY
Rg_MAG3|g26370.t1 .....----------.-.--.----.....-MPF...GLTNAAATFQRLMDLVLGGLKWS
Rg_MAG3|g26386.t1 .....-----PEGLY.-.--.E-CN.....VLAQ...GLKNSPPSFQRVMADILSPYRQF
Rg_MAG3|g26398.t1 .....-----GLWHF.-.--.---N.....RLPQ...GLKNSPSVFQRLMNNTLGSLRWD
Rg_MAG3|g26407.t1 .....----------.-.--.----.....----...----------------FHGSREK
Rg_MAG3|g26472.t1 .....----------.-.--.----.....---M...GSPLTLTIANAYMFFFEHDIVKQ
Rg_MAG3|g26555.t1 .....----------.-.--.----.....----...-----------------------
Rg_MAG3|g26559.t1 .....----SHKGLY.-.--.E-FK.....VMPY...GLMKAPATFQRLMDIVLAGLKWQ
Rg_MAG3|g26592.t1 .....AY-VEIKGEQ.SpKF.FLFK.....GVPR...GSCIGPVLFILYHYDILDSLTII
Rg_MAG3|g26657.t1 .....A-VVEIAGKR.S.RWfPIKR.....GGPQ...GSCFTRILFITYRSDMENFLCME
Rg_MAG3|g26672.t1 .....-----NNYFYlDgVYyKQIR.....GGAM...GSSLTLTIANSYMYFVERPISKW
Rg_MAG3|g26706.t1 .....---QKQRKVI.-.--.EEAD.....VT--...GIQVSYGRNDFFHGTKEKYLNFD
Rg_MAG3|g26711.t1 .....NCFVYDNKYY.-.--.QQIR.....GGAM...GSPFTMTLANAYMWEWEQTLLEY
Rg_MAG3|g26729.t1 .....RFVMANNYFSyNdQFyHQVR.....GGAM...GSPLTLTISNCYMYFFERQIVNQ
Rg_MAG3|g26732.t1 .....----------.-.--.----.....---M...GLMNAPPSFQRVMNHIIGYNRWH
Rg_MAG3|g26739.t1 .....RFVMKNNYFLyEdQYyHQIR.....GGAM...GSPLTLTIANCYMFFSERNIVKQ
Rg_MAG3|g26774.t1 .....AYIAFGDKV-.SeKY.KIDI.....ELPQ...GSSLSPFLFILYHCDLIQCLGAH
Rg_MAG3|g26980.t1 .....NAEVRIDGDF.SsSI.QMNT.....GVKQ...GCLLSPILFNVYIDFVMRQILKQ
Rg_MAG3|g27049.t1 .....----YEKKFY.-.--.RQVI.....GSAM...GSSFTLTLGNIFMWKWEKQLVHR
Rg_MAG3|g27203.t1 .....RFVIQNNYFSyNsKYyHQVR.....GGAM...DLPLTLTIANCYMFFFERDIVKQ
Rg_MAG3|g27264.t1 .....A-FVDGNKFY.-.--.RKII.....GGAM...GSPFTLTLANIFMWKWGKNA---
Rg_MAG3|g27302.t1 .....------NYFSyDgHFyHQIR.....GGAM...GSPLTLTMANCYMFFYERGIVKK
Rg_MAG3|g27384.t1 .....-----PFGLY.-.--.-QFN.....VLPM...GLRNSPPTFQKVMADTLKSCREF
Rg_MAG3|g27422.t1 .....SHFLFNGIVY.-.--.DQID.....GVSM...GSSLAPLLAQIFLQEFETKSAAL
Rg_MAG3|g27446.t1 .....RFVMANNYFSyNdQFyHQVR.....GGAM...GSPLTLTISNCYMYFFERQIVNQ
Rg_MAG3|g27556.t1 .....TMSIHYENTV.S.RPiKLYV.....GTPQ...GSVLAATLFLLHVHYLPQYFTNM
Rg_MAG3|g27572.t1 .....-----GK---.-.KIyQQVL.....GGAM...GSSFTLTLANIFMWKWQKELVRR
Rg_MAG3|g27590.t1 .....-----PDGLY.-.--.EWN-.....VLAQ...GLKNSPPSFQRLMLDLLSPCRQF
Rg_MAG3|g27654.t1 .....AF-VYDHK--.-.-FyKQII.....GGAM...GSPFTLTLANIFMWDWEKR----
Rg_MAG3|g27740.t1 .....TFKIKINNSI.TdPI.SFKS.....GIRQ...GCPLSGGLFVLCIEPLLHNIRRN
Rg_MAG3|g27745.t1 .....NCFVYDNKYY.-.--.QQIR.....GGAM...GSPFTMTLANVYMWEWEQTLLEY
Rg_MAG3|g27786.t1 .....SIVIKDNAFAyGeKIyKQTT.....GGAM...GSSFTLTLANIFMSEWQTKLAEE
Rg_MAG3|g27834.t1 .....NVFAYGKK--.-.NY.KQTT.....GGAM...GSSLTLTLANIFMSAWQKKIVEE
Rg_MAG3|g27846.t1 .....----------.-.--.----.....----...-----------------------
Rg_MAG3|g27917.t1 .....A-EVRIDSDF.SsSI.QMNT.....GVKQ...GCLLSPILFNVYIDFVMRQILEQ
Rg_MAG3|g27958.t1 .....NVFAYGK---.-.KIyKQTT.....GGAM...GSSLTLTLANIFMSNWQKNIVEE
Rg_MAG3|g27976.t1 .....------DQHY.-.--.-QFT.....VLPQ...GVTNDPPAFQRIVSQILGP----
Rg_MAG3|g28010.t1 .....----------.-.--.---T.....RLPQ...GLKNSPSVFQRLMNQTLGLLRWD
Rg_MAG3|g28069.t1 .....RFVMQNNYFSyNgQYyHQIR.....GGAM...GSPLTLTMANCYMFFHEQQIIKQ
Rg_MAG3|g28070.t1 .....----------.-.--.----.....----...-----------------------
Rg_MAG3|g28138.t1 .....------DNHY.-.--.-QFT.....VLPQ...GITNGPATFQRVINHILGPARWK
Rg_MAG3|g28324.t1 .....------DNHY.-.--.-QFT.....VLPQ...GITNGPATFQRVISHILGPARWQ
Rg_MAG3|g28386.t1 .....AY-IEIGGAK.S.RWfNISR.....GGPQ...GSIFSPTLFICYHSDMGDFLPSC
Rg_MAG3|g28410.t1 .....AYVIFGENK-.S.DIfCTYV.....GLPQ...GSSLSSYIFIVYHCDLVACVGAH
Rg_MAG3|g28460.t1 .....AY-VEYGEKT.S.KIfNINI.....GLPQ...GSSLSPYLFIVFHSDLTNYLGAH
Rg_MAG3|g28466.t1 .....QSAVRIGTDI.G.EWfQTSL.....GTRQ...GDPLSPLLFIAYLERVMDTAMQK
Rg_MAG3|g28481.t1 .....----------.-.--.----.....---M...GSPLTLTISNCYMYFFERQIVNQ
Rg_MAG3|g28718.t1 .....-----VHELY.-.--.E-FN.....VLAQ...SLKNRPPSFQRIMSNLLLPCKKF
Rg_MAG3|g28994.t1 .....A-RVKINGDL.S.ECfKMDT.....GVMQ...GGIPSPFLFNIVFDFIMKKVLSE
Rg_MAG3|g29032.t1 .....-----PEGLY.-.--.EWN-.....VLAQ...GLKNSPPSFQRVMADILSPCRQF
Rg_MAG3|g29057.t1 .....------DQHY.-.--.-QFT.....VLPQ...GVTNGPPAFQRIVSQILGPTRWQ
Rg_MAG3|g29058.t1 .....LIVIKENVFVyEkKFyRQV-.....----...-----------------------
Rg_MAG3|g29161.t1 .....TENVFIY---.GnKYyRQVK.....GGAM...GSPFTLTLANIFMWHWEQKLVEK
Rg_MAG3|g29173.t1 .....A---SAKTEYgNtKWfSIVK.....GVRQ...GCILSPYLFNLYAEHIMRKAGID
Rg_MAG3|g29490.t1 .....SIILKNNVFVyGkKIyKQTT.....GGAM...GSSLTLTLANIFMAKWQTNIVEE
Rg_MAG3|g29491.t1 .....-------GL-.-.--.WQFN.....RLPQ...GLKNSPSVFQRLMNQTLGTLRWD
Rg_MAG3|g29804.t1 .....RFVIQNNYFSyNgKYyHQVR.....GGTM...CSPLTSTIANCYMFCFERDIVKQ
Rg_MAG3|g29806.t1 .....RFVMANNYFSyNgQYyHQVR.....GGAM...GSPLTLTISNCYMYFFERQIVNQ
Rg_MAG3|g29828.t1 .....THFSFNNLHY.-.--.QQHN.....GVAM...GSPLAPVLADIFMIHLENKLMDK
Rg_MAG3|g29845.t1 .....RFVIKNNYFSyNgQYyHQVR.....GGAM...GSPLTLTISNCYMYFFERQIVNQ
Rg_MAG3|g29959.t1 .....NVFVYGKKIY.-.--.QQVL.....GGEM...GSSFTLTLANIFMWKWQKRT---
Rg_MAG3|g30030.t1 .....SIVIKDNVFAyGsKIyKQTT.....GGAM...GSSFTLTLANIFMSEWQKKLVEE
Rg_MAG3|g30170.t1 .....SMNIQYGGVI.S.--.----.....----...-----------------------
Rg_MAG3|g30251.t1 .....RFVMKNNYFLyEgEYyHQIR.....GCAM...GSPLTLTIANCYMFFFERNIVKQ
Rg_MAG3|g30310.t1 .....----------.-.--.----.....----...-----------------------
Rg_MAG3|g30373.t1 .....------DSHY.-.--.-QFT.....VLPQ...GITNGPATFQRLINHILGPAGWK
Rg_MAG3|g30375.t1 .....A---TVKTDYgNtNWfNIGK.....GVRQ...GCILSPYLFNLYAEHIMRKAGIE
Rg_MAG3|g30383.t1 .....-------GHY.-.--.E-FR.....VFSM...GPQNAPAAFQKTMYAVMKSCREF
Rg_MAG3|g30454.t1 .....SHFIFNEKLY.-.--.CQTK.....GIAM...GCPLGPLLADIYINYLESKLKRR
Rg_MAG3|g30474.t1 .....SHFLFDGKIY.-.--.DQID.....GVSM...GSPLAPLLAEIFLQDFEKKHLEL
Rg_MAG3|g30501.t1 .....RLILDTNYFVyNdKYyHQKR.....GGAM...GSAFTQVFANIYMLEWEQELIQH
Rg_MAG3|g30516.t1 .....A-VVEIAGKR.S.RWfPIKR.....GGPQ...GSCFTPILFITYHSDMEKFLCMA
Rg_MAG3|g30623.t1 .....AY-INIKSTS.S.TMfNLSK.....GVPQ...GSCIGPVLFIIYHHDILEALSTI
Rg_MAG3|g30789.t1 .....EHNVCVYDKK.-.-IyKQVL.....GGAM...GSSFTLTLANIFMWKWQKELVRR
Rg_MAG3|g30808.t1 .....LIVIKKNVFVyEkKFyRQVI.....VGAM...GSAFTLTLATIFMWKWQRQLVRR
Rg_MAG3|g30814.t1 .....SLFIFNEKLY.-.--.CQTK.....GIAM...GSPLGPLLADIYINYLESKLKRR
Rg_MAG3|g30864.t1 .....NVFAYGK---.-.KIyKQTT.....GGAM...GSSLTFTLANIFMSNWQKNIVEE
Rg_MAG3|g30941.t1 .....----------.-.--.--NT.....GVKQ...RCLLSPILFDVYIDFVMRQILEQ
Rg_MAG3|g31062.t1 .....------DQHY.-.--.-QFT.....VLPQ...GVTNGPPAFQRIVSQILGPTRWQ
Rg_MAG3|g31070.t1 .....A-TVELDNTL.S.RLfTLSS.....GTPH...GSPLSPLLYIIYTSDSMNGIPPH
Rg_MAG3|g31136.t1 .....NLFAYGK---.-.KIyKQTT.....GGAM...GSSLTLTLANIFMAKWQKNIVEE
Rg_MAG3|g31172.t1 .....AK-VKVNGEA.SdTF.EIKT.....GVMQ...GGIPSPILFNILFDFIIRRIIDE
Rg_MAG3|g31216.t1 .....GY-IDIQGTC.S.RWfPIKR.....GGPQ...GSCLTPSIFITYHSVMSDAFPMA
Rg_MAG3|g31219.t1 .....A-QVRINGEL.-.--.----.....----...-----------------------
Rg_MAG3|g31245.t1 .....----------.-.--.-QFN.....RLPQ...GLKNSPSVFQRLMNQTLGSLRWD
Rg_MAG3|g31247.t1 .....A-TVELDNTS.S.RLfTLSS.....GTPQ...GSPLSPLLFTIYTSDSMNGIPPH
Rg_MAG3|g31286.t1 .....----------.-.--.----.....---M...GSPLTLTISNCYMYFFERQIVNQ
Rg_MAG3|g31324.t1 .....-ATIEIENTL.SrSF.NHNS.....GTPQ...GSPLSPLLYIIYTTNSMNGIPQH
Rg_MAG3|g31442.t1 .....----GLFE--.-.--.--FN.....VLAQ...GLKNGPPSFQRIMSGLLLPCKKF
Rg_MAG3|g31496.t1 .....AFAN-GNKFY.-.--.RHII.....GGAM...GSPFTLTLVNIFMWKWEKNAIYG
Rg_MAG3|g31670.t1 .....NVFVYGKKIY.-.--.QQVL.....GGAM...GSSFTLTLANIFMWKWQKELVRR
Rg_MAG3|g31706.t1 .....------RGLY.-.--.E-FR.....VMPF...GLSNAPATFQCLMDVVLAGLKWQ
Rg_MAG3|g31773.t1 .....SLKVDYGGIE.SiLI.NIER.....GAPQ...GSCLGPVMYVINHHDLPQIFSN-
Rg_MAG3|g31866.t1 .....NVFVYGKKIY.-.--.QQVL.....GGAM...GSLFTLTLANIFMWKWHKELVRR
Rg_MAG3|g31888.t1 .....-----GLWE-.-.--.--FN.....VLPQ...GLKNAPPSFQRVLNNLLATGRWQ
Rg_MAG3|g31909.t1 .....HHAVCDVSFRfMdKTyIQKD.....GVAM...GNAIAPILADLFMIKMEEKLNRF
Rg_MAG3|g31924.t1 .....TAFVDGNKFY.-.--.RQII.....GGAM...GSPFTLTLANIFMWKWEKDAICG
Rg_MAG3|g31939.t1 .....-----PFELY.-.--.-QFN.....VLPM...GLKNSPPTFQKG-----------
Rg_MAG3|g32088.t1 .....----------.-.--.----.....----...-----------------------
Rg_MAG3|g32219.t1 .....-YFVLQLPGL.EpKYyKQTR.....GGAM...GSACTQVLADIYVRKWENDFVQK
Rg_MAG3|g32257.t1 .....------DQHY.-.--.-QFT.....VLPQ...GVTNGPPAFQRIVSQILGPTRWQ
Rg_MAG3|g32280.t1 .....SAQIRLDDDV.NeSF.VMNT.....GVRQ...GCILSPIVFNIYIDYIMKQVIQQ
Rg_MAG3|g32557.t1 .....AK-VKINGKL.SdSF.DIET.....GVMQ...GGITSPVLFNILFDFVIRKVIDE
Rg_MAG3|g32564.t1 .....----------.-.--.----.....----...-----------------------
Rg_MAG3|g32816.t1 .....NVFAYGK---.-.KIyKQTT.....GGAM...GSSLTLTLANIFMSAWQKKIVEE
Rg_MAG3|g32931.t1 .....---LKDNVFAyGkKIyKQTT.....GGAM...GSSLTLTLANIFMSKWQTNVVEE
Rg_MAG3|g32940.t1 .....SAQIRIDDDV.SeSF.VMNI.....GVRQ...ANVQGVTLSYRLGDFWLTDRGNG
Rg_MAG3|g32952.t1 .....----------.-.--.----.....----...------------MAKWQTNIVEE
Rg_MAG3|g32953.t1 .....NVFAYGK---.-.KIyKQTT.....GGAM...G----------------------
Rg_MAG3|g32961.t1 .....--NVCVYDK-.-.KIyKQVL.....GGAM...GSSFTLTLANIFMWKWQKELVRR
Rg_MAG3|g32997.t1 .....AYIAFGDKV-.SeKY.KIDI.....GLPQ...GSSLSPFLFIVYHCDLIQCLGAH
Rg_MAG3|g33236.t1 .....----------.-.--.----.....----...-----------------------
Rg_MAG3|g33245.t1 .....IIVIKENVFVyEkKFyRQVI.....GGAM...GSAFTLTLANIFMWKWERQLVRR
Rg_MAG3|g33344.t1 .....LIVIKENVFVyEkKFyRQVI.....GGAM...GSAFTLTLANIFMWKWEKQLVHR
Rg_MAG3|g33388.t1 .....QSAVRVEKET.G.EWfQTSV.....GSRQ...GDPLSPLPFITYLERVMDKAMQI
Rg_MAG3|g33436.t1 .....-------GHY.-.--.E-FR.....VLSM...GPQNAPAAFQKTMYAVMKSCREF
Rg_MAG3|g33489.t1 .....RMVLDTNYFAyNaKYyKQIR.....GGAM...GSPFTMVLANIYMLDWEQKLIED
Rg_MAG3|g33515.t1 .....-----PFGLY.-.--.-QFN.....VLPM...GLRNSPPTFQKVMTETLKACRPF
Rg_MAG3|g33571.t1 .....RCFIEINGSK.S.RWfSIEK.....GGPQ...GSVLTPTLFITYNCDMCSSLSGC
Rg_MAG3|g33773.t1 .....---GLYE---.-.--.--FL.....VMPF...GFSNAPATFQLLMDIVLAGIKWQ
Rg_MAG3|g33812.t1 .....RFVMTNN---.-.--.----.....----...-----------------------
Rg_MAG3|g33850.t1 .....A-VVEIAGKR.S.RWfPIKR.....GGPQ...GSCFTPILFITYHFDMEKFLCIA
Rg_MAG3|g33864.t1 .....----------.-.--.----.....----...-----------------------
Rg_MAG3|g33937.t1 .....NVFVYGKKIY.-.--.QQVL.....GGAM...GSSFTLTLANIFMWKWQKELVRR
Rg_MAG3|g33951.t1 .....AYVVFGSSR-.SdTF.PIHV.....GLPQ...GSSLSPYLFIVFHSDLVTCIGAH
Rg_MAG3|g33968.t1 .....NVFVHNNKFY.-.--.RQIV.....GGAM...GSPFTLTLANIFMWDWEKRWIRR
Rg_MAG3|g33975.t1 .....----------.-.--.----.....----...-----------------------
Rg_MAG3|g34035.t1 .....SHFIFNEKLY.-.--.CQTK.....GIAM...GSPLGPLLADIYINYLESKLKRR
Rg_MAG3|g34088.t1 .....T--CLPQSQ-.-.-YyHQIR.....GGAM...SSPLTLTIANRYMFFFERNIVKQ
Rg_MAG3|g34189.t1 .....TAFVDGNKFY.-.--.RQII.....GGAM...GSPFTLTLANIFMWKWEKNAICG
Rg_MAG3|g34361.t1 .....----------.-.--.----.....----...-----------------------
Rg_MAG3|g34425.t1 .....AY-VEIKGQK.S.RWfSIYR.....GGPQ...GSILTPTVFITYHSDMTNYLNMA
Rg_MAG3|g34525.t1 .....NVFAYVKK--.-.-IyKQTT.....GGAM...GSSLTLTLANIFMSISKKILLKN
Rg_MAG3|g34613.t1 .....----------.-.--.----.....---M...GSPFTLTLANIFMWHWEQKLVEK
Rg_MAG3|g34627.t1 .....TFQIKINNSI.TdPI.SFKS.....GIRQ...GCPLS------------------
Rg_MAG3|g34680.t1 .....RFVMKN----.-.--.----.....----...-----------------------
Rg_MAG3|g34741.t1 .....SIFISHGDAE.S.RPiKTFV.....GAPQ...GSTLSALLFRLHIFFLPSYFPHI
Rg_MAG3|g34761.t1 .....GY-IDIQGTC.S.RWfPIKR.....GGTQ...GSCLTPSIFITYHSVMSDAFPMA
Rg_MAG3|g34793.t1 .....NVCVYNNKIY.-.--.KQTL.....GDAM...GSSFTLTLANIFMWKWQKEFVRR
Rg_MAG3|g34826.t1 .....TAFVDGNKFY.-.--.RQII.....GGAM...GSPFTLTLANIFMWKWEKNAICG
Rg_MAG3|g34899.t1 .....TAAIEIENVL.SrQF.NLKS.....GTPQ...RSPLSPLLYIIYTAASINEISTH
Rg_MAG3|g34978.t1 .....----------.-.--.----.....----...-----------------------
Rg_MAG3|g35037.t1 .....LY-ISYGEAN.S.RIiKMNV.....GAPQ...GSVLAATLFKLHIHFLPSLLAEF
Rg_MAG3|g35085.t1 .....NYFNYDGQYY.-.--.HQVR.....GGAM...GSPLTLTIANCYMFFFEQQIIKQ
Rg_MAG3|g35182.t1 .....----------.-.--.----.....VLPQ...GVTNGPPAFQRIVSQILGPTRWQ
Rg_MAG3|g35188.t1 .....SVRDAPFRFQ.N.KIyKQID.....GVAM...GSPLAAILANLWLQRI-------
Rg_MAG3|g35227.t1 .....----GLFE--.-.--.--FN.....VLAQ...GLKNSPPSFQRIMSGLLLPCKKF
Rg_MAG3|g35246.t1 .....----------.-.--.----.....----...GSPLGPVFADIFMIHLEKELMPT
Rg_MAG3|g35293.t1 .....A-SIEIENVL.SrQF.NLKS.....GTPQ...GSPLSPLLYIIYTADSMNDIPTH
Rg_MAG3|g35425.t1 .....AY-INIKSTS.S.TMfNLSK.....GVPK...CSCIGPGLFIIYHHDILEALSTI
Rg_MAG3|g35648.t1 .....-----IFN--.-.--.----.....----...---------QRWTFPIQSSNRWK
Rg_MAG3|g35660.t1 .....----------.-.--.----.....----...-----------------NDIFDE
Rg_MAG3|g35712.t1 .....-----VHGLY.-.--.E-FN.....VLAQ...GLKNSPPSFQRIMSNLLLPCKNF
Rg_MAG3|g35779.t1 .....-ITLDYQGHL.SkQV.KVNR.....GAPQ...GSCFGPKAYIVNHFDLPSI-FDC
Rg_MAG3|g35849.t1 .....RLVMTNNYFSyNgQFyHQVR.....GGAM...GSPLTLTISNCYMYFFERQIVNQ
Rg_MAG3|g35887.t1 .....QHNFQLN---.-.--.----.....----...-----------------------
Rg_MAG3|g36103.t1 .....---TFGLWEF.-.--.---N.....VLPM...GLTNAPPSFQRIMYNLIVNGREQ
Rg_MAG3|g36109.t1 .....-LILDTNSFAyNnRYyKQIR.....GGAM...GSAFTQVLANIYMLEWEQDLIAY
Rg_MAG3|g36314.t1 .....-------QYY.-.--.-QFT.....VLPQ...GVTNDPPAFQRIVSQILGPTRWQ
Rg_MAG3|g36386.t1 .....----------.-.--.----.....----...-----------------------
Rg_MAG3|g36491.t1 .....S-FIEINETR.S.RWfNIDK.....GCPQ...GSVLSPTLFITYNCDLGSSLVNC
Rg_MAG3|g36675.t1 .....A-RIKINGDL.S.ECfKMDT.....GVMQ...RGIPSPFLFNIVFDFIMKKVIAE
Rg_MAG3|g36743.t1 .....----------.-.--.----.....----...------VFANIYMLEWEQELIQH
Rg_MAG3|g36835.t1 .....TITLDYQGHL.SkQV.KVPC.....GVPQ...GSCFGPKAYIVNHFDLPSI-FDC
Rg_MAG3|g36901.t1 .....AT-IEVQGKR.S.RWiEINR.....GGPQ...GSSLTPSLFITYHSDMADYIPGA
Rg_MAG3|g36928.t1 .....AVCNVPFRFM.N.EYyIQCD.....GVAM...GSPLGPILADMFMSKLENKLNKF
Rg_MAG3|g36966.t1 .....TAFVDGNKFY.-.--.RQII.....GGAM...GSPFTLILANIFMWKWEKNVICS
Rg_MAG3|g37020.t1 .....TITLGYRGHL.SkQV.KVPC.....GAPQ...GSYFGPKAYIVNHFDLPSI-FDC
Rg_MAG3|g37032.t1 .....QSAVRVDKEI.G.EWfHTSV.....GTRQ...GDPLSPLLFITYLERVMDKAIQT
Rg_MAG3|g37288.t1 .....AYVVFGSSR-.SgTF.PMHV.....GLPQ...GSSLSPYLFIVFHSDLVTCIGAH
Rg_MAG3|g37313.t1 .....NVFVYGKNIY.-.--.QQVL.....GGAM...GSSFTLTLANIFMWKWQKELVRR
Rg_MAG3|g37372.t1 .....-------GLY.-.--.-HFT.....VMPF...GLTNAPATFQRLMDLVLGGLKWS
Rg_MAG3|g37537.t1 .....AF-VYRNKYY.-.--.QQII.....GGAM...GSQFTLTLANIFMWKWEKESICK
Rg_MAG3|g37557.t1 .....----------.-.--.----.....----...-----------------------
Rg_MAG3|g37583.t1 .....ENVFFYGKK-.-.-IyQQVL.....GGAM...GSSFTLTLANIFMWKWQKELVRR
Rg_MAG3|g37606.t1 .....-----PFGLY.-.--.-QFN.....VLPM...GLKNSPPTFQKVMTDTLKSCRKF
Rg_MAG3|g37641.t1 .....AT--------.-.--.----.....----...-----------------------
Rg_MAG3|g37653.t1 .....NVFAYGK---.-.KIyKQTT.....GGAM...GSSLTLTLANIFMSNWQKNIVEE
Rg_MAG3|g37750.t1 .....-----PEGLY.-.--.EWN-.....VLAQ...GLKNSPPSFQRVMADILSPCRQF
Rg_MAG3|g37870.t1 .....QSAVRVDKEI.G.EWfHTSV.....GTRQ...GDPLSPLLFITYLERVMDKAIQN
Rg_MAG3|g37972.t1 .....----------.-.--.----.....----...-----------------------
Rg_MAG3|g38273.t1 .....GY-IDIQGTC.S.RWfPIKR.....GGPQ...GSSLTPSVFITYHSDMSDAFPMA
Rg_MAG3|g38346.t1 .....NCFVYDNKYY.-.--.QQIR.....GGAM...GSPFTMTLANVYMWEWEQTLLEY
Rg_MAG3|g38366.t1 .....SHFIFYEKLY.-.--.----.....----...-----------------------
Rg_MAG3|g38381.t1 .....LIVIKENVFVyEnKFyRQVI.....GGAM...GTAFTLTPANIFM----------
Rg_MAG3|g38415.t1 .....----------.-.--.----.....----...-----------------------
Rg_MAG3|g38572.t1 .....EYVIFGENK-.S.KIfHTHI.....GLPQ...GSSLSSYLFIVYHSGLVTCLGGF
Rg_MAG3|g38614.t1 .....----------.-.--.----.....----...-----------------------
Rg_MAG3|g38703.t1 .....----------.-.--.----.....---M...GSPLGPILADIFITNLETKLNKF
Rg_MAG3|g38709.t1 .....AT-IEVPGKR.S.RWiEINR.....GGPQ...GSSLTPSLFITYHSDMADYIPGA
Rg_MAG3|g38737.t1 .....AY-VEYGEIS.S.KIfNINI.....GLPQ...GSSLSPYLFIVFHSDLTNYLGAH
Rg_MAG3|g38746.t1 .....------AGLF.-.--.-RFR.....VMPF...GLTNAPATFQRLMDLVLGGLKWS
Rg_MAG3|g38807.t1 .....AYVVLGEQ--.-.--.----.....----...-----------------------
Rg_MAG3|g39048.t1 .....NVFVYGKKIY.-.--.QQVL.....GGAM...GSSFTLTLANIFMWKWQKELVRR
Rg_MAG3|g39057.t1 .....----------.-.--.----.....---M...GSSLGPLFADIYINYLEYKLKRR
Rg_MAG3|g39114.t1 .....GY-IDIQGTC.S.RWfPIKR.....GGPQ...GSCLTPSIFTTYHSDMSDAFPMA
Rg_MAG3|g39378.t1 .....------KGLF.-.--.E-FN.....VMSF...GLTSAPATFQRLMDIVLAGLKWQ
Rg_MAG3|g39381.t1 .....----------.-.KFyRQIK.....GGAM...GSACTQVLADIYVRKWENEFVQQ
Rg_MAG3|g39428.t1 .....----------.-.--.----.....----...---NGPPIFQRIMHNLIGYGRWN
Rg_MAG3|g39514.t1 .....-------GL-.-.--.WQFN.....RLPQ...GLKNSPSVFQRLMNQTLGTLRWD
Rg_MAG3|g39819.t1 .....----------.-.--.----.....----...-----------------------
Rg_MAG3|g39823.t1 .....----------.-.--.----.....----...-----------------HGSREK
Rg_MAG3|g39914.t1 .....TAFVDGNKFY.-.--.RQII.....GGAM...GSPFTLTLANIFMWKWEKDAICG
Rg_MAG3|g39973.t1 .....V-CVYDKQ--.-.-IyKQVL.....GGAM...GSSFTLTLANIFMWKWQKELVRR
Rg_MAG3|g39997.t1 .....------LWE-.-.--.--FN.....VLPQ...GIMNGPPMFQRTMHNLLGYGRWD
Rg_MAG3|g40006.t1 .....----------.-.--.----.....----...-----------------------
Rg_MAG3|g40143.t1 .....HIFLYNNVFYyKdQIyTLTK.....GSPN...TMPLSDTLSNIFLFTWQNKILKE
Rg_MAG3|g40146.t1 .....----------.-.--.----.....----...-----------------------
Rg_MAG3|g40211.t1 .....A-FVDGNKFY.-.--.RQIL.....GGAM...GSPFTLTLANIFMWKWEK-----
Rg_MAG3|g40311.t1 .....------KGLF.-.--.E-FN.....VMPF...GLTNAPATFQRLMDIVLAGLKWQ
Rg_MAG3|g40520.t1 .....------DNHY.-.--.-QFT.....VLPQ...GIVNEPATFQRVINHILGPARWQ
Rg_MAG3|g40536.t1 .....-----PDGLY.-.--.E-FN.....ILAQ...GLMNAPPTFQRVMNNLIATGRWN
Rg_MAG3|g40629.t1 .....------LWE-.-.--.--FN.....VLPP...GIMNGPPTFQRTMHNLLGYGRWD
Rg_MAG3|g40686.t1 .....RFMIQNNYFSyNgKYyHQVR.....GGTM...GSPLTSTIANCYMFCFERDIVKQ
Rg_MAG3|g40774.t1 .....----------.-.--.----.....----...-----------------------
Rg_MAG3|g40963.t1 .....-----HAGLF.-.--.-RFR.....VMPF...GLTNAPTTFQCLMDLVLDGL---
Rg_MAG3|g40977.t1 .....NVFVYGKKIY.-.--.QQVL.....GGAM...GSSFTLTLANIFMWKWQKELVRR
Rg_MAG3|g41070.t1 .....--YSYNG---.-.--.----.....----...-----------------------
Rg_MAG3|g41101.t1 .....------DGHF.-.--.-QFK.....VLPQ...GLTNGPPTFQRIVNQILGPNRWK
Rg_MAG3|g41139.t1 .....AYVVFGSSR-.SgTF.PIHV.....GLPQ...GSSLSPYLFIVFHSDLVTCIGAH
Rg_MAG3|g41159.t1 .....SHFIFNEKLY.-.--.CQTK.....GIPM...GCPLGPLLADIYINYLESKLKRR
Rg_MAG3|g41211.t1 .....----------.-.--.----.....----...-----------------------
Rg_MAG3|g41358.t1 .....----------.-.--.----.....----...-----------------------
Rg_MAG3|g41542.t1 .....NVFVYGKKIY.-.--.QQVL.....GGAM...GSSFTLTLANIFMWKWQKELVRR
Rg_MAG3|g41581.t1 .....AVHNIPFRFM.NdNF.LQTD.....GVAM...GSPLEPILADIFMTNLEKKLNRF
Rg_MAG3|g41613.t1 .....-----PDGLW.-.--.E-FT.....RLPQ...GLKNSPSVFQRLMNQTLGSLRWD
Rg_MAG3|g41896.t1 .....TAFVDGNKFY.-.--.RQII.....GG--...------------KNAICGAIGSH
Rg_MAG3|g42146.t1 .....----------.-.--.----.....----...-----------------------
Rg_MAG3|g42240.t1 .....-YFSYNG---.-.QFyHQVR.....GGAM...GSPLTLTISNCYMYFFERQIVNQ
Rg_MAG3|g42262.t1 .....---VYEN---.-.KYfRQIR.....GGAM...GSAFTQTLANIYMFEWEQDLLQI
Rg_MAG3|g42297.t1 .....NVFAYGK---.-.KIyKQTT.....GGAM...GSSLTLTLANIFMAKWQQNIVEE
Rg_MAG3|g43027.t1 .....-----PEGLY.-.--.EWN-.....VLAQ...GLKNSPPSFQRVMTDILSPCRQF
Rg_MAG3|g43758.t1 .....AY-VEYGEIT.S.KIfNINI.....GLPQ...GSSLSPYLFIVFHSDLTNYLAAH
Rg_MAG3|g43763.t1 .....NVFAYGK---.-.KIyKQTT.....GGAM...GSSLTLTLANIFMAQWQKNIVEE
Rg_MAG3|g43842.t1 .....AYVIFGENK-.S.KIfYTHI.....GWPQ...GSSLSPYLFIVYHSDLVTCLGAF
Rg_MAG3|g43848.t1 .....RFVVKNNYFLyEgQYyHQIR.....GGAM...GSPLTLTIANSYMFFFERNIVKK
Rg_MAG3|g43936.t1 .....----------.-.--.----.....----...-----------------------
Rg_MAG3|g44079.t1 .....----------.-.--.----.....----...-----------------------
Rg_MAG3|g44145.t1 .....----SPDGL-.-.--.WQFN.....RLPQ...GLKNSPSVFQRLMNQTLGSLRWD
Rg_MAG3|g44669.t1 .....TMSIHVEETI.SpTI.NINV.....GTPQ...GSVLAATLFRLHVHFLPNLFMNL
Rg_MAG3|g44704.t1 .....----------.-.--.----.....GGAM...GSPFTLTLANIFMWDWEKRWVRR
Rg_MAG3|g44824.t1 .....RCFIDINGNK.S.RWfSIEK.....GGPQ...GSVLTPTVFIIYHNDMGQFLSEC
Rg_MAG3|g45278.t1 .....A-SIEIENVL.SrQF.NLRS.....GTPQ...GSPLSSLLYIIYTADSMNDIPTH
Rg_MAG3|g45325.t1 .....------KGLF.-.--.E-FN.....VMPF...GLTNAPATFQRLMDIVLAGLKWQ
Rg_MAG3|g45337.t1 .....------LWE-.-.--.--FN.....VLPQ...GIMNGPPTFQRTMHNLLGYGRWD
Rg_MAG3|g45516.t1 .....------LWE-.-.--.--FN.....VLPQ...GIMNGSPTFQRTMHNLLSYGRWD
Rg_MAG3|g46086.t1 .....---------L.-.-IlALKN.....NYFQ...------FNADIYMDEYQKQHLHK
Rg_MAG3|g46468.t1 .....RLVIDNNCFVyNnTYyKQSR.....GGAM...GSAFTQVLANIYMYYWEQDLIKY
Rg_MAG3|g46510.t1 .....---IGHF---.-.--.-QFK.....VLPQ...GLTNGPPTFQRIVNQILGPNRWK
Rg_MAG3|g46728.t1 .....----------.-.--.----.....----...-----------------------
Rg_MAG3|g46744.t1 .....----------.-.--.--FN.....VLAQ...GLKNSPPSFQRIMSNLLLPCKNF
Rg_MAG3|g46964.t1 .....NVFVYGKKIY.-.--.QQVL.....GGAM...GSSFTLTLANIFMWKWQKELVRR
Rg_MAG3|g47232.t1 .....------KGLF.-.--.E-FN.....VMPF...GLTNAPATFQRLMDIVLAGLKWQ
Rg_MAG3|g47356.t1 .....S-FIEINETR.S.RWfNIDK.....GCPQ...GSVLSPTLFITYNCDLGSSLTSC
Rg_MAG3|g47369.t1 .....-------GHY.-.--.E-FR.....VLSM...GPQNAPAAFQKTMYAVMKSCREF
Rg_MAG3|g47519.t1 .....----------.-.--.----.....----...-----------------------
Rg_MAG3|g47583.t1 .....----------.-.--.----.....---M...GSAFTLTLANIFMWKWERQLVHR
Rg_MAG3|g47609.t1 .....-LDTNYFAYY.D.KYyKQIR.....GGAM...GSAF-------------------
Rg_MAG3|g47753.t1 .....A-SIEIENVL.SrQF.NLKS.....GTPQ...GSPLSPLLYIIYTADSMN-----
Rg_MAG3|g47795.t1 .....RFVMRNNYFLyEgQYyHQIR.....GGAM...GSPLTLTIANCYMFFFERNIVKQ
Rg_MAG3|g47803.t1 .....------RGLY.-.--.E-FN.....VMPF...GLTNAPATFQRLMDIVLAGLKWQ
Rg_MAG3|g47928.t1 .....------NYFYlDgLYyKQIR.....GGAM...GSPLT------------------
Rg_MAG3|g48002.t1 .....----------.-.--.----.....----...-----------------------
Rg_MAG3|g48058.t1 .....-----PEGLY.-.--.EWN-.....VLAQ...GLKNSPPSFERVMADILSPCRQF
Rg_MAG3|g48285.t1 .....A-KVKINGEL.SdSF.DIET.....GVMQ...GGIPSPMLFNILFDFVIGKVIEE
Rg_MAG3|g48451.t1 .....--NVCVYDK-.-.KIyKQVL.....GGAM...GSSFTLTLANIFMWKWQKELVRR
Rg_MAG3|g48638.t1 .....SHFLFDGKVY.-.--.DQID.....GVSM...GYPVARLLAEIFLKDFERKNLST
Rg_MAG3|g48796.t1 .....AY-IE-----.-.--.----.....----...-----------------------
Rg_MAG3|g48830.t1 .....NVFVYGKKIY.-.--.QQVL.....GGAM...GSSFTLTLANIFMWKWQKEL---
Rg_MAG3|g48831.t1 .....SYFVLQLSGK.DpKFyKQIR.....RGAM...GSACTQVLADMYVRKWEET----
Rg_MAG3|g49073.t1 .....-----PEGLY.-.--.EWN-.....VLAQ...GLKNSPPSFQRVMTDILSPCRQF
Rg_MAG3|g49416.t1 .....----------.-.--.----.....----...-----------------------
Rg_MAG3|g49565.t1 .....QSAVRIDKET.G.EWfQTSV.....GTRQ...GDPLSPLLFIAHLERVMDKAMQM
Rg_MAG3|g49949.t1 .....RFVMTNNYFYlDgLYyKQIR.....GGAM...GSPLTLTIANAYMYFVERPISKW
Rg_MAG3|g50317.t1 .....------KGLF.-.--.E-FN.....VMPF...GLTNAPATFQRLMDIVLAGLKWQ
Rg_MAG3|g50444.t1 .....------RGLY.-.--.E-FL.....VMPF...GLSSAPATFQRLMDIVLAGIKWE
Rg_MAG3|g50914.t1 .....---NTHKGLF.-.--.K-FN.....RLPF...GIASAPSIFQKIMDQMLSGLEGT
Rg_MAG3|g50915.t1 .....----------.-.--.----.....----...-----------------------
Rg_MAG3|g51049.t1 .....SLFLHNNRFYyDgKIyRFLK.....GGPS...NSGLVETLSNIYLNLMDNFLIAQ
Rg_MAG3|g51176.t1 .....----------.-.--.----.....---M...GSPLTLTLANIFMWKWEKNAICG
Rg_MAG3|g51595.t1 .....-----PFGLY.-.--.-QFN.....VLPM...GLKNSPPTFQKVMTDTLKTCRLF
Rg_MAG3|g51757.t1 .....NVFVYGKKIY.-.--.QQVL.....GGAM...GSSFTLTLANIFMWKWQKELVR-
Rg_MAG3|g51760.t1 .....----------.-.--.----.....----...-----------------------
Rg_MAG3|g51780.t1 .....----------.-.--.----.....---F...GLTNAPATFQRLMDLVLGGLKWS
Rg_MAG3|g51800.t1 .....-----HAGLF.-.--.-RFR.....VMPF...GLTNAPVTFQRLMDLVLGG----
Rg_MAG3|g51882.t1 .....----------.-.--.----.....----...-----------------------
Rg_MAG3|g51914.t1 .....-CYIEINGCK.S.RWfSIEK.....GGP-...-----------------------
Rg_MAG3|g52220.t1 .....SYFQFNGKFY.-.--.KQKT.....GLPM...GNTLSPILADIYMDEYQKQHLHE
Rg_MAG3|g52355.t1 .....NYFLYEG---.-.QYyHQIR.....GGAM...GSPLTLTIANCYMFFFERNIVKQ
Rg_MAG3|g52368.t1 .....A-VVEIAGER.S.RWfPIKR.....GGPQ...GSCFTPILFITYHSDMEKFLCMA
Rg_MAG3|g52428.t1 .....------KGLF.-.--.E-FN.....VMPF...GLTNAPATFQRLMDIVLAGLKWQ
Rg_MAG3|g52801.t1 .....----------.-.--.----.....----...-----------------------
Rg_MAG3|g53107.t1 .....----------.-.KFyRQIK.....GGAM...GSACTQVLADIYVRKWENEFVQQ
Rg_MAG3|g53205.t1 .....SIILKDNVFTyGkKIyKQTT.....GGAM...GSSLTLTLANIFMAKWQKNIVEE
Rg_MAG3|g53579.t1 .....-----PEGLY.-.--.EWN-.....VLAQ...GLMNSPPSFQRVMTDILSPYRQF
Rg_MAG3|g53809.t1 .....XXXVTTDGLY.-.--.E-FN.....VLPF...GLSNAPASFQRIMNSILGTLRWD
Rg_MAG3|g53834.t1 .....A-FVNGNKFY.-.--.RQII.....GGAM...GSPFTLTLANIFMWKWEKMPFVR
Rg_MAG3|g53979.t1 .....----------.-.--.----.....---M...GSSFTLTLANIFMWKWQKELVRR
Rg_MAG3|g53984.t1 .....---------AyGkKIyKQTT.....GGAM...GSSLTLPLANIFMSNWQKNIVEE
Rg_MAG3|g54063.t1 .....--FVTHKGLF.-.--.E-FN.....VMPF...GLTNAPATFQRLMDIVLAGLKWQ
Rg_MAG3|g54124.t1 .....A-KVKINGEL.SdSF.DIET.....GVMQ...GGIPSPMLFNILFDFVIRKVIEE
Rg_MAG3|g54153.t1 .....----ELFE--.-.--.--CN.....VMPF...GLTNAPATFQRLTDIVLAGLKWQ
Rg_MAG3|g54456.t1 .....NYFSYEDQ--.-.-YyHQIR.....GVAM...GSPLTLTIANCYMFFFQRNIVKQ
Rg_MAG3|g54517.t1 .....-----PEGLY.-.--.EWN-.....VLAQ...GLNNSPPSFQRVMADILSPCRQF
Rg_MAG3|g54742.t1 .....LIVIKENVFVyEkKFyRQVI.....GGAM...GSAFTLTLANIFMWKWEKQ----
Rg_MAG3|g54871.t1 .....QSAVRIDKET.G.EWfQTSV.....GTRQ...GDPLSPLLFITYLERVMDKAMQM
Rg_MAG3|g55047.t1 .....------DNHY.-.--.-QFT.....VLPQ...GITNGPATFQRVINHILGPARWQ
Rg_MAG3|g55092.t1 .....NVFAYGK---.-.KIyKQTT.....GGAM...GSSLTLTLANIFMSAWQKKLLKN
Rg_MAG3|g55419.t1 .....----------.-.--.----.....----...-----------------------
Rg_MAG3|g55571.t1 .....GY-IDIQGTC.S.RWlPIKR.....GGPQ...GSCLTPSIFITYHSDMSDA----
Rg_MAG3|g55574.t1 .....-------GLY.-.--.-HFT.....VMPF...GLTNAPATFQRLMDLVLGGLKWS
Rg_MAG3|g55812.t1 .....AT-IEVQGKR.S.RWiEINR.....GGPQ...GS---------------------
Rg_MAG3|g55968.t1 .....------DNHY.-.--.-QFT.....VLPQ...GITNGPATFQRLINHILGPAGWK
Rg_MAG3|g56144.t1 .....QSAVRVEKET.G.EWfQTSV.....GSRQ...GDPLSPLLLITYLERVKDKAMQI
Rg_MAG3|g56247.t1 .....NVFAYGK---.-.KIyKQTT.....GGAM...GSSLTLTLAN-------------
Rg_MAG3|g56299.t1 .....-----HAGLF.-.--.-QFK.....VMPF...GLTNAPATFQRLMDLVLGGLKWS
Rg_MAG3|g56351.t1 .....--TTLVDGTC.S.RWfPIKR.....GGPQ...GSSLTPSVFIAYHSDMSDAFPMA
Rg_MAG3|g56813.t1 .....NVFVYGKKIY.-.--.QQVL.....GGAM...GSSFTLTLANIFMWKWQKELVRR
Rg_MAG3|g56918.t1 .....AY-INIKSTS.S.TMfNLSK.....GVPQ...GSCIGPVLFIIYHHDILEALSTI
Rg_MAG3|g57149.t1 .....----------.-.--.----.....----...------------MDIVLAGLKWQ
Rg_MAG3|g57288.t1 .....AT-IEVQGKR.S.RWiEINR.....GGPQ...GSSLTPSLFITYHSDMPDYIPGA
Rg_MAG3|g57555.t1 .....----------.-.--.----.....----...-----------------------
Rg_MAG3|g57594.t1 .....----------.-.--.----.....----...------------MYFFERQIVNQ
Rg_MAG3|g57669.t1 .....------LWE-.-.--.--FN.....VLPQ...GIMNGPPTFQRTMHNLLGYGRWD
Rg_MAG3|g57683.t1 .....-----PEGLY.-.--.EWN-.....VLAQ...GLKNSPPSFQRVMADILSPCRQF
Rg_MAG3|g57880.t1 .....------AGLF.-.--.-RFR.....VMPF...GLTNVPATFQRLMDLVLGGLKWS
Rg_MAG3|g57969.t1 .....-----HKGLY.-.--.E-FN.....VMPF...GLTNAPATFQRLMDIVLAGLKWQ
Rg_MAG3|g58074.t1 .....A-VVEIAGKR.S.RWfPIKR.....GGPQ...GSCFTP-----------------
Rg_MAG3|g58174.t1 .....----------.-.--.----.....---M...GNTLSPILADIYMDEYQKQHLHK
Rg_MAG3|g58211.t1 .....----------.-.--.----.....----...-----------------------
Rg_MAG3|g58459.t1 .....----------.-.KIyQQVL.....GGAM...GSSFTLTLANIFMWKWQKELVRR
Rg_MAG3|g58561.t1 .....----------.-.--.----.....-MPF...GLTNAPATFQRLMDLVLGGLKWS
Rg_MAG3|g58586.t1 .....--NVCVYDK-.-.KIyKQVL.....GGAM...GSSFTLTLANIFMWKWQKELVRR
Rg_MAG3|g58637.t1 .....RCYIEINGCK.S.RWfSIEK.....GGPQ...GSVLTPTLFITYNCDMNISLSGC
Rg_MAG3|g58792.t1 .....----------.-.--.----.....----...-----------------------
Rg_MAG3|g58916.t1 .....----------.-.--.----.....----...-----------------------
Rg_MAG3|g58920.t1 .....----------.-.--.----.....----...-----------------------
Rg_MAG3|g58941.t1 .....SIVLKDNVFAySkKIyKQTT.....GGAM...GSSLTLTLANIFMAKWQHNIVEE
Rg_MAG3|g59139.t1 .....------DGHF.-.--.-QFK.....VLPQ...GLTNGPPTFQ-------------
Rg_MAG3|g59166.t1 .....NVFVYEK---.-.KFyRQAI.....GGAL...GSAFTLTLANIFMWKWEKQLVHR
Rg_MAG3|g59183.t1 .....----------.-.--.----.....----...-----------------------
Rg_MAG3|g59205.t1 .....----------.-.--.----.....----...-----------------------
Rg_MAG3|g59265.t1 .....----------.-.--.----.....----...-----------------------
Rg_MAG3|g59424.t1 .....----------.-.--.NIDK.....GCPQ...SSVLSPTLFIIYNCDLGSSLANC
Rg_MAG3|g59450.t1 .....-----SQGHY.-.--.E-FR.....VLSM...GPQNAPAAFQKTMYALMKSCREF
Rg_MAG3|g59478.t1 .....----------.-.--.----.....----...-----------------------
Rg_MAG3|g59587.t1 .....KCFIEINETR.S.RWfNIDK.....GCPQ...GSALSPTLFITYNCDLGSSLANC
Rg_MAG3|g59602.t1 .....----------.-.--.----.....----...-----------------------
Rg_MAG3|g59679.t1 .....NCFAYNNKYY.-.--.RQIR.....RGAM...GTAFTQVLANIYLFEW-------
Rg_MAG3|g59705.t1 .....----------.-.--.----.....---M...GAPLAPIIADIFMAYLETTLMDE
Rg_MAG3|g59754.t1 .....----------.-.--.----.....---M...GSPLTLTIANCYMFFFERDIVKQ
Rg_MAG3|g59789.t1 .....----------.-.--.----.....----...-----------------------
Rg_MAG3|g59872.t1 .....NVFAYGK---.-.KIyKQTT.....GGAM...GSSLTLTLANIFMSEWQKKLVEE
Rg_MAG3|g59894.t1 .....----------.-.--.----.....----...-----------------------
Rg_MAG3|g60066.t1 .....----------.-.--.----.....----...-----------------------
Rg_MAG3|g60229.t1 .....AL---VKTEYeNtGWfNIGK.....GVRQ...GGILSPYLFNLYAEHIMRKTGID
Rg_MAG3|g60537.t1 .....----------.-.--.----.....----...-----------------------
Rg_MAG3|g60628.t1 .....----------.-.--.----.....----...-----------------------
Rg_MAG3|g60826.t1 .....----------.-.--.----.....----...-----------------------
Rg_MAG3|g61309.t1 .....S-FIEINETR.S.RWfNIDK.....GCPQ...GSVLSPT----------------
Rg_MAG3|g61374.t1 .....----------.-.--.----.....---M...GSAFTLTLANIFMWKWQRQLVRR
Rg_MAG3|g61486.t1 .....NYFSYNGQFY.-.--.HQVR.....GGAM...GSPLTLTISNCYMYFFERQIVNQ
Rg_MAG3|g61601.t1 .....----------.-.--.----.....----...-----------------------
Rg_MAG3|g61635.t1 .....------DNHY.-.--.-QFT.....VLPQ...GITNGPATFQRIINHILGPARWK
Rg_MAG3|g61829.t1 .....----------.-.--.----.....----...-----------------------
Rg_MAG3|g61901.t1 .....-----HTELF.-.--.-QFK.....VIPF...GLTNAPATFQRLMDLVLGGLKWS
Rg_MAG3|g61923.t1 .....----------.-.--.----.....----...-----------------------
Rg_MAG3|g61992.t1 .....----------.-.--.----.....----...----------------------K
Rg_MAG3|g62330.t1 .....----------.-.--.----.....----...-----------------------
Rg_MAG3|g63050.t1 .....TAFVDGNKFY.-.--.RQII.....GGAM...GSPFTLTLANIFMWKWEKDA---
Rg_MAG3|g63173.t1 .....NYFAYYDKYY.-.--.KQIR.....GGAM...GSAFTRVLANIYMYEWEQDLIKY
Rg_MAG3|g63775.t1 .....----------.-.--.----.....----...---------------VLGGLKWS
Rg_MAG3|g63815.t1 .....----------.-.--.----.....GGAM...GSSLTLTLVNIFMSAWQKNIVEE
Rg_MAG3|g63849.t1 .....----------.-.--.----.....GGAM...GSSLTLTLVNIFMSAWQKNIVEE
Rg_MAG3|g64013.t1 .....----------.-.--.----.....----...-----------------------
Rg_MAG3|g64225.t1 .....--FSTRDNHY.-.--.-QFT.....VLPQ...GITNGPATFQRVINHILGPARWQ
Rg_MAG3|g64595.t1 .....----GLFE--.-.--.--FN.....VLTQ...GLKNSPPLFQRIMS---------
Rg_MAG3|g64789.t1 .....TAFVDGNKFY.-.--.RQII.....GGAM...GSPF-------------------
Rg_MAG3|g64970.t1 .....-----PEGLY.-.--.EWN-.....VLAQ...GLNNSP-----------------
Rg_MAG3|g65085.t1 .....----------.-.--.---R.....GGAM...GSPFTMTLANVYMWEWEQTLLEY
Rg_MAG3|g65266.t1 .....----------.-.--.----.....----...-----------------------
Rg_MAG3|g65307.t1 .....-AFITHKGLF.-.--.E-FN.....VMPF...GLTNAPTTFQRLMDIVLAGLKWQ
Rg_MAG3|g65461.t1 .....NVFVYGKKMY.-.--.QQVL.....GGAM...GSSFTLTLANIFMWKWQKELVRR
Rg_MAG3|g65508.t1 .....------DQHY.-.--.-QFT.....VLPQ...GVTNGPPAFQRIVSQILGPTRWQ
Rg_MAG3|g65510.t1 .....----TPEGLY.-.--.EWN-.....VLAQ...GLKNSPPSFQRVMTDILSPCRQF
Rg_MAG3|g65537.t1 .....------DGHF.-.--.-QFK.....VLPQ...GLTNGPPTFQRIVNQIL------
Rg_MAG3|g66271.t1 .....A---------.-.--.----.....----...-----------------------
Rg_MAG3|g66295.t1 .....-----GK---.-.KIyQQVL.....GGAM...GSSFTLTLANIFMWKWQKELVRR
Rg_MAG3|g66439.t1 .....----------.-.--.----.....---M...GSSFTLTLANIFMWKWQKELVRR
Rg_MAG3|g66522.t1 .....SYFQFNGKFY.-.--.KQKT.....GLPM...GNTL-------------------
Rg_MAG3|g66746.t1 .....DNVLAYGK--.-.KIyKQTT.....GGAM...GSSLTLTLANIFMSNWQKKLVEE
Rg_MAG3|g67244.t1 .....----------.-.--.----.....---M...GSSFTLTLANIFMWKWQKELVRR
Rg_MAG3|g67706.t1 .....----------.-.--.----.....----...-----------------------
Rg_MAG3|g68207.t1 .....----------.-.--.----.....----...-----------------------
Rg_MAG3|g68251.t1 .....----------.-.--.----.....----...-----------------------
Rg_MAG3|g68740.t1 .....----------.-.--.----.....----...-----------------------
Rg_MAG3|g69223.t1 .....----------.-.--.----.....----...---------------VLGGLKWS
Rg_MAG3|g69649.t1 .....------DQHY.-.--.-QFT.....VLPQ...GVTNGPPAFQRIVSQILGPTRWK
Rg_MAG3|g70572.t1 .....-----PEGLY.-.--.EWN-.....VLAQ...GLKNRPPSFQRVMADILSPCCQF
Rg_MAG3|g70709.t1 .....----------.-.--.----.....----...-----------------------
Rg_MAG3|g71137.t1 .....----------.-.KIyKQTT.....GGAM...GSSLTLTLANIFMSNWQKKLVEE
Rg_MAG3|g71448.t1 .....----------.-.--.----.....----...------------MDVVLAGLKWQ
Rg_MAG3|g71543.t1 .....----------.-.--.SFKS.....GIRQ...GCPLSGGLFVLCIEPLLHNIRRN
Rg_MAG3|g72994.t1 .....----------.-.--.----.....----...------------MNSVLGTLRWD
Rg_MAG3|g73178.t1 .....------AGLF.-.--.-RFR.....VMPF...GLANAPATFQRLMDLVLGGLKWS
Rg_MAG3|g73343.t1 .....--FITHRGLY.-.--.E-FN.....VMPF...GLTNAPATFQRLMDIVLAGLKWQ
Rg_MAG3|g73429.t1 .....------DQHY.-.--.-QFT.....VLPQ...GVTNGPPAFQRIVSQIL------
Rg_MAG3|g74445.t1 .....----------.-.--.----.....----...-----------------------
Rg_MAG3|g75002.t1 .....-AFVTHKGLF.-.--.E-FN.....VMPF...GLTNAPAKFQRLMDIVLAGLKWQ
Rg_MAG3|g76372.t1 .....----------.-.--.----.....----...-----------------------
Rg_MAG3|g76566.t1 .....----------.-.--.----.....-LPQ...GVTNGPPAFQRIVSQILGPTRWQ
Rg_MAG3|g76748.t1 .....------DNHY.-.--.-QFT.....VLPQ...GITNGPATFQ-------------
Rg_MAG3|g76806.t1 .....----------.-.--.----.....----...---------------VLGGLKWS
Rg_MAG3|g77088.t1 .....AYVVFGSSR-.SgTF.PIHV.....GLPQ...-----------------------
Rg_MAG3|g77140.t1 .....-----HAGLF.-.--.-RFR.....VMPF...GLTNAPATFQRLMDLVLGGLKWS
Rg_MAG3|g77443.t1 .....-----RDQHY.-.--.-QFT.....VLPQ...GVTNGPLAFQRIVSQILGPTRWQ
Rg_MAG3|g77691.t1 .....----------.-.--.----.....-LPQ...GLTNGPPTFQRIVNQILGPNRWK
Rg_MAG3|g77776.t1 .....-NVFAYGKIF.-.-Y.KQTT.....GGAM...GSSLTLTLVNIFMSAWQKNIVEE
Rg_MAG3|g78144.t1 .....----------.-.--.----.....----...-----------------------
Rg_MAG3|g78460.t1 .....------KGLF.-.--.E-FN.....VMPF...GLTNAPATFQRLMDI--------
Rg_MAG3|g78508.t1 .....------DQHY.-.--.-QFI.....VLPQ...GVTNGPPAFQRIVSQILGPTRWQ
Rg_MAG3|g79199.t1 .....----------.-.--.----.....----...-----------------------
Rg_MAG3|g79450.t1 .....----------.-.--.----.....GGAM...GSSLTLTLANIFMSEWQKNIVEE
Rg_MAG3|g79457.t1 .....----------.-.--.NIDK.....GCPQ...GSALSPTLFITYNCDLGSSLANC
Rg_MAG3|g80167.t1 .....----------.-.--.----.....----...-----------------------
Rg_MAG3|g80455.t1 .....----------.-.--.----.....----...-----------------------
Rg_MAG3|g80474.t1 .....----------.-.--.----.....----...-----------------------
Rg_MAG3|g81524.t1 .....----------.-.--.----.....-MPF...GLTNAPATFQRLMDLVLGGLKWS
Rg_MAG3|g81765.t1 .....----------.-.--.----.....---M...GPQNAPAAFQKTMYAVMKSCREF
Rg_MAG3|g81766.t1 .....NCFVYNNKYY.-.--.QQIR.....GGAM...GSPFTMTLANVYM----------
Rg_MAG3|g81914.t1 .....----------.-.KIyKQTT.....GGAM...GSSLTLTLANIFMSNWQKKLVEE
Rg_MAG3|g82058.t1 .....----------.-.--.----.....----...----GPPTFQRTMHNLLGYGRWD
Rg_MAG3|g82185.t1 .....----------.-.--.----.....--AM...GSSFTLTLANIFMWKWQKELVRR
Rg_MAG3|g82315.t1 .....-----PEGLY.-.--.EWN-.....VLAQ...GLKNSPPSFQRVMADILSPCCQF
Rg_MAG3|g82870.t1 .....----------.-.--.----.....---M...GSSLTLTLANIFMAQWQKNIVEE
Rg_MAG3|g83534.t1 .....NVFAYGK---.-.KIyKQTT.....GGAM...GSSLT------------------
Rg_MAG3|g83593.t1 .....----------.-.--.----.....----...-----------------------
Rg_MAG3|g84058.t1 .....---STRDGHF.-.--.-QFK.....VLPQ...GLTNGPPTFQRIVNKILGPNRWK
Rg_MAG3|g84872.t1 .....----------.-.--.NIDK.....GCPQ...GSALSPTLFITYNCDLGSSLANC
Rg_MAG3|g84947.t1 .....----------.-.--.----.....----...-----------------------
Rg_MAG3|g85323.t1 .....----------.-.--.----.....-MPF...GLTNAPATFQRLMDLVLGGLKWS
Rg_MAG3|g85523.t1 .....----------.-.--.----.....----...-----------------------
Rg_MAG3|g85689.t1 .....----------.-.--.----.....----...-----------------------
Rg_MAG3|g85692.t1 .....----------.-.--.----.....---M...GSSLTLTLANIFMSKWQKNLVEE
Rg_MAG3|g85808.t1 .....A-FVDGNKFY.-.--.RQII.....GGAM...GSPFTLTLANIFMWKWEK-----
Rg_MAG3|g85924.t1 .....----------.-.--.----.....-MPF...GLTNAPATFQRLMDIVLAGLKWQ
Rg_MAG3|g86068.t1 .....----------.-.--.----.....---M...GSSLTLTLANIFMSEWQKNIVEE
Rg_MAG3|g86675.t1 .....----------.-.--.----.....-MPF...GLTNAPATFQRLMDLVLGGLKWS
                                                                              

AI1M_Yeast        INlyn......................ndpnFKRMKYVRYADDILIGVLG.sK.......
Athena_Av         NL.............................PSRELYGRYIDDVFFTWNG.sK.......
Athena_Hc         QK.............................LHQELYGRYIDDVFMTTN-.sL.......
Athena_Pr         QK.............................RHNELYGRYIDDVFMTSNM.fM.......
AthenaL2_Av       IN.............................NSLGLYVRYIDDIFIIINW..P.......
AthenaL3_Av       IH.............................NSFGLYFRYIDDIFIIINW..P.......
AthenaM_Av        AN.............................RTSSLYYRYIDDLFIMSNI..H.......
AthenaO_Av        VQ.............................HGNGIYCRYIDDIFIAANT.tH.......
BEL_Drome         YPa...........................aAHALLHDAYVDDIPTGANT..F.......
Cer1_Caeel        --.............................---VCAFVYVDDLLIASKD..M.......
Cercyon_Sm        IK.............................--PKNWIRYVDDTFLIVKK.dE.......
COB3_Marpo        RKele......................kdpkFVRIYACRYADDILMAVSG.sK.......
COI1_Podan        VDefn......................pnpdLAKIYYVRYADDWLIGVAG.sS.......
Copia_Drome       NSsvd......................kgniNENIYVLLYVDDVVIATGD..-.......
CRE1_Crifa        I-.............................-PGVPVTAYIDDITLAASG..-.......
CRE2_Crifa        H-.............................-PRVKVVAYLDDVTLIGPH..-.......
CZAR_Tcruzi       F-.............................-SNASFTAYLDDVTVAAPP..-.......
DIRS1_Dictyo      --.............................--NVSVIAYLDDLLIVGST..K.......
Doc_Drome         --.............................---LTTSTFADDTAILSRS..Kcpi....
dpol_DHBV         F-.............................--NVWTFTYMDDFLLCHPN..A.......
dpol_HBV          F-.............................-PHCLAFSYMDDVVLGAKS..V.......
DRE_Dictyo        RCin........................gvtKETIKILQFADDTATIAYN..F.......
EC67_Ecoli        AK.............................KYGCTYSRYADDITISTNK.nT.......
EC86_Ecoli        AG.............................SRGLIYTRYADDLTLSAQS..M.......
EC107_Ecoli       CQ.............................ARGITYTRYCDDMTFSGHF..-.......
GilM_Giain        --.............................---YKVVAYADDLVIASEE..A.......
Gypsy_Drome       --.............................---KICYVYVDDVIIFSEN..E.......
Hebe1_Av          --.............................---TEHGLFADDTALWISG..Ntlt....
Hebe2_Av          --.............................---TEHGLFADDTALWTST.iS.......
Hebe7_Av          --.............................---TEHGLFADDTALWTSG..N.......
Hebe8_Av          --.............................---TEHGLFADDTALWTSG..N.......
Hebe10_Av         --.............................---TEHGLFADDTALWTSG..N.......
I_Drote           --.............................-KEIKFNAYADDFFLIINF..K.......
Jockey_Drome      EV............................dEEDVLIATYADDTAVLTKS..K.......
Juno1_Av          --.............................----YALAYLDDVIIYSPT..F.......
Juno2_Av          --.............................----HMLAYIDDIIIYSRT..F.......
Juno3_Av          --.............................----CALAYIDDIIIYSKS..M.......
Juno4_Av          --.............................---KYALAYLDDVIIYSPT..F.......
Juno4a_Av         --.............................----IALVYLDDVIIYSRS..L.......
Juno4b_Av         --.............................----ITLVYLDDIIIYSPS..F.......
Lian_Aedae        --.............................--GFPTYGFADEYLALIVG..Mcis....
LINE1_Human       KEikg.......................qlgKEEVKLSLFADDMIVYLEN.pI.......
LINE1_Wolf        KDfrg......................iqfgKEEVKLSLFADEMILYIEN.pK.......
LtrA_Lacla        KMkfd......................tsqtNKVLKYVRYADDFIISVKG.sK.......
Mag_Av            --.............................------AAYLDDILITGAN..D.......
Maui_Takru        --.............................--GINFHCYADDTQLYLSM.kP.......
Mdg3_Drome        N-.............................----KVVVYMDDILLATEN.iN.......
Micropia_Drome    N-.............................----IMQLYMDDIIVYAAT..P.......
MX65_Myxxa        AR.............................RYGYTYTRYADDLTFSGDD..V.......
Neptune_Fr        CK.............................HKPAHYLRYLDDVWGIWTG.sE.......
NeSL_Caeel        ANgh........................qclKTRIKVLAFADDMAILTDS..P.......
orf2_Calot        AAsqr......................kvknQNSISLIRYADDFVILAPN..K.......
Pao_Bmori         AThp.........................eaAATIQNRHYVDDYLDIFKG..L.......
Pat_Panre         --.............................--GVNCLLYLDDLLVWSET..Y.......
Penelope1_Av      RK.............................NRPIVWLRYVDDIFCLFTI.sE.......
Penelope1a_Av     SA.............................NKPMIWLRYVDDIFCIFTI.pE.......
Penelope2_Av      TT.............................NKPQVWFRYVDDIFCIFKN..D.......
Penelope2a_Av     KH............................yNKIKLYLRYVDDTFIILNG.kE.......
Penelope3_Av      LK............................nNGLLYWRRFVDDTYAIIKK..D.......
Penelope3a_Av     LY............................tNGVEYYRRFVDDTFIIAKK..D.......
Penelope3b_Av     LE............................lNGVLYWKRFVDDCFAIIKE..D.......
Penelope5a_Av     LQ............................qCGVHEWLRYVDDTFVLLEP..T.......
Penelope_Dv       LK.............................IKPRLLTKYVDDLFAITNK.iD.......
pol_BAEVM         H-.............................-PEVTLLQYVDDLLLAAPT..K.......
pol_CERV          --.............................---KYCCVYVDDILVFSNT.gR.......
pol_HTLV2         F-.............................-PTSTIVQYMDDILLASPT..N.......
Poseidon_Tn       FT............................gAAPSRWFRYVDDTWVKIQT.kE.......
pseudo_Shark      YT............................gPKPHLFLRYIDDCIGAASC.sH.......
R1_Dromr          IGvh.........................vgNAKVNACAFADDLMLFAST..P.......
R2_Drome          IGak.........................vgNAITNAAAFADDLVLFAET..R.......
R4_Av             KCgyrtas.................gklknmQVELSHLFYMDDLKLYGSS..S.......
R9_4_Av           YGyt........................idnIGTTNARCFADDLTLISSS..R.......
R9_Av             YGyt........................idnIGTTNARCFADDLTLISSS..R.......
R9a_Av            FGyr........................idnIGSTNIKCFADDICLISGT..K.......
RTE1_Av           TCgi........................nvsGILVNNLRFADDIDLIDED..L.......
RTE2_Av           AAisgvnfsygsn.......dfchgknenhvDFDILALLYADDLVAMCEK..I.......
RTE3_Av           EGvk.........................igGYNCNNLRYADDTVLIAST..E.......
RTE4_Av           HTnekgelgfi..........tnlrqstqqpAKMVHDLDFADDIALIESN..F.......
RTE_BovB_Av       EAtgg......................ikigGRNINNLRYADDTTILAET..A.......
SART1_Bommo       --.............................--GVQVICYADDTLVTARG..D.......
SLACS_Trybg       F-.............................-PEAQFTAYLDDVTVAAPP..-.......
Soliton1_Av       --.............................---HWKHLYADDFALLVAP.sS.......
Soliton2_Av       A-.............................-----SHIFADDLSVLITPsiT.......
Soliton3_Av       --.............................----SGHLFADDLCVLIKA..Pivrslsp
Soliton4_Av       --.............................----PVHVYADDLCIIIRG..Pitkklqn
Soliton5_Av       --.............................-------------------..-.......
Soliton6_Av       --.............................---LVCHLFADDLAIVITG.aL.......
Soliton6a_Av      --.............................----TSHLFADDLALVMFG.qL.......
Soliton6b_Av      --.............................----CSHLFADDLALLLKG.sL.......
Soliton7_Av       --.............................---CLSHFFADDLAAILAG..S.......
Soliton8_Av       --.............................---CTSHFFADDVVVLIAG..Q.......
Soliton9a_Av      --.............................---CTSHFFADDVAAVLAG..Qlgi....
Soliton9b_Av      --.............................---CTSHFFADDVAAILAG..Q.......
Ta11_Arath        EWhgr......................israSPSTSHLLFADDSLFFCKA.dP.......
Tad1_Neuro        P-.............................--NTITVGFADDTNVVAVA..R.......
TelKA1_Av         --.............................----CCLVYIDDVVIYSST..F.......
TelKA1a_Av        --.............................----CCLVYIDDVVIYSST..F.......
TelKA2_Av         --.............................----SCLVYIDDVIIYSSN..F.......
TelKA3a_Av        --.............................----CCLVYLDDIIVFSAT..F.......
TelKA3b_Av        --.............................----CCLVYLDDIIVFSTT..F.......
TelKA4_Av         --.............................----CALVYLDDIIVYSSS..F.......
TERT1_Calb        LWk...........................sKQDFLFVRLVDDFLLVTPD.sN.......
TERT_Giain        GIv...........................sSRLFFYRTFVDDWLLLTTS.iA.......
TERT_Ratno        VQ.............................-RDGLLLRFVDDFLLVTPH..L.......
TERT_Schpo        TK.............................KKGSVLLRVVDDFLFITVN.kK.......
Tf2_Schpo         --.............................---SHVVCYMDDILIHSKS..E.......
Tnt1_Tobac        KTysd......................rfseNNFIILLLYVDDMLIVGKD..-.......
TRAS1_Bommo       --.............................--GEYIQAFADDVVLVFDG..D.......
TRS1_Trybr        P-.............................--LLQHGFFADDLTLFSRH..T.......
Tx1_Av            QSipgaflpgsqfrairqiifpindnilnteQVKIKTIAYADDINTLVRN..R.......
Ty3_Caeel         --.............................---VCAFVYVDDLLIASKD..M.......
Ty3_Yeast         N-.............................-------VYLDDILIFSES..P.......
Vesta1a_Av        S-.............................------SVYLDDIIIFSKS..F.......
Vesta1b_Av        S-.............................------LVYLDDIVVFSTS..F.......
Vesta2_Av         S-.............................------LVYIDDIVVFSHS..F.......
Vesta3_Av         S-.............................------LIYLDDIIVFSRS..Y.......
Vesta4a_Av        --.............................-----CLVYLDDIVLYSRT..F.......
Vesta4b_Av        --.............................-----ARVYLDDIIIFSRT..L.......
Vesta5_Av         S-.............................------IVYLDDILIYSDN..F.......
Vesta6a_Av        --.............................----YTAVYLDDIIIFSDS..F.......
Vesta6b_Av        --.............................----YVVVYLDDIVIFSKN..I.......
Vesta6c_Av        --.............................----YVVIYLDDIVVFSHS..L.......
Vesta7_Av         --.............................----YCLVYIDDILIFSQS..F.......
Vesta_Pr          S-.............................------IVYLDDIVVFSKT..Y.......
YM40_Marpo        KVkyt......................giqtGSRVRYVRYADDWVIGVTG..P.......
Zepp_Chlvu        AGqla......................lpsgEPAPVMHQHADDTSVHART..P.......
Rg_MAG3|g258.t1   --.............................-------------------..-.......
Rg_MAG3|g338.t1   --.............................----YVVVYLDDILIFSDS..I.......
Rg_MAG3|g712.t1   --.............................----SSHIFADDLNVLIFP..Picrgvks
Rg_MAG3|g822.t1   --.............................----CALSYIDDIIIYSKS..M.......
Rg_MAG3|g903.t1   LI.............................IFSYDHPRYIDDIFFTFNE.pK.......
Rg_MAG3|g1359.t1  --.............................---QWCLVYINDVIIFSPT..F.......
Rg_MAG3|g1492.t1  --.............................----HCLVYLDDIITFSTN..F.......
Rg_MAG3|g1814.t1  --.............................-------------------..-.......
Rg_MAG3|g1906.t1  --.............................----TTHLFADDLALVFVG.sL.......
Rg_MAG3|g1908.t1  LVvlnvtgvklayg.....rdffqstsnnnkDIEMLALLYADDVVGCFDN..V.......
Rg_MAG3|g2013.t1  QH.............................RQRELYFRFRDDIFFTTKQ.sP.......
Rg_MAG3|g2137.t1  --.............................----SAHIFADDLNVLIRP..Pisknfap
Rg_MAG3|g2318.t1  QK.............................SKNEIYGRYIDDVFFTSNE.pI.......
Rg_MAG3|g2486.t1  KQ.............................-------------------..-.......
Rg_MAG3|g2591.t1  --.............................-------------------..-.......
Rg_MAG3|g2876.t1  AL.............................EPHEIYGRYIDDIFFTFNQ.sK.......
Rg_MAG3|g2907.t1  NDgi........................ninGTLVNNPRFADDIDVLEED..C.......
Rg_MAG3|g3002.t1  --.............................----FVIIYLDDILIYSKN..E.......
Rg_MAG3|g3021.t1  QD.............................MTCEYYGRYIDDVFMTWNK.sE.......
Rg_MAG3|g3032.t1  --.............................-------------------..-.......
Rg_MAG3|g3143.t1  --.............................-------------------..-.......
Rg_MAG3|g3199.t1  --.............................--PCEVHLYVDDLAILYSP..S.......
Rg_MAG3|g3367.t1  --.............................--PSEVHLYVDDLAILFSP..S.......
Rg_MAG3|g3456.t1  --.............................----STHIFSDDLNVLISAplE.......
Rg_MAG3|g3914.t1  --.............................----SSHIFADDLNVHISP..Picrgfqp
Rg_MAG3|g4267.t1  --.............................----MPFFFADDLAAVLAG..Q.......
Rg_MAG3|g4412.t1  --.............................-----CLVYLDDIIVFSRS..F.......
Rg_MAG3|g4648.t1  --.............................---RKVHLYVDDLALLYSP..S.......
Rg_MAG3|g4662.t1  --.............................-------------------..-.......
Rg_MAG3|g4811.t1  --.............................---TEHGLFADDTALWTSS..N.......
Rg_MAG3|g4814.t1  --.............................----ISLVYLDDIIIYSKS..F.......
Rg_MAG3|g4886.t1  --.............................--HIEHGVFADDTALWASS..N.......
Rg_MAG3|g4977.t1  --.............................----HCLAYLDDVVIFSKT..F.......
Rg_MAG3|g5028.t1  --.............................-TDTEYDLFVDNTTLWSSS..Nrit....
Rg_MAG3|g5381.t1  --.............................-------------------..-.......
Rg_MAG3|g5449.t1  --.............................----CCLVYIDDVVIFSPA..F.......
Rg_MAG3|g5489.t1  --.............................------VCYLDDIIVTGKN..E.......
Rg_MAG3|g5983.t1  --.............................-----ALVYIDDIVVYSRS..F.......
Rg_MAG3|g5993.t1  --.............................-----SLVYLDDIVIFSRS..Y.......
Rg_MAG3|g6194.t1  --.............................-----SLVYLDDIIVFSKS..F.......
Rg_MAG3|g6278.t1  --.............................-------------------..-.......
Rg_MAG3|g6291.t1  --.............................---CLSYSFVDDLAAVLAG..S.......
Rg_MAG3|g6378.t1  ADvtgiqvsygrn.......dffhgtkekylNFDILALLYADDLVVMCET..S.......
Rg_MAG3|g6440.t1  TCgi........................nisGIFINNLSFADDIDLIDEE..A.......
Rg_MAG3|g6914.t1  --.............................----MSFFFADDLAAVLAG..Q.......
Rg_MAG3|g7171.t1  QT.............................KTGEFYGRYIDDIFMTWNR.sE.......
Rg_MAG3|g7265.t1  --.............................----CALVYLDDIIVYSST..F.......
Rg_MAG3|g7361.t1  --.............................----YVMVYLDDILIFSRS..F.......
Rg_MAG3|g7851.t1  --.............................----SAHLFADDLNVLISP..Pvsknlsl
Rg_MAG3|g7893.t1  QL.............................SSNAIYRRYIDDVFMTTNL.sQ.......
Rg_MAG3|g7942.t1  IR.............................NSGGIYFRYIDDMFITINW.sD.......
Rg_MAG3|g8054.t1  QQ.............................ARHELYGRYIDDIFMTSNE..S.......
Rg_MAG3|g8163.t1  --.............................-------------------..-.......
Rg_MAG3|g8210.t1  --.............................---TEHGLFADDTALWTSS..N.......
Rg_MAG3|g8486.t1  --.............................----HVLAYIDDIIIYSKH..F.......
Rg_MAG3|g8651.t1  ADvtgvkfsygsn.......dfchgrsekhdGFNILALLYADDLVVMCET..A.......
Rg_MAG3|g8667.t1  --.............................-----SLVYLDDIIIFSKS..F.......
Rg_MAG3|g8720.t1  --.............................-------------------..-.......
Rg_MAG3|g8859.t1  --.............................----NTHMFADDLAITITG..S.......
Rg_MAG3|g8883.t1  --.............................----SSHIFANDLNILISA..Picreikp
Rg_MAG3|g8990.t1  TT.............................EHRGIYGRYIDDIFMATNQ.tA.......
Rg_MAG3|g9015.t1  QE.............................SDKELYGRYIDDVFMTTNL..S.......
Rg_MAG3|g9187.t1  --.............................-------------------..-.......
Rg_MAG3|g9401.t1  --.............................-----SLVYLDDIIIFSKS..F.......
Rg_MAG3|g9478.t1  IR.............................NSGGLYFRYIDDIFITINW.pV.......
Rg_MAG3|g9556.t1  --.............................----ACVAYLDDIVIYSRS..F.......
Rg_MAG3|g9737.t1  QT.............................KTGEFYGRYIDDIFMTWNR.sE.......
Rg_MAG3|g9739.t1  TT.............................NKPMIWLRYVDDIFCVFTI.sK.......
Rg_MAG3|g9842.t1  II.............................NGGGSYLRYIDDIFIIINW..P.......
Rg_MAG3|g9909.t1  --.............................---TEYGLFADNTALWTSS..N.......
Rg_MAG3|g10055.t1 --.............................-------------------..-.......
Rg_MAG3|g10060.t1 --.............................-----CHVFLDDIIISSKS..F.......
Rg_MAG3|g10071.t1 QI.............................QGNELYGRYIDDIFLTWKE.pI.......
Rg_MAG3|g10143.t1 --.............................----YSLAYLDDVIIYSSS..F.......
Rg_MAG3|g10207.t1 --.............................----YALAYIDDVLIYSKT..F.......
Rg_MAG3|g10224.t1 VN.............................NSGGLYFRYIDDIFIAINW..P.......
Rg_MAG3|g10271.t1 --.............................-------------------..-.......
Rg_MAG3|g10369.t1 --.............................----SSFLFADDLAAVLGG..Rigdkfts
Rg_MAG3|g10402.t1 --.............................--PVNVHAYVDDIAIVYIP..Sihlkckh
Rg_MAG3|g10405.t1 --.............................----TSHFFADDLAAIVSG..Qiglsytd
Rg_MAG3|g10480.t1 --.............................---HFKDLFADDLAIVLSP..Sahwsski
Rg_MAG3|g10496.t1 --.............................-------------------..-.......
Rg_MAG3|g10780.t1 --.............................----NTHLFTDDLAIVIPG..Slekrfsl
Rg_MAG3|g10844.t1 IG.............................KKPSIFSRYVDAIFMIFHG.aQ.......
Rg_MAG3|g11145.t1 --.............................----HVLAYIDDIIIYSKN..F.......
Rg_MAG3|g11279.t1 IR.............................NSGGLYFRYIDDIFITINW..P.......
Rg_MAG3|g11280.t1 IR.............................NSGGLYFRYIDDIFITINW..P.......
Rg_MAG3|g11354.t1 --.............................-------------------..-.......
Rg_MAG3|g11423.t1 QD.............................ISGEFYGRYIDDIFMTWNK.sE.......
Rg_MAG3|g11432.t1 LE.............................VSNEIYGRYVDDIFFTSND.sL.......
Rg_MAG3|g11576.t1 --.............................-------------------..-.......
Rg_MAG3|g11692.t1 --.............................----SCHLFADDLCVLIKP..Pimkklgs
Rg_MAG3|g11758.t1 QD.............................MTGEYYGRYIDDVFMTWNK.sE.......
Rg_MAG3|g11837.t1 --.............................-------------------..-.......
Rg_MAG3|g11913.t1 --.............................-----SLVYLDDIVIFSRT..H.......
Rg_MAG3|g11919.t1 QQ.............................QHGELYLRFRDDVFLTTRL.pQ.......
Rg_MAG3|g11936.t1 --.............................-----ALVYIDDIVAYSRS..F.......
Rg_MAG3|g12122.t1 FGye........................lpgVGRVNARAFADDIALFSGS..E.......
Rg_MAG3|g12132.t1 ASvagvkfsygsn.......dffhefrekyeNFNVLALLYADDLAAMCGT..T.......
Rg_MAG3|g12135.t1 QD.............................ISGEFYGRYIDDIFMTWNK.sE.......
Rg_MAG3|g12424.t1 --.............................-------------------..-.......
Rg_MAG3|g12480.t1 --.............................-----SLVYIDDIVIYSRS..F.......
Rg_MAG3|g12521.t1 QA.............................SKNEIYGRYIDDIFMTTNE.sI.......
Rg_MAG3|g12590.t1 QT.............................KTNEFYGRYIDDIFMTWNR.sE.......
Rg_MAG3|g12695.t1 --.............................---TEHGLFADDTALWTAS..N.......
Rg_MAG3|g12697.t1 LE.............................ESNEIYSRYVYDILFTSNA.sV.......
Rg_MAG3|g12744.t1 QD.............................MTGEYYGRYIDDVFMKWNK.sE.......
Rg_MAG3|g12797.t1 --.............................----SCHIFADDLNVLITP..Pisrsfks
Rg_MAG3|g13031.t1 --.............................----SCHLFADDLCVLIKP..P.......
Rg_MAG3|g13140.t1 --.............................----TSHLFADDLAVIVAG..Qlgikysy
Rg_MAG3|g13386.t1 NRgi........................nmsGTLVNNLRFADDIDALEED..C.......
Rg_MAG3|g13659.t1 LI............................sLGVCEWHRYVDDTFVFINP..N.......
Rg_MAG3|g13664.t1 IR.............................NSCGLYFRYIDDIFITINW..P.......
Rg_MAG3|g13678.t1 --.............................-------------------..-.......
Rg_MAG3|g13762.t1 LD.............................VSKEIYGRYVDDIFFTSND.sL.......
Rg_MAG3|g14054.t1 --.............................-------------------..-.......
Rg_MAG3|g14077.t1 --.............................---TEHGLFADDTALWTSS..N.......
Rg_MAG3|g14163.t1 --.............................----YALAYIDDVIIYSKT..F.......
Rg_MAG3|g14240.t1 --.............................----YVVVYLDDILIFSDS..I.......
Rg_MAG3|g14298.t1 --.............................----HVLAYIDDIIIYSKK..F.......
Rg_MAG3|g14379.t1 --.............................-------------------..-.......
Rg_MAG3|g14439.t1 KG.............................KKPEVYYRYVDDIFMIING.tQ.......
Rg_MAG3|g14500.t1 --.............................-GGGSYLRYIDDIFIIINW..P.......
Rg_MAG3|g14547.t1 QA.............................SENEIYGRYIDDIFMTTNQ..N.......
Rg_MAG3|g14658.t1 --.............................----SCLVYIDDIIVFAPT..S.......
Rg_MAG3|g14677.t1 --.............................-----SLVYLDDILIYSNS..F.......
Rg_MAG3|g14771.t1 EVagg......................ikigGRNINNLCYVDDTTIMAET..A.......
Rg_MAG3|g14840.t1 LLeg.........................dpPKLLLWRRYVDDTFILCTN..Q.......
Rg_MAG3|g15039.t1 --.............................----MSHFFADDLAAILAG..N.......
Rg_MAG3|g15093.t1 QA.............................SKNEIYGRYIDDIFMTTNE.sI.......
Rg_MAG3|g15105.t1 IR.............................NSNGLYFQYIDDIFITINW.pV.......
Rg_MAG3|g15123.t1 QT............................kTGEFYGRKLLDDVSTWYPN..I.......
Rg_MAG3|g15172.t1 --.............................-------------------..-.......
Rg_MAG3|g15196.t1 QK.............................VHNEVYGRYIDDVFMTTNW.sL.......
Rg_MAG3|g15218.t1 --.............................-------------------..-.......
Rg_MAG3|g15251.t1 --.............................----ISHFFADDLAGIMAG..-.......
Rg_MAG3|g15316.t1 --.............................----MSFFFADDLAAVLAG..Q.......
Rg_MAG3|g15329.t1 ST.............................-------------------..-.......
Rg_MAG3|g15414.t1 --.............................----YVVVYLDDILIFSDS..I.......
Rg_MAG3|g15507.t1 LK............................kPGALWYKRCVDDTFVIILK..K.......
Rg_MAG3|g15530.t1 --.............................----YSLASLDDVIIYSTT..F.......
Rg_MAG3|g15584.t1 --.............................----YALAYIDDVIIYSKT..F.......
Rg_MAG3|g15724.t1 --.............................-------------------..-.......
Rg_MAG3|g15747.t1 QA.............................VKHEIYGRYIDDIFMTTNE.pL.......
Rg_MAG3|g15828.t1 QH.............................KQRELYFRFRDDVFITTKL.pA.......
Rg_MAG3|g15999.t1 --.............................------IVYLDDIITG-KN..E.......
Rg_MAG3|g16062.t1 LE.............................VSNEIYGRYVDDIFFTSND.sL.......
Rg_MAG3|g16175.t1 ANvegiklgygtn.......dffhtakdivdELNILTLMYADDVAVMCNN..A.......
Rg_MAG3|g16357.t1 QE.............................KHNGIYGRYIDDIFMSTNQ..T.......
Rg_MAG3|g16502.t1 --.............................---HWRHLFADDLSIVFSP..Ssllsssg
Rg_MAG3|g16540.t1 --.............................----CCLVYIDDIVIYSPN..F.......
Rg_MAG3|g16592.t1 --.............................--PMNVYAYVDDIAIAYSP..Smhlkfky
Rg_MAG3|g16680.t1 --.............................---TEHGLFADDTALWTSS..N.......
Rg_MAG3|g16866.t1 KL.............................VSHEVYGRYIDDVFFTSNE.sE.......
Rg_MAG3|g17008.t1 LE............................eNGVLYWKRFVDDCFVLVNE..N.......
Rg_MAG3|g17033.t1 VKermg....................edihlYIKEHWYRYIDDCQLLWPF.gN.......
Rg_MAG3|g17074.t1 YE.............................NFNVLALLYADNLVAMCET..T.......
Rg_MAG3|g17082.t1 --.............................----MSFFFADDLAAVLAG..Q.......
Rg_MAG3|g17128.t1 --.............................----TSHFFADDVAAILSG..Q.......
Rg_MAG3|g17139.t1 --.............................----MSFFFADDLAAVLAG..Q.......
Rg_MAG3|g17249.t1 --.............................---TEHGLFADDTALWASS..N.......
Rg_MAG3|g17313.t1 --.............................-------------------..-.......
Rg_MAG3|g17361.t1 IT............................nAGGIY--------------..-.......
Rg_MAG3|g17393.t1 CSvegvtfaygst.......dfyhgardkfeNFDILALMYADDLVALTQT..L.......
Rg_MAG3|g17440.t1 ADvtgvqfsygrn.......dffhdtkekylNFDILALLYADDLVVMCET..S.......
Rg_MAG3|g17473.t1 FGye........................lpgVGRVNARAFADDIALFSGS..E.......
Rg_MAG3|g17496.t1 IR.............................NSGGLYFRYIDDIFITINW..P.......
Rg_MAG3|g17529.t1 DE............................tNIEIKTLAYADDVCTFVLN..T.......
Rg_MAG3|g17626.t1 --.............................-----CLVYLDDIIVFSNS..F.......
Rg_MAG3|g17687.t1 --.............................-------------------..-.......
Rg_MAG3|g17709.t1 --.............................----VCHLFADDLAIVITG.aL.......
Rg_MAG3|g17879.t1 --.............................----TSHLFADDLAVIVAD..Qlgikysy
Rg_MAG3|g17961.t1 --.............................-------------------..-.......
Rg_MAG3|g18020.t1 --.............................-------------------..-.......
Rg_MAG3|g18021.t1 QA.............................SRNEIYGRYIDDIFMTTNM.kI.......
Rg_MAG3|g18035.t1 QK.............................ASNELYGRYIDDIFLTSND.sI.......
Rg_MAG3|g18043.t1 QT.............................KTGEFYGRYIDDIFMTWNR.sE.......
Rg_MAG3|g18140.t1 TK.............................NKPKIWLRYVDDVFCLFDI.eE.......
Rg_MAG3|g18290.t1 --.............................----HVLAYIDDSIIYSKN..F.......
Rg_MAG3|g18429.t1 LK............................lS------------------..-.......
Rg_MAG3|g18472.t1 LQ............................eLGIVYWKRYVDDTFVLLNS..Q.......
Rg_MAG3|g18578.t1 TT.............................DQRGIYGRYIDDIFMATNQ.tI.......
Rg_MAG3|g18680.t1 --.............................-----SLVYIDDIIVYSKS..F.......
Rg_MAG3|g18918.t1 --.............................----YVVIYLDDIVIFSHS..L.......
Rg_MAG3|g18993.t1 QQ.............................ARNELYGRYIDDIFMTSNE..S.......
Rg_MAG3|g19112.t1 LI............................sLGVCEWHRYVDDTFVFINP..S.......
Rg_MAG3|g19235.t1 --.............................-----CLVYLDDILIFSNS..F.......
Rg_MAG3|g19337.t1 QT.............................KTGEFYGRYIDDIFMTWNR.sE.......
Rg_MAG3|g19344.t1 --.............................-------------------..-.......
Rg_MAG3|g19553.t1 --.............................----YVMVYLDDILIFSRS..L.......
Rg_MAG3|g19585.t1 TS.............................NSGGLYFRYIDDIFIAINW..P.......
Rg_MAG3|g19590.t1 --.............................-------------------..-.......
Rg_MAG3|g19855.t1 --.............................----YVVIYLDDIVIFSHS..F.......
Rg_MAG3|g19874.t1 --.............................-------------------..-.......
Rg_MAG3|g19878.t1 --.............................----SSHIFADDLNIFIFP..Picreiks
Rg_MAG3|g19978.t1 --.............................-------------------..-.......
Rg_MAG3|g20199.t1 --.............................----YALAYIDDVIIYSKT..F.......
Rg_MAG3|g20201.t1 QQ.............................ANKEIYGRYIDDVFMTTNV.pF.......
Rg_MAG3|g20225.t1 --.............................----CALVYLDDIIVYSST..F.......
Rg_MAG3|g20299.t1 --.............................------IIYLDDILIYSKN..E.......
Rg_MAG3|g20319.t1 QA.............................SRNEIYGRYIDDIFMTTNM.nI.......
Rg_MAG3|g20341.t1 ANvqgvtlsycla......dfwltgrgndshEVHVLTLMYADDIVVMCDS..P.......
Rg_MAG3|g20406.t1 IR.............................NSGGLYFRYIDDIFITINW..P.......
Rg_MAG3|g20435.t1 --.............................---IEHGLFADDTALWTAS..N.......
Rg_MAG3|g20499.t1 --.............................----CVVVYLDDIVIFSKT..I.......
Rg_MAG3|g20573.t1 QD.............................MTCEYYGRYIDDVFMTWNK.sE.......
Rg_MAG3|g20626.t1 --.............................-------------------..-.......
Rg_MAG3|g20667.t1 --.............................----FCLVYIDDVIVFSQT..F.......
Rg_MAG3|g20819.t1 --.............................---KEHGLFADDTALWTAS..N.......
Rg_MAG3|g20825.t1 QM.............................KTGEFYGRYIDDIFMTWNR.sE.......
Rg_MAG3|g20858.t1 QT.............................KTGEFYGRYIDDIFMIWNR.sE.......
Rg_MAG3|g20878.t1 --.............................-------------------..-.......
Rg_MAG3|g21041.t1 --.............................---HWRHLFADDLSVVFSP..Ssllsssg
Rg_MAG3|g21079.t1 --.............................----YALAYIDDVIIYSKT..F.......
Rg_MAG3|g21288.t1 --.............................----STHIFADDLCALTVP..Piqkslpk
Rg_MAG3|g21581.t1 AI.............................RTNSLYYRYIDDLFIMSNV..-.......
Rg_MAG3|g21746.t1 --.............................-------------------..-.......
Rg_MAG3|g21802.t1 LK.............................VSNEIYGRYVDDIFFTSND.sL.......
Rg_MAG3|g21813.t1 VRipgvlppgsqfp.....svvrsilnkenvNVNIKLSAYADDVCTIAFN..V.......
Rg_MAG3|g21835.t1 --.............................----TCHLFADDLALIIPG..T.......
Rg_MAG3|g21872.t1 IR.............................NSGGLYFRYIDDIFITINW..P.......
Rg_MAG3|g22019.t1 --.............................--PENNHLYVDDL------..-.......
Rg_MAG3|g22265.t1 QK.............................ASNELYSRYIDDIFLTSND.sI.......
Rg_MAG3|g22338.t1 IR.............................NSSGLYFRYIDDIFITINW..P.......
Rg_MAG3|g22579.t1 --.............................---TEHGLFADDTVLWTSS..N.......
Rg_MAG3|g22666.t1 IR.............................NSGGLYFRYIDDIFISVNW..P.......
Rg_MAG3|g22722.t1 TT.............................DHKGIYGRYIDDIFMATNQ.tA.......
Rg_MAG3|g22775.t1 --.............................--PENNHLYVDDL------..-.......
Rg_MAG3|g22891.t1 --.............................----VSHLFADDLTIVIKG.aL.......
Rg_MAG3|g23013.t1 --.............................----FCHVFLDDIIICSKS..F.......
Rg_MAG3|g23174.t1 --.............................--PTQVHAYVDDIALVYIP..Sihlkfsl
Rg_MAG3|g23589.t1 --.............................---TEHGLFADDTALWKSS..N.......
Rg_MAG3|g23658.t1 --.............................------VCYLDDIIITGKN..K.......
Rg_MAG3|g23680.t1 --.............................-------------------..-.......
Rg_MAG3|g23687.t1 --.............................----HVLAYIDDIIIYSKN..F.......
Rg_MAG3|g23690.t1 AGtegitmnyrlg.......dlwysgrgksdDVKLLALMYAGDIAVMCQS..T.......
Rg_MAG3|g23882.t1 --.............................-------------------..-.......
Rg_MAG3|g23942.t1 --.............................-------------------..-.......
Rg_MAG3|g23956.t1 --.............................-------------------..-.......
Rg_MAG3|g23994.t1 IN.............................NSGGLYFRYIDDIFITINW..P.......
Rg_MAG3|g24022.t1 QK.............................ASNELYDRYIDDIFLTSND.sT.......
Rg_MAG3|g24031.t1 --.............................----YSLVYLDDIIIFSKS..F.......
Rg_MAG3|g24164.t1 --.............................-----CLVYLDDIIVFSKS..F.......
Rg_MAG3|g24352.t1 AGayvtas.................gtktnmQLSLSHIFYMDDLKLYGNS..R.......
Rg_MAG3|g24506.t1 --.............................----YILVYLDDILVFSNS..F.......
Rg_MAG3|g24547.t1 QH.............................RQRELYFRFRDDIFFTTKQ.pP.......
Rg_MAG3|g24563.t1 QD.............................MTCEYYGRYIDDVFMTWNK.sE.......
Rg_MAG3|g24584.t1 EH............................kNKIKMYLRYVDDTFIIFNG..K.......
Rg_MAG3|g24621.t1 AL.............................GSHEIYGQYIDDIFFTFNE.pK.......
Rg_MAG3|g24625.t1 --.............................-----ALVYIDDIVVYSRS..F.......
Rg_MAG3|g24651.t1 --.............................----CALSYIDDIIIYSKS..I.......
Rg_MAG3|g24706.t1 --.............................----YALAYIDDVIIYSET..F.......
Rg_MAG3|g24709.t1 YGya........................vegIGKSNARCFADDLALASSS..K.......
Rg_MAG3|g24775.t1 --.............................-------------------..-.......
Rg_MAG3|g24846.t1 --.............................-----CHVFLEDIIICSKS..F.......
Rg_MAG3|g24856.t1 EL.............................GPHEIYGRYIEDIFFTFNE.sK.......
Rg_MAG3|g24924.t1 QD.............................MTCEYYRRYIDDVFMTWNK.sE.......
Rg_MAG3|g24935.t1 --.............................-------------------..-.......
Rg_MAG3|g25050.t1 QT.............................KTGEFYGRYIDDIFMTWNR.sE.......
Rg_MAG3|g25366.t1 --.............................---TEYGLFADDTALWTSS..N.......
Rg_MAG3|g25380.t1 --.............................---SNVHAYVDDISIV---..-.......
Rg_MAG3|g25525.t1 --.............................---TEHGLFADDTALWTSS..H.......
Rg_MAG3|g25526.t1 --.............................-------------------..-.......
Rg_MAG3|g25715.t1 I-.............................NTPSKLWRYVDDILIITTM.eE.......
Rg_MAG3|g25760.t1 QT.............................KTDEFYRRYIDDIFMTWNR.sE.......
Rg_MAG3|g25878.t1 LE.............................NCNEIYDRYVDDIFFTSND.sL.......
Rg_MAG3|g25951.t1 --.............................----CCLVYIDDVVIFSPT..F.......
Rg_MAG3|g26083.t1 ADvtgvqfsygrn.......dffhgtkekylNFDILALLYTDDLVVMCKT..S.......
Rg_MAG3|g26192.t1 LE............................eNGVLYWKSFDVDIQFTVET..-.......
Rg_MAG3|g26211.t1 QK.............................SKNEIYGRYIDDIFMTTNE..P.......
Rg_MAG3|g26370.t1 --.............................----CAPVYLDDIIVYSSS..F.......
Rg_MAG3|g26386.t1 --.............................-----ALVYIDDIMVYSRS..F.......
Rg_MAG3|g26398.t1 --.............................----VCLAYLDDVVIYSRS..F.......
Rg_MAG3|g26407.t1 YE.............................NVNVLALLYADDLVAMCES..T.......
Rg_MAG3|g26472.t1 IN.............................NSNGLYIRYIDDIFITINW..S.......
Rg_MAG3|g26555.t1 --.............................-------------------..-.......
Rg_MAG3|g26559.t1 --.............................----CCLTYIEDYVGHVIT..N.......
Rg_MAG3|g26592.t1 --.............................---HWRHLFADDLSIVFAP..Ssllsssg
Rg_MAG3|g26657.t1 --.............................----MSFFFADDLAAAILS..V.......
Rg_MAG3|g26672.t1 AN.............................RTSSLYYRCIDDLFIMSNV..H.......
Rg_MAG3|g26706.t1 --.............................---ILALLYADDLVVMCET..S.......
Rg_MAG3|g26711.t1 QR.............................SHNEMYGRYIDDIFMTTNL.sF.......
Rg_MAG3|g26729.t1 IR.............................NSSGLYFRYIDDIFITINW.pV.......
Rg_MAG3|g26732.t1 --.............................----YILVYLDDILVFSNS..F.......
Rg_MAG3|g26739.t1 IT.............................NAGGIYVRYIDDIFIIINW..P.......
Rg_MAG3|g26774.t1 --.............................----SVHIFADDLSALITA..Pitkslat
Rg_MAG3|g26980.t1 AG.............................-------------------..-.......
Rg_MAG3|g27049.t1 LE.............................VLNELYGRYVDNIFFTLND.sI.......
Rg_MAG3|g27203.t1 IS.............................NSNGLYIRYIDDIFITVNW..P.......
Rg_MAG3|g27264.t1 --.............................-------------------..-.......
Rg_MAG3|g27302.t1 IH.............................NSGGLYFRYIDDLFIAINW..P.......
Rg_MAG3|g27384.t1 --.............................-----CLVYLDDIIVFSKS..F.......
Rg_MAG3|g27422.t1 FA............................eLGIIYWKRYVDDTFVLVNS..-.......
Rg_MAG3|g27446.t1 IR.............................NSGGLYFRYIDDIFITINW..P.......
Rg_MAG3|g27556.t1 --.............................----ATHLFADDLAITIVG..S.......
Rg_MAG3|g27572.t1 QD.............................MTCEYYGRYIDDVFMTWNK.sE.......
Rg_MAG3|g27590.t1 --.............................-----ALVYIDDIVIFSYT..F.......
Rg_MAG3|g27654.t1 --.............................-------------------..-.......
Rg_MAG3|g27740.t1 ARipgvlppgsqfp.....svvrsilnkdnvNVNIKLSAYADDVCTIAFN..V.......
Rg_MAG3|g27745.t1 QR.............................SHNEMYGRYIDDIFMTTNL.sF.......
Rg_MAG3|g27786.t1 QT.............................KTGELYGRYIDDVFMTWNR.sE.......
Rg_MAG3|g27834.t1 QT.............................KTGEFY-------------..-.......
Rg_MAG3|g27846.t1 --.............................-------------------..-.......
Rg_MAG3|g27917.t1 AGtegitmnyrlg.......dlwysgrgksdDVKLLALMYADDIAVMCQS..T.......
Rg_MAG3|g27958.t1 QT.............................KTGEFYGRYIDDIFMTWNR.sE.......
Rg_MAG3|g27976.t1 --.............................-------------------..-.......
Rg_MAG3|g28010.t1 --.............................----ICLAYLDDIVVYSPS..F.......
Rg_MAG3|g28069.t1 IN.............................SSGGLYFRYIDDIFIAINW..P.......
Rg_MAG3|g28070.t1 --.............................-------------------..-.......
Rg_MAG3|g28138.t1 --.............................----YALAYIDDVIIYSKT..F.......
Rg_MAG3|g28324.t1 --.............................----YALAYIDDIIIYSKT..F.......
Rg_MAG3|g28386.t1 --.............................----LSYFFADDLAAVLAG..S.......
Rg_MAG3|g28410.t1 --.............................----SSHIFADDLNILISP..Licreikp
Rg_MAG3|g28460.t1 --.............................----SCHLFADDLCVLIKP..P.......
Rg_MAG3|g28466.t1 DNgv........................svsGTLINNLRFADDINILAED..Y.......
Rg_MAG3|g28481.t1 IR.............................NSGGLYLRYIDDIFITINW..P.......
Rg_MAG3|g28718.t1 --.............................-----CLVFLDDILIYSDS..F.......
Rg_MAG3|g28994.t1 TKiagvqlsygkn.......dfchgrkekyeNFEVLSLMYADDLVAICNS..R.......
Rg_MAG3|g29032.t1 --.............................-----ALVYIDDIVVYSRS..F.......
Rg_MAG3|g29057.t1 --.............................----YSLAYLDDVIIYSPT..F.......
Rg_MAG3|g29058.t1 --.............................-------------------..-.......
Rg_MAG3|g29161.t1 QK.............................ASNELYG------------..-.......
Rg_MAG3|g29173.t1 EAagg......................iktgGRNINNLRYTDDTKIMAET..A.......
Rg_MAG3|g29490.t1 QT.............................KTGEFYGRYIDDIFMTWNR.sE.......
Rg_MAG3|g29491.t1 --.............................----ICLAYLDDIVVYSTS..F.......
Rg_MAG3|g29804.t1 IS.............................NSNGLYIRYIDDIFITVNW..P.......
Rg_MAG3|g29806.t1 IR.............................NSGGLYLRYIDDIFITINW..P.......
Rg_MAG3|g29828.t1 LK............................kAGVLWYKRYVDDTFVIIRK..K.......
Rg_MAG3|g29845.t1 IR.............................NSGGLYFRYIDDIFITINW..P.......
Rg_MAG3|g29959.t1 --.............................-------------------..-.......
Rg_MAG3|g30030.t1 QT.............................KTGELYGRYIDDVFMTWNK.sE.......
Rg_MAG3|g30170.t1 --.............................-------------------..-.......
Rg_MAG3|g30251.t1 IT.............................NASGLCLCYIDDMFIIIN-..-.......
Rg_MAG3|g30310.t1 --.............................-------------------..-.......
Rg_MAG3|g30373.t1 --.............................----YALAYIDDVIIYSKT..F.......
Rg_MAG3|g30375.t1 EAagg......................ikigGRNINNLRYADDTTIMAET..V.......
Rg_MAG3|g30383.t1 --.............................-----CHVFLDDIIICSKS..F.......
Rg_MAG3|g30454.t1 LE............................eNGVLYWKRFVDDCFVLVNE..N.......
Rg_MAG3|g30474.t1 FD............................lMGIGYWKRYVDDTFVLLDP..K.......
Rg_MAG3|g30501.t1 QA.............................SRNEIYGRYIDDIFMTTNM.nM.......
Rg_MAG3|g30516.t1 --.............................----MSFFFADDLAAVIAA..R.......
Rg_MAG3|g30623.t1 --.............................---HWKHLFADDLAVLFSP..Spymsssn
Rg_MAG3|g30789.t1 QD.............................MTGELYGRYIDDIFMTWSR.sE.......
Rg_MAG3|g30808.t1 LE.............................VSNEIYGRYIDDIFFTSND.sL.......
Rg_MAG3|g30814.t1 LE............................eNGVLYWKSFDVDIQFTVET..-.......
Rg_MAG3|g30864.t1 QT.............................NTGEFYGRY----------..-.......
Rg_MAG3|g30941.t1 AGtegitmnyrlg.......dlwysgrgksdDVKLLALMYADDIAVMCQS..T.......
Rg_MAG3|g31062.t1 --.............................----YSLAYLDDVIIYSPT..F.......
Rg_MAG3|g31070.t1 R-.............................----EHGLFADDTALWTSS..H.......
Rg_MAG3|g31136.t1 --.............................-------------------..-.......
Rg_MAG3|g31172.t1 ADvtgvkfsygsn.......dfchgrsekhdDFDILALLYADDLVVMCET..A.......
Rg_MAG3|g31216.t1 --.............................----MSFLFADGVAATIAG.qM.......
Rg_MAG3|g31219.t1 --.............................-------------------..-.......
Rg_MAG3|g31245.t1 --.............................----ICLAYLDDIVVYSCS..F.......
Rg_MAG3|g31247.t1 --.............................---TEHGLFADDTALWTSS..H.......
Rg_MAG3|g31286.t1 IR.............................NSGGLYFRYIDDIFITINW.pV.......
Rg_MAG3|g31324.t1 --.............................---TEHGLFADDTALWASS..N.......
Rg_MAG3|g31442.t1 --.............................-----SIVYLDDILIYSDN..F.......
Rg_MAG3|g31496.t1 AI.............................GSHEIYGRYA---------..-.......
Rg_MAG3|g31670.t1 QD.............................MTGEYYGRYIDDVFMTWNK.sE.......
Rg_MAG3|g31706.t1 --.............................----SCLVYIDDIVVFSPT..F.......
Rg_MAG3|g31773.t1 --.............................--PMNVHAYVDDIAIVYSP..Smhlkfky
Rg_MAG3|g31866.t1 QD.............................MTGEYYGWYIDDVFMTWNK..-.......
Rg_MAG3|g31888.t1 --.............................----FCLIYLDDIIIFSKS..F.......
Rg_MAG3|g31909.t1 TK.............................NRPKIWLRYVDNVFCIFDI.eE.......
Rg_MAG3|g31924.t1 AI.............................GPHEIYGRYIDDIFFTFNE.pK.......
Rg_MAG3|g31939.t1 --.............................-------------------..-.......
Rg_MAG3|g32088.t1 --.............................-------------------..-.......
Rg_MAG3|g32219.t1 QQ.............................QENELYFRFRDDVFITTRL.mP.......
Rg_MAG3|g32257.t1 --.............................----YSLAYLDDVIIYSTT..F.......
Rg_MAG3|g32280.t1 ANvqgvtlsyrls......dfwltvkgygshKVHILTLMYADDIVVMCDS..P.......
Rg_MAG3|g32557.t1 ASaagvkfsygsn.......dffhgsrekyeNFNVLALLYADDLVAMCET..T.......
Rg_MAG3|g32564.t1 --.............................-------------------..-.......
Rg_MAG3|g32816.t1 QT.............................KTGEFYGRYIDDIFMTWNR.sK.......
Rg_MAG3|g32931.t1 QT.............................KTGEFYGRYIDDIFMTWNR.sE.......
Rg_MAG3|g32940.t1 SH.............................KVHLLTLMYADDIVAVCDS..S.......
Rg_MAG3|g32952.t1 QT.............................KTGEFYGRYIDDIFMTWNR.sE.......
Rg_MAG3|g32953.t1 --.............................-------------------..-.......
Rg_MAG3|g32961.t1 QD.............................MTGELYGRYIDDIFMTWNR.sE.......
Rg_MAG3|g32997.t1 --.............................----SGHMFADDLSVLITA..Pitkslat
Rg_MAG3|g33236.t1 --.............................-------------------..-.......
Rg_MAG3|g33245.t1 LE.............................ASNEIYGRYVDDIFFTSND.sL.......
Rg_MAG3|g33344.t1 LK.............................VSNEIYGRYVDDIFFTSND..S.......
Rg_MAG3|g33388.t1 NRgi........................nisGTLVNNLRFADDIDVLEED..C.......
Rg_MAG3|g33436.t1 --.............................-----CHVFLDDIIICSKS..F.......
Rg_MAG3|g33489.t1 QE.............................SDKELYGRYIDDVFMTTNL.sR.......
Rg_MAG3|g33515.t1 --.............................-----SLVYLDDIIVFSKS..F.......
Rg_MAG3|g33571.t1 --.............................----INHFFADDLAGIMAG..Qlgmnyss
Rg_MAG3|g33773.t1 --.............................----SCLVY----------..-.......
Rg_MAG3|g33812.t1 --.............................-------------------..-.......
Rg_MAG3|g33850.t1 --.............................----MSFFFADDLAAVIAA.iT.......
Rg_MAG3|g33864.t1 --.............................-------------------..-.......
Rg_MAG3|g33937.t1 QD.............................MTCEYYGRYIDDVFMTWNK.sE.......
Rg_MAG3|g33951.t1 --.............................----SSHVFADDLNVLITP..Pisrsfkp
Rg_MAG3|g33968.t1 QN.............................SKNEIYGRYIDDVFFTSNE..S.......
Rg_MAG3|g33975.t1 --.............................-------------------..-.......
Rg_MAG3|g34035.t1 LE............................eNGVLYWKSFDVDIQFTVET..-.......
Rg_MAG3|g34088.t1 IR.............................HAGGLYLRYIDDMFIIINW..P.......
Rg_MAG3|g34189.t1 AL.............................ESHEIYGRY----------..-.......
Rg_MAG3|g34361.t1 --.............................-------------------..-.......
Rg_MAG3|g34425.t1 --.............................----SSFMFADDLAAVVSG..R.......
Rg_MAG3|g34525.t1 K-.............................-------------------..-.......
Rg_MAG3|g34613.t1 QK.............................AFNELYGRYIDDIFLTSND.sI.......
Rg_MAG3|g34627.t1 --.............................-------------------..-.......
Rg_MAG3|g34680.t1 --.............................-------------------..-.......
Rg_MAG3|g34741.t1 --.............................----VSHLYADDLTLVIKG..Alekklsd
Rg_MAG3|g34761.t1 --.............................-------------------..-.......
Rg_MAG3|g34793.t1 QD.............................ISGEFYGRYIDDIFMTWNK.sE.......
Rg_MAG3|g34826.t1 AI.............................GPYEIYGRYIDDIFFTFNE.pK.......
Rg_MAG3|g34899.t1 --.............................---TEHGLFADDTELWTSV..N.......
Rg_MAG3|g34978.t1 --.............................-------------------..-.......
Rg_MAG3|g35037.t1 --.............................----NTRLFADDLAIVIPG..S.......
Rg_MAG3|g35085.t1 IS.............................NSGGLYFRYIDDTCITVNW..P.......
Rg_MAG3|g35182.t1 --.............................----YSLAYLDDVIIYSTT..F.......
Rg_MAG3|g35188.t1 --.............................-------------------..-.......
Rg_MAG3|g35227.t1 --.............................-----SIVYLDDILIYSDN..F.......
Rg_MAG3|g35246.t1 LR............................kNGVLWWRRFVDDSFTILSD..T.......
Rg_MAG3|g35293.t1 --.............................---TEHGLFADDTALWTSS..N.......
Rg_MAG3|g35425.t1 --.............................---HWKHLFADDLAVLFSP..Spymsssn
Rg_MAG3|g35648.t1 --.............................----HVLAYIDDIIIYSKI..F.......
Rg_MAG3|g35660.t1 --.............................-LNILTLMYADDVMVTCNS..A.......
Rg_MAG3|g35712.t1 --.............................-----C-------------..-.......
Rg_MAG3|g35779.t1 --.............................--PSEVHIYVGDLAILFSP..S.......
Rg_MAG3|g35849.t1 IR.............................NSGGLYFRYIDDIFITINW.pV.......
Rg_MAG3|g35887.t1 --.............................-------------------..-.......
Rg_MAG3|g36103.t1 --.............................----YCLCYLDDIIIFSKT..F.......
Rg_MAG3|g36109.t1 QA.............................SKNEIYGRYIDDIFMTTNE.sI.......
Rg_MAG3|g36314.t1 --.............................----YSLAYLDDVIIYSPT..F.......
Rg_MAG3|g36386.t1 --.............................-------------------..-.......
Rg_MAG3|g36491.t1 --.............................----TSHLFADDLAVIVAG..Qlgikysy
Rg_MAG3|g36675.t1 M-.............................-------------------..-.......
Rg_MAG3|g36743.t1 QA.............................SRNEIYGRYIDDIFMTTNM.nM.......
Rg_MAG3|g36835.t1 --.............................--PSEVHLYVDDLAILYSS..S.......
Rg_MAG3|g36901.t1 --.............................----MSFFFADDLAAVLAG..Q.......
Rg_MAG3|g36928.t1 SK.............................NKPQVWLRYVDDILCIFDN..K.......
Rg_MAG3|g36966.t1 ALepnei...................ygrliIFSYDHPKYIDDIFFTFNE.pK.......
Rg_MAG3|g37020.t1 --.............................--PSEVHLHVDDLAILYSS..S.......
Rg_MAG3|g37032.t1 DSgi........................sisGTLVNNLRFADDINMIQED..R.......
Rg_MAG3|g37288.t1 --.............................----SSHVFTDDLNVLITP..Pisrsfkp
Rg_MAG3|g37313.t1 QD.............................MTGEYYGRYIDDVFMTWNK.sE.......
Rg_MAG3|g37372.t1 --.............................----CALVYLDDIIVYSPI..F.......
Rg_MAG3|g37537.t1 QL.............................PSFEIYGRYIDDIFFTWND..S.......
Rg_MAG3|g37557.t1 --.............................-------------------..-.......
Rg_MAG3|g37583.t1 QD.............................MTGEYYGRYIDDVFMTWNK.sE.......
Rg_MAG3|g37606.t1 --.............................-----SLVYLDDIIVFSKS..F.......
Rg_MAG3|g37641.t1 --.............................-------------------..-.......
Rg_MAG3|g37653.t1 QM.............................KTGEFYGRY----------..-.......
Rg_MAG3|g37750.t1 --.............................-----ALVYIDDIVVYSRS..F.......
Rg_MAG3|g37870.t1 DSgi........................sisGTLVNNLRFADDINMIQED..R.......
Rg_MAG3|g37972.t1 --.............................-------------------..-.......
Rg_MAG3|g38273.t1 --.............................----MSFLFADDVTATMAG..Qmgikytd
Rg_MAG3|g38346.t1 QR.............................SHNEMYGRYIDDIFMTTNL.sF.......
Rg_MAG3|g38366.t1 --.............................-------------------..-.......
Rg_MAG3|g38381.t1 --.............................-------------------..-.......
Rg_MAG3|g38415.t1 --.............................----------DDVIIYSTT..F.......
Rg_MAG3|g38572.t1 --.............................----SNHIFADNLNVLISP..P.......
Rg_MAG3|g38614.t1 --.............................-------------------..-.......
Rg_MAG3|g38703.t1 ST.............................NKPSLWIRYVDDIFCLFTK..K.......
Rg_MAG3|g38709.t1 --.............................----MSFFFADDLAAVLAG..Q.......
Rg_MAG3|g38737.t1 --.............................----SCHLFADDLCVLIRP..P.......
Rg_MAG3|g38746.t1 --.............................----CALVYLDDIIVYSTS..F.......
Rg_MAG3|g38807.t1 --.............................-------------------..-.......
Rg_MAG3|g39048.t1 QD.............................MTCEYYGRYIDDVFMTWNK.sE.......
Rg_MAG3|g39057.t1 LK............................eNGVLYWKRFMDDCFVLVNE..N.......
Rg_MAG3|g39114.t1 --.............................----ISFLFADDVAATMAG..Q.......
Rg_MAG3|g39378.t1 --.............................----YCLVYIDDVVIFSPT..F.......
Rg_MAG3|g39381.t1 QQ.............................QHGELYLRFRDDVFLTTRL.pQ.......
Rg_MAG3|g39428.t1 --.............................----YVMFYLDDILIFSRT..F.......
Rg_MAG3|g39514.t1 --.............................----ICLAYLDDIVVYSTS..F.......
Rg_MAG3|g39819.t1 --.............................-------------------..-.......
Rg_MAG3|g39823.t1 YE.............................NFNVLALLYADDLVAMCES..T.......
Rg_MAG3|g39914.t1 TI.............................GPHEIYGRYIDDIFFTFND.pK.......
Rg_MAG3|g39973.t1 QD.............................MTGEFYGRYIDDIFMTWNR.sE.......
Rg_MAG3|g39997.t1 --.............................----YVMVYLDDILIFSRS..L.......
Rg_MAG3|g40006.t1 --.............................-------------------..-.......
Rg_MAG3|g40143.t1 IK.............................SKNEFFRRYKDQVFFTWNNgnE.......
Rg_MAG3|g40146.t1 --.............................-------------------..-.......
Rg_MAG3|g40211.t1 --.............................-------------------..-.......
Rg_MAG3|g40311.t1 --.............................----CCLVYIDDVVIFSPT..F.......
Rg_MAG3|g40520.t1 --.............................----YALAYIDDIIIYSKT..F.......
Rg_MAG3|g40536.t1 --.............................----YVVVYLDDILIFSDS..I.......
Rg_MAG3|g40629.t1 --.............................----YVMVYLDDILIFSRS..L.......
Rg_MAG3|g40686.t1 IS.............................NSNGLYIRYIDDIFITINW..P.......
Rg_MAG3|g40774.t1 --.............................--------YLDDIIVFSES..F.......
Rg_MAG3|g40963.t1 --.............................-------------------..-.......
Rg_MAG3|g40977.t1 QD.............................MTCEYYGRYIDDVFMTWNK.sE.......
Rg_MAG3|g41070.t1 --.............................-------------------..-.......
Rg_MAG3|g41101.t1 --.............................----HVLAYIDDIIIYSKN..F.......
Rg_MAG3|g41139.t1 --.............................----SSHVFADDLNVLITP..Pisrsfkp
Rg_MAG3|g41159.t1 LE............................eNGVLYWKRFVDDCFVLVNE..N.......
Rg_MAG3|g41211.t1 --.............................-------------------..-.......
Rg_MAG3|g41358.t1 --.............................-------------------..-.......
Rg_MAG3|g41542.t1 QD.............................MTCEYYGRYIDDVFMTWNK.sE.......
Rg_MAG3|g41581.t1 SK.............................NKPKVWYRYVDDIFCIFNS..E.......
Rg_MAG3|g41613.t1 --.............................----VCLAYLDDIIVYSSS..F.......
Rg_MAG3|g41896.t1 --.............................---EIYGRYIDDIFFTFNE.pK.......
Rg_MAG3|g42146.t1 --.............................-------------------..-.......
Rg_MAG3|g42240.t1 IR.............................NSSGLYFRYIDDIFVTINW..P.......
Rg_MAG3|g42262.t1 QQ.............................ANKEIYGRYIDDVFMTTNV.pF.......
Rg_MAG3|g42297.t1 QT.............................KTGEFYGRYIDDIFMTWNR.sE.......
Rg_MAG3|g43027.t1 --.............................-----ALVYIDDIVVYSRS..F.......
Rg_MAG3|g43758.t1 --.............................----SYHLFADDQCVLIKP..P.......
Rg_MAG3|g43763.t1 QT.............................KTGEFYGRYIDDIFMTWNR.sE.......
Rg_MAG3|g43842.t1 --.............................----SSHIFADNLNVLISP..Picrgfqp
Rg_MAG3|g43848.t1 IT.............................NSGRLYLRYIDDIFIIINW..P.......
Rg_MAG3|g43936.t1 --.............................-------------------..-.......
Rg_MAG3|g44079.t1 --.............................-------------------..-.......
Rg_MAG3|g44145.t1 --.............................----ICLAYLDDIVVYSCS..F.......
Rg_MAG3|g44669.t1 --.............................----TPHLFADNLAIIMFE..S.......
Rg_MAG3|g44704.t1 QK.............................SKNEIYGRYIDDVFFTSNE..P.......
Rg_MAG3|g44824.t1 --.............................----TCHFFADDVAAIVSG..Q.......
Rg_MAG3|g45278.t1 --.............................---TEHGLFADDTALWTSS..N.......
Rg_MAG3|g45325.t1 --.............................----CCLVYIDDVVIFSPT..F.......
Rg_MAG3|g45337.t1 --.............................----YVMVYLDDILIFSRS..F.......
Rg_MAG3|g45516.t1 --.............................----YVMVYLDDILIFSCS..F.......
Rg_MAG3|g46086.t1 V-.............................NIPNKIWRYVDDILIITKM.nK.......
Rg_MAG3|g46468.t1 TT.............................EHKGIYGRYIDDIFMATNQ.tA.......
Rg_MAG3|g46510.t1 --.............................----HVLGYIDDIIIYSKH..F.......
Rg_MAG3|g46728.t1 --.............................-------------------..-.......
Rg_MAG3|g46744.t1 --.............................-----CLVYLDDILVYSDS..F.......
Rg_MAG3|g46964.t1 QD.............................MTCEYYGRYIDDVFMTWNK.sE.......
Rg_MAG3|g47232.t1 --.............................----CCLVYIDDVVIFSPT..F.......
Rg_MAG3|g47356.t1 --.............................----TSHLFADDLAVIVAG..Qlgikysy
Rg_MAG3|g47369.t1 --.............................-----CHVFLDYIIICSKS..F.......
Rg_MAG3|g47519.t1 --.............................-------------------..-.......
Rg_MAG3|g47583.t1 LE.............................VSNEIYGRYVDDIFFTSND..S.......
Rg_MAG3|g47609.t1 --.............................-------------------..-.......
Rg_MAG3|g47753.t1 --.............................-------------------..-.......
Rg_MAG3|g47795.t1 IR.............................NAGGLYLRYIDDMFIIINW..P.......
Rg_MAG3|g47803.t1 --.............................----CCLVYIDDIIVYSPN..F.......
Rg_MAG3|g47928.t1 --.............................-------------------..-.......
Rg_MAG3|g48002.t1 --.............................-------------------..-.......
Rg_MAG3|g48058.t1 --.............................-----ALVYIDDIVVYSRS..F.......
Rg_MAG3|g48285.t1 ASvagvkfsygsn.......dffhgsrekyeNLNVLALLYADDLVAMCET..T.......
Rg_MAG3|g48451.t1 QD.............................MTGEFYGRYIDDIFMTWNR.sE.......
Rg_MAG3|g48638.t1 FE............................dLGIIYYKRYIDDTFVLTNS..T.......
Rg_MAG3|g48796.t1 --.............................-------------------..-.......
Rg_MAG3|g48830.t1 --.............................-------------------..-.......
Rg_MAG3|g48831.t1 --.............................-------------------..-.......
Rg_MAG3|g49073.t1 --.............................-----ALVYIDDIVVYSRS..F.......
Rg_MAG3|g49416.t1 --.............................-------------------..-.......
Rg_MAG3|g49565.t1 DSgi........................nisGTLVNNLRFADDIDIIQED..C.......
Rg_MAG3|g49949.t1 AI.............................RTNSLYYRYIDDLFIMSNV.yV.......
Rg_MAG3|g50317.t1 --.............................----CCLVYIDDVVIFSPT..F.......
Rg_MAG3|g50444.t1 --.............................----SCLVYIDDIIVFSPT..F.......
Rg_MAG3|g50914.t1 --.............................------VCYLDDIIITGKN..E.......
Rg_MAG3|g50915.t1 --.............................-------------------..-.......
Rg_MAG3|g51049.t1 SS............................tKQNEFYGRYQNQIFLTWNQ.sL.......
Rg_MAG3|g51176.t1 AI.............................GQHEIYGRYIDDIFFTSNE.pK.......
Rg_MAG3|g51595.t1 --.............................-----SLLYLDDLIVFSKS..F.......
Rg_MAG3|g51757.t1 --.............................-------------------..-.......
Rg_MAG3|g51760.t1 --.............................---VNNLRFADDIDLINEN..H.......
Rg_MAG3|g51780.t1 --.............................----CALVYLDDIIVYSTS..L.......
Rg_MAG3|g51800.t1 --.............................-------------------..-.......
Rg_MAG3|g51882.t1 --.............................-------------------..-.......
Rg_MAG3|g51914.t1 --.............................-------------------..-.......
Rg_MAG3|g52220.t1 V-.............................NIPNKIWRYVDDILIITKM.nK.......
Rg_MAG3|g52355.t1 IT.............................NAGGLYLRYIDDMFIIINW..P.......
Rg_MAG3|g52368.t1 --.............................----MSFFFADDLAAVIAA..R.......
Rg_MAG3|g52428.t1 --.............................----CCLVYIDDVVIFSPT..F.......
Rg_MAG3|g52801.t1 --.............................-------------------..-.......
Rg_MAG3|g53107.t1 QQ.............................QQGELYLRFRDDVFLTTRL.pQ.......
Rg_MAG3|g53205.t1 QT.............................KTGEYYGRYIDDIFMTWNR.sE.......
Rg_MAG3|g53579.t1 --.............................-----ALVYIDDIVVYSHS..F.......
Rg_MAG3|g53809.t1 --.............................----ITLVYLDDIIIYSNS..F.......
Rg_MAG3|g53834.t1 LI.............................TFSYDHPRYIDDIFFTFNE.pK.......
Rg_MAG3|g53979.t1 QD.............................MTGEYYGRYIDDVFMTWNK.sE.......
Rg_MAG3|g53984.t1 QT.............................KTGEFYGRYIDDIFMTWNR.sE.......
Rg_MAG3|g54063.t1 --.............................----CCLVYIDDVVIFSPT..F.......
Rg_MAG3|g54124.t1 ASvagvkfsygsn.......dffhgsrekyeNFNVLALLYADDLVAMCET..T.......
Rg_MAG3|g54153.t1 --.............................----CCLVYLDDIIIYSHT..F.......
Rg_MAG3|g54456.t1 IT.............................NPGGIYVRYIDDIFIIINW..P.......
Rg_MAG3|g54517.t1 --.............................-----ALVYIDDIVVYSRS..F.......
Rg_MAG3|g54742.t1 --.............................-------------------..-.......
Rg_MAG3|g54871.t1 DSgi........................nnsGTLVNNLRFADDIDIIQED..C.......
Rg_MAG3|g55047.t1 --.............................----YALAYIDDIIIYSKT..F.......
Rg_MAG3|g55092.t1 KP............................rRANFMDDKYIDDIFMTWNR.sK.......
Rg_MAG3|g55419.t1 --.............................----YVVVYLDDILIFSDS..I.......
Rg_MAG3|g55571.t1 --.............................-------------------..-.......
Rg_MAG3|g55574.t1 --.............................----CALVYLDDIIVYSPT..F.......
Rg_MAG3|g55812.t1 --.............................-------------------..-.......
Rg_MAG3|g55968.t1 --.............................----YALAYIDDVIIYSKT..F.......
Rg_MAG3|g56144.t1 NRgi........................nisGILVNNLRFADDIDVLEED..C.......
Rg_MAG3|g56247.t1 --.............................-------------------..-.......
Rg_MAG3|g56299.t1 --.............................----CALVYLDDIIVYSST..F.......
Rg_MAG3|g56351.t1 --.............................----MSFLFADDVAATMAG..Q.......
Rg_MAG3|g56813.t1 QD.............................MTCEYYGRYIDDVFITWNK.sE.......
Rg_MAG3|g56918.t1 --.............................---HWKHLFADDLAVLFSP..Spymsssn
Rg_MAG3|g57149.t1 --.............................----CCLVYIDDVVIFSPT..F.......
Rg_MAG3|g57288.t1 --.............................----MSFFFADDLAAVLA-..-.......
Rg_MAG3|g57555.t1 --.............................-------------------..-.......
Rg_MAG3|g57594.t1 IR.............................NSGGLYFRYIDDIFITINW..P.......
Rg_MAG3|g57669.t1 --.............................----YVMVYLDDILIFSRS..L.......
Rg_MAG3|g57683.t1 --.............................-----ALVYIDDIVVYSRS..F.......
Rg_MAG3|g57880.t1 --.............................----CALVYLDDIIVYSTT..F.......
Rg_MAG3|g57969.t1 --.............................----CCLVYIDDIVIYSPN..F.......
Rg_MAG3|g58074.t1 --.............................-------------------..-.......
Rg_MAG3|g58174.t1 V-.............................NIPNKIWRYIDDILIITKM..N.......
Rg_MAG3|g58211.t1 --.............................-----ALVYIDDIVVYSRS..F.......
Rg_MAG3|g58459.t1 QD.............................ITCEYYGRYIDDVFMTWNK.sE.......
Rg_MAG3|g58561.t1 --.............................----CALVYLDDIIVYSPT..F.......
Rg_MAG3|g58586.t1 Q-.............................-------------------..-.......
Rg_MAG3|g58637.t1 --.............................----ISHFFADDLAGILAG..Q.......
Rg_MAG3|g58792.t1 --.............................-------------------..-.......
Rg_MAG3|g58916.t1 --.............................-------------------..-.......
Rg_MAG3|g58920.t1 --.............................-------------------..-.......
Rg_MAG3|g58941.t1 QT.............................KTGEFYGRYIDDIFMTWNR.sE.......
Rg_MAG3|g59139.t1 --.............................-------------------..-.......
Rg_MAG3|g59166.t1 LK.............................VSNEIYGRYVDDIFFKS--..-.......
Rg_MAG3|g59183.t1 --.............................-------------------..-.......
Rg_MAG3|g59205.t1 --.............................-------------------..-.......
Rg_MAG3|g59265.t1 --.............................-------------------..-.......
Rg_MAG3|g59424.t1 --.............................----TSHLFADDLAVIVAG..Qlgikysy
Rg_MAG3|g59450.t1 --.............................-----CHVFLDDIIICSKS..F.......
Rg_MAG3|g59478.t1 --.............................-------------------..-.......
Rg_MAG3|g59587.t1 --.............................----TSHLFAD--------..-.......
Rg_MAG3|g59602.t1 --.............................-------------------..-.......
Rg_MAG3|g59679.t1 --.............................-------------------..-.......
Rg_MAG3|g59705.t1 LI............................sLGVCEWHRYVDDTFVFINP..S.......
Rg_MAG3|g59754.t1 II.............................NGGGSYLRYIDDMFIIINW..S.......
Rg_MAG3|g59789.t1 --.............................-------------------..-.......
Rg_MAG3|g59872.t1 QT.............................KTGEFYGRYIDDIFMTWNR.sE.......
Rg_MAG3|g59894.t1 --.............................-------------------..-.......
Rg_MAG3|g60066.t1 --.............................-------------------..-.......
Rg_MAG3|g60229.t1 EVagg......................ikigGRNINNLCYVDDTTIMAET..A.......
Rg_MAG3|g60537.t1 --.............................-------------------..-.......
Rg_MAG3|g60628.t1 --.............................-------------------..-.......
Rg_MAG3|g60826.t1 --.............................-------------------..-.......
Rg_MAG3|g61309.t1 --.............................-------------------..-.......
Rg_MAG3|g61374.t1 LE.............................VSNEIYGRYVDDIFFTSND.sF.......
Rg_MAG3|g61486.t1 IR.............................N------------------..-.......
Rg_MAG3|g61601.t1 --.............................-------------------..-.......
Rg_MAG3|g61635.t1 --.............................-------------------..-.......
Rg_MAG3|g61829.t1 --.............................-------------------..-.......
Rg_MAG3|g61901.t1 --.............................----CALVY----------..-.......
Rg_MAG3|g61923.t1 --.............................-------------------..-.......
Rg_MAG3|g61992.t1 --.............................----YSLAYLDDVIIYSTT..F.......
Rg_MAG3|g62330.t1 --.............................-----CLAYLDDIVVYSCS..F.......
Rg_MAG3|g63050.t1 --.............................-------------------..-.......
Rg_MAG3|g63173.t1 QK.............................SKNEIYGRYIDDIFMTTNE..P.......
Rg_MAG3|g63775.t1 --.............................----CALVYLDDIIVYSTS..F.......
Rg_MAG3|g63815.t1 QT.............................KTGEFYGRYIDDIFMTWNR.sE.......
Rg_MAG3|g63849.t1 QT.............................KTGEFYGRYIDDIFMTWNR.sE.......
Rg_MAG3|g64013.t1 --.............................--LINNLRFADDINILAED..Y.......
Rg_MAG3|g64225.t1 --.............................----YALAYIDDIIIYSKT..F.......
Rg_MAG3|g64595.t1 --.............................----------DDILIYSDN..F.......
Rg_MAG3|g64789.t1 --.............................-------------------..-.......
Rg_MAG3|g64970.t1 --.............................-------------------..-.......
Rg_MAG3|g65085.t1 QR.............................SHNEMYGRYIDDIFMTTNL.sF.......
Rg_MAG3|g65266.t1 --.............................-------------------..-.......
Rg_MAG3|g65307.t1 --.............................----CCLVYIDDVVIFSPT..F.......
Rg_MAG3|g65461.t1 Q-.............................-------------------..-.......
Rg_MAG3|g65508.t1 --.............................----YSLAYLDDVIIYSTT..F.......
Rg_MAG3|g65510.t1 --.............................-----PLVYIDDIVVYSRS..F.......
Rg_MAG3|g65537.t1 --.............................-------------------..-.......
Rg_MAG3|g66271.t1 --.............................-------------------..-.......
Rg_MAG3|g66295.t1 QD.............................MTCEYYGRYIDDVFMTWNK.sE.......
Rg_MAG3|g66439.t1 QD.............................MTGEYYGRYIDDVFMTWNK.sE.......
Rg_MAG3|g66522.t1 --.............................-------------------..-.......
Rg_MAG3|g66746.t1 Q-.............................-------------------..-.......
Rg_MAG3|g67244.t1 QD.............................MTGEYYGRYIDDVFMTWNK.sE.......
Rg_MAG3|g67706.t1 --.............................--HIEHGLVADDTALWTSS..H.......
Rg_MAG3|g68207.t1 --.............................-------------------..-.......
Rg_MAG3|g68251.t1 --.............................-------------------..-.......
Rg_MAG3|g68740.t1 --.............................-------VYLDDILIFSRS..L.......
Rg_MAG3|g69223.t1 --.............................----CALVYLDDIIVYSTS..F.......
Rg_MAG3|g69649.t1 --.............................----YSLAYLD--------..-.......
Rg_MAG3|g70572.t1 --.............................-----ALVYIDDIVVYSRS..F.......
Rg_MAG3|g70709.t1 --.............................-------VYLDDILIFSRS..F.......
Rg_MAG3|g71137.t1 QT.............................KTDEFY-------------..-.......
Rg_MAG3|g71448.t1 --.............................----SCLVYIDDIVVFSPT..F.......
Rg_MAG3|g71543.t1 ARipgvllpgsqfp.....svvrsilnkdnvNVNIKLSAYADDVCTIA--..-.......
Rg_MAG3|g72994.t1 --.............................----ISLVYLDDIIIYSKS..F.......
Rg_MAG3|g73178.t1 --.............................----CALVYLDDIIVYSTS..F.......
Rg_MAG3|g73343.t1 --.............................----CCLVYIDDIIVYSPN..F.......
Rg_MAG3|g73429.t1 --.............................-------------------..-.......
Rg_MAG3|g74445.t1 --.............................-------------------..-.......
Rg_MAG3|g75002.t1 --.............................----CCLVYIDDVVIFSPT..F.......
Rg_MAG3|g76372.t1 --.............................-------------------..-.......
Rg_MAG3|g76566.t1 --.............................----YSLAYLDDVIIYSTK..F.......
Rg_MAG3|g76748.t1 --.............................-------------------..-.......
Rg_MAG3|g76806.t1 --.............................----CALVYLDDIIVYSTS..F.......
Rg_MAG3|g77088.t1 --.............................-------------------..-.......
Rg_MAG3|g77140.t1 --.............................-------------------..-.......
Rg_MAG3|g77443.t1 --.............................----YSLAYLDDVIIYSTT..F.......
Rg_MAG3|g77691.t1 --.............................----HVLAYIDDIIIYSKH..F.......
Rg_MAG3|g77776.t1 QT.............................-------------------..-.......
Rg_MAG3|g78144.t1 --.............................-------VYLDDILIFSRS..L.......
Rg_MAG3|g78460.t1 --.............................-------------------..-.......
Rg_MAG3|g78508.t1 --.............................----YSLAYLDDVIIYS--..-.......
Rg_MAG3|g79199.t1 --.............................----------------LRT..F.......
Rg_MAG3|g79450.t1 QT.............................KTGEFYGRYIDDIFMTWNR.sE.......
Rg_MAG3|g79457.t1 --.............................----TSHLFAD--------..-.......
Rg_MAG3|g80167.t1 --.............................-------------------..-.......
Rg_MAG3|g80455.t1 --.............................-------------------..-.......
Rg_MAG3|g80474.t1 --.............................-----------DILIYSDN..F.......
Rg_MAG3|g81524.t1 --.............................----CALVYLDDIIVYSTS..F.......
Rg_MAG3|g81765.t1 --.............................-----CHVFLDDIIICSKS..F.......
Rg_MAG3|g81766.t1 --.............................-------------------..-.......
Rg_MAG3|g81914.t1 QT.............................KTGEFY-------------..-.......
Rg_MAG3|g82058.t1 --.............................----YVMVYLDDILIFSRS..L.......
Rg_MAG3|g82185.t1 QD.............................MTCEYYGRYIDDVFMTWNK.sE.......
Rg_MAG3|g82315.t1 --.............................-----ALVYIDDIVVYSRS..F.......
Rg_MAG3|g82870.t1 QT.............................KTGEFYGRYIDDIFMTW--..-.......
Rg_MAG3|g83534.t1 --.............................-------------------..-.......
Rg_MAG3|g83593.t1 --.............................-------------------..-.......
Rg_MAG3|g84058.t1 --.............................----HVLAYIDDIIIYSKN..F.......
Rg_MAG3|g84872.t1 --.............................----TSHLFADD-------..-.......
Rg_MAG3|g84947.t1 --.............................----HVLAYIDDIIIYSKN..F.......
Rg_MAG3|g85323.t1 --.............................----CALVYLDDIIVYSTS..F.......
Rg_MAG3|g85523.t1 --.............................-------------------..-.......
Rg_MAG3|g85689.t1 --.............................----YALAYIDDVIIYSKT..F.......
Rg_MAG3|g85692.t1 QT.............................KTDEFYGRYIDDI------..-.......
Rg_MAG3|g85808.t1 --.............................-------------------..-.......
Rg_MAG3|g85924.t1 --.............................----CCLVYIDDVVIFSPT..F.......
Rg_MAG3|g86068.t1 QT.............................KTGEFYGRYIDD-------..-.......
[truncated: 100,597 more chars]
