# Supplementary material for: Evolutionary dynamics of transposable elements in bdelloid rotifers
Source: eLife. 2021 Feb 5;10:e63194. doi: 10.7554/eLife.63194 (PMC7943196; doi:10.7554/eLife.63194)
Supplement: Figure 5—source data 1. [file elife-63194-fig5-data1.zip › Figure 5--source data 1. Reverse transcriptase alignments and phylogenies/Ar_ARIC003.hmmalign.clustal.treefile]

(AI1M_Yeast:0.5444966222,((((((((((((Athena_Av:0.6030868384,(_g34353.t1:0.0501209144,_g63700.t1:0.0000021260)80_100:0.0500517983)87.1_100:0.0598624165,_g59922.t1:0.0313255479)100_100:0.2605411538,_g59678.t1:0.0878732347)99.8_100:0.2325750130,((((_g21668.t1:0.1211391241,(((_g23551.t1:0.2568075786,_g26504.t1:0.2096886436)90.2_95:0.0657113359,(_g42528.t1:0.1856646885,_g63290.t1:0.0339759413)55.1_100:0.0529603659)92.5_93:0.0751760968,_g51171.t1:0.2902865328)91.7_93:0.0600401727)88.6_83:0.0487068566,(((_g52731.t1:0.0431925779,_g60820.t1:0.0000021260)0_87:0.0000027293,_g56612.t1:0.0000026935)72.5_100:0.0329872873,_g55579.t1:0.3633025176)70.1_91:0.0617389762)99.9_100:0.1818252098,_g59179.t1:0.2212222466)97.5_99:0.1150172766,((((((_g21796.t1:0.0696747662,(_g41776.t1:0.0399650891,(_g42231.t1:0.0236331029,(_g42843.t1:0.0447960046,_g63548.t1:0.0000023696)57.5_91:0.0045704377)0_91:0.0024362041)24.3_92:0.0111026078)77_96:0.0109344464,((_g23975.t1:0.0569821740,_g45220.t1:0.0527790826)0_91:0.0000021545,(_g33711.t1:0.0932410231,(_g38984.t1:0.0269207794,_g60217.t1:0.1014016820)93.5_100:0.0376484073)98.2_99:0.0560754278)98.3_97:0.0479853349)71.3_98:0.0093765503,_g27920.t1:0.1014860175)99.9_100:0.1243468411,(((((_g29270.t1:0.2443340726,_g62410.t1:0.0356527972)75.3_100:0.0315320214,(_g41353.t1:0.0835621250,_g47122.t1:0.1794251335)80.8_96:0.0364728329)53.2_88:0.0154165994,_g30539.t1:0.1037380001)76_89:0.0158624696,_g44338.t1:0.0075429908)78.1_96:0.0129028195,_g62660.t1:0.0161969662)89_97:0.0457682239)92.7_76:0.0579186499,((_g27912.t1:0.1842632771,_g41352.t1:0.1414543709)99.7_100:0.4882794165,_g32278.t1:0.2405118023)59.8_67:0.0387465746)90.6_90:0.0542798980,_g58572.t1:0.1725559181)99_96:0.1357123604)58.8_81:0.0924674120)99.1_100:0.2166320236,(((((((Athena_Hc:0.0922902343,Athena_Pr:0.2775693527)91.3_100:0.1499145873,(_g14695.t1:0.0000021446,_g63572.t1:0.0000021260)95.1_100:0.1111453789)86.5_98:0.1196466782,(_g31396.t1:0.3664333693,((_g40514.t1:0.0282077162,_g44798.t1:0.0188612077)80.6_100:0.0338728269,_g59912.t1:0.1256035370)93.3_100:0.1469637051)26.3_98:0.0236464246)96.9_99:0.1212117184,(((_g9379.t1:0.0659318955,_g62224.t1:0.0183336631)67.6_100:0.0254263936,_g38786.t1:0.0586934346)66.1_99:0.0592536799,_g41299.t1:0.7832159195)96.6_100:0.1861186341)95.8_100:0.1161893831,((_g55151.t1:0.1825189018,_g59514.t1:0.1179810787)82.7_98:0.1172581660,_g59594.t1:0.3942194491)86.5_100:0.0857289522)88.5_98:0.1153705346,(((_g34952.t1:0.1103516801,_g53458.t1:0.1401866563)99.9_100:0.2732517014,_g52682.t1:0.1917666754)96.7_100:0.2124005290,(_g63899.t1:0.1890996750,(_g64142.t1:0.0636828246,_g64394.t1:0.1577819530)26.7_99:0.0624766891)33.7_98:0.1030757962)94.9_100:0.1629569591)91_99:0.1354460455,(((((((((AthenaL2_Av:0.1127921702,_g58269.t1:0.2005989190)75.4_97:0.0341755085,((AthenaL3_Av:0.0532858352,(_g36548.t1:0.4248075057,(_g47725.t1:0.0361275856,_g54428.t1:0.0581975752)78.5_100:0.0337143047)79.9_93:0.0552729513)91.5_94:0.0980455088,(_g47365.t1:0.3019531270,_g62110.t1:0.2644273290)98.4_98:0.3352227566)87.3_64:0.0710986558)55.5_69:0.0335935357,_g50976.t1:0.2410767427)75.1_68:0.0543704286,(_g52382.t1:0.0488102987,_g55594.t1:0.0731883839)79.9_95:0.0888549196)96.8_68:0.0850269633,(_g40510.t1:0.0042834238,(_g43874.t1:0.0366707401,_g57199.t1:0.0000020392)87.8_100:0.0168688450)99.5_100:0.0919229117)97.3_69:0.1070190247,_g23579.t1:0.1233787588)54.5_68:0.0441274305,_g18176.t1:0.1242825268)100_100:0.4466493051,(AthenaO_Av:0.1329379687,_g51502.t1:0.0193449283)99.7_100:0.3073839882)76.6_95:0.1435828711,(((AthenaM_Av:0.1791048186,_g55353.t1:0.0387996505)98_100:0.2000660071,((((_g18802.t1:0.0507419062,_g23973.t1:0.0111516826)92.7_100:0.0455838996,_g43861.t1:0.0856363236)99.9_100:0.1783032374,_g47300.t1:0.0585114981)73.6_89:0.0729614589,_g55809.t1:0.0297151126)91.6_90:0.1099106485)98.6_100:0.1654076098,_g49082.t1:0.0681490504)92.6_100:0.1809354782)99.7_100:0.3828066878)94.5_96:0.1326542156)14.1_72:0.0940083837,(((_g19871.t1:0.0561050212,_g56610.t1:0.0000022413)95.9_100:0.3448577026,_g60786.t1:0.8998908928)18_88:0.1068675702,_g21387.t1:0.5455962036)99.4_100:0.3809534712)96.9_100:0.3126317982,(((Cercyon_Sm:0.6860643747,(((Neptune_Fr:1.0302252286,pseudo_Shark:0.8033790882)99.6_100:0.7302487025,Poseidon_Tn:0.3754545797)82.3_100:0.1858095413,Penelope_Dv:0.5706697523)92.6_100:0.2394956212)99.8_100:0.5208046946,(((((Penelope1_Av:0.0537080356,(Penelope1a_Av:0.1958396556,(_g33533.t1:0.0135768181,_g39533.t1:0.1723510909)53_93:0.0524059462)69.6_74:0.0411521105)75.1_76:0.0803671368,_g32958.t1:0.2135945177)99.2_100:0.3569108890,Penelope2_Av:0.4294464524)91.9_100:0.1824883334,Penelope2a_Av:0.5140202774)94.7_100:0.2133644718,(((((Penelope3_Av:0.0833635722,((_g31211.t1:0.0175954462,_g57974.t1:0.0297306489)99.6_100:0.0849470112,_g43716.t1:0.0312058002)98.8_99:0.0844273697)93.6_99:0.0830715180,Penelope3b_Av:0.5310603641)60.2_98:0.0625575715,_g42097.t1:0.2721797414)89_99:0.1091347888,(((Penelope3a_Av:0.1465528871,_g46302.t1:0.0696451296)100_100:0.2492688847,((_g51705.t1:0.0000021484,_g62848.t1:0.0699150240)93.1_100:0.0716358248,_g63396.t1:0.1176267935)98.5_100:0.2366288611)94.8_100:0.1060329998,(((((Penelope5a_Av:0.0800045202,_g42895.t1:0.2182574618)88.8_100:0.0435577563,_g49365.t1:0.0954789231)99.7_100:0.1939018225,((_g12206.t1:0.0000021260,_g60054.t1:0.2874559102)0_76:0.0000025206,_g57398.t1:0.0000028401)77_98:0.0509265470)3.2_95:0.0117107301,_g60020.t1:0.2152160355)100_100:0.4719910690,(_g43092.t1:0.0556773356,_g56483.t1:0.1270721310)99.8_100:0.2149026623)44.4_91:0.0379209962)98.2_93:0.1418993402)99.2_100:0.2462045718,((_g40506.t1:0.2895710663,_g60143.t1:0.0787172192)83.7_100:0.0850981969,((_g53889.t1:0.0114463553,_g60480.t1:0.1755579707)100_100:0.4076774388,(_g56007.t1:0.0594419033,_g63510.t1:0.0557028025)83_100:0.0616424777)95.6_100:0.1313221650)100_100:0.4113167061)94.7_100:0.1782157536)84.1_99:0.1179533306)86.5_100:0.1587603283,_g57215.t1:0.6762675372)94.6_100:0.2488986671)99_100:0.5819322825,((TERT1_Calb:1.3794287471,TERT_Schpo:0.9553231335)86.1_100:0.3354257738,(TERT_Giain:1.9304618113,TERT_Ratno:0.7047050974)85.5_100:0.3396969274)97.9_100:0.6152552851)90.6_95:0.3390030404,(((((BEL_Drome:0.9964272204,Pao_Bmori:1.0445905465)95.7_100:0.6698871573,Pat_Panre:1.1155551005)74.9_96:0.1540634572,((((((Cer1_Caeel:0.0032667607,Ty3_Caeel:0.0197605859)99.9_100:0.4037111549,pol_CERV:0.8597304100)89.2_91:0.1429976565,(((Gypsy_Drome:0.6634073916,Ty3_Yeast:0.3122135241)8.8_81:0.0730072993,Tf2_Schpo:0.7456326027)88.5_90:0.1263414767,(((((((((Juno1_Av:0.0000021657,Juno4_Av:0.0114584897)85_100:0.0492793155,_g41674.t1:0.2394112846)96.8_100:0.1333379749,((Juno2_Av:0.0027534386,(_g29911.t1:0.0618957191,(((_g33167.t1:0.0000023170,_g60871.t1:0.0364766113)0_83:0.0000023103,_g48891.t1:0.0071963945)84.6_98:0.0161316654,_g39521.t1:0.0188005848)93.5_99:0.0344677102)75.9_100:0.0258251557)99.9_100:0.1477888264,((_g16665.t1:0.0119014168,_g16668.t1:0.0220869489)94.4_100:0.0647474683,(_g40603.t1:0.0000026323,_g56576.t1:0.0524211355)98_100:0.0750597533)98.9_100:0.1317119332)45.8_83:0.0427370214)81.2_88:0.0305295276,(((_g5388.t1:0.0000023936,_g64107.t1:0.0000021260)69.7_100:0.0084156262,(_g56935.t1:0.1037151385,_g64191.t1:0.0000024037)85.4_100:0.0175279758)95.8_100:0.0710155041,_g50336.t1:0.0797050985)99.3_100:0.1431418306)97.9_100:0.1873247666,Juno3_Av:0.2768351733)95.5_99:0.1229659279,((((((((Vesta1a_Av:0.0365593127,(_g31260.t1:0.0055728870,_g49980.t1:0.0000029926)87.2_100:0.0225555234)99.6_100:0.0978625979,(Vesta1b_Av:0.0645675580,_g23963.t1:0.0971136559)64.6_100:0.0241057605)88.1_100:0.0589302849,(((Vesta4a_Av:0.0929201921,_g10179.t1:0.1167826150)98.7_100:0.1409609432,Vesta4b_Av:0.1680974259)100_100:0.3522567523,((Vesta_Pr:0.0705900066,_g47097.t1:0.0533121976)75.6_100:0.0342190094,_g32665.t1:0.0822251279)87.5_100:0.0601281345)44.7_98:0.0370538140)99.4_100:0.1451953476,((Vesta2_Av:0.0709248378,(((_g38442.t1:0.0073506606,_g62646.t1:0.0000021260)66.3_100:0.0171340750,_g62909.t1:0.0000021260)76.8_100:0.0206945521,(_g45677.t1:0.0638453607,_g60028.t1:0.0075333365)87.1_100:0.0160250742)75.2_99:0.0272564933)100_100:0.2002323457,Vesta3_Av:0.3003027360)34.1_77:0.0421732397)93.1_95:0.0968014953,(Vesta5_Av:0.0648592306,_g2161.t1:0.0528043195)100_100:0.2915237560)95.7_100:0.1233055777,_g16683.t1:0.3086444310)82_100:0.0895618756,((((Vesta6a_Av:0.0779905297,_g53243.t1:0.0632280636)98.7_100:0.1482248724,_g33708.t1:0.0871456758)88.7_100:0.0831253708,_g20436.t1:0.1542581995)98.1_100:0.1583334950,(((Vesta6b_Av:0.0506180476,_g41280.t1:0.0713816951)80.4_100:0.0179448680,(_g41725.t1:0.0165250635,_g45939.t1:0.0000024491)99.7_100:0.1066761613)98.2_100:0.1210648182,(Vesta6c_Av:0.0615312875,(_g48810.t1:0.0219217184,(_g48885.t1:0.0250674491,_g50942.t1:0.0558036392)42.6_100:0.0091579992)91.5_100:0.0339649152)96.6_100:0.1006652717)96_100:0.1285726645)95_100:0.1308583259)80.8_100:0.0516499366,((Vesta7_Av:0.0614989526,_g19122.t1:0.0054383252)98.6_100:0.1561820020,_g46899.t1:0.1350987219)100_100:0.2998166675)94_100:0.1156882697)40.4_76:0.0315306483,_g42673.t1:0.3750013462)78.9_98:0.0528603822,((Juno4a_Av:0.0117472120,_g44088.t1:0.0057278158)99.3_100:0.1371648722,(Juno4b_Av:0.0532866819,((_g25576.t1:0.0077616665,_g44002.t1:0.0036788177)98.7_100:0.0753021558,_g44396.t1:0.0854645920)33_72:0.0286777203)35.3_71:0.0485939132)99_100:0.1485465253)92.6_100:0.1233964000,(((((TelKA1_Av:0.0752850761,(((TelKA2_Av:0.0257887059,_g56022.t1:0.3812258309)52.8_74:0.0055927037,_g44587.t1:0.0408227674)76.7_74:0.0123861773,_g35498.t1:0.0000023198)100_100:0.1483295253)85_99:0.0441264217,_g46086.t1:0.1051803806)29.7_98:0.0194722081,(TelKA1a_Av:0.0493887174,(_g59119.t1:0.0135096410,_g59120.t1:0.0000026157)89.1_100:0.0324292445)92.6_100:0.0521553582)91.4_99:0.0545397243,((TelKA3a_Av:0.0334791760,(TelKA3b_Av:0.0072989864,((_g39535.t1:0.0000025295,_g41692.t1:0.1055367784)14.3_69:0.0362758980,_g50800.t1:0.0100645682)95.5_98:0.0335175024)0_57:0.0000020145)93.8_98:0.0550701444,(_g9995.t1:0.0422150103,_g31632.t1:0.1356890794)93.7_99:0.1138647163)96.7_100:0.0994032254)85.2_99:0.0603900504,TelKA4_Av:0.4117837468)98.6_100:0.2187644381)86.4_100:0.1137778956)90_89:0.0742865266)86.5_94:0.1134901279,(Mdg3_Drome:0.4282074567,Micropia_Drome:0.5381341004)95.6_100:0.2405338860)89.2_98:0.1769102835,(Mag_Av:0.2358269334,(((((_g16809.t1:0.1521704021,_g45558.t1:0.1164120554)70.2_100:0.0959500574,(_g34564.t1:0.0000022349,_g48870.t1:0.1276429972)92.2_100:0.1143145126)100_100:0.5199796388,_g50911.t1:0.0542885312)94.5_71:0.0984786627,((_g30425.t1:0.0398614746,_g48262.t1:0.0000020555)100_100:0.2224808057,(_g51130.t1:0.2165791777,(_g54025.t1:0.0089702806,_g63591.t1:0.0264959053)97_100:0.1017977983)92.2_98:0.0655678029)23.4_97:0.0376397372)85.5_71:0.0520163066,(_g22650.t1:0.0512372164,_g58022.t1:0.1308333108)64.7_88:0.0846424873)84.4_61:0.0832648238)100_100:0.4922139816)82.5_99:0.1805487163,(((dpol_DHBV:0.4442548815,dpol_HBV:0.4368729063)100_100:1.4701462120,pol_HTLV2:0.3961768720)88.1_66:0.3347894204,pol_BAEVM:0.5072983461)96.1_67:0.3590216870)96_68:0.3037021139)81.3_66:0.1897764699,((Copia_Drome:0.6732675270,Tnt1_Tobac:0.5936308939)100_100:1.9907982150,DIRS1_Dictyo:0.4056213862)70.9_95:0.1790173236)100_100:0.8661723850,((((CRE1_Crifa:0.4219900259,(CZAR_Tcruzi:0.3185874020,SLACS_Trybg:0.2348462641)99.9_100:0.4122016948)48.4_55:0.2888645198,CRE2_Crifa:0.3195895690)100_100:0.9606828071,GilM_Giain:1.2662685441)89.7_86:0.3321343640,(((((((Doc_Drome:0.5537216132,Jockey_Drome:0.5052935557)99_100:0.3783452454,(((((((((Soliton1_Av:0.1384264984,(_g46386.t1:0.0000025029,_g49091.t1:0.0516682417)99.3_100:0.1944663975)70.1_98:0.0371057366,_g7754.t1:0.1820434075)47.1_97:0.0322997194,((_g25780.t1:0.1414566103,_g56667.t1:0.0882907640)98.6_100:0.1081503425,_g29985.t1:0.2461631247)64.5_97:0.0176039893)99.6_100:0.1981890281,_g1430.t1:0.2440034616)35.9_95:0.0708575819,_g36066.t1:0.2616828185)99.4_100:0.2979230873,(_g12424.t1:0.2906756049,(_g40939.t1:0.0248282347,_g45900.t1:0.0074059058)99.5_100:0.4460756407)99.8_100:0.4514800937)83.9_94:0.1278814214,((((Soliton7_Av:0.0300077225,_g25294.t1:0.2551494194)91.9_100:0.0574828173,_g49395.t1:0.0733863812)99.3_100:0.1448558254,(Soliton8_Av:0.2821843942,((Soliton9a_Av:0.1013861683,Soliton9b_Av:0.0787530795)99.4_100:0.1273208069,_g27031.t1:0.0718859824)82.1_100:0.0508374690)99.4_100:0.1938689371)46.1_99:0.0821447067,(_g17366.t1:0.2473921620,_g34900.t1:0.2079310839)60.1_100:0.0362926105)100_100:0.4532003462)86.9_94:0.0878539572,(Soliton2_Av:0.2111560276,(((Soliton3_Av:0.1151359945,(_g12819.t1:0.0080178238,_g40906.t1:0.0000021260)100_100:0.1446026917)96.4_100:0.0951045233,(Soliton4_Av:0.1017979775,_g32488.t1:0.0166707301)99.5_100:0.2008877841)85_100:0.0631087288,Soliton5_Av:0.3448712737)90.6_100:0.1357456029)100_100:0.4541805475)59.3_93:0.0677002434,((((Soliton6_Av:0.0819755135,_g12145.t1:0.0880243330)98.5_100:0.0858551537,Soliton6a_Av:0.2122511754)89.9_99:0.0653102099,(Soliton6b_Av:0.1918699997,_g5709.t1:0.2409368934)78.9_96:0.0569181199)87.9_98:0.0776158453,(((_g25895.t1:0.0219794072,_g27571.t1:0.0153944815)16.3_93:0.0153441565,_g62230.t1:0.1409300091)84.9_99:0.1006487931,(_g32215.t1:0.0210531916,_g42740.t1:0.0191930072)100_100:0.1714979750)86.3_99:0.0719046162)100_100:0.5272322023)99.9_100:0.4992363224)19.4_86:0.0872132096,(((((((((Hebe1_Av:0.0087241549,Hebe10_Av:0.0310409407)0_93:0.0000027798,(Hebe7_Av:0.0041050350,Hebe8_Av:0.0183265740)99.2_99:0.0492872852)0_94:0.0059242627,_g47117.t1:0.0821995097)78.4_96:0.0396075129,(((_g1881.t1:0.0091491055,(((_g42998.t1:0.0919969604,_g63679.t1:0.0345264491)0_80:0.0000024236,_g63787.t1:0.0000021260)0_81:0.0000027377,_g54658.t1:0.0000022261)0_88:0.0000023636)94.2_100:0.0411941263,_g39987.t1:0.0697052419)0_78:0.0000021079,_g53817.t1:0.0749267141)80.4_97:0.0119066086)94.7_97:0.0376970727,((_g20422.t1:0.0000025622,_g37985.t1:0.0155724669)86.1_98:0.0132013554,((_g38399.t1:0.1750235869,_g49865.t1:0.0574227720)0_78:0.0000924418,_g41723.t1:0.0000020903)79.9_98:0.0271359191)99.9_100:0.1224389354)99.2_100:0.0846713290,(Hebe2_Av:0.0382739178,((_g27986.t1:0.0141140493,_g60417.t1:0.0000021260)85.5_100:0.0128530894,_g61404.t1:0.0617574002)80.4_100:0.0143116431)83.3_100:0.0243219572)42_95:0.0100329639,_g60348.t1:0.0831456776)73.3_91:0.0179895409,_g57862.t1:0.0106926499)0_80:0.0101482158,_g57717.t1:0.1027743135)99.9_100:0.4852064240)80.6_91:0.1461759176,(I_Drote:0.9489708454,(Maui_Takru:0.8339152916,TRS1_Trybr:0.7393131322)76.9_95:0.1025780437)86.1_90:0.1134938089)64.1_95:0.0592040426,Tad1_Neuro:0.9075174085)85.9_97:0.1104655867,(Lian_Aedae:0.8278685890,(SART1_Bommo:0.8627155467,TRAS1_Bommo:0.7753750739)67.6_94:0.1206565194)89.1_94:0.1300403535)89.4_88:0.1564162999,((((((DRE_Dictyo:0.7258777908,Zepp_Chlvu:0.9244781105)64.4_90:0.1451648192,Ta11_Arath:1.0664854044)14.6_70:0.1407053732,(Tx1_Av:0.0000029805,_g35776.t1:0.4235398967)100_100:0.7177288001)2.1_46:0.0800786721,(LINE1_Human:0.1877193900,LINE1_Wolf:0.1455823889)100_100:0.6493694922)99.5_100:0.3360547477,(((((((RTE1_Av:0.0364637807,((((_g21941.t1:0.0105094522,_g44206.t1:0.1282551330)88.5_100:0.0658224110,_g55375.t1:0.1475512544)90.2_98:0.0552134238,_g41997.t1:0.0165748725)87.2_97:0.0248540074,(_g34350.t1:0.1459630932,_g58039.t1:0.0000025078)88.3_100:0.0294200223)2.4_26:0.0067149770)89.4_97:0.0279878424,_g53599.t1:0.0360899873)99.9_97:0.1517956504,((_g40265.t1:0.0237677847,_g60882.t1:0.0448642854)95.5_100:0.0445530882,_g50355.t1:0.0403001230)80.1_98:0.0338174603)36.7_56:0.0554219688,_g34205.t1:0.0707776138)100_100:0.4733380318,(((RTE3_Av:0.0233051897,_g52397.t1:0.0594177645)89.1_100:0.0770677845,_g43671.t1:0.0193921754)100_100:0.5912276997,((RTE_BovB_Av:0.0475638257,_g34368.t1:0.1153596504)36.5_71:0.0737831087,_g37897.t1:0.0620484780)98.4_100:0.3199331313)96.4_100:0.1865132005)81.2_91:0.1011384003,((((((RTE2_Av:0.0189839921,_g36121.t1:0.0087919788)82.1_100:0.0309857282,_g15501.t1:0.0143269640)99.6_100:0.2414683130,_g55927.t1:0.2267111868)100_100:0.4821954033,_g43889.t1:0.5048286052)83.7_97:0.0767763386,((_g7101.t1:0.0274719509,((_g12542.t1:0.1509102652,_g51606.t1:0.1914953018)0_72:0.0000026851,_g21620.t1:0.0943609108)87.5_99:0.0489742059)94.8_100:0.2626367292,_g46895.t1:1.0300163066)93.5_57:0.2660785728)73.4_39:0.0633157302,(((RTE4_Av:0.1087062901,_g49553.t1:0.0665362920)37_96:0.0515445676,_g27592.t1:0.1599793387)100_100:0.4954442764,_g36550.t1:0.5840647080)87.6_53:0.1064252736)87.4_64:0.0703480626)96.6_99:0.2026967363,_g13823.t1:0.6953642302)92.6_95:0.2007001518)77.6_87:0.0565053146,((NeSL_Caeel:0.8147938532,((R4_Av:0.1398488109,_g54759.t1:0.1088327455)91.1_100:0.2373354369,(_g54079.t1:0.0024575975,_g56210.t1:0.0515610996)96.4_100:0.2041658777)100_100:0.8480780460)53.9_96:0.0789143898,((R1_Dromr:0.2612559748,R2_Drome:0.0886669902)100_100:0.4907922309,(((R9_4_Av:0.0447751661,R9_Av:0.0043514045)79.2_100:0.0356806660,_g53220.t1:0.1730678551)98.3_100:0.2836134326,(R9a_Av:0.0000023870,_g25293.t1:0.1309896578)98.7_100:0.2617401073)99.9_100:0.4832531044)98.5_100:0.3621072597)95.4_92:0.1893241628)94.4_92:0.1876912135)95_91:0.2445847161)0_47:0.0000025756)94.7_99:0.3030931003)93.4_94:0.3148664356,((((EC67_Ecoli:0.6582535925,EC86_Ecoli:0.7150375125)65.4_99:0.2357128311,MX65_Myxxa:0.6523109549)90.1_100:0.2804313476,EC107_Ecoli:0.6682122306)99.4_100:0.8544437351,(_g437.t1:0.0454960987,_g27611.t1:0.0321149728)100_100:1.3320432490)46.7_89:0.0685836803)94.2_100:0.3120249762,orf2_Calot:0.7687275414)90.4_72:0.2546487131,COB3_Marpo:0.6616639499)63.5_67:0.1146982683,((COI1_Podan:0.2961503707,YM40_Marpo:0.3672990269)94.6_95:0.1728638248,LtrA_Lacla:0.4474992132)92.4_87:0.1504416479);
