# Supplementary material for: Evolutionary dynamics of transposable elements in bdelloid rotifers
Source: eLife. 2021 Feb 5;10:e63194. doi: 10.7554/eLife.63194 (PMC7943196; doi:10.7554/eLife.63194)
Supplement: Figure 5—source data 1. [file elife-63194-fig5-data1.zip › Figure 5--source data 1. Reverse transcriptase alignments and phylogenies/Rw_RSIL806.hmmalign.clustal.treefile]

(AI1M_Yeast:0.5624572561,((((((((((((((((Athena_Av:1.1702238175,((Rw_RSIL806_g15638.t1:0.0398656028,Rw_RSIL806_g27857.t1:0.0664840915)89.4_100:0.0274853836,Rw_RSIL806_g24398.t1:0.1931053414)75.1_88:0.0249641221)36.5_15:0.0376892916,(Rw_RSIL806_g32936.t1:0.0000022189,Rw_RSIL806_g46819.t1:0.2662799612)95.2_100:0.0565856732)84.9_19:0.0394301520,((Rw_RSIL806_g14459.t1:0.2658442472,Rw_RSIL806_g18755.t1:0.0342048850)99_87:0.1210754808,Rw_RSIL806_g26957.t1:0.1127988616)99.2_64:0.1126532500)99.8_49:0.2056583765,(((((Rw_RSIL806_g24476.t1:0.0085454959,Rw_RSIL806_g45686.t1:0.0245052783)90.3_100:0.0872447505,(Rw_RSIL806_g28716.t1:0.1888990348,((Rw_RSIL806_g28819.t1:0.1005138070,Rw_RSIL806_g41005.t1:0.0332032491)0_89:0.0116706752,Rw_RSIL806_g41006.t1:0.0589934915)99.9_100:0.1493182064)38.1_85:0.0320037725)97.9_93:0.0954436831,(Rw_RSIL806_g33269.t1:0.0437431276,Rw_RSIL806_g33895.t1:0.0198519117)94.2_100:0.0548706807)96.4_99:0.1050872480,Rw_RSIL806_g28814.t1:0.2912888175)89.2_99:0.1421124088,Rw_RSIL806_g28382.t1:0.3658865885)83.9_74:0.0907324354)89.4_48:0.0651206871,(Rw_RSIL806_g25685.t1:0.1632491705,Rw_RSIL806_g27158.t1:0.2326603906)99.6_100:0.1825618126)90.3_48:0.0761249562,Rw_RSIL806_g35850.t1:0.3778053173)86.6_49:0.0923535683,Rw_RSIL806_g38581.t1:0.3990522835)98.6_99:0.2087081455,(((((Athena_Hc:0.1599684031,Athena_Pr:0.2311380794)96.8_100:0.2412408483,(Rw_RSIL806_g4050.t1:0.1303937611,Rw_RSIL806_g39690.t1:0.0527556628)98.9_100:0.2295814524)30.9_64:0.0599784236,((((((((Rw_RSIL806_g13561.t1:0.0133154754,Rw_RSIL806_g45070.t1:0.0536506253)99.9_100:0.2893803406,Rw_RSIL806_g34882.t1:0.0308654357)92.5_45:0.0611512275,Rw_RSIL806_g43080.t1:0.1438029504)0_26:0.0508317065,Rw_RSIL806_g35417.t1:0.1885397880)0.2_25:0.0293532933,Rw_RSIL806_g37601.t1:0.0240421727)98.9_43:0.0772939277,Rw_RSIL806_g32708.t1:0.0969654841)20_21:0.0096287888,((((Rw_RSIL806_g34304.t1:0.0270115940,Rw_RSIL806_g43765.t1:0.0718137411)88.8_100:0.0808042496,Rw_RSIL806_g34753.t1:0.2183926907)79.3_100:0.0912447726,Rw_RSIL806_g40579.t1:0.4968172330)51.8_89:0.0839678218,Rw_RSIL806_g45269.t1:0.2025183008)86.3_91:0.1963547112)79.6_44:0.0335745843,Rw_RSIL806_g32742.t1:0.0663164573)100_100:0.2924749733)78.2_73:0.0516201712,(((((((Rw_RSIL806_g12894.t1:0.0754658289,Rw_RSIL806_g39336.t1:0.1392337412)99.1_100:0.3290176791,(Rw_RSIL806_g36604.t1:0.0684340774,Rw_RSIL806_g39535.t1:0.1406651553)75.8_99:0.0412885632)99.2_69:0.1985849303,Rw_RSIL806_g23484.t1:0.0593879838)93.6_65:0.0779031127,(Rw_RSIL806_g40917.t1:0.0127332339,Rw_RSIL806_g45641.t1:0.0463612582)100_100:0.2249192535)88.6_65:0.0514767258,(((Rw_RSIL806_g27082.t1:0.0286009503,Rw_RSIL806_g46905.t1:0.0000021841)98.1_100:0.1228832026,(Rw_RSIL806_g32830.t1:0.0156886435,Rw_RSIL806_g48137.t1:0.1730793908)91.4_94:0.0718602546)96.5_89:0.0909478173,Rw_RSIL806_g35595.t1:0.2417596249)99.7_89:0.1668749621)0_19:0.0369681409,Rw_RSIL806_g39345.t1:0.2553707698)91.3_75:0.1221657221,(((Rw_RSIL806_g18155.t1:0.0685439269,Rw_RSIL806_g32064.t1:0.1156895265)32.7_73:0.0542916600,Rw_RSIL806_g37981.t1:0.2164894751)81.1_100:0.0686448417,Rw_RSIL806_g36462.t1:0.4456631370)98.3_91:0.2469474960)94_96:0.0927721402)88.4_79:0.0796095256,Rw_RSIL806_g34959.t1:0.2371478677)92.7_97:0.1311729616)56.1_78:0.0926315514,(((((((((((((((AthenaL2_Av:0.1333304127,(Rw_RSIL806_g22450.t1:0.0713433666,Rw_RSIL806_g31745.t1:0.3675991653)85.5_99:0.0800362668)39.6_94:0.0322037826,AthenaL3_Av:0.2092878938)99.3_99:0.1290161244,Rw_RSIL806_g32569.t1:0.1539500724)98.1_60:0.0870421320,(Rw_RSIL806_g18391.t1:0.1118222487,Rw_RSIL806_g38285.t1:0.2555520153)0_83:0.0019986715)85.9_56:0.0233675654,(Rw_RSIL806_g41374.t1:0.4570074913,Rw_RSIL806_g44127.t1:0.1116732060)89.2_89:0.1449780446)69.4_83:0.0115559266,Rw_RSIL806_g41606.t1:0.2632352914)88.2_83:0.0307298361,((Rw_RSIL806_g171.t1:0.0770487832,(Rw_RSIL806_g35175.t1:0.3197804403,Rw_RSIL806_g39060.t1:0.0205575804)0_68:0.0000023900)66.3_74:0.0239203055,Rw_RSIL806_g43219.t1:0.0684586754)93.9_83:0.0555853769)38.9_83:0.0329048008,Rw_RSIL806_g40818.t1:0.4797949707)56.3_77:0.0219159639,(Rw_RSIL806_g18271.t1:0.1818084986,Rw_RSIL806_g18531.t1:0.0915588639)65.7_92:0.0238831609)95.2_92:0.1275579408,Rw_RSIL806_g39402.t1:0.1305156679)35_60:0.0244240797,Rw_RSIL806_g39222.t1:0.1784482516)94_95:0.1028658580,(((((Rw_RSIL806_g20383.t1:0.0218628675,Rw_RSIL806_g42241.t1:0.0125442454)0_75:0.0000021818,((Rw_RSIL806_g28362.t1:0.0295813495,Rw_RSIL806_g29598.t1:0.1350492253)98.6_100:0.1205835624,Rw_RSIL806_g44208.t1:0.0095054872)77.2_89:0.0226796987)81.7_96:0.0350429470,Rw_RSIL806_g35558.t1:0.2710749575)50.2_25:0.0310960717,Rw_RSIL806_g35559.t1:0.0545155275)61_25:0.0153267775,Rw_RSIL806_g36556.t1:0.0574437555)98.7_98:0.0999869735)79.2_75:0.0265260756,Rw_RSIL806_g39731.t1:0.0905798636)98_78:0.1113317137,(Rw_RSIL806_g34245.t1:0.0964352393,(Rw_RSIL806_g36747.t1:0.2148493874,Rw_RSIL806_g42582.t1:0.0194196162)70_78:0.0198882015)82_86:0.0334341470)94.5_85:0.1401926419,((((((((AthenaM_Av:0.2641698327,((Rw_RSIL806_g35561.t1:0.0879621973,Rw_RSIL806_g40431.t1:0.0125240924)91.7_100:0.0332633860,Rw_RSIL806_g36756.t1:0.0187155128)99.9_100:0.1418309443)67.6_98:0.0365057998,(Rw_RSIL806_g25632.t1:0.0361663712,Rw_RSIL806_g32805.t1:0.0385709620)79.4_100:0.0251551567)86.1_99:0.0685798237,Rw_RSIL806_g44207.t1:0.0089233978)0_63:0.0045023787,Rw_RSIL806_g41214.t1:0.0785421708)75_68:0.0149313940,Rw_RSIL806_g24037.t1:0.0272196794)74.1_96:0.0471003186,(Rw_RSIL806_g38860.t1:0.0000028041,Rw_RSIL806_g44918.t1:0.0332766508)99.8_100:0.1722934969)98.4_100:0.1946404864,AthenaO_Av:0.3791646349)95.4_100:0.1437997725,Rw_RSIL806_g30760.t1:0.2687946043)66.1_95:0.1387801856)100_100:0.4220410202)90.9_100:0.1490215091,((((Rw_RSIL806_g15640.t1:0.0456627461,Rw_RSIL806_g36873.t1:0.3187646686)82.9_100:0.0385749378,Rw_RSIL806_g44715.t1:0.0341621228)99.6_100:0.3810648644,Rw_RSIL806_g40790.t1:0.3674122554)97_100:0.2768769957,(Rw_RSIL806_g32478.t1:0.6261320277,Rw_RSIL806_g37606.t1:0.6351505598)96.5_100:0.3117953974)74.7_89:0.1318067465)97.2_100:0.3454345333,((Cercyon_Sm:0.8263021908,(((Neptune_Fr:1.0320161404,pseudo_Shark:0.8222864910)99.2_100:0.6940818595,Poseidon_Tn:0.4234040306)84.4_99:0.1778472609,Penelope_Dv:0.5675524968)78.7_98:0.1652308631)99.6_100:0.5094905185,(((((((Penelope1_Av:0.1068715784,Rw_RSIL806_g36290.t1:0.0957499296)81.3_100:0.0399098943,(Penelope1a_Av:0.0926501320,Rw_RSIL806_g30812.t1:0.1941571461)94.9_100:0.0831172312)99.9_100:0.2770692680,((Penelope2_Av:0.3617818791,Rw_RSIL806_g39209.t1:0.3162453483)88.3_100:0.1498753153,Rw_RSIL806_g38515.t1:0.3175194586)83.1_100:0.1030190815)95.6_100:0.1862221986,(Penelope2a_Av:0.2364805608,Rw_RSIL806_g34515.t1:0.3603199464)99.6_100:0.3750585073)39.6_99:0.1083929329,(Rw_RSIL806_g21188.t1:0.1487525009,Rw_RSIL806_g41180.t1:0.5916131532)99.6_100:0.4671271628)89.8_100:0.1209280172,(((((Penelope3_Av:0.2065685285,((Penelope3b_Av:0.1210937906,Rw_RSIL806_g34771.t1:0.1305775081)96.1_100:0.2259547832,Rw_RSIL806_g39272.t1:0.2194702182)80.3_100:0.1572243337)43.5_98:0.1142869709,Penelope3a_Av:0.6625977720)91.3_94:0.1591487687,((((Penelope5a_Av:0.5386477489,Rw_RSIL806_g38073.t1:0.1560964477)76_56:0.0859746533,((((Rw_RSIL806_g5756.t1:0.0887189594,Rw_RSIL806_g41769.t1:0.1310354015)87.3_100:0.1132800224,Rw_RSIL806_g41770.t1:0.0274009364)83.3_100:0.0439844126,Rw_RSIL806_g33064.t1:0.0393789573)77.3_100:0.0896346319,Rw_RSIL806_g29821.t1:0.2194463064)82.7_93:0.0843227728)78.2_57:0.0471310603,Rw_RSIL806_g22608.t1:0.1021499440)90.9_100:0.1015488368,Rw_RSIL806_g44159.t1:0.0948540724)94.1_100:0.1643274926)40.8_88:0.0889099898,((Rw_RSIL806_g10301.t1:0.3034527116,((Rw_RSIL806_g32193.t1:0.1240014043,Rw_RSIL806_g32895.t1:0.0252229732)99.4_100:0.1933800867,Rw_RSIL806_g37808.t1:0.1569308122)4.4_32:0.0439419574)16.6_59:0.0395046659,(Rw_RSIL806_g31306.t1:0.0093196391,Rw_RSIL806_g31611.t1:0.0170129804)95.7_100:0.1403298747)100_100:0.4372477021)33_47:0.1130758611,(Rw_RSIL806_g34935.t1:0.1178391878,Rw_RSIL806_g39984.t1:0.0308472324)100_100:0.6722895381)94.2_100:0.1732934099)94.4_100:0.1668274094,((Rw_RSIL806_g17671.t1:0.8489607874,(Rw_RSIL806_g26246.t1:0.3862590709,Rw_RSIL806_g29924.t1:1.1651327489)72.8_89:0.2834905220)15.6_68:0.1210803202,(Rw_RSIL806_g40753.t1:0.0806125737,Rw_RSIL806_g41801.t1:0.5639214324)89.4_100:0.2736314471)98.7_100:0.4064827186)76.7_74:0.1104671842)82_75:0.1571338731)98.6_100:0.6975624357,((TERT1_Calb:1.4559726260,TERT_Schpo:1.0129166904)84.6_100:0.3078125162,(TERT_Giain:1.9415474636,TERT_Ratno:0.8180916392)84.3_97:0.3478991393)96.7_100:0.5609122188)94.2_98:0.4517424814,(((((((BEL_Drome:1.0362845517,Pao_Bmori:1.0769180174)95.2_100:0.7287168617,Pat_Panre:1.0636782792)86.8_98:0.2380188626,((((((Cer1_Caeel:0.0087012638,Ty3_Caeel:0.0151169800)99.7_100:0.4072504672,pol_CERV:0.8985187891)92.9_93:0.1731378498,(((Gypsy_Drome:0.6800336805,(Tf2_Schpo:0.5725038876,Rw_RSIL806_g24886.t1:0.5325583806)82.2_100:0.1659750610)12.5_73:0.0756690825,Ty3_Yeast:0.3479577370)93_90:0.1598188473,(((((((((Juno1_Av:0.0000022342,Juno4_Av:0.0117216422)79.1_99:0.0233709264,((Rw_RSIL806_g33182.t1:0.0243260444,Rw_RSIL806_g37795.t1:0.0239664239)0_59:0.0000025597,Rw_RSIL806_g34307.t1:0.0587778183)94.1_98:0.0516127539)99.7_100:0.1400408098,Rw_RSIL806_g31880.t1:0.2121673782)65.6_98:0.0534719615,((Juno2_Av:0.0437154197,((((Rw_RSIL806_g32229.t1:0.0201681001,(Rw_RSIL806_g42657.t1:0.0297729664,Rw_RSIL806_g47441.t1:0.1007897853)0_90:0.0000024031)89.5_87:0.0195525825,Rw_RSIL806_g43852.t1:0.0000021785)84.4_85:0.0387555656,Rw_RSIL806_g48217.t1:0.0210579628)0_55:0.0000020350,Rw_RSIL806_g38530.t1:0.0098069010)68.5_96:0.0114203780)99.4_100:0.1389011785,(((((Rw_RSIL806_g25105.t1:0.0000023167,(Rw_RSIL806_g45212.t1:0.0000022931,Rw_RSIL806_g47831.t1:0.0000022951)0_93:0.0000028238)98.2_100:0.0412838371,Rw_RSIL806_g39885.t1:0.0298001466)2.7_100:0.0018314573,Rw_RSIL806_g36358.t1:0.0264307603)86.5_100:0.0155352537,Rw_RSIL806_g40825.t1:0.0555839133)89.1_100:0.0113802240,Rw_RSIL806_g32675.t1:0.0000024962)100_100:0.1706279642)24_66:0.0263121404)98.8_100:0.2063912323,(Juno3_Av:0.0213792384,Rw_RSIL806_g29715.t1:0.0546836062)100_100:0.2659754179)94.2_98:0.1087241546,(((((((((Vesta1a_Av:0.1361318278,Vesta1b_Av:0.0740783946)87.4_100:0.0486157794,Rw_RSIL806_g25750.t1:0.1250077882)73_93:0.0202001692,(Vesta_Pr:0.1534886030,Rw_RSIL806_g31486.t1:0.0782862111)79.6_98:0.0426018620)76.7_98:0.0493585993,((Vesta4a_Av:0.0971836421,(Rw_RSIL806_g27506.t1:0.0246754234,Rw_RSIL806_g35032.t1:0.1785366818)87.8_100:0.0612869050)98.2_100:0.1430350568,Vesta4b_Av:0.1821918713)100_100:0.3649248468)97.3_100:0.1391868646,((((((Vesta2_Av:0.0670865751,Rw_RSIL806_g40305.t1:0.0162719417)85.8_100:0.0564486749,Rw_RSIL806_g25071.t1:0.1844683548)91.2_100:0.0483710401,(Rw_RSIL806_g30211.t1:0.0197368562,Rw_RSIL806_g40980.t1:0.0345321765)99.2_100:0.0766681458)80.9_67:0.0236790863,Rw_RSIL806_g33296.t1:0.0705467224)86_68:0.0477368032,Rw_RSIL806_g24133.t1:0.1197229245)99.8_100:0.1734753191,(Vesta3_Av:0.1632368405,(Rw_RSIL806_g25038.t1:0.0099331471,Rw_RSIL806_g25908.t1:0.0333230237)96.5_100:0.1014145097)99.1_100:0.1597743963)39.2_67:0.0325436903)96.4_100:0.1249851991,((Vesta5_Av:0.1441162522,Rw_RSIL806_g31935.t1:0.1117549632)71.3_90:0.0706216631,Rw_RSIL806_g28907.t1:0.0241835807)100_100:0.2094073011)92.6_100:0.1132116455,Rw_RSIL806_g31530.t1:0.1824991862)94.8_99:0.1295105347,((((Vesta6a_Av:0.1816997899,(Rw_RSIL806_g30011.t1:0.1278647609,(Rw_RSIL806_g36156.t1:0.0000025525,Rw_RSIL806_g36157.t1:0.0000022892)66.7_100:0.0223172629)95.5_100:0.0846538465)98.9_100:0.1780023664,(((Vesta6b_Av:0.0736712734,Rw_RSIL806_g32233.t1:0.0329704376)99.2_100:0.1026289087,((Vesta6c_Av:0.0560687865,Rw_RSIL806_g36463.t1:0.0843921645)30.4_99:0.0213347181,Rw_RSIL806_g24311.t1:0.1183719600)98.8_100:0.1199313735)97.5_100:0.0906136698,(Rw_RSIL806_g27784.t1:0.0206615269,((Rw_RSIL806_g31394.t1:0.1285780843,(Rw_RSIL806_g45476.t1:0.0361624287,Rw_RSIL806_g45718.t1:0.0394616491)0_64:0.0000027449)95.5_100:0.0845219351,(Rw_RSIL806_g41298.t1:0.0225129608,Rw_RSIL806_g47704.t1:0.0000021451)90.4_99:0.0351532803)84.6_99:0.0456133270)94.8_100:0.1295156666)88.3_100:0.0569831585)86.4_100:0.0715041348,Rw_RSIL806_g29754.t1:0.3677812360)84.4_96:0.0680477055,((Vesta7_Av:0.1738063462,Rw_RSIL806_g35689.t1:0.1631008701)86.4_99:0.0679939044,Rw_RSIL806_g26705.t1:0.1115716873)99.6_100:0.2096501594)32.7_83:0.0374047685)30.1_83:0.1046871916,(Rw_RSIL806_g16519.t1:0.0972242235,Rw_RSIL806_g31709.t1:0.0483970824)100_100:0.3839775404)72.7_97:0.0710797226)74.3_89:0.0611486611,(((Rw_RSIL806_g6285.t1:0.0290269852,(Rw_RSIL806_g7312.t1:0.0000020881,Rw_RSIL806_g36625.t1:0.0339893307)0_100:0.0054053453)90.1_100:0.0432482668,Rw_RSIL806_g33227.t1:0.0469991607)95.3_100:0.0887085045,Rw_RSIL806_g30711.t1:0.0589731287)100_100:0.2784034707)56.5_92:0.0498444479,((Juno4a_Av:0.1543975377,Rw_RSIL806_g18028.t1:0.2558207997)67.5_98:0.0312973345,Juno4b_Av:0.0885400451)96.7_100:0.1257587783)98.7_99:0.1909303817,(((((TelKA1_Av:0.0759637777,TelKA2_Av:0.1778229961)52.3_100:0.0449542129,Rw_RSIL806_g29414.t1:0.3837629512)25.7_95:0.0394051874,(TelKA1a_Av:0.0667004516,Rw_RSIL806_g27067.t1:0.0716237639)82.9_100:0.0386194086)82_99:0.0320807222,((TelKA3a_Av:0.0197321604,TelKA3b_Av:0.0220264807)96.5_100:0.1055836834,Rw_RSIL806_g37032.t1:0.0660968876)82.4_99:0.0709878191)87.1_100:0.0645846433,(((TelKA4_Av:0.1158860875,(Rw_RSIL806_g13766.t1:0.0476218588,Rw_RSIL806_g34496.t1:0.0995174486)78.5_100:0.0175539804)64.3_100:0.0263510130,Rw_RSIL806_g4819.t1:0.0064285198)97.5_100:0.1204857743,(Rw_RSIL806_g21611.t1:0.0085024299,Rw_RSIL806_g43034.t1:0.0214468733)97.1_100:0.1050951391)99.9_100:0.2302797896)97.4_100:0.1619891785)92.6_99:0.1228914277)88.3_90:0.0791623973)88.6_97:0.1008324651,(Mdg3_Drome:0.4481222975,Micropia_Drome:0.5573601665)96.2_100:0.2638587984)91.4_96:0.1871787433,((Mag_Av:0.2436152749,Rw_RSIL806_g28629.t1:0.1516353408)80.7_100:0.1685804079,((Rw_RSIL806_g26877.t1:0.1576104586,Rw_RSIL806_g37743.t1:0.1043666452)72.2_100:0.0992970762,Rw_RSIL806_g39410.t1:0.1323424767)97.4_100:0.4410164342)95.5_100:0.3633056336)87.6_98:0.1903957528,(((dpol_DHBV:0.4556436237,dpol_HBV:0.4624890170)100_100:1.4811496340,pol_HTLV2:0.4354853900)78.8_93:0.3582472600,pol_BAEVM:0.5182851224)96.1_95:0.3848139695)94.8_94:0.3045220664)83.4_75:0.1867432283,((Copia_Drome:0.7233812458,Tnt1_Tobac:0.5834684779)100_100:2.2016136870,DIRS1_Dictyo:0.2832982210)79.1_95:0.2961224122)75.5_71:0.2230386435,((Rw_RSIL806_g19000.t1:0.1850003562,Rw_RSIL806_g32396.t1:0.0140737995)0_48:0.0000022988,Rw_RSIL806_g44701.t1:0.0115346695)100_100:1.6023813300)96.6_96:0.5651700621,((CRE1_Crifa:0.4161875775,CRE2_Crifa:0.5862746244)78.1_92:0.3001515508,(CZAR_Tcruzi:0.3357938916,SLACS_Trybg:0.2244122397)80.8_100:0.1436906124)100_100:1.2364240560)70_79:0.0671590940,(((((((Doc_Drome:0.5436209086,Jockey_Drome:0.5145422508)99.3_100:0.3453978496,((((((Hebe1_Av:0.0083907275,Hebe10_Av:0.0282587861)0_92:0.0000022930,(Hebe7_Av:0.0040254455,(Hebe8_Av:0.0113064360,Rw_RSIL806_g22584.t1:0.6731686915)0_35:0.0065417784)97.5_95:0.0482973382)99.8_96:0.0935243591,((Rw_RSIL806_g24547.t1:0.0314768013,Rw_RSIL806_g41318.t1:0.0000025027)90.9_100:0.0504930114,((Rw_RSIL806_g30829.t1:0.1265239501,Rw_RSIL806_g40968.t1:0.0297871603)90.7_100:0.0884753476,Rw_RSIL806_g35600.t1:0.1992910411)65.7_98:0.0693450946)96.3_98:0.0806396385)81.2_98:0.0245203430,Hebe2_Av:0.1220700023)96.1_98:0.0714273125,Rw_RSIL806_g35015.t1:0.1948192163)94.5_100:0.0789258393,(Rw_RSIL806_g28132.t1:0.1423965462,Rw_RSIL806_g35830.t1:0.0548683822)98.6_100:0.1859093801)99.8_100:0.3470146155)30.8_80:0.0519489835,((((Soliton1_Av:0.4055759836,Rw_RSIL806_g36379.t1:0.7730657129)79.1_98:0.2200380907,(((Soliton7_Av:0.0000021730,Rw_RSIL806_g35956.t1:0.7098941532)97.4_92:0.2653766339,(Soliton8_Av:0.2574433704,(Soliton9a_Av:0.1163675473,Soliton9b_Av:0.0560349051)97.6_100:0.1310397666)98.3_100:0.1406042127)0_48:0.0518070134,Rw_RSIL806_g5189.t1:0.1412423267)100_100:0.5689583220)82.6_95:0.0873085700,((((Soliton2_Av:0.2693070185,Rw_RSIL806_g26606.t1:0.0950362486)86.5_93:0.0728561100,Soliton5_Av:0.3585267034)85.6_92:0.0765224453,Soliton4_Av:0.3126681267)32.2_61:0.0467044390,Soliton3_Av:0.1635498452)100_100:0.4938184841)27.5_93:0.0566856572,((((Soliton6_Av:0.1735311553,(Soliton6a_Av:0.1662320206,Rw_RSIL806_g28113.t1:0.3126041103)39.8_54:0.0483595856)99.7_49:0.1568922415,Soliton6b_Av:0.1205784482)39_48:0.0508143174,Rw_RSIL806_g30701.t1:0.1078172865)90.9_48:0.1259081115,Rw_RSIL806_g32571.t1:0.1929451182)99.9_100:0.5549428944)100_100:0.5877842782)93.6_95:0.1490015098,Tad1_Neuro:0.9103424751)0_57:0.0593036682,(I_Drote:0.9232077320,(Maui_Takru:0.8447913434,TRS1_Trybr:0.7484687413)75.9_97:0.1025462254)86.6_93:0.1193518306)87.2_92:0.1351766082,(Lian_Aedae:0.8374008351,(SART1_Bommo:0.8413855942,TRAS1_Bommo:0.7845688668)66.4_94:0.1344901484)88.3_94:0.1665438843)84.3_85:0.1507823234,((((((DRE_Dictyo:0.7362947599,Zepp_Chlvu:0.9383848971)50.6_97:0.1528842475,Ta11_Arath:1.0861432630)88.2_97:0.1833516976,(Tx1_Av:0.0816229810,Rw_RSIL806_g32495.t1:0.7705363664)98.9_100:0.6055821281)34_85:0.1036862963,(LINE1_Human:0.1837129510,LINE1_Wolf:0.1544932848)100_100:0.6437991917)96.4_100:0.2599918705,(((GilM_Giain:1.5337797859,R4_Av:0.9310483181)79.3_60:0.2522983516,NeSL_Caeel:0.7403347368)1.3_30:0.0778785795,((R1_Dromr:0.2583217283,R2_Drome:0.0921313560)100_100:0.4996862877,((R9_4_Av:0.0391306980,R9_Av:0.0100811245)99.2_100:0.2827380668,R9a_Av:0.3063885104)99.7_100:0.4740354067)99.4_100:0.4314146268)94.4_87:0.2073388819)88.1_83:0.1408244901,(((RTE1_Av:0.4797114870,RTE4_Av:0.6276232208)82.6_91:0.1852443510,((RTE3_Av:0.6947546599,RTE_BovB_Av:0.3534782147)28.3_100:0.0640606223,Rw_RSIL806_g38212.t1:0.3563672009)96.1_100:0.1801325986)81.8_70:0.0774074798,((RTE2_Av:0.1370767482,Rw_RSIL806_g36892.t1:0.3159409227)100_100:0.5466354883,Rw_RSIL806_g34477.t1:0.3717506041)92.9_100:0.1925097698)99.6_100:0.3079813578)91.9_83:0.1345084522)95.3_82:0.2516963833)92.9_94:0.2571095017)92.6_97:0.4192135670,(((EC67_Ecoli:0.6706244584,EC86_Ecoli:0.7437085017)68.3_100:0.2522218984,MX65_Myxxa:0.6405800709)85.8_100:0.2528504910,EC107_Ecoli:0.7143799997)100_100:1.0089476190)58.4_99:0.2050276310,orf2_Calot:0.6862886647)97.1_90:0.3780486651,COB3_Marpo:0.6938116101)24.2_56:0.1007875255,((COI1_Podan:0.3041098871,YM40_Marpo:0.3630254904)94.6_83:0.1723800652,LtrA_Lacla:0.4514749770)88.2_82:0.1412377315);
