# Supplementary material for: Evolutionary dynamics of transposable elements in bdelloid rotifers
Source: eLife. 2021 Feb 5;10:e63194. doi: 10.7554/eLife.63194 (PMC7943196; doi:10.7554/eLife.63194)
Supplement: Figure 5—source data 1. [file elife-63194-fig5-data1.zip › Figure 5--source data 1. Reverse transcriptase alignments and phylogenies/Dc_DCAR706.hmmalign.clustal.treefile]

(AI1M_Yeast:0.5741382578,(((((((((((((Athena_Av:0.8850865651,DCAR706_g20867.t1:0.9414659166)46.1_83:0.0987578057,DCAR706_g37107.t1:0.1670596618)94_85:0.2770388180,DCAR706_g17893.t1:0.3622916033)80.7_78:0.0819357660,(((((DCAR706_g6288.t1:0.2673850614,((DCAR706_g27157.t1:0.5042220973,DCAR706_g47809.t1:0.1349827771)24.1_100:0.0559474332,DCAR706_g27384.t1:0.1293257617)91.8_99:0.1045198564)72.7_94:0.0725493378,(DCAR706_g28304.t1:0.1972788991,DCAR706_g43950.t1:0.1913190085)39.9_77:0.1113261910)92.7_97:0.1431659799,(DCAR706_g18782.t1:0.6575694033,DCAR706_g25258.t1:0.1937839842)86.8_99:0.1901037881)94.2_88:0.1364113833,DCAR706_g21300.t1:0.4399668133)60.3_75:0.0762584905,DCAR706_g34497.t1:0.4196396629)71.1_87:0.0941568741)98.3_96:0.1766211641,(((((((((((((Athena_Hc:0.1392495816,(Athena_Pr:0.0000029325,DCAR706_g8627.t1:0.1687604751)94.3_100:0.2142245763)97.2_100:0.2303552344,(DCAR706_g11740.t1:0.2384462337,DCAR706_g26422.t1:0.1994892511)86.3_100:0.1059257653)49.3_94:0.0361110341,DCAR706_g48298.t1:0.3727305673)86.7_97:0.1114755160,DCAR706_g42534.t1:0.4213506181)93.7_98:0.1632422447,DCAR706_g25865.t1:0.1235352346)93_92:0.1105740256,((DCAR706_g22517.t1:0.1227931358,DCAR706_g28850.t1:0.4792253244)78.1_94:0.1222741064,DCAR706_g29555.t1:0.2222106083)87.1_52:0.0781538116)79_51:0.0393673949,(DCAR706_g22323.t1:0.0835334446,DCAR706_g43571.t1:0.3251232641)98.3_100:0.1608980645)96.9_65:0.1267784250,DCAR706_g21457.t1:0.1785702943)33_49:0.0911269120,(DCAR706_g38260.t1:0.5024653381,DCAR706_g44143.t1:0.3923495032)0_23:0.0840507349)95.1_99:0.1509552237,(DCAR706_g22989.t1:0.1937853027,(DCAR706_g30351.t1:0.0000027972,(DCAR706_g42751.t1:0.0919883637,DCAR706_g45986.t1:0.0540541868)41_100:0.0349102424)99.9_100:0.6657031711)97_99:0.3051068741)71.6_60:0.1038527857,(((DCAR706_g11010.t1:0.1841986738,(DCAR706_g37246.t1:0.0647968419,DCAR706_g43246.t1:0.2840326736)0_82:0.0000020738)70.4_99:0.0249289417,DCAR706_g36314.t1:0.0741045270)49.3_91:0.1293779998,DCAR706_g43531.t1:0.1409431931)97.5_100:0.3839708434)55.2_36:0.0688922673,((((AthenaL2_Av:0.1244758910,(AthenaL3_Av:0.1675041151,DCAR706_g39490.t1:0.2399849162)88.5_100:0.0582328839)97.6_100:0.1417297754,DCAR706_g33171.t1:0.1447289095)100_100:0.3932137756,(AthenaM_Av:0.4171753231,AthenaO_Av:0.4088840436)92.3_100:0.1430737183)76.6_98:0.1225050245,(DCAR706_g28154.t1:0.1735208985,(DCAR706_g41610.t1:0.0000029332,DCAR706_g43766.t1:0.0000023066)91.2_100:0.1784774443)95.4_100:0.2515503403)99.7_100:0.2997788782)73.6_47:0.0709235115,DCAR706_g40535.t1:0.6492615557)76.7_66:0.0464877730)93.7_95:0.3005359215,((DCAR706_g19832.t1:0.4001913817,DCAR706_g47592.t1:0.2723979782)2.9_59:0.0472259684,(DCAR706_g36517.t1:0.4670915760,DCAR706_g47385.t1:0.2474250444)68.9_100:0.0992073115)100_100:0.8753565854)85_99:0.1228407605,(((Cercyon_Sm:0.7387879025,(((Neptune_Fr:1.0976433227,pseudo_Shark:0.8374440961)98.9_100:0.7289193149,Poseidon_Tn:0.4084907712)82.1_100:0.1868722311,Penelope_Dv:0.5786649018)91.6_100:0.2395049757)99.6_100:0.5028239703,((((((Penelope1_Av:0.1186938912,Penelope1a_Av:0.1891978371)98.9_100:0.2469902696,DCAR706_g16028.t1:0.3314656746)84.8_93:0.0849472939,((((((DCAR706_g17326.t1:0.0265906022,DCAR706_g28748.t1:0.3699049927)99.8_100:0.0998850859,DCAR706_g39505.t1:0.0412728635)0_61:0.0000021080,DCAR706_g31154.t1:0.0511643305)0_58:0.0000029154,DCAR706_g42211.t1:0.0788900010)70.6_96:0.0253545031,DCAR706_g33668.t1:0.0000021839)99.5_100:0.3007206366,((DCAR706_g24709.t1:0.1793034906,DCAR706_g44192.t1:0.0318657712)99.4_100:0.4223541998,DCAR706_g47839.t1:0.2699491249)68.4_99:0.1338871225)95.1_96:0.1517040616)0_46:0.0144044642,(((Penelope2_Av:0.4588749830,(DCAR706_g30305.t1:0.0181021948,(DCAR706_g35461.t1:0.1707319477,DCAR706_g44563.t1:0.2294821392)79.6_77:0.0637668088)81.6_78:0.0451366075)55.3_93:0.1024251206,DCAR706_g26847.t1:0.1409432077)99.3_100:0.1987313504,((DCAR706_g39179.t1:0.0000022753,DCAR706_g44232.t1:0.0128488692)97.7_100:0.2186616903,DCAR706_g39223.t1:0.1759077976)71.5_99:0.1416340347)86.6_99:0.1035537532)99.3_100:0.2331946052,(((Penelope2a_Av:0.3411706410,DCAR706_g37548.t1:0.2140032187)48_100:0.0543136079,(DCAR706_g10506.t1:0.1308339812,DCAR706_g28379.t1:0.3069217618)97.7_100:0.2345947569)98.8_100:0.2369925994,((((DCAR706_g7972.t1:0.1613514185,DCAR706_g18442.t1:0.1225796538)79.9_100:0.0583233139,((((DCAR706_g10952.t1:0.0515058084,DCAR706_g34756.t1:0.0504780027)1.2_95:0.0042661442,DCAR706_g26259.t1:0.0091629690)94.9_100:0.0960631342,(DCAR706_g35985.t1:0.2993349430,(DCAR706_g42325.t1:0.1391025143,DCAR706_g46924.t1:0.1424140093)85.3_95:0.1491355875)98.3_96:0.1798808257)14.4_66:0.0745659715,DCAR706_g23289.t1:0.1511573308)99.2_100:0.1193439706)94.6_100:0.1013167675,((DCAR706_g20506.t1:0.0538716478,DCAR706_g28814.t1:0.0000021157)62.4_100:0.0690292977,DCAR706_g30730.t1:0.1674179765)79.8_100:0.0740039318)100_100:0.4854111241,(((DCAR706_g9156.t1:0.0216735469,DCAR706_g20411.t1:0.0950538410)91.3_100:0.1567015799,(DCAR706_g27635.t1:0.0410109303,DCAR706_g28224.t1:0.0259790351)69.3_100:0.1099006549)98.7_100:0.3823780125,DCAR706_g36054.t1:0.4161878239)38.9_91:0.1291503640)30.4_87:0.0418996568)87.5_95:0.0717917272)98.6_100:0.2208408663,((((((Penelope3_Av:0.1811401065,(Penelope3b_Av:0.4022461017,(DCAR706_g34274.t1:0.0802467022,DCAR706_g43115.t1:0.0383648750)98.6_100:0.1468161331)95.6_100:0.1386420003)98.7_100:0.2254421196,Penelope3a_Av:0.5516151722)50_79:0.0558331206,DCAR706_g33254.t1:0.1915826566)63_98:0.0809331963,(DCAR706_g8135.t1:0.3699838662,(DCAR706_g29391.t1:0.0421479247,DCAR706_g32872.t1:0.3495495597)99_100:0.4489366830)96.7_98:0.2334450274)32.8_93:0.0414670394,(((Penelope5a_Av:0.4517549389,(DCAR706_g8526.t1:0.3734954282,(DCAR706_g31839.t1:0.0000027145,DCAR706_g44059.t1:0.0000026074)99.9_100:0.6844803674)61_99:0.1451769683)86.3_99:0.1327102038,(DCAR706_g13603.t1:0.0794991335,(DCAR706_g29210.t1:0.0366680132,DCAR706_g35991.t1:0.0551193105)94.4_100:0.2588630939)73.7_98:0.0537279949)99.3_99:0.2402493942,((DCAR706_g20978.t1:0.1331866033,(DCAR706_g22193.t1:0.0000024157,(DCAR706_g22911.t1:0.0697906805,DCAR706_g47834.t1:0.0385304193)64.7_100:0.0229137346)94.1_100:0.1468281238)97.4_100:0.2419914531,DCAR706_g27265.t1:0.2268342028)83.2_98:0.1156666896)53.1_91:0.1004131973)86.3_98:0.1457652694,DCAR706_g15705.t1:0.8033884266)54.4_97:0.0672882267)92.3_100:0.1481471503)83.4_99:0.1469397470,(((DCAR706_g6094.t1:0.1193913514,DCAR706_g40124.t1:0.4058503724)91.4_100:0.2280771440,(DCAR706_g28032.t1:0.1395424098,DCAR706_g41267.t1:0.3797990201)88.4_100:0.2171670084)99.8_100:0.4680179979,((((DCAR706_g22975.t1:0.1878396779,DCAR706_g27857.t1:0.7129031553)66.5_99:0.1208819673,(DCAR706_g26131.t1:0.1177064200,DCAR706_g43618.t1:0.0589178776)99.1_100:0.4189063707)78.1_78:0.1477869697,(DCAR706_g45013.t1:0.3456208203,DCAR706_g48010.t1:0.2403898733)92.5_100:0.1480247520)0_53:0.0358292119,((DCAR706_g23384.t1:0.2901411952,DCAR706_g44433.t1:0.1859534457)99.5_100:0.2333974327,((DCAR706_g36276.t1:0.6089613288,DCAR706_g42073.t1:0.1179710432)82.5_100:0.0808078900,(DCAR706_g37807.t1:0.0554183766,DCAR706_g42661.t1:0.0543089672)99.9_100:0.1941609538)92.3_100:0.0972618887)95.5_100:0.1438669357)98.1_100:0.3207500941)99.1_100:0.3211023759)93.7_99:0.2536795603)90.5_100:0.4101049387,DCAR706_g25014.t1:1.9275127475)53_98:0.2027401173,((TERT1_Calb:1.3580375372,TERT_Schpo:1.0852103962)85.5_100:0.3480925090,(TERT_Giain:1.8910377815,TERT_Ratno:0.8037722811)78.6_99:0.3309720746)98.8_100:0.6839994035)93.4_98:0.3352939536,((((((BEL_Drome:1.0729566794,Pao_Bmori:1.0900641776)94.1_100:0.7379396255,Pat_Panre:1.2189115094)75.5_83:0.1930432464,((((((Cer1_Caeel:0.0178840809,Ty3_Caeel:0.0061479200)99.8_100:0.4300538687,pol_CERV:0.9045962764)83.8_79:0.1171725612,(((Gypsy_Drome:0.6834656477,(DCAR706_g13300.t1:0.0000024441,DCAR706_g35941.t1:0.0118822680)100_100:0.5852853507)50.9_67:0.0830701624,DCAR706_g26489.t1:0.4838609156)54.4_54:0.0708116723,(((((((((((((((Juno1_Av:0.0000024526,Juno4_Av:0.0122867594)93.7_100:0.0578171017,((((DCAR706_g20715.t1:0.0525013010,DCAR706_g32453.t1:0.0789467328)0_81:0.0000020897,DCAR706_g49401.t1:0.0339436287)75.4_100:0.0108239365,DCAR706_g36690.t1:0.0330413085)77.7_100:0.0120023213,DCAR706_g21787.t1:0.0000024745)92.2_100:0.0491415649)95.9_100:0.0935282902,(DCAR706_g12865.t1:0.0422535844,DCAR706_g23112.t1:0.1718641030)47.1_100:0.0443477413)91.4_100:0.0863498514,(DCAR706_g15902.t1:0.2222442592,(DCAR706_g37070.t1:0.0165933596,DCAR706_g37112.t1:0.0000021358)91.5_100:0.0558647018)93.9_100:0.0769722002)97_100:0.0930760195,((DCAR706_g5909.t1:0.2818192376,((DCAR706_g16526.t1:0.0379801756,DCAR706_g49935.t1:0.0000021157)59.4_99:0.0068902898,(DCAR706_g33111.t1:0.0122637128,DCAR706_g49606.t1:0.0000021157)0_94:0.0053145417)41.1_96:0.0239474884)87.6_99:0.1166352500,DCAR706_g22842.t1:0.1619353523)95.8_100:0.0981561906)58.8_95:0.0279777608,((((DCAR706_g11821.t1:0.0000024808,DCAR706_g19054.t1:0.0295832327)92.2_100:0.0390026750,(((((DCAR706_g19056.t1:0.0170698712,DCAR706_g40342.t1:0.0000022075)83.8_100:0.0113475875,DCAR706_g26907.t1:0.0188107542)95_100:0.0694368282,DCAR706_g32950.t1:0.1689119023)99.3_100:0.1278420682,DCAR706_g38334.t1:0.1492643393)18.5_48:0.0343631097,(((DCAR706_g27569.t1:0.1110850339,DCAR706_g47600.t1:0.1621781508)0_80:0.0000022827,DCAR706_g41930.t1:0.0091690930)92.8_100:0.0692671712,DCAR706_g29962.t1:0.4752794394)94.1_96:0.0803388250)93.2_91:0.0514008322)75.8_90:0.0319980150,((DCAR706_g35924.t1:0.0520224892,DCAR706_g43372.t1:0.0000020627)25.7_53:0.0187086343,DCAR706_g49297.t1:0.0000027299)63.7_46:0.0119498547)86.6_91:0.0238623457,DCAR706_g45988.t1:0.0000028461)97.7_100:0.0999434566)87.4_100:0.0463820278,(DCAR706_g42522.t1:0.0564870236,DCAR706_g48453.t1:0.0000028338)94.3_100:0.0913061547)42.2_98:0.0716557438,Juno2_Av:0.1299889142)98.4_100:0.1644655207,DCAR706_g48342.t1:0.1093039102)83.4_100:0.0668183211,DCAR706_g33485.t1:0.3079373583)72_97:0.0754591918,(Juno3_Av:0.2709817299,((DCAR706_g24215.t1:0.0000021814,DCAR706_g38113.t1:0.0913277300)96.9_100:0.1740672355,DCAR706_g28555.t1:0.3378997846)86.4_100:0.0699453599)76.7_93:0.0886287986)92.4_98:0.0871547256,(((DCAR706_g35181.t1:0.0084982232,DCAR706_g37995.t1:0.0211370447)81.5_100:0.0408542929,DCAR706_g43333.t1:0.1775273471)95.3_100:0.1284000683,DCAR706_g43683.t1:0.1382429833)99.2_100:0.1581880914)80.2_95:0.0510743726,((((((((((((((((Vesta1a_Av:0.1050344128,Vesta1b_Av:0.0982922044)86.2_100:0.0578356538,Vesta_Pr:0.1675283695)91.5_99:0.0637756311,(((DCAR706_g33428.t1:0.0910497891,DCAR706_g44207.t1:0.0024688229)54_100:0.0323561283,DCAR706_g48039.t1:0.0591442488)71.8_96:0.0395636783,((DCAR706_g45755.t1:0.0860101170,DCAR706_g45854.t1:0.0752404532)87.1_100:0.0962141962,DCAR706_g45830.t1:0.0554545582)43.5_32:0.0273915591)85.3_33:0.0497009677)82.9_98:0.0435564741,(Vesta4a_Av:0.2356738227,Vesta4b_Av:0.1693935129)100_100:0.3270813085)99.3_100:0.1312836407,(((Vesta3_Av:0.2080553289,DCAR706_g31729.t1:0.1652587050)98.7_100:0.1319513465,((((DCAR706_g23833.t1:0.0000027876,DCAR706_g36859.t1:0.0083307934)99.6_100:0.1208277560,((DCAR706_g24121.t1:0.0156094581,DCAR706_g39320.t1:0.0000028028)81.5_100:0.0387464021,(DCAR706_g38713.t1:0.0200565932,DCAR706_g40059.t1:0.0145462101)93.5_100:0.1068638136)43_99:0.0509808776)51.5_97:0.0293376575,(DCAR706_g39731.t1:0.0000020098,DCAR706_g47856.t1:0.0216167384)100_100:0.2636523314)79.5_98:0.0896408001,((DCAR706_g32838.t1:0.0269083861,DCAR706_g48556.t1:0.0000029438)0_89:0.0000028315,DCAR706_g46209.t1:0.0405296071)99.8_100:0.1717046268)86.9_44:0.0547222072)77.1_39:0.0190509228,(DCAR706_g22746.t1:0.0000020915,DCAR706_g35815.t1:0.0117071472)100_100:0.3578305001)63.6_95:0.0382630827)52.9_37:0.0254685341,((((((DCAR706_g7412.t1:0.0444806567,(DCAR706_g20334.t1:0.0118258401,(DCAR706_g30766.t1:0.0514284659,DCAR706_g48775.t1:0.0412177855)0_77:0.0000021255)78.2_100:0.0184901119)96.7_100:0.0674358812,DCAR706_g35904.t1:0.1346280366)84.6_93:0.0350246082,(DCAR706_g47905.t1:0.0531161910,DCAR706_g48001.t1:0.0000026252)84.3_99:0.0466178597)68_90:0.0299557871,((((DCAR706_g23134.t1:0.0523985578,DCAR706_g47676.t1:0.0384437127)100_100:0.3944263410,DCAR706_g43588.t1:0.0592391075)38_99:0.0327037705,DCAR706_g38500.t1:0.1069359884)93.4_100:0.0745632799,(DCAR706_g23526.t1:0.0253231738,DCAR706_g29513.t1:0.0488697463)97_100:0.1380334376)75.3_93:0.0169178424)89.3_100:0.0377299902,((DCAR706_g14965.t1:0.0067814472,(DCAR706_g21138.t1:0.0000020925,DCAR706_g21139.t1:0.0000021787)95.3_100:0.0264900783)72.8_100:0.0100888990,DCAR706_g26612.t1:0.0255683567)99.9_100:0.1605892190)93.1_100:0.0528430684,DCAR706_g19104.t1:0.1766894570)93.1_100:0.0690109994)93.7_98:0.0727949113,(Vesta2_Av:0.0495348722,DCAR706_g44512.t1:0.0417396135)99.7_100:0.2241310246)95.2_100:0.0971617400,Vesta5_Av:0.2970541411)95.6_100:0.1254432154,DCAR706_g32724.t1:0.3217386384)65.9_60:0.0451562645,(DCAR706_g38644.t1:0.1379693339,DCAR706_g42953.t1:0.1346763225)90.8_100:0.0831363153)0.7_34:0.0131797977,((DCAR706_g31995.t1:0.0000022086,DCAR706_g47693.t1:0.1805178236)92.8_100:0.1150678426,DCAR706_g45949.t1:0.0269671073)99_100:0.1856189592)97.3_99:0.0899022320,(((((((Vesta6a_Av:0.2227645323,((DCAR706_g25441.t1:0.0705384510,DCAR706_g49057.t1:0.0834054072)18.9_77:0.0118795575,DCAR706_g46848.t1:0.0498141192)93.8_94:0.0620293047)60.4_89:0.0526093195,(DCAR706_g24834.t1:0.0877433516,((DCAR706_g37970.t1:0.0713100386,DCAR706_g38265.t1:0.0526249784)87.1_100:0.0441853919,(DCAR706_g47386.t1:0.0000026087,(DCAR706_g47634.t1:0.0000025938,DCAR706_g48950.t1:0.0278689617)0_91:0.0000021522)98.5_100:0.0709600798)91.7_100:0.0498320324)31.2_89:0.0355626142)91.8_100:0.0548058677,(((DCAR706_g10099.t1:0.1215386821,DCAR706_g40680.t1:0.2410060469)0_75:0.0000022416,DCAR706_g47544.t1:0.0000022964)96.8_100:0.0826393270,DCAR706_g42280.t1:0.0893936728)96.1_100:0.0713471928)98.7_100:0.1015377476,((((((DCAR706_g17667.t1:0.0181443141,DCAR706_g48009.t1:0.0000021157)0_79:0.0000025185,DCAR706_g49937.t1:0.0000023612)0_87:0.0000029351,DCAR706_g28931.t1:0.0060295475)98.8_100:0.0662696825,((DCAR706_g17671.t1:0.0645569878,(DCAR706_g24024.t1:0.0421037877,DCAR706_g41417.t1:0.0000020616)24.8_99:0.0256356014)96.6_100:0.1179393612,(DCAR706_g35502.t1:0.1065899769,DCAR706_g45820.t1:0.0958711487)79.7_89:0.0271830328)57.2_63:0.0179403278)64.5_56:0.0069357349,(DCAR706_g42990.t1:0.1351563011,((DCAR706_g43614.t1:0.0187852073,DCAR706_g49668.t1:0.0215701041)0_84:0.0000023381,DCAR706_g48798.t1:0.0000028954)95.7_100:0.0831826578)95.9_98:0.0839022232)98.5_99:0.0811347235,(DCAR706_g20872.t1:0.0585804763,DCAR706_g34668.t1:0.0000020241)99.9_100:0.2209095029)81.4_64:0.0205989765)85_63:0.0369090264,(DCAR706_g43697.t1:0.0240637569,DCAR706_g45230.t1:0.0000023068)99.8_100:0.1882736722)88.1_69:0.0628021517,((Vesta6b_Av:0.0584845095,DCAR706_g47604.t1:0.1256958041)97.8_100:0.1279275912,Vesta6c_Av:0.1767459002)88.5_99:0.0932077203)99.8_100:0.1790366289,((Vesta7_Av:0.2596157320,(DCAR706_g21976.t1:0.1802290193,DCAR706_g48129.t1:0.0633765913)5.5_31:0.0389667332)0_99:0.0097487723,DCAR706_g36001.t1:0.3701150806)99.1_100:0.1930813911)19_30:0.0070232687)91.5_40:0.0628390601,((DCAR706_g26084.t1:0.2896517351,DCAR706_g35261.t1:0.0250656272)97.8_100:0.1942424720,DCAR706_g47447.t1:0.2472011168)77.3_97:0.0379454278)81.6_39:0.0222244008,(((DCAR706_g20624.t1:0.0414321725,DCAR706_g42508.t1:0.0000020820)75.5_100:0.0166028487,(DCAR706_g38215.t1:0.0393033796,DCAR706_g43709.t1:0.2031659636)77.8_100:0.0440112176)91.1_100:0.0605504652,((((DCAR706_g35266.t1:0.0000028984,DCAR706_g35295.t1:0.0533164201)0_54:0.0000026949,DCAR706_g41222.t1:0.0000021157)89.5_99:0.0934847101,DCAR706_g39770.t1:0.0195073488)10.8_86:0.0120326314,((DCAR706_g35296.t1:0.0283121144,DCAR706_g48018.t1:0.0000021157)89.8_98:0.0138881132,DCAR706_g45238.t1:0.0000024977)91.8_92:0.0719514553)97.2_100:0.1023081490)99.5_100:0.1455171123)71.6_39:0.0343971385,(DCAR706_g5529.t1:0.1214493219,DCAR706_g47825.t1:0.0595876250)99.9_100:0.2445839415)87.9_96:0.1268955856,(DCAR706_g5243.t1:0.2022311529,(DCAR706_g30299.t1:0.0000025117,DCAR706_g50394.t1:0.0355437032)90_100:0.1137956468)99.3_100:0.3595055523)5.8_53:0.0338811480)94.6_96:0.0877415272,(((Juno4a_Av:0.1465176882,(((((Juno4b_Av:0.0745843534,DCAR706_g39428.t1:0.0332839508)0_60:0.0000029815,DCAR706_g47621.t1:0.0169377730)73.7_96:0.0269097358,DCAR706_g45424.t1:0.0479004041)17.6_86:0.0203764962,(((((DCAR706_g8012.t1:0.1265161737,DCAR706_g49714.t1:0.0665258295)48.6_100:0.0228947889,DCAR706_g41868.t1:0.0000023429)96.4_100:0.1150285291,DCAR706_g35819.t1:0.2522973711)46.4_96:0.0327926441,DCAR706_g25949.t1:0.2951664521)87.6_98:0.0595816062,((DCAR706_g22962.t1:0.0660404141,DCAR706_g45065.t1:0.0219569902)74.7_100:0.0107665997,DCAR706_g45105.t1:0.0692740342)95.2_100:0.0788593397)20_91:0.0200219674)98_99:0.0891864763,DCAR706_g48180.t1:0.1334232648)75.8_99:0.0324533956)82.6_98:0.0288011835,(DCAR706_g43548.t1:0.0121211519,DCAR706_g47707.t1:0.0171676261)99.8_100:0.2108901309)93_100:0.1099886057,(DCAR706_g16934.t1:0.0000020557,DCAR706_g49960.t1:0.0000024108)99.1_100:0.3629687814)92.7_85:0.1001345104)90.1_82:0.1119660061,((((((TelKA1_Av:0.0761640717,TelKA2_Av:0.1804200627)80.1_98:0.0239569140,DCAR706_g34330.t1:0.1558884328)79.2_98:0.0231782971,((TelKA1a_Av:0.0714106355,((DCAR706_g16123.t1:0.0117370546,DCAR706_g25143.t1:0.1097378682)99_100:0.1146442941,DCAR706_g35740.t1:0.1596154000)67.7_57:0.0502858538)26.4_56:0.0350924961,DCAR706_g28823.t1:0.0545339990)50.2_57:0.0491993564)93.2_100:0.0571249762,(TelKA3a_Av:0.0292823937,TelKA3b_Av:0.0130134872)99.8_100:0.1575295066)92.2_100:0.0793527808,(((TelKA4_Av:0.3167304819,DCAR706_g46293.t1:0.0959944430)90.7_100:0.1203426936,(((DCAR706_g19800.t1:0.0320533467,DCAR706_g46046.t1:0.0040695122)0_100:0.0021109793,DCAR706_g22821.t1:0.0184959054)94.5_100:0.0497988965,DCAR706_g29256.t1:0.0755394128)38.2_97:0.0458377036)77.5_99:0.0587458159,(((((DCAR706_g22285.t1:0.0000022110,DCAR706_g44883.t1:0.0973461654)0_89:0.0011811513,DCAR706_g39857.t1:0.0875840499)0_81:0.0058837195,(DCAR706_g31526.t1:0.0926507635,DCAR706_g34486.t1:0.0501772349)0_29:0.0000020716)0_27:0.0000029729,(DCAR706_g42857.t1:0.0000021157,DCAR706_g47095.t1:0.0000021157)0_36:0.0000027218)84_99:0.0264410035,((DCAR706_g23801.t1:0.0586075204,DCAR706_g44713.t1:0.0535890374)99.7_100:0.0857461095,(DCAR706_g32768.t1:0.0257785720,DCAR706_g42513.t1:0.0000025635)72.8_100:0.0086718930)81.7_99:0.0153230734)98.6_99:0.1145673636)93.5_100:0.0911351377)99.3_100:0.1712549600,(((Tf2_Schpo:0.5233306678,DCAR706_g15881.t1:1.1063123189)91.6_85:0.1781152479,(DCAR706_g20734.t1:0.4304146246,((DCAR706_g38650.t1:0.0000024660,(DCAR706_g43629.t1:0.0171860525,DCAR706_g46432.t1:0.0000024572)0_86:0.0000025873)94.6_100:0.1076645911,(DCAR706_g39187.t1:0.0000025596,DCAR706_g49343.t1:0.0161541740)99.2_100:0.1984221729)93.8_100:0.1726140066)87.3_100:0.1050731546)89.5_82:0.1186305647,Ty3_Yeast:0.4501515926)95.3_82:0.1405485668)61.9_69:0.0880494315)85.7_65:0.0672818071)43.2_54:0.1069963645)89.2_68:0.1401203803,(Mdg3_Drome:0.4552155612,Micropia_Drome:0.5484176185)94.7_100:0.2525009269)82.7_72:0.1432425902,(Mag_Av:0.1407692051,DCAR706_g24319.t1:0.1891211211)100_100:0.6092103879)91.5_100:0.2475360579,(pol_BAEVM:0.5031657231,pol_HTLV2:0.7575239567)94.7_33:0.3393643168)95.9_23:0.3619402984)82.6_24:0.1576390800,((Copia_Drome:0.6996859971,Tnt1_Tobac:0.6189163054)100_100:2.0202760210,DIRS1_Dictyo:0.4705390817)70.9_90:0.1791412139)86_27:0.3090329818,(dpol_DHBV:0.3143097705,dpol_HBV:0.6213796844)100_100:1.4839623940)97.6_100:0.5917096489,((((CRE1_Crifa:0.4385114987,CRE2_Crifa:0.6019845623)58.4_67:0.2627907035,(CZAR_Tcruzi:0.3466786465,SLACS_Trybg:0.2259214720)89.6_100:0.2050837197)100_100:1.0269879890,GilM_Giain:1.4122712012)85_94:0.3438905281,(((((((Doc_Drome:0.5706857719,Jockey_Drome:0.5301610426)98.9_100:0.3483141844,(((((Hebe1_Av:0.0086803221,(Hebe7_Av:0.0042507196,Hebe8_Av:0.0186662036)99.9_100:0.0503913167)0_93:0.0000027245,Hebe10_Av:0.0290270452)98.7_100:0.1271154015,Hebe2_Av:0.0948098294)93.5_100:0.1113144103,(DCAR706_g11566.t1:0.1880832457,DCAR706_g24293.t1:0.2131866753)67.4_100:0.0226814949)95.3_100:0.1965356781,(DCAR706_g17433.t1:0.2683010889,DCAR706_g25092.t1:0.2462238994)92.8_100:0.2103375969)99.7_100:0.3549326493)16.7_24:0.0622412571,(((((Soliton1_Av:0.3119313965,(DCAR706_g2233.t1:0.0306534549,(DCAR706_g23302.t1:0.0473904495,DCAR706_g32884.t1:0.0231932990)0_93:0.0000021474)87.3_100:0.0783550188)83.4_100:0.1491245345,DCAR706_g23898.t1:0.3977313670)47.6_100:0.1041156997,DCAR706_g31231.t1:0.3223218555)48.7_92:0.0472121222,(((DCAR706_g25426.t1:0.0000021694,DCAR706_g43867.t1:0.2041999965)0_1:0.0572955815,DCAR706_g25999.t1:0.0014426688)96.4_100:0.3207703791,DCAR706_g29112.t1:0.8440887900)27.7_43:0.1348343150)93.6_99:0.1592866873,(((((((Soliton2_Av:0.2502405713,(((((DCAR706_g10811.t1:0.0792412456,(DCAR706_g17876.t1:0.0000021157,DCAR706_g38952.t1:0.0000021282)79.5_100:0.0109010404)72.7_99:0.0211292323,DCAR706_g20646.t1:0.0595496323)80.9_100:0.0165775445,DCAR706_g47784.t1:0.0000028355)0_98:0.0002809184,DCAR706_g25100.t1:0.1106368270)94.6_99:0.1354660301,DCAR706_g48178.t1:0.2729170149)35.2_47:0.0245896081)91.6_47:0.0655561641,(DCAR706_g7269.t1:0.1358932096,(DCAR706_g21556.t1:0.0552113802,(DCAR706_g29136.t1:0.0572789613,DCAR706_g42177.t1:0.0274792494)0_98:0.0000026047)87_100:0.0511268460)94.5_100:0.1134034007)86.3_54:0.0656028255,Soliton5_Av:0.3968856249)76.6_57:0.0627169196,Soliton4_Av:0.3215549969)37.8_97:0.0507604791,Soliton3_Av:0.1741530547)100_100:0.4288142177,(((((((((Soliton6_Av:0.1154545541,DCAR706_g28558.t1:0.3861066601)85.1_40:0.0548264355,Soliton6a_Av:0.1989463650)94.6_40:0.0819637647,DCAR706_g24783.t1:0.2489049389)74.4_99:0.0248590449,Soliton6b_Av:0.2141842913)94.9_98:0.0615846652,(DCAR706_g18655.t1:0.0247648887,DCAR706_g37759.t1:0.0591854499)99.1_100:0.1349259601)36.9_37:0.0315945104,((DCAR706_g18511.t1:0.0511274261,DCAR706_g34065.t1:0.0000025039)91.5_100:0.0507496494,DCAR706_g40916.t1:0.0360793086)98.1_100:0.1664607758)76.4_30:0.0589414845,(DCAR706_g23892.t1:0.0000020788,DCAR706_g44416.t1:0.0282693426)98.5_100:0.2255796806)53.1_74:0.0632535667,(((DCAR706_g18698.t1:0.0335088340,DCAR706_g47690.t1:0.0168616810)100_100:0.2289116150,((DCAR706_g19831.t1:0.4127410119,DCAR706_g49521.t1:0.1640509738)52.3_43:0.0531832651,DCAR706_g47814.t1:0.1210293029)26.1_34:0.0262707899)39.8_77:0.0366477110,DCAR706_g47066.t1:0.1077298786)90.5_77:0.0783761142)100_100:0.4757031850,((((DCAR706_g12828.t1:0.0000027200,(DCAR706_g46627.t1:0.0000021157,DCAR706_g49120.t1:0.0349607573)0_44:0.0000028381)0_43:0.0000025759,DCAR706_g50372.t1:0.0507640832)98.3_100:0.2412425215,DCAR706_g18280.t1:0.2435913841)47.3_92:0.0254110101,DCAR706_g28388.t1:0.2361879188)100_100:0.5053378634)84.1_99:0.1317972987)95.7_100:0.1791305262,(((Soliton7_Av:0.1997355666,(((((DCAR706_g8447.t1:0.1651402602,DCAR706_g32423.t1:0.0413976011)98.4_100:0.2201105497,DCAR706_g42167.t1:0.1824092138)85.6_100:0.0716695720,(((DCAR706_g12211.t1:0.2195351149,(((DCAR706_g36192.t1:0.0078644362,DCAR706_g42353.t1:0.0178129260)77.7_100:0.0227523544,DCAR706_g38575.t1:0.0639839240)81.6_100:0.0100119442,DCAR706_g46192.t1:0.0000025630)97.9_100:0.1365455565)94.8_100:0.1181992458,(DCAR706_g36669.t1:0.0223649537,(DCAR706_g44147.t1:0.0243295555,DCAR706_g49555.t1:0.0190993263)65.5_100:0.0053567774)99.4_100:0.0948845185)28.4_100:0.0425998334,DCAR706_g37864.t1:0.1455114788)99_100:0.1535908193)96.7_99:0.1441776266,DCAR706_g46567.t1:0.3276049241)78.3_99:0.0302387070,(DCAR706_g22979.t1:0.0063867552,DCAR706_g30480.t1:0.0099527375)99.3_100:0.1243413438)80.9_99:0.0497769447)89.2_99:0.0630082615,(Soliton8_Av:0.2871588188,(Soliton9a_Av:0.1224231418,Soliton9b_Av:0.0576452168)96.4_100:0.1181620689)99_100:0.1798597110)2.6_67:0.0421194080,(DCAR706_g32958.t1:0.0000022496,DCAR706_g40053.t1:0.0000026772)98.2_100:0.2085283129)100_100:0.5488548074)65.6_98:0.0814505117)100_100:0.4926894221)61.5_57:0.1095469823,(((I_Drote:1.0028466485,((Maui_Takru:0.7515645877,((DCAR706_g12153.t1:0.0346997963,DCAR706_g22135.t1:0.0289206658)86.9_100:0.2132812664,DCAR706_g32446.t1:0.3978914592)92.7_100:0.3532893701)54.6_86:0.1266211250,(DCAR706_g14554.t1:0.0000020881,DCAR706_g40253.t1:0.1110345548)99.9_100:0.4937925231)0_63:0.0814914063)49.2_73:0.1942015272,(((((((DCAR706_g1150.t1:0.3083750394,DCAR706_g2894.t1:0.1891608010)98.5_100:0.1816980628,(((DCAR706_g14416.t1:0.3375148520,DCAR706_g29066.t1:0.0511498692)70.1_100:0.0573685630,(DCAR706_g34378.t1:0.1126532620,DCAR706_g40897.t1:0.0266392500)75.8_99:0.0374776795)95.9_100:0.1044211488,((((DCAR706_g14568.t1:0.2271142875,DCAR706_g32640.t1:0.0345519530)98.2_100:0.0877346665,(DCAR706_g31291.t1:0.0771834144,DCAR706_g44913.t1:0.0068880015)99.8_100:0.1144418114)91.3_100:0.0597828453,(DCAR706_g27316.t1:0.1199884519,((DCAR706_g27668.t1:0.2829351505,DCAR706_g40317.t1:0.0256857660)66.3_55:0.1013977298,(DCAR706_g35812.t1:0.1355100614,DCAR706_g48051.t1:0.5943317340)91.8_100:0.1421298504)97.2_100:0.1228035320)94.4_100:0.0935576538)99.8_100:0.1754640298,((DCAR706_g30186.t1:0.0547673005,DCAR706_g42023.t1:0.0605088402)0_97:0.0000028052,DCAR706_g35495.t1:0.0354904019)99.9_100:0.2178253776)60.1_95:0.0496600379)100_100:0.2636274237)21_94:0.0332417656,DCAR706_g47987.t1:0.4446551846)42.4_89:0.0419693894,((((((DCAR706_g14236.t1:0.0217078527,DCAR706_g18791.t1:0.2869570457)74_100:0.0114847337,(DCAR706_g31738.t1:0.0770301544,DCAR706_g45229.t1:0.0665955062)68.2_100:0.0245569428)84.6_100:0.0184508948,DCAR706_g32810.t1:0.0287963699)54.3_100:0.0937183775,DCAR706_g33479.t1:0.3456159182)86.4_99:0.1480405650,DCAR706_g37097.t1:0.5111130963)0_61:0.0088760908,(DCAR706_g24109.t1:0.5104120571,DCAR706_g33481.t1:0.2980425939)58.2_85:0.0854268095)86.7_84:0.1104292824)95.7_86:0.1019977284,((((((((DCAR706_g6069.t1:0.0402573459,DCAR706_g21860.t1:0.2558369977)92.3_80:0.0551234190,DCAR706_g34761.t1:0.0286045132)0_74:0.0000025155,(DCAR706_g26075.t1:0.0345408178,DCAR706_g34060.t1:0.0187970271)76.3_100:0.0062474689)84.5_77:0.0153344915,DCAR706_g26240.t1:0.0648935871)71.3_95:0.0151792278,DCAR706_g25793.t1:0.0518114718)92.7_100:0.1050975492,DCAR706_g36644.t1:0.1164165941)99.8_100:0.2558511840,(DCAR706_g40564.t1:0.0350866130,DCAR706_g43521.t1:0.0639012723)97.6_96:0.1647645515)0_77:0.0170634409,DCAR706_g44825.t1:0.2200415471)75.6_77:0.0900561686)92.2_70:0.0774472969,(((DCAR706_g18135.t1:0.0305017323,DCAR706_g41289.t1:0.0394595115)100_100:0.4658367531,(((DCAR706_g22055.t1:0.0634785339,DCAR706_g37780.t1:0.0237566220)95.9_100:0.2332287512,((((DCAR706_g26238.t1:0.0239357139,DCAR706_g31777.t1:0.0000026835)67.6_99:0.0410854146,DCAR706_g27925.t1:0.0000026738)0_87:0.0079312539,DCAR706_g47427.t1:0.0160349017)0_91:0.0005509228,DCAR706_g35214.t1:0.0172018220)97.1_100:0.2530511870)62.7_86:0.0610474529,(((DCAR706_g25403.t1:0.0762685543,DCAR706_g37647.t1:0.0568716270)73.2_100:0.0642204566,DCAR706_g27488.t1:0.1390082663)97.2_100:0.2017728815,DCAR706_g38828.t1:0.2116633291)42_79:0.0705622446)80.1_85:0.0614362980)80.3_97:0.0624889799,(DCAR706_g24804.t1:0.7930415656,DCAR706_g38593.t1:0.0180020911)96.2_96:0.5259276253)73.6_82:0.0509423445)78.6_72:0.0810641602,(DCAR706_g21986.t1:0.0450585777,DCAR706_g41279.t1:0.0705885869)98.4_100:0.4172897583)87.9_95:0.1813620764)87.5_92:0.1708277150,TRS1_Trybr:0.8726909702)87.3_88:0.1177526251)94.9_96:0.1678467784,(Lian_Aedae:0.8120578088,(SART1_Bommo:0.8730460426,TRAS1_Bommo:0.8409923141)30.7_97:0.0978546984)86.4_97:0.1655734400)85.2_53:0.1013575212,(Tad1_Neuro:0.8868945202,(((DCAR706_g23635.t1:0.0586718541,DCAR706_g32880.t1:0.0679166465)0_84:0.0000024653,DCAR706_g34627.t1:0.1109821010)69.2_98:0.1120490790,DCAR706_g32284.t1:0.4360130226)100_100:0.7509883398)59.3_54:0.1489565806)86.8_91:0.1764366823,((((((DRE_Dictyo:0.7588987403,Zepp_Chlvu:0.9606291357)65.7_96:0.1549600563,Ta11_Arath:1.0992232597)79.6_98:0.1546773702,(LINE1_Human:0.1980620215,LINE1_Wolf:0.1538607927)100_100:0.6559401423)20.2_77:0.1289373685,((Tx1_Av:0.0194167776,DCAR706_g47002.t1:0.3475891566)53.2_96:0.1509056730,(((DCAR706_g17130.t1:0.0801973255,(DCAR706_g18211.t1:0.0432885533,DCAR706_g27568.t1:0.0650955763)87.3_100:0.0326218373)96.8_94:0.1505265706,((DCAR706_g22349.t1:0.0920488721,DCAR706_g39355.t1:0.0372106801)98.9_100:0.3135665845,DCAR706_g42369.t1:0.3559509713)51.9_39:0.0674260853)81.6_39:0.1297771794,DCAR706_g49498.t1:0.1951691018)86.2_99:0.1539202099)99.9_100:0.5573198229)98.5_100:0.2866461900,((NeSL_Caeel:0.7922044080,((R1_Dromr:0.2550690648,R2_Drome:0.1121162102)99.7_100:0.4383636857,(((R9_4_Av:0.0360716690,R9_Av:0.0147397425)100_100:0.4038302559,R9a_Av:0.2131585587)93.5_100:0.1708141127,((DCAR706_g17180.t1:0.0396754582,(DCAR706_g28051.t1:0.0519048153,DCAR706_g38213.t1:0.0690539062)68.7_83:0.0413802022)73.1_83:0.0140482276,DCAR706_g45640.t1:0.0000024041)97.1_100:0.2331093409)99.4_100:0.4364977392)98.9_100:0.4169186233)67.8_97:0.1639718285,R4_Av:1.2662251103)92.6_93:0.1908150664)52.3_72:0.1058941118,(((RTE1_Av:0.6321458093,((RTE3_Av:0.5256868672,(((((DCAR706_g5740.t1:0.0209044611,DCAR706_g22402.t1:0.0220458462)0_9:0.0000026511,DCAR706_g22054.t1:0.0424719580)0_1:0.0000025922,(DCAR706_g20672.t1:0.0161231651,(DCAR706_g23649.t1:0.0120411594,DCAR706_g27258.t1:0.1378486935)0_36:0.0000022880)81.5_55:0.0092390983)0_0:0.0000023833,DCAR706_g42471.t1:0.0550827019)35.5_4:0.0422049894,DCAR706_g44822.t1:0.3308542890)99.7_100:0.4911955385)94.5_99:0.1876485372,((RTE_BovB_Av:0.0524230352,(DCAR706_g48423.t1:0.0184087508,DCAR706_g49379.t1:0.0262618155)0_93:0.0000023172)96_100:0.1365161547,DCAR706_g41673.t1:0.0824749093)98.9_100:0.2438969228)92.6_100:0.1176356312)91.7_100:0.1225839867,(((RTE2_Av:0.2121137553,(((DCAR706_g14677.t1:0.0551985301,DCAR706_g35919.t1:0.0978930982)0_98:0.0059663191,DCAR706_g19566.t1:0.0000027363)92.5_100:0.0871426248,DCAR706_g45420.t1:0.1960928530)68.7_78:0.0368764632)89.7_77:0.0786564658,((DCAR706_g15854.t1:0.0849840067,DCAR706_g37166.t1:0.1231430893)67.1_100:0.0206803420,DCAR706_g30131.t1:0.1664618944)94.8_100:0.1699068436)77.6_77:0.0507262425,((DCAR706_g4506.t1:0.0198371518,DCAR706_g30469.t1:0.0604940195)74.7_96:0.0070161276,(((DCAR706_g11470.t1:0.0337415404,DCAR706_g41010.t1:0.0494573410)0_59:0.0000025405,DCAR706_g33493.t1:0.0099067306)51.6_65:0.0120182928,(DCAR706_g33492.t1:0.0262664364,DCAR706_g41009.t1:0.0079869847)0_64:0.0000021050)43.2_91:0.0053627345)91.5_100:0.0825119344)100_100:0.6513452882)83.4_100:0.1395535455,((((RTE4_Av:0.3707157715,DCAR706_g19587.t1:0.4148398321)40.5_84:0.0773315976,((((DCAR706_g18009.t1:0.1157541598,DCAR706_g33334.t1:0.0900542015)0_96:0.0000025093,DCAR706_g20804.t1:0.0381743672)79.8_98:0.0063205659,DCAR706_g47359.t1:0.0062623247)0_93:0.0000025474,DCAR706_g48262.t1:0.0126529288)97.1_99:0.1865034254)99.8_100:0.3609285309,DCAR706_g18556.t1:0.4383611706)71.7_84:0.0506184564,((((DCAR706_g5705.t1:0.0390974768,DCAR706_g22479.t1:0.0351026546)0_85:0.0162476474,DCAR706_g11629.t1:0.0699949340)0_37:0.0000022879,((DCAR706_g32287.t1:0.0511289228,DCAR706_g42368.t1:0.0183977242)0_48:0.0000024337,DCAR706_g46054.t1:0.0485886177)0_41:0.0000024010)66.3_49:0.0101071579,DCAR706_g40575.t1:0.0247470200)100_100:0.4502178616)86.4_99:0.1139277105)99.2_100:0.3136039791)95_89:0.1985090523)92.8_89:0.2152973193)0_34:0.0000023554)91.5_99:0.2850465551)93.3_99:0.3742904859,(((EC67_Ecoli:0.6840527756,EC86_Ecoli:0.7570828231)70.6_100:0.2409376685,MX65_Myxxa:0.6831629537)85.3_100:0.2409453171,EC107_Ecoli:0.7355085087)100_100:0.9666872718)88.6_100:0.3088583265,orf2_Calot:0.7499479459)94.2_78:0.3330351169,COB3_Marpo:0.7113477860)36.7_64:0.1115136605,((COI1_Podan:0.3076234164,YM40_Marpo:0.3836705993)95.9_98:0.1817335349,LtrA_Lacla:0.4586924309)90_80:0.1481679745);
