# Supplementary material for: Evolutionary dynamics of transposable elements in bdelloid rotifers
Source: eLife. 2021 Feb 5;10:e63194. doi: 10.7554/eLife.63194 (PMC7943196; doi:10.7554/eLife.63194)
Supplement: Figure 5—source data 1. [file elife-63194-fig5-data1.zip › Figure 5--source data 1. Reverse transcriptase alignments and phylogenies/Av_Av2013.hmmalign.clustal.treefile]

(AI1M_Yeast:0.4909907808,((((((((((((((Athena_Av:0.5179461657,AVAG_g60431.t1:0.0000021015)99.9_100:0.3436358632,(AVAG_g59438.t1:0.0005970322,AVAG_g61580.t1:0.1104795967)99.6_100:0.1406825109)81.2_100:0.0326940934,AVAG_g57087.t1:0.0700074365)96.1_100:0.1073778096,AVAG_g47632.t1:0.2567267197)78.1_98:0.1481757250,((((((((((AVAG_g7117.t1:0.2956364496,AVAG_g67510.t1:0.0656535090)0_60:0.0000021013,AVAG_g43891.t1:0.0000020045)76.7_68:0.0045965633,((((((((((AVAG_g41624.t1:0.0031262429,AVAG_g66343.t1:0.0056051234)0_27:0.0000010162,AVAG_g64856.t1:0.0000021978)0_23:0.0000010399,AVAG_g65164.t1:0.0000021978)0_83:0.0007100188,(((((AVAG_g64167.t1:0.0000021978,AVAG_g65677.t1:0.0000021978)0_72:0.0000029202,AVAG_g67795.t1:0.0038997391)0_68:0.0000016446,AVAG_g68431.t1:0.0000021978)0_15:0.0037003107,AVAG_g65434.t1:0.0079395426)0_18:0.0000022722,AVAG_g65983.t1:0.0000029460)82.9_23:0.0119504933)0_13:0.0000028802,AVAG_g64877.t1:0.0000021978)0_11:0.0000021261,(AVAG_g66109.t1:0.0038525357,AVAG_g68590.t1:0.0050083203)0_58:0.0000026874)0_38:0.0000021259,(((AVAG_g63313.t1:0.0150494166,AVAG_g68096.t1:0.0780271327)72.4_48:0.0049695851,AVAG_g65348.t1:0.0513291356)95.2_100:0.0587690671,AVAG_g67977.t1:0.0928571503)91.3_93:0.0615466458)88.9_95:0.0088870029,(AVAG_g65071.t1:0.0079244023,AVAG_g66003.t1:0.0199878994)75.8_100:0.0036139963)82.9_95:0.0109729820,AVAG_g55490.t1:0.0295160573)100_97:0.0889651653,(AVAG_g62739.t1:0.0225037282,AVAG_g65270.t1:0.0000026429)84_100:0.0117647973)0_16:0.0010160802)96.4_35:0.0440526832,AVAG_g54068.t1:0.0578257667)77_74:0.0628897866,((AVAG_g55033.t1:0.0000021978,(AVAG_g62989.t1:0.0038516916,AVAG_g70926.t1:0.0000021978)0_62:0.0000010947)94.2_89:0.0155319536,AVAG_g66212.t1:0.0000025408)99.3_100:0.0715627310)93.2_66:0.0538120531,AVAG_g63595.t1:0.1132232258)92.7_60:0.0500618490,AVAG_g59308.t1:0.2074306033)75.8_56:0.0165616795,(((AVAG_g45972.t1:0.0000023758,(AVAG_g59425.t1:0.0251273223,AVAG_g59426.t1:0.0000021360)0_66:0.0000020942)84.9_77:0.0127838020,(((AVAG_g59311.t1:0.0000027719,AVAG_g66812.t1:0.0175198724)0_93:0.0000013556,AVAG_g65074.t1:0.0000021978)0_69:0.0038553908,(AVAG_g66744.t1:0.0038476464,AVAG_g67427.t1:0.0000021978)0_58:0.0000022828)86.1_72:0.0076235989)88.6_99:0.0226385032,AVAG_g68790.t1:0.0190615894)100_100:0.1644616394)91.6_93:0.0509348396,(((AVAG_g57568.t1:0.0061508353,(AVAG_g64785.t1:0.0000021978,AVAG_g70022.t1:0.0000023249)99.8_100:0.0682487027)96.9_100:0.0932974720,(AVAG_g63514.t1:0.0315501489,AVAG_g63604.t1:0.0181086959)100_100:0.2562672392)98_100:0.0988201580,AVAG_g64070.t1:0.1749173825)92.5_98:0.0486725999)99.8_99:0.1663063997,AVAG_g56387.t1:0.3436125041)82.1_83:0.0533461848)91.2_82:0.1204747385,(((AVAG_g31245.t1:0.0131837186,(AVAG_g53673.t1:0.0000021978,AVAG_g65414.t1:0.0066509409)99.4_100:0.0748779392)91.5_62:0.0344679352,((((AVAG_g54065.t1:0.0382832751,AVAG_g69964.t1:0.3225186131)90.4_100:0.0719616419,AVAG_g68773.t1:0.0624767480)71.8_95:0.0445683066,AVAG_g66316.t1:0.0000021796)0_53:0.0000020509,AVAG_g64996.t1:0.0000021978)13.7_59:0.0155148398)99.8_99:0.1606431243,((AVAG_g58632.t1:0.0758926072,AVAG_g62994.t1:0.1730124872)83.8_54:0.0552037616,AVAG_g59820.t1:0.0932694866)32.3_34:0.0289746277)88.7_53:0.1052054364)94.8_82:0.2170251103,(((((Athena_Hc:0.1733724325,Athena_Pr:0.1727002414)90.6_97:0.1418757405,AVAG_g59994.t1:0.1443745573)0_75:0.0000023312,(((((AVAG_g4497.t1:0.3400021909,(AVAG_g54540.t1:0.1606862447,AVAG_g57555.t1:0.1527782413)39.6_97:0.0551414508)88.9_100:0.0684448195,(AVAG_g55017.t1:0.2259283223,((AVAG_g60026.t1:0.0337125324,AVAG_g62222.t1:0.0000024219)100_100:0.4048011674,AVAG_g64035.t1:0.1294414547)99_100:0.1705708209)92.9_99:0.0754624311)87.1_99:0.0849608469,(AVAG_g19195.t1:0.0703375018,AVAG_g51209.t1:0.0683140987)95.7_100:0.1024301622)100_100:0.2584644829,((((AVAG_g4504.t1:0.0000028531,AVAG_g69385.t1:0.0000021978)100_100:0.1721068879,AVAG_g60033.t1:0.0747931325)78.1_64:0.0716345652,((AVAG_g9731.t1:0.0045463107,(((((AVAG_g49711.t1:0.0791374753,(AVAG_g64526.t1:0.0664648601,AVAG_g69943.t1:0.0000021978)85.2_25:0.0183930462)99.3_81:0.0751050601,AVAG_g66871.t1:0.0044634761)0_23:0.0000020761,((((AVAG_g63549.t1:0.1489720872,(AVAG_g65153.t1:0.0000024202,AVAG_g67699.t1:0.0803504255)6.8_100:0.0055104198)100_99:0.1622165627,AVAG_g71211.t1:0.0000022670)99.6_78:0.0492544152,AVAG_g65248.t1:0.0029115854)99.9_78:0.0605428565,(AVAG_g65943.t1:0.0000022584,AVAG_g66433.t1:0.0000029869)77.7_100:0.0087435709)36.5_75:0.0072691396)99.4_43:0.0318113183,AVAG_g63464.t1:0.0179630464)0_42:0.0000023363,((((AVAG_g65401.t1:0.0043504470,AVAG_g66885.t1:0.0102516178)0_80:0.0000023918,AVAG_g66803.t1:0.0000022777)86_76:0.0042361230,AVAG_g65536.t1:0.0000021978)0_59:0.0000028878,(AVAG_g65693.t1:0.0529343485,AVAG_g65751.t1:0.0180369605)74.8_72:0.0047491451)10.6_69:0.0045255608)87_51:0.0098041537)39.7_75:0.0039828844,AVAG_g43901.t1:0.0524988965)83.5_60:0.0365859759)81.3_59:0.0733263925,AVAG_g54300.t1:0.2923401220)93_100:0.1281928199)92.4_71:0.1285121503,(((AVAG_g45968.t1:0.0683640038,AVAG_g64032.t1:0.1328761377)99.7_100:0.1865368973,(AVAG_g57090.t1:0.1200046952,((((AVAG_g60434.t1:0.0000000000,AVAG_g66074.t1:0.0000000000):0.0000021978,AVAG_g64743.t1:0.0000021978)0_97:0.0000021304,AVAG_g65958.t1:0.0052574554)92.1_100:0.0192530763,AVAG_g65126.t1:0.0257458210)93.5_100:0.0799574445)100_100:0.2702083178)58_63:0.0602751240,((((((AVAG_g52929.t1:0.0023079901,AVAG_g65784.t1:0.0000021978)0_52:0.0012946657,(AVAG_g61629.t1:0.0182898144,AVAG_g79687.t1:0.0000021978)0_26:0.0050178579)77.4_43:0.0043093050,AVAG_g54545.t1:0.0040279070)98.8_94:0.0358804525,AVAG_g66436.t1:0.0079613319)0_96:0.0000025721,AVAG_g67676.t1:0.0000023998)96.1_100:0.0776965712,AVAG_g62384.t1:0.0984239924)99.9_100:0.1726126186)29.8_49:0.0484468221)95.8_94:0.0990413266)85.6_95:0.0809303222,(((((AthenaL2_Av:0.0302068215,(AVAG_g60415.t1:0.0000021978,AVAG_g65705.t1:0.0000021978)0_87:0.0000029353)98.8_100:0.0696536989,((((((((AthenaL3_Av:0.0044138305,(((AVAG_g10752.t1:0.2718060013,AVAG_g64435.t1:0.0573032971)78.2_100:0.0448681722,(AVAG_g66967.t1:0.0000028019,AVAG_g69166.t1:0.0000027754)83.7_100:0.0160796418)99.9_100:0.1047689519,(AVAG_g51231.t1:0.0392588197,(AVAG_g63121.t1:0.0000029216,AVAG_g63346.t1:0.0000021978)81.8_100:0.0079606470)75.3_92:0.0053703146)86.7_93:0.0103726402)48.9_86:0.0150055345,AVAG_g41938.t1:0.0357525609)99.9_100:0.1257144031,((AVAG_g47628.t1:0.1547159279,(((AVAG_g56265.t1:0.0156998668,AVAG_g66157.t1:0.0000021978)0_99:0.0007056996,AVAG_g60526.t1:0.0100108089)94.6_100:0.0342793837,AVAG_g61564.t1:0.0902807715)92.2_99:0.0481000429)96.6_95:0.0478476184,(((AVAG_g57677.t1:0.0584802349,AVAG_g66158.t1:0.0207386395)99.1_100:0.0955496873,((AVAG_g60413.t1:0.0000021978,AVAG_g64160.t1:0.0000028989)94.6_100:0.0351304347,AVAG_g64434.t1:0.0272329405)100_100:0.1675020155)77.3_81:0.0347121217,AVAG_g58625.t1:0.0378074251)85.9_73:0.0350506169)84.9_58:0.0467306572)88.6_84:0.0401285183,AVAG_g61561.t1:0.1375432069)87.7_77:0.0357484858,((AVAG_g29599.t1:0.0808941784,AVAG_g71451.t1:0.0101329659)81.8_100:0.0500394154,AVAG_g59733.t1:0.0000025902)99.7_100:0.0954053844)93.4_66:0.0400359161,(AVAG_g59315.t1:0.0032633749,AVAG_g76163.t1:0.0799830394)91.5_100:0.0244610718)85.9_62:0.0411124451,((AVAG_g19202.t1:0.0000021978,AVAG_g65566.t1:0.0038550405)93.9_100:0.0161928893,AVAG_g25833.t1:0.0534199106)79.8_46:0.0143031579)72.4_41:0.0147577459,(AVAG_g33648.t1:0.1149068707,AVAG_g44751.t1:0.0443295905)99.7_94:0.1182325011)80.1_49:0.0222733063)99_100:0.1270546612,AVAG_g64730.t1:0.0724019241)89.3_100:0.0915372981,AVAG_g60719.t1:0.2384247438)100_100:0.3512185922,((AthenaM_Av:0.1933702233,AVAG_g63067.t1:0.0000029477)92.1_100:0.1187840418,AthenaO_Av:0.4283564216)79.9_100:0.0736746710)100_100:0.4890330639)85.6_80:0.0832456004,(AVAG_g41588.t1:0.0410301599,(AVAG_g63062.t1:0.1370565075,AVAG_g63220.t1:0.1921196464)50.8_61:0.0427701744)100_100:0.6564681269)84_48:0.1022580575)55_78:0.1361396084,AVAG_g55025.t1:1.0293618536)84.3_99:0.3131522023,((Cercyon_Sm:0.7650790565,(((Neptune_Fr:0.9540595165,pseudo_Shark:0.7473010551)99.4_100:0.6778702514,Poseidon_Tn:0.3994159106)81_99:0.1541673328,Penelope_Dv:0.5026509606)73_99:0.1372243085)99.4_100:0.4472850857,(((((Penelope1_Av:0.0192932249,AVAG_g55161.t1:0.0000021381)95.6_100:0.0882825118,((Penelope1a_Av:0.0295419708,AVAG_g60155.t1:0.0000028004)99.2_100:0.0611510490,AVAG_g56442.t1:0.0376040388)90.6_100:0.0862023304)100_100:0.3451713556,(((Penelope2_Av:0.0542626536,AVAG_g61717.t1:0.0000021978)38.2_99:0.0040167989,AVAG_g41622.t1:0.0000027852)99.9_100:0.3400016189,(AVAG_g17548.t1:0.0033046671,AVAG_g55828.t1:0.0824903629)98.9_100:0.2613711809)66.1_99:0.0695872038)93.3_100:0.1232057163,(((Penelope2a_Av:0.0000021978,AVAG_g57867.t1:0.0000021978)100_100:0.4112562189,(AVAG_g60569.t1:0.0055120885,AVAG_g62433.t1:0.0346670929)100_100:0.4670307859)10.4_88:0.1064024519,AVAG_g43421.t1:0.6344025888)41.1_91:0.0969735497)96.7_100:0.1841937398,((((((Penelope3_Av:0.0137974441,AVAG_g56102.t1:0.0050274744)74.4_98:0.0069860852,(AVAG_g9621.t1:0.0000022115,AVAG_g67921.t1:0.0000021978)85.6_100:0.0089969076)94.8_99:0.0506415625,(AVAG_g57868.t1:0.0000026947,AVAG_g58370.t1:0.0000026573)97.3_100:0.0600209150)77.2_100:0.1051376052,((Penelope3a_Av:0.0523135893,AVAG_g63064.t1:0.0048756527)100_100:0.4683505648,(Penelope3b_Av:0.0000021978,AVAG_g5319.t1:0.0000021978)100_100:0.3541895715)36.4_89:0.1417424682)98.7_100:0.2634787711,((((AVAG_g12531.t1:0.0000023175,AVAG_g79714.t1:0.0841736910)99.5_100:0.2520843123,(AVAG_g17876.t1:0.0286949564,AVAG_g62444.t1:0.0228405868)99.2_100:0.2079320370)27.1_81:0.0666203690,(AVAG_g59996.t1:0.1668837695,AVAG_g61225.t1:0.1683126453)96.9_100:0.1797755756)99.5_100:0.3107108414,((AVAG_g58646.t1:0.0000026529,AVAG_g76313.t1:0.0000025835)94.9_100:0.1878701918,AVAG_g66121.t1:0.3576816530)96.8_100:0.2280006581)87.4_98:0.1245017340)54.9_97:0.1065549003,((Penelope5a_Av:0.0507396262,AVAG_g61017.t1:0.0000029382)97.7_100:0.3097396414,AVAG_g7810.t1:0.1758610060)98.7_100:0.3691460406)92.9_100:0.1759265237)90.6_99:0.1887161742)95.3_100:0.3224535689)99.1_100:0.5637596049,((TERT1_Calb:1.3733107550,TERT_Schpo:0.9534627697)86.5_100:0.2972837508,(TERT_Giain:1.8372004271,TERT_Ratno:0.6681625238)85.4_100:0.3194183652)98.5_100:0.5548281908)95_100:0.3873667023,((((((BEL_Drome:0.9441584304,Pao_Bmori:1.0115913119)96.2_100:0.6829183730,Pat_Panre:1.0421351901)74.2_94:0.1485657764,((((((Cer1_Caeel:0.0156666425,Ty3_Caeel:0.0057432212)100_100:0.4425060495,(Gypsy_Drome:0.5216998074,pol_CERV:0.7823422409)84.2_57:0.1994760947)51.5_27:0.0980940117,((((((((((Juno1_Av:0.0000021978,((Juno4_Av:0.0053573720,AVAG_g71151.t1:0.0000021978)0_74:0.0000022806,(AVAG_g60157.t1:0.0000027909,AVAG_g65612.t1:0.0052821928)0_36:0.0000023058)87.3_37:0.0052046919)0_22:0.0000022802,AVAG_g64494.t1:0.0000026788)0_13:0.0000023198,(AVAG_g60162.t1:0.0000000000,AVAG_g65422.t1:0.0000000000):0.0000021978)0_13:0.0000022167,AVAG_g69303.t1:0.0106622911)100_100:0.2327766694,((Juno2_Av:0.0000020215,((AVAG_g18665.t1:0.0000022132,(((AVAG_g20639.t1:0.0215186517,((AVAG_g62892.t1:0.0000027133,AVAG_g74587.t1:0.0125814972)83.7_100:0.0055391160,AVAG_g72334.t1:0.0000021287)86.8_100:0.0122858939)98.3_100:0.0437250759,(((AVAG_g59490.t1:0.0000021978,AVAG_g66945.t1:0.0000029370)0_82:0.0000021548,AVAG_g68937.t1:0.0000021156)86.4_100:0.0103203464,(AVAG_g64373.t1:0.0000023259,AVAG_g66010.t1:0.0000023265)82.4_100:0.0052950980)0_90:0.0000022914)81.6_97:0.0066594184,(AVAG_g60727.t1:0.0000021978,AVAG_g69229.t1:0.0000021978)83.8_100:0.0052836094)0_46:0.0000023770)0_30:0.0000027088,AVAG_g56702.t1:0.0000021978)0_55:0.0000021978)0_55:0.0000028480,AVAG_g75658.t1:0.0000021978)98.7_100:0.1406198754)98_100:0.1740742255,((Juno3_Av:0.0060324698,AVAG_g50766.t1:0.0000020183)93.6_100:0.0435887014,AVAG_g59390.t1:0.0103924209)99.8_100:0.2271311819)91.7_99:0.0774415432,((((((((Vesta1a_Av:0.0105420882,AVAG_g52507.t1:0.0000029874)96.3_100:0.0627789834,((AVAG_g3281.t1:0.0083817321,AVAG_g65139.t1:0.0134162288)0_92:0.0003056455,AVAG_g52022.t1:0.0071924214)97.2_100:0.0720915589)84.9_98:0.0553078190,(Vesta1b_Av:0.0000020916,AVAG_g57513.t1:0.0000029376)98.1_100:0.0754514490)83.7_100:0.0530221935,Vesta_Pr:0.1371233956)59.6_95:0.0679626982,(((Vesta4a_Av:0.0110715023,AVAG_g63749.t1:0.0000029878)98.6_100:0.0944252446,AVAG_g58420.t1:0.0624402985)99_100:0.1278652278,(Vesta4b_Av:0.0000021282,AVAG_g65246.t1:0.0000025509)99.4_100:0.1507694761)99.9_100:0.3127579932)83.3_98:0.0719481342,(((((Vesta2_Av:0.0000021710,AVAG_g54090.t1:0.0000021978)0_36:0.0000029850,AVAG_g15106.t1:0.0000021978)0_66:0.0000023059,(AVAG_g62187.t1:0.0000029142,(AVAG_g63746.t1:0.0054366906,AVAG_g67853.t1:0.0000023921)0_100:0.0054319954)0_86:0.0000023846)100_100:0.1797058935,(Vesta5_Av:0.0078087865,(AVAG_g54562.t1:0.0000026244,AVAG_g54563.t1:0.0000021978)84.3_100:0.0207691718)100_100:0.3221819484)92.6_82:0.1108215799,(((Vesta3_Av:0.0000020239,AVAG_g25238.t1:0.0000021978)82.4_100:0.0112998797,(AVAG_g9883.t1:0.0098175813,AVAG_g69117.t1:0.0409831453)78.7_95:0.0120744725)60.6_94:0.0397443400,AVAG_g13418.t1:0.0484534846)99.9_100:0.2514621459)80.7_80:0.0441011004)100_100:0.2497100404,(Vesta7_Av:0.0000021996,AVAG_g57461.t1:0.0000021978)100_100:0.3941225360)34.7_83:0.0458429408,((Vesta6a_Av:0.0114281069,AVAG_g62677.t1:0.0000023339)100_100:0.2952512753,((Vesta6b_Av:0.0053224896,AVAG_g29538.t1:0.0000020808)99.8_100:0.1720925786,(Vesta6c_Av:0.0069133762,((AVAG_g24320.t1:0.0000024698,AVAG_g56431.t1:0.0052174245)93.3_100:0.0104658609,AVAG_g47955.t1:0.0000026917)60.9_100:0.0035877316)98.4_100:0.1197784974)97.6_100:0.1210500229)95.9_100:0.1350918507)92_99:0.1052740833)94.1_99:0.0705571705,((Juno4a_Av:0.0000028137,(AVAG_g36265.t1:0.0000023948,AVAG_g53965.t1:0.0052196623)56.8_94:0.0113271887)99.8_100:0.1504384865,(Juno4b_Av:0.0000021996,AVAG_g50392.t1:0.0052458299)96.6_100:0.0854236523)99.6_100:0.1465404932)84.3_91:0.0697820003,((((((TelKA1_Av:0.0307936580,(AVAG_g62585.t1:0.0057626914,AVAG_g72405.t1:0.0000029391)0_74:0.0003128927)72.1_95:0.0395401890,(TelKA2_Av:0.0228941599,AVAG_g9368.t1:0.0000023565)100_100:0.1564504178)80_85:0.0442768845,AVAG_g19400.t1:0.1135194375)12.2_85:0.0214791921,(TelKA1a_Av:0.0000024074,((AVAG_g55627.t1:0.0000000000,AVAG_g66680.t1:0.0000000000):0.0000027146,AVAG_g64756.t1:0.0000021978)45.5_100:0.0055577834)97.8_100:0.0733314483)94.9_100:0.0662794119,(((TelKA3a_Av:0.0000029728,AVAG_g57456.t1:0.0000020147)91.8_100:0.0306318584,(TelKA3b_Av:0.0000028819,AVAG_g60149.t1:0.0000027706)76.6_100:0.0075797126)81_100:0.0140128105,(AVAG_g14926.t1:0.0329252947,AVAG_g61393.t1:0.0688406679)92.7_100:0.0352920909)99.7_100:0.1139767545)88.5_100:0.0573642528,(((TelKA4_Av:0.0106887750,AVAG_g27697.t1:0.0097732760)59.6_100:0.0110240995,AVAG_g54680.t1:0.0076147670)86_100:0.0174955928,AVAG_g62434.t1:0.0098924210)100_100:0.3244978826)99.3_100:0.2066862271)91.2_96:0.1007179855,((Tf2_Schpo:0.5539403676,AVAG_g56089.t1:0.3962424744)82.7_98:0.1315518529,Ty3_Yeast:0.3973936076)90.1_41:0.0920023046)84_33:0.0731656307)83.5_80:0.1410065615,(Mdg3_Drome:0.3793706310,Micropia_Drome:0.5133945938)95.1_100:0.2041471344)86.7_94:0.1576115811,((Mag_Av:0.0061981702,AVAG_g55534.t1:0.0221900978)98.8_100:0.2425840166,((AVAG_g59869.t1:0.0000023387,(AVAG_g65135.t1:0.0000026494,AVAG_g65978.t1:0.0000021306)92.2_100:0.0054218025)0_81:0.0000022405,AVAG_g65790.t1:0.0000026822)99.5_100:0.2444826722)100_100:0.4407541358)88.9_99:0.2047547772,(((dpol_DHBV:0.4151506356,dpol_HBV:0.4164933179)100_100:1.4384793370,pol_HTLV2:0.3488113932)89.7_90:0.3286981158,pol_BAEVM:0.4805073894)96.5_90:0.3518052779)96.2_90:0.3237412134)78.3_85:0.1486027604,((Copia_Drome:0.6442419976,Tnt1_Tobac:0.5498519748)100_100:1.8484940370,DIRS1_Dictyo:0.3735779471)63.9_96:0.1480297459)100_100:0.7914700440,(((((((Doc_Drome:0.5211467446,Jockey_Drome:0.4655545260)99.2_100:0.3208237074,(((((((((((((((Hebe1_Av:0.0165586401,AVAG_g67202.t1:0.0000021978)0_89:0.0000021725,AVAG_g65451.t1:0.0000021406)0_85:0.0000026045,(AVAG_g64998.t1:0.0000022882,AVAG_g65405.t1:0.0387782390)99.6_98:0.0573811604)0_75:0.0038115174,AVAG_g65416.t1:0.0000029968)0_22:0.0000013808,AVAG_g65512.t1:0.0074303038)87.7_33:0.0038142674,(((((Hebe7_Av:0.0202781597,Hebe8_Av:0.0000022767)79.5_99:0.0074298666,AVAG_g69049.t1:0.0131003684)0_64:0.0000025394,AVAG_g19231.t1:0.0520535998)0_84:0.0000021639,AVAG_g67552.t1:0.0000021978)0_16:0.0381940575,AVAG_g68192.t1:0.0195834886)0_12:0.0000023363)0_7:0.0000027543,((AVAG_g55891.t1:0.0587467886,AVAG_g68452.t1:0.0195746722)0_82:0.0000023183,AVAG_g66049.t1:0.0000020554)87.6_88:0.0036753519)0_9:0.0000029065,(((((((((Hebe10_Av:0.0153106230,AVAG_g65894.t1:0.0000021978)0_92:0.0000024672,(AVAG_g57464.t1:0.0000020535,AVAG_g66145.t1:0.0000021978)0_75:0.0000026190)98.9_100:0.0186702996,(AVAG_g45982.t1:0.0188826717,((AVAG_g65696.t1:0.0000028116,AVAG_g66994.t1:0.0000021978)51.3_100:0.0086096941,AVAG_g67916.t1:0.0312312907)44.9_99:0.0031151573)0_76:0.0000025308)81.3_96:0.0036805404,AVAG_g67112.t1:0.0087512374)0_71:0.0000028455,(((AVAG_g29204.t1:0.2376867592,AVAG_g67163.t1:0.0000020112)97.6_96:0.0826372114,AVAG_g66144.t1:0.0000026584)0_79:0.0000014741,AVAG_g66367.t1:0.0000021978)0_25:0.0037450779)0_22:0.0000011597,AVAG_g61183.t1:0.0000021978)0_4:0.0000025403,AVAG_g2784.t1:0.0000021978)0_7:0.0000016511,((AVAG_g64890.t1:0.0000023174,AVAG_g66012.t1:0.0102704234)0_79:0.0000029622,AVAG_g69349.t1:0.0181690614)77.2_97:0.0159023878)0_3:0.0000039513,(AVAG_g65947.t1:0.0036985307,AVAG_g69153.t1:0.0152126959)0_3:0.0000020268)100_6:0.0036455873)0_10:0.0000010006,AVAG_g69380.t1:0.0000021978)0_95:0.0039570314,AVAG_g64648.t1:0.0000027779)0_74:0.0000021201,AVAG_g68289.t1:0.0000021051)92.1_98:0.0242675333,(AVAG_g65324.t1:0.0109456142,AVAG_g65391.t1:0.0068310815)95.7_100:0.0326663034)87.1_97:0.0284907905,((AVAG_g55091.t1:0.0000020919,(AVAG_g63891.t1:0.1107781813,AVAG_g67665.t1:0.0000023789)82.6_100:0.0049368528)65.7_99:0.0062111830,AVAG_g66076.t1:0.0159074173)99.9_100:0.1232555480)88.7_95:0.0596340242,(((Hebe2_Av:0.0079161339,(AVAG_g20752.t1:0.3252992335,AVAG_g34967.t1:0.0000027794)84.8_84:0.0285322507)96.1_83:0.0324581782,(AVAG_g62267.t1:0.0000021978,(AVAG_g64039.t1:0.0047539922,AVAG_g65937.t1:0.0271898122)0_98:0.0052124525)0_49:0.0000020498)85.3_94:0.0092757171,AVAG_g65760.t1:0.0000022454)90.8_99:0.0578836259)92.2_95:0.1165254815,AVAG_g65147.t1:0.3708716975)98.7_100:0.3609062396)60.3_96:0.0750617878,((((((Soliton1_Av:0.0335628015,AVAG_g26894.t1:0.0000029735)98.9_100:0.2429324638,AVAG_g47218.t1:0.3958431516)98.7_100:0.2455337819,AVAG_g4520.t1:0.8055744458)87.4_100:0.1236264741,(((Soliton7_Av:0.1697316921,AVAG_g57502.t1:0.1277093090)70_100:0.1224293560,(((((Soliton8_Av:0.0861485014,AVAG_g63136.t1:0.0035224551)72.9_100:0.0058738623,AVAG_g61316.t1:0.0347282385)91.3_100:0.0462389960,(AVAG_g53836.t1:0.0551013046,AVAG_g62548.t1:0.0226005194)99.6_100:0.3046795827)97.4_100:0.1044165125,(((Soliton9a_Av:0.0199309018,AVAG_g65443.t1:0.0000027030)86_100:0.0038904461,AVAG_g49413.t1:0.0000026046)99.9_100:0.1000222298,(Soliton9b_Av:0.0103901819,(((AVAG_g27752.t1:0.0062200757,AVAG_g56912.t1:0.0062676559)73.7_100:0.0056033273,AVAG_g61441.t1:0.0315900412)0_98:0.0009444786,AVAG_g66313.t1:0.0000025274)69.7_99:0.0084228012)94.1_99:0.0593930684)99_100:0.0825260331)86.7_100:0.0499196126,AVAG_g67771.t1:0.0922540677)98.1_100:0.1113006389)60.5_100:0.0661143753,((AVAG_g28874.t1:0.0354670080,(AVAG_g62440.t1:0.0889138038,(AVAG_g65402.t1:0.0415965622,AVAG_g66494.t1:0.0778751448)55.5_100:0.0084865681)77.8_100:0.0172094690)99.6_100:0.1549075417,AVAG_g51213.t1:0.0183011135)94.3_100:0.1265948660)100_100:0.3828625016)87.8_100:0.0907079016,(Soliton2_Av:0.2443060382,((Soliton3_Av:0.1762339752,Soliton4_Av:0.2964951230)63.6_99:0.0494996112,Soliton5_Av:0.3477191933)39.7_99:0.0783576204)100_100:0.3922731814)52.3_100:0.0847522493,(((((Soliton6_Av:0.0057806813,AVAG_g59699.t1:0.0054373478)97.2_100:0.0616052537,AVAG_g61718.t1:0.0983296275)97.2_100:0.1040307282,(Soliton6a_Av:0.1446579886,AVAG_g62443.t1:0.3517697066)80.4_89:0.0372073759)71.5_89:0.0795025136,Soliton6b_Av:0.1829755616)93.8_98:0.1802460032,AVAG_g53423.t1:0.1707004041)99.5_100:0.3901977541)100_100:0.4841359275)89.8_97:0.1337110040,(I_Drote:0.9079149580,(Maui_Takru:0.8107854802,TRS1_Trybr:0.6451744342)77_99:0.1026726013)59.6_88:0.1056328606)24.6_45:0.0624676467,Tad1_Neuro:0.7984708587)79.1_90:0.1252946714,(Lian_Aedae:0.7592102198,(SART1_Bommo:0.7714359518,TRAS1_Bommo:0.7560332701)37.8_99:0.0935313074)84.5_100:0.1024439664)92.5_90:0.1733773196,(((((DRE_Dictyo:0.6641076619,Zepp_Chlvu:0.8810315256)83.8_98:0.2015081036,(Ta11_Arath:1.0266443316,(((Tx1_Av:0.0000021996,AVAG_g2881.t1:0.0000025535)0_87:0.0000029735,(AVAG_g36117.t1:0.0076321387,AVAG_g65487.t1:0.0000025117)93.8_100:0.0130587240)57.1_99:0.0421750881,AVAG_g2880.t1:0.1630460804)100_100:0.5607408264)55.7_48:0.1144816615)75.7_50:0.1076398734,(LINE1_Human:0.1811713503,LINE1_Wolf:0.1351300926)100_100:0.5656960054)97.4_100:0.2564253514,((RTE1_Av:0.4543090586,(((((RTE2_Av:0.0068652892,AVAG_g49878.t1:0.0177412800)0_96:0.0006854987,AVAG_g52190.t1:0.0435663657)99.1_99:0.1483173696,AVAG_g37413.t1:0.1427837237)69.8_97:0.0632757358,AVAG_g18271.t1:0.1333102253)100_100:0.5721428195,((RTE3_Av:0.0062507945,AVAG_g61617.t1:0.0386520680)100_100:0.6012899214,(((RTE_BovB_Av:0.0086271667,AVAG_g64178.t1:0.0293027433)39.7_96:0.0195847097,AVAG_g45942.t1:0.1936130395)91.7_100:0.1137598140,((AVAG_g44946.t1:0.0157343024,AVAG_g68313.t1:0.0135647233)0_72:0.0000028961,AVAG_g61761.t1:0.0273929663)94.6_100:0.1496716614)97.5_100:0.2602602034)82.3_98:0.1131874222)17.4_62:0.1134200413)73.2_96:0.1896173326,((RTE4_Av:0.0112399102,AVAG_g61434.t1:0.0226712152)29.5_100:0.0201324031,AVAG_g63929.t1:0.0100951681)100_100:0.5240207754)98.4_100:0.2776193736)82.2_90:0.1131436405,((NeSL_Caeel:0.6055543383,(R4_Av:0.0304907069,AVAG_g64038.t1:0.0000024778)100_100:1.0661784360)82.6_97:0.2007339853,((R1_Dromr:0.2358119125,R2_Drome:0.0917356030)100_100:0.4763194374,(((R9_4_Av:0.0262570707,(AVAG_g65664.t1:0.0000021978,AVAG_g67159.t1:0.0000021978)59.3_100:0.0014942057)82.4_99:0.0205001320,(R9_Av:0.0000021756,AVAG_g65133.t1:0.0035907753)0_71:0.0000028800)99.1_100:0.2814945879,(R9a_Av:0.0143727893,(AVAG_g58290.t1:0.0000021978,AVAG_g64037.t1:0.0000021978)0_98:0.0029969807)98.9_100:0.2579802926)99.8_100:0.4269820299)99.3_100:0.3535202774)85.8_95:0.1344054435)93.4_96:0.1743945412)95.6_98:0.2351261906)0_46:0.0171097330,(((CRE1_Crifa:0.4022570829,(CZAR_Tcruzi:0.3017188405,SLACS_Trybg:0.2144838069)99.8_100:0.3815647983)43.4_60:0.2573657539,CRE2_Crifa:0.3019813628)99.8_100:0.8724982650,GilM_Giain:1.1470253242)87.1_88:0.2765885440)94.8_99:0.2762527068)88.2_100:0.2485676321,(((EC67_Ecoli:0.6228796581,EC86_Ecoli:0.6638634599)71.9_100:0.2306978183,MX65_Myxxa:0.6028360722)84.5_100:0.2280809060,EC107_Ecoli:0.6524682329)99.8_100:0.8063520521)94.2_100:0.3524949521,orf2_Calot:0.6228452327)42.9_44:0.3611421824,((COI1_Podan:0.2864681198,YM40_Marpo:0.3337297884)92.6_94:0.1630305245,LtrA_Lacla:0.4096291365)86.1_91:0.1204589013)0_4:0.0738469445,COB3_Marpo:0.6983094214);
