# Supplementary material for: Evolutionary dynamics of transposable elements in bdelloid rotifers
Source: eLife. 2021 Feb 5;10:e63194. doi: 10.7554/eLife.63194 (PMC7943196; doi:10.7554/eLife.63194)
Supplement: Figure 5—source data 1. [file elife-63194-fig5-data1.zip › Figure 5--source data 1. Reverse transcriptase alignments and phylogenies/Rs_AK11.hmmalign.clustal.treefile]

(AI1M_Yeast:0.5360972547,((((((((((((Athena_Av:0.9081697435,(Rs_AK11_g30338.t1:0.0000029142,Rs_AK11_g31791.t1:0.0000023085)93.5_100:0.1298439342)58.8_84:0.0408913695,(Rs_AK11_g22982.t1:0.0241700071,Rs_AK11_g28489.t1:0.0808126238)81.9_100:0.0335255072)99.9_100:0.2468489948,(((((((((((((((Rs_AK11_g4859.t1:0.2494339300,Rs_AK11_g25854.t1:0.1963449389)82.5_98:0.0768912476,Rs_AK11_g35333.t1:0.0000027132)84_84:0.0360356342,(((((Rs_AK11_g10569.t1:0.0000024553,Rs_AK11_g37018.t1:0.0000025024)72.2_75:0.0511649888,Rs_AK11_g39576.t1:0.0282634483)51.2_80:0.0161469580,(Rs_AK11_g27161.t1:0.0080675569,Rs_AK11_g38459.t1:0.0649510585)76.4_99:0.0134488665)0_65:0.0000024890,Rs_AK11_g22149.t1:0.0392047121)0_59:0.0000020334,(Rs_AK11_g25851.t1:0.0565941424,Rs_AK11_g40438.t1:0.0526291363)99.7_100:0.1704589476)72.6_74:0.0124123933)87_89:0.0282432672,Rs_AK11_g30041.t1:0.0134893764)0_80:0.0000024252,Rs_AK11_g34634.t1:0.0110278245)0_85:0.0183698080,Rs_AK11_g20342.t1:0.1531225486)74.7_29:0.0105887561,(Rs_AK11_g22812.t1:0.0983261619,Rs_AK11_g25918.t1:0.0988975928)0_69:0.0000022021)0_11:0.0000027589,(Rs_AK11_g25536.t1:0.0310210246,(Rs_AK11_g25537.t1:0.0506210505,((Rs_AK11_g26987.t1:0.0084339188,Rs_AK11_g30689.t1:0.0000021841)70.7_100:0.0099884993,Rs_AK11_g32848.t1:0.0125809540)0_92:0.0026303564)73.5_98:0.0152456811)62.5_46:0.0030782908)68.5_77:0.0534823493,Rs_AK11_g29129.t1:0.1281295155)94.4_97:0.0431015025,(Rs_AK11_g21882.t1:0.0529494995,Rs_AK11_g31594.t1:0.1398431779)78.5_98:0.0272232506)71.7_96:0.0130132192,(Rs_AK11_g15841.t1:0.1824740446,Rs_AK11_g27843.t1:0.2761421391)90.1_100:0.0676396751)98.5_99:0.1118329299,((Rs_AK11_g20013.t1:0.2135596506,Rs_AK11_g37681.t1:0.1249718923)83_100:0.0705742745,Rs_AK11_g23260.t1:0.1787671955)100_100:0.2888591171)43_96:0.0881309066,Rs_AK11_g22898.t1:0.3061935756)68.5_88:0.0238605863,(((((((Rs_AK11_g14334.t1:0.0210447946,(Rs_AK11_g22213.t1:0.0490803441,Rs_AK11_g30144.t1:0.0249380922)0_94:0.0000021205)0_95:0.0000028205,Rs_AK11_g38804.t1:0.1773078706)14.2_99:0.0044593976,Rs_AK11_g21405.t1:0.0616577103)85.9_90:0.0146413868,(((Rs_AK11_g26680.t1:0.0298894641,((((Rs_AK11_g30454.t1:0.0638941281,Rs_AK11_g40599.t1:0.0127018124)24.6_93:0.0116229489,Rs_AK11_g43255.t1:0.0000026593)85.3_95:0.0093960364,Rs_AK11_g39458.t1:0.0000021321)0_90:0.0000028237,Rs_AK11_g33271.t1:0.0000022127)0_93:0.0090882541)86.8_96:0.0093886000,Rs_AK11_g33606.t1:0.0125671404)0_91:0.0010970206,Rs_AK11_g37634.t1:0.1947064905)0_88:0.0034171631)100_100:0.1533684565,(Rs_AK11_g24827.t1:0.0626179902,Rs_AK11_g33226.t1:0.0189568517)98.7_100:0.0902861961)64.7_99:0.0329600866,((Rs_AK11_g27731.t1:0.0284621905,Rs_AK11_g29557.t1:0.0068223909)92.1_100:0.0327894505,(Rs_AK11_g31455.t1:0.0041669052,Rs_AK11_g31681.t1:0.0042087050)95.8_100:0.0321076707)100_100:0.1113827015)89.6_100:0.0614553683,((((((((Rs_AK11_g14859.t1:0.0445985894,(Rs_AK11_g24648.t1:0.1255900082,(Rs_AK11_g33133.t1:0.0088982730,Rs_AK11_g33301.t1:0.2360066724)50.6_96:0.0145562835)84_95:0.0229828431)75.4_83:0.0115531683,(((((((Rs_AK11_g19402.t1:0.0169503462,Rs_AK11_g29389.t1:0.0324229750)72.1_100:0.0042087464,(Rs_AK11_g28424.t1:0.0000022127,Rs_AK11_g30211.t1:0.0044178474)0_62:0.0000014074)74.9_68:0.0041890282,Rs_AK11_g39243.t1:0.0213984409)0_86:0.0041564182,Rs_AK11_g40967.t1:0.0000022127)0_31:0.0001193122,Rs_AK11_g31494.t1:0.0000022127)0_27:0.0000029635,Rs_AK11_g47675.t1:0.0000022127)68.4_60:0.0060141567,Rs_AK11_g33984.t1:0.0066675042)57.8_92:0.0065007781)80.2_89:0.0174447366,Rs_AK11_g31462.t1:0.0449207738)77.1_33:0.0174918160,Rs_AK11_g41686.t1:0.0000022127)0_24:0.0000028732,Rs_AK11_g25294.t1:0.0085923481)0_21:0.0000021611,Rs_AK11_g24265.t1:0.0000022127)85.1_34:0.0305417761,((Rs_AK11_g15843.t1:0.0813442732,Rs_AK11_g25406.t1:0.0328985402)65.3_99:0.0158148831,(Rs_AK11_g30005.t1:0.2898816994,(Rs_AK11_g36846.t1:0.0000029532,(Rs_AK11_g41573.t1:0.0092106759,Rs_AK11_g42376.t1:0.0583810176)0_24:0.0000023421)0_38:0.0000024200)94.1_96:0.0528108746)99.9_99:0.1416880634)13.5_31:0.0175835534,(Rs_AK11_g18832.t1:0.6339207098,((Rs_AK11_g28799.t1:0.0769174295,Rs_AK11_g40218.t1:0.0717239969)0_29:0.0105134060,Rs_AK11_g31424.t1:0.1126674882)69.5_74:0.0849119527)94.8_97:0.2603842546)95.1_100:0.0910997906)100_100:0.3117868525)89.4_89:0.0697658215,((Rs_AK11_g8095.t1:0.0456896449,((((Rs_AK11_g11846.t1:0.0211148656,(Rs_AK11_g26374.t1:0.0880081056,Rs_AK11_g34727.t1:0.0134476868)93.3_100:0.0261937775)78.4_100:0.0077333670,Rs_AK11_g24987.t1:0.1565025844)75_90:0.0089753289,Rs_AK11_g33132.t1:0.0000022127)75.7_90:0.0108516645,Rs_AK11_g28834.t1:0.0497968462)75.9_98:0.0410986859)71.3_93:0.0890649919,Rs_AK11_g19580.t1:0.3173475514)100_100:0.2641142675)98.1_100:0.1461225524)87.2_99:0.1337562440,(((((Athena_Hc:0.1919714058,Athena_Pr:0.1742654256)97.5_100:0.2454335723,((Rs_AK11_g30767.t1:0.0481155254,Rs_AK11_g31585.t1:0.0000021072)57.6_99:0.0817985966,Rs_AK11_g43401.t1:0.0000029000)59.6_92:0.0473670541)95.5_100:0.1849209672,(Rs_AK11_g26416.t1:0.0308463371,(Rs_AK11_g29797.t1:0.1105077445,Rs_AK11_g43012.t1:0.0000021700)78.1_100:0.0705936861)91.7_100:0.1637885238)85.9_100:0.0895340100,(Rs_AK11_g1716.t1:0.3050751591,((((((((Rs_AK11_g10714.t1:0.0304300228,Rs_AK11_g37217.t1:0.0232844604)0_33:0.0093362252,(Rs_AK11_g25899.t1:0.0247812512,Rs_AK11_g32683.t1:0.0126704492)85_90:0.0504078352)89.5_94:0.0482449392,Rs_AK11_g26823.t1:0.0611824971)96.9_99:0.1331716784,Rs_AK11_g24694.t1:0.2306961485)99.9_100:0.2588698129,Rs_AK11_g22265.t1:0.2999183448)30.3_83:0.0362765814,(Rs_AK11_g24181.t1:0.0000021088,Rs_AK11_g45606.t1:0.0000028060)98.7_100:0.3674121493)92.3_92:0.0895134975,Rs_AK11_g15933.t1:0.3391565142)56.3_63:0.1237954619,((Rs_AK11_g21409.t1:0.4673766824,Rs_AK11_g22913.t1:0.1197090058)93.8_100:0.1466803605,(Rs_AK11_g29096.t1:0.0971977334,Rs_AK11_g29101.t1:0.1175395614)100_100:0.3429881874)93.2_100:0.1188621171)89.2_71:0.0605079912)98.8_100:0.1558809878)92.5_99:0.1146902357,((((((AthenaL2_Av:0.2308821180,(AthenaL3_Av:0.1427952923,(((((Rs_AK11_g5789.t1:0.0359681276,(((Rs_AK11_g25295.t1:0.0142187052,Rs_AK11_g31086.t1:0.1131627825)88.7_100:0.0412252170,Rs_AK11_g29609.t1:0.0330123952)68.7_100:0.0022565994,Rs_AK11_g31301.t1:0.0830846274)100_100:0.1084993542)32.7_90:0.0097395697,((Rs_AK11_g19589.t1:0.0294276127,Rs_AK11_g41028.t1:0.1069888931)87.7_91:0.0371367023,Rs_AK11_g39849.t1:0.0734526548)79.4_88:0.0298240180)87.8_91:0.0303227666,Rs_AK11_g33717.t1:0.0204217057)90.9_92:0.0188982762,Rs_AK11_g23125.t1:0.0000022914)71.8_92:0.0100754034,(Rs_AK11_g12463.t1:0.1234231881,((Rs_AK11_g17740.t1:0.1569726967,((Rs_AK11_g23612.t1:0.0916212444,Rs_AK11_g28414.t1:0.1405365610)55.7_86:0.0201359319,Rs_AK11_g26975.t1:0.0637860224)84.1_95:0.0205487938)67.6_94:0.0504610719,Rs_AK11_g24466.t1:0.1924949244)67.3_96:0.0249108443)82.9_93:0.0511234635)98.5_94:0.0911946569)88.4_93:0.0829539454)0_46:0.0094003592,((Rs_AK11_g15741.t1:0.1737134306,Rs_AK11_g20473.t1:0.0102482315)78.1_98:0.0348235219,(Rs_AK11_g27651.t1:0.0453487844,Rs_AK11_g36495.t1:0.3436370067)76.1_97:0.0381847255)93.3_97:0.0676578865)98.8_96:0.1047781287,(((Rs_AK11_g9230.t1:0.1362438421,Rs_AK11_g27515.t1:0.0368708436)96.6_100:0.0907625145,Rs_AK11_g39928.t1:0.1677963321)65.7_81:0.0160128926,((Rs_AK11_g30763.t1:0.0301915062,Rs_AK11_g41364.t1:0.0000022127)0_77:0.0000024564,Rs_AK11_g40843.t1:0.0000022127)0_82:0.0000021623)99.9_100:0.1850028150)86.4_88:0.0656860963,(((((Rs_AK11_g6037.t1:0.0288608908,Rs_AK11_g31860.t1:0.0322964281)81.7_100:0.0195303903,Rs_AK11_g22753.t1:0.1258998673)98.5_100:0.0955529771,(Rs_AK11_g27598.t1:0.1384378227,Rs_AK11_g35431.t1:0.0000027748)91.9_99:0.0736161682)64.2_78:0.0098318907,Rs_AK11_g23747.t1:0.2997743627)22.3_74:0.0125198228,Rs_AK11_g38218.t1:0.0751353051)98.3_94:0.1162576970)98.6_100:0.2098364825,((((AthenaM_Av:0.3812098272,Rs_AK11_g26370.t1:0.1109261291)67_71:0.0283339718,Rs_AK11_g16892.t1:0.0749849093)95.3_71:0.1016643521,Rs_AK11_g39214.t1:0.0287924046)99.6_100:0.2852576429,AthenaO_Av:0.3648737127)98.2_100:0.2210994766)100_100:0.3856120926,(((Rs_AK11_g21467.t1:0.1715127884,Rs_AK11_g24106.t1:0.1710426235)29_99:0.0568115521,(Rs_AK11_g22811.t1:0.0784500201,(Rs_AK11_g26734.t1:0.1360798199,Rs_AK11_g37049.t1:0.0025974028)93.8_100:0.0998073290)96.3_100:0.1128788868)96.5_100:0.1445665340,(Rs_AK11_g28562.t1:0.1455739561,Rs_AK11_g31341.t1:0.0732745640)62.2_98:0.0183230814)100_100:0.5883495412)89.6_68:0.1063356940)77.4_66:0.0833777550)95.1_97:0.1524908935,(Rs_AK11_g1707.t1:0.6877734699,Rs_AK11_g34408.t1:0.5309593148)97.5_100:0.2930647051)11.5_15:0.1022539767,(Rs_AK11_g12719.t1:0.7280360136,(Rs_AK11_g37299.t1:0.0093962934,Rs_AK11_g38816.t1:0.0000020586)100_100:0.7440147360)88.8_100:0.2377712166)91.3_100:0.1731246710,((((Cercyon_Sm:0.7339631053,(((Neptune_Fr:1.0548415142,pseudo_Shark:0.8165462802)99.6_100:0.7388768409,Poseidon_Tn:0.3900748328)86.6_100:0.2107300547,Penelope_Dv:0.5599075736)90.3_100:0.2184917279)99.8_100:0.5232890196,(((((Penelope1_Av:0.1108600766,(Penelope1a_Av:0.1234755655,Rs_AK11_g27659.t1:0.3295388679)90.9_99:0.0688910581)24.5_97:0.0381806636,Rs_AK11_g33285.t1:0.2181016849)99.9_100:0.2554196000,(((Penelope2_Av:0.2117243280,(Rs_AK11_g29651.t1:0.5234927646,Rs_AK11_g30378.t1:0.3609190346)78.9_100:0.0925367537)98.3_100:0.2377841933,(Rs_AK11_g17282.t1:0.3390867584,(Rs_AK11_g24108.t1:0.0584116807,Rs_AK11_g28933.t1:0.0626368564)97.8_100:0.1782375907)90.9_96:0.1117608693)54.8_94:0.0998953500,Rs_AK11_g21716.t1:0.4058423270)82.5_100:0.1091590112)94.5_100:0.1959321117,(Penelope2a_Av:0.2809881479,Rs_AK11_g20970.t1:0.5667569606)97_100:0.2796118715)91.3_92:0.1625979376,((((((Penelope3_Av:0.1537491112,(Penelope3b_Av:0.3710407366,Rs_AK11_g26887.t1:0.1441163264)99.1_100:0.1986694459)97.6_100:0.1915651159,Penelope3a_Av:0.6075393477)72.4_100:0.0744276788,((((Penelope5a_Av:0.4268719971,Rs_AK11_g30607.t1:0.1355209567)89.2_100:0.1216599891,(Rs_AK11_g29350.t1:0.1938590460,(Rs_AK11_g29548.t1:0.0604381216,Rs_AK11_g31851.t1:0.0045778708)93.2_99:0.0902111654)98.2_99:0.1604291221)61.1_98:0.1266152915,(((Rs_AK11_g27154.t1:0.0145324775,((Rs_AK11_g38780.t1:0.0000028282,Rs_AK11_g39236.t1:0.0000026588)93.2_100:0.0871062193,Rs_AK11_g40207.t1:0.0139446312)78.9_100:0.0192388579)0_92:0.0000029227,Rs_AK11_g29002.t1:0.0283423415)0_91:0.0058815040,Rs_AK11_g30319.t1:0.0423096665)72.3_100:0.0799775244)99.4_100:0.2942422830,Rs_AK11_g27846.t1:0.2749090049)22.2_93:0.0655269152)97.2_100:0.1901151209,(((Rs_AK11_g16814.t1:0.5499496972,Rs_AK11_g26819.t1:0.0717320211)92.4_100:0.1396821118,(Rs_AK11_g25801.t1:0.0090462663,Rs_AK11_g31042.t1:0.0244210099)100_100:0.3632072605)61.4_100:0.0407676599,Rs_AK11_g22382.t1:0.2235217554)98_100:0.2605569766)40.6_68:0.1066819699,Rs_AK11_g30269.t1:0.5478531818)95.6_100:0.1958432756,Rs_AK11_g33534.t1:0.7082359854)5.3_51:0.0549710889)95.2_95:0.2418454921)86.5_100:0.1141804191,(((Rs_AK11_g6378.t1:0.0891709540,Rs_AK11_g30863.t1:0.2868507163)91.1_100:0.0672198854,Rs_AK11_g38420.t1:0.0233590044)94.9_100:0.2926790615,Rs_AK11_g30463.t1:0.6249735112)100_100:0.5826294723)94.9_100:0.2876198558,Rs_AK11_g21332.t1:1.0231116066)0_8:0.0383345697)99.1_100:0.4517709274,((TERT1_Calb:1.3258538014,TERT_Schpo:1.0242777972)86.5_100:0.3328458522,(TERT_Giain:1.9973505527,TERT_Ratno:0.7379524967)86.7_100:0.3793221585)99_100:0.6975810613)95.6_100:0.3572598216,(((((((BEL_Drome:1.0333179674,Pao_Bmori:1.0540521548)96.1_100:0.7342273399,Pat_Panre:1.1223706876)80.4_97:0.1796206126,((((((Cer1_Caeel:0.0026502851,Ty3_Caeel:0.0207841514)99.8_100:0.4364386318,pol_CERV:0.8672191597)93.8_60:0.1761237676,(((Gypsy_Drome:0.6787547215,Ty3_Yeast:0.3383539763)68.2_58:0.0973614225,(Tf2_Schpo:0.5974279323,Rs_AK11_g23028.t1:0.5463100960)90.5_99:0.1620786351)88.8_59:0.0915126788,(((((((((((Juno1_Av:0.0000022127,Juno4_Av:0.0122385994)88.6_100:0.0450638062,((Rs_AK11_g30097.t1:0.0155579080,(((Rs_AK11_g30635.t1:0.0000024342,Rs_AK11_g49283.t1:0.0000022718)82.9_100:0.0106180278,((Rs_AK11_g33191.t1:0.0097436511,(Rs_AK11_g40175.t1:0.0000022711,Rs_AK11_g46207.t1:0.0141976713)91.5_100:0.0257822249)89_100:0.0196605022,Rs_AK11_g34065.t1:0.0057313524)86.3_100:0.0125742636)82.8_99:0.0172704038,Rs_AK11_g38535.t1:0.0000027037)0_65:0.0000020642)80.3_98:0.0192422909,((Rs_AK11_g31858.t1:0.0132922183,Rs_AK11_g41716.t1:0.0532175472)0_64:0.0000025633,Rs_AK11_g33426.t1:0.0307226510)94.5_100:0.0517114842)11.3_48:0.0272752707)97.7_100:0.1204192534,Rs_AK11_g24854.t1:0.2946613424)83.3_97:0.0393096692,Rs_AK11_g27824.t1:0.1948939262)91.6_97:0.0689344510,((((Rs_AK11_g9104.t1:0.1472805484,Rs_AK11_g33154.t1:0.0406438781)71.2_76:0.0093116734,Rs_AK11_g26486.t1:0.0086206527)87.1_58:0.0113730619,((Rs_AK11_g26962.t1:0.0225986269,(Rs_AK11_g29166.t1:0.0251512655,(Rs_AK11_g29706.t1:0.0000023351,Rs_AK11_g41531.t1:0.0000021604)93.9_100:0.0261675019)94.7_100:0.0267035562)74.4_56:0.0054692392,(Rs_AK11_g29531.t1:0.0325639718,Rs_AK11_g30565.t1:0.0000023776)42.3_89:0.0066618546)0_42:0.0000028473)69.8_75:0.0075892106,(Rs_AK11_g31754.t1:0.0000022127,(Rs_AK11_g38187.t1:0.0000020729,Rs_AK11_g42728.t1:0.0111250162)0_73:0.0000029162)93.6_100:0.0400038596)99.7_100:0.1653931536)20.4_84:0.0723357527,((Juno2_Av:0.0598696022,(((Rs_AK11_g17499.t1:0.0056953287,Rs_AK11_g26698.t1:0.0000020596)76.1_100:0.0109733312,(Rs_AK11_g34214.t1:0.0561948597,Rs_AK11_g37395.t1:0.0000025707)79.9_98:0.0295724905)27.6_97:0.0214230663,Rs_AK11_g49552.t1:0.0156087811)0_73:0.0000021945)63.9_96:0.0108202262,((((Rs_AK11_g21306.t1:0.0131628376,Rs_AK11_g40427.t1:0.0000022127)0_26:0.0000021984,(Rs_AK11_g24294.t1:0.0000027864,Rs_AK11_g46707.t1:0.0000022145)52.7_95:0.0324125287)0_16:0.0000020315,Rs_AK11_g41008.t1:0.0252305621)70.1_64:0.0084780227,Rs_AK11_g35705.t1:0.0102539930)89_99:0.0277494855)97.4_100:0.1239575757)98.4_100:0.1653345034,(Juno3_Av:0.0648054831,Rs_AK11_g21325.t1:0.0740614254)100_100:0.2515172930)97.4_100:0.1436415893,((Rs_AK11_g2527.t1:0.0000023380,Rs_AK11_g29103.t1:0.0450302282)91.4_100:0.0615947821,((Rs_AK11_g10923.t1:0.1274172383,Rs_AK11_g31531.t1:0.1198976085)88.1_100:0.0344623666,Rs_AK11_g23683.t1:0.1062412155)39.3_97:0.0180291865)100_100:0.3004537904)76.7_98:0.0420196267,((((((((((Vesta1a_Av:0.1087497802,Vesta_Pr:0.1791545263)60.6_82:0.0399204006,Vesta1b_Av:0.0758379779)91.3_90:0.0534610074,(Rs_AK11_g28522.t1:0.0878443116,Rs_AK11_g29991.t1:0.0541850882)45.9_96:0.0376549755)73.9_82:0.0121275866,((Rs_AK11_g25720.t1:0.0852084563,(Rs_AK11_g30142.t1:0.0134801930,Rs_AK11_g34367.t1:0.0064668990)98.9_100:0.0771270386)98.4_100:0.0889834946,Rs_AK11_g25916.t1:0.0528119193)95.7_100:0.0597107113)88.7_87:0.0581864466,((Vesta4a_Av:0.1448104899,(((Rs_AK11_g29151.t1:0.0462079251,Rs_AK11_g32162.t1:0.0175620011)88_100:0.0169588930,Rs_AK11_g29931.t1:0.0000024765)95.5_100:0.0714984884,Rs_AK11_g30296.t1:0.1128190482)91.4_100:0.0800441597)93.5_100:0.1006840098,Vesta4b_Av:0.1733995122)100_100:0.3780877951)30.5_80:0.0176605189,Rs_AK11_g20655.t1:0.2174166499)94.9_99:0.0798360076,(((((Vesta2_Av:0.1247672603,Rs_AK11_g34364.t1:0.1193493688)89.2_98:0.0405540466,(Rs_AK11_g8131.t1:0.0832405041,(Rs_AK11_g26022.t1:0.1155361040,(Rs_AK11_g27114.t1:0.0000022470,(Rs_AK11_g30705.t1:0.0088443532,(Rs_AK11_g34834.t1:0.0000026284,Rs_AK11_g43215.t1:0.0000021518)89.9_99:0.0209236178)30.8_81:0.0091204138)83.6_99:0.0210099071)37.3_99:0.0241978180)73.6_98:0.0145950147)75.5_98:0.0216252338,(Rs_AK11_g33481.t1:0.0252721719,Rs_AK11_g38860.t1:0.0000020266)99.8_100:0.1442057120)99.4_100:0.1347207131,(((((Vesta5_Av:0.0384654345,(Rs_AK11_g29597.t1:0.0147958858,Rs_AK11_g33817.t1:0.0000021879)81.8_100:0.0254673062)99.6_100:0.1268212626,Rs_AK11_g28656.t1:0.0712630104)78.7_90:0.0184086834,(Rs_AK11_g25504.t1:0.0230209327,Rs_AK11_g25622.t1:0.0113260542)98.6_100:0.0639448928)93.7_89:0.0401342762,Rs_AK11_g33214.t1:0.0451276490)77.8_86:0.0183243664,Rs_AK11_g25070.t1:0.0988231279)100_100:0.2197126116)87.5_89:0.0946580582,(Vesta3_Av:0.0818416993,((Rs_AK11_g25167.t1:0.0530947941,Rs_AK11_g41167.t1:0.0000026167)31.1_100:0.0334296745,Rs_AK11_g41315.t1:0.0334902982)98_100:0.1765460353)99.7_100:0.2116922294)14.1_70:0.0315947177)99.7_100:0.2024189479,((Rs_AK11_g20741.t1:0.1321285760,Rs_AK11_g32131.t1:0.2299345885)82.1_100:0.0959863721,Rs_AK11_g26240.t1:0.3090513623)88.3_84:0.1045651571)73.8_83:0.0533742600,Rs_AK11_g26238.t1:0.3490297427)81.5_83:0.0441286932,(((Vesta6a_Av:0.1899420605,(Rs_AK11_g34770.t1:0.0393381291,Rs_AK11_g42078.t1:0.0000022454)96.4_100:0.1227640040)99.8_100:0.1968054893,((((Vesta6b_Av:0.0542997902,Rs_AK11_g33006.t1:0.1235217581)0_99:0.0115244620,Rs_AK11_g20586.t1:0.3152168417)94_100:0.0998411679,((Vesta6c_Av:0.0648767209,Rs_AK11_g31941.t1:0.0667260606)89.9_100:0.0882342161,Rs_AK11_g32893.t1:0.1497519633)35.2_97:0.0536937597)95.3_100:0.0956825276,((Rs_AK11_g21389.t1:0.0000026909,(Rs_AK11_g34750.t1:0.2229042181,Rs_AK11_g38313.t1:0.0390140801)0_70:0.0000028913)97.3_100:0.0900017599,(((Rs_AK11_g21605.t1:0.0640202636,Rs_AK11_g31780.t1:0.0000029053)82.3_99:0.0338191066,(Rs_AK11_g30395.t1:0.0000029360,(Rs_AK11_g46425.t1:0.0132469652,Rs_AK11_g49116.t1:0.0000023243)0_84:0.0000025806)93.7_100:0.0233177527)0_75:0.0000021060,(Rs_AK11_g32077.t1:0.0000022145,Rs_AK11_g50196.t1:0.0000022127)92.1_100:0.0336384168)52.5_94:0.0381754230)99.9_100:0.1802696840)33.5_98:0.0399132819)97.9_100:0.1230515305,(Vesta7_Av:0.2006014790,((Rs_AK11_g4856.t1:0.0066368908,Rs_AK11_g15643.t1:0.1653587901)73.2_100:0.0075172992,(Rs_AK11_g28502.t1:0.0000024071,Rs_AK11_g43729.t1:0.0000029952)81.7_100:0.0150565076)97.9_100:0.1228619580)99.7_100:0.1931664481)81.3_100:0.0421571665)97.5_100:0.1540504631)93.1_98:0.0678833084,(Juno4a_Av:0.1669528943,(Juno4b_Av:0.0737772743,Rs_AK11_g17898.t1:0.1107128486)80.8_92:0.0321844694)96.4_100:0.1130441655)97.1_99:0.1558019224,(((((TelKA1_Av:0.0768092182,TelKA2_Av:0.1744001655)13.1_70:0.0374008207,(Rs_AK11_g39180.t1:0.0523079244,Rs_AK11_g40951.t1:0.0428221321)100_100:0.2304183292)31.4_66:0.0332409728,(TelKA1a_Av:0.0797566211,((Rs_AK11_g23564.t1:0.0114294454,Rs_AK11_g30572.t1:0.0000022127)0_66:0.0000029569,(((((Rs_AK11_g30094.t1:0.0498077675,Rs_AK11_g30143.t1:0.0091418331)81.7_100:0.0157527767,Rs_AK11_g31838.t1:0.0536949692)98.1_100:0.0511836749,Rs_AK11_g46365.t1:0.0165068665)0_89:0.0000022659,Rs_AK11_g31270.t1:0.0000021829)83.7_99:0.0056447874,Rs_AK11_g33155.t1:0.0284149822)0_91:0.0000028159)85.8_92:0.0287055639)95.1_99:0.0557730690)43.6_68:0.0250492537,(((TelKA3a_Av:0.0276388629,TelKA3b_Av:0.0136253395)97.6_100:0.0877623754,Rs_AK11_g24465.t1:0.1278419637)45.3_94:0.0329861737,Rs_AK11_g24124.t1:0.1051352595)92.8_100:0.0677458283)92_100:0.0843355990,((TelKA4_Av:0.1081756344,((Rs_AK11_g30200.t1:0.0141816332,((Rs_AK11_g39077.t1:0.0000022127,Rs_AK11_g46701.t1:0.0140516561)0_29:0.0000023032,(Rs_AK11_g42754.t1:0.0000022246,(Rs_AK11_g47941.t1:0.0000022127,Rs_AK11_g48329.t1:0.0000022127)0_75:0.0000026466)54.4_96:0.0131259367)0_25:0.0000027729)91.5_100:0.0352948760,Rs_AK11_g36950.t1:0.0457113981)47.2_94:0.0244148388)93.5_100:0.0918957858,(((Rs_AK11_g2341.t1:0.0017543501,Rs_AK11_g35144.t1:0.0000026712)40.7_53:0.0166343670,Rs_AK11_g27571.t1:0.0361374851)84.8_100:0.0395498152,Rs_AK11_g19222.t1:0.1316494774)83.1_100:0.0362480274)99.8_100:0.2508123218)97.8_100:0.1855010746)94_99:0.1300633564)87.5_59:0.0811481338)89.3_94:0.0893047918,(Mdg3_Drome:0.4367910627,Micropia_Drome:0.5477933159)97.4_100:0.2726583822)92.7_94:0.1793739742,(((Mag_Av:0.2871574896,Rs_AK11_g2816.t1:0.0337549873)67.4_41:0.0426470719,(Rs_AK11_g29851.t1:0.0000029780,Rs_AK11_g30864.t1:0.0801674221)91_100:0.0827094449)51.5_41:0.1206187464,Rs_AK11_g37667.t1:0.4698005381)99.4_100:0.3660166070)86.7_99:0.2017134831,(((dpol_DHBV:0.4670856194,dpol_HBV:0.4319009380)100_100:1.5083824770,pol_HTLV2:0.3761346326)91.5_96:0.3749489031,pol_BAEVM:0.5032721887)97.2_97:0.4025745914)96.8_90:0.3017715899)79.1_91:0.1387804063,((Copia_Drome:0.6885431225,Tnt1_Tobac:0.6033404427)100_100:2.1102518010,DIRS1_Dictyo:0.3443055283)79.1_97:0.2541499359)88.2_92:0.3705484058,(Rs_AK11_g14141.t1:0.1634784621,Rs_AK11_g32729.t1:0.2884346944)100_100:1.4301617570)90.5_98:0.3799044198,((CRE1_Crifa:0.4213861112,(CZAR_Tcruzi:0.3270698236,SLACS_Trybg:0.2366912344)99.9_100:0.4150265420)53.3_82:0.2505909522,CRE2_Crifa:0.3857266355)99.9_100:0.9731684033)85.6_71:0.1628785885,((((((((Doc_Drome:0.5537779000,Jockey_Drome:0.5251284298)99.2_100:0.3497861865,((((((Hebe1_Av:0.0086196707,Hebe10_Av:0.0302137587)0_79:0.0000021425,(Hebe7_Av:0.0042920203,Hebe8_Av:0.0181375585)96.9_99:0.0494188534)99.7_100:0.0690558181,(Hebe2_Av:0.1503292413,((((((Rs_AK11_g7002.t1:0.0328834296,Rs_AK11_g21393.t1:0.0000029802)75.6_88:0.0091999745,Rs_AK11_g17655.t1:0.0366245128)90.9_84:0.0156427185,Rs_AK11_g27889.t1:0.1330679320)0_74:0.0000023829,((Rs_AK11_g21392.t1:0.0291890614,Rs_AK11_g26798.t1:0.0573315930)0_95:0.0000024968,Rs_AK11_g33431.t1:0.0000022127)0_91:0.0130697775)0_97:0.0013851504,(Rs_AK11_g31383.t1:0.0000022545,Rs_AK11_g39831.t1:0.0000029532)96.3_100:0.0490152952)86.4_100:0.0267371882,Rs_AK11_g8671.t1:0.1588595976)93.9_100:0.0526279483)82_100:0.0190576953)5.5_77:0.0294443669,(Rs_AK11_g16410.t1:0.2969486975,Rs_AK11_g25516.t1:0.1436574938)92.3_100:0.0781062073)95.8_100:0.0745361788,((Rs_AK11_g26289.t1:0.0000023795,Rs_AK11_g27529.t1:0.0460624961)93.1_100:0.0172022820,Rs_AK11_g41272.t1:0.0000027582)99.8_100:0.2146553699)44.8_84:0.0566314287,((Rs_AK11_g27566.t1:0.0223655620,Rs_AK11_g35905.t1:0.0243070771)73.7_100:0.0146741001,Rs_AK11_g31854.t1:0.0502037852)51_98:0.0586299681)100_100:0.4546872728)66.5_93:0.0886997690,(((((((((Soliton1_Av:0.1678908953,Rs_AK11_g24781.t1:0.1672211248)79.4_100:0.0404396825,Rs_AK11_g17105.t1:0.2169384929)96.7_100:0.1031594831,(Rs_AK11_g20326.t1:0.0517445657,Rs_AK11_g31635.t1:0.0000027335)98.9_100:0.1686391804)95.6_100:0.1015397815,(Rs_AK11_g23076.t1:0.1577704565,Rs_AK11_g24395.t1:0.1328097576)85_97:0.0650151541)88.4_97:0.1070211273,Rs_AK11_g3933.t1:0.1684888758)98.8_100:0.2987828059,((((Rs_AK11_g5797.t1:0.0910819860,(((Rs_AK11_g6549.t1:0.2217327266,Rs_AK11_g9920.t1:0.0306527237)87.4_96:0.0754903335,Rs_AK11_g23503.t1:0.1513812619)76.7_83:0.0303050996,Rs_AK11_g25226.t1:0.4322641962)68.8_83:0.0338369456)80.9_100:0.1043283208,Rs_AK11_g23502.t1:0.0731014368)28.6_99:0.0388792270,Rs_AK11_g30529.t1:0.3000623191)65.1_99:0.0826235616,(Rs_AK11_g22253.t1:0.2549964610,((Rs_AK11_g25731.t1:0.0570296603,(Rs_AK11_g31130.t1:0.0334513113,Rs_AK11_g31152.t1:0.0435351365)71.8_99:0.0063309771)90.7_100:0.0264064269,Rs_AK11_g35968.t1:0.0261726468)89.8_100:0.0715887871)96_100:0.1540524304)100_100:0.5325185786)60.4_76:0.0718529719,((((Soliton7_Av:0.1768322898,(Rs_AK11_g1345.t1:0.0487021426,Rs_AK11_g26328.t1:0.1316958895)93.3_100:0.0958284480)84_86:0.0661155845,(Rs_AK11_g10186.t1:0.2418394641,Rs_AK11_g27726.t1:0.2169018008)68.1_38:0.0514049436)35.9_38:0.0368501327,((((Soliton8_Av:0.2861728758,(Soliton9a_Av:0.1176246299,Soliton9b_Av:0.0620312432)97.7_100:0.0981101725)73.3_98:0.0328641313,Rs_AK11_g24986.t1:0.2435729378)83.6_98:0.0584841773,((Rs_AK11_g7537.t1:0.0630513335,((Rs_AK11_g11157.t1:0.0264009182,(Rs_AK11_g14588.t1:0.0000022127,(Rs_AK11_g22186.t1:0.0660737653,Rs_AK11_g22879.t1:0.0252155446)53.7_100:0.0168059473)82_100:0.0348270425)0_95:0.0005585912,Rs_AK11_g35485.t1:0.0000022127)68.5_100:0.0345841691)72.4_100:0.0255523962,Rs_AK11_g15445.t1:0.2521922090)86.2_99:0.0360892571)65.9_97:0.0771078673,Rs_AK11_g28226.t1:0.2115182100)98.6_100:0.1326120761)93_90:0.1062051770,((Rs_AK11_g2082.t1:0.4051470345,((Rs_AK11_g7178.t1:0.3081423777,(Rs_AK11_g29453.t1:0.0000022127,Rs_AK11_g31215.t1:0.0139540884)76.6_100:0.0550197833)82_100:0.0910224201,Rs_AK11_g23777.t1:0.0966303188)71.9_100:0.0271496894)87.9_100:0.0631243068,(Rs_AK11_g9515.t1:0.0000029704,(Rs_AK11_g32036.t1:0.0334816846,Rs_AK11_g39258.t1:0.0013608324)60_100:0.0157458659)99.4_100:0.2037175320)76.2_97:0.0520060379)100_100:0.4991958161)80.6_76:0.0963874968,(((Soliton2_Av:0.2494186592,((((Rs_AK11_g4115.t1:0.1559331160,Rs_AK11_g12812.t1:0.2763437179)77.8_100:0.0461598605,Rs_AK11_g13522.t1:0.0506538107)90.2_100:0.0512026215,(Rs_AK11_g5031.t1:0.0454075344,(((Rs_AK11_g17593.t1:0.0158320486,Rs_AK11_g32086.t1:0.0233294150)76.3_100:0.0052674561,Rs_AK11_g27076.t1:0.0935150038)72_100:0.0034328775,Rs_AK11_g37391.t1:0.0280429261)71.5_100:0.0038061530)98.4_100:0.0668449958)92.6_100:0.0556810653,Rs_AK11_g9674.t1:0.2449897203)72.8_93:0.0205586920)52.7_94:0.0732522720,((((Soliton3_Av:0.1656914864,(Rs_AK11_g29544.t1:0.0863483503,(Rs_AK11_g29792.t1:0.0115064634,Rs_AK11_g30505.t1:0.0000021299)74.9_100:0.0358200454)100_100:0.1573196175)7.7_38:0.0403942438,Soliton4_Av:0.3315350330)64.9_100:0.0399782257,Soliton5_Av:0.4063124851)85.6_38:0.0575011370,(Rs_AK11_g13011.t1:0.3782894738,(Rs_AK11_g15978.t1:0.1442851289,Rs_AK11_g19947.t1:0.1529003624)90.8_100:0.0836885902)85.4_40:0.0964923220)0_49:0.0248623663)76.7_70:0.0459944587,(((Rs_AK11_g8910.t1:0.0408206569,Rs_AK11_g11189.t1:0.2114528241)67.9_93:0.0161755712,(Rs_AK11_g10353.t1:0.0677180132,((Rs_AK11_g20349.t1:0.0168094101,Rs_AK11_g34350.t1:0.1635161636)85.1_100:0.0417871015,Rs_AK11_g39148.t1:0.0376709621)0_39:0.0051362818)74.1_37:0.0296408802)89.7_94:0.0699764455,Rs_AK11_g32740.t1:0.0327485243)89.9_93:0.1215621442)100_100:0.5219707948)59.8_90:0.1051986634,(((Soliton6_Av:0.1022558742,((Rs_AK11_g20458.t1:0.0226591023,Rs_AK11_g30128.t1:0.0055787829)99.4_100:0.0641386401,(Rs_AK11_g24734.t1:0.2050672489,Rs_AK11_g30621.t1:0.0836414926)77.9_96:0.0209093951)91_96:0.0558265820)97.2_99:0.0924854672,((((Soliton6a_Av:0.1509411934,(Rs_AK11_g10925.t1:0.0928749845,Rs_AK11_g28576.t1:0.0119494378)97.5_100:0.1384633000)69.9_96:0.0507433538,((Rs_AK11_g11755.t1:0.2008406856,Rs_AK11_g12733.t1:0.0285343202)93.2_100:0.1168654899,Rs_AK11_g24944.t1:0.1445549195)61.1_96:0.0411746639)96.5_100:0.0927436153,((Soliton6b_Av:0.1587805189,(Rs_AK11_g22088.t1:0.0000025263,Rs_AK11_g31008.t1:0.0292681504)97.5_100:0.1440716553)94.9_100:0.0838103170,(((Rs_AK11_g8974.t1:0.0539907052,Rs_AK11_g20206.t1:0.2574379058)72.6_100:0.0115415535,Rs_AK11_g9305.t1:0.0277408361)99.9_100:0.1342082498,(Rs_AK11_g24236.t1:0.1842907424,Rs_AK11_g27063.t1:0.2533722058)76.1_100:0.0453561657)99.9_100:0.1505001292)83.3_93:0.0473798575)66.2_93:0.0228344640,Rs_AK11_g27862.t1:0.3066191388)79.6_78:0.0493530906)87.8_78:0.1083249621,Rs_AK11_g16044.t1:0.1984579092)100_100:0.5327094196)99.9_100:0.5027326976)85_99:0.1483461520,(I_Drote:0.9826190285,(Maui_Takru:0.8974667181,TRS1_Trybr:0.6886645103)79.9_99:0.1158650787)79.5_98:0.1226901235)65.9_97:0.0834206675,Tad1_Neuro:0.8902137478)88.2_98:0.1336219277,(Lian_Aedae:0.8514564990,(SART1_Bommo:0.8795080708,TRAS1_Bommo:0.7680437303)61.5_98:0.1097543823)85.2_100:0.1310522927)64.3_98:0.1238556569,(((((DRE_Dictyo:0.7397707982,Zepp_Chlvu:0.9577736183)40.3_92:0.1468451980,Ta11_Arath:1.0909066388)84.1_78:0.1561473559,((LINE1_Human:0.1894894744,LINE1_Wolf:0.1569644657)100_100:0.6326859623,(Tx1_Av:0.0956836046,(((Rs_AK11_g19523.t1:0.0511367530,Rs_AK11_g28835.t1:0.0322902859)99.5_100:0.2145006744,Rs_AK11_g24296.t1:0.3070660115)99.9_100:0.2672737041,Rs_AK11_g29891.t1:0.1091001215)77.6_100:0.1153784149)100_100:0.7064327758)31.4_76:0.0645728315)99.4_99:0.3120673356,((((((RTE1_Av:0.0317366727,Rs_AK11_g21909.t1:0.1260998974)91.1_100:0.0797305086,((((((((Rs_AK11_g3988.t1:0.0241586055,Rs_AK11_g26544.t1:0.0158674326)77.9_100:0.0078113920,Rs_AK11_g28003.t1:0.0199570367)0_70:0.0000025683,Rs_AK11_g27996.t1:0.0639919818)74.9_98:0.0348760878,Rs_AK11_g32693.t1:0.0795057395)58.3_83:0.0372507146,Rs_AK11_g20460.t1:0.0313793392)16.8_79:0.0137226771,Rs_AK11_g21810.t1:0.0482720448)0_26:0.0002620932,Rs_AK11_g21809.t1:0.0846073750)89_84:0.0466258705,Rs_AK11_g22899.t1:0.1407231420)85.8_85:0.0661161081)100_100:0.4826507353,((RTE3_Av:0.0679207596,(Rs_AK11_g10824.t1:0.0093048168,Rs_AK11_g30557.t1:0.0201544299)76.1_100:0.0285592538)100_100:0.6344716156,((((((RTE_BovB_Av:0.0206495698,Rs_AK11_g33345.t1:0.0577766382)72.5_99:0.0041416028,(Rs_AK11_g30680.t1:0.0000023257,Rs_AK11_g35438.t1:0.0120124984)83.2_100:0.0204032104)17.3_98:0.0127262179,Rs_AK11_g28428.t1:0.1281548515)55.5_99:0.0324681094,Rs_AK11_g24421.t1:0.2959038475)83.5_99:0.0659009084,Rs_AK11_g28713.t1:0.2064248974)40.5_98:0.0499602765,Rs_AK11_g15358.t1:0.5911780753)94.2_100:0.2116392630)96.4_100:0.2020503683)81_82:0.0953646041,(((((RTE2_Av:0.1037657371,(Rs_AK11_g26439.t1:0.1217590046,Rs_AK11_g33124.t1:0.0765962060)0_71:0.0000021881)97_100:0.0609099858,(((Rs_AK11_g3047.t1:0.0708557554,Rs_AK11_g45640.t1:0.0000025993)79.8_100:0.0114558534,(Rs_AK11_g8303.t1:0.0565497258,Rs_AK11_g26696.t1:0.0399843936)0_38:0.0000027344)0_72:0.0000024967,Rs_AK11_g33503.t1:0.0000022127)99.6_100:0.0891270838)59.7_98:0.0261636478,((Rs_AK11_g25378.t1:0.0544455703,(Rs_AK11_g25717.t1:0.0038283220,Rs_AK11_g34293.t1:0.0327947576)82_95:0.0163448985)43.6_87:0.0327344878,Rs_AK11_g28780.t1:0.8957578020)73.6_85:0.0879525130)99.5_68:0.1676696423,(((Rs_AK11_g26856.t1:0.0194218898,Rs_AK11_g29723.t1:0.0067945421)98.6_100:0.0814661129,Rs_AK11_g28064.t1:0.0610545444)0_65:0.0000027623,Rs_AK11_g27554.t1:0.3143272642)71.4_88:0.1316973890)87.5_68:0.1393809717,Rs_AK11_g37116.t1:0.1711709569)100_99:0.5223874557)7.7_60:0.0962377911,(RTE4_Av:0.0288085589,Rs_AK11_g31902.t1:0.2433864303)100_100:0.6156194743)95.3_99:0.2124783633,(Rs_AK11_g22358.t1:0.0371650680,(Rs_AK11_g34533.t1:0.0060097983,(Rs_AK11_g35306.t1:0.0000020000,Rs_AK11_g37876.t1:0.0000022127)47.6_95:0.0256083527)0_54:0.0000025975)100_100:0.6847315691)94.3_99:0.1995004178)84.4_99:0.1085366822,((NeSL_Caeel:0.7245740331,((R4_Av:0.2696731664,Rs_AK11_g18197.t1:0.2392024769)0_19:0.0489192960,Rs_AK11_g18194.t1:0.1107302117)100_100:1.0480041750)81.4_72:0.1759641993,((R1_Dromr:0.2752859582,R2_Drome:0.0873553722)99.9_100:0.5314704281,(((R9_4_Av:0.0407588000,R9_Av:0.0099089085)99.9_100:0.2314151036,Rs_AK11_g28022.t1:0.2451777140)91.3_100:0.1932138108,R9a_Av:0.2159647087)99.6_100:0.5075544351)99.5_100:0.3762399202)90.6_69:0.1690641931)95_69:0.2296720281)93.8_70:0.2418397076,GilM_Giain:1.5304125296)30.5_60:0.0468447716)93.7_100:0.2697829923)91.9_100:0.3332641801,(((EC67_Ecoli:0.6575607589,EC86_Ecoli:0.7461452435)74.7_100:0.2520465729,MX65_Myxxa:0.6393325228)87.9_100:0.2412279921,EC107_Ecoli:0.7331144968)99.8_100:0.8434234385)95.4_100:0.4115401271,orf2_Calot:0.6992015242)46.5_40:0.3826940302,((COI1_Podan:0.3152050935,YM40_Marpo:0.3636402708)95_93:0.1766585275,LtrA_Lacla:0.4551535208)86.5_81:0.1315102571)0_5:0.0798833643,COB3_Marpo:0.7562278804);
