# Supplementary material for: Evolutionary dynamics of transposable elements in bdelloid rotifers
Source: eLife. 2021 Feb 5;10:e63194. doi: 10.7554/eLife.63194 (PMC7943196; doi:10.7554/eLife.63194)
Supplement: Figure 5—source data 1. [file elife-63194-fig5-data1.zip › Figure 5--source data 1. Reverse transcriptase alignments and phylogenies/Bc_PSC1.hmmalign.clustal]

CLUSTAL 2.1 multiple sequence alignment

AI1M_Yeast          GTGKFKFKPMRMVNIPKPK...----GGMRPL.SVGNPRDKIVQEVMRMILDTIf.....
Athena_Av           -----LIRCLLKETKISFS...-K------CI.LFLSLKIGLGVLGLIRPLFD-......
Athena_Hc           -------------------...----------.---------------------......
Athena_Pr           -------------------...----------.---------------------......
AthenaL2_Av         ---------AHLYYLPKAH...-KPGTPLRPI.---ISGLKHPTLKISKFLD--......
AthenaL3_Av         -------ELAHLYYLPKAH...-KPGTPLRPI.---VSGLKHPTIKISKYLD--......
AthenaM_Av          ---------AHLYFLPKAH...-KPNTPLRPI.---VAGMKSPTIGISKWLD-Dl.....
AthenaO_Av          ---------AHLYFLPKAH...----KTGTPL.RPIVAGLKSPTIEISRWLDSI......
BEL_Drome           KLTSAQVEESPDTCFYLPHhalDSLTTKCRVV.-------------------FDg.....
Cer1_Caeel          IRESKSPWSSPVVLVKKKD...----GSIRMC.-------------------ID......
Cercyon_Sm          RMKSNGPVLPRFYGRPKIH...-K---PNIPL.RPIVALPGTPTYNLSREIS--......
COB3_Marpo          GT--YEFEPIWRSEGPKTG...-K--AEKRPL.TIANPRDKIIQEAFRMVLEIIy.....
COI1_Podan          KSEQFRFRPTRRVYIPKAN...----GKMRPL.GIASPRDKIVQEVFRAILEQVl.....
Copia_Drome         RPENKNIVDSRWVFSVKYNelgNPIRYKARLV.-------------------AR......
CRE1_Crifa          EVVARRLRSSAVTPIPKDE...--AGTKIRPI.VPESAWLKLASLVAMAEIP--......
CRE2_Crifa          PSFATRIRACILHPFRKEA...--GSAKVRPI.TPESALMKLAAHIALDSVE--......
CZAR_Tcruzi         PEVAHRLRATNLTVLRKPN...----KKFPPI.GAECVWAKAISLMAVDAVM--......
DIRS1_Dictyo        NHYSKRVFYSNVFTVPKPG...-T--NLHRPV.-------------------LD......
Doc_Drome           GYFPQKWKKSTIVMIPKPGk.dKTQPSSYRPI.SLLTCLSKLFEKMLLLRISPH......
dpol_DHBV           NTSWPNRITGKLFLVDKNS...-RNTTEARLV.-------------------VDf.....
dpol_HBV            IPRTPARVTGGVFLVDKN-...PHNTAESRLV.-------------------VDf.....
DRE_Dictyo          TTIPKDFKQGILITIYKNKg.dPNNLDNYRPI.TLLNVDYKIYSKIINNRIL--......
EC67_Ecoli          LYRIGSDNQYTQFTIPKKG...----KGVRTI.SAPTDRLKDIQ---RRICDLLsdc...
EC86_Ecoli          LLIYTADFRYRIYTVEKKG...--PEKRMRTI.YQPSRELKALQ---GWVLRNI......
EC107_Ecoli         ALSNHAGRHYRRIILSKRH...----GGQRLV.LAPDYLLKTVQ---RNILKNVl.....
GilM_Giain          WAQLQPLCEFRLKLLPKSG...----GRWRPI.AVQETLLVAFHRLLLRRT---......
Gypsy_Drome         IRPSRSPYNSPTWVVDKKGt.dAFGNPNKRLV.-------------------ID......
Hebe1_Av            --IPAMWKKANIILLLKPKk.dKQQPSSYRPI.SLLSCLGKLLEKIIKQRLMLE......
Hebe2_Av            GYIPDTRKQANIILLLKPKk.dKQQPSSYRPI.SLLSCLGKLLEKIVKQRLMSE......
Hebe7_Av            --IPAMWKKANIILLLKPKk.dKQQPSSYRPI.SLLSCLGKLLEKIIKQRLMLE......
Hebe8_Av            --IPAMWKKANIILLLKPKk.dKQQPSSYRPI.SLLSCLGKLLEKIIKQRLMLE......
Hebe10_Av           --IPAMWKKANIILLLKPKk.nKQQPSSYRPI.SLLSCLGKLLEKIIKQRLMLE......
I_Drote             -HIPQAYKTSLIIPILKPNt.dKTKTTSYRPI.SLNCCIAKKLDKIIAKRLWW-......
Jockey_Drome        GYFPKAWKSASIIMIHKTGk.tPTDVDSYRPT.SLLPSLGKIMERLILNRLLT-......
Juno1_Av            -EESTSPWSSPIVLVRKKD...----GSVRFC.-------------------ID......
Juno2_Av            ---STSPWSSPVVLVKKKD...----GTTRFC.-------------------VD......
Juno3_Av            IRPSQSPWSSPVVLQKKKD...----GSWRFC.-------------------ID......
Juno4_Av            IEESTSPWSSPIVLVRKKD...----GSVRFC.-----------------IDY-......
Juno4a_Av           IRPSSSPWSSPVVIVKKKD...----GKPRFC.-------------------VD......
Juno4b_Av           IRPSSSPWSSPVVIIKKKD...----GSPRFC.-------------------VD......
Lian_Aedae          GYIPKSWRDITVMFIPKGGrasYEEAKSFRPI.SLTSFLLKCLERIIDHHIRDV......
LINE1_Human         GILPNSFYEASIILIPKPGr.dTTKKENFRPI.SLMNIDAKILNKILANQI-Q-......
LINE1_Wolf          -VLPNSFYEASITLIPKPDk.dPTKKENYRPI.SLMNMDAKILNKILANRIQ--......
LtrA_Lacla          GT--YYPQPVRRMYIAKKN...-S--KKMRPL.GIPTFTDKLIQEAVRIILESIy.....
Mag_Av              ---ETSAWAAPIVPVKKPN...----GKIRIC.-------------------GD......
Maui_Takru          ---------AVIKPLLKKPsldPDVLANYRPI.SNLPFISKVLEKVVVTQLLEH......
Mdg3_Drome          -----SEYASPIVLVKKKT...----GDLRMC.-------------------VD......
Micropia_Drome      ----TSNVASRIVVVRKKD...----GTLRVC.-------------------VD......
MX65_Myxxa          HRPRERVRHYVTFAVPKRS...----GGVRLL.HAPKRRLKALQ---RRMLALLvs....
Neptune_Fr          LVGDVEPRERRFYILPKIH...KEPEKWTIPY.ELPPGRPIVSDCGSETYFT--......
NeSL_Caeel          RKIPKHWKEAETILLFKNG..dQSKPENWRPI.SLMPVIYKLYSSLWNRRI---......
orf2_Calot          KL-NHKVKATRRVWIPKPG...-N--VEKRPL.GIPTMQDRATQSLVKLALEPEw.....
Pao_Bmori           EQMEALVAKGYAEPAPKTKtenPPKPEKLRVV.-------------------HD......
Pat_Panre           KVISALSVSVNADAKCRLV...----MDLTT-.-------------------VN......
Penelope1_Av        ---------SVFYGLPKAH...-KAGYPLRPI.---ISTIGSYQYELSKYLAKAir....
Penelope1a_Av       ---------SVFYGLPKAH...----KEGYPI.RPIISTIGSYQYALSKYLARQir....
Penelope2_Av        --RSTSSNIACMYGQPKIH...-KQGYPLRPV.---ISSIGSYNYELSKYLA--......
Penelope2a_Av       ---STGSRCSVLFCNPKVH...-KEGMPLRPI.---ISTTNSHSYKLAKYLTKLl.....
Penelope3_Av        -----GSQPARIYGLPKIH...-KQGAPLRPI.---VSATGTFNYKLAKLLATKld....
Penelope3a_Av       -------QPARIYGLPKIH...----KDGVPL.RPILSANNTFNYKLAKWLVTEl.....
Penelope3b_Av       --------PGKAYGLPKIH...-KEGIALRPIiSACNTSTYKLSKLLASKL-KH......
Penelope5a_Av       ---PTGSRPARLYGLPKIHk.sDRPDYPLRPV.---MSATKTVGYGLGKMLKN-......
Penelope_Dv         KMTTTTAVPPRIYGLPKIH...-K---EGTPL.RPICSSIGSPSYGLCKYII--......
pol_BAEVM           LRPCRSPWNTPLLPVKKPG...-T--QDYRPV.-------------------QD......
pol_CERV            IKPSKSTHMSPAFLVENEA...ERRRGKKRMV.-------------------VN......
pol_HTLV2           IEPYSGPGNNPVFPVKKPN...----GKWRFI.-------------------HD......
Poseidon_Tn         YRLYPGEATPCFYGLPKIH...-K---EGTPL.RPIVSSINSVTYNISKFLA--......
pseudo_Shark        NLIVPQLSTARSYLLPKIH...-R---TDCPG.QPIASACSCPTKLISTYLN--......
R1_Dromr            --LPVPFRMARTIFIPKTV..rANRPQDFRPI.SVPSIVVRQLNAILASRLTA-......
R2_Drome            GNLPHSIRLARTVFIPKTV..tAKRPQDFRPI.SVPSVLVRQLNAILATRL---......
R4_Av               ---------GRIVLIHKSG..sHEDPANYRPI.ACLNTCYKMLTSFITAYL-QK......
R9_4_Av             --IPEQLKLNKTILIPKGNs.dLSLLKNWRPI.TISSIILRVYNRLLAYRMNKV......
R9_Av               --IPEQLKLNKTILIPKGNs.dLSLLKNWRPI.TISSIILRVYNRLLAYRMNKI......
R9a_Av              RRIPSELKLNRTTLIPKGNi.dLDKITNWRPI.TISSVLLRLFNKIIGHRMSKY......
RTE1_Av             GTIPEDWGKSILVPIPKKG..dLSNCSNYRTI.SLINHTGKVLLTVLLNRLK--......
RTE2_Av             --MVTEWNMTTLIKLYKNKg.dRKICDNYRGI.ALLNTTSKLFSRIILNRIQ--......
RTE3_Av             GEIPEDLTKSVFIALPKKP..gATECELHRTI.SLMSHIAKVLLKILMMRMK--......
RTE4_Av             QQTPRQFNTNIIIPIPKKG..dKTLMTNYRGI.SLMSIAAKVYNRILLNRIR--......
RTE_BovB_Av         --WPEDWKTSIFILIPKNG..nAKDCSNYRTI.ALISHASKIMLKIIQRRLEP-......
SART1_Bommo         GRFPEEWKTGRLVLIPKEGr.pRDQPSGYRPI.VVLSEAGKLLERVVAGRLVRH......
SLACS_Trybg         EVGRRLQATSLTVLLRKPN...----GKYRPI.GAESVWAKLASHIAISRVM--......
Soliton1_Av         --TPSHWHIAKMILLSKTKs.kVIAIDKTRPI.SLLPCFSKIFEKCFLYHFR-Sw.....
Soliton2_Av         ------WKIAKLITLNKLKt.gVPRCDQTRPI.SLLATHSKIFEKIILERV-RH......
Soliton3_Av         -RFPDMWKVAKIVTLNKLKa.gTPQPDQTRPI.SLLPAHSKLFEKVLLERTR-R......
Soliton4_Av         --------LARIVTLSKLNa.gIHQADQTRPI.SLLPTHSKLFEKIILNKIRY-......
Soliton5_Av         -LFPEDWKLAKVVPLNKLKa.gIPTSEQTRPI.SLLATHSKIYEKIILNRV-QE......
Soliton6_Av         -------KHAKVICLSKDG..qYPEVNKLRPI.SLLSNVGKMFERIIHARILKW......
Soliton6a_Av        ----ESSKHAKVICLSKDG..lYPSESKLRPI.SLLPNIGKWYERIIHSRILKW......
Soliton6b_Av        -------KHAKVICLSKDG..iYPEENRLRPI.SLLPNIGKWFERCIHEQI-QS......
Soliton7_Av         -NFPALWKDTRILLLAKKE..hVCEPKNTRPI.SLLDVFLKTNEKLFQTRFKDI......
Soliton8_Av         --LPIAWKDSRMILLAKKE..aICLPSLTRPI.SLIGSFLKIGKRLFLTRFREV......
Soliton9a_Av        --LPVGWKNTRMILLAKKD..sICSPSLTRPI.SLIDSFLKVGERLFLNRFRDV......
Soliton9b_Av        AVLPNGWKNTRMVLIAKKD..sICLPSLTRPI.SLIDSFLKIGERLFLNRFRDV......
Ta11_Arath          GFFDERLNETNICLIPKTE..rPRKMAEFRPI.SLCNVSYKVISKVLSSRL-K-......
Tad1_Neuro          GHFPQRFKDAKVVVLKKPGksqQKLAGAWRPI.SLLSNVGKILEALVAKRL-TQ......
TelKA1_Av           -VPSKSPWASPIVLAPKKD...----GTLRFC.-------------------ID......
TelKA1a_Av          -SPSKSPWASPVILAPKKD...----GSLRFC.-------------------ID......
TelKA2_Av           ITPSNSPWASPVVLAPKKD...----GTLRFC.-------------------ID......
TelKA3a_Av          ITPSKSPWASPVVLAPKKD...----GTMRFC.-------------------ID......
TelKA3b_Av          ITPSKSPWASPVVLAPKKD...----GTMRFC.-------------------ID......
TelKA4_Av           -EPCASPYAAPITLQPKKD...----GSLRFC.-------------------VD......
TERT1_Calb          KIQREQLPCGKIKLIPKRS...-SFRVICVPI.KRSLKLLNKKLELDTLEKEKReferyr
TERT_Giain          RIFWKQVSPGRLSFVYKSN...----GRVRPL.CNFSFCSR-RHRVSLNSFLRSalqvii
TERT_Ratno          QDTWLAMPICRLRFIPKPN...-----GLRPI.VNMSYSMGTRALGRRKQA-QHftqrlk
TERT_Schpo          DTQKTTLPPAVIRLLPKKN...-TFRLITNLR.KRFLIKQMGSNKKMLVSTNQTlrpva.
Tf2_Schpo           IRESKAINACPVMFVPKKE...----GTLRMV.-------------------VD......
Tnt1_Tobac          PKGKRPLKCKWVFKLKKDGd.cKLVRYKARLV.-------------------VK......
TRAS1_Bommo         RYFPKIWKAATVVILRKSGkdsYTEPKSHRPI.GLLPVLGKLYEKMLVARLKYHl.....
TRS1_Trybr          GVVPPAWKTRVIIPILKAGk.kAEDLDSYRPV.TLTSCLCKVMERIIAARL-R-......
Tx1_Av              --FHPKFLQALLTLLKKKNk.sDGSMKDFRPI.SLMNIDYKILSKVLSTRLR--......
Ty3_Caeel           IRESKSPWSSPVVLVKKKD...----GSIRMC.-----------------ID--......
Ty3_Yeast           -VPSKSPCSSPVVLVPKKD...----GTFRLC.-------------------VD......
Vesta1a_Av          -SESHSPYAAPAMLVKKKD...----GTHRFV.-------------------VD......
Vesta1b_Av          -SESHSPYAAPAILIKKKE...----GSYRFV.-------------------VD......
Vesta2_Av           -RKSYSPYAAPALLVAKHD...----GSWRMV.-------------------VD......
Vesta3_Av           IRISQSSYAAPALLVKKKD...----QSWRLV.-------------------ID......
Vesta4a_Av          --ETNSPYAAPAFIVPRKD...------NRPG.----------------RLVVD......
Vesta4b_Av          -HESHSPYAAPAFIVPRKA...------NRPG.----------------RLVVD......
Vesta5_Av           -RPSFSQYSAPILLIKKRD...----GTYRFI.-------------------VD......
Vesta6a_Av          -IPSTSEWSSPVVLLTKPD...----GTFRFI.-------------------ID......
Vesta6b_Av          -RPSHSPWSSPVLLKKKPD...----GTFRFL.-------------------VD......
Vesta6c_Av          ---STSPWSSPALLKKKPD...----GTFRFL.-------------------VD......
Vesta7_Av           --KSHASWSSPVLLVKKKD...----GTYRFV.-------------------VD......
Vesta_Pr            -TESHSPYAAPAFLVKKHD...----GTYRFV.------------------VD-......
YM40_Marpo          KDESFQFRPSRREFIPKAD...----GKLRSL.GIPSPRDKIVQEVMRRILEPVf.....
Zepp_Chlvu          GRRCPPLTQGRITLLYKGKgadRESLASYRPI.TLLNTDYKLAARAIASRI-G-......
BCAL00006.g126.t1   -------------------...----------.---------------------......
BCAL00008.g185.t1   --IPAKWKKSKIIMIPKKNk.pLNQITSYRPI.SLLSCIAKILEKIINSKIQ-N......
BCAL00031.g583.t1   -------------------...----------.---------------------......
BCAL00037.g696.t1   -------------------...----------.---------------------......
BCAL00056.g974.t1   -------------------...----------.---------------------......
BCAL00060.g1030.t1  -------------------...----------.---------------------......
BCAL00085.g1371.t1  -------------------...----------.---------------------......
BCAL00085.g1376.t1  -------------------...----------.---------------------......
BCAL00094.g1462.t1  ---------------PKKS...SDDISKFRPV.AVSESLANLFEAILLKEVSKY......
BCAL00097.g1494.t1  --TPEKFNISLVTKIPKKD..eKKSCNDFRPI.SVSTTFASLFEGLILNKMD--......
BCAL00122.g1772.t1  -TIPSLWKEANVTPLFKKG..sKLLASNYRPV.SLTSIPCKLMEKLIKKPMLDH......
BCAL00128.g1838.t1  -------------------...----------.---------------------......
BCAL00129.g1848.t1  -------------------...----------.---------------------......
BCAL00132.g1880.t1  -------------------...----------.---------------------......
BCAL00160.g2155.t1  -------------------...----------.---------------------......
BCAL00169.g2236.t1  -KIPNDFKVAVVTPLFKNKg.tLDDINNYRGI.SVLSPLSKVFEKIIYKQI-YN......
BCAL00169.g2237.t1  -------------------...----------.---------------------......
BCAL00184.g2378.t1  -------------------...----------.---------------------......
BCAL00190.g2438.t1  -------------------...----------.---------------------......
BCAL00192.g2459.t1  -QIPNNWKKAQVSMIPKKVp.pTQDPSKYRPI.SLTSCLGKLLERIIYTRL-YS......
BCAL00192.g2463.t1  --PSTSPWASPVLIIPKKD...----GTKRFC.-------------------VD......
BCAL00200.g2527.t1  --FPKFFNISLITPIIKDK..nKPTNETNNPI.SISNTFAQIFEKLILIKSPEI......
BCAL00205.g2583.t1  -------------------...----------.---------------------......
BCAL00209.g2607.t1  -------------------...----------.---------------------......
BCAL00282.g3252.t1  ---PSNLNVSIVITIPKGKn.nWSEPGDFRPI.SVSSCFASILEHIILQNID--......
BCAL00294.g3355.t1  -------------------...----------.---------------------......
BCAL00304.g3444.t1  -------------------...---SSDFRPV.SVSSTMAVILESIILEKME--......
BCAL00316.g3538.t1  -------------------...----------.---------------------......
BCAL00342.g3743.t1  ------FNIGLVKLLVKDKskdPSDINNLRPL.TISDTITIIFEKVILSEIRNS......
BCAL00372.g3955.t1  -------------------...----------.---------------------......
BCAL00380.g4015.t1  -------------------...----------.----------ERIIIDKLL-D......
BCAL00383.g4047.t1  -------------------...----------.---------------------......
BCAL00397.g4155.t1  -------------------...----------.---------------------......
BCAL00420.g4333.t1  ---PKTDSEKPLVKNPKNS...TSDLNNLRPV.SVSDCIKNLYERIILNRIE--......
BCAL00445.g4512.t1  -------------------...----------.---------------------......
BCAL00450.g4536.t1  --VPNQFKEANITPIFKKD..sKKLASNYRPV.SLTSIPCKIMEKLIKKPIMEH......
BCAL00461.g4600.t1  -------------------...----------.--------LIRKEIQTMLD--......
BCAL00462.g4610.t1  ---PYIFNTSIIKPILKDSkksGSDIDNISPI.AISDCLSNLFEAILLDILN--......
BCAL00465.g4632.t1  -------------------...----------.---------------------......
BCAL00470.g4657.t1  --ESESPWASPIVLVRKAN...----GSLRIC.-------------------VD......
BCAL00487.g4783.t1  -------------------...----------.---------------------......
BCAL00495.g4822.t1  -------------------...----------.---------------------......
BCAL00525.g5013.t1  -------------------...---VSNYRPL.SLTSILCKVMERIIKDKL-LD......
BCAL00525.g5014.t1  ----------------KPN...-NEVNNLRPV.AVTDSLANIFEAILLNEVEKD......
BCAL00561.g5262.t1  -----TPWVSPIVPVPKPG...--RPNEVRIC.-------------------TD......
BCAL00567.g5291.t1  -------------------...----------.---------------------......
BCAL00577.g5344.t1  --------------LIKNK...-CDLGKFRIL.------PKIHKNILLKPFV--......
BCAL00577.g5348.t1  -------------------...----------.---------------------......
BCAL00580.g5367.t1  -------------------...----------.---------------------......
BCAL00588.g5416.t1  ---PGNFNIGLVKLLIKDHqkdHNDINNLRPI.TVSDTFSLIFEKLLLKEINKN......
BCAL00601.g5488.t1  ----KDFNVGLVNLLIKDNkkdTSDINKLRPL.TISDTLAIIFEKIILSDISKD......
BCAL00615.g5571.t1  -------------------...----------.---------------------......
BCAL00620.g5594.t1  -------------------...----------.---------------------......
BCAL00636.g5696.t1  ---SYSPWSSPVCLINKPD...----GSKRFC.-------------------ID......
BCAL00652.g5804.t1  -QIPSDWKTAIVTPVYKSKg.eKEDFNNYRGI.SVLLPFSKLFE----------......
BCAL00657.g5827.t1  -------------------...----------.---------------------......
BCAL00662.g5859.t1  -------------------...----------.---------------------......
BCAL00672.g5924.t1  -RPSSSAWSAPALMIPKKD...----GSLRFC.-------------------VD......
BCAL00689.g6015.t1  -------------------...----------.---------------------......
BCAL00689.g6022.t1  -------------------...----------.---------------------......
BCAL00716.g6188.t1  -------------------...-------RLE.TAYKCSQNKFEKNLNNRLD--......
BCAL00732.g6277.t1  ---STSPWASPVLIVPKKD...----GTKRFC.-------------------VD......
BCAL00733.g6280.t1  -------------------...----------.---------------------......
BCAL00754.g6396.t1  -------------------...----------.---------------------......
BCAL00754.g6397.t1  -------------------...----------.---------------------......
BCAL00764.g6449.t1  -------------------...----------.---------------------......
BCAL00776.g6505.t1  -HVPKTWKNAKVIMIHKNKq.dPNEPASFRPI.SLLSCLSKILERILNERLT-N......
BCAL00778.g6514.t1  -------------------...----------.---------------------......
BCAL00782.g6537.t1  -------------------...----------.---------------------......
BCAL00782.g6538.t1  -RRSRSPWSSPVIVVPKKD...----GSYRIC.-------------------FD......
BCAL00788.g6571.t1  -------------------...----------.---------------------......
BCAL00794.g6605.t1  -------------------...----------.---------------------......
BCAL00806.g6690.t1  --IPYLFNISVIKPLLKDSkksNDDLNNLRPV.AISDVFANIYESILLQELEKQ......
BCAL00823.g6778.t1  --IPNEWKTAVVTPLFKKKg.sNEDLNNYRGI.SILPPVAKLFENLIHKQILQH......
BCAL00826.g6796.t1  -------------------...----------.--------IYEKIILKRINKK......
BCAL00834.g6832.t1  --LPSAWRHANITPIFKKG..kRNIPSNYRPI.SLTSIICKVMEKIIKKVM-VD......
BCAL00870.g7024.t1  ----------IIKDAKKSK...-SDINNLRPV.SISDAFSNIYEAILLTDLE--......
BCAL00877.g7062.t1  -------------------...----------.---------------------......
BCAL00901.g7178.t1  -------------------...----------.---------------------......
BCAL00915.g7246.t1  -------------------...----------.---------------------......
BCAL00915.g7249.t1  ---------NTLFFLRKSD...----KSMRVC.-------------------ID......
BCAL00915.g7250.t1  --PSQSSWSSPIYFVSKPD...----GSFRLT.-------------------ID......
BCAL00924.g7305.t1  -------------------...----------.---------------------......
BCAL00933.g7364.t1  -------------------...----------.---------------------......
BCAL00933.g7366.t1  -------------------...----------.---------------------......
BCAL00935.g7373.t1  --VPNQCKKANNTPIFKKG..sKKLASNYRPV.SLTSISCKIIEKLIKKTIMEH......
BCAL00949.g7433.t1  -------------------...----------.---------------------......
BCAL00966.g7531.t1  -------------------...-YDVSNYRPV.SITSILCKVMKRIINDKL-LD......
BCAL00966.g7532.t1  --IPNEWKTAVVTPFFKNKg.sNGDINNYRGI.SILPPIAKIFEKLLHKQIL--......
BCAL00972.g7558.t1  -------------------...----------.---------------------......
BCAL00994.g7671.t1  -------------------...----------.---------------------......
BCAL01014.g7752.t1  --VSTSSWSAPVVLIPKKD...----GSKRFC.-------------------VD......
BCAL01016.g7760.t1  --------------LIKDSkkgGVELSNLRPI.SISDCLSNIYEAIILEEISH-......
BCAL01054.g7936.t1  -KIPEDWKIAIVTPLYKNKg.dKTKMDNYRAF.SVLSPIAKMFEKLLAKQVL-Y......
BCAL01082.g8079.t1  -------------------...---RQKTRPV.--PFNLREKFKKTLDEQLE--......
BCAL01084.g8095.t1  -------------------...----------.---------------------......
BCAL01121.g8250.t1  ------LSIGKITPILKNStesNKSTSNIRPI.TISETLSNIFEKYILYEINKT......
BCAL01123.g8264.t1  -------------------...----------.---NAFANIYEVILLTDLE--......
BCAL01127.g8281.t1  --IPSEWKTAVVTPLFKKKg.sNEDLNNYRGI.SILPPVAKLFEKLIHKQILQH......
BCAL01145.g8370.t1  -EIPQVWKRANVSPLFKSG..sRINVENYRPV.SLTCVLCKVLASIIKDSMLKH......
BCAL01155.g8419.t1  --MPKNFNIGVVKLLVKDKnkdHDDINNLRTL.TISDKMAIIYEKIILKRINKK......
BCAL01182.g8530.t1  ----------IIKPLIKDTnksKRELNNLRPV.AVSDAFANIFEAVILKEIEKG......
BCAL01182.g8531.t1  -------------------...----------.---------------------......
BCAL01217.g8684.t1  -------------------...----------.---------------------......
BCAL01224.g8717.t1  -------------------...----------.---------------------......
BCAL01230.g8738.t1  -------------------...----------.---------------------......
BCAL01286.g8979.t1  --LPDNFNISLVTSIPKKG..nLNSPSDYRPI.SVSSTFSVIFESILLSNME--......
BCAL01347.g9242.t1  -------------------...----------.---------------------......
BCAL01355.g9275.t1  -------------------...----------.---------------------......
BCAL01358.g9283.t1  -------------------...----------.---------------------......
BCAL01376.g9364.t1  ---TNSSWASPIVLVKKPD...----GSERFC.-------------------VD......
BCAL01393.g9442.t1  ---PNIWKQANITPLHKTG..sKVKVDNYRPV.SLTCILCKVFEGMIKDVMLKH......
BCAL01394.g9447.t1  -------------------...----------.---------------------......
BCAL01401.g9474.t1  --IPKDWKTAIVTPLYKNKg.sNDDVSNYRGI.SVLPPIAKLFEKLLHKQII-S......
BCAL01407.g9499.t1  -------------------...----------.---------------------......
BCAL01422.g9561.t1  -------NFSVIKPLVKNSrkpTSDISNLRPV.AISDTISNLFEALILKNLIKE......
BCAL01425.g9575.t1  -----------MYGLPKIH...----KEGCPI.RPIISAVGTYNYKLAKYLDEIlk....
BCAL01426.g9580.t1  --IPDDFNVSIVTPIPKSKt.dNNQPSDFRQI.SVSSCFAKVLEHVILQNID--......
BCAL01442.g9641.t1  --FPKYFNISLITPIIKDKkkpSNDPNNLRPI.SLSNTFAQIFERLILIKSP-E......
BCAL01448.g9669.t1  -KIPEDWKIAIVTPLYKNKg.dKTKMDNCRAI.SVLSPIAKMFEKLLAKQI-FD......
BCAL01507.g9902.t1  ------------TIIQKKG..sCEDINNYRGI.SILPPVAKLFEKLIHKAN---......
BCAL01521.g9949.t1  -------------------...----------.---------------------......
BCAL01613.g10292.t1 -------------------...----------.---------------------......
BCAL01616.g10303.t1 -------------------...----------.---------------------......
BCAL01631.g10355.t1 ------LRHANITPIIKKG..qRNLASNYRPI.SPTSITCKIMEKMIKNTMV-K......
BCAL01633.g10366.t1 -HVPSSWRSSTIIMIPKKDk.pKTELSSFRPI.SLINCISKWLEKIINTKLKN-......
BCAL01636.g10372.t1 -------------------...----------.---------------------......
BCAL01651.g10428.t1 -------------------...----------.---------------------......
BCAL01659.g10454.t1 -----TPWVSPIVPVPKPD...--RPDEVRIC.-------------------TD......
BCAL01668.g10486.t1 ---STSPWSSPINIVGKKD...----GGIRIT.-------------------QD......
BCAL01684.g10548.t1 ------RYCASLFLVLKAN...----KKARPI.-------------------VD......
BCAL01707.g10628.t1 -----NPKLSKFRILPKIH...-KKNFFVRPI.VNCISSPTSKLC-LLVYI---......
BCAL01726.g10695.t1 -------------------...----------.---------------------......
BCAL01749.g10766.t1 -------------------...----------.---------------------......
BCAL01773.g10861.t1 -------------------...----------.---------------------......
BCAL01776.g10877.t1 -------WISNLVVVPKND...-PDKSPTGE-.-------------IKVRLTCD......
BCAL01785.g10908.t1 --LPKTFMESKIKLIPKNKk.eIKGVNDLRPI.SLTNLEYRIFTKILANRFR--......
BCAL01792.g10941.t1 -------------------...----------.---------------------......
BCAL01804.g10977.t1 -----------MFCVPKDK...----TSFRPI.-------------------FN......
BCAL01814.g11015.t1 -------------------...----------.---------------------......
BCAL01818.g11027.t1 ----------------KRQ..tTNKPSSYRPI.SLLCSLCKLLGKIVNIKLQNW......
BCAL01827.g11052.t1 ------FNIGKISPVIKDEkqsQCDANNVRPI.TISDTLANIYEKIVLSELNDS......
BCAL01840.g11104.t1 -------------------...----------.---------------------......
BCAL01880.g11247.t1 -------------------...----------.---------------------......
BCAL01887.g11275.t1 -------------------...----------.---------------------......
BCAL01919.g11377.t1 -------------------...----------.----------------RITVD......
BCAL01958.g11509.t1 -------------------...----------.---------------------......
BCAL01960.g11514.t1 --ESQSPWASPIVLVKKKK..qEGKEQEHRFC.-------------------ID......
BCAL01960.g11517.t1 --IQEDWKIAIVTPLYKNKg.dKSQIDNYRAI.SVLSPIAKMFEKLLAKQIL-E......
BCAL01997.g11645.t1 -------------------...----------.----------------RITID......
BCAL02001.g11658.t1 --VPYLFNTSIIKLLIKDSnipNSVLTNLRPV.AISDCLSNIYEAVLLDMLNQD......
BCAL02004.g11666.t1 -------------------...----------.---------------------......
BCAL02017.g11692.t1 -------------------...----------.---------------------......
BCAL02023.g11715.t1 -------------------...----------.---------------------......
BCAL02116.g12029.t1 -------WLSETVKIPKKG...---TNEIRLC.-------------------ID......
BCAL02152.g12131.t1 -------------------...----------.---------------------......
BCAL02162.g12161.t1 -------------------...----------.--------------SKRITVD......
BCAL02182.g12220.t1 --IPFAWSQANITPIFKKG..kKDNPANYRPI.SLTSILSKIMEKIIKDVMT-Kf.....
BCAL02186.g12240.t1 -YIPESWKLAVVTMIPKSMk.dHTDVQNYRPV.SLLNTLSKVMERVIQKRLYNW......
BCAL02213.g12313.t1 -------------------...----------.---------------------......
BCAL02257.g12443.t1 -------------------...----------.-LLNCFANVLEHIILQNID--......
BCAL02292.g12552.t1 ---------------PKKA...CDDLNNLRPI.AISDSITNLFEAVLLSLLEKE......
BCAL02302.g12588.t1 -------------------...----------.---------------------......
BCAL02311.g12615.t1 --ESDSPSASPIVLVRKSN...----GSLRIC.-------------------VD......
BCAL02371.g12818.t1 -------------------...----------.---------------------......
BCAL02373.g12821.t1 -------------------...----------.---------------------......
BCAL02377.g12833.t1 --PSNSSWSSPIYLVNKQD...----GSIRFT.-------------------VD......
BCAL02380.g12843.t1 -----GSRSGVIYGLPKIH...-KEGASIRPI.---ISAIGKYNYKLANYLDEIl.....
BCAL02396.g12880.t1 -------------YTKKSN...-SDISNLRPV.AISDCMSNLFEATLLDMLN--......
BCAL02424.g12973.t1 -------------------...----------.---------------------......
BCAL02454.g13064.t1 ---QEQWTTSLIVPLPKKG..dLQQMTNYRRI.SLMSIAAKVYNKVLLNRIK--......
BCAL02491.g13191.t1 -------------------...----------.---------LLQIIANRFR--......
BCAL02493.g13198.t1 ---PSAWRNANITPIFKKG..qRNVASNYRPI.SLTSIICKVMEKLIKNSM-VE......
BCAL02495.g13203.t1 ---------TDMFCVPKDE...----NSFRPI.-------------------FN......
BCAL02540.g13325.t1 -----PSWSSPVVVVRKID...----NSMRVC.-------------------ID......
BCAL02640.g13599.t1 -----EPWCSPIILVKKKA..dEMGKSEFRFC.-------------------ID......
BCAL02645.g13612.t1 -------------------...----------.---------------------......
BCAL02657.g13646.t1 --------TSVIKPLIKNLkksYSDLSNLRPV.AISDCISNLFESIILDELNEN......
BCAL02678.g13691.t1 -------------------...----------.---------------------......
BCAL02681.g13699.t1 -QIPNVWKFSIVTPLYKNKg.sQSDMNNYRGI.SILPPISKLFEKLLAIQIE-D......
BCAL02690.g13721.t1 -YIPNSWKHSKITMIPKKKk.pPDNIESYRPI.SLLNCIGKLLEKIINDKIQ-K......
BCAL02704.g13757.t1 ------WRLENVSPVHKQG..nRSDPKNYRPI.SLTSLPCRIAEKIIRDLI-IN......
BCAL02720.g13801.t1 -------------------...----------.---------------------......
BCAL02727.g13819.t1 --IPNEWKIAKIKILPKKNc.dPNLESSYRPI.SLLNTISRLLEKIINNRL-YN......
BCAL02786.g13965.t1 ------------TIIQKKG..sCEDINNYLGI.SILTTVAKLFEKLIHKQIL-E......
BCAL02819.g14058.t1 -------------------...----------.---------------------......
BCAL02827.g14077.t1 -------------------...----------.---------------------......
BCAL02833.g14096.t1 -RPSRSAWSSPVIVVAKKG...----NGKRIC.-------------------ID......
BCAL02844.g14124.t1 -------------------...----------.---------------------......
BCAL02862.g14170.t1 -------------------...-----KCRPL.-PWNLKDKVRLEI-ENQVK-Ag.....
BCAL02876.g14202.t1 ---SKSPWASPVVLVGKKD...----GSIRFC.-------------------VD......
BCAL02914.g14294.t1 -------------------...----------.---------------------......
BCAL02938.g14343.t1 ------------KCKTKPN...-TDIDNIRPI.AVSECLPNLYETILFKNLTEN......
BCAL02940.g14348.t1 -----TPWVSNLVVVPKGG...-KKIDKNKPT.-----------DQIEVRLTCD......
BCAL02962.g14405.t1 -------------------...----------.---------------------......
BCAL02983.g14463.t1 --ESQSPWANPIVLFKKKK..qKGKEQEYRFC.-------------------ID......
BCAL03000.g14512.t1 --PSNSSWASPIVLVKKPD...----GSERFC.-------------------VD......
BCAL03097.g14747.t1 -------------------...----------.---------------SRFIVD......
BCAL03114.g14786.t1 -------------------...----------.---------------------......
BCAL03128.g14816.t1 -------------------...----------.---------------------......
BCAL03138.g14841.t1 -------------------...----------.---------------------......
BCAL03151.g14868.t1 -------------------...--SPVDYRPI.SVSNTLSSILESILLSEMG--......
BCAL03184.g14944.t1 -------------------...----------.----------SKITLAEVR--......
BCAL03206.g14995.t1 -------------------...----------.---------------------......
BCAL03261.g15121.t1 -------------------...----------.---------------------......
BCAL03267.g15134.t1 -------------------...----------.---------------------......
BCAL03300.g15196.t1 ---SDSPFASPVVLVRKKD...----GTYRFC.-------------------ID......
BCAL03311.g15223.t1 -------------------...----------.---------------------......
BCAL03313.g15228.t1 --VPKYWKQANVTPLHKNG..sKLESSNYRPV.SLTSVPGKIMERIAREELV-Yf.....
BCAL03314.g15235.t1 -------------------...--------PI.SIINELKKEIEKILEADII-Qpgnvgt
BCAL03390.g15396.t1 ---PKQWTKNLIFPIPKKG..nPQLMTNYRGI.TLMSIAAKVHNKVLLNRII--......
BCAL03391.g15398.t1 --VPTLWKLASVTMIPKKTe.kSKNPKDYRPI.SITSCLGKLCEKLIYQRLIKY......
BCAL03393.g15402.t1 --VPFSWKNSVISKIPKPMk.dSKNIQNYRPI.SLLCTMSKVLEKIVLRRINKW......
BCAL03444.g15515.t1 -------------------...----------.---------------------......
BCAL03487.g15609.t1 --------------IPKKSs.aSTNPKDFRPI.SVTGCLAKLAGNLIQRRL-VK......
BCAL03562.g15776.t1 -------------------...----------.---------------------......
BCAL03564.g15784.t1 -------------------...----------.---------------------......
BCAL03571.g15806.t1 -------------------...----------.---------------------......
BCAL03574.g15813.t1 -------------------...----------.---------------------......
BCAL03577.g15818.t1 -----SPWSSPIIVVPKKD...----GSYRIC.-------------------ID......
BCAL03577.g15821.t1 --VPNEWKTAVVTPLFKKKg.sSEDLNNYRGI.SILPPVAKLFEKLLHKQIL-D......
BCAL03602.g15877.t1 -------------------...----------.---------------------......
BCAL03610.g15891.t1 -------------------...-STTGQFC--.-VTSCLGKLCEKLVYKRLN-D......
BCAL03641.g15951.t1 -------------------...---------V.SVLPPLNKVFERLLSNKI-KE......
BCAL03658.g15988.t1 -----DCKSAVVTPLYKNKg.dTDNLNNYSGI.SVLPQIAKLFEKIMAKQIT-C......
BCAL03674.g16011.t1 -------------------...-DDMNNYRGM.SVLPPIAKFLHKQISNYLS--......
BCAL03682.g16034.t1 -------------------...----------.---------------------......
BCAL03695.g16058.t1 -------------------...----------.---------------------......
BCAL03717.g16104.t1 -------------------...----------.---------------------......
BCAL03770.g16214.t1 -------------------...----------.---------------------......
BCAL03829.g16323.t1 --MPTKWKEAIVKMIPKPIk.dHTDPNGFRPI.SLINTFSKLLERIIQKGL-VD......
BCAL03835.g16337.t1 -------------------...----------.---------------------......
BCAL03917.g16503.t1 -------------------...----------.---------------------......
BCAL03917.g16504.t1 ----------------KNK..sSSDMNNLRTL.TISDTWAIILEKLILEYVSKT......
BCAL03975.g16607.t1 --MPKNFNIGIVKLLVKDVkkdNSDINNLRPL.TISDTLTNIFEKLLLKEILKK......
BCAL03987.g16630.t1 -------WLSETVVVPKPN...----NKVRLC.-------------------ID......
BCAL04017.g16684.t1 --VPSEWREANITPLHKKG..sKLEAANYRPV.SLTSIVCKIMESIIKDEVLNH......
BCAL04059.g16749.t1 -------------------...----------.---------------------......
BCAL04069.g16768.t1 -------------------...----------.--------MFEKLLAKQI-LD......
BCAL04070.g16770.t1 -------KTGSFRILPKIH...-KDKFGIRPI.---INCLNHPTSILCLFIDQ-......
BCAL04087.g16802.t1 --IPYLFNISIIKPLIKDDkksNTETSNLRPV.AVSDCISKLFEAILLDMLNTE......
BCAL04103.g16826.t1 -------------------...----------.---------------------......
BCAL04109.g16835.t1 --IPNDWKTAIVLPLYKNKg.sNDNLNNYRAI.SILPPMAKLFEKLIHKQILAY......
BCAL04149.g16909.t1 ---------------KKP-...NNDITNLRPV.AISDCLSNLFESILLDMLN--......
BCAL04167.g16938.t1 ---SAIWKSSLITMIPKKDk.pRDEISSYRPI.SLINCISKWLEKIINEKLK-N......
BCAL04168.g16940.t1 -------------------...----------.---------------------......
BCAL04191.g16975.t1 -------------------...----------.---------------------......
BCAL04230.g17043.t1 -------------------...----------.---------------------......
BCAL04246.g17068.t1 -------------------...----------.---------------------......
BCAL04301.g17169.t1 -YFPKNFNTSLLTPIPKKG..iSKTPFDFRPI.-------------------SV......
BCAL04314.g17188.t1 ---SNTYYESKIKLIPKKKk.dIKGINDLRPI.TLTNLEYRIFTKIISNRFRMI......
BCAL04319.g17196.t1 -------------------...----------.---------------------......
BCAL04326.g17211.t1 -------------------...----------.---------------------......
BCAL04329.g17216.t1 -------------------...----------.---------------------......
BCAL04357.g17260.t1 -------------------...----------.---------------------......
BCAL04382.g17312.t1 ---SSSPWCSPLQLVAKPD...----GSTRIT.-------------------VD......
BCAL04383.g17315.t1 -YIPQNWKKAKIIMLYKKNk.pSNLASSYRPI.SLLSCLGKLLEKIVNTKLQ-N......
BCAL04414.g17371.t1 -------------------...----------.---------------------......
BCAL04509.g17528.t1 -YIPESWKLAIVTMIPKPMk.dHSDIQNFRPI.SLLNTLSKILERAIQKRL-YD......
BCAL04516.g17543.t1 -YIPEDFNISLVTPIPKKG..tMKSPTDYRPI.SVSSTLASILESILLSKME--......
BCAL04539.g17578.t1 ---------SILKPIIKDKkkpNDDISNLRPV.AISDAYANIFETLILKKLE--......
BCAL04540.g17582.t1 -------------------...----SEIRIC.-------------------TD......
BCAL04544.g17591.t1 --IPNDWKTAIVTPLYKNKg.sTEDINNYRGI.SVLPPLAKLFEKLLHKQII-A......
BCAL04550.g17605.t1 ------FNVSVIKPLVKDSkklSNDINNLRPV.SISDPFANIYEAILLREIESE......
BCAL04550.g17606.t1 -----------IKCEKKPN...-TDIDNIRPV.AVSEPLANLFETVLLNRLNES......
BCAL04582.g17657.t1 -------------------...----------.---------------------......
BCAL04605.g17695.t1 -------------------...----------.---------------------......
BCAL04613.g17708.t1 -------------------...----------.--------------------Apak...
BCAL04656.g17783.t1 ---------ANVTPIFKKG..dRCDRMNYIPV.SITSVVCRIMEKIIRNILLRH......
BCAL04665.g17797.t1 --LPDNFYISLVTPIPKKG..nLNSPSDYRPI.SVSSTFSVKFESILLSNME--......
BCAL04676.g17816.t1 --------TAFVTPLYKNKg.tTEDINNYREI.SVLSPIAKIFEKLLHKQII-T......
BCAL04690.g17837.t1 --ESKSPWASPIVLVKKKR..qEGKEQEYRFC.-------------------ID......
BCAL04746.g17927.t1 -------------------...----------.---------------------......
BCAL04772.g17968.t1 -------------------...----------.---------------------......
BCAL04794.g18000.t1 -------WISNLVVIPKGDt.nD-QVTGKT--.--------------KVRLTCD......
BCAL04833.g18055.t1 -------------------...----------.---------------------......
BCAL04859.g18091.t1 ----DSPWAFPVLMQNKKD...----GSKRLC.-------------------ID......
BCAL04861.g18096.t1 -------WASPAFLLKQKS...-----GYRFI.-------------------VD......
BCAL04912.g18167.t1 --IPFDWKTAVVTPLFKNKg.dAEDVNNYRGI.SVIPPIAKLFEKIIATQIIEH......
BCAL04925.g18191.t1 ---------------KKKN...----GQSRFC.-------------------VD......
BCAL04941.g18220.t1 -----TPWVSPIVPVPKPD...--RPKEVRIC.-------------------TD......
BCAL05086.g18394.t1 -HIPIKWKQSIITMIHKKGk.pPDSTSSYRPI.SLLCCLIKLLERLINNKIL-I......
BCAL05128.g18457.t1 ----------------KIE...---SKNYRPV.SLTSKVGKLMERIIRDEL-IS......
BCAL05135.g18465.t1 -------------------...-NKPIKQRPY.SIPHSKEKVVNECIDKMLKSNiiepsn
BCAL05142.g18479.t1 -------------------...----------.---------------------......
BCAL05190.g18547.t1 -------------------...----------.--------------------H......
BCAL05239.g18613.t1 -------------------...----------.---------------------......
BCAL05294.g18691.t1 ---------SKIKLIPKNKk.eTKGVNDLRRI.SLTNLEYRIFTKILANRFR--......
BCAL05333.g18757.t1 -------------------...--DLNNYRAI.SILPPIAKLFEKLIHKQIL-A......
BCAL05424.g18871.t1 --VPDEWKFSIVKPLFKGKg.sEMDINNYRGI.SILPPLAKLFEKLIAAQIE-E......
BCAL05443.g18898.t1 ---SESSWSSPVLLVAKPD...----GSIRFT.-------------------VD......
BCAL05511.g18980.t1 ----------AAMLMPKKN...----GKHRLV.-------------------VD......
BCAL05527.g18997.t1 --PSTSPWASPACLKNKPD...----GSKRFC.-------------------ID......
BCAL05589.g19076.t1 ---------PLIKNVKKSS...-SEIENLKPI.AISDCFSNLFEAVLLEELN--......
BCAL05613.g19100.t1 -------------------...----------.---------------------......
BCAL05641.g19142.t1 ---PFHFNLSMIKPLIKDKngaLDELTNLRPV.YISDSLANLYESILLEFLKNE......
BCAL05641.g19143.t1 --LPNYWKLANVTPLFKSG..tRIAVSNYRAV.SLTSIVGKVMERILRDELMV-......
BCAL05649.g19154.t1 -------------------...----------.---------------------......
BCAL05672.g19180.t1 -------------------...----------.---------------------......
BCAL05774.g19311.t1 -------------------...----------.---------------------......
BCAL05782.g19325.t1 -------------------...----------.---------------------......
BCAL05783.g19326.t1 -------------------...----------.---------------------......
BCAL05829.g19383.t1 -------------------...----------.---------------------......
BCAL05833.g19389.t1 -------------------...----------.------SGIPAKIFKNFYNQD......
BCAL05834.g19391.t1 -------------------...----------.---------------------......
BCAL05857.g19417.t1 --LPDSWKSATITMIPKKKh.rSPDPKDYRPI.SLTSCLAKLAEKLVYSRIS-N......
BCAL05871.g19427.t1 ---PNLWREANVTPLFKKG..sRLSAKNYRPV.SLTSIVCKIMEKLLKKPIM-E......
BCAL05896.g19458.t1 -------------------...----------.---------------------......
BCAL05896.g19459.t1 ------------KPIVKDQkknTNDINNLRPV.AISDCLSNIFESILLNALQVE......
BCAL05909.g19471.t1 -----TPWVSPIVVVPKPN...--RTNEVRIC.-------------------TD......
BCAL05921.g19482.t1 ---PVLWKHANVTPIHKGG..sKLSKKNYRPV.SLTCLVCKIFESLLKDIMLHH......
BCAL05982.g19548.t1 -------WASPAFLLKQKS...-----GYRFI.-------------------VD......
BCAL06016.g19587.t1 -----SPWCTPVMLAKQVG...KNGQVKFRFL.-------------------AD......
BCAL06082.g19671.t1 --FPKSFNVSLITPIIKDKnkpSNETNNLRPI.SISHTFAQIFEILILIKSP--......
BCAL06086.g19673.t1 -KIPNEWKYSIIIPLFKNKg.sQSDMNNCRGI.SILPPVSKLFEKLIALQIE-D......
BCAL06101.g19690.t1 --IPNKWKKAVVTPLFKNKg.sNDEINNYRAI.SILPPISKLFEKLISKQL-KI......
BCAL06116.g19708.t1 -------------------...----------.SVLPPLNKVFERLLSNQI-KE......
BCAL06123.g19713.t1 -------------------...----------.---------------------......
BCAL06204.g19796.t1 -------------------...----------.---------------------......
BCAL06211.g19807.t1 -HIPDEWKKAKVVMTLKKGk.pPDDPNSYRPI.SLLCCLGKLLEKIVNKKL-QD......
BCAL06241.g19845.t1 --IPNEWKKAVVTPLFKKKg.sNDEINNYRAI.SILPPISKLFEKLISKQLK-N......
BCAL06243.g19847.t1 -YVPKNWKISKIIMIPKKDk.pPDNVNSYRPI.SLISCMSKWLEKIINTKLT-S......
BCAL06246.g19851.t1 -------------------...----------.-------------------CD......
BCAL06247.g19852.t1 -------------------...----------.---------------------......
BCAL06257.g19863.t1 -------------------...----------.---------------------......
BCAL06284.g19893.t1 ------SWISPIHVVPKKV...---PGEIRIV.-------------------VD......
BCAL06308.g19918.t1 --PSTSPWASPVIIVPKKD...----GTRRFC.-------------------VD......
BCAL06321.g19932.t1 -------------------...----------.---------------------......
BCAL06340.g19953.t1 ---------------PKKS...SDDISNLRPV.AVSDSLANLFEAILLKEVSKY......
BCAL06370.g19981.t1 --VPELWKLANVTPLHKNG..sKLESSNYRPV.SLTFVPGKIMERIVREELVYY......
BCAL06375.g19988.t1 --VPAAWRQANITPIFKKG..kRNLPSNYRPI.SLTSIICKIIEKLIKKCM-IN......
BCAL06391.g20003.t1 -----TPWVSPIVPVPKPD...--RPNEVRIC.-------------------TD......
BCAL06494.g20110.t1 ---TDDFNIALVTPIPKKG..vMKDVSDFRPI.SVSTAFASLFEALLLKKIN--......
BCAL06535.g20155.t1 -----------MFCVPKDK...----SSFRPI.-------------------FN......
BCAL06551.g20171.t1 ---PDNFNVDLATPIPKKG..qMKEPSDLRPI.SVSTSYANLFQSLLLKKTP--......
BCAL06566.g20179.t1 -----TPWVSPIVPVPKPD...--RPNEIRIC.-------------------TD......
BCAL06568.g20183.t1 -------------------...----------.---------------------......
BCAL06593.g20207.t1 -------------------...----------.---------------------......
BCAL06636.g20246.t1 -------------------...----------.---------------------......
BCAL06681.g20293.t1 --MPSNFNIGIVKLIIKDNkkePDDVNNTRPL.TISETWVNIFEKILLEEINKS......
BCAL06736.g20372.t1 ---PIEWKTAVVKPLFKKKg.sNDDLNNYRAI.SILPPIAKLFEKLIHKQILDN......
BCAL06749.g20385.t1 --IPKDWKTALVTPLFKNKg.sREDPNNYRGI.SVLPPIAKLFEKLLHKQI-TS......
BCAL06751.g20389.t1 -----NPKLSKFRILPKIH...-KKNFSVRPI.VNCISSPTSKLCLLVYIL---......
BCAL06755.g20393.t1 -------------------...----------.---------------------......
BCAL06763.g20400.t1 -------------------...----------.---------------------......
BCAL06764.g20401.t1 ------FNVSIIKLLLKDPkksNTDLSNQRPI.AISDSISNLFESVLLDYLNTE......
BCAL06842.g20474.t1 --VPKIWKIAKIILILKKNs.dPKLPASYRPI.SLLSCVGKLLERIINTRL-TE......
BCAL06866.g20499.t1 -------------------...----------.---------------------......
BCAL06931.g20560.t1 -------------------...----------.---------------------......
BCAL06939.g20570.t1 -------------------...----------.---------------------......
BCAL06992.g20614.t1 -----------FRILPKIH...-KSKFGIRPI.---INCINHPTSILCDFIDQ-......
BCAL07035.g20659.t1 -------------------...----------.---------------------......
BCAL07063.g20682.t1 --VPNIWKNAKIILILKKNs.dPKFPSSYRPI.SLLSCVGKLLERIINTRL-TE......
BCAL07074.g20696.t1 -------------------...----------.---------------------......
BCAL07088.g20710.t1 --VPKEMREANVTPLHNKG..sKLEAANFRPV.SLTSVVCKIMELIIKDVIFSH......
BCAL07094.g20713.t1 -TIPNDWKTAVITPLYKNKg.aLNDLNSYRGI.SVLPPIAKLFEKLLHKQIS-N......
BCAL07185.g20792.t1 --MPSNFNVGLVKLLVKDNakdHNDINNLRPL.TISDTLANIFEKILLKEINKK......
BCAL07227.g20832.t1 -------------------...----------.---------------------......
BCAL07269.g20882.t1 -------------------...----------.---------------------......
BCAL07272.g20884.t1 --LPNDFNRSLVTPIPKKG..pLNGPSDFRPI.SVSSAFSIIFESFLLSKMD--......
BCAL07505.g21107.t1 --LPKLWKLANVTPLYKGG..tKSSQKNYRPV.SLTCILCKIFERIIKDIMLKH......
BCAL07536.g21134.t1 -------------------...----------.---------------------......
BCAL07545.g21143.t1 -------------------...----------.---------------------......
BCAL07636.g21222.t1 -EIPELWKYANVTPLHKGG..sKLSPKNYRPV.SLSCISCKIFVSLVNDFMLKH......
BCAL07743.g21301.t1 --IPKSFNIGLVKLLIKDPkksNSDMKNMRPL.TISDCWAIILEKYLLDEINKN......
BCAL07750.g21308.t1 ---LPEWKIAKITMIPKKPn.dSHNIDNYRPI.SLTCSIIKVIEKLVKFRLE-K......
BCAL07770.g21329.t1 -------------------...----------.---------------------......
BCAL07821.g21370.t1 -RPSKSPWSSPIIVVPKKN...----GQKRIC.-------------------ID......
BCAL07872.g21416.t1 -------------------...----------.---------------------......
BCAL07900.g21430.t1 -------------------...----------.---------------------......
BCAL07957.g21471.t1 -------------------...----------.---------------------......
BCAL08091.g21571.t1 --IPEYFSISLVTPIPKKG..tMKSPTDYRPI.SVSSTLESILESILLSEME--......
BCAL08170.g21630.t1 ----EEWKCAIVTPLYKKG..dMDSLNNYRGI.SVLAPFNKIFERILAKQI-KD......
BCAL08226.g21667.t1 -------------------...----------.---------------------......
BCAL08305.g21731.t1 ----------NFRILAKLH...-KEKFGIRPI.----ISYK--NSIISNLCLLIdll...
BCAL08430.g21811.t1 -YFPKIFNTSLLTPIPKKG..iSKTPSDFRPI.SVSSVLGNIFELLLLSKIN-C......
BCAL08462.g21839.t1 -------------------...----------.---------------------......
BCAL08614.g21915.t1 ------------------AkktNSDISNLRPA.AISDAISNLFESILLDMLNEH......
BCAL08646.g21939.t1 -------------------...----------.---------------------......
BCAL08763.g22014.t1 -------------------...----------.---------------------......
BCAL08772.g22021.t1 ---PTSLNIGIVKLLVKDTsknTSDINNMRPL.TISDVWSIILEKILLREIIDS......
BCAL08817.g22043.t1 -------WLSETVKIPKKG...---TNEIRLC.-------------------ID......
BCAL08873.g22077.t1 -------------------...----------.---------------------......
BCAL08949.g22114.t1 -------KSSTIVMILKSDk.pINELSSYRPI.SLINCLSKWLEKIINEKLKNW......
BCAL08981.g22133.t1 --------TSLVTPIPKKG..pLNGPSDYRPI.SVSSTLSIIFEMILLLKME--......
BCAL09006.g22151.t1 -YIPEDFNISLVTPIPKKG..tMKSPTDYRPI.SVSSTLASILESILLSEME--......
BCAL09010.g22154.t1 -------------------...----------.---------------------......
BCAL09045.g22176.t1 --LPFSWKSSVIVMVPKKDk.pQNELSSYRPI.SLINCLSKWLEKIINQKLKN-......
BCAL09135.g22223.t1 -------------------...----------.---------------------......
BCAL09280.g22301.t1 --IPDFWRLANVSPVHKQG..nRSDPKNYRPI.SLTSLPCRIAEKIIRDLI-IN......
BCAL09328.g22325.t1 -------WNAALRIVDKKD...----GTIRIT.-------------------VD......
BCAL09335.g22328.t1 --IPTRAKLGTFKILPKLH...-KKTFTCRPI.-------------------IN......
BCAL09469.g22400.t1 --PSESSWASPLILVSKPD...----GSIRVT.-------------------ID......
BCAL09690.g22510.t1 ----NSPWSSPINIVGKKD...----GGIRIT.-------------------QD......
BCAL09898.g22609.t1 -------------------...----------.---------------------......
BCAL09953.g22647.t1 -------------------...----------.---------------------......
BCAL09961.g22654.t1 -----HFNVSILKPIIKDKknpNDDISNLRPV.AISDACANIFETLILKKLE--......
BCAL09964.g22657.t1 -------------------...----------.---------------------......
BCAL10068.g22693.t1 -----------VKCSKKSN...-KDINNLRPV.SISDVITNLYEKILLNNIE--......
BCAL10189.g22754.t1 -------------------...----------.---------------------......
BCAL10209.g22764.t1 --VPSNLSIGKITPILKNStesNKSTSNIRPI.TISDTLSNIFEKYILYEINKT......
BCAL10316.g22807.t1 -RPSKSAWSAPVIMIPKKD...----GTKRMC.-------------------ID......
BCAL10445.g22856.t1 -------------------...----------.---------------------......
BCAL10493.g22880.t1 --IPKFFNIGIIKPIVKDDqksANDLNNIRPI.TIYDTISNIFEKIILNEIS--......
BCAL10504.g22884.t1 -------------------...----------.---------FSKMIDEMLS--......
BCAL10559.g22899.t1 -------------------...----------.---------------------......
BCAL10641.g22927.t1 -------------------...----------.---------------------......
BCAL10834.g22995.t1 -------------------...----------.---------------------......
BCAL10867.g23007.t1 ---PKNFNIGLVKLLVKDIskdCNDFNNLRPL.TISESWAIILENILLDELN--......
BCAL11246.g23130.t1 -------------------...----------.---------------------......
BCAL11590.g23214.t1 -------------------...----------.---------------------......
BCAL12131.g23320.t1 -------------------...----------.---------------------......
BCAL12319.g23358.t1 -------------------...----------.---------------------......
BCAL12613.g23414.t1 ---PKDFNVGLVNLLTKDNkkdTSDINNLRPL.TISDTLAILFEKIILSDISKD......
BCAL12667.g23425.t1 -------------------...----------.---------------------......
BCAL12736.g23440.t1 --LPAHWKKANVSPLHKNG..pRVIVSNYRPV.SLTSIVGKVMEKIIRDELMI-......
                                                                                

AI1M_Yeast          .....................dKK-----MSTHSHGFRKNM.SCQTAIWEVRNMFGGSN-
Athena_Av           ......................-K-----YVRHTT--ID-D.GVD-LLDKFQTYI-RNGY
Athena_Hc           ......................-------------------.------------------
Athena_Pr           ......................-------------------.------------------
AthenaL2_Av         ......................-NLLRPLF--DQMAIKTTV.TCG--FDLLQKLQRWSSK
AthenaL3_Av         ......................-NLLRPLF--DQMAI---K.TTITSGFDLVQHLRKWSI
AthenaM_Av          .....................lRPLFNQLASDTAIE-NGTQ.LIKSVERWSDNYL-----
AthenaO_Av          ......................LRPLFDRLAKETSILNGVE.LIDLLEK-----WSKQN-
BEL_Drome           .....................sGKDSSGVSLNDRLHIGPPI.QRD----LFGV----CLR
Cer1_Caeel          ......................YRKVNKVVKNNAHPL-PNI.EA-----TLQSLA-----
Cercyon_Sm          ......................-R-----ILKHLVDH---S.NHSIKSATQFL-DQIRNI
COB3_Marpo          .....................ePR-----FKDISHGFRRNK.GTHSALRDIKMRWKNPS-
COI1_Podan          .....................ePR-----FHSSSHGFRPGR.GCHSAL-ATIRYWNGIK-
Copia_Drome         .....................gFT--QKYQIDYEETFAPVA.RISSFRFILSLVI-----
CRE1_Crifa          ......................-SSFKETFKGWQYGV-WGD.V-AKAV----AKIRRDS-
CRE2_Crifa          ......................-KSFRSTFKGWQYGV-WGD.S-TEAV----KRIREAYA
CZAR_Tcruzi         ......................-PALKTCFKNLQYGV-GNN.I-ELAI----QKIRRDFH
DIRS1_Dictyo        ......................LKRLNTYI-NNQ-SF-KME.GIK----NLPSMV-----
Doc_Drome           ......................LR-INNTLPTHQFGFREKH.GTIEQVNRITSEIRTAFE
dpol_DHBV           .....................sQFSKGKNAMRFPRYWSPNL.STLRRIL-----------
dpol_HBV            .....................sQFSRGSSRVSWPKFAVPNL.QSLTNL------------
DRE_Dictyo          ......................-KLLNKIISPFQTGFVPRR.LLHDNIITLNSTIEIIKR
EC67_Ecoli          ...................rdeIFAIRKISNNYSFGFERGK.SIILNAYKHRGKQ-----
EC86_Ecoli          .....................lDK---LSSSPFSIGFEKHQ.SILNNATPHIGAN-----
EC107_Ecoli         ....................sqFP-----LSPFATAYRPGC.PIVSNAQPHCQQP-----
GilM_Giain          ......................-PALRK-LPAWQLAF-EHL.AQMKAI-----RAAEELK
Gypsy_Drome         ......................FRKLNEKTIPDRYPM-PSI.PM-----ILANLG-----
Hebe1_Av            .....................lER--RNILPQHQAGFRPGK.STIYNIVRLERYAAGQLR
Hebe2_Av            .....................lNR--RNILPEHQAGFRPGK.STVYNIVRLQRYAERQLT
Hebe7_Av            .....................lER--RNILPQHQAGFRPGK.STIYNIVRLERYAEGQLR
Hebe8_Av            .....................lER--RNILPQHQAGFRPGK.STIYNIVRLERYAAGQLR
Hebe10_Av           .....................lER--RNILPQHQAGFRPGK.STIYNIVRLERYAAGQLR
I_Drote             ......................LVTHSNLLSENQFGFKKGK.STSDCLLYVDYLITKS--
Jockey_Drome        ......................CKDVTKAIPKFQFGFRLQH.GTPEQLHRVVNFALEAME
Juno1_Av            ......................YRKLNAITTKDAFPI---P.RIDDIFDHLSQAG-----
Juno2_Av            ......................YRRLNQITTKDAFPL---P.RIDDIYDQLTQAT-----
Juno3_Av            ......................YRKLNEVTEKDNYPL-P--.RIQEMLDALNGS------
Juno4_Av            ......................-RKLNAITTKDAFPI---P.RIDDIFDHLSQTG-----
Juno4a_Av           ......................YRRLNYITERDVYPL---P.RIDDIIDRLSGAK-----
Juno4b_Av           ......................YRRLNLITERDVYPL---P.RIDDILDKLAGSQ-----
Lian_Aedae          .....................yLA--NMPLHVNQHAYQSGK.STVTLLHKVVYDIEKAFA
LINE1_Human         ......................-QHIKKLIHHDQVGFIPAM.QGWFNIRKSINIIQHINR
LINE1_Wolf          ......................-QYIKKIIHHDQVGFIPGT.QGWFNTRKTINVIHHISK
LtrA_Lacla          .....................ePV-----FEDVSHGFRPQR.SCHTALKTIKREFGGAR-
Mag_Av              ......................FK----VTINSQMW-IDQH.PIPTIEELLTRLN-----
Maui_Takru          .....................lQR--NSLFEMFQSGFRAHH.STETALLKVTNDLLIASD
Mdg3_Drome          ......................FRKLNKMTMKDNYPL---P.LIDD---LLDRMN-----
Micropia_Drome      ......................YRKLNTMVLMDCFPV-P--.IMEEVLEKLQSAK-----
MX65_Myxxa          ....................klPV------SPQAHGFVPGR.SIKTGAAPHVGRR-----
Neptune_Fr          ......................-A-----EFLDFYL-NPLS.TKH-PAFVRDTYH-FIEI
NeSL_Caeel          ......................-RAVPNVLSKCQRGFQERE.GCNESLAILRTAIDVAKG
orf2_Calot          .....................eAK-----FEPNSYGFRPGR.NAHDAREAIFNSIRYSN-
Pao_Bmori           .....................aAARTRGVALNDM--LLKGP.N------LLQSLPGVIMR
Pat_Panre           .....................pYITANKIK-----------.--LENVAIAKSLI-----
Penelope1_Av        ...................darP--QAPSYIKDSFEF--GK.KIKEII--LEK-------
Penelope1a_Av       ...................narP--PANSFIKDSFEF----.-----VNKIKEIILE---
Penelope2_Av        ......................-----SLIKINQTE----K.SISYIKDSFEFVK-EITK
Penelope2a_Av       ....................edARSKPTSYVKDSFSF----.----AKLIQEQKP-----
Penelope3_Av        ....................ylRR--NDRIIKDTFTFVDEL.LTL----KFD--------
Penelope3a_Av       ....................svLKEYE-TIIQDRFSFVKD-.-------LHKLEI--N--
Penelope3b_Av       ......................LR-VSPTVVTDTFKFVDEL.Q------KLTFDN-----
Penelope5a_Av       ......................----------RLQELRTSP.YMVQNTFDFVNKI-KQSQ
Penelope_Dv         ......................-Q-----ILKNLTM----D.SRYNIKNAVDFKD-RVNN
pol_BAEVM           ......................LREINKRTVDIH-PTVPNP.Y-N----LLSTLK-----
pol_CERV            ......................YKAMNKATKGDAHNL-PNK.DE-----LLTLVR-----
pol_HTLV2           ......................LRATNAITTTLTSPS-PGP.P------DLTSLP-----
Poseidon_Tn         ......................-S-----ILAPMVG----N.TPHHIKNSLDFAE-KVSN
pseudo_Shark        ......................-S-----IFPPLVQ----E.LPTYVHDTTHALH-LLQS
R1_Dromr            ......................----AVSWDPRQRGFLPTD.GCADNATIVDLVLRDHHK
R2_Drome            ......................--NSSINWDPRQRGFLPTD.GCADNATIVDLVLRHSHK
R4_Av               ......................YVTERCILPGEQIALREGVwGCTHALTQDQSLIADALN
R9_4_Av             ......................FK-----TNDKQVGFKPVN.GCGINISWLHSLLKHA-R
R9_Av               ......................FK-----TNDKQVGFKPVN.GCGINISWLHSLLKHARL
R9a_Av              ......................FE-----IDKRQLGFTPIN.GCSMNIQWLHHLLKHARL
RTE1_Av             ......................-SYLDPYLSEEQAGFRKDR.STVHQILVLRLLAEKAKR
RTE2_Av             ......................-NLIDCQLLEIQSGFRSNR.STIDQIFTLKMTMEKRRA
RTE3_Av             ......................-NKITPEIAKEQYGFMPDK.GTRNAIFILRMIIERSIE
RTE4_Av             ......................-KPLDSNLRTNQAGFRRGR.NCIDQIHVLRRLLEGAID
RTE_BovB_Av         ......................-F-LEREMPVTQAGFRKGR.GTRDQIANIRWLMEKARE
SART1_Bommo         ......................LENVGPNLADSQYGFRRGR.STLDAVQRVRDLS-DQAC
SLACS_Trybg         ......................-KTAEKKFSGIQFGV-GGH.I-EEAI----AKIRKDFA
Soliton1_Av         .....................lDE--QGVLPSEQSGFRPHH.NMAVRLVSIIDEIGQSLA
Soliton2_Av         ......................WSETNKLVPDEQSGFRPGC.LLPTRV--LSMYQEVKNN
Soliton3_Av         ......................WAEGNKLIPEEQSGFRPGG.LLPTRVLSIYQEIKNNLA
Soliton4_Av         ......................WAETNHSVPREPSGFRPGG.LLSTRVLSIYQEIKNELA
Soliton5_Av         ......................WANVNNIVPQEQSGFRKGC.QLQTRVLSIFQEVKNNLD
Soliton6_Av         .....................cHD--KNIYIDEQSGFTAER.RLQTRILSLVDDLR-LTI
Soliton6a_Av        .....................cEE--KNIYVDEQSGFSPQR.RLQTRIVSLIEDVRLN-I
Soliton6b_Av        .....................wCQ-MHNIYTDEQSGFTPNR.RLQTRILLLCEDIRLT-I
Soliton7_Av         .....................lQR--RGLLPDTQSGFREDF.RLQTRVLLFFEQVASLMA
Soliton8_Av         .....................lLR--RGLLPDNQSGFRDGF.RLQSRL-LLFLEDLYSLM
Soliton9a_Av        .....................lIR--RGLLPDNQSGFRENF.RLQTRLLLFLEDIYSIFS
Soliton9b_Av        .....................lVR--RGLLPDNQSGFREGF.RLQTRLLLFLEDIYSILC
Ta11_Arath          ......................-RLLPELISETQSAFVAER.LITDNILIAQENFHALRT
Tad1_Neuro          ......................AAEEFNLLPEGQMGNRAGR.STEFAVRVVTDAVH---T
TelKA1_Av           ......................YRKLNSMTIRDAYPI-P--.RIDD---TLDSLQ-----
TelKA1a_Av          ......................YRKLNAMTIRDAYPI---P.RIDDTLDSLQEAK-----
TelKA2_Av           ......................YRKLNAVTVRDAYPIPRVD.DT---LDALDEAK-----
TelKA3a_Av          ......................YRKLNNVTIRDAYPL---P.RIDDTLDALQQAQ-----
TelKA3b_Av          ......................YRKLNNITIRDAYPL---P.RIDDTLDALQQAQ-----
TelKA4_Av           ......................YRQLNSVTVRDVYPI-P--.RIDD---TLDQLQ-H---
TERT1_Calb          ke............vlspvgqiLRLKLSKLRDTYESYRASV.HSSVAEKISDYRDSLLTR
TERT_Giain          ...............felerprNRY-LQAHLAKNLGHIAVD.YAAWLDATYTENPEAQ--
TERT_Ratno          t.............lfsmlnyeRTKHPHLMGSSVLGMNDI-.YRTWRAFVLRVRALDQTP
TERT_Schpo          ................silkhlIN-------EESSGI-PFN.LEVYMKLLTFKKD-LL-K
Tf2_Schpo           ......................YKPLNKYVKPNIYPL-PLI.EQ-----LLAKIQ-----
Tnt1_Tobac          .....................gFE--QKKGIDFDEIFSPVV.KMTSIRTILSLAA-----
TRAS1_Bommo         .....................lPR-----MSTRQFGFMPQR.STEDSLYTLMQHVKEKLK
TRS1_Trybr          ......................-DTVESQLTPQQSAFRPGC.STLEQLLHVRAAL----C
Tx1_Av              ......................-KVIANIIHPDQTCSVPGR.SIQDNVILIRSIIEYQRR
Ty3_Caeel           ......................YRKVNKVVKNNAHPL-PNI.EA-----TLQSLA-----
Ty3_Yeast           ......................YRTLNKATISDPFPL---P.RID-NLL---SRI-----
Vesta1a_Av          ......................YKKLNLVTIKDSSPL-PNM.ED-----TLRRLG-----
Vesta1b_Av          ......................YKKLNLITIKDSSPL-PNM.ED-----TLRKLG-----
Vesta2_Av           ......................YKKLNNITIKDNHPL-PNM.EQ-----TIRRLG-----
Vesta3_Av           ......................YKKLNSVTIKDNYPL-PNM.EI-----TLQSLG-----
Vesta4a_Av          ......................YRALNKITTPDASPL-PH-.G-ED---LLQQLG-----
Vesta4b_Av          ......................YRALNKITISDASPL-PHI.E-----DTLQELG-----
Vesta5_Av           ......................YRKLNNITVQDNYPL-PNL.EQ--AIQMVGGRR-----
Vesta6a_Av          ......................YRKLNAITKKDVF---PQP.SVEELV----QRL-----
Vesta6b_Av          ......................FRQLNAITKKDSYP---QP.SAEELLHRLAGHR-----
Vesta6c_Av          ......................FRRLNKITKKDAY---PQP.SAEELIYRLSGHN-----
Vesta7_Av           ......................YRQLNSATERDCYPL---P.RIEDTLNRLNGNR-----
Vesta_Pr            ......................YKKLNHITIKDSSPL-PNM.ED-----TIRKLG-----
YM40_Marpo          .....................ePR-----FLDSSHGFRPHR.SPHTALRQIRR-WTGTS-
Zepp_Chlvu          ......................-PLLNQVVDATQTGFLPKR.WAGDNVL-A--HLEEISY
BCAL00006.g126.t1   ......................-KKIDYSLLKKTSLL-KAH.TLRSNTETLQEGL-AAFN
BCAL00008.g185.t1   ......................WAENEKILPDCQAGFRKKR.STQEHIFRLTQAISHGFN
BCAL00031.g583.t1   ......................-------------------.------------------
BCAL00037.g696.t1   ......................-------------------.-------TLKQAIEISKR
BCAL00056.g974.t1   ......................-------------------.------------------
BCAL00060.g1030.t1  ......................---LNKIIKGDSYPL---P.SIKDLFNKLSEAD-----
BCAL00085.g1371.t1  ......................-------------------.-------TLKQAIEIAKQ
BCAL00085.g1376.t1  ......................-------------------.------------------
BCAL00094.g1462.t1  ......................HR-----DDELQFGFKAKS.SCAHAIFTLQQTIKNSMD
BCAL00097.g1494.t1  ......................-S--SKLISNNQFGYKPKS.LTKHAFLIVNETINYYKN
BCAL00122.g1772.t1  .....................lIS--NSLISIRQHGFMPNK.SCVTNLLEFIDLVTEAFN
BCAL00128.g1838.t1  ......................-------------------.------------------
BCAL00129.g1848.t1  ......................-------------------.------------------
BCAL00132.g1880.t1  ......................-------------------.--QHLIQILNNKK-----
BCAL00160.g2155.t1  ......................-------------------.------------------
BCAL00169.g2236.t1  ......................YFDINKLMNDNQHGFRNSR.SCETALHTIISQMFKTLS
BCAL00169.g2237.t1  ......................-------------------.------------------
BCAL00184.g2378.t1  ......................-------------------.------------------
BCAL00190.g2438.t1  ......................-------------------.------------------
BCAL00192.g2459.t1  ......................YIEKNFSLIQEQSGFRKHR.RTADNLFFLIQKITESFN
BCAL00192.g2463.t1  ......................YRKLNSITITENWPL---P.RIEDILDRLSGSI-----
BCAL00200.g2527.t1  ......................LK-----THQNQFGFKKFT.SCSHAFFVIKETI-----
BCAL00205.g2583.t1  ......................-------------------.------------------
BCAL00209.g2607.t1  ......................-------------------.------------------
BCAL00282.g3252.t1  ......................---IRSKIHSNQFGYKDRT.SCKHTYFMVNETIQF--Y
BCAL00294.g3355.t1  ......................-------------------.------------------
BCAL00304.g3444.t1  ......................-F--LRSVHNNQFGCKRKL.SRKHEYFLVNEVSNYYKR
BCAL00316.g3538.t1  ......................-------------------.------------------
BCAL00342.g3743.t1  ......................YN-----SSKNQYGFRSKS.SCGHAVFALKELILFNKR
BCAL00372.g3955.t1  ......................-------------------.------------------
BCAL00380.g4015.t1  ......................YFISNKLICKEQHGFVPGK.CCTTNLLDALAIIKLSLS
BCAL00383.g4047.t1  ......................-------------------.------------------
BCAL00397.g4155.t1  ......................-------------------.------------------
BCAL00420.g4333.t1  ......................-K--SHLDHEKQFGFKKKS.SCQHATFVVKQAIKYFKQ
BCAL00445.g4512.t1  ......................-------------------.------------------
BCAL00450.g4536.t1  ......................LI-VNKLISIRQHGSMEKK.SCITNLL----EI-----
BCAL00461.g4600.t1  ......................----NEIIEVSTSPWKLNQ.KTITETWPLPRVDDILAR
BCAL00462.g4610.t1  ......................-K--EHHDHQKQFGFKKNS.SCQHAMWTLKQAIEISKR
BCAL00465.g4632.t1  ......................---FEGLISINQFGYKKNT.SCKHAYFVVNETINYYKN
BCAL00470.g4657.t1  ......................YRRLNEVTIKDCYPL---P.KIQGMLVILHKAK-----
BCAL00487.g4783.t1  ......................-------------------.------------------
BCAL00495.g4822.t1  ......................-------------------.------------INYYKN
BCAL00525.g5013.t1  ......................YFIINKLICKEQHGFVPRK.CYTTNLLEELDIITLALS
BCAL00525.g5014.t1  ......................YK-----DHPKQFGFKECS.SCQHAIFILKQAIK-ISR
BCAL00561.g5262.t1  ......................AREANKAISRSRHAC-PT-.-VEDLAVRL---------
BCAL00567.g5291.t1  ......................-------------------.------------------
BCAL00577.g5344.t1  ......................-ENVSHILKDSQQLL---Q.DCE------KLYI-----
BCAL00577.g5348.t1  ......................-------------------.------------------
BCAL00580.g5367.t1  ......................-------------------.------------------
BCAL00588.g5416.t1  ......................YK-----QKSKQFGFKDGS.SCMHALLTLKELILYNKR
BCAL00601.g5488.t1  ......................YS-----TSKNQYGFRSKS.SCGHAVFVLKELILFNKR
BCAL00615.g5571.t1  ......................-------------------.------------------
BCAL00620.g5594.t1  ......................-------------------.------------------
BCAL00636.g5696.t1  ......................YRQVNNITVQDPFPL---P.RIEDLLDKLGGAT-----
BCAL00652.g5804.t1  ......................-K----LLSNNQHGFRGDH.SCETALHEVLSDINSIRS
BCAL00657.g5827.t1  ......................-------------------.------------------
BCAL00662.g5859.t1  ......................-------------------.------------------
BCAL00672.g5924.t1  ......................YRLLNQITIQDPYPV---P.RTDDVFDRLGQS------
BCAL00689.g6015.t1  ......................-------------------.------------------
BCAL00689.g6022.t1  ......................-------------------.------------------
BCAL00716.g6188.t1  ......................--EIENRLDFIEKRFNDID.TIEWNG-NFKRPLLWQS-
BCAL00732.g6277.t1  ......................FRKLNNVTVTENRPI---P.RIEDILDRLSGSL-----
BCAL00733.g6280.t1  ......................-------------------.------------------
BCAL00754.g6396.t1  ......................-------------------.------------------
BCAL00754.g6397.t1  ......................-------------------.------------------
BCAL00764.g6449.t1  ......................-------------------.-----------------R
BCAL00776.g6505.t1  ......................WAEKKKILINEQSGF----.------------------
BCAL00778.g6514.t1  ......................-------------------.------------------
BCAL00782.g6537.t1  ......................-------------------.------------------
BCAL00782.g6538.t1  ......................YRKLNQVTISEKWPL---P.NILDILNRLKNSV-----
BCAL00788.g6571.t1  ......................-------------------.------------------
BCAL00794.g6605.t1  ......................-------------------.------------------
BCAL00806.g6690.t1  ......................YQ-----DNNKQFGYKPKS.SCSHAIFALKQTVALIKN
BCAL00823.g6778.t1  ......................LN-KNNIISDDQHGFRANH.SCESALNEIVSEINKLRS
BCAL00826.g6796.t1  ......................YQ-----GIKNQFGFRTNS.SCRHAVFAFKESVLFNRR
BCAL00834.g6832.t1  ......................FLDNGNLINKNQHGFVKFK.SCMTNLLESLDVITECIN
BCAL00870.g7024.t1  ......................-K--QHIDNHKQFGFKSKS.SCSHAIFSLKQSIAKSIW
BCAL00877.g7062.t1  ......................-------------------.------------------
BCAL00901.g7178.t1  ......................-------------------.------------------
BCAL00915.g7246.t1  ......................-------------------.------------------
BCAL00915.g7249.t1  ......................YRQLNTITHTEKWPI-PDR.R--DIFDRLR--------
BCAL00915.g7250.t1  ......................YRLLDNVTKKDAHPL-P--.NIDDLF----ALL-----
BCAL00924.g7305.t1  ......................-------------------.------------------
BCAL00933.g7364.t1  ......................-------------------.------------------
BCAL00933.g7366.t1  ......................-------------------.------------------
BCAL00935.g7373.t1  ......................LI-VNKLISIRQHGFMEKK.SCITNLLEIFDLVTEAIH
BCAL00949.g7433.t1  ......................-------------------.------------------
BCAL00966.g7531.t1  ......................YFTSNKLICKEQLGFVPGK.CCTTNLLETLDII-----
BCAL00966.g7532.t1  ......................-------------------.------------------
BCAL00972.g7558.t1  ......................-------------------.------------------
BCAL00994.g7671.t1  ......................-------------------.------------------
BCAL01014.g7752.t1  ......................YRKLNQKTITETWPL---P.RIDDILARLN--------
BCAL01016.g7760.t1  ......................----DHTDHPKQFGFKMNS.SCQHAVWTLKQAIYNSKK
BCAL01054.g7936.t1  ......................YFESNKIFFKGQHGFKTGF.SCQTAIHEFISYINNALD
BCAL01082.g8079.t1  ......................ANLIEPSNSPWSSPINIVG.KKDGGIRIIEDYR--QLN
BCAL01084.g8095.t1  ......................-------------PFVNNS.D--IIIDRVTYEIEK---
BCAL01121.g8250.t1  ......................YK-----DDELQFGFKSKS.SCNHAVITLKEALLWYKK
BCAL01123.g8264.t1  ......................-K--QHIDNHKQFGLKSKS.SCSHAIFSLKQSIAKSIW
BCAL01127.g8281.t1  ......................LN-KNNIISDDQHGFRANH.SCE---------------
BCAL01145.g8370.t1  .....................lLD--NELISDAQHGFLLSK.SCTTNLLETIDVITFALA
BCAL01155.g8419.t1  ......................YQ-----GFKNQFGFRTNS.SCGHAVFALKESVLFNRT
BCAL01182.g8530.t1  ......................F-----MDSGKQFGFKKKS.SCGHSIFDLKQAIRLSNL
BCAL01182.g8531.t1  ......................-------------------.------------------
BCAL01217.g8684.t1  ......................-------------------.------------------
BCAL01224.g8717.t1  ......................-------------------.------------------
BCAL01230.g8738.t1  ......................-------------------.------------------
BCAL01286.g8979.t1  ......................CF---NDIHSNQFGNRKKS.SCKQAHFLVNETINYYTQ
BCAL01347.g9242.t1  ......................---APALMITIQDPF-PVP.RTDDVFDRLALSK-----
BCAL01355.g9275.t1  ......................-------LHPNQFGYKKNS.SCKQAHFVVNETINYYKH
BCAL01358.g9283.t1  ......................-------------------.------------------
BCAL01376.g9364.t1  ......................YRKVNGVTLKDSFPM---P.NIENRLNKLHGSK-----
BCAL01393.g9442.t1  .....................lLD--NNLLSKAQHGFLPSR.SCVTNLLETIDLITFALA
BCAL01394.g9447.t1  ......................-------------------.------------------
BCAL01401.g9474.t1  .....................yLN-DFNVLTGDQHGFRSNH.SCESALHEILSEINKIRS
BCAL01407.g9499.t1  ......................-------------------.------------------
BCAL01422.g9561.t1  ......................-----RQGHQKQFGFKKMS.SCQHAIWVFKQAISISAK
BCAL01425.g9575.t1  ...................pllDN--SKYILKDTFDFVN--.----KIKSLSTSI-----
BCAL01426.g9580.t1  ......................-T--NQYSKTRQFGL-P--.------------------
BCAL01442.g9641.t1  ......................LV----STHQNQFGFKKFT.SCNHAIFVVKETIAYYLD
BCAL01448.g9669.t1  ......................YFELNKIFFKGQHGFRSGF.SCQSAIHEFISYINNALD
BCAL01507.g9902.t1  ......................------------------H.SCETALHEVITEINKIRS
BCAL01521.g9949.t1  ......................-------------------.---TAFFLLKETALINKR
BCAL01613.g10292.t1 ......................-------------------.------QNFFIEIKYYRQ
BCAL01616.g10303.t1 ......................-------------------.------------------
BCAL01631.g10355.t1 ......................FLEMENLITNHQHE-----.------------------
BCAL01633.g10366.t1 ......................WIEKENILPETQAGFRKNR.NTQDQILRLNQAITQ---
BCAL01636.g10372.t1 ......................-------------------.------------------
BCAL01651.g10428.t1 ......................-------------------.------------------
BCAL01659.g10454.t1 ......................AREMNKAILRTRDSF---P.TIEDLAVKLNGAK-----
BCAL01668.g10486.t1 ......................YRLLNKLTVKDAYPL-PV-.-ID---HLFTQLS-----
BCAL01684.g10548.t1 ......................YSALTEYLKAPKFKL---K.S---LFQVVNKKW-----
BCAL01707.g10628.t1 ......................--LLQPIVEKCYSYLKDSQ.H---LLHVLDDVDLHQ--
BCAL01726.g10695.t1 ......................-------------------.------------------
BCAL01749.g10766.t1 ......................-------------------.------------------
BCAL01773.g10861.t1 ......................-------------------.---------IQKISESFC
BCAL01776.g10877.t1 ......................ARPMNKALKRTRYPT---K.SIEDLIYTVNGAV-----
BCAL01785.g10908.t1 ......................-SIGHKIIKDHQTCSIFGR.RMTDNIWLLNDMIEDSNR
BCAL01792.g10941.t1 ......................-------------------.------------------
BCAL01804.g10977.t1 ......................FKKLSALLTTPKFML-PS-.-I-YQI-LQKQNW-----
BCAL01814.g11015.t1 ......................-------------------.------------------
BCAL01818.g11027.t1 ......................-LEKNKKLPSCQAGFRKGR.STHEQILRIIQSITEGFN
BCAL01827.g11052.t1 ......................HK-----GTPNQFGFTENS.SCNHAVFVLKETILNYKK
BCAL01840.g11104.t1 ......................-------------------.------------------
BCAL01880.g11247.t1 ......................-------------------.------------------
BCAL01887.g11275.t1 ......................-------------------.------------------
BCAL01919.g11377.t1 ......................YKPLNKIIKGDSYPL---P.SIKDLFNKLVESD-----
BCAL01958.g11509.t1 ......................-------------------.------------------
BCAL01960.g11514.t1 ......................FRKLNEASINDSYP-----.RIDYTVDAL---------
BCAL01960.g11517.t1 ......................YFESNKIFFKGQHG-----.------------------
BCAL01997.g11645.t1 ......................YRKLNNLTIKDSYPL---P.RIDTMLYSLKGAR-----
BCAL02001.g11658.t1 ......................HK-----DHVKQFGFKAKS.SCQHAIWSIKQAIELNKR
BCAL02004.g11666.t1 ......................-------------------.------------------
BCAL02017.g11692.t1 ......................-------------------.------------------
BCAL02023.g11715.t1 ......................---------XSQHGFRSSH.SCETALHEIITQM-NTFR
BCAL02116.g12029.t1 ......................TTAVNKAILSEKYEM-P--.TAEDFI----YAA-----
BCAL02152.g12131.t1 ......................-------------------.----------EVVHFYTS
BCAL02162.g12161.t1 ......................YRLLNNVTVKDAYPL-PHT.DC-----LLSKLG-----
BCAL02182.g12220.t1 .....................lFE--NNLVNSSQHGSVKYK.SCITNLK---Q-------
BCAL02186.g12240.t1 .....................lCQ--AKILSEYQSGFRRFR.QTRGQILRL---------
BCAL02213.g12313.t1 ......................--------------FRSNF.SCETALHEFISYQNIALN
BCAL02257.g12443.t1 ......................---IRSKINTNQFGYKNRY.SCKHAYFMVNETINYYNI
BCAL02292.g12552.t1 ......................YV-----DHLKQFGFKKKS.SCQHAVWVLKQAINMCKK
BCAL02302.g12588.t1 ......................-------------------.------------------
BCAL02311.g12615.t1 ......................YRRLNEVTIKDCYPL---P.RIEDLLVMLSKAK-----
BCAL02371.g12818.t1 ......................-------------------.------------------
BCAL02373.g12821.t1 ......................-------------------.------------------
BCAL02377.g12833.t1 ......................YRLLNNITKKDAHPL-P--.NIDD----LFPLLA----
BCAL02380.g12843.t1 ....................kpLLDGNEYILKDTFDFVNQV.S--------KLEP-----
BCAL02396.g12880.t1 ......................-E--ESSDHHKQFGFKKNS.SCQHAIWTAKQGIEKCIR
BCAL02424.g12973.t1 ......................-------------------.------------------
BCAL02454.g13064.t1 ......................-KPIEKILRKNQAWFRTGR.SCIQQINILRRIIDGAII
BCAL02491.g13191.t1 ......................-SIGHKIIQDHQTCSIFGR.RMHDNIWLLSDMIEDSNK
BCAL02493.g13198.t1 ......................FLENEKLISSHQHGFVKFK.SCITNLLECLDIITECIN
BCAL02495.g13203.t1 ......................FKKLSKYLKAPKFML-PSV.Y---QI-LQKQNW-----
BCAL02540.g13325.t1 ......................YRKLNKITHTEKWPI-PDP.R--DIFDRLR--------
BCAL02640.g13599.t1 ......................FRKLNEATAKDCYPL---P.RIDDTVDALGGS------
BCAL02645.g13612.t1 ......................-------------------.------------------
BCAL02657.g13646.t1 ......................YP-----DHKKQFGFKSRS.SCQHAIWTLRQAINSNKR
BCAL02678.g13691.t1 ......................-------------------.------------------
BCAL02681.g13699.t1 ......................YFSKNSIFFDGQHGFRSGF.SCETALHEFISDQNSALN
BCAL02690.g13721.t1 ......................WAEQNHVLPNCQSGFRKNR.STQEHILRINQSIINGFN
BCAL02704.g13757.t1 ......................FLTENELINPKQHGFIPQK.SY--FL-TYHLSL-----
BCAL02720.g13801.t1 ......................-------------------.------------------
BCAL02727.g13819.t1 ......................WAEKRKLINPEQSGFRKNH.STQDNIFKIIENTKNGFQ
BCAL02786.g13965.t1 ......................YLDKNNILSGDQHEFRANH.SCETSLHEVITEINKIRS
BCAL02819.g14058.t1 ......................-------------------.------------------
BCAL02827.g14077.t1 ......................-------------------.------------------
BCAL02833.g14096.t1 ......................YRKLNAVTITEKWPI-PNV.L--D---ILDRLA-----
BCAL02844.g14124.t1 ......................-------------------.------------------
BCAL02862.g14170.t1 ....................iiRPKLNKVIKDDNQPL---P.SIN----DLYTMM-----
BCAL02876.g14202.t1 ......................YRALNKVTKRDVYPL---P.RVDDSLNSFG--------
BCAL02914.g14294.t1 ......................-------------------.------------------
BCAL02938.g14343.t1 ......................FK-----ESEKQFGFRSNY.LCNHAVFALKQALKIARN
BCAL02940.g14348.t1 ......................ARPMNKALRRTRHPT---K.SLEDLIYLVSGAT-----
BCAL02962.g14405.t1 ......................-------------------.------------------
BCAL02983.g14463.t1 ......................FRKLNEATIKVSYPL---P.RIDDTVDALG--------
BCAL03000.g14512.t1 ......................YRKVNSVTVKDSFPM---P.NIENRLNKLHGSK-----
BCAL03097.g14747.t1 ......................YRKLNALTKPFLNPI---P.RKDDILDKVSK-------
BCAL03114.g14786.t1 ......................-------------------.------------------
BCAL03128.g14816.t1 ......................---LNKILSNDQHGFRSNH.GCESVLHEIIFQTNSIKS
BCAL03138.g14841.t1 ......................-------------------.------------------
BCAL03151.g14868.t1 ......................C---FNNIHKHQFGSKKKL.TSKHAYFLVNEISNYYRK
BCAL03184.g14944.t1 ......................-ESLRKLKNNNASGF-DGI.YPE--LLKHGA-------
BCAL03206.g14995.t1 ......................-------------------.------------------
BCAL03261.g15121.t1 ......................-------------------.------------------
BCAL03267.g15134.t1 ......................-------------------.------------------
BCAL03300.g15196.t1 ......................FRKLNEQTIKDAYPI---P.RIDEVIEPVFDAK-----
BCAL03311.g15223.t1 ......................-------------------.------------------
BCAL03313.g15228.t1 .....................lIE--NELISPKQHGFMPKK.SCVTNLIETLDKITEALS
BCAL03314.g15235.t1 saspaf...likqkggscfivdYRKLNALTKPFLHPI---P.RIDDILDKVSKGK-----
BCAL03390.g15396.t1 ......................-PIVDQVLRRNQAGFRKGR.SCIQQIHILRRIMEGASA
BCAL03391.g15398.t1 ......................LK-DKNIILNKQSGFRQKR.QTKDNLIHSTQKIIENFN
BCAL03393.g15402.t1 ......................L-TKNKILNLFQSGFRSQR.QTRDQILRILQNGIAAFN
BCAL03444.g15515.t1 ......................-------------------.------------------
BCAL03487.g15609.t1 ......................FMEENNLLIMQQSGFHKKR.QTKDNLI--QKSTEQFNR
BCAL03562.g15776.t1 ......................-------------------.------------------
BCAL03564.g15784.t1 ......................-------------------.------------------
BCAL03571.g15806.t1 ......................-------------------.------------------
BCAL03574.g15813.t1 ......................-------------------.------------------
BCAL03577.g15818.t1 ......................YRKLNQVTNSEKWPL---P.NILDILNRLKNSL-----
BCAL03577.g15821.t1 ......................YLNKNNIISDDQHGFRANY.SCESALHEIISEINNIRS
BCAL03602.g15877.t1 ......................-------------------.------------------
BCAL03610.g15891.t1 ......................FIQENNLVLDEQSGFRRKR.QTKDNLVHLIQKIIESFN
BCAL03641.g15951.t1 ......................YFLSNSILCAEQHGIKLSH.SCESALHEIVYHCLKNLD
BCAL03658.g15988.t1 ......................FLNANNLLSTSQNVFRSAH.NCESSLHEILTEINQVRS
BCAL03674.g16011.t1 ......................---LNKIFSYDQHGFRSNY.SCESALNRIISQMNSIKS
BCAL03682.g16034.t1 ......................-FEENKIFSSAKHGFRENF.SCETALHELLSDINLIPD
BCAL03695.g16058.t1 ......................-------------------.------------------
BCAL03717.g16104.t1 ......................-------------------.------------------
BCAL03770.g16214.t1 ......................-------------------.------------------
BCAL03829.g16323.t1 ......................WINSNKIISDFQSGFRKLR.QTLDHLIRLLQKCLESFN
BCAL03835.g16337.t1 ......................-------------------.------------------
BCAL03917.g16503.t1 ......................-------------------.------------------
BCAL03917.g16504.t1 ......................VK-----INSNHLGFRPKA.SCGHAIFTLRELAVFHKR
BCAL03975.g16607.t1 ......................YK-----FKSKQFGFKSDS.SCMHAVQTLKEIARYNKR
BCAL03987.g16630.t1 ......................LKAANKAIKRERYQM-PNV.E--DII----YKA-----
BCAL04017.g16684.t1 ......................LK-KNKLVS----------.------------------
BCAL04059.g16749.t1 ......................-------------------.------------------
BCAL04069.g16768.t1 ......................YFESNKIFFKGQHGFRTGF.TCQSAIHELISFLNNALD
BCAL04070.g16770.t1 ......................--FLQPLVKECGTVIKDS-.--QEVLQILNET-----T
BCAL04087.g16802.t1 ......................QE-----DHPKQFGFKKNS.SCQHAVWTLKQAFEVAKR
BCAL04103.g16826.t1 ......................-------------------.-----------------C
BCAL04109.g16835.t1 ......................-LNDNNIITNDQHGFRSNH.SCESALHEIISEINKIKS
BCAL04149.g16909.t1 ......................-DEHNDHF--KQFGFKKNS.SCQHAVWTAKQAIEKCVR
BCAL04167.g16938.t1 ......................WVESENLLPTTQAGFRKNK.RTHDQILRLNQDILSNFN
BCAL04168.g16940.t1 ......................---GKDLLNHCQHGFIPNK.SCVTNLLETLDFLSQSLH
BCAL04191.g16975.t1 ......................-------------------.------------------
BCAL04230.g17043.t1 ......................-------------------.-----------------R
BCAL04246.g17068.t1 ......................-------------------.-------SLKQAIEISKR
BCAL04301.g17169.t1 ......................SE-----ISKNQFGYKKLT.SCKHAYYLVNEVVHFYTS
BCAL04314.g17188.t1 .....................sH----RFLEDHQTCSIKDR.RMNDNILLLRDLIEDS--
BCAL04319.g17196.t1 ......................-------------------.------------------
BCAL04326.g17211.t1 ......................-------------------.------------------
BCAL04329.g17216.t1 ......................-------------------.------------------
BCAL04357.g17260.t1 ......................-------------------.------------------
BCAL04382.g17312.t1 ......................YRLLNNVTVKDAYPL-PHI.DC-----LLSKLG-----
BCAL04383.g17315.t1 ......................WIETNKLLPECQAGFISNR.STQEQILMLTQSIIQGFN
BCAL04414.g17371.t1 ......................-------------------.------------------
BCAL04509.g17528.t1 ......................WICSNKILTNFQCGFRRFR.QIRDQILRLLQEGLAAFN
BCAL04516.g17543.t1 ......................-C--LKNIHKHQFGSKKKL.SGKHAYYLVNETWNHYKQ
BCAL04539.g17578.t1 ......................-R--QHTDNHKQFGFKKKA.SCSHAIFLLNHAIKISKH
BCAL04540.g17582.t1 ......................MKAANKAIKRERYEM-PN-.-AEDIIYKTNGM------
BCAL04544.g17591.t1 ......................YLNNNKILSNDQHGFIANH.SCESALHEIITEINTIKS
BCAL04550.g17605.t1 ......................YK-----DNNKQFGFKSFS.SCSHAIFTLKQSIIKSEC
BCAL04550.g17606.t1 ......................FQ-----ESNKQFGFRSNY.SCSHAVFCLKQALKVARN
BCAL04582.g17657.t1 ......................-------------------.------------------
BCAL04605.g17695.t1 ......................---------KLQFGFKSKR.SCNHAVITLKETLLCYKK
BCAL04613.g17708.t1 ...................agtWAKVNHITKPFYHPL---Q.RIDDILDKLSKGK-----
BCAL04656.g17783.t1 ......................LT-QNGLFSKHQHGFIPNK.SCTTNLLESVDLITFELW
BCAL04665.g17797.t1 ......................-F--FNDISSNEFGYRKNS.SCKQANFLVNESINHYRQ
BCAL04676.g17816.t1 ......................YLNTKKILSKDQHGFRANH.SCESALHEIITEINTIKS
BCAL04690.g17837.t1 ......................FRRLNEVTIKDSYPL---P.RIDDTVDAFG--------
BCAL04746.g17927.t1 ......................-------------------.------------------
BCAL04772.g17968.t1 ......................-------------------.------------------
BCAL04794.g18000.t1 ......................ARPMNKALRRTRYPT---R.SLEDLIYTVNGAV-----
BCAL04833.g18055.t1 ......................-------------------.------------------
BCAL04859.g18091.t1 ......................YRQLNNITIQDPFPL---P.RIEDILDKMSGAS-----
BCAL04861.g18096.t1 ......................YRKVNSITKPFFHPL---P.RVDDILDKLSKG------
BCAL04912.g18167.t1 ......................LE-LNGILTSDQHGFRSGH.CCETELHQIITHMFKALS
BCAL04925.g18191.t1 ......................YRKLNKLTIKDSFPI-P--.HVDDTLLALDGSM-----
BCAL04941.g18220.t1 ......................AREMNKAISRTRHAF-P--.TVEDLAVKLNGA------
BCAL05086.g18394.t1 ......................FIEKNNLLPEEQAGFRKKR.CTQDHILRLNQSIIQGFN
BCAL05128.g18457.t1 ......................YLLENKLIDERQHGFMPNK.SCTTNLLEFIDWVTDEID
BCAL05135.g18465.t1 sdwaspivlvkkpygsesfcvdYRKVNITTIKDCYPM---T.NIESKLNK----------
BCAL05142.g18479.t1 ......................-TAVNAAILSEKYQM---P.NIEDIIYAS---------
BCAL05190.g18547.t1 ......................LV-ENNLICEQQHGFVPRK.CCTTNLLETLDIITKALN
BCAL05239.g18613.t1 ......................-------------------.------------------
BCAL05294.g18691.t1 ......................-SIGHKIVQDHQTCSVFGR.RMTDNIWLLNDMIEDSNK
BCAL05333.g18757.t1 ......................YLNGKNIITNDQHGFRSNH.SCESALHEIISEIKKIKS
BCAL05424.g18871.t1 ......................YFSKHLFLFDSQHGFRAHY.SCETALHEFISDQNSALN
BCAL05443.g18898.t1 ......................YSKLNALTVKDAHPL-PNS.E--D---LFAQLA-----
BCAL05511.g18980.t1 ......................ARPANKAIKRTQHVL---S.TMDDLL----NDINHS-N
BCAL05527.g18997.t1 ......................YRQINNITVQDPFPL---P.RIEDIIDILGVAM-----
BCAL05589.g19076.t1 ......................-K--EHHDHPKQFGFKKNS.SCQHAVWTLKQAIEFRKR
BCAL05613.g19100.t1 ......................-------------------.---------------SLK
BCAL05641.g19142.t1 ......................YT-----ENENQLGLKKSS.SCQHAIFTLKYIIRKCKK
BCAL05641.g19143.t1 ......................FLLMNRLINEKQHGFMSGK.SCTTNLIEFIDK------
BCAL05649.g19154.t1 ......................-------------------.------------------
BCAL05672.g19180.t1 ......................------------------R.QTRDQILRILQNGIAAFN
BCAL05774.g19311.t1 ......................-------------------.------------------
BCAL05782.g19325.t1 ......................-------------------.------------------
BCAL05783.g19326.t1 ......................-------------------.------------------
BCAL05829.g19383.t1 ......................-------------------.------------------
BCAL05833.g19389.t1 .....................kYN-TYKILSNDQHGFRANH.SCESALHEIITEINSIKS
BCAL05834.g19391.t1 ......................-------------------.------------------
BCAL05857.g19417.t1 ......................FLKSNNIIITQQSGFRQKR.QTKDNLVHLLQKSIEQFN
BCAL05871.g19427.t1 ......................YLLTNNLISSRQHGFMENK.SCITNLLEILDFLTEAMN
BCAL05896.g19458.t1 ......................-------------------.------------------
BCAL05896.g19459.t1 ......................CK-----DHPKQFGFKSNS.SCNHAIWTLKQAIEICKH
BCAL05909.g19471.t1 ......................AREMNKGILRTRHAF---P.TIEDLVVKLNGAK-----
BCAL05921.g19482.t1 .....................lL--TNNLISKSQHGFLPKK.SCLTNLLETLDFITQALS
BCAL05982.g19548.t1 ......................YRKVNHITKPFYHPL---P.RIDDILDKLSKGK-----
BCAL06016.g19587.t1 ......................MREINKITKKDCYPL---P.RIDQALDSLGGAK-----
BCAL06082.g19671.t1 ......................-----EKTDQNQFGFKKFT.SCSHAIF-----P-----
BCAL06086.g19673.t1 ......................YFSQNSIFFDGQHGFRSGF.SCETALHEFISDQNMALN
BCAL06101.g19690.t1 ......................YFENNKLFSDSQHGFPSSH.SCETALHEIISQM-----
BCAL06116.g19708.t1 ......................YFLSSSILCAEQHGFRPSH.SCESALHEIVSHCLSNLD
BCAL06123.g19713.t1 ......................----NKLISEKQQGFVPSK.SCTTYLIEFMDMVTLGIE
BCAL06204.g19796.t1 ......................----EKLISSHQHGFVKFK.SCITNLLECLDVITECIN
BCAL06211.g19807.t1 ......................WAELNKLLPDCQAGFRRGR.STQEQIFRIVQSICHGFN
BCAL06241.g19845.t1 ......................YFEKNKLFSDSQHEFRSSH.SFETALHEIISQMNKIKS
BCAL06243.g19847.t1 ......................WLEKNKLIPNCQSGFRKKM.NTHDHFIRLYHSIIDGFN
BCAL06246.g19851.t1 ......................YRKLNQKTITETWPL---P.RVEDILARL---------
BCAL06247.g19852.t1 ......................-------------------.------------------
BCAL06257.g19863.t1 ......................-------------------.------------------
BCAL06284.g19893.t1 ......................ARQVNKAIQREKHPT---P.TIDDLAH----AM-----
BCAL06308.g19918.t1 ......................YRKLNKKTRTERWPL---P.RIEDILDRLSGSN-----
BCAL06321.g19932.t1 ......................-------------------.------------------
BCAL06340.g19953.t1 ......................HR-----DHELQFGFKAKS.SCAHAIFTLQQTIKNSMY
BCAL06370.g19981.t1 .....................lIE--NKLISPKQH------.------------------
BCAL06375.g19988.t1 ......................FLEEHKIICKYQHGFVKFK.SCVTNLLECLDIITEALN
BCAL06391.g20003.t1 ......................AREMNKAILRTSHSF-P--.TVEDLAVKLNGA------
BCAL06494.g20110.t1 ......................-F--DELISPNQFGYSKKS.SCKHAYFIVNETINYYKN
BCAL06535.g20155.t1 ......................FKKLSALLTTPKFML-PS-.-I-YQI-LQKQNW-----
BCAL06551.g20171.t1 ......................-F--ENLISKNQFGDRAKT.SCKHAYFMVNETINYFRN
BCAL06566.g20179.t1 ......................AREANKAILRSRHSC-P--.TVEDLAVKL---------
BCAL06568.g20183.t1 ......................-------------------.------------------
BCAL06593.g20207.t1 ......................-------------------.------------------
BCAL06636.g20246.t1 ......................---------------RAIK.RTRYVLPTVEDLIYGI--
BCAL06681.g20293.t1 ......................IE-----SSRNQFGFKSKS.SCGHAGFYLKESILFNKR
BCAL06736.g20372.t1 ......................LN-KSKIILSYQHGFRANH.SCESALHEIISEINKIRS
BCAL06749.g20385.t1 ......................FISLNKILSGDQHGFRSNH.SCESALHEIISEMNDIKS
BCAL06751.g20389.t1 ......................---LQPIVEKCYSYLKDSQ.HLLQVFDDVDFHQ-Y---
BCAL06755.g20393.t1 ......................---------KEQHGFRSGF.SCQTGIHEFISYINNALG
BCAL06763.g20400.t1 ......................-------------------.------------------
BCAL06764.g20401.t1 ......................HK-----DHPKQFGFKANW.SCQHAIWTLKQAIETCKR
BCAL06842.g20474.t1 ......................WAESKNILVDEQSGFRKGR.STQNAIFKLIESVSKKFK
BCAL06866.g20499.t1 ......................-------------------.------------------
BCAL06931.g20560.t1 ......................-------------------.------------------
BCAL06939.g20570.t1 ......................-------------------.------------ITEALA
BCAL06992.g20614.t1 ......................--FLQPLVKECGTVIKDSQ.EVLQILNETTFN------
BCAL07035.g20659.t1 ......................-------------------.------------------
BCAL07063.g20682.t1 ......................WAESKKILVDEQNGFRKGR.STQNAIFKLIENISRKFK
BCAL07074.g20696.t1 ......................-------------------.------------------
BCAL07088.g20710.t1 .....................lLN--NNLISKCQHRFIPNK.SCVTNLLETLDFLSQS-I
BCAL07094.g20713.t1 ......................YLSKNNIITCDQHGFRTNH.SCESALHEIITEMNLIKS
BCAL07185.g20792.t1 ......................YK-----GKSKQFGFRNGS.SCIHAVLTLKELILFNRR
BCAL07227.g20832.t1 ......................-------------------.------------------
BCAL07269.g20882.t1 ......................-------------------.------QLLQQL-----E
BCAL07272.g20884.t1 ......................CF---NDLNPNQFGYKKNS.SCKQAHFIVNETINYYRH
BCAL07505.g21107.t1 .....................lID--NDLISKSQHGFLPNK.SCSTNLLETIDFITEAIS
BCAL07536.g21134.t1 ......................-------------------.------------------
BCAL07545.g21143.t1 ......................-------------------.------------------
BCAL07636.g21222.t1 .....................lLD--NNLISNSQHEALAN-.------------------
BCAL07743.g21301.t1 ......................LK----NTKSNQFGFKAKS.SCGHAVFTLNE-------
BCAL07750.g21308.t1 ......................FLEENKIINKFQSGFRRGK.STIDNLFYFKQKCLEYFA
BCAL07770.g21329.t1 ......................-------------------.------------------
BCAL07821.g21370.t1 ......................YRKLNSITETEKWPL---P.NINDLLDRLRDSV-----
BCAL07872.g21416.t1 ......................-------------------.------------------
BCAL07900.g21430.t1 ......................-------------------.------------------
BCAL07957.g21471.t1 ......................-------------------.------------------
BCAL08091.g21571.t1 ......................-C--LKNIHKHQFGSKKKL.SSKHAYYLVNETWNHYRQ
BCAL08170.g21630.t1 ......................FFLSNKLFNKNQHGFRISH.SCETALHEILNFCEKNLD
BCAL08226.g21667.t1 ......................-----EATAKDCYPL---P.RIDDTVDALGGSR-----
BCAL08305.g21731.t1 ...................lqpW-------VKKLNSFIKDS.-----QNLIQDLN--NNR
BCAL08430.g21811.t1 ......................FRE----------------.------------------
BCAL08462.g21839.t1 ......................-------------------.------------------
BCAL08614.g21915.t1 ......................HN-----DHPKQFGFKQNS.SCKHAIWALKQAIEIS-K
BCAL08646.g21939.t1 ......................-------------------.------------------
BCAL08763.g22014.t1 ......................-------------------.------------------
BCAL08772.g22021.t1 ......................YE-----TRSNQFGFRAGS.SCGHSVFTLKELVLFNKR
BCAL08817.g22043.t1 ......................TKAVNEAILSEKYEM-P--.TAEDIIY----AA-----
BCAL08873.g22077.t1 ......................-------------------.------------------
BCAL08949.g22114.t1 ......................L-EKENILPETQAGFRKNR.RTQDQILRLNQAVLTNLK
BCAL08981.g22133.t1 ......................C---FKEIHPNQFGYKKNS.SCKQAHFIVNETINYYRQ
BCAL09006.g22151.t1 ......................-------------------.------------------
BCAL09010.g22154.t1 ......................-------------------.------------------
BCAL09045.g22176.t1 ......................WIEKENILPETQAGFRKNR.RTQDQILRLNQAVFYNLK
BCAL09135.g22223.t1 ......................-------------------.------------------
BCAL09280.g22301.t1 ......................FLTENELINPKQHGFIPQK.SY--FL-TYHLSL-----
BCAL09328.g22325.t1 ......................YKPLNRLIKGDSPPL---P.SIKDLFNKLVECD-----
BCAL09335.g22328.t1 ......................YK-------NHPTTF----.LC-----ILVDLILRPFV
BCAL09469.g22400.t1 ......................YRSLNERTQKDAHPL-PNS.E--DFYVLLS--------
BCAL09690.g22510.t1 ......................YRKLNELTVKDAYPL---P.KIDQ---LLTMLS-----
BCAL09898.g22609.t1 ......................-------------------.------------------
BCAL09953.g22647.t1 ......................-------------------.------------------
BCAL09961.g22654.t1 ......................-R--QHTDNHKQFGFKIKA.SCSHAIFLLNHAIKNSEH
BCAL09964.g22657.t1 ......................-------------------.------------------
BCAL10068.g22693.t1 ......................-K--QHIDHRKQFGFKKDS.SCSHAVFILKQAIKVSKS
BCAL10189.g22754.t1 ......................-------------------.------------------
BCAL10209.g22764.t1 ......................YK-----NDELQFGFKSKS.SCNHAVITLKEALLWYKK
BCAL10316.g22807.t1 ......................YRKLNAVTKQVNWPL-PV-.-INDIFDRLS--------
BCAL10445.g22856.t1 ......................-------------------.------------------
BCAL10493.g22880.t1 ......................-K--THEDPNKQFGFKKNS.SCSHAVFTVKETINFYNR
BCAL10504.g22884.t1 ......................----ANLIQPSQSSW---C.SPIYLVSKPDGSIRLTID
BCAL10559.g22899.t1 ......................-------------------.------------------
BCAL10641.g22927.t1 ......................-------------------.------------------
BCAL10834.g22995.t1 ......................-------------------.------------------
BCAL10867.g23007.t1 ......................-RTFDN--KSNQFGFRQKS.SCSHAFFTLKELALFNKR
BCAL11246.g23130.t1 ......................---------KDGVPLRPII.S----------AIVSQLD
BCAL11590.g23214.t1 ......................-------------------.------------------
BCAL12131.g23320.t1 ......................-------------------.-----------------D
BCAL12319.g23358.t1 ......................-------------------.------------------
BCAL12613.g23414.t1 ......................YS-----NSKNQYGFRPKS.SCGHAVFVLKELILFNKR
BCAL12667.g23425.t1 ......................-------------------.------------------
BCAL12736.g23440.t1 ......................YLVMNKLINEKQHGFMQGK.SCNTNLLEFIDRVTYELE
                                                                                

AI1M_Yeast          ............-----.WFIEVD..LKK.CFDTIS.HDLI.IK.ELKRY..........
Athena_Av           ............LNSST.LFVTFD..INN.LYTILPqEESL.MI.LGQFLre........
Athena_Hc           ............-----.------..---.------.----.--.-----..........
Athena_Pr           ............-----.------..---.------.----.--.-----..........
AthenaL2_Av         ...........nLKQET.VLCTID..VAD.LYTMIPqVEGV.LS.LKKMMnyl.......
AthenaL3_Av         i..........nLRKDS.LLCTID..VSD.LYTMIPqVEGV.LS.LKKML..........
AthenaM_Av          ............-TSST.TFISMD..VTD.LYTMIP.QEGG.VI.AIKRLl.........
AthenaO_Av          ............LNRQT.QFATMD..VSD.LYTMVP.QEGG.IQ.AIKKMlrifh.....
BEL_Drome           ............FRQHQ.YVLCAD..VEK.MFRGIKvFK--.--.-----..........
Cer1_Caeel          ............-GKK-.LYTVFD..MIA.GFWQIPl-D--.--.-----..........
Cercyon_Sm          ...........qINDDE.LMISFD..VTA.LFTSIE.PNLA.KE.TLS-Lll........
COB3_Marpo          ............-----.WWLEFD..IRK.CFDTIN.KKIL.MS.ILSET..........
COI1_Podan          ............-----.WFIEGD..IKG.FFDNID.HHIL.EK.LLVKH..........
Copia_Drome         ............-QYNL.KVHQMD..VKT.AFLNGTl-K--.--.-----..........
CRE1_Crifa          ............-EEHE.YLVALD..GVN.AYNTMS.RAHI.LQ.AV---..........
CRE2_Crifa          ea........ssD----.TLVALD..ATN.AYNRMS.RRHI.LE.AAYA-..........
CZAR_Tcruzi         l..........kG----.SVAMLD..GRN.AYNAIS.RTAI.LS.AVYGN..........
DIRS1_Dictyo        ............-KQGY.YMVKLD..IKK.AYLHVLv-D--.--.-----..........
Doc_Drome           ............HREYC.TAIFLD..VAQ.AFDRVW.LDGL.LF.KIIKL..........
dpol_DHBV           ............-PVGM.PRISLD..LSQ.AFYHLPlN---.--.-----..........
dpol_HBV            ............LSSNL.SWLSLD..VSA.AFYHLPlHPAA.MP.HLLVGsin.......
DRE_Dictyo          ei.......ntkEDMEP.IITFYD..FEK.AFDSIS.HNAI.LR.TLAHL..........
EC67_Ecoli          ............-----.IILNID..LKD.FFESFN.FGRV.RG.Y---F..........
EC86_Ecoli          ............-----.FILNID..LED.FFPSLT.ANKV.FG.V----..........
EC107_Ecoli         ............-----.QILKLD..IEN.FFDSIS.WLQV.WR.-V---..........
GilM_Giain          ...........rT---H.HLLTVD..VRN.AFNSVP.HSVI.LF.ALRRA..........
Gypsy_Drome         ............-KAK-.FFTTLD..LKS.GYHQIYl-A--.--.-----..........
Hebe1_Av            r.........prRRRHS.AVILFD..IKA.AFDSVW.HDGL.IY.KLNGL..........
Hebe2_Av            a.........esPRRHS.AVVLFD..IKA.AFDSVW.HGGL.IY.KLDDL..........
Hebe7_Av            r.........prRRRHS.AVILFD..IKA.AFDSVW.HDGL.IY.KLNDL..........
Hebe8_Av            r.........prRRRHS.AVILFD..IKA.AFDSVW.HDGL.IY.KLNDL..........
Hebe10_Av           r.........prRRRHS.AVILFD..IKA.AFDSVW.HDGL.IN.KLNDL..........
I_Drote             ............-KMHT.SLVTLD..FSR.AFDRVG.VHSI.IH.QLQEW..........
Jockey_Drome        ............NKEYA.VGAFLD..IQQ.AFDRVW.HPGL.LY.KAKRL..........
Juno1_Av            ............-----.YYTTID..FKS.GYFQVG.LD--.--.-----..........
Juno2_Av            ............-----.YFSKFD..FKA.GYFQVP.LD--.--.-----..........
Juno3_Av            ............----Q.YFSKLD..FQG.GYHQVP.ID--.--.-----..........
Juno4_Av            ............-----.YYTTID..FKS.GYFQVG.LD--.--.-----..........
Juno4a_Av           ............-----.YFTTLD..MKQ.GYWQVP.IE--.--.-----..........
Juno4b_Av           ............-----.YFTTLD..LKS.GYWQIP.ID--.--.-----..........
Lian_Aedae          ............QKQSC.LGVFLD..IEG.AFDNVS.FDAI.LE.AARNH..........
LINE1_Human         tk.......dtnH----.MIISID..AEK.AFDKIQ.QPFM.LK.PLNKL..........
LINE1_Wolf          ...........rKTKNH.MILSLD..AEK.AFDKIQ.HPFL.IK.TLQSV..........
LtrA_Lacla          ............-----.WFVEGD..IKG.CFDNID.HVTL.IG.LINLK..........
Mag_Av              ............--NGK.RFTKID..LSD.AYLQIE.LD--.--.-----..........
Maui_Takru          ............HGLVS.MLVLLD..LSA.AFDTVD.HSIL.LQ.RLEHV..........
Mdg3_Drome          ............--EKT.VFTKLD..LKN.GFFHVH.VK--.--.-----..........
Micropia_Drome      ............-----.WFTTMD..LQN.GFFHVA.VE--.--.-----..........
MX65_Myxxa          ............-----.VVLKLD..LKD.FFPSVT.FARV.RG.LLIAL..........
Neptune_Fr          ik.......tlkIPADS.YFFSMD..VDS.LYTNIPiESGI.NC.IRNIFek........
NeSL_Caeel          ............KRRNL.AVAWLD..LTN.AFGSIP.HELI.EY.ALTAY..........
orf2_Calot          ............----K.WVLDAD..ISK.CFDKIN.HEKL.LT.KINTF..........
Pao_Bmori           ............FRQHN.ITATAD..IKE.MFIQVKl-R--.--.-----..........
Pat_Panre           ............-PKSG.FMLTFD..MKS.GYHQARmAD--.--.-----..........
Penelope1_Av        ............-NKTY.VKCSFD..VES.LYTNVP.VKEA.IE.IVLDYmye.......
Penelope1a_Av       ............KEKTY.IKCSFD..VES.LYTNVP.VKKA.IE.ITLDYmyk.......
Penelope2_Av        i..........eYKNNQ.VMCSFD..VDS.LYTNVPvEEAI.NI.VVNNL..........
Penelope2a_Av       ............-NMND.MMISLD..VES.LFTNVP.VHEA.VD.LATKIil........
Penelope3_Av        ............-NSQI.KMMSFD..ITS.LFTNVP.LDRT.IE.IILDKlyglqhtcty
Penelope3a_Av       ............-MNEH.KLLSYD..AIS.LFTNVPlQKTI.NF.ILEEKygsfcdckiv
Penelope3b_Av       ............--EKI.KMVSFD..IVS.LFTKVPlVRTI.QL.ILEQMygpehtciys
Penelope5a_Av       ............-HANK.KMISFD..VTS.LFTNVP.LTYT.ID.IILDHmyptcpsv..
Penelope_Dv         s..........qIREEE.TLVSFD..VVS.LFPSIPiELAL.DT.IRQKWtk........
pol_BAEVM           ............-PDYS.WYTVLD..LKD.AFFCLPl-A--.--.-----..........
pol_CERV            ............-GKK-.IYSSFD..CKS.GLWQVLl-D--.--.-----..........
pol_HTLV2           ............-TALP.HLQTID..LTD.AFFQIPl-P--.--.-----..........
Poseidon_Tn         l..........hLESGE.TMVSFD..VTS.LFTCIPtSEAT.EA.IHKRLlld.......
pseudo_Shark        fq........fpGP-QH.LIFTMD..VQS.LYTYIPhADGL.KA.FRFFLsr........
R1_Dromr            ............RYASC.YIATLD..VSK.AFDSVA.HDAV.FN.TVTAY..........
R2_Drome            ............HFRSC.YIANLD..VSK.AFDSLS.HASI.YD.TLRAY..........
R4_Av               ...........qTQRPI.SVAWID..YAK.AFDSLP.HSYI.KW.LISAVqvpk......
R9_4_Av             ............LNKNPiYACLVD..VSK.AFDSVS.HQSI.VR.ALTMN..........
R9_Av               ............NKNSI.YACLVD..VSK.AFDSVS.HQSI.VR.ALTMN..........
R9a_Av              ............RKRDI.NVCLID..VAK.AFDSVP.HESI.FR.ALTRH..........
RTE1_Av             ............QGKKI.YNCFID..FQK.AFDTIK.HKII.WA.MLKSY..........
RTE2_Av             ............FNKPL.FMCFID..ITK.AYDSVN.RELL.WK.VCRSY..........
RTE3_Av             ............VKHDL.YLCFLD..YTK.AFDKVK.HDSL.FQ.ILEKL..........
RTE4_Av             ............KKIPI.YITFID..FKK.SFDSIN.RQTM.FD.ILRHY..........
RTE_BovB_Av         ............YQKEF.YLCFID..YSK.AFDCVD.HEKL.WS.VLLEM..........
SART1_Bommo         ...........sRGGVL.LAVSID..ISN.AFNTVP.WSTI.LE.SLRFH..........
SLACS_Trybg         t..........kG----.SLAMLD..GRN.AYNAIS.RRAI.LE.AV---..........
Soliton1_Av         ............MNTAA.AALFVD..FST.AFNQLW.FNGL.WL.KLMNL..........
Soliton2_Av         m..........aGNIPT.LAVYVD..YQK.AYDKVW.HKGL.LV.KLKRL..........
Soliton3_Av         ............ANMPT.LAIYVD..YKK.AYDKVW.HAGL.IV.KLRDL..........
Soliton4_Av         ............ANMPC.LALCFD..FKK.AYDAVW.HTGT.IV.KLNRL..........
Soliton5_Av         ............GNVPV.LGLYVD..YKK.AYDLMW.HKGL.IV.KLHRM..........
Soliton6_Av         a..........aNNRPA.LIVFVD..FMS.AFDRMW.HPAL.IS.TLVKL..........
Soliton6a_Av        a.........acN-RPA.LVIFVD..FLS.AFDRMW.FPSL.IS.TLMRL..........
Soliton6b_Av        a.........acN-RPA.LAIFID..FLS.AFDRMW.YPML.IR.NLIEL..........
Soliton7_Av         ............NSSPV.ATIFVD..FKA.AFDQLW.FEGC.IG.KLRRM..........
Soliton8_Av         ...........sNSAPV.CSMFID..FRA.AFDQIW.HCGC.VG.KLRRM..........
Soliton9a_Av        ............NSEPI.CTIFID..LKS.AFDQIW.HSGC.IG.KLKQL..........
Soliton9b_Av        ............NSEPI.CTIFID..FKS.AFDQLW.HSGC.IG.KLRNI..........
Ta11_Arath          np.......ackKKY--.MAIKTD..MSK.AYDRVE.WSFL.RA.LMLKM..........
Tad1_Neuro          a.........wkLGAVT.SLMLLD..LKG.AFDRVN.HRWL.LH.TLWEM..........
TelKA1_Av           ............--ESK.FISTLD..LRS.GYWQVE.MD--.--.-----..........
TelKA1a_Av          ............-----.FVSTLD..LRS.GYWQVE.MD--.--.-----..........
TelKA2_Av           ............-----.FISTLD..LRS.GYWQVE.MD--.--.-----..........
TelKA3a_Av          ............-----.FFSTLD..LRS.GYWQVE.MK--.--.-----..........
TelKA3b_Av          ............-----.FFSTLD..LRS.GYWQVE.MD--.--.-----..........
TelKA4_Av           ............---AC.YFSSMD..LRS.GFWQIE.LN--.--.-----..........
TERT1_Calb          f..........gEIPKL.FILKFD..MKE.CYDRLS.QPVL.MK.KLEELfvd.......
TERT_Giain          ............----I.YMVTTD..MIT.AFESVS.VPRL.LY.YISHYikq.......
TERT_Ratno          ............R---M.YFVKAD..VTG.AYDAIP.QGKL.VE.VVANMial.......
TERT_Schpo          hr........mfG-RKK.YFVRID..IKS.CYDRIK.QDLM.FR.IVKKKldt.......
Tf2_Schpo           ............-GST-.IFTKLD..LKS.AYHLIRv-R--.--.-----..........
Tnt1_Tobac          ............-SLDL.EVEQLD..VKT.AFLHGDl-E--.--.-----..........
TRAS1_Bommo         ............EKRII.TIVSLD..IEG.AFDSAW.WPAL.EV.RLAEE..........
TRS1_Trybr          r.........ptHQSRT.GAVFVD..YK-.AFDTVD.HDKI.AR.EMHRM..........
Tx1_Av              ............IRDPI.GIVLWD..QEK.AFDRIN.HRYL.VG.VLNAF..........
Ty3_Caeel           ............--GKK.LYTVFD..MIA.GFWQIP.LD--.--.-----..........
Ty3_Yeast           ............-GNAQ.IFTTLD..LHS.GYHQIP.ME--.--.-----..........
Vesta1a_Av          ............-TGYR.YFSKLD..LKS.GFYQIPiRE--.--.-----..........
Vesta1b_Av          ............-EGYN.YFSKLD..LKS.GFYQIPiCD--.--.-----..........
Vesta2_Av           ............-SGYK.FFSKLD..MKS.GFWQIP.IK--.--.-----..........
Vesta3_Av           ............-AGYS.YFSKFD..LRS.GFWQLP.IN--.--.-----..........
Vesta4a_Av          ............-MGYK.YFSKLD..LKS.GYHQFK.LP--.--.-----..........
Vesta4b_Av          ............-KGFK.YFSKLD..LKS.GYHQFK.IP--.--.-----..........
Vesta5_Av           ............-----.YYSKLD..LKS.GYFQIP.IK--.--.-----..........
Vesta6a_Av          ............-GGHS.WFTKID..MKA.GYHQIPiRN--.--.-----..........
Vesta6b_Av          ............-----.IFSKLD..LKS.GYFQIPiHQ--.--.-----..........
Vesta6c_Av          ............-----.YFTKLD..LKS.GYFQIPiAE--.--.-----..........
Vesta7_Av           ............-----.LITKMD..LRS.GYHQIRiHP--.--.-----..........
Vesta_Pr            ............-EGYK.YFSKLD..LKS.GFYQIPiRH--.--.-----..........
YM40_Marpo          ............-----.WMIEGD..IKG.YFDNID.HHLL.AG.FIAEL..........
Zepp_Chlvu          le.......athQPG--.VQVFLD..FEK.AFDRLD.RAWI.ER.CMAAV..........
BCAL00006.g126.t1   ............RNKKL.GAIFID..IEK.AFDKVW.HSGL.LF.KLDKM..........
BCAL00008.g185.t1   ............KKQIT.VAIFFD..LEK.AFDKTP.HEGI.LH.KLKKL..........
BCAL00031.g583.t1   ............-----.------..---.------.----.--.-----..........
BCAL00037.g696.t1   ............IKRCT.YVCSLD..ASK.DFDKVN.RTIL.WK.QLIQN..........
BCAL00056.g974.t1   ............-----.------..---.------.----.--.-----..........
BCAL00060.g1030.t1  ............-----.VFTRMD..-KS.AYHQIP.IE--.--.-----..........
BCAL00085.g1371.t1  ............TKSCR.YVCSLD..ESK.AFDKVN.RTIL.WWqFIQNM..........
BCAL00085.g1376.t1  ............-----.--TFID..IEK.AFDKVW.HLGL.LY.KLNSL..........
BCAL00094.g1462.t1  ............LGKWA.YITAIE..ASK.AYDKID.RNIL.WQ.KLITA..........
BCAL00097.g1494.t1  ............GGSEI.KFASLD..ATK.AFDKLW.RD--.--.-----..........
BCAL00122.g1772.t1  ............NRSPL.DIIYLD..FAK.AFDTVP.LKRL.LY.KLKKY..........
BCAL00128.g1838.t1  ............-----.------..---.------.---L.LY.KLSAY..........
BCAL00129.g1848.t1  ............-----.------..---.------.----.--.-----..........
BCAL00132.g1880.t1  ............LKAFD.KLHTGD..FES.LYTNIT.IETA.IQ.NVMELfkl.......
BCAL00160.g2155.t1  ............-----.------..---.------.----.--.-----..........
BCAL00169.g2236.t1  ............QRLIA.LFIFID..FKK.AFDTVD.SRIL.II.KLRKY..........
BCAL00169.g2237.t1  ............-----.------..---.------.----.--.-----..........
BCAL00184.g2378.t1  ............-----.------..---.------.----.--.-----..........
BCAL00190.g2438.t1  ............-----.------..---.------.----.--.-----..........
BCAL00192.g2459.t1  ............-RKKK.YVVFF-..---.------.----.--.-----..........
BCAL00192.g2463.t1  ............-----.YFTTLD..LKA.GYWQIE.MD--.--.-----..........
BCAL00200.g2527.t1  ............-----.-AYYLD..KN-.--TDLT.LASL.MP.KKQKL..........
BCAL00205.g2583.t1  ............-----.------..---.------.----.--.-----..........
BCAL00209.g2607.t1  ............-----.------..---.------.----.--.-----..........
BCAL00282.g3252.t1  n..........vNKSSV.YMASLD..AQK.AFDKLW.RFGL.FF.KLSKS..........
BCAL00294.g3355.t1  ............-----.------..---.------.----.--.-----..........
BCAL00304.g3444.t1  ............NGSKI.HIFSLD..ATK.AFDKLC.R---.--.-----..........
BCAL00316.g3538.t1  ............-----.------..---.------.----.--.-----..........
BCAL00342.g3743.t1  ............KKKKT.YACAID..ASK.AFDKVN.RINL.WS.KMIDK..........
BCAL00372.g3955.t1  ............-----.------..---.------.----.--.-----..........
BCAL00380.g4015.t1  ............EGRII.DVIYTD..YSK.VFDKVN.QKNL.IH.KLEKVvlgd......
BCAL00383.g4047.t1  ............-----.------..---.------.----.--.-----..........
BCAL00397.g4155.t1  ............-----.------..---.------.----.--.-----..........
BCAL00420.g4333.t1  ............KNKLL.YLCAID..ASK.AFDKVN.REAL.RN.KMKTK..........
BCAL00445.g4512.t1  ............-----.------..---.------.----.--.-----..........
BCAL00450.g4536.t1  ............-----.----FD..L--.AFDSVP.HKRL.LY.KLKKY..........
BCAL00461.g4600.t1  ............LNGST.YYSTLD..LIS.SYWQVE.MD--.--.-----..........
BCAL00462.g4610.t1  ............TKRCT.YVCSLD..ASK.AFDKVN.RTIL.WK.QLIKN..........
BCAL00465.g4632.t1  ............GKSEL.KIVGLD..ATK.AFDKLW.REGL.FY.KLYP-..........
BCAL00470.g4657.t1  ............-----.FFTRLD..LRS.GYHQIG.IK--.--.-----..........
BCAL00487.g4783.t1  ............-----.------..---.------.----.--.--KFY..........
BCAL00495.g4822.t1  ............GGSEI.KLASLD..ATK.AFDKLW.RAGL.FK.KLYS-..........
BCAL00525.g5013.t1  ............EGKII.DVIYTD..YSK.AFDKVN.HKKL.IH.KLEKY..........
BCAL00525.g5014.t1  ...........lLKKRL.YMCSID..ASK.AFDKVN.RLNL.CA.KLIQN..........
BCAL00561.g5262.t1  ............-NGAK.YISKFD..LRS.GYNQLV.LE--.--.-----..........
BCAL00567.g5291.t1  ............-----.-IIYTD..FSK.AFDKVS.HVKL.LA.KLKSY..........
BCAL00577.g5344.t1  ............-DKGP.FIYSGD..FES.LYTNME.PN--.--.-----..........
BCAL00577.g5348.t1  ............-----.------..---.------.----.--.-----..........
BCAL00580.g5367.t1  ............-----.------..--G.FFDKVS.HQKL.LL.KLKSY..........
BCAL00588.g5416.t1  ............KNKKT.YVGTID..ASK.AFDKVT.RN--.--.-----..........
BCAL00601.g5488.t1  ............KNKKT.YACAID..DSK.AFDKVN.RTNL.WG.EMVNN..........
BCAL00615.g5571.t1  ............-----.------..---.------.----.--.-----..........
BCAL00620.g5594.t1  ............-----.------..---.------.----.--.-----..........
BCAL00636.g5696.t1  ............-----.IFFYID..LNS.GYWQIP.MA--.--.-----..........
BCAL00652.g5804.t1  ............SREIG.LYLFID..LIK.AFDTVN.STILpLE.KMKFY..........
BCAL00657.g5827.t1  ............-----.------..---.------.----.--.-----..........
BCAL00662.g5859.t1  ............-----.------..---.------.----.--.-----..........
BCAL00672.g5924.t1  ............----K.FFTIAD..LKS.GYWQFPvHK--.--.-----..........
BCAL00689.g6015.t1  ............-----.-FTKLD..LIS.GYHRIG.IK--.--.-----..........
BCAL00689.g6022.t1  ............-----.------..---.------.--KI.LY.KIEELn.........
BCAL00716.g6188.t1  ............-GSKI.NLVFLD..ASR.AFDKLW.RDGL.FY.KLLN-..........
BCAL00732.g6277.t1  ............-----.YFIFID..LKT.SYWQIE.IE--.--.-----..........
BCAL00733.g6280.t1  ............-----.------..---.------.----.--.-----..........
BCAL00754.g6396.t1  ............-----.------..---.------.----.--.-----..........
BCAL00754.g6397.t1  ............-----.------..---.------.----.--.-----..........
BCAL00764.g6449.t1  ............LNGST.YYSTLD..LIS.GYWQVE.MD--.--.-----..........
BCAL00776.g6505.t1  ............-----.--LLFD..FEK.AFDTIP.HANI.LQ.KLHKI..........
BCAL00778.g6514.t1  ............-----.------..---.------.----.--.-----..........
BCAL00782.g6537.t1  ............-----.------..---.------.----.--.-----..........
BCAL00782.g6538.t1  ............-----.WFLVID..LKS.GYWQIL.----.--.-----..........
BCAL00788.g6571.t1  ............-----.----TD..FSK.AFDKVS.HEKL.LI.KLKAY..........
BCAL00794.g6605.t1  ............-----.------..---.------.----.--.-----..........
BCAL00806.g6690.t1  ............KNRRM.YVAAID..ASK.AFDKVN.RDTL.WY.KMIEL..........
BCAL00823.g6778.t1  ............KRLIG.LLLFIE..FKK.AFDTVD.SQLL.LL.KLKKY..........
BCAL00826.g6796.t1  ............QKKRK.IGATID..ASK.AFDKLN.RV--.--.-----..........
BCAL00834.g6832.t1  ............RGFAI.DILFID..FLK.AFDLVP.HPEL.LR.KLEAY..........
BCAL00870.g7024.t1  ............EKKRL.YVAAID..ASK.AFDKV-.----.--.-----..........
BCAL00877.g7062.t1  ............-----.FLLFID..FKK.AFDTVE.LL--.MR.KLFHC..........
BCAL00901.g7178.t1  ............-----.------..---.------.----.--.-----..........
BCAL00915.g7246.t1  ............-----.------..---.------.----.--.-----..........
BCAL00915.g7249.t1  ............--DSA.WFTLFD..LKS.GYYQIE.MD--.--.-----..........
BCAL00915.g7250.t1  ............-SKSK.WFTKLD..LFS.GYFQIK.LA--.--.-----..........
BCAL00924.g7305.t1  ............-----.------..---.------.----.--.-----..........
BCAL00933.g7364.t1  ............-----.------..---.------.----.--.-----..........
BCAL00933.g7366.t1  ............-----.------..---.------.----.--.-----..........
BCAL00935.g7373.t1  ............NGFPI.DMIYLD..FAK.AFDSFQ.HKRL.LN.KLKKY..........
BCAL00949.g7433.t1  ............-----.------..---.------.----.--.-----..........
BCAL00966.g7531.t1  ............-----.------..---.------.----.--.-----..........
BCAL00966.g7532.t1  ............-----.------..---.------.----.--.-----..........
BCAL00972.g7558.t1  ............-----.------..---.------.----.--.-----..........
BCAL00994.g7671.t1  ............-----.------..---.------.----.--.-----..........
BCAL01014.g7752.t1  ............--GST.YYSTLD..LIS.GYWQVE.MD--.--.-----..........
BCAL01016.g7760.t1  ............NNKST.YVCAID..ASK.AFDKIN.RTIL.WK.QMIKK..........
BCAL01054.g7936.t1  ............HKLIT.LALFID..LRK.AFDLID.SLIL.LL.KLFHY..........
BCAL01082.g8079.t1  ............EVTSK.YYTKID..CFS.GFYQNK.LD--.--.-----..........
BCAL01084.g8095.t1  ............-GNQI.DIIFTD..FSK.AFDKVS.HRKL.LV.KLKAY..........
BCAL01121.g8250.t1  ............KKKAV.FSLAID..FSK.AFDKIN.RYRL.FE.KLMKI..........
BCAL01123.g8264.t1  ............EKKLL.YVAAID..ASK.AFDKVN.RNYL.WQ.KLIIK..........
BCAL01127.g8281.t1  ............-----.------..---.------.----.--.-----..........
BCAL01145.g8370.t1  ............EGFPV.DAIYTD..FSK.AFDKIP.HRRL.MY.KISKF..........
BCAL01155.g8419.t1  ............QNKRT.IGATID..ASK.AFDKVN.RVNL.WY.KLMKI..........
BCAL01182.g8530.t1  ............LKKRL.YVCAID..---.------.----.--.-----..........
BCAL01182.g8531.t1  ............-----.------..---.------.----.--.-----..........
BCAL01217.g8684.t1  ............-----.------..---.------.----.--.-----..........
BCAL01224.g8717.t1  ............-----.------..---.------.----.--.-----..........
BCAL01230.g8738.t1  ............-----.------..---.------.----.--.-----..........
BCAL01286.g8979.t1  ............GGSKL.HLVSLD..ATK.AFDKLG.RDGL.FF.KLI--..........
BCAL01347.g9242.t1  ............-----.VFTTLD..LKS.GYWQFL.VD--.--.-----..........
BCAL01355.g9275.t1  ............GGSKV.HLISLD..ATK.AFDRLW.RDGL.FY.KLIG-..........
BCAL01358.g9283.t1  ............-----.------..---.------.----.--.-----..........
BCAL01376.g9364.t1  ............-----.FFTSLD..CIS.GYWQIK.LS--.--.-----..........
BCAL01393.g9442.t1  ............SGYPV.DIIYTD..FSK.SFDKIS.HKKL.LT.RLKQY..........
BCAL01394.g9447.t1  ............-----.------..---.------.-KMI.KK.VIIRH..........
BCAL01401.g9474.t1  ............KRLIG.LLLFID..FKK.AFYTVD.AQIL.LL.KLKKY..........
BCAL01407.g9499.t1  ............-----.------..---.------.----.--.-----..........
BCAL01422.g9561.t1  ............KKRRL.YVCGVD..ASK.AFDKVN.RNIL.WK.TMIKH..........
BCAL01425.g9575.t1  ............---DK.NLASYD..VQS.LFTNIPtIETI.EI.ILNDVfkdg......
BCAL01426.g9580.t1  ............-----.------..---.------.----.--.-----..........
BCAL01442.g9641.t1  ............KNTDL.TLASLD..AEK.AFDKLW.RNGL.FL.KLIN-..........
BCAL01448.g9669.t1  ............QKLIT.LSLFID..LRK.AFDLID.SLIL.LL.KLFHY..........
BCAL01507.g9902.t1  ............KRLIG.FLFFND..FRK.AFDTID.SQIL.LI.KLKKY..........
BCAL01521.g9949.t1  ............QKKRT.YVCTID..ASK.AFDKIN.RNNL.WG.KMIRIf.........
BCAL01613.g10292.t1 ............NDSRL.NLIFLD..ASK.AFDKLW.RDGL.FF.KLLNN..........
BCAL01616.g10303.t1 ............-----.------..---.------.----.--.-----..........
BCAL01631.g10355.t1 ............-----.------..---.------.----.--.-----..........
BCAL01633.g10366.t1 ............-----.------..---.------.----.--.-----..........
BCAL01636.g10372.t1 ............-----.------..---.------.----.--.-----..........
BCAL01651.g10428.t1 ............-----.------..---.------.----.--.-----..........
BCAL01659.g10454.t1 ............-----.FISKFD..LRS.GYNQLK.IE--.--.-----..........
BCAL01668.g10486.t1 ............--KSK.RFTKMD..CFC.GFYQIK.LE--.--.-----..........
BCAL01684.g10548.t1 ............-PPKL.FYSKID..FSQ.AFFNINlHP--.--.-----..........
BCAL01707.g10628.t1 ............YSNKI.KMYSCD..VTI.LYSNIE.LDLA.LN.ILLET..........
BCAL01726.g10695.t1 ............---IE.VFTTLD..MAS.GYYQVK.MD--.--.-----..........
BCAL01749.g10766.t1 ............-----.------..---.------.----.--.-----..........
BCAL01773.g10861.t1 ............VNKSV.CSLFLD..VSK.AFDRVW.HEGL.IF.KLYGI..........
BCAL01776.g10877.t1 ............-----.KFSKAD..IRK.AFHQLK.IA--.--.-----..........
BCAL01785.g10908.t1 ............RKKEL.NIILAD..QKK.AFDSIS.HRYI.FA.LLKHL..........
BCAL01792.g10941.t1 ............-----.------..---.------.----.--.-----..........
BCAL01804.g10977.t1 ............-PSNL.FWVKID..IKQ.AFFNIN.IN--.--.-----..........
BCAL01814.g11015.t1 ............-----.------..---.------.----.--.KLKEL..........
BCAL01818.g11027.t1 ............DKKLT.AAIYYD..VEK.AFDKSS.HKGI.EK.KLK--..........
BCAL01827.g11052.t1 ............KNKPI.YVCAID..ASK.AFDKVN.RQIL.FY.KLIGK..........
BCAL01840.g11104.t1 ............-----.------..---.------.----.--.-----..........
BCAL01880.g11247.t1 ............-----.-MLSFD..VES.LFTNVPkLETI.EQ.IL-DLaykmg.....
BCAL01887.g11275.t1 ............-----.------..---.------.----.--.-----..........
BCAL01919.g11377.t1 ............-----.TFTRMD..IKS.AYHQIP.VD--.--.-----..........
BCAL01958.g11509.t1 ............-----.------..---.------.----.--.-----..........
BCAL01960.g11514.t1 ............-GGSY.VFSTVD..CAG.GFFQVP.LA--.--.-----..........
BCAL01960.g11517.t1 ............-----.------..---.------.----.--.-----..........
BCAL01997.g11645.t1 ............-----.VFSKID..FAS.GYFQIR.MA--.--.-----..........
BCAL02001.g11658.t1 ............NRKPT.YICAID..ASK.AFDKVN.RTKL.WK.SLIEK..........
BCAL02004.g11666.t1 ............-----.------..---.------.----.--.-LFEK..........
BCAL02017.g11692.t1 ............-----.------..---.------.----.--.-----..........
BCAL02023.g11715.t1 ...........sKRLIV.LFLFID..FKN.AFDSID.SNLL.II.KLKHY..........
BCAL02116.g12029.t1 ............-NGMK.FFSKAD..LNS.AFEQFK.LS--.--.-----..........
BCAL02152.g12131.t1 ............GISTI.HVVSLG..ASK.AFDKMW.RSGL.FY.KLKSK..........
BCAL02162.g12161.t1 ............--GAK.YFSKLV..LHS.GYYQIM.MN--.--.-----..........
BCAL02182.g12220.t1 ............-----.------..---.---RVV.LD--.--.-----..........
BCAL02186.g12240.t1 ............-----.------..---.------.----.--.-----..........
BCAL02213.g12313.t1 ............NKLTS.IALFID..FRK.AFDLVD.QEIL.LF.KSKCY..........
BCAL02257.g12443.t1 ............NKTNV.YLVSLD..AQK.AFDKLW.RTGL.FF.KLKET..........
BCAL02292.g12552.t1 ............RKKKM.YICAID..ASK.AFDKVN.RTIL.WR.QMIKK..........
BCAL02302.g12588.t1 ............-----.------..---.------.----.--.-----..........
BCAL02311.g12615.t1 ............-----.YFTTLD..LAS.GYYQIR.VA--.--.-----..........
BCAL02371.g12818.t1 ............-----.AAIFFD..LEK.AFDRVS.HNGI.IK.KLNEI..........
BCAL02373.g12821.t1 ............-----.------..---.------.----.--.-----..........
BCAL02377.g12833.t1 ............--KSR.WFTKLD..LFT.GYFQIK.LD--.--.-----..........
BCAL02380.g12843.t1 ............-NGDS.EILSFD..VES.LFTNVLtFETI.EQ.ILN--..........
BCAL02396.g12880.t1 ............HGKWA.YTCAID..ASK.AFDKVN.RVKL.WK.ELILK..........
BCAL02424.g12973.t1 ............-----.------..---.------.----.--.-----..........
BCAL02454.g13064.t1 ............QDIPL.FITFID..FKK.AFDSIN.LKMM.FA.ILRHY..........
BCAL02491.g13191.t1 ............RKKEL.NIILAD..QQK.AFDREF.----.--.-----..........
BCAL02493.g13198.t1 ............RGFAK.DILFID..FLK.AFDLVP.HEEL.FV.KLEAF..........
BCAL02495.g13203.t1 ............-PSNL.FWVKLD..IKQ.AFFNIN.IN--.--.-----..........
BCAL02540.g13325.t1 ............--DSA.WFTLFD..LKS.GYYQIE.MD--.--.-----..........
BCAL02640.g13599.t1 ............----K.YFTTLD..LAS.GYWQIP.LN--.--.-----..........
BCAL02645.g13612.t1 ............-----.------..---.------.----.--.-----..........
BCAL02657.g13646.t1 ............KGKWT.YVCAID..ASK.AFDKIN.RTLL.WK.RLIEK..........
BCAL02678.g13691.t1 ............-----.------..---.------.----.--.-----..........
BCAL02681.g13699.t1 ............KKLIS.FALFID..FKK.AFDLVD.PDLL.IF.KLSCY..........
BCAL02690.g13721.t1 ............QIKIT.GAILFD..LEK.AFDKAI.HSGI.LI.KLHEK..........
BCAL02704.g13757.t1 ............-GKQI.DIIFTD..FSK.AFDRVN.HKKL.LR.KLKKI..........
BCAL02720.g13801.t1 ............-----.------..---.------.----.--.-----..........
BCAL02727.g13819.t1 ............KKEHT.GIVLFD..IEK.AFDKAP.HKGI.LK.SLTKL..........
BCAL02786.g13965.t1 ............KRLIG.LLLFID..FRK.AFDTID.SQIL.LI.KLKKY..........
BCAL02819.g14058.t1 ............-----.------..---.----MW.RDGL.FF.KLINL..........
BCAL02827.g14077.t1 ............-----.------..---.-FDKLW.RDGL.FL.KLIEK..........
BCAL02833.g14096.t1 ............--ESI.FFTSLD..LKS.GYWQLL.ID--.--.-----..........
BCAL02844.g14124.t1 ............-----.------..---.------.----.--.-----..........
BCAL02862.g14170.t1 ............-TDSD.VFTKFD..LKS.AYHQIAvHE--.--.-----..........
BCAL02876.g14202.t1 ............--KTT.IFSVLD..LIS.GYWQIPmVE--.--.-----..........
BCAL02914.g14294.t1 ............-----.------..---.------.----.--.-----..........
BCAL02938.g14343.t1 ............FNKKL.YVCAID..ASK.AFDKVV.RPRL.VM.IR--K..........
BCAL02940.g14348.t1 ............-----.KFSKLD..IRK.AFHQLK.LA--.--.-----..........
BCAL02962.g14405.t1 ............-----.------..---.------.----.--.-----..........
BCAL02983.g14463.t1 ............--GSY.VFSTVD..CAG.GFFQVP.LE--.--.-----..........
BCAL03000.g14512.t1 ............-----.FFSSLD..CTS.GYWQIK.IT--.--.-----..........
BCAL03097.g14747.t1 ............---GK.IFSTLD..LRK.GYFQIP.LD--.--.-----..........
BCAL03114.g14786.t1 ............-----.-MLSFD..VES.LFTNVPtLETI.EQ.IL-DLaykdg.....
BCAL03128.g14816.t1 ............KRLIG.LFLFID..FKK.AFDTVD.QKLL.LL.KLRKY..........
BCAL03138.g14841.t1 ............-----.------..---.-FDKVS.HTKL.LV.KLKAY..........
BCAL03151.g14868.t1 ............NVSNV.HILSLD..ACK.AFDKLW.RDGL.FF.KLKDK..........
BCAL03184.g14944.t1 ............KPMEK.ILLKL-..FNK.TFDSLH.QESL.WR.ILRYY..........
BCAL03206.g14995.t1 ............-----.------..--K.AFDKLW.MDRL.FF.KL-KY..........
BCAL03261.g15121.t1 ............-----.------..---.------.----.--.-----..........
BCAL03267.g15134.t1 ............-----.------..---.------.----.--.-----..........
BCAL03300.g15196.t1 ............-----.IFTIID..LIQ.GYWQVE.ID--.--.-----..........
BCAL03311.g15223.t1 ............-----.------..---.------.----.--.-----..........
BCAL03313.g15228.t1 ............SGYAV.DILYTD..FSK.AFDK--.----.--.-----..........
BCAL03314.g15235.t1 ............-----.VFSRQD..LRK.GHFQIP.LD--.--.-----..........
BCAL03390.g15396.t1 ............RQLPL.FITFID..FKK.AFDSIS.RKMM.FG.ILRHY..........
BCAL03391.g15398.t1 ............RKKNI.CAFFFD..IAS.AFDKIW.HNGL.IY.IMIKN..........
BCAL03393.g15402.t1 ............MNKKL.GCTFID..IEK.AFDKVW.HLGL.LY.KLNSL..........
BCAL03444.g15515.t1 ............-----.------..---.------.----.--.----Kqhgf......
BCAL03487.g15609.t1 ............KKKAS.GYSYTDkvGDN.CYFHIL.HE--.--.-----..........
BCAL03562.g15776.t1 ............-----.------..---.------.----.--.-----..........
BCAL03564.g15784.t1 ............-----.------..-SK.GFDQVI.RTNL.WV.KLIDK..........
BCAL03571.g15806.t1 ............-----.------..---.------.----.--.-----..........
BCAL03574.g15813.t1 ............-----.------..---.------.--YL.IF.ILC--..........
BCAL03577.g15818.t1 ............-----.WFSVKD..LKS.GYWQIL.MD--.--.-----..........
BCAL03577.g15821.t1 ............KRLIG.LLLFID..FRK.AFDTID.SQLL.LI.KLRKY..........
BCAL03602.g15877.t1 ............-----.------..---.------.----.--.-----..........
BCAL03610.g15891.t1 ............RKKKV.CTILFD..IAS.AFDKVW.HKGL.IY.KMIDK..........
BCAL03641.g15951.t1 ............SKLIT.ALIFVD..LKNyAFDMIF.LL--.FY.KLLNY..........
BCAL03658.g15988.t1 ............KRLIG.LLIFID..FRK.AFDVVD.SKLL.LI.KLSKY..........
BCAL03674.g16011.t1 ............KRLIA.LFLFID..FKK.AFETV-.----.--.-----..........
BCAL03682.g16034.t1 ............RNKIA.ILLFID..FRK.AFGTVD.IRSL.IR.KLFHY..........
BCAL03695.g16058.t1 ............-----.------..---.------.----.--.-----..........
BCAL03717.g16104.t1 ............-----.------..---.------.----.--.-----..........
BCAL03770.g16214.t1 ............-----.------..---.------.----.--.-----..........
BCAL03829.g16323.t1 ............KNKNL.GAIFID..IEK.AFDKVW.HKGL.LF.ELNKL..........
BCAL03835.g16337.t1 ............-----.------..---.------.----.--.-----..........
BCAL03917.g16503.t1 ............-----.------..---.------.----.--.-----..........
BCAL03917.g16504.t1 ............RKKQT.LICSID..AK-.AFDKVN.RV--.--.-----..........
BCAL03975.g16607.t1 ............KKKRL.FIGAID..---.------.----.--.-----..........
BCAL03987.g16630.t1 ............-NEMY.VFTVLD..LIS.SYEQMVlHP--.--.-----..........
BCAL04017.g16684.t1 ............-----.------..---.------.----.--.-----..........
BCAL04059.g16749.t1 ............-----.------..---.------.----.--.-----..........
BCAL04069.g16768.t1 ............QKLIA.LALFID..LKK.AFDLID.SLIV.LL.KLFHY..........
BCAL04070.g16770.t1 ...........fNMVKL.FIYSCD..FES.LYTNID.PDHA.ID.ALCDFlln.......
BCAL04087.g16802.t1 ............KGKWA.YICAID..ASK.AFDKVN.RTVL.WK.QLIEN..........
BCAL04103.g16826.t1 yplpriddtvdaLGGSK.YFTTFD..LAS.GYWQIP.LN--.--.-----..........
BCAL04109.g16835.t1 ............KRSIG.LLLFID..FRK.AFDSVD.PRLL.LL.KL---..........
BCAL04149.g16909.t1 ............TRKWA.YICAID..ASK.AFDKVN.RIKL.WK.ELIKK..........
BCAL04167.g16938.t1 ............KKRLT.GAVFFD..LEK.AFDKTP.HSGI.ME.SINSL..........
BCAL04168.g16940.t1 ............MKKAI.DIIYLD..FCK.AFDKVP.HKRL.IY.KLRCY..........
BCAL04191.g16975.t1 ............---SK.LMSKFD..LNS.GYNQIL.LN--.--.-----..........
BCAL04230.g17043.t1 ............NRTIS.LYIFID..FKK.AFDTVH.SRIL.LM.KLKKY..........
BCAL04246.g17068.t1 ............NKGCT.YVCSLD..ASK.VFDKVN.RTIL.WK.QLIQN..........
BCAL04301.g17169.t1 ............GKSTI.HVVSLD..SSK.AFDKMW.RSRL.FY.KLKSK..........
BCAL04314.g17188.t1 ............-NKDL.NIISVD..QKK.AFDSVS.HRYL.FA.LLRHL..........
BCAL04319.g17196.t1 ............LGGAW.FFTCLD..MDS.GYWQIQ.LS--.--.-----..........
BCAL04326.g17211.t1 ............-----.------..---.------.----.--.-----..........
BCAL04329.g17216.t1 ............-----.------..---.------.----.--.-----..........
BCAL04357.g17260.t1 ............-----.------..---.------.----.--.-----..........
BCAL04382.g17312.t1 ............--RAK.FFSKLD..LHS.GYYQIM.MN--.--.-----..........
BCAL04383.g17315.t1 ............EKKLT.GAVLFD..LEK.AFDKSS.H---.--.-----..........
BCAL04414.g17371.t1 ............-----.------..---.------.----.--.-----..........
BCAL04509.g17528.t1 ............RNQKL.GAIFID..IEK.AFDKVW.HNGL.LY.KLNKL..........
BCAL04516.g17543.t1 ............NGSNV.YILSLD..ACK.AFEK--.----.--.-----..........
BCAL04539.g17578.t1 ............FNKRL.YVCAVD..ASK.AFDKVN.RDIL.WS.KLIKL..........
BCAL04540.g17582.t1 ............----K.VFSLVD..LIS.AFEQIElHP--.--.-----..........
BCAL04544.g17591.t1 ............KRLIG.LLLFKD..FKK.AFDTVD.QKLF.IL.KLRKY..........
BCAL04550.g17605.t1 ............DKRRL.YVAAID..ASK.AFDKVR.RELL.WC.KLVEI..........
BCAL04550.g17606.t1 ............LKKRL.YICAID..ASK.AFDKVV.RAKL.WL.ELIKK..........
BCAL04582.g17657.t1 ............-----.------..---.------.----.--.-----..........
BCAL04605.g17695.t1 ............KKKAV.FSLEID..FSK.AFDKIN.PYRL.FE.KLM--..........
BCAL04613.g17708.t1 ............-----.IFTHLD..LRK.GYFQIP.VD--.--.-----..........
BCAL04656.g17783.t1 ............KGNCI.DIVYTD..FSK.AFDRVN.HRKL.LK.KLESY..........
BCAL04665.g17797.t1 ............GGSKL.HFLSLD..ATK.AFYKLS.PDGL.FF.KLIGM..........
BCAL04676.g17816.t1 ............KRLLG.ILLFID..FKK.AFDT--.----.--.-----..........
BCAL04690.g17837.t1 ............--GSY.VFSTMD..CAG.GFLQVP.LA--.--.-----..........
BCAL04746.g17927.t1 ............WPKKL.KYVKFD..FKQ.AFFNIDlHP--.--.-----..........
BCAL04772.g17968.t1 ............-----.------..---.------.----.--.-----..........
BCAL04794.g18000.t1 ............-----.KFSKLD..IRK.AFHQLK.IA--.--.-----..........
BCAL04833.g18055.t1 ............----I.DIIYLD..FCK.AFDKVP.HKRL.IY.KLRCN..........
BCAL04859.g18091.t1 ............-----.VFSSID..LKA.GYWQIE.VD--.--.-----..........
BCAL04861.g18096.t1 ............----K.FFSHFF..SRK.GYFQISvLD--.--.-----..........
BCAL04912.g18167.t1 ............KRQIA.LFLFVD..FKK.AFDTIE.SIIL.FY.KLQFY..........
BCAL04925.g18191.t1 ............-----.YFSLFD..LVS.GYWQVK.VD--.--.-----..........
BCAL04941.g18220.t1 ............----K.FISKFD..LKS.GYLQLL.LA--.--.-----..........
BCAL05086.g18394.t1 ............EKKIT.GAIFFD..LEK.AFDKVS.HQGL.IE.KLKSI..........
BCAL05128.g18457.t1 ............QGNFV.DVIYTD..FSK.AFDKVS.HQKL.LV.KLKSY..........
BCAL05135.g18465.t1 ............LNGSK.IFTSLD..CTS.GYWQIK.LT--.--.-----..........
BCAL05142.g18479.t1 ............-NGMK.FFSKID..LNS.AFEQIElHP--.--.-----..........
BCAL05190.g18547.t1 ............DKKIF.DIIYTD..YSK.AFDKVN.HRKL.QF.DLDRIvlw.......
BCAL05239.g18613.t1 ............-----.------..---.------.----.--.-----..........
BCAL05294.g18691.t1 ............RKKDL.NIILAD..QKK.AFDSIS.HRYI.FA.LLKHL..........
BCAL05333.g18757.t1 ............KRSIG.LLLFVD..FRK.AFDSVD.PRLL.LL.KLKKY..........
BCAL05424.g18871.t1 ............KKMIS.LALFVD..FKK.AFDLVD.PNLL.IY.KLECY..........
BCAL05443.g18898.t1 ............--NSR.WYTKFD..FLS.GYFQLK.LS--.--.-----..........
BCAL05511.g18980.t1 ............DNNSM.VFSKID..LKD.GYHQIK.LA--.--.-----..........
BCAL05527.g18997.t1 ............-----.IFSLMD..LKS.GYWQIL.MA--.--.-----..........
BCAL05589.g19076.t1 ............MKKNT.VVCSLD..ASK.AFDKVN.RTIL.WR.QLIER..........
BCAL05613.g19100.t1 ............LEQNI.KIHVGD..FEN.LYLNIT.HNEA.IL.IITELys........
BCAL05641.g19142.t1 ............KGKRL.YVSAID..ASK.AFDKVN.REIL.WS.IMIDL..........
BCAL05641.g19143.t1 ............-----.------..---.------.----.--.-----..........
BCAL05649.g19154.t1 ............-----.------..---.------.----.--.-----..........
BCAL05672.g19180.t1 ............MNKKM.GCTFID..IEK.AFYKVW.HLGL.LY.KLNSL..........
BCAL05774.g19311.t1 ............-----.------..---.------.----.--.-----..........
BCAL05782.g19325.t1 ............-----.--FYTD..FSK.AFDKVS.HRKL.LR.KLKAF..........
BCAL05783.g19326.t1 ............-----.------..---.------.----.--.-----..........
BCAL05829.g19383.t1 ............-----.------..---.------.----.--.-----..........
BCAL05833.g19389.t1 ............KRLIG.MLLFID..FKK.AFDTVD.QKLL.IF.KLRKY..........
BCAL05834.g19391.t1 ............-----.RIASLD..AEK.AFDRVW.RYGL.FF.KLIKK..........
BCAL05857.g19417.t1 ............RRRKI.CAIFFD..IAS.AFDKVW.HNGL.IY.KL---..........
BCAL05871.g19427.t1 ............IGLPV.DMFYLD..FAK.AFDSLL.HKRL.LF.KLNKH..........
BCAL05896.g19458.t1 ............-----.------..---.------.----.--.-----..........
BCAL05896.g19459.t1 ............SKKRL.YVCAID..ASR.AFDKIN.RTIL.WK.RLIDK..........
BCAL05909.g19471.t1 ............-----.FISKFD..LKS.GYMQLL.LA--.--.-----..........
BCAL05921.g19482.t1 ............NGFLI.DIIYTD..FAK.AFDKVS.HKKL.IF.HLKMF..........
BCAL05982.g19548.t1 ............-----.IFTNLD..LRK.GYFQIP.VD--.--.-----..........
BCAL06016.g19587.t1 ............-----.YFTGLD..MAR.SYFQVP.LR--.--.-----..........
BCAL06082.g19671.t1 ............-----.------..-QK.AFDKLW.RDGL.FL.KLIEK..........
BCAL06086.g19673.t1 ............KKLTS.LVLFVD..FRK.AFDLVD.PKLL.IF.KLYCY..........
BCAL06101.g19690.t1 ............--NKI.KVVKID..ET-.----VS.GE--.--.-----..........
BCAL06116.g19708.t1 ............SKLIT.ALIFVD..FKK.AFDMID.PVLL.IY.KLLNY..........
BCAL06123.g19713.t1 ............SDKNV.DVLYTD..FSI.DFDKVA.HQKL.LI.KLQAN..........
BCAL06204.g19796.t1 ............RGFAI.DILFID..FLK.AFDLVP.HEEL.LV.KLEAF..........
BCAL06211.g19807.t1 ............EKKLT.GAIFFD..LEK.AFDITH.HKGI.CK.KLKDL..........
BCAL06241.g19845.t1 ............KRLIG.LFLFID..FKK.AFDSVE.SKLL.LL.KLKYY..........
BCAL06243.g19847.t1 ............KQEKT.GAVFFD..LEK.AFDKVN.HYAI.LT.KLKKL..........
BCAL06246.g19851.t1 ............-NGST.YYSTLD..LIS.GYWQVE.MD--.--.-----..........
BCAL06247.g19852.t1 ............-----.------..---.------.----.--.-----..........
BCAL06257.g19863.t1 ............LRDSS.WFTLFD..LKF.GYYQIE.MD--.--.-----..........
BCAL06284.g19893.t1 ............-HGAS.WFSKVD..FKH.GYRQIElHP--.--.-----..........
BCAL06308.g19918.t1 ............-----.FFTTLD..LMS.RYWQIE.MD--.--.-----..........
BCAL06321.g19932.t1 ............-----.----MD..IKS.AYHQIP.VE--.--.-----..........
BCAL06340.g19953.t1 ............LGKWA.YITAID..ASK.AFDKID.RNIL.WQ.KLITA..........
BCAL06370.g19981.t1 ............-----.------..---.------.----.--.-----..........
BCAL06375.g19988.t1 ............RGFDV.DLLFID..FLK.AFDLVP.HPEL.IE.KLEAN..........
BCAL06391.g20003.t1 ............----K.FISKFD..LKS.GYMQLL.LA--.--.-----..........
BCAL06494.g20110.t1 ............GGSNV.KLVRLD..ATK.AFDKLW.RSVL.FF.KLYG-..........
BCAL06535.g20155.t1 ............-PSNL.FWVKID..IMQ.AFFNIN.IN--.--.-----..........
BCAL06551.g20171.t1 ............GKSEL.KLISLD..ATK.AFDKLW.RQGI.--.-----..........
BCAL06566.g20179.t1 ............-NGAK.YISKFD..LKS.GYNQIMlHE--.--.-----..........
BCAL06568.g20183.t1 ............-----.------..---.------.----.--.-----..........
BCAL06593.g20207.t1 ............-----.------..---.------.----.--.-----..........
BCAL06636.g20246.t1 ............-NGAR.YFSIVD..LID.GYHQFS.LA--.--.-----..........
BCAL06681.g20293.t1 ............SHKKV.FLCSID..ASK.AFDKVN.RLIL.WG.KLLDK..........
BCAL06736.g20372.t1 ............KGLIG.LLLFID..FKK.AFDIVD.SRLL.LL.KLKKY..........
BCAL06749.g20385.t1 ............KRLIG.FFLFID..FKK.AFDSVD.QRLL.LY.KLRKY..........
BCAL06751.g20389.t1 ............-LNKI.KMYSCD..FNS.LYSNIE.LDLA.LN.ILLETvv........
BCAL06755.g20393.t1 ............QKLIT.LALFID..LRK.AFDLID.SLVL.LL.KLFHY..........
BCAL06763.g20400.t1 ............---KV.HIIILD..ASK.AFDKLW.RQGL.FF.KLINV..........
BCAL06764.g20401.t1 ............TNKWT.YVCAID..ASL.AFDLLN.RNKL.WL.ELIAQ..........
BCAL06842.g20474.t1 ............KKQKT.GLVLYD..FAK.AFDTIS.HVGI.LK.ILNKL..........
BCAL06866.g20499.t1 ............-----.------..---.------.----.--.-----..........
BCAL06931.g20560.t1 ............-----.------..---.------.----.--.-----..........
BCAL06939.g20570.t1 ............NGFPI.DIIYTD..FAK.AFDKVS.HKKL.LY.KLKFY..........
BCAL06992.g20614.t1 ............-VLKL.YLYSCD..FES.LYTNIDpEHAI.NV.ICEFLls........
BCAL07035.g20659.t1 ............-NEDS.EMLSFD..VES.LFTNVPtLETI.EQ.IL-DLahkdg.....
BCAL07063.g20682.t1 ............KRQKT.GLVLYD..FAK.AFDTVS.HSGI.LR.VLNKL..........
BCAL07074.g20696.t1 ............-----.------..---.------.----.--.-----..........
BCAL07088.g20710.t1 ...........hMKKAI.DIIYLD..FCK.AFDKVP.HKRL.IY.KLRCY..........
BCAL07094.g20713.t1 ............KRLLG.LFLFID..FKK.AFDTVD.QRIL.LL.KLSKY..........
BCAL07185.g20792.t1 ............KKKKT.FVGTID..ASK.AFDKVN.RTRL.WV.KMINL..........
BCAL07227.g20832.t1 ............-----.------..---.------.----.--.-----..........
BCAL07269.g20882.t1 n.........kyINNKP.FIYCGD..FES.LYTNME.PDHV.CQ.IL---..........
BCAL07272.g20884.t1 ............GGSKF.HLVSLD..ATK.AFDRLW.RDGL.FF.KLI-V..........
BCAL07505.g21107.t1 ............LGFSV.DIVYTD..FAK.AFDKVS.HQKL.LH.KLKSF..........
BCAL07536.g21134.t1 ............-----.------..---.------.----.--.-----..........
BCAL07545.g21143.t1 ............-----.------..---.-FDAVD.QKLL.IL.KLRKY..........
BCAL07636.g21222.t1 ............-GYPI.DIIYTN..FAK.AFDKVS.HRKL.LF.KLKYY..........
BCAL07743.g21301.t1 ............-----.------..---.------.----.--.-----..........
BCAL07750.g21308.t1 ............QKMLV.CGVIFD..IEK.AFDKVW.HNGL.FW.KMDKI..........
BCAL07770.g21329.t1 ............-----.------..---.------.----.--.-----..........
BCAL07821.g21370.t1 ............-----.WFSVID..LKS.GYWQIL.MD--.--.-----..........
BCAL07872.g21416.t1 ............-----.------..---.------.----.--.-----..........
BCAL07900.g21430.t1 ............-----.------..---.------.----.--.-----..........
BCAL07957.g21471.t1 ............-----.------..---.------.----.--.-----..........
BCAL08091.g21571.t1 ............NGSNV.YILSLD..ACK.AFDK--.----.--.-----..........
BCAL08170.g21630.t1 ............LKKII.ALLFLD..FKK.AFDMLK.RCLF.IY.KL---..........
BCAL08226.g21667.t1 ............-----.YFTTLD..LAS.GYWQIP.LN--.--.-----..........
BCAL08305.g21731.t1 ............FPVDS.KIFSCD..FES.LYTNMG.LVLA.LK.IVTEF..........
BCAL08430.g21811.t1 ............-----.------..---.------.----.--.-----..........
BCAL08462.g21839.t1 ............-----.------..---.------.----.--.-----..........
BCAL08614.g21915.t1 ...........fKGKWI.YICAID..ASK.AFDKVN.RTLL.WR.ILIEK..........
BCAL08646.g21939.t1 ............-----.------..---.------.----.--.-----..........
BCAL08763.g22014.t1 ............-----.------..---.------.----.--.-----..........
BCAL08772.g22021.t1 ............KKRRT.YVCSID..ASK.AFDKIN.RTML.--.-----..........
BCAL08817.g22043.t1 ............-NGMN.IFSKAD..LNS.AFEQIK.LN--.--.-----..........
BCAL08873.g22077.t1 ............-----.---TLD..LKH.GYWQIA.MD--.--.-----..........
BCAL08949.g22114.t1 ............KKRLT.GAVFFD..LEK.AFDKTP.HNGI.LE.SVFSL..........
BCAL08981.g22133.t1 ............NGSKI.HLISLD..ATK.AFDKLW.RDGL.FY.KLI--..........
BCAL09006.g22151.t1 ............-----.------..---.------.----.--.-----..........
BCAL09010.g22154.t1 ............-----.------..---.------.----.--.-----..........
BCAL09045.g22176.t1 ............KKHLT.GAVFFD..LEK.AFDKTP.HGGI.LE.SIYSL..........
BCAL09135.g22223.t1 ............-----.------..---.------.----.--.-----..........
BCAL09280.g22301.t1 ............-GKQI.DILFTD..FSK.AFDRVN.HKKL.LR.KLKKI..........
BCAL09328.g22325.t1 ............-----.VFSRID..VKS.AYHQIP.VE--.--.-----..........
BCAL09335.g22328.t1 ............KEYKS.FLATGD..FDS.LYSNID.HSDC.IN.VIGDFlr........
BCAL09469.g22400.t1 ............--KSK.WYTKMD..LIT.GYFQIL.MK--.--.-----..........
BCAL09690.g22510.t1 ............--KSR.YFTKID..CFS.GFYQIL.MC--.--.-----..........
BCAL09898.g22609.t1 ............-----.------..---.------.----.--.-----..........
BCAL09953.g22647.t1 ............-----.------..---.------.--LL.IY.KLLNY..........
BCAL09961.g22654.t1 ............FNKRL.YVCAVD..ASK.AFDKVN.RDIL.WS.KLIKL..........
BCAL09964.g22657.t1 ............-----.------..---.------.----.--.-----..........
BCAL10068.g22693.t1 ............EGKNL.YVCAID..ASK.AFDKVN.REIL.WN.KLIKK..........
BCAL10189.g22754.t1 ............-----.------..---.------.----.--.-----..........
BCAL10209.g22764.t1 ............KKKAV.FSLAID..FSK.AFDKIK.RYRL.FE.KLMNI..........
BCAL10316.g22807.t1 ............--GSK.WFSALD..LKS.GYWQVK.MS--.--.-----..........
BCAL10445.g22856.t1 ............-----.------..---.------.----.--.-----..........
BCAL10493.g22880.t1 ............KNKRV.FGCAID..ASK.AFDKVN.RMIL.FE.KLIDK..........
BCAL10504.g22884.t1 y.........rlLNNSK.WFTKLD..LFS.GYFQIK.LA--.--.-----..........
BCAL10559.g22899.t1 ............-----.-FTKID..LKS.AYHQIAvHE--.--.-----..........
BCAL10641.g22927.t1 ............-----.------..---.------.----.--.-----..........
BCAL10834.g22995.t1 ............-----.------..---.------.----.--.-----..........
BCAL10867.g23007.t1 ............RKKST.HLGVID..ASK.AFDKVN.RFNL.WC.KLINR..........
BCAL11246.g23130.t1 ............PNEDS.EMLSFD..FES.LFTNVPtLETI.EQ.IL-DLaykeg.....
BCAL11590.g23214.t1 ............-----.------..---.------.----.--.-----..........
BCAL12131.g23320.t1 ............NKESI.LAIFFD..ILK.AFDLVD.HERL.LT.KLEKI..........
BCAL12319.g23358.t1 ............-----.------..---.------.----.--.-----..........
BCAL12613.g23414.t1 ............KNKKP.YACAID..ASK.AFDK--.----.--.-----..........
BCAL12667.g23425.t1 ............-----.----MD..IKS.AYHQIP.VE--.--.-----..........
BCAL12736.g23440.t1 ............KGNQI.DIIYTD..FSK.AFDKVS.HKKL.LV.KMKAY..........
                                                                                

AI1M_Yeast          ...............ISDKGF.IDLV-YKLLRA-GYIDEKGTYHKpM.--.---LGLPQG
Athena_Av           .............hqCTHSNGiSIDTIIELARMVLQKNVFVHD--.N.KFyRQIIGGAMG
Athena_Hc           ...............------.-----------------------.-.--.------AMG
Athena_Pr           ...............------.-----------------------.-.--.------AMG
AthenaL2_Av         ............nlkQI----.DGQKIEVIIR-LARFVMTNNYFKyNgQYyHQIKGGAMG
AthenaL3_Av         ..............dYLQLKEiKGLKIEAIIRLA-RYVIKNNYFSyNgQYyHQIRGGAMG
AthenaM_Av          ..............eEHNLKQ.IDGIKKEIILALTRFVISNNYFYfDgSYyKQKRGGAMG
AthenaO_Av          ..........idqiqEVKTST.ILLL------ARYVMKNNYFV-YgN.NYyKQIRGGAMG
BEL_Drome           ...............-----PhTN-FQRIVWR---TTENEPLLHF.-.--.RLLTVT-YG
Cer1_Caeel          ...............-----EkSKEITAFAI---------GSELF.-.--.EWN-VLPFG
Cercyon_Sm          ............tndENLAKYtKL-QSQSLLELMDLCLTTYFQF-.NnKIyKQTKGTPMG
COB3_Marpo          ...............IQDNRL.ESTL-NQMWNAK-IMDVELGG--.-.--.---PGVPQG
COI1_Podan          ...............FQDQRF.IDLY-WKMVKA-GYVEFDKDKSSiI.--.----GVPQG
Copia_Drome         ...............-----EeIYMRLPQGI-------SCNSDNV.-.--cKLNKAI-YG
CRE1_Crifa          ...............YAEQRLkPIWGVVKVALGGPGFLGVYRDGClKgNLwS-TKGIRQG
CRE2_Crifa          ...............QPELRF.AFGV-VNLSLGAAGELALYENGAkIhAL.KSTEGVRQG
CZAR_Tcruzi         ...............---TAWsPLWRVTRLLLGTEGLVGFYEKGQlVhS-wKSTRGVRQG
DIRS1_Dictyo        ...............-----PqYRDLFRFVW---------KGSHY.-.--.RWK-TMPFG
Doc_Drome           ...............LPQNTH.KLLK-SYLYNRVFAIR-CDTS-T.SrDC.AIEAGVPQG
dpol_DHBV           ...............-----PaSSSRLAVSD--------GQRVYY.-.--.--FRKAPMG
dpol_HBV            ...........hqygTLPNLHdSCSRNLYVSLMLLFKTFGRKLHLyShPIiMGFRKIPMG
DRE_Dictyo          ...............KLPLKM.VLTI-MNLLNESETSVYINNSLSkSfTS.--KRGTKQG
EC67_Ecoli          ...............LSNQDFlLNPVVATTLAKA----ACYNG--.-.--.---T-LPQG
EC86_Ecoli          ...............FHSLGY.NRLI-SSVLTKI-----------.-.--cCYKNLLPQG
EC107_Ecoli         ...............FRQAQL.PRNV-VTML----TWICCYND--.-.--.----ALPQG
GilM_Giain          ...............GVVQPT.VAYIES--FL-AARHSS---D--lP.--.AVPAGVPQG
Gypsy_Drome         ...............-----EhDREKTSFSV---------NGGKY.-.--.EFC-RLPFG
Hebe1_Av            ...............RLPC-F.IINYLISFLSNRTA-AIEIENIL.S.RPfNLKSGTPQG
Hebe2_Av            ...............RLPRYM.VRYL-ISFLQNRTA-AIELENVL.SrSF.QLKSGTPQG
Hebe7_Av            ...............RLPC-F.IINYLISFLSNRTA-AIEIENIL.-sRPfNLKSGTPQG
Hebe8_Av            ...............RLPCFI.INYL-ISFLSNRTAT-IEIENIL.S.RPfNLKSGTPQG
Hebe10_Av           ...............RLPC-F.IINYLISFLSNR-TVAIEIENIL.S.RPfYLKSGTPQG
I_Drote             ...............KTGPKI.INYIQNFMINR--KIIVRVGPHT.S.SPlPLSNGIPLG
Jockey_Drome        ...............FPPQ-L.YL-VVKSFLEERT-FHVSVDGYKsSiKP.-IAAGVPQG
Juno1_Av            ...............-----ArDRPKTAFST---------RDQHY.-.--.-QFTVLPQG
Juno2_Av            ...............----KA.DRPKTAFST---------RDGHF.-.--.-QFKVLPQG
Juno3_Av            ...............-----EsDKPKTAFVTRDML-------WEY.-.--.---NVMPQG
Juno4_Av            ...............-----ArDRPKTAFST---------RDQHY.-.--.-QFTVLPQG
Juno4a_Av           ...............-----EkDKQKTAFVTSEG----LFE----.-.--.--FNVLPFG
Juno4b_Av           ...............-----EqDKKKTAFVTSDG-----LYE---.-.--.--FNVLPFG
Lian_Aedae          ...............GLPTMI.TNWI-HQMLKNRHLFSTLRQAAI.-.RKlSVC-GCPQG
LINE1_Human         ...............GIDGTY.LKII-RAIYDKPTANIILNGQKLeApPL.--KTGTRQG
LINE1_Wolf          ...............GIEGTF.LD-ILKAIYEKPTANIILNGEALgAfP-.-LRSGTRQG
LtrA_Lacla          ...............IKDMKM.SQLI-YKFLKA-GYLENWQYHKT.-.--.--YSGTPQG
Mag_Av              ...............---NDS.KKLV---VI-------NTPLGLY.-.--.-QYNRMPFG
Maui_Takru          ..............iGIKGTA.LDWF-RSYLSDRYQFAHVHGVP-.S.SYsRVSHGVPQG
Mdg3_Drome          ...............----KE.SIKYTSFVT---------PLGQY.-.--.EWL-RMPFG
Micropia_Drome      ...............-----EaSKPYTAFVTREG----LFEF---.-.--.---NKAPFG
MX65_Myxxa          ...............GYGYPV.AATL-AVLMTESERQPVELEGILfHvPVgP--RVCVQG
Neptune_Fr          .............ypDPKRPDeELLQLLEIN-LSR--NDFIF---.NgKYyLQTKGTAMG
NeSL_Caeel          ...............GFPQMV.VDVVKDMYQG--ASMRVKNATEKsDrIP.-IMSGVKQG
orf2_Calot          ...............---PTM.RRQI-KAWLKA-GVLDNGHFSETtE.--.----GTPQG
Pao_Bmori           ...............-----PeDKDALRYLWR-KDQRDNKPPEEN.-.--.RMTSLI-FG
Pat_Panre           ...............-----SeLIYL-AFRW---------EGKTF.-.--.-WMKALPFG
Penelope1_Av        ............prkIIDVPF.DREQMKKLLELS--VQDAPFRF-.QnKIyRQIDGVAMG
Penelope1a_Av       ............pnkLIDAPF.NKEQ-MEILLNL-SITDAPFRFQ.N.KIyKQTDGVAMG
Penelope2_Av        ...............HKSKTLnNTPFNKFELTKLLQLAVCNVPFRfIdKYyTQYDGVAMG
Penelope2a_Av       ............dkkKQDKKF.TKLT-GKDLKHLFELAVTNTPFRfFdQLyMQIDGVSMG
Penelope3_Av        .....sdkkrddwcnKCKNRFeMKYLLETSTKE--TNFIFNNKIY.-.--.SQINGVAMG
Penelope3a_Av       ktnkrkrkkkikcknCIDKEN.LKWLLEVSTAQ--THFHYNG---.-.NIyLQHNGVSMG
Penelope3b_Av       .....kdmkreewcnNCKQRYeLKWLLDTATKE--SHFVFNGKLY.-.--.RQVDGIAMG
Penelope5a_Av       ......cannsrnqlCENCRK.RTDF-AALLRVATSETHFIFDG-.-.HMyVQHNGVAMG
Penelope_Dv         .............leEHTN-I.PKQLFMDIVRFCIEEN-RYF--KyEdKIyTQLKGMPMG
pol_BAEVM           ...............-----PqSQELFAFEWKDPE---RGISGQL.-.--.TWT-RLPQG
pol_CERV            ...............-----KeSQLLTAFTC---------PQGHY.-.--.QWN-VVPFG
pol_HTLV2           ...............-----KqYQPYFAFTIPQPC--NYGPGTRY.-.--.AWT-VLPQG
Poseidon_Tn         ...........knlqERTT-LsPA-QICTMLDLCL--NTTYFQFR.E.SFyRQKHGCAMG
pseudo_Shark        .............raDQ-SPSt--DTLIRLAELVLTLNNFSF---.NsSHfLQKKGEAMG
R1_Dromr            ...............GAPKSF.VDYV-RRWYSGGGTYFNGGDWRSeEfVP.--ARGVKQG
R2_Drome            ...............GAPKGF.VDYVQNTYEGGGTSL-NGDGWSSeEfVP.--ARGVKQG
R4_Av               ...........alatFIKKLI.CKWKVRYEA------RDPRGNILrS.SYlKIKSGVLQG
R9_4_Av             ...............GAPSLL.VKLI-MDQYTNINTIITCSGSI-.SnKI.NISSGVKQG
R9_Av               ...............GAPSLL.VKLI-MDQYTNVNTVITCSGSIS.N.KI.NISSGVKQG
R9a_Av              ...............RAPPSF.IELVRNQYIDSCT--SISYKEVS.SkKI.FIKRGVKQG
RTE1_Av             ...............GVETKI.ITLL-QNIYET-SQSAVRIGNDY.G.EWfQTDVGTRQG
RTE2_Av             ...............GITDKL.VNLL-KMLYKDSIAK-VKINGEM.SdSF.EMNTGVMQG
RTE3_Av             ...............DIDGKD.LRLIRNLYWDQKAAMRVNNDI--.S.EYtNIKRGVRQG
RTE4_Av             ...............GVPTKM.VNAIQA-IYHNSQ-SVVLLDGHL.SeEF.QVTTGVLQG
RTE_BovB_Av         ...............GVPKHL.IILM-KNLYTNQ---QASVKTDYgNtNWfNIGKGVRQG
SART1_Bommo         ...............RVPTGL.RNLI-EDYLAGRA--VVFPERR-.GwGHkAVSCGVPQG
SLACS_Trybg         ...............YGDSTWsPLWRLVSLLLGTTGEVGFYENGKlChT-wESTRGVRQG
Soliton1_Av         ...............KCPIYL.IAWL-RHYLKERKAY-IDIKNHL.SnTF.NLAKGVPQG
Soliton2_Av         ...............GIPLGI.LKLLLA-WLSNRRAY-VNYGDHN.S.RVlYMHTGLPQG
Soliton3_Av         ...............RMPIEL.LTMI-ESWLRNRQAYINLGENR-.SdNF.NTDIGLPQG
Soliton4_Av         ...............GMPKEL.LKIV-LCWLENRKAYISLGKKD-.S.TIfRLDIGLPQG
Soliton5_Av         ...............EIPLEL.LK-ILGNWLTNRNAYISFGKTK-.SnMFrTQI-GLPQG
Soliton6_Av         ...............DFPLPL.LRWIFA-WLTGR-TMSIHVGEVV.SkSI.NIFVGTPQG
Soliton6a_Av        ...............EMPLQL.IKWI-ASWLKGR-SLSIHHGE-KsS.RTiSMFVGAPQG
Soliton6b_Av        ...............NMPLPL.VKWI-YHWLQNR-TMSVYHGDKI.SkKI.DIKVGAPQG
Soliton7_Av         ...............GIPKDY.LSWI-YSWLAGRRAY-IEIAGKK.S.RCfNIYKGCPQG
Soliton8_Av         ...............GIPNSY.VLWI-DAWLSGRR-CYIDINGTK.S.RWfDIEKGGPQG
Soliton9a_Av        ...............GIPSSY.LNWI-DVWLRNRKRFIDFNGCHS.-.RLfSIGKGGPQG
Soliton9b_Av        ...............GIPTAY.LNWI-DVWLRNRKCF-IDING-CrS.RLfSIDKGGPQG
Ta11_Arath          ...............GFAQKW.VDWI-IFCISSVSYKILLNGSPKgFiKP.--SRGIRQG
Tad1_Neuro          ...............QLPTWI.IRWV-ASFVAGR-RGSLFFDD--eTsRPyAITAGVPQG
TelKA1_Av           ...............-----EkSREKTAFIT---------HKGLY.-.--.E-FKVMPYG
TelKA1a_Av          ...............-----KnSKEKTAFVTH---------KGLF.-.--.E-FNVMPFG
TelKA2_Av           ...............-----PeSQAMTAFIS---------HKGLY.-.--.E-FKVMPYG
TelKA3a_Av          ...............----NE.SKPLTAFVT---------HRGLF.-.--.E-CTVMPFG
TelKA3b_Av          ...............----QE.SKPLTAFVT---------HRGLF.-.--.E-CTVMPFG
TelKA4_Av           ...............-----PsSRDKTAFTC---------HAGLF.-.--.-RFRVMPFG
TERT1_Calb          ............ktkTIAL-Q.KGNILEVCRSQIYDVVGSVKDARgNlHLyKRKRGVFQG
TERT_Giain          ...........pnsmLCPMHA.RIYKREDIIKML-ELHLLNPLVIhEgGVyRLTSGIPQG
TERT_Ratno          ...........rnsvVIEQSI.SMNESSSSLFDFFLHFLRHSVVKiGdRCyTQCQGIPQG
TERT_Schpo          ...........lfvdFVDYWT.KSS-SE-IFKMLKE-HLSGHIVKiGnSQyLQKVGIPQG
Tf2_Schpo           ...............-----KgDEHKLAFRC---------PRGVF.-.--.EYL-VMPYG
Tnt1_Tobac          ...............-----EeIYMEQPEGF------EVAGKKHM.-.-VcKLNKSL-YG
TRAS1_Bommo         ...............KCPEYL.RRVI-SSYLSDR-RVSVRYAGAEyE.RA.T-SKGCVQG
TRS1_Trybr          ...............KVSPHI.VKWC-VSFLSNR-TGRVRFKEKLsRsR-.TFERGVPQG
Tx1_Av              ...............GFTSNI.INWI-KLLYGNG-SFRIKLNNYI.StSI.AFSSGVRQG
Ty3_Caeel           ...............-----EkSKEITAFAI--------GSEL-F.-.--.EWN-VLPFG
Ty3_Yeast           ...............-----PkDRYKTAFVT---------PSGKY.-.--.EYT-VMPFG
Vesta1a_Av          ...............-----E.DKAKTAFVTS---------FGLF.-.--.-QYNVLPMG
Vesta1b_Av          ...............-----A.DKAKTAFVT---------PFGLY.-.--.-QFNVLPMG
Vesta2_Av           ...............----EE.DKHKTAFITAD-----GLYEW--.-.--.--N-VLAQG
Vesta3_Av           ...............-----PgDRAKTAFIT---------PFGLF.-.--.EWS-VLPQG
Vesta4a_Av          ...............-----PvDRAKTAFLVS---------QGHY.-.--.-QYLVLSMG
Vesta4b_Av          ...............---Q-Q.DREKTAFVVS---------SGHY.-.--.EY-SVLPMG
Vesta5_Av           ...............-----EdDKHKTAFITT--------HGLFE.-.--.--FNVLAQG
Vesta6a_Av          ...............-----Q.DKDKTAFVT---------QDGLY.-.--.-QFEVLPMG
Vesta6b_Av          ...............-----S.DIPKTAIITQ-----DGLYE---.-.--.--FTVLAQG
Vesta6c_Av          ...............-----A.DKEKTAFVT---------PDGHY.-.--.E-FNVLPQG
Vesta7_Av           ...............-----G.DKDRTTFTT---------YNGLF.-.--.R-FNVMPQG
Vesta_Pr            ...............-----A.DKAKTAFTT---------PFGHF.-.--.-QFNVLPMG
YM40_Marpo          ...............VKDQRL.LALY-WKLVRA-GYVNQGKAEPHlL.--.---TGVPQG
Zepp_Chlvu          ...............GFGPGV.QRWV-HILHSGTTSRVAFNGWHTdAfPV.--AAGVFQG
BCAL00006.g126.t1   ...............RIPDIL.GKWLKNYLYKRC--FMVRVGGFL.StKK.LIENGVPQG
BCAL00008.g185.t1   ...............GLSSSI.LNWI-ECFLNNR-EFQVKFKDIL.S.SLkKIDCGVPQG
BCAL00031.g583.t1   ...............------.----------SVSCIIIKYENQI.S.EIiRITEGVKQG
BCAL00037.g696.t1   ...............KISPYV.ILSL-INYYNDSFL-LVNNNYSY.SmSF.KSTTGVKQG
BCAL00056.g974.t1   ...............------.-----------------------.-.-WaLVTSGVPQG
BCAL00060.g1030.t1  ...............---EES.IKYT-AFICE------FGLFEYL.-.--.----SMPMG
BCAL00085.g1371.t1  ...............SFKPK-.-----------------------.-.--.---------
BCAL00085.g1376.t1  ...............KIPCYL.GKWL-ANYLTNR-TFMVRIANCL.S.NAqNIQTGVPQG
BCAL00094.g1462.t1  ...............KIHPAIiRRNFVKNLL--------------.-.--.---------
BCAL00097.g1494.t1  ...............-----V.KNNRLNNQM---------KSNIY.-.--.QSTEGVKQG
BCAL00122.g1772.t1  ...............GFDENL.VKWI-AGFLTGRKQRVVLGNSS-.S.CWsNVSSGVPQG
BCAL00128.g1838.t1  ...............GFNDQI.LNWI-KFFLNGRKQKVVLRNVE-.S.NWlEVTSGVPQG
BCAL00129.g1848.t1  ...............------.-----------------------.-.--.-----LNFG
BCAL00132.g1880.t1  ...........tnneNISCFA.FYTFLKLVLLNN-YFYYKNKSVY.-.RFfLQIKGVSIG
BCAL00160.g2155.t1  ...............-----N.PNYY-PFLTGRRQRVVVGELG--.S.NWvDVTSGVPQG
BCAL00169.g2236.t1  ...............GFDPGA.IKLIVNYFL-NRQQK-VKFESYT.S.SFaNIKFGVPQG
BCAL00169.g2237.t1  ...............------.-----------------------.-.--.---------
BCAL00184.g2378.t1  ...............------.-----------------------.-.SIfKTKTKAKQT
BCAL00190.g2438.t1  ...............------.-----------------------.-.--.---------
BCAL00192.g2459.t1  ...............------.-----------------------.-.--.---------
BCAL00192.g2463.t1  ...............-----EdSKEYTAFTT---------PDGHY.-.--.-QFMRMPFG
BCAL00200.g2527.t1  ...............TPRFWL.----ILKLYYDSSNGRVSLNDAI.S.KIfKIYCGVKQG
BCAL00205.g2583.t1  ...............------.-------------------GDEC.S.SLfDTKVGVRHR
BCAL00209.g2607.t1  ...............------.--------------ERIKINGQT.SdNV.FISEGVKQG
BCAL00282.g3252.t1  ...............IPNIFW.IALF--NYYK-VSDIVIKFGGAK.SvPF.RINDGVKQG
BCAL00294.g3355.t1  ...............------.-----------------------.-.--.----GIAMG
BCAL00304.g3444.t1  ...............------.-----------------------.-.--.---------
BCAL00316.g3538.t1  ...............------.-------------QMLVINGEEC.ScLF.RTKIGVKQG
BCAL00342.g3743.t1  ...............IKAC-I.LRAL-INYYKNS-KIIIFVNGQFtN.TI.KITRGVKKG
BCAL00372.g3955.t1  ...............------.----------------STNH---.-.--.GIYCVTEQG
BCAL00380.g4015.t1  ...........sdwaL-----.-----------------------.-.--.-ITSGVPQG
BCAL00383.g4047.t1  ...............------.---------------FTTPDGHY.-.--.-QFKRMPFG
BCAL00397.g4155.t1  ...............------.-----------------------.-.--.-----MPMG
BCAL00420.g4333.t1  ...............NIDP--.-----------------------.-.--.---------
BCAL00445.g4512.t1  ...............------.-----------------------.-.--.---------
BCAL00450.g4536.t1  ...............GFDNKL.IKWI-ESFLTNRRQRVVLGKSE-.S.SWaNVLSGVPQG
BCAL00461.g4600.t1  ...............----SK.SKEKTAFST---------PDGHY.-.--.-QFKRLPFG
BCAL00462.g4610.t1  ...............KISPYV.ILSL-INYYNDSFLL-VNNNNSY.SmSF.KSTNGVKQG
BCAL00465.g4632.t1  ...............KIDEWI.WRAI-VSYYAES-KIIVRIKDKK.SkAY.KTSQGVKQG
BCAL00470.g4657.t1  ...............----TE.DKPKTGFVS---------DFGLF.-.--.E-YNVMPFG
BCAL00487.g4783.t1  ...............GFRLKL.IDWI-KLFLTGRFQRVILGDS-C.S.DWvEVDSGAPLG
BCAL00495.g4822.t1  ...............KIDIWI.WRSI-MSYYNKS-KIIVKINQMK.S.NIyQSTEGVKQG
BCAL00525.g5013.t1  ...............GIKGAV.LNWI-KDFLSNGLQRVVLGD-SC.S.DWaSVTSDVPQG
BCAL00525.g5014.t1  ...............NFNPEI.TMVI-MKYYKNS-LMLVKNDTDF.S.YFlPIKLGVKQ-
BCAL00561.g5262.t1  ...............----KA.CRYITAFCTH---------LGVF.-.--.-QYKRLNFG
BCAL00567.g5291.t1  ...............GIIGET.YEWI-KSFLLGRKQR-VVLGDVM.S.NWePVSSGVPQG
BCAL00577.g5344.t1  ...............-----HcCNTL-TEYLKDK-----LPFNLI.S.PL.GQRKGVAMG
BCAL00577.g5348.t1  ...............--SPEI.ILSL-INYYKESYMMVNRNGDF-.SkAF.QSLIGVKQG
BCAL00580.g5367.t1  ...............GIVDEI.FEWI-KSFLLGRKQRVVLGNTV-.S.NWePVTSGVPKG
BCAL00588.g5416.t1  ...............------.RLWV-V----------VCVGEIL.S.SIfKTTVGVKQG
BCAL00601.g5488.t1  ...............MKPC-I.MRAL-FYFYKNS-KIIVFVNGQF.SnSM.KITRGVKQG
BCAL00615.g5571.t1  ...............------.-----------------------.-.--.IIKSGIKQG
BCAL00620.g5594.t1  ...............------.------------------NGDEC.S.SLfDTKVGVRQG
BCAL00636.g5696.t1  ...............----KE.SMSITAFST---------QKGHY.-.--.E-FRRLPFG
BCAL00652.g5804.t1  ...............GFGQKA.LQL--RVIYAQ----------HL.SdSE.NIKLGVPQR
BCAL00657.g5827.t1  ...............------.-----------------------.-.--.---------
BCAL00662.g5859.t1  ...............------.----------------VKNDNEF.S.NIfPTTLGVKQG
BCAL00672.g5924.t1  ...............-----D.SIKKTAFST---------NDGHY.-.--.EFL-RLPFG
BCAL00689.g6015.t1  ...............-----EgDKPKAAFITEL------GLFE--.-.--.--FNVMSFG
BCAL00689.g6022.t1  .............slDMQLYEfAKDL---FFKRLKSQIVKIDEVL.SdKC.ELDIGVPQG
BCAL00716.g6188.t1  ...............NVPNPIwRILFKYYSLS---KIKIKYEDQI.S.DLiNTSESVKQG
BCAL00732.g6277.t1  ...............----EK.SKEYTAFTT---------PDGHY.-.--.-QFKRMPFG
BCAL00733.g6280.t1  ...............------.-----------------------.-.--.---------
BCAL00754.g6396.t1  ...............------.-----------------------.-.--.---------
BCAL00754.g6397.t1  ...............------.-----------------------.-.--.---------
BCAL00764.g6449.t1  ...............----SK.SKEKTAFST---------PDGHY.-.--.-QFKLLPFG
BCAL00776.g6505.t1  ...............RCPVLI.GNWI-RSYLEER-TFQIHDE--IdSsKK.SIEAGIPQG
BCAL00778.g6514.t1  ...............------.-----------------------.-.--.-----VIQG
BCAL00782.g6537.t1  ...............------.-----------------------.-.--.---------
BCAL00782.g6538.t1  ...............------.-----------------------.-.--.---------
BCAL00788.g6571.t1  ...............GINE-A.FEWI-KSFLFDRKQ-RVELGSTV.S.EWeRVTSRVPQG
BCAL00794.g6605.t1  ...............------.---------------VVSVGEIM.S.SIfKTTTGVKQG
BCAL00806.g6690.t1  ...............KIDPLV.INGL-KNYY-DCSTMIVSNNDEH.S.TLfKTTIGVRQG
BCAL00823.g6778.t1  ...............GFSTTA.INLL-KSYFKNRVQL-VKIDEFI.S.NPnLIKLGVPQG
BCAL00826.g6796.t1  ...............------.-----------------------.-.--.---------
BCAL00834.g6832.t1  ...............GFNGKI.LNWL-KAFLSDRKQRVVLDG-IS.S.IWkDVLSGVPQG
BCAL00870.g7024.t1  ...............------.-----------------------.-.--.----GVKQG
BCAL00877.g7062.t1  ...............GFDNKA.LSFI-RNYFTNRKQF-VKLGKHF.S.KFmKIILGVPQ-
BCAL00901.g7178.t1  ...............------.-----------------------.-.--.---------
BCAL00915.g7246.t1  ...............------.-----------------------.-.--.-------MG
BCAL00915.g7249.t1  ...............-----LeSMDKTAFST---------PDSHY.-.--.EY-LVLPFG
BCAL00915.g7250.t1  ...............----PE.SRKYTAFLCERG------LFE--.-.--.--FVVMPMG
BCAL00924.g7305.t1  ...............------.-----------------------.-.--.---------
BCAL00933.g7364.t1  ...............------.------YSLS---KIKIKDEDQI.S.DLiNTSEEVKQG
BCAL00933.g7366.t1  ...............------.-----------------------.-.--.-IRSGIKQG
BCAL00935.g7373.t1  ...............GFDNKL.IKWI-ESFLTNRRQRFVLGKSE-.S.SWaNVLSGV---
BCAL00949.g7433.t1  ...............------.--------YKGS-LMLVENDNEF.S.NIfKTTIGVRQG
BCAL00966.g7531.t1  ...............------.-----------------------.-.--.---------
BCAL00966.g7532.t1  ...............------.-----------------------.-.--.---------
BCAL00972.g7558.t1  ...............------.-----------------------.-.--.---------
BCAL00994.g7671.t1  ...............------.-----------------------.-.--.KVISGVPQG
BCAL01014.g7752.t1  ...............----SK.SKEKTAFST---------PDGHY.-.--.-QFKRLPFG
BCAL01016.g7760.t1  ...............NLKPQI.ILSL-INYYNELY-LLVNNNLDY.SsTF.KSKVGVKQG
BCAL01054.g7936.t1  ...............GFDINS.LGLI-SDYFNNRSQIVKLQNTH-.S.NPgKLKYGVPQG
BCAL01082.g8079.t1  ...............----ET.SKPLTAFSCE--------YG-IF.-.--.-QFKVMPIG
BCAL01084.g8095.t1  ...............GIADEP.YEWI-KSFLLGRKQRIVLGD-VT.S.DWeDVTSGVPQG
BCAL01121.g8250.t1  ...............GL--HP.LIWLSIFNYYQSIVVFLVVNRDC.SkQF.KIRIGVKQG
BCAL01123.g8264.t1  ...............KVGSHT.ISAL-KYYY-DCSMMIVRKDNEY.StPF.KTTVGVKQG
BCAL01127.g8281.t1  ...............------.-----------------------.-.--.---------
BCAL01145.g8370.t1  ...............GFGVKL.INWI-KAFLRDRIQRVVLGDS-Y.S.DWlSVLSGVPQG
BCAL01155.g8419.t1  ...............-IEAYL.LRSFINYYL--VSKIVIFINNKY.T.NIfIITRGVKQG
BCAL01182.g8530.t1  ...............------.-----------------------.-.--.---------
BCAL01182.g8531.t1  ...............------.----------------IENDYEY.S.NLfKTTLGVRQG
BCAL01217.g8684.t1  ...............-----L.VNWIKAFLT-GRRQRVVLGELG-.S.NWvDVTSCVPSG
BCAL01224.g8717.t1  ...............------.-----------------------.-.--.---------
BCAL01230.g8738.t1  ...............------.-----------------------.-.--.---------
BCAL01286.g8979.t1  ...............------.-----------------------.-.--.---------
BCAL01347.g9242.t1  ...............----RE.SIEKTAFST---------NDGHY.-.--.EFL-RMPFG
BCAL01355.g9275.t1  ...............KIPKEL.WRI-LYLYYKNS-KIKVKLNGIV.SeSV.STYEGVKQG
BCAL01358.g9283.t1  ...............RCLNGY.KKRV-K----LCRSQFVKIDDFI.S.DIlEIKLGVPQG
BCAL01376.g9364.t1  ...............-----ErAKQISSFICS--------LGLFS.-.--.--FNVMPFG
BCAL01393.g9442.t1  ...............GFDENI.INWV-REFLSGRSQRVVLGKN-C.S.SWlSVFSGVPQG
BCAL01394.g9447.t1  ...............IVDENL.ITDKQHGFVRKQ-RVVIANSS--.S.KWkDVLSGVPQG
BCAL01401.g9474.t1  ...............GFSDTA.INLI-RNYFDNR-VQVVKIDDFK.S.EPlDIRLGVPQG
BCAL01407.g9499.t1  ...............------.--------------HLVKINRQT.IdNV.FISEGVKQG
BCAL01422.g9561.t1  ...............GYSPAI.ILSL-INYYKASFMIVNKNGD-F.SkAF.QTLVGVKQG
BCAL01425.g9575.t1  ..........iekfhNFNRKQ.LKKLLIVCTQE--SHFQFNGEFY.-.--.DQIDGVAMG
BCAL01426.g9580.t1  ...............------.-----------------------.-.--.---------
BCAL01442.g9641.t1  ...............------.-----------------------.-.--.---------
BCAL01448.g9669.t1  ...............GFDNNS.LELM-SDYFTNRSQIVKLQNKH-.S.KPsKLKYGFPQG
BCAL01507.g9902.t1  ...............GFSESA.LNLI-KSYFDNRIQ-QVKIDENI.SdPL.EIKLGVPQG
BCAL01521.g9949.t1  .............epFI----.VRAF-INYYSVSIVFIIVNGSKT.G.MI.KTSRDVKQG
BCAL01613.g10292.t1 ...............-VPDPIwRIL--YNYYRLS-KIKIKYQDDL.SgLI.DTTEGVKQG
BCAL01616.g10303.t1 ...............------.-----------------------.-.--.------SFG
BCAL01631.g10355.t1 ...............------.-----------------------.-.--.---------
BCAL01633.g10366.t1 ...............------.-----------------------.-.--.---------
BCAL01636.g10372.t1 ...............------.-------FFKNRKQIVVLRKA--.SsTWkDVISGVPQG
BCAL01651.g10428.t1 ...............------.-----------------------.-.--.-----MPFG
BCAL01659.g10454.t1 ...............----KE.SRYITAFCTHMG------VF---.-.--.-QYKRLNFG
BCAL01668.g10486.t1 ...............----EK.SKALTGF---------TCEFGLF.-.--.-QFTVMPMG
BCAL01684.g10548.t1 ...............-----N.SKHVTTFVY---------NGKYY.-.--.-VFNRMPFG
BCAL01707.g10628.t1 ...............VVEEGI.LDEQNLVIL---------GFEV-.-.-IlKQKKGIAMG
BCAL01726.g10695.t1 ...............----PK.DKEKTAMATS---------FGLY.-.--.-HFVRMPFG
BCAL01749.g10766.t1 ...............-----L.IKWI-KSFLSWRKQRLVLGETFA.-.EWvVVDNGVPQG
BCAL01773.g10861.t1 ...............GAPIYL.IKWI-ISFLDKRKFCVVINGSF-.S.VFfIIKVGVPQG
BCAL01776.g10877.t1 ...............---QAS.RRHT--TIT----T----HRGLY.-.--.R-YKRLHMG
BCAL01785.g10908.t1 ...............NLGEFI.YNSI-KRIYNKSSAKIVLNMFE-.TlSI.IINYGIKQG
BCAL01792.g10941.t1 ...............------.-----------------------.SnEF.KIDEDAKQG
BCAL01804.g10977.t1 ...............----RN.SRYI---LT-------IKVNGKY.-.--.YRFLVLPFG
BCAL01814.g11015.t1 ...............GLSPTF.LRWI-KNFLSER-AFHVQYNGCR.SsEQ.HIESGVPQG
BCAL01818.g11027.t1 ...............------.-----------------------.-.--.---------
BCAL01827.g11052.t1 ...............VNPL-I.WRSL-KRYYENSLAL-VTNQDQV.S.GIfKTTVGVKQG
BCAL01840.g11104.t1 ...............-----L.IKWI-KSFLFGRKQRVVFGETA-.S.EWvDVDSGVSQG
BCAL01880.g11247.t1 ..........rtlfhGLKRDE.LKHLLIVCTQE--SHFQFNGEYF.-.--.DQTDGVAMG
BCAL01887.g11275.t1 ...............------.-------VLDDR--IRLMLKSYTvE.DWeEVTSGVPQG
BCAL01919.g11377.t1 ...............----EE.SIKFTAFICE-----FGLYEY--.-.--.-L--CMPMG
BCAL01958.g11509.t1 ...............------.-----------------------.-.--.--EQGVPQA
BCAL01960.g11514.t1 ...............----KG.DREKTAFIA---------NHKLY.-.--.-QFMVMPFG
BCAL01960.g11517.t1 ...............------.-----------------------.-.--.---------
BCAL01997.g11645.t1 ...............----EEcQKYI-AFSC---------EFGHF.-.--.E-YRVLPMG
BCAL02001.g11658.t1 ...............NISPHM.IISF-INYYKDS-LMLVNNQDEY.S.TVfKTTVGVKQG
BCAL02004.g11666.t1 ...............LIHKQI.LIGLLLFIDFRKASEFVKIDDYV.SdSM.AINLSVPQE
BCAL02017.g11692.t1 ...............------.-----------------------.-.--.---------
BCAL02023.g11715.t1 ...............GFDKTS.INLV-VNYFQNRNQ-VVKIDNTVsNdRP.-FQLGVPQG
BCAL02116.g12029.t1 ...............----KR.CRYISRFRT---------HKGIF.-.--.-QYKRLFFG
BCAL02152.g12131.t1 ...............---VEP.VIWRSLFMYYGMSEIIIKINGEK.S.KPvKITEGVKQE
BCAL02162.g12161.t1 ...............---PEH.QKYT-AFGC---------EFGLF.-.--.E-YRVMPMG
BCAL02182.g12220.t1 ...............----GFkSDWI-D-VL--------------.-.--.---SGVHQG
BCAL02186.g12240.t1 ...............------.-----------------------.-.--.---------
BCAL02213.g12313.t1 ...............SFNESA.INLL-SNYFLNRKQIVKCND-VL.SdPF.LISLGVPQG
BCAL02257.g12443.t1 ...............IHEMFW.RVLF-N-YYSV-SCIIVKYENQI.S.EIiRITEGVKQG
BCAL02292.g12552.t1 ...............EISPHI.ILSF-IKYYNESFILIKKNFE-Y.S.NCfRSKVGVKQG
BCAL02302.g12588.t1 ...............------.----------------IVINNEQtE.PI.IITRGVKQG
BCAL02311.g12615.t1 ...............----EK.DRQKTAFVTE---------FGLF.-.--.E-FNVTPFG
BCAL02371.g12818.t1 ...............GLSPCL.VRWL-INFLSDR-SFSVDYKGWF.SkEK.PINCGVPQG
BCAL02373.g12821.t1 ...............------.-----------------------.-.--.---------
BCAL02377.g12833.t1 ...............----PD.TRKYTAFGCERG------LFEFL.-.--.----VLPMG
BCAL02380.g12843.t1 ...............------.-----------------------.-.--.---------
BCAL02396.g12880.t1 ...............KLSRHL.IISI-IKYY-DIAVMLVNNNNNF.SiLF.KTEKGVRQG
BCAL02424.g12973.t1 ...............------.----------------ATPFGLY.-.--.HIK-RMTFG
BCAL02454.g13064.t1 ...............GIPSKI.-----------------------.-.--.---------
BCAL02491.g13191.t1 ...............-----I.FNNI-KRIYNNSSAKIVLNMYETlS.-I.IIKSGIKQG
BCAL02493.g13198.t1 ...............GFNGKT.LNWL-KAFLSDRKQRVV------.-.--.---------
BCAL02495.g13203.t1 ...............----KK.SKYI---LT-------IKVNGKY.-.--.YRFIVIPFG
BCAL02540.g13325.t1 ...............----EE.SINKTAFST---------PDGHY.-.--.EY-LLLPFG
BCAL02640.g13599.t1 ...............------.-----------------------.-.--.---------
BCAL02645.g13612.t1 ...............------.-----------------------.-.--.---------
BCAL02657.g13646.t1 ...............KVNLQI.ILAL-INYYRES-FLIVKNKDKF.SmSF.KPNVGVRQG
BCAL02678.g13691.t1 ...............------.------------------SKWF-.S.AL.DLKSGLPYG
BCAL02681.g13699.t1 ...............GFNESS.LELI-RNYFHNRKQIVKFND-TL.S.EPlLLKKGVPQG
BCAL02690.g13721.t1 ...............GLNSNL.INWM-NNFLTDPEYCSIWGFKIN.-.--.---------
BCAL02704.g13757.t1 ...............GIDKLL.LKWI-ESFLKSRKQRVVLGDVE-.S.DWlDIFSGVPQS
BCAL02720.g13801.t1 ...............------.-----------------------.-.--.---------
BCAL02727.g13819.t1 ...............RCPKKI.GIWI-SAFLEGR-KFCVEINDTL.S.KIlDIENGVPQG
BCAL02786.g13965.t1 ...............GFYK-L.INYF-ANRIQQ-----VKIDENI.L.DPlEIKLGVHQG
BCAL02819.g14058.t1 ...............IEDSIW.RILYKYYSLSK--ICIKFYKKTPlSaPF.LISEGVKQG
BCAL02827.g14077.t1 ...............LTPRFW.LILKLYYDSSN--GCVSLNSV-V.S.KIfKIYCGVKQG
BCAL02833.g14096.t1 ...............-----EdSIELTAFTT---------PDGHY.-.--.EFL-RLPFG
BCAL02844.g14124.t1 ...............------.-----------------------.-.--.---------
BCAL02862.g14170.t1 ...............-----E.SVEVTAFICE------FGIFEYL.-.--.----FMPMG
BCAL02876.g14202.t1 ...............-----E.DREKTAFIS-H------CGL--Y.-.--.E-FLAMPFG
BCAL02914.g14294.t1 ...............------.----------------STPDGHY.-.--.E-FLVCPFG
BCAL02938.g14343.t1 ...............GI----.-----------------------.-.--.---------
BCAL02940.g14348.t1 ...............----SE.SRHL-TTITTHC-----GLFR--.-.--.--YKRLHMG
BCAL02962.g14405.t1 ...............------.---------------IINNKNLF.SvSF.KSIVEVKQD
BCAL02983.g14463.t1 ...............------.-----------------------.-.--.---------
BCAL03000.g14512.t1 ...............----EK.AKQISSFVCR--------LGL-F.-.--.-SFKVMPFG
BCAL03097.g14747.t1 ...............----EQ.SRHKTGFVV---------PFGIY.-.--.ELK-RVPFG
BCAL03114.g14786.t1 ..........ksifhGLKRDE.LKHLLIVCTQE--SHFQFNLE--.-.-YfDQTDGIAMG
BCAL03128.g14816.t1 ...............GFSDMA.LRLM-ENYFIDRKQ-FVKIANEK.S.DFmCCDLGVPQG
BCAL03138.g14841.t1 ...............GIVGEA.YEWI-KSFLLGK-Q-RIVLGKIS.S.DWeEVTSGVPQG
BCAL03151.g14868.t1 ...............VSEPIW.RILF--NYYKHS-KIIVKYDNNL.SqPI.TYTEGVKQG
BCAL03184.g14944.t1 ...............GHPFKI.INII-KDLYDGA-ECCVKVGNDL.T.DWfKIETGVRQG
BCAL03206.g14995.t1 ...............KISEPI.WRTF-SNYYKKS-KIILKYDNNL.SdPI.ICTEGDKQG
BCAL03261.g15121.t1 ...............------.-----------------------.-.--.---------
BCAL03267.g15134.t1 ...............------.----------------SCEFGLF.-.--.-QYIVMPMG
BCAL03300.g15196.t1 ...............----EQ.DKHKTAFITTSG-------LYH-.-.--.--FNKMPFG
BCAL03311.g15223.t1 ...............------.-----------------------.-.--.IIKSGIKQG
BCAL03313.g15228.t1 ...............------.-----------------------.-.--.---------
BCAL03314.g15235.t1 ...............----EQ.SRHKTGFVV---------PFGIY.-.--.E-FKRVPFG
BCAL03390.g15396.t1 ...............GIPEKI.VRAI-EVLYKDS-RSQVYVDGVC.SeDF.KISSGVLQG
BCAL03391.g15398.t1 ...............GIPVYL.ISWC-KNFLDDHYSSFILP----.-.--.---------
BCAL03393.g15402.t1 ...............KIPCYL.GKWL-ANYLTNRT-FMVRKANCL.S.NAqNIQTGVPQG
BCAL03444.g15515.t1 ...........vpskSCTNET.LIWI-RNFLLGRNQRVVRGDV-A.S.DWkEVSSGVPQG
BCAL03487.g15609.t1 ...............------.-----------------------.-.--.---------
BCAL03562.g15776.t1 ...............GLKRDE.LKHLLIVCTQK--SHFQFNGEYF.-.--.DQTDDLAMG
BCAL03564.g15784.t1 ...............GIHPAI.IIATINYYYQS--FMLIQNGTEY.S.DLfKTTLGVLQG
BCAL03571.g15806.t1 ...............------.-----------------------.-.--.---------
BCAL03574.g15813.t1 ...............DLSKNM.LKTMLKTYYDSAQAVIYFSNNTL.SeEF.RIEAGVKQG
BCAL03577.g15818.t1 ...............----EK.SKEKTAFTT---------PDGHF.-.--.EFH-RLPFG
BCAL03577.g15821.t1 ...............GFSNSA.INLI-KSYFDNRV-QFVKIDEFK.SdPL.EVKLGVPQG
BCAL03602.g15877.t1 ...............------.-----------------------.-.--.--FKRLPFG
BCAL03610.g15891.t1 ...............NIPEYL.IAWC-QNFLEFR-KFFVRINNTC.-.--.---------
BCAL03641.g15951.t1 ...............GFDNKA.IKLI-TNYFKCRNQ-FVKINDCL.S.DTeLIFLGVPQG
BCAL03658.g15988.t1 ...............GFDALS.IRLL-RNYFSNRMQ-FVKIDEFQ.S.SLlQIILGVPLG
BCAL03674.g16011.t1 ...............------.-----------------------.-.--.---------
BCAL03682.g16034.t1 ...............CFDNKA.LSLIRNYFY-NRKQ-FVKMGNFK.S.KYrNILIGVPQG
BCAL03695.g16058.t1 ...............------.-----------------------.-.--.-------MG
BCAL03717.g16104.t1 ...............FYKPEL.VKRLLELILYN--NYFQFNGKFY.-.--.YQKHGIAMG
BCAL03770.g16214.t1 ...............------.------------------PDGYF.-.--.EFH-RLPFG
BCAL03829.g16323.t1 ...............QIPNYL.GLWL-KNYLNKR-LLRVKIDSEL.SeAI.EPLTGVPQG
BCAL03835.g16337.t1 ...............VIAS-S.IKHLLIVCTQE--SHFQFNGEYF.-.--.DQTDGVAMG
BCAL03917.g16503.t1 ...............------.-----------------------.-.--.---------
BCAL03917.g16504.t1 ...............-----Y.LGVKLIELLE--------VFS--.-.--.MTDRGVKQI
BCAL03975.g16607.t1 ...............------.-----------------------.-.--.---------
BCAL03987.g16630.t1 ...............-----D.SRKISRFRT---------HKGIF.-.--.-QYKRLFFG
BCAL04017.g16684.t1 ...............------.-----------------------.-.--.---------
BCAL04059.g16749.t1 ...............------.-------------AFSFEYGLF-.-.--.-QFNVMPME
BCAL04069.g16768.t1 ...............GFDNNS.LGLM-SDYFNNRS-QIVKLQNTQ.SkSA.RLKHGVPQG
BCAL04070.g16770.t1 ............tyfNCNDHL.DIIGFREILKLIFS--NSIFEYE.GiHF.IQIIGLPMG
BCAL04087.g16802.t1 ...............CISPHI.ILSI-INYYKKS-MMLVNNQNEY.S.TIfQSTVGVRQG
BCAL04103.g16826.t1 ...............----EE.SKSKTAFCA---------NSKLY.-.--.E-FNVMPFG
BCAL04109.g16835.t1 ...............-----T.KIWILDDCVSDS----------M.-.--.AFNLGVPQG
BCAL04149.g16909.t1 ...............KLSPCI.IINL-IKYY-DISLMLVNNNDFF.S.TIfKTEVGVRQG
BCAL04167.g16938.t1 ...............NIGWNI.KKWI-ESFLENR-NFKVKVKNAS.S.SIkNISCGLPQG
BCAL04168.g16940.t1 ...............GLNDKL.IEWIQAFLTGRRQ-R-VVLGKTC.S.SWkEVISGVPQG
BCAL04191.g16975.t1 ...............----EK.SRFLTAFCT---------HLGIF.-.--.-QCKRLNFG
BCAL04230.g17043.t1 ...............GFDENA.LKLI-ANYFQNRQQFV-KLEANS.S.SLkPIKLGVPQG
BCAL04246.g17068.t1 ...............KISPYV.ILSL-INYYNDSF-LLVNNKNSY.SmSF.KPTTGVKQG
BCAL04301.g17169.t1 ...............---VEP.VIWRSLFMYYGMSEIVIKINGEK.S.KPaKITEGVKQG
BCAL04314.g17188.t1 ...............NIGEFM.LNNI-IRIYQRAYAKIIMNKIE-.SdPF.SIISGIKQG
BCAL04319.g17196.t1 ...............----EE.SKEKTAFCANN------KLFE--.-.--.--FNVMSFG
BCAL04326.g17211.t1 ...............------.-------------------DDCL.S.EPqKIKLGVPQG
BCAL04329.g17216.t1 ...............------.----------------STPDGHY.-.--.EFL-RLPFG
BCAL04357.g17260.t1 ...............------.------------------SKADL.N.-S.AFEQRLFFG
BCAL04382.g17312.t1 ...............---PEH.QKYT-AFGC---------EFGLF.-.--.E-YRVMPMG
BCAL04383.g17315.t1 ...............------.-----------------------.-.--.---------
BCAL04414.g17371.t1 ...............------.-----------------------.-.--.-----MPFG
BCAL04509.g17528.t1 ...............KIPNYL.GNLL-RNYLTKR-KFKVRIGNIF.SkEC.PIDNGVPQG
BCAL04516.g17543.t1 ...............------.-----------------------.-.--.---------
BCAL04539.g17578.t1 ...............ELCPSI.ILSI-VSYY-NVSQMLVMNGDEC.S.SLfDTKVGVRQG
BCAL04540.g17582.t1 ...............-----K.SRYISRFRT---------HKGIF.-.--.-QNKRLFFG
BCAL04544.g17591.t1 ...............GFSDSA.ISLLLNYFL-NRTQY-VKIDDVL.S.DAkHIELGVPQG
BCAL04550.g17605.t1 ...............KIKPLI.ISGL-MNYYSC-SNMLVSNNNQF.S.SIfKTTVGVKQG
BCAL04550.g17606.t1 ...............DIPPPI.ILAF-IHYYDTS-LMIVSNNGKY.S.KIfRTLVGVRQG
BCAL04582.g17657.t1 ...............------.-----------------------.-.--.---GGVIQG
BCAL04605.g17695.t1 ...............NIVLHP.LIWLSIFNYYQSIVVFIVVNKDY.S.HWsKTR------
BCAL04613.g17708.t1 ...............----EM.SRHKTGFTV---------PFGIF.-.--.E-FKRVPFA
BCAL04656.g17783.t1 ...............GIKGNL.LKWI-ESFLSGRKQRVVLGHSK-.S.EWlNVTSGVPQG
BCAL04665.g17797.t1 ...............-----I.PKEIWRIFYSHR-----------.-.--.---------
BCAL04676.g17816.t1 ...............-----A.IDLL-TSYFSNRTQL-VKIDDVL.SeDR.KIDLGVPQG
BCAL04690.g17837.t1 ...............----EE.DKEKTSFIA---------NHNLY.-.--.-QFKVMPFG
BCAL04746.g17927.t1 ...............-----K.SKDVTT----------IGYGGKF.-.--.YRFNRMPFG
BCAL04772.g17968.t1 ...............------.-----------------------.-.--.----FMPFG
BCAL04794.g18000.t1 ...............----KE.SRQH-TVITT-----HCGLFR--.-.--.--YKKLHMG
BCAL04833.g18055.t1 ...............GLNDKL.KEWIQAFLTGRR-QRVV-LGKAF.S.SWkEVISGVPQG
BCAL04859.g18091.t1 ...............----EQ.SVPLTAFST---------PDGHY.-.--.EFL-RLPFG
BCAL04861.g18096.t1 ...............-----N.SKHKTGFTV---------PFGIY.-.--.E-FNRVPYG
BCAL04912.g18167.t1 ...............GFSDES.IDLI-KNYFADR-----------.-.--.---------
BCAL04925.g18191.t1 ...............----EE.SVEKTDFVTSS------GLFEFL.-.--.----VMPFG
BCAL04941.g18220.t1 ...............----EK.SRYITAFCTHMG------IF---.-.--.-QYKRLNFG
BCAL05086.g18394.t1 ...............GLNSK-.-----------------------.-.--.---------
BCAL05128.g18457.t1 ...............GIVGEI.FEWI-KSFLLGRKQRVVLGDTV-.S.NWePVTSGVP--
BCAL05135.g18465.t1 ...............----EK.AKQTTSFICS---------RGLF.-.--.-SFNMMPFG
BCAL05142.g18479.t1 ...............-----D.SRYISRFRT---------HQGIY.-.--.-QYKRLFFG
BCAL05190.g18547.t1 ...........snlwEIPL--.-----------------------.-.--.---------
BCAL05239.g18613.t1 ...............------.------------------QFGFTnNsSFfKTTIGVKQG
BCAL05294.g18691.t1 ...............NLGDFI.FYNI-KRIYNNSSAKIVLNMYET.N.SI.IIKSGIKQG
BCAL05333.g18757.t1 ...............GVSIMA.LYII-KNYFENRSQ-FFKIDDCV.SdSM.AINLGVPQG
BCAL05424.g18871.t1 ...............GFEKAA.IELIRNYFY-QRKQI-VNYNGII.S.ESeLVRCGVPQG
BCAL05443.g18898.t1 ...............----RS.SRKLTAFSCEW------GLFE--.-.--.--YTVMPMG
BCAL05511.g18980.t1 ...............----ED.SRYITTFSTDK---------GIF.-.--.R-YKRLNMG
BCAL05527.g18997.t1 ...............------.IRAI-A-LT-A----FTTPDGHY.-.--.EFL-RLPFG
BCAL05589.g19076.t1 ...............NIRPYLvVG-L-INYYNNS-YMIINNKNLF.SvSF.KSIVGVKQG
BCAL05613.g19100.t1 ............eldITNKHF.NIIAFNKILKLA--LNNNFFKFK.K.KFfKQIIGIAMG
BCAL05641.g19142.t1 ...............KINPAL.IHAI-MSYYDES-EMLVVNENEF.SdIFeTQTN-----
BCAL05641.g19143.t1 ...............------.-----------------------.-.--.---------
BCAL05649.g19154.t1 ...............------.----------------VFFEGLT.SkEL.PITTGVLQG
BCAL05672.g19180.t1 ...............KIPCYL.DKWL-ANYLTNR-TFMMRIGNCL.S.NAqNIQTGVPQG
BCAL05774.g19311.t1 ...............------.-------------------FGLF.-.--.-HFNVMPMG
BCAL05782.g19325.t1 ...............RIHGKT.LELI-RSFLIGRKQRVVLGEAV-.S.DCgDVTSGVIQG
BCAL05783.g19326.t1 ...............------.-----------------------.-.--.---------
BCAL05829.g19383.t1 ...............------.-----------------------.-.--.---------
BCAL05833.g19389.t1 ...............GFSESA.IDLLLNYFL-NRSQY-VKIDDVL.S.EAkHIDLGVPQG
BCAL05834.g19391.t1 ...............---INI.SYWVLLKIYYDSAAAVVSLPNILpSvEF.DIETGVKHG
BCAL05857.g19417.t1 ...............------.-----------------------.-.--.---------
BCAL05871.g19427.t1 ...............GFDYKI.IGWL-RAFLSNRRQR-VVMGNSM.S.EWvDVTSGVPQG
BCAL05896.g19458.t1 ...............------.---------------IINNDGIF.SqSI.KTKVGVRQG
BCAL05896.g19459.t1 ...............NLSPEI.ILSL-IAYYND------------.-.--.---------
BCAL05909.g19471.t1 ...............----EK.SRYITAFCTHMG------IF---.-.--.-QYKRLNFG
BCAL05921.g19482.t1 ...............GFGDEK.INWV-KAFLTGRKQRVVLGE---.-.--.---------
BCAL05982.g19548.t1 ...............----EM.SRHK----T-----------G-F.-.--.----TVPFG
BCAL06016.g19587.t1 ...............----EE.DKEKTAFCV---------NNKLY.-.--.-QWKVMPQG
BCAL06082.g19671.t1 ...............LTPRFW.LILKLYYDSSN--GCVSLNG-VF.S.KMfKIYCGVKQG
BCAL06086.g19673.t1 ...............GFNESS.LDLI-KNYFTNRKQVVKFNETF-.S.EPlDVFNGVPQG
BCAL06101.g19690.t1 ...............------.-RSI-------------------.-.--.--QLGVPQC
BCAL06116.g19708.t1 ...............GFDNKA.IKLIT-NYFK-------------.-.--.---------
BCAL06123.g19713.t1 ...............GIVGET.LVWIRNFLL-GRSQ-RVVLGDVA.S.DWkEVSIGVPQG
BCAL06204.g19796.t1 ...............GFNGKT.FNWL-KAFLSDRKQRVVLDGV--.SaEWkNVLSGVPQC
BCAL06211.g19807.t1 ...............GLNPTI.LRWI-ISFLSNR-TFKVAINETL.S.STkEIHCGVPQG
BCAL06241.g19845.t1 ...............GFNESA.VKLI-DNYFLNR-SQVVKIDETV.SgER.SIQLGGPQG
BCAL06243.g19847.t1 ...............NVSPTI.YNWI-ISFLTDR-KFFVSYAKSI.SiEN.SIRAGVPQG
BCAL06246.g19851.t1 ...............------.SKEKTAFST---------PDGHY.-.--.-QFKRLPFG
BCAL06247.g19852.t1 ...............------.--------------F-ISHYGLY.-.--.E-FEVMPFG
BCAL06257.g19863.t1 ...............----EN.SIDKTAFST---------PDGHY.-.--.E-FLVTPFG
BCAL06284.g19893.t1 ...............-----E.SRKITTFST------HIGLF---.-.--.-QDTRLNFG
BCAL06308.g19918.t1 ...............----NE.SRKFTAFST---------PDGHY.-.--.-QFKRMPFG
BCAL06321.g19932.t1 ...............---EES.IKYT-AFICE------FGLFEYL.-.--.----SMQMG
BCAL06340.g19953.t1 ...............QIHPAI.IRSI-INYYNES-LMMVTNDNEY.SvPF.KTSIGVRQG
BCAL06370.g19981.t1 ...............------.-----------------------.-.--.---------
BCAL06375.g19988.t1 ...............GFKGKL.LDWI-KAFLSERKQRVVLDE-FS.S.EWmDVLSGVPQG
BCAL06391.g20003.t1 ...............----EK.SRYITAFCTHMG------IF---.-.--.-QYKRLNFG
BCAL06494.g20110.t1 ...............KIDLWV.WRAIVSYYYKS--KIIVKVNKKK.S.EIyKTTEGVKQG
BCAL06535.g20155.t1 ...............----KN.SRYI---LT-------IKVNGKY.-.--.YRFLVLPFG
BCAL06551.g20171.t1 ...............------.-----------------------.-.--.---------
BCAL06566.g20179.t1 ...............-----K.SRYITAFCTH------LGIF---.-.--.-QYKRLNFG
BCAL06568.g20183.t1 ...............------.-----------------------.-.--.---------
BCAL06593.g20207.t1 ...............------.------------------NNE-K.SnEF.LINEGVKQG
BCAL06636.g20246.t1 ...............----KK.SREITTFST---------HFGLF.-.--.RY-KRLLQG
BCAL06681.g20293.t1 ...............IIAC-I.LRAL-IKYYSKL-KLTIEINGVR.T.NFiRTNRGVKQG
BCAL06736.g20372.t1 ...............GFSNTA.ILLI-KSYFENRFQY-VKIEDYT.SdQM.AIK-LVPQG
BCAL06749.g20385.t1 ...............GFEIKK.ITLFLVVF---------------.-.--.---------
BCAL06751.g20389.t1 ............eegILDEQYlIILGFEVILKLIFENNCFSYLEY.-.-YfRQKKGIAMG
BCAL06755.g20393.t1 ...............GYDNNS.LGLM-SYYFNNSSQI-VKLQNTH.S.KPsKLKYGVRQG
BCAL06763.g20400.t1 ...............-IDESI.RRIL-FKYYSISKAYILLNN-IK.SeEF.IISQGVKQG
BCAL06764.g20401.t1 ...............KVNFTI.IIALIKYYVSAL--ILVNNDQDY.S.DLfKSEIGVRQG
BCAL06842.g20474.t1 ...............RCPVAI.GNWV-QSYLDNR-SFKIWNEKKSsSeKI.-IKSGVPQG
BCAL06866.g20499.t1 ...............IIEPSN.SNWASPNIE-N--TLNKLNG---.S.KFfTSFDFIPFC
BCAL06931.g20560.t1 ...............------.-----------------------.-.--.-----MPFG
BCAL06939.g20570.t1 ...............GFGEGL.IKWI-RSFLSYRKQRVVLGNVSS.-.--.EWVDVVPQG
BCAL06992.g20614.t1 ............sdfIFNDHL.DIAGFREILKLIFSNGIFEFDGV.-.HF.KQVIGLPIG
BCAL07035.g20659.t1 ..........ksifhGLKRDE.LKHLLIVCTQES--HFQ-INGEY.-.-F.DQTDGTAMG
BCAL07063.g20682.t1 ...............RCPVTI.GNWI-KSYLENR-KFQITNESKK.NsSIkDIKSGVPQG
BCAL07074.g20696.t1 ...............------.---------------------TV.S.KWlEVTSGVPQG
BCAL07088.g20710.t1 ...............GLNDKL.IELIQAFLTGRRQ--RVVLGKAC.S.SWkEVISGVPQG
BCAL07094.g20713.t1 ...............GFDETA.INLLSDYFY-NRIQY-VKIDEFL.S.EPsKVELGVPQG
BCAL07185.g20792.t1 ...............FE--WFiVRAI-KIYYSFS-KVIVCVGDAL.S.SIfNTTIGVKQG
BCAL07227.g20832.t1 ...............------.----------------STPDGHY.-.--.EIL-VTPFG
BCAL07269.g20882.t1 ...............-----I.--------IDN--NYFLFLDLFF.-.--.KQLKGIAMG
BCAL07272.g20884.t1 ...............KIPKDLwRILF--LYCKNSKIKIKFIGKI-.SeSA.STYEGVKQG
BCAL07505.g21107.t1 ...............GFGDSP.LNWI-KSFLSGRK----------.-.--.---------
BCAL07536.g21134.t1 ...............------.---------------------LF.-.--.-QFKKMPFG
BCAL07545.g21143.t1 ...............GFSDSA.ISLLLNYFL-NRTQY-MKIDDVL.S.DAkHIKLGVPQG
BCAL07636.g21222.t1 ...............GFGDML.IKWI-KSYLSGGKQRVVLGETI-.S.EWvDVESGVPQG
BCAL07743.g21301.t1 ...............------.-----------------------.-.--.---------
BCAL07750.g21308.t1 ...............DKRKSQ.K----------------------.-.--.---------
BCAL07770.g21329.t1 ...............--KPCI.MRAL-INFYKNL-KIIVFVDGQF.SnTM.KITRGVKQG
BCAL07821.g21370.t1 ...............----DE.SITLTAFTT---------PDGHY.-.--.E-FVRLPFG
BCAL07872.g21416.t1 ...............------.-----------------------.-.--.---------
BCAL07900.g21430.t1 ...............------.-----------------VQGDTV.S.KClEVTSGLPQG
BCAL07957.g21471.t1 ...............------.-----------------------.-.--.-----MPMG
BCAL08091.g21571.t1 ...............------.-----------------------.-.--.---------
BCAL08170.g21630.t1 ...............------.LN-Y-GFVL--------------.SdKC.ELDIGVPQG
BCAL08226.g21667.t1 ...............----EE.SKSKTAFCA---------NSKLY.-.--.E-FNVMPFG
BCAL08305.g21731.t1 ...............MQDKLE.SEHITIRGFNEILKIVLFNNYFKfFdYFfKQIKGIAMG
BCAL08430.g21811.t1 ...............------.-----------------------.-.--.---------
BCAL08462.g21839.t1 ...............------.-----------------------.-.--.-----VKQG
BCAL08614.g21915.t1 ...............NFSPHI.VLSI-INYYKDSLLL-INNLNKY.S.TIfKSLVGVRQD
BCAL08646.g21939.t1 ...............------.------MIYNKSSAKIILNMYE-.TlSI.FIKSVIKQG
BCAL08763.g22014.t1 ...............------.-----------------------.-.--.----VMPMG
BCAL08772.g22021.t1 ...............-----W.SKLI-------------------.-.--.---DEVFIG
BCAL08817.g22043.t1 ...............----KN.SRHV---VFR-------THKGIF.-.--.-QYKRLFFG
BCAL08873.g22077.t1 ...............---K-E.YIEKTAFST---------PDGHY.-.--.E-FLVCPFG
BCAL08949.g22114.t1 ...............NISPLL.KNWI-KAFIQGR-DFKVRVDGVL.SeSK.EINCGVPQ-
BCAL08981.g22133.t1 ...............------.-----------------------.-.--.---------
BCAL09006.g22151.t1 ...............------.-----------------------.-.--.---------
BCAL09010.g22154.t1 ...............------.-----------------------.-.--.---VRMPFG
BCAL09045.g22176.t1 ...............NISPFL.KNWI-KSFIQNR-DFKVRVDGMF.S.SPkEINCGVPQG
BCAL09135.g22223.t1 ...............------.-----------------------.-.--.---------
BCAL09280.g22301.t1 ...............GIDELL.LKWI-ESFLKNRKQRVILGDVE-.S.DWlDIFSGVPQG
BCAL09328.g22325.t1 ...............---EES.IKYT-AFICE------FGLFEYL.-.--.----SMPMG
BCAL09335.g22328.t1 .............dkLISSHI.SLVGFIAILNLIL--ENNYFSFK.EfCFfVQKLGIAMG
BCAL09469.g22400.t1 ...............----PE.SRQLTAFTCE------WGLFEYL.-.--.----VMPMG
BCAL09690.g22510.t1 ...............----QA.SKELTAFACE---------FGLF.-.--.-HFNVMPMG
BCAL09898.g22609.t1 ...............------.-----------------------.-.EIiRITEGVKQD
BCAL09953.g22647.t1 ...............GFDKKA.IKLI-TNYFKCRNQ-FVKINDCL.S.DTePLLLGVPQS
BCAL09961.g22654.t1 ...............ELCPSI.ILSI-VSYY--------------.-.--.-TKVGVRQG
BCAL09964.g22657.t1 ...............------.----------------------IeSdPF.SIISGIKQG
BCAL10068.g22693.t1 ...............NINPAI.DIAL-MEYYKYF-LMLVQNENEY.S.NIfETKTGVKQG
BCAL10189.g22754.t1 ...............------.-----------------------.-.--.---------
BCAL10209.g22764.t1 ...............GLH--P.LI---------------------.-.--.---------
BCAL10316.g22807.t1 ...............-----PdSIEKASFS---------TPDGHY.-.--.EFL-RLPFG
BCAL10445.g22856.t1 ...............------.-----------------------.-.DFkKLRFGVPQG
BCAL10493.g22880.t1 ...............IHYQ-I.WRSL-KTYYESS-MAIVQNGNEV.S.NLfKTTIGVKQG
BCAL10504.g22884.t1 ...............---PES.RKYK-AFSCERG------LFE--.-.--.--FVVMPMG
BCAL10559.g22899.t1 ...............-----E.SVEVTAYICE------FEIFEYL.-.--.----FMSMG
BCAL10641.g22927.t1 ...............------.-----------------------.-.--.---------
BCAL10834.g22995.t1 ...............------.-----------------------.-.--.--FVRMPFG
BCAL10867.g23007.t1 ...............-AEPFI.LRTL-INYYSVS-KVVIVINLEV.S.NIfNITRGVKQG
BCAL11246.g23130.t1 ..........rtlfyRLKRIE.LKHLLIVCTQE--SHFQFNGEYF.-.--.DQTDGVAMG
BCAL11590.g23214.t1 ...............------.-----------------------.-.--.---------
BCAL12131.g23320.t1 ...............-LPRWL.TSWI-ASFLIERKQR-VKSNG--.-.--.---------
BCAL12319.g23358.t1 ...............------.LKLI-KNYFENR-SQIVQIDDYF.SvPL.PINQGVPQG
BCAL12613.g23414.t1 ...............------.-----------------------.-.--.---------
BCAL12667.g23425.t1 ...............----EE.SIKFTAFICEFR-----LYEY--.-.--.-L--CMPMG
BCAL12736.g23440.t1 ...............GIVGKNlRMDI-KSFLLGRKQIIM------.-.--.---------
                                                                                

AI1M_Yeast          SLISPILCNIVMTLVDNWLEDYINlyn......................ndpnFKRMKYV
Athena_Av           SPFTLTLANIFMWYWEKQTILSNL.............................PSRELYG
Athena_Hc           SPFTMTLANIYMFEWEQPLIEHQK.............................LHQELYG
Athena_Pr           SPFTMTLANIYMLKWEQPLIAHQK.............................RHNELYG
AthenaL2_Av         SPLTLTIANCYMFFFEQDIIKQIN.............................NSLGLYV
AthenaL3_Av         SPLTLTIANCYMFFFEQNIINQIH.............................NSFGLYF
AthenaM_Av          SPLTLTIANTYMYFVERPIAKWAN.............................RTSSLYY
AthenaO_Av          SPLTLTISNAYMYFFQTPIVKWVQ.............................HGNGIYC
BEL_Drome           LAPSPFLAVRVLKQLADDHGHEYPa...........................aAHALLHD
Cer1_Caeel          LVISPALFQGTMEEIIGDLLG---.............................---VCAF
Cercyon_Sm          SPISRLFAEAVMQRLEASILLMIK.............................--PKNWI
COB3_Marpo          SLISPILTNLYLDRLDREILRIRKele......................kdpkFVRIYAC
COI1_Podan          GIASPILSNLVLNELDEFVQNIVDefn......................pnpdLAKIYYV
Copia_Drome         LKQAARCWFEVFEQALKECEFVNSsvd......................kgniNENIYVL
CRE1_Crifa          MVLGPLLYATGMAAAIGPVRQRI-.............................-PGVPVT
CRE2_Crifa          MVLSPLLFANAMSGIIRPLMEMH-.............................-PRVKVV
CZAR_Tcruzi         MVLGPVLFSIGTIATLRQLESSF-.............................-SNASFT
DIRS1_Dictyo        LSTAPRIFTMLLRPVLRMLRDI--.............................--NVSVI
Doc_Drome           SVLGPILYTLYTADFPIDYN----.............................---LTTS
dpol_DHBV           VGLSPFLLHLFTTALGSEIARRF-.............................--NVWTF
dpol_HBV            VGLSPFLLAQFTSAICSVVRRAF-.............................-PHCLAF
DRE_Dictyo          DPISPTIFALVVECMATTIINDRCin........................gvtKETIKIL
EC67_Ecoli          SPCSPIISNLICNIMDMRLAKLAK.............................KYGCTYS
EC86_Ecoli          APSSPKLANLICSKLDYRIQGYAG.............................SRGLIYT
EC107_Ecoli         APTSPAISNLVMRRFDERIGEWCQ.............................ARGITYT
GilM_Giain          DPLSMAMFCQSLVWPVETYLGQ--.............................---YKVV
Gypsy_Drome         LRNASSIFQRALDDVLREQIG---.............................---KICY
Hebe1_Av            SPLSPLLYIMYTADSMNGIPTH--.............................---TEHG
Hebe2_Av            SPLSPLLYIIYTADSMNGIPSH--.............................---TEHG
Hebe7_Av            SPLSPLLYIMYTADSMNGIPTH--.............................---TEHG
Hebe8_Av            SPLSPLLYIMYTADSMNGIPTH--.............................---TEHG
Hebe10_Av           SPLSPLLYIMYTADSINGIPTH--.............................---TEHG
I_Drote             SPISVILFLIAFNKLSNIISLY--.............................-KEIKFN
Jockey_Drome        SVLGPTLYSVFASDMPTHTPVTEV............................dEEDVLIA
Juno1_Av            VTNGPPAFQRIVSQILGPTRWK--.............................----YAL
Juno2_Av            LTNGPPTFQRIVNQILGPNRWK--.............................----HML
Juno3_Av            IKNGPPTFQRIVNKLLGNLQWH--.............................----CAL
Juno4_Av            VTNGPPAFQRIVSQILGPTRW---.............................---KYAL
Juno4a_Av           LSNAPATFQRIVNSILGALRWD--.............................----IAL
Juno4b_Av           LSNAPATFQRIMNSILGTLRWD--.............................----ITL
Lian_Aedae          GVLSPLLWNLVADTLLRQLNNC--.............................--GFPTY
LINE1_Human         CPLSPLLPNIVLEVLARAIRQEKEikg.......................qlgKEEVKLS
LINE1_Wolf          CPLSPLLFNIVVEVLASAIRQQKDfrg......................iqfgKEEVKLS
LtrA_Lacla          GILSPLLANIYLHELDKFVLQLKMkfd......................tsqtNKVLKYV
Mag_Av              IANAPAIFQRTIDQMIAGIPNC--.............................------A
Maui_Takru          SVLGPILFTLYMLPLGNIIRQH--.............................--GINFH
Mdg3_Drome          LKNAPSVFQRFVNKIFADMIREN-.............................----KVV
Micropia_Drome      FKNSPAAFIRFVQFIFQELINSN-.............................----IMQ
MX65_Myxxa          APTSPALCNAVLLRLDRRLAGLAR.............................RYGYTYT
Neptune_Fr          KRFAPAYANIFMANWEEEALLKCK.............................HKPAHYL
NeSL_Caeel          DPISPTLFNICLETVIRRHLESANgh........................qclKTRIKVL
orf2_Calot          GVISPLLANIALHGLEKLVKEFAAsqr......................kvknQNSISLI
Pao_Bmori           ASSSPSTA-IYVKNLNAQ-KHEAThp.........................eaAATIQNR
Pat_Panre           LSSAPEYFTKLFRHPLATLRGD--.............................--GVNCL
Penelope1_Av        NPLAPIIADLWMQKMEEKLNRFRK.............................NRPIVWL
Penelope1a_Av       NPLAPIIADLWMQKMEEKLNRFSA.............................NKPMIWL
Penelope2_Av        SPLGPILADIFMNNLEIKLSRFTT.............................NKPQVWF
Penelope2a_Av       SPLAPVLADIFMTHMEQKFEEFKH............................yNKIKLYL
Penelope3_Av        SPLGPLFADIYVNYLEDKLMSRLK............................nNGLLYWR
Penelope3a_Av       SPLGPLMADIFLVNLEKKLMDELY............................tNGVEYYR
Penelope3b_Av       SPLGPLFADIYVNYLESKLKHRLE............................lNGVLYWK
Penelope5a_Av       APLAPVIADIFMAHLEKSLMDQLQ............................qCGVHEWL
Penelope_Dv         SPASPVIADILMEELLDKITDKLK.............................IKPRLLT
pol_BAEVM           FKNSPTLFDEALHRDLTDFRTQH-.............................-PEVTLL
pol_CERV            LKQAPSIFPKTYANSHSNQYS---.............................---KYCC
pol_HTLV2           FKNSPTLFEQQLAAVLNPMRKMF-.............................-PTSTIV
Poseidon_Tn         SPVSPIVANLYMEEVEKRALLSFT............................gAAPSRWF
pseudo_Shark        TRMGPSYACLFVGYVEQSLFRTYT............................gPKPHLFL
R1_Dromr            DPLSPVLFNLIIDRLLRSLPKDIGvh.........................vgNAKVNAC
R2_Drome            DPLSPILFNLVMDRLLRTLPSEIGak.........................vgNAITNAA
R4_Av               DSFSPLLFCIAMAPISHAINKMKCgyrtas.................gklknmQVELSHL
R9_4_Av             DPLSSLLFNMVIDELFDVIKDQYGyt........................idnIGTTNAR
R9_Av               DPLSSLLFNLVIDELFDVIKDQYGyt........................idnIGTTNAR
R9a_Av              DSLSPLLFNLVTDELFEILGDQFGyr........................idnIGSTNIK
RTE1_Av             DPLSPLLFIAYLERVMDQVRQNTCgi........................nvsGILVNNL
RTE2_Av             GIPSPLLFNILFDFIIKEVISEAAisgvnfsygsn.......dfchgknenhvDFDILAL
RTE3_Av             CVLSPDLFNIYSEMILRNLEDVEGvk.........................igGYNCNNL
RTE4_Av             DTLAPFLFIIVMDYVMKNAKLNHTnekgelgfi..........tnlrqstqqpAKMVHDL
RTE_BovB_Av         CILSPYLFNLYAEHIMRKAGIDEAtgg......................ikigGRNINNL
SART1_Bommo         SVLGPLLWDVGFDWVLRGANLR--.............................--GVQVI
SLACS_Trybg         MVLGPLLFSIGTLATLRRLQQTF-.............................-PEAQFT
Soliton1_Av         SCIGPVLFIVYHHDILEALSTI--.............................---HWKH
Soliton2_Av         SSLSPYLFIVYHSDMISCIGAHA-.............................-----SH
Soliton3_Av         SSLSPYLFIIYHCDLTKCLGAH--.............................----SGH
Soliton4_Av         SSLSPYLFIVYHSDIVHCAGAH--.............................----PVH
Soliton5_Av         SALSAFVFIVYHADQIKTTNAF--.............................-------
Soliton6_Av         SVLAATLFRLHVHFLPSFFMN---.............................---LVCH
Soliton6a_Av        SILAATLFRLHIHFLPTIFFQA--.............................----TSH
Soliton6b_Av        SVLAATLFRLHIHFLPKYLFQF--.............................----CSH
Soliton7_Av         SIFSPTLFITYHADMGDFLGG---.............................---CLSH
Soliton8_Av         SVLTPTLFISYHGDMSQFLAG---.............................---CTSH
Soliton9a_Av        SVLTPTLFITYHCDMSQFLSG---.............................---CTSH
Soliton9b_Av        SVLTPTLFITYHCDMSAFLSR---.............................---CTSH
Ta11_Arath          DPISPFLFILCTEALVAKLKDAEWhgr......................israSPSTSHL
Tad1_Neuro          SPLSPILFILFITPLYRKLATIP-.............................--NTITV
TelKA1_Av           LTNAPATFQRLMDIVLAGLKWQ--.............................----CCL
TelKA1a_Av          LTNAPATFQRLMDVVLAGLKWQ--.............................----CCL
TelKA2_Av           LMNAPATFQRLMDIVLAGLKWK--.............................----SCL
TelKA3a_Av          LTNAPATFQRLMDIVLAGLKWQ--.............................----CCL
TelKA3b_Av          LTNAPATFQRLMDIVLAGLKWQ--.............................----CCL
TelKA4_Av           LTNAPATFQRLMDLVLGRLKWS--.............................----CAL
TERT1_Calb          FSLSSIFCDILYSAMVHDCFQFLWk...........................sKQDFLFV
TERT_Giain          SVVSTVLFNCYSSLLHVQLLNTGIv...........................sSRLFFYR
TERT_Ratno          SSLSTLLCSLCFGDMENKLFAEVQ.............................-RDGLLL
TERT_Schpo          SILSSFLCHFYMEDLIDEYLSFTK.............................KKGSVLL
Tf2_Schpo           ISTAPAHFQYFINTILGEAKE---.............................---SHVV
Tnt1_Tobac          LKQAPRQWYMKFDSFMKSQTYLKTysd......................rfseNNFIILL
TRAS1_Bommo         SIGGPILWNLLLDPLIHQLQAR--.............................--GEYIQ
TRS1_Trybr          IVLGPIMFIIVMNSLSQRLAEVP-.............................--LLQHG
Tx1_Av              CSLSGLLFIICLEPLLNRIRLNQSipgaflpgsqfrairqiifpindnilnteQVKIKTI
Ty3_Caeel           LVISPALFQGTMEEIIGDLLG---.............................---VCAF
Ty3_Yeast           LVNAPSTFARYMADTFRDLRFVN-.............................-------
Vesta1a_Av          LRNSPPTFQKVMTDTLKSCRSFS-.............................------S
Vesta1b_Av          LKNSPPTFQKVMTDTLKSCRQFS-.............................------L
Vesta2_Av           LKNSPPSFQRVMADILKPCREFS-.............................------L
Vesta3_Av           LRNSPPTFQRTMSKVLSSCIDFS-.............................------L
Vesta4a_Av          PQNAPAAFQKTMSHIMKPCREF--.............................-----CL
Vesta4b_Av          PTNGPACFQKTMSNLLKPCYDF--.............................-----AR
Vesta5_Av           LKNSPPSFQRIMSSLLLPCKKFS-.............................------I
Vesta6a_Av          LMNAPPTFQRLMHNIIGYNRWD--.............................----YTA
Vesta6b_Av          LMNAPPTFQRVMIELLANGRWD--.............................----YVV
Vesta6c_Av          LMNAPASFQRVMNNLLATGRWD--.............................----YVV
Vesta7_Av           LKNSPSNFQRIMYELLVQTRWE--.............................----YCL
Vesta_Pr            LKNSPPTFQKVMTNTLAPCRQFS-.............................------I
YM40_Marpo          RILSPLLSNIYLHQFDLFMEEIKVkyt......................giqtGSRVRYV
Zepp_Chlvu          SPLSPLLFVLARAPMAAHARMLAGqla......................lpsgEPAPVMH
BCAL00006.g126.t1   SVLGPLLFNLFFNDITEVDSQ---.............................---IDKA
BCAL00008.g185.t1   SCLSPTLFSLYFSAIVKIIPPE--.............................---VKIA
BCAL00031.g583.t1   GVLSPHLFNFFIELVQAFTSLKIGc..........................riRINASII
BCAL00037.g696.t1   GKCSPKLFSIYLEPLLDIISQTETgi........................lidKIKIDII
BCAL00056.g974.t1   SVLGPLLFVIYINELPNEILSK--.............................-----CR
BCAL00060.g1030.t1  IKSAPAWFQRVIEDALKDLIYR--.............................---RLID
BCAL00085.g1371.t1  ------------------------.............................-------
BCAL00085.g1376.t1  SVLGPTLFNIYFNNIVNVLKDV--.............................----DIA
BCAL00094.g1462.t1  ------------------------.............................-------
BCAL00097.g1494.t1  GKLSAYLFNYFINDMSEECFKL--.............................-------
BCAL00122.g1772.t1  SVLGPLLFVIYINDITDNLKS---.............................----PHC
BCAL00128.g1838.t1  SVLGPLLFVIFINDLPESLKNK--.............................-----SK
BCAL00129.g1848.t1  YCSAAEMFQYLVSEVLKELEGV--.............................------L
BCAL00132.g1880.t1  TSCGPSIANLHLAFYEIKYKSLL-.............................-NSILYF
BCAL00160.g2155.t1  SVLGPILFIIFIDDMLELINSS--.............................-----CK
BCAL00169.g2236.t1  SVLGPLLFLIFINDIVSYLINF--.............................----EVK
BCAL00169.g2237.t1  ------------------------.............................-------
BCAL00184.g2378.t1  GPLSPLLFAIYVDELIELLKELKIge........................dvlNVLRNCI
BCAL00190.g2438.t1  ------------------------.............................-------
BCAL00192.g2459.t1  ------------------------.............................-------
BCAL00192.g2463.t1  LKNAPAQF----SKLMHQIFGV--.............................--RVYVE
BCAL00200.g2527.t1  GVLSAYLFNIFINDLIESCFKLNVga........................linKLNVSII
BCAL00205.g2583.t1  GAISPKLFAIYLEELITLAEDCHVgl........................efgKQKTDVV
BCAL00209.g2607.t1  GILAPYLFNFFINDLIKNCTEKNIga........................kinNIQIPII
BCAL00282.g3252.t1  GFLSPYLFNFYINDLIQNCTDLKTgc........................rlgDFNSSII
BCAL00294.g3355.t1  CRCGPSLANLYLYILEFKWIDIH-.............................-RPLGYF
BCAL00304.g3444.t1  ------------------------.............................-------
BCAL00316.g3538.t1  GAVSPSLFSIYLEELINLIEKNKAgl........................eidTNKIDIV
BCAL00342.g3743.t1  GPLSPLLFSIYIDELSEI------.............................-------
BCAL00372.g3955.t1  GPLSPKFFSIHVEDLINEIMETDLit........................dinRIKTGIL
BCAL00380.g4015.t1  SVL---------------------.............................-------
BCAL00383.g4047.t1  LKNAPAQFSKHMHKIFGVRP----.............................----YVE
BCAL00397.g4155.t1  IKTAPAWFQRFIEKTFIKLIMEN-.............................----KLG
BCAL00420.g4333.t1  ------------------------.............................-------
BCAL00445.g4512.t1  -----------------------Gie.........................flNTKIDII
BCAL00450.g4536.t1  PVLGPELFVLFVNDPSDNLKNF--.............................-----YS
BCAL00461.g4600.t1  LKNAPAQFSRMMYRIFGN------.............................--KSYCE
BCAL00462.g4610.t1  GKCSPKLFSIYLEPLLEIISQTESgi........................iidKIKIDII
BCAL00465.g4632.t1  GILSGFLFNFFINDLIEQCLDLNIga........................kigDKNVSVI
BCAL00470.g4657.t1  LTNAPATFQRMMEKVLKGLIGI--.............................----ICL
BCAL00487.g4783.t1  SVLGPILFVIFINDMLEIIINS--.............................-----CE
BCAL00495.g4822.t1  GKLSAYLFNFFISDMLEESLKLNIga........................kigQTNVSII
BCAL00525.g5013.t1  SVLGPLLFVIYINELPNEILSK--.............................-----CR
BCAL00525.g5014.t1  ------------------------.............................-------
BCAL00561.g5262.t1  INAASEIFQKAVEQLLAGIDGA--.............................------L
BCAL00567.g5291.t1  SVLGPILFIIFINDLLEMLQF---.............................----TTL
BCAL00577.g5344.t1  CKCGPRLANLYIFLLERHWLSTI-.............................KEVILYA
BCAL00577.g5348.t1  GRASPSLFSIYLEEVLSEITAQKAgv........................klsQIKIDVI
BCAL00580.g5367.t1  SVLDPILFVLYINDLLGSIQSV--.............................-----SL
BCAL00588.g5416.t1  GPLSPLLFAIYVDELIELLEE---.............................-------
BCAL00601.g5488.t1  GPLSPFLFSIYIDELSGRLDKDEAgi........................ivgNMKINNI
BCAL00615.g5571.t1  CLRSMMLYIIAIEELMLRIKLNKNikgyk...................iygleEREIKST
BCAL00620.g5594.t1  GAISPKLFELITLVEDCYVD--LKf...........................gKQKIDVV
BCAL00636.g5696.t1  LKNGPSFFSRVMASLFSDLET---.............................-----VI
BCAL00652.g5804.t1  SILGPLFFLIFINDLEFYLNEF--.............................----KCK
BCAL00657.g5827.t1  ------------------------.............................--TINNI
BCAL00662.g5859.t1  GKLSPKLFSIYVNDLIEEIENEEPclk.......................isdKEKIDGI
BCAL00672.g5924.t1  LKNAPAQLSRALRRIFAGVKFV--.............................------E
BCAL00689.g6015.t1  LTNAPATLQRAMEKALKGIINV--.............................----FCL
BCAL00689.g6022.t1  SILGPLFFIIFINDLPNYLEEI--.............................----LSK
BCAL00716.g6188.t1  GILSPHLFNFFMNDLLKECTA---.............................----LDL
BCAL00732.g6277.t1  LKNAPAQFSKLMHKIFG----I--.............................--RPYVE
BCAL00733.g6280.t1  -----------------------Pglk.......................isyRENIDGI
BCAL00754.g6396.t1  ------------------------.............................----YFE
BCAL00754.g6397.t1  ------------------------.............................NKLTNSI
BCAL00764.g6449.t1  LKKALAQFSRMMYRIFGN------.............................--KSYCE
BCAL00776.g6505.t1  GCLSALLFAIFINDIGKVLKKI--.............................--GIKFA
BCAL00778.g6514.t1  SVLGPTLFILFISDINDYIPEE--.............................---AELE
BCAL00782.g6537.t1  ------------------------.............................-------
BCAL00782.g6538.t1  ------------------------.............................-------
BCAL00788.g6571.t1  SVLGPILFVIYINDLLELFRSF--.............................-----AL
BCAL00794.g6605.t1  GPLSPLLFAIYVEELIELLEELKIgv........................dvlNVLINCI
BCAL00806.g6690.t1  GVISPKLFSIYMDKLMSDIESLEHgv........................sfgDLKVDII
BCAL00823.g6778.t1  SVLGPFLFLISINDIVNYLNNL--.............................----TVK
BCAL00826.g6796.t1  ------------------------.............................-------
BCAL00834.g6832.t1  SVLGPLLFIIFINDLPLGLSV---.............................----LSK
BCAL00870.g7024.t1  GVISPKLFSIYIEDLITGIEKFEHgv........................kfgSVKVDIV
BCAL00877.g7062.t1  ------------------------.............................-------
BCAL00901.g7178.t1  -------FQILLDEFSKKFTAFSCemmnm...................vlkecIEAGYVC
BCAL00915.g7246.t1  IKTAPAWFQRSIEDAFKELKIK--.............................---KTVD
BCAL00915.g7249.t1  LKNAPIDFSRVIKEILGCLIKF--.............................-----VE
BCAL00915.g7250.t1  LTNSPASFQRAMNEVMEEATKNRA.............................-------
BCAL00924.g7305.t1  ------------------------.............................---LNNI
BCAL00933.g7364.t1  GILSSHLLNFSKKDLLKDCTILNLva........................ninGINLLIY
BCAL00933.g7366.t1  CALSMMFYIIAIEELMLRIEQNKFikgyk...................iygleEREIKLT
BCAL00935.g7373.t1  ------------------------.............................-------
BCAL00949.g7433.t1  GKLSSKLFSLYINDLMEDVEKVDAglr.......................lveKEKIDVI
BCAL00966.g7531.t1  ------------------------.............................-------
BCAL00966.g7532.t1  ------------------------.............................-------
BCAL00972.g7558.t1  ------------------------.............................--TINNI
BCAL00994.g7671.t1  SVLGPILFVIFINDLPDKIKNV--.............................-----IK
BCAL01014.g7752.t1  LKNAPAQFSRMM----YKIFGN--.............................--KTYCE
BCAL01016.g7760.t1  GIASPKLFSLYIEELLYEITKTNLgv........................kvnNEFINII
BCAL01054.g7936.t1  A-----------------------.............................-------
BCAL01082.g8079.t1  LTNAPATFQKVMNWVFKALIEQN-.............................----KVI
BCAL01084.g8095.t1  SVLGPILFVIYINDLLDLLKS---.............................----PSL
BCAL01121.g8250.t1  GPLSPKLYAIYVDDLIKIIKKSSYpc........................kikKIVIGIL
BCAL01123.g8264.t1  GVISPKFFSIYIEDLITGIEKFEHgv........................kfgSAKVDIV
BCAL01127.g8281.t1  ------------------------.............................-------
BCAL01145.g8370.t1  SVLGPILFLLYINDLFELIQNT--.............................-----FK
BCAL01155.g8419.t1  GPLSPLLFAIYINQLSALLDTDPGgi........................iigEIKINNI
BCAL01182.g8530.t1  ------------------------.............................-------
BCAL01182.g8531.t1  GIMSPKLFSIYLDDLIAKVEDQEH.............................-------
BCAL01217.g8684.t1  SVLGPILFIIFIDDMLELIYSS--.............................-----CK
BCAL01224.g8717.t1  ------------------------.............................---IDII
BCAL01230.g8738.t1  ------------------------.............................----RAL
BCAL01286.g8979.t1  ------------------------.............................-------
BCAL01347.g9242.t1  LKNAPARLSRAMRRIFAGVKFV--.............................------E
BCAL01355.g9275.t1  GVLSPYLFNFFINNLITSCIEKNIga........................kidKFLVPII
BCAL01358.g9283.t1  SVLGPLLFLIFINDIVLYLNDI--.............................----MVK
BCAL01376.g9364.t1  LCNAGATFQRIIEILLTELSNS--.............................------L
BCAL01393.g9442.t1  SVLGPLLFIIYINEMLEIIEND--.............................-----CK
BCAL01394.g9447.t1  SVLGPLLFLTYINDLPDKLFH---.............................----LSK
BCAL01401.g9474.t1  SVLGPLFFLLFINDLSKYLDNI--.............................----TVK
BCAL01407.g9499.t1  VILSLYLFNSFINDLIKNCTEKNIga........................kinNIQIPII
BCAL01422.g9561.t1  GKASPTLFSIYLEDLLSEISSQKAgi........................klsEIKIDVI
BCAL01425.g9575.t1  SPLGPLFANIFMKHFEEKNMKKLE............................kLGLIKYF
BCAL01426.g9580.t1  ------------------------.............................-------
BCAL01442.g9641.t1  ------------------------.............................-------
BCAL01448.g9669.t1  SVFGPFLFLIFINDLPLSILRA--.............................----FFE
BCAL01507.g9902.t1  ------------------------.............................-------
BCAL01521.g9949.t1  GPLSPLLFSIYIDELGNRLDKGVSrv........................kigNIKINKK
BCAL01613.g10292.t1 GVLSPYLFNYFINDLIKRCAEL--.............................-------
BCAL01616.g10303.t1 LCKAGARFQRVMEKVLANLTNS--.............................------T
BCAL01631.g10355.t1 ------------------------.............................-------
BCAL01633.g10366.t1 ------------------------.............................-------
BCAL01636.g10372.t1 SVLGPLLFVIYIIDLPDGILNM--.............................-----CK
BCAL01651.g10428.t1 LCNAPPTFQRLMDDLLKNLTWV--.............................----ACL
BCAL01659.g10454.t1 INAASEIFQKVIEQVLAGLDGV--.............................------A
BCAL01668.g10486.t1 LTNAPATFQRVMNEIFRDLILLN-.............................----IVL
BCAL01684.g10548.t1 LSIAPYVQQQLLNCIIKFIKKF--.............................--TPYTY
BCAL01707.g10628.t1 AICGPTIANL--------------.............................-------
BCAL01726.g10695.t1 LTNAPATFQRMVDKALTGLIGK--.............................----ICL
BCAL01749.g10766.t1 SVLGPLLFIIYINDMLEIISNS--.............................-----CE
BCAL01773.g10861.t1 SVLSPLLFSVYINDIPKRDRSF--.............................--MSYTL
BCAL01776.g10877.t1 ISSASEEFTEQIRKILEGIPGQ--.............................------L
BCAL01785.g10908.t1 CALSMMLYIIAIEELMLRIKQNNNikgyk...................vfgleEREIKLT
BCAL01792.g10941.t1 GKLSAFLFNLYVNDLIENWTEG-Glga.......................sinGINLSDI
BCAL01804.g10977.t1 IGIAPFVCQHMLNAILRYIRKFT-.............................---PFTW
BCAL01814.g11015.t1 SCLSPTIFILFFSAIADCIPEN--.............................---IKKA
BCAL01818.g11027.t1 ------------------------.............................-------
BCAL01827.g11052.t1 GPLSPKLFSIYIEELVQLIEKEQLgi........................nahGQQIAII
BCAL01840.g11104.t1 SVLGPLLFIIYINDMFEMISNSCS.............................-------
BCAL01880.g11247.t1 SPLGPLFANIFMSEFEKKHMVELK............................kLGISFWK
BCAL01887.g11275.t1 SVLGPLLFVVYINDILDLIKS---.............................----PFL
BCAL01919.g11377.t1 IKTAPAWFQRVIEDAFKELINR--.............................---KLID
BCAL01958.g11509.t1 SVLGPLLIVIYVNDLLESISGF--.............................-----SL
BCAL01960.g11514.t1 LYNAPSTFQRLMDTLLRNLTLEL-.............................-------
BCAL01960.g11517.t1 ------------------------.............................-------
BCAL01997.g11645.t1 LTNSGATFQRFINEIFKDLIGV--.............................----CCM
BCAL02001.g11658.t1 GKASPKLFGIYTEKLLELISANENgl........................digKIKIDII
BCAL02004.g11666.t1 SVLGPLLFLVFINDIVKYLGDF--.............................----IFK
BCAL02017.g11692.t1 ------------------------.............................-------
BCAL02023.g11715.t1 SVLGLLLFLIFINDIVVFLKRF--.............................----NIK
BCAL02116.g12029.t1 IKCAPEIFHKEIRKILEGIPCQ--.............................---FNA-
BCAL02152.g12131.t1 GVLSPYMFNFYIKDLILECLD---.............................-------
BCAL02162.g12161.t1 LTNACATFQRIMNGVLKRCI----.............................-------
BCAL02182.g12220.t1 SVIGPLLFIIFINDLPIVLSI---.............................----ICK
BCAL02186.g12240.t1 ------------------------.............................-------
BCAL02213.g12313.t1 SVLGPLLFLIFINDLQLMIDN---.............................---VKVK
BCAL02257.g12443.t1 GVLSPHLFNFFIDELIQACTSLKIgc........................rigSINTSIV
BCAL02292.g12552.t1 GKASPKLFSIYIEELLNTISANNK.............................--GIE--
BCAL02302.g12588.t1 GPLSPTLFDIYIDEL---------.............................-------
BCAL02311.g12615.t1 LTNAPATFQRTMEKALKGLIGI--.............................----ICL
BCAL02371.g12818.t1 SCLSPTIFILFFSAVVDRLPNN--.............................---IKSA
BCAL02373.g12821.t1 ----------------RKLRNSSTq...........................iERKISDF
BCAL02377.g12833.t1 LTNAPASFQRAMNEILKEAIKQ--.............................---GFVV
BCAL02380.g12843.t1 ------------------------.............................-------
BCAL02396.g12880.t1 GKASPKLFSIYTEKFLERISNSDLgv........................kfnSIKIDIL
BCAL02424.g12973.t1 LTNAPATFQRMVDKALKGLIGK--.............................----ICL
BCAL02454.g13064.t1 ------------------------.............................-------
BCAL02491.g13191.t1 CALSMMLYIIAFEELMLRIKLNKNikgyk...................iygleEREIKLT
BCAL02493.g13198.t1 ------------------------.............................-------
BCAL02495.g13203.t1 VSIAPFVCQQMLNAIMKFIRTFT-.............................---KFTW
BCAL02540.g13325.t1 LKNAPIDFSRVIKEFLGDLIKF--.............................-----VE
BCAL02640.g13599.t1 ------------------------.............................-------
BCAL02645.g13612.t1 ------------------------.............................-------
BCAL02657.g13646.t1 GIASPKLFSIYLEDLLDKIVKNKNgv........................ylgKVKLDVI
BCAL02678.g13691.t1 LKNAPVDFSGIMHQVLGNLNFV--.............................------E
BCAL02681.g13699.t1 SVLGPVFFLIFINDLPLFLNNS--.............................----NVK
BCAL02690.g13721.t1 ------------------------.............................-------
BCAL02704.g13757.t1 SVLGPLLF----------------.............................-------
BCAL02720.g13801.t1 -------AILFEKIILNELSCRLDkdea....................giivgNMKINNI
BCAL02727.g13819.t1 SPLSPLLFSLFINDICKILSTT--.............................--SIKFC
BCAL02786.g13965.t1 SVLGPLLLLIFINDILSYLKDF--.............................----MVK
BCAL02819.g14058.t1 GKLSSHLFNLYINDLIDDCKILNLga........................kigNFNVSII
BCAL02827.g14077.t1 GVLSAFLFNIFKNDLIESCLQLNVga........................linKLNVSII
BCAL02833.g14096.t1 LMNAPTVFSRIMKIILGDLSFV--.............................------E
BCAL02844.g14124.t1 ----------FLNDILKNLKRNKAagndyikct...........dlnvgssinGLNLSII
BCAL02862.g14170.t1 IKIAPAKFQKFMEKIFGKFIKM--.............................---KMLG
BCAL02876.g14202.t1 LTNAPATFQRYMDAAFGGLKWL--.............................----CCL
BCAL02914.g14294.t1 LKNAPIDFSRTINELFEKLKFV--.............................------E
BCAL02938.g14343.t1 ------------------------.............................-------
BCAL02940.g14348.t1 ISSASEEFTETIRKILEDIQCQ--.............................------T
BCAL02962.g14405.t1 GKCSPKFFSIYLQTLFEIISYNDTgi........................kinRTKIEII
BCAL02983.g14463.t1 ------------------------.............................-------
BCAL03000.g14512.t1 LCNAGATFQRIMELVLNNLSNS--.............................------L
BCAL03097.g14747.t1 LCNASAYFSRFMFNILGHLDF---.............................-----VQ
BCAL03114.g14786.t1 SPLGPLFANIFMSGFEKKHMVE--.............................-------
BCAL03128.g14816.t1 SVLGPLLFLVYINDIVKFLSDF--.............................----TVK
BCAL03138.g14841.t1 SVLGLILFVIYINDLLDLIQS---.............................----PCL
BCAL03151.g14868.t1 GILSSYLFNYFINELLEKCTNLNIga........................sinGLNLSII
BCAL03184.g14944.t1 CVLSSLLFAIAIEWVLSHFQGTTNgip.......................wikGKQLHYL
BCAL03206.g14995.t1 GILSSYLFSCFKNELLEKCIDLNIra........................tinGLNLSTI
BCAL03261.g15121.t1 ------------------------.............................--TINNI
BCAL03267.g15134.t1 LTNSPATFQRLMNKIFKSLIERN-.............................----IVI
BCAL03300.g15196.t1 LCNAPATFQRLMNKVLTGILWK--.............................----RCI
BCAL03311.g15223.t1 CALSMMLYIIAIEELMLRIKLNKNikgyk...................iygleEREIKST
BCAL03313.g15228.t1 ------------------------.............................-------
BCAL03314.g15235.t1 LCNAPSFFSRFMFNILGHLDF---.............................-----VQ
BCAL03390.g15396.t1 DVLAPSLFIIVLDYVMRKSERDFGfithpr.................ksqrhqQRLLNDL
BCAL03391.g15398.t1 ------------------------.............................-------
BCAL03393.g15402.t1 SVFGPTLFNIYFNDIVNVLKDV--.............................----DIA
BCAL03444.g15515.t1 SVLG-VLFVIYINDLSESIQ----.............................-------
BCAL03487.g15609.t1 ------------------------.............................-------
BCAL03562.g15776.t1 SPLGPLFANIFMPEFEKKHMVELK............................kLGISFWK
BCAL03564.g15784.t1 AIILSKLFSIYKDDLITQIKTI--.............................-------
BCAL03571.g15806.t1 --------------LGNQIKDELSkea......................andfNDLTPII
BCAL03574.g15813.t1 GVLSPFLFKAFIDDLIEECLNQN-.............................-------
BCAL03577.g15818.t1 LKNGPSDFCRIMQMILGDLEFA--.............................------E
BCAL03577.g15821.t1 SVLGPLLFLVFINDIVSYLNEF--.............................----TVK
BCAL03602.g15877.t1 LKNASAQF----SRMIYRIFGN--.............................--KSYCE
BCAL03610.g15891.t1 ------------------------.............................-------
BCAL03641.g15951.t1 SILGPLLFSIFINDLPEYFTE---.............................---VISK
BCAL03658.g15988.t1 SFLGPLLFLIFINDIVIYLNEF--.............................----ISK
BCAL03674.g16011.t1 ------------------------.............................-------
BCAL03682.g16034.t1 SVLGPLFFLIFINDLTFMLNGL--.............................----FCK
BCAL03695.g16058.t1 LTNSGATFQRFIDDIFKEFLGK--.............................----FLM
BCAL03717.g16104.t1 TPCACSTSDIFICEWIEEAFELFD.............................LLPTFYK
BCAL03770.g16214.t1 PKNGPSDYCRIMQMILGDLEFV--.............................------E
BCAL03829.g16323.t1 SVLGPILFNLYFNDITEIDTQA--.............................----ELA
BCAL03835.g16337.t1 SPLGPLFANIFMSEFT--------.............................-------
BCAL03917.g16503.t1 -----------------------Lgv........................kimDQQIGIL
BCAL03917.g16504.t1 GTLSPWFFSIYIDELGSLLNGLNTgv........................kigVVRINNI
BCAL03975.g16607.t1 ------------------------.............................-------
BCAL03987.g16630.t1 INSAPEIFHQELEKLIENIKGAQ-.............................-------
BCAL04017.g16684.t1 ------------------------.............................-------
BCAL04059.g16749.t1 LTNAPATFQRIMNKIFKDLIEQN-.............................----IVV
BCAL04069.g16768.t1 SVF---------------------.............................-------
BCAL04070.g16770.t1 CKCGPTIANFYLYLLEKTWFNIR-.............................RELVFYK
BCAL04087.g16802.t1 GKLSPKLFSIYINKILIKISESKIgm........................fldDKKIDVI
BCAL04103.g16826.t1 LCNAPPTFQRLMDDLLKNLTWK--.............................----HCL
BCAL04109.g16835.t1 SVLGPLLFLVFINDIVKYLSDF--.............................----MVK
BCAL04149.g16909.t1 GKASPKLFAIYTEKFLDRISKSDLgv........................klsYTKIDII
BCAL04167.g16938.t1 SCLSPTLFIIYFSGIAKVIKEL--.............................---VHHA
BCAL04168.g16940.t1 SVLGPILFVIFINDLPDKIKNV--.............................-----IK
BCAL04191.g16975.t1 IKMASEIFQKIIEQVLSGLDGA--.............................------L
BCAL04230.g17043.t1 SILGPLLFLIFINDLVHYLTNY--.............................----RVK
BCAL04246.g17068.t1 GKCSPKLFSISLEPLLEIISQTEIgi........................iidKIKIDII
BCAL04301.g17169.t1 ------------------------.............................-------
BCAL04314.g17188.t1 CALSMILYILLIEELMLRIKNNQNirgyk...................lyvlnEREIKCT
BCAL04319.g17196.t1 LCNAPPTFQRLMDDLLKNLTWV--.............................----ACL
BCAL04326.g17211.t1 SVLGPLLFLIFINDIVIYLSDC--.............................----SVK
BCAL04329.g17216.t1 LKNAPADFSGIMHKVLGNLNFV--.............................------E
BCAL04357.g17260.t1 IKSAPEIFHKVIRKILEGIPNQ--.............................---INAS
BCAL04382.g17312.t1 LTNACATFQRIMNIVLKRCIDN--.............................----YVL
BCAL04383.g17315.t1 ------------------------.............................-------
BCAL04414.g17371.t1 LRNTPAFF-MLMRQILGNFEFS--.............................------Q
BCAL04509.g17528.t1 SVLGPILFNIFFNDVIENIKNV--.............................----NPA
BCAL04516.g17543.t1 ------------------------.............................-------
BCAL04539.g17578.t1 GAISPKLFAIYLEELITLVEDCQVgv........................kfgKQKIDVV
BCAL04540.g17582.t1 ISAAPEIFHQILSKILEGIVNC--.............................------Q
BCAL04544.g17591.t1 SVLGPLLFLIYINDLVEFLSNF--.............................----KVK
BCAL04550.g17605.t1 GVISPKLFSIYIDDLIKDIEKFKHgv........................nfgKVKADIV
BCAL04550.g17606.t1 GVASPKLFSIYINELIERLTECKEgl........................visKIKLDTI
BCAL04582.g17657.t1 SVLGPTFFILFISDINDYIPEE--.............................---AELE
BCAL04605.g17695.t1 RSFVCKLNPIYVDDLIKIIKKSSYpc........................kikKIIIGIL
BCAL04613.g17708.t1 LTNAPAFFSAFMNNILGYLDF---.............................-----VQ
BCAL04656.g17783.t1 SVLGPLLFALFINDLPDRFKNV--.............................-----CS
BCAL04665.g17797.t1 ------------------------.............................-------
BCAL04676.g17816.t1 SVLGPLLFLIYINDIVEFLSNF--.............................----KVK
BCAL04690.g17837.t1 LCNAPSTFQRLMDTLLRNLTWK--.............................----YCL
BCAL04746.g17927.t1 LSIAPFVQQMLLDQVLKFIKKF--.............................--TPYTY
BCAL04772.g17968.t1 LCNAGATFQRIMELILNKLTNS--.............................------I
BCAL04794.g18000.t1 ISSASEEFTECIRKVLENIPGQ--.............................------I
BCAL04833.g18055.t1 SLLGPILFVIFINDLPDKIKNV--.............................-----IK
BCAL04859.g18091.t1 LRNAPGYFSRIMQDTVGDLKF---.............................-----VV
BCAL04861.g18096.t1 LTNAPAFFSAIMQSILGGLEFV--.............................------Q
BCAL04912.g18167.t1 ------------------------.............................-------
BCAL04925.g18191.t1 LTNAPATFQRIMNKILKGLSLK--.............................----QCV
BCAL04941.g18220.t1 INAASEIFQLTIEQVLSGLKGT--.............................---MNIH
BCAL05086.g18394.t1 ------------------------.............................-------
BCAL05128.g18457.t1 ------------------------.............................-------
BCAL05135.g18465.t1 LCNAGATFQRVMEKVLANLTN---.............................-----YT
BCAL05142.g18479.t1 IKSAPEIFHNLIKQILEGIKNQ--.............................---INAS
BCAL05190.g18547.t1 ------------------------.............................-------
BCAL05239.g18613.t1 GPLSPKLFAFYIEEIVKLIEQEDLgv........................kimDQQIGIL
BCAL05294.g18691.t1 CALSM-------------------.............................-------
BCAL05333.g18757.t1 SVLGPRLFLLFINDIVKYLSDF--.............................----MFK
BCAL05424.g18871.t1 SVLGPLLFL---------------.............................-------
BCAL05443.g18898.t1 LTNAPATFQRTMNEVLKECIEA--.............................---GYVL
BCAL05511.g18980.t1 ICSAPELY---HHAIQTKVLYNL-.............................---KNLK
BCAL05527.g18997.t1 LKNGPSFFSGTMVFVFRDINF---.............................-----VV
BCAL05589.g19076.t1 GKCSPKLFSIYLQTLLEIISNNDTgi........................kinSTKIDII
BCAL05613.g19100.t1 SKCGPAVANLVVYYFERTWLKI--.............................QKPLFYK
BCAL05641.g19142.t1 ------------------------.............................-------
BCAL05641.g19143.t1 ------------------------.............................-------
BCAL05649.g19154.t1 DVLAPFIFIIVVDYVTKKSEVGYGflthkgkqqes.......irklrnsstliERKISDS
BCAL05672.g19180.t1 IVLGPTLFNIFFNDIVNVLKDV--.............................----DIA
BCAL05774.g19311.t1 LTNAPATFQRTMNEIFKDLIEKN-.............................----IVL
BCAL05782.g19325.t1 SVLGPLLFVMYINDLFDSLNGF--.............................-----SL
BCAL05783.g19326.t1 ------------------------.............................-------
BCAL05829.g19383.t1 ------------------------.............................-------
BCAL05833.g19389.t1 SVLGPHLFLIYINDIVEFLSNF--.............................----KVK
BCAL05834.g19391.t1 GILSPFLFNTFIDDLIDECLDKNLga........................qyeNLNVSII
BCAL05857.g19417.t1 ------------------------.............................-------
BCAL05871.g19427.t1 SVLGPVLFIIFINDLVDLIKS---.............................----PCE
BCAL05896.g19458.t1 GIASPKLFSIYIESLLEEIERDKNgl........................qltNTKIDVL
BCAL05896.g19459.t1 ------------------------.............................-------
BCAL05909.g19471.t1 INAASEIFQRVIEQVLSGIEGV--.............................------M
BCAL05921.g19482.t1 ------------------------.............................-------
BCAL05982.g19548.t1 LTNAPAFFSAIMNNILCYLDF---.............................-----VQ
BCAL06016.g19587.t1 LTNAPATFSRLMNLVLNGLTHK--.............................----HCL
BCAL06082.g19671.t1 GVLSAYLFNIFINDIIESCLKLNVga........................linKLNVSII
BCAL06086.g19673.t1 SVLGPLLFLIFINDLPLFFNEA--.............................----NIK
BCAL06101.g19690.t1 SVLGPLLFLIFINDIVFSLNDF--.............................----IVK
BCAL06116.g19708.t1 ------------------------.............................-------
BCAL06123.g19713.t1 SVLGPILFVIYINDLLESIQSI--.............................-------
BCAL06204.g19796.t1 SVLGPLLFIIFINDLPNGLSI---.............................----LCK
BCAL06211.g19807.t1 SCLSPTLFIILFSDIAKNLPEN--.............................---IKVA
BCAL06241.g19845.t1 SVLGPLLFLIFINDIVFSLNDF--.............................----IVK
BCAL06243.g19847.t1 SSLSPTLFSLFFSDIVDYIPKN--.............................---VQKA
BCAL06246.g19851.t1 LKNTPAQFSRMMNRFFEN------.............................--KSYCE
BCAL06247.g19852.t1 LSNAPASLRRYMDMVFAGIKWN--.............................----SCL
BCAL06257.g19863.t1 YKNAPVDFSRIMKEILGDLIKF--.............................-----VE
BCAL06284.g19893.t1 YCAAAEMFQHIIGEVISGLDGV--.............................------I
BCAL06308.g19918.t1 LKNAPAQF--------SKIMSN--.............................-------
BCAL06321.g19932.t1 IKSAPAWFQRVIEDALKDLIYR--.............................---KLID
BCAL06340.g19953.t1 GVLSPKLFSIYIEDLIIKVEELKAgi........................kigDQTVSII
BCAL06370.g19981.t1 ------------------------.............................-------
BCAL06375.g19988.t1 SVLGPLLFIIFINDLPNGLSVF--.............................-----CK
BCAL06391.g20003.t1 INAASEIFQRVIEQVLSGLDGT--.............................------M
BCAL06494.g20110.t1 GILSAYLFNFFINDLIEECLGQKIga........................rigDTNVSII
BCAL06535.g20155.t1 IGIAPFVCQQMLNAILRYIRKFT-.............................---PFTW
BCAL06551.g20171.t1 ------------------------.............................-------
BCAL06566.g20179.t1 INAASEIFQKIVEQVLSGIDGV--.............................------L
BCAL06568.g20183.t1 -----------------------Cewgl....................yeylvMPMGFVV
BCAL06593.g20207.t1 GILSPYSFNFYVNDLIKSCVDANLga........................nidCTNLSII
BCAL06636.g20246.t1 INAAPEIFHRAI---ESQIIDG--.............................--LEGAR
BCAL06681.g20293.t1 GPLSPCLFAIYVDDLSCLLNGTMIgi........................kigIIIINNI
BCAL06736.g20372.t1 IVLGPLLFLISINDIVSYLDDF--.............................----IVK
BCAL06749.g20385.t1 ------------------------.............................-------
BCAL06751.g20389.t1 AICGPTIANIVVSKVERKWIII--.............................HRPLVYK
BCAL06755.g20393.t1 SVFGPLLFLIFINDLPLCILRA--.............................----FIE
BCAL06763.g20400.t1 GILSPFLFNFYVNDLIKDCTDCDLga........................kiyELNLSII
BCAL06764.g20401.t1 GKTSPKLFSIYTEKILRKISESEYrv........................rinKVKIDVI
BCAL06842.g20474.t1 GCLSALLFALFINDLGKKLKKL--.............................SPKLNFT
BCAL06866.g20499.t1 LCNAGATFQRIMELILNKLTNS--.............................------I
BCAL06931.g20560.t1 LRSSPAFFSMLIRQILGNLEF---.............................-----CQ
BCAL06939.g20570.t1 SVLGPLLFFIYINDMLEKVLSG--.............................-----CK
BCAL06992.g20614.t1 CKCGPTIANFYLYLLEKSWYNIR-.............................RDLVFYK
BCAL07035.g20659.t1 SPLGPLFANIFMSGFEKKHMVELK............................kLGISFWK
BCAL07063.g20682.t1 GCLSALLFALFINDLGKKLRKL--.............................SPKLNFE
BCAL07074.g20696.t1 SVLGPLLFLIFINDLPELLINK--.............................-----TK
BCAL07088.g20710.t1 SVLGPIF-----------------.............................-------
BCAL07094.g20713.t1 SVLGPLLFLIYINDLVSFLIDF--.............................----KIK
BCAL07185.g20792.t1 GPLSPLLFSIYLDELIDWLENVDIgv........................mfiDTIINCI
BCAL07227.g20832.t1 LKNAPVDFSRIMKEILGDLNHF--.............................-----VE
BCAL07269.g20882.t1 CKCGPNLDNLFLYFLEKNWLSL--.............................NSVLLYA
BCAL07272.g20884.t1 GVLSPYLFNFFIDNLITNCFEKNIga........................kidKTLVSII
BCAL07505.g21107.t1 ------------------------.............................-------
BCAL07536.g21134.t1 LCNAPATFQRLMNKILASILWK--.............................----RCI
BCAL07545.g21143.t1 SVLGPLLFLIYINDLVEFLSNF--.............................----KVK
BCAL07636.g21222.t1 LVLGPLLFIIYINDMLEIISNS--.............................-----CE
BCAL07743.g21301.t1 ------------------------.............................-------
BCAL07750.g21308.t1 ------------------------.............................-------
BCAL07770.g21329.t1 GRLSPFLFSIYIDELSGRLDKNEAgf........................ivgNIKINSI
BCAL07821.g21370.t1 FKNAPTDFSRIMKMIFGDLTFV--.............................------E
BCAL07872.g21416.t1 -----MLYILAIEDLLLRIKQNKNkgyn....................iygleAREIKAS
BCAL07900.g21430.t1 SVLCPLLFLIFINDLTELLINK--.............................-----TK
BCAL07957.g21471.t1 LTNAPASFQRAMNEVMEEAIKN--.............................---RFVV
BCAL08091.g21571.t1 ------------------------.............................-------
BCAL08170.g21630.t1 SILGPLFFIIFINDLPDYLVEI--.............................----LSK
BCAL08226.g21667.t1 LCNAPPTFQRLMDDLLKNLTWK--.............................----HCL
BCAL08305.g21731.t1 TKCGPALANIFVNFFEEKFLLLH-.............................-KPLYYK
BCAL08430.g21811.t1 ------------------------.............................-------
BCAL08462.g21839.t1 GVLSPFFYNSFFDDLIEECLNANIga........................qfkIINVSVI
BCAL08614.g21915.t1 GKVSPKLFSIFIEKIIEKISKSDLgi........................klnKIKMDIL
BCAL08646.g21939.t1 CALSMMLYIIAIEELMLKIKQNNNikgyk...................vygleEREIKLT
BCAL08763.g22014.t1 LTNAPATFQRAMNKVLKRFIIA--.............................---GFVV
BCAL08772.g22021.t1 GPLSPILFSIYIDKLGQMLNKLATgi........................kidTITINNI
BCAL08817.g22043.t1 IKSAPEIFHKIIRKALEGIANV--.............................---TNA-
BCAL08873.g22077.t1 LKNAPIDFSRTMNELFERLKFV--.............................------E
BCAL08949.g22114.t1 ------------------------.............................-------
BCAL08981.g22133.t1 ------------------------.............................-------
BCAL09006.g22151.t1 ------------------------.............................-------
BCAL09010.g22154.t1 LTNAPATFQRMVDKALKGLIGK--.............................----ICL
BCAL09045.g22176.t1 SCLSPTLFIIYFSEISKFILEP--.............................---IEHA
BCAL09135.g22223.t1 -----------MDDLLKNLTWV--.............................----ACL
BCAL09280.g22301.t1 SVLGPLLFVIFINYLPDTLKNH--.............................-----CL
BCAL09328.g22325.t1 IKTAPAWFQRSIEDAFKELKIR--.............................---KTVD
BCAL09335.g22328.t1 SKCGPSIANIYVYCYEKKWLYIY-.............................-RPFFYV
BCAL09469.g22400.t1 LTNAPATFQRAMNKVLKRFIIA--.............................---GFVV
BCAL09690.g22510.t1 LTNAPGTFQRTMNEIFKDLIEKN-.............................----IVL
BCAL09898.g22609.t1 GFLSPHLFNFFIDELIQACTSLKIgc........................rigSINTLII
BCAL09953.g22647.t1 SILGPLLFIIFINDLPAYLSEA--.............................----ISK
BCAL09961.g22654.t1 GAISPKLFAIYLEELITLVEDCHAgl........................kfgKQKIDVV
BCAL09964.g22657.t1 CALSMILYILVIEELMLRIKSNPNirgyk...................lyvlnEREIKCT
BCAL10068.g22693.t1 GAASPRLFSVYIEGLIERVEKLKVgi........................figGVKVDII
BCAL10189.g22754.t1 ------------------------.............................------L
BCAL10209.g22764.t1 ------------------------.............................-------
BCAL10316.g22807.t1 LKNAPADFSRIMHQVLGNLNFV--.............................------E
BCAL10445.g22856.t1 SVLGPLFFLIFINDLSFCMEV---.............................---IKCK
BCAL10493.g22880.t1 GPLSAKLFSVYAEDIIRELEERNIgt........................kihETYTGVT
BCAL10504.g22884.t1 LTNAPASFQRAMNEVMEEAIKN--.............................---GFVV
BCAL10559.g22899.t1 IKTAPAKFQKFMEKIFGKFIRM--.............................---KMLG
BCAL10641.g22927.t1 ------------------------.............................--SKEKT
BCAL10834.g22995.t1 STNAPATFQRMVGKALKGLIGK--.............................----ICL
BCAL10867.g23007.t1 GPLSPFLFSVYIEELGTTLDESEIgi........................tigNFTINNI
BCAL11246.g23130.t1 SLLGPLFANIFMSEFEKKHMVELK.............................-------
BCAL11590.g23214.t1 -PLGPLFANIFMSGFEKKHMVELK............................nLAIGFWK
BCAL12131.g23320.t1 ------------------------.............................-------
BCAL12319.g23358.t1 SVLGPLLFLVFINDLVKYLKNF--.............................----GVK
BCAL12613.g23414.t1 ------------------------.............................-------
BCAL12667.g23425.t1 IKTAPAWFQRVIEDAFKELINR--.............................---KLID
BCAL12736.g23440.t1 ------------------------.............................-------
                                                                                

AI1M_Yeast          RYADD..ILI..G..VLG.sK.............N............DCKMIKRDLNN..
Athena_Av           RYIDD..VFF..T..WNG.sK.............Q............--------NLT..
Athena_Hc           RYIDD..VFM..T..TN-.sL.............N............--------QLN..
Athena_Pr           RYIDD..VFM..T..SNM.fM.............G............--------QIN..
AthenaL2_Av         RYIDD..IFI..I..INW..P.............I............------RHLLK..
AthenaL3_Av         RYIDD..IFI..I..INW..P.............Q............------RHLHQ..
AthenaM_Av          RYIDD..LFI..M..SNI..H.............E............E---ILK----..
AthenaO_Av          RYIDD..IFI..A..ANT.tH.............E............--------LLE..
BEL_Drome           AYVDD..IPT..G..ANT..F.............E............ELMILKDELIA..
Cer1_Caeel          VYVDD..LLI..A..SKD..M.............E............QHLQDVKEALT..
Cercyon_Sm          RYVDD..TFL..I..VKK.dE.............L............E------HTYK..
COB3_Marpo          RYADD..ILM..A..VSG.sK.............A............LAREVMERVSR..
COI1_Podan          RYADD..WLI..G..VAG.sS.............E............TARAIKERIAA..
Copia_Drome         LYVDD..VVI..A..TGD..-.............-............-MTRMNNFKRY..
CRE1_Crifa          AYIDD..ITL..A..ASG..-.............A............EGARAAEAYAD..
CRE2_Crifa          AYLDD..VTL..I..GPH..-.............A............AVQDFLAEAGP..
CZAR_Tcruzi         AYLDD..VTV..A..APP..-.............G............MLGKVCEATSR..
DIRS1_Dictyo        AYLDD..LLI..V..GST..K.............E............ECLSNLKKTMD..
Doc_Drome           TFADD..TAI..L..SRS..Kcpi.......katA............LLSRHLTSVER..
dpol_DHBV           TYMDD..FLL..C..HPN..A.............R............HLNSISHAVCT..
dpol_HBV            SYMDD..VVL..G..AKS..V.............Q............HLESLYTAVTN..
DRE_Dictyo          QFADD..TAT..I..AYN..F.............M............DHFLMNEWIKK..
EC67_Ecoli          RYADD..ITI..S..TNK.nT.............F............PGVVLGKVLVK..
EC86_Ecoli          RYADD..LTL..S..AQS..M.............K............KVVKARDFLFS..
EC107_Ecoli         RYCDD..MTF..S..GHF..-.............-............NARQVKNKVCG..
GilM_Giain          AYADD..LVI..A..SEE..A.............I............PIDTVKSDAQS..
Gypsy_Drome         VYVDD..VII..F..SEN..E.............S............DHVRHIDTVLK..
Hebe1_Av            LFADD..TAL..W..ISG..Ntlt.......nlnT............RLQQSIDAFES..
Hebe2_Av            LFADD..TAL..W..TST.iS.............Ttg.......lklRLQQSIDAFES..
Hebe7_Av            LFADD..TAL..W..TSG..N.............-............TLTNLNTRLQQsi
Hebe8_Av            LFADD..TAL..W..TSG..N.............-............TLTNLNTRLQQsi
Hebe10_Av           LFADD..TAL..W..TSG..N.............Tltn......lntRLQQSIDAFES..
I_Drote             AYADD..FFL..I..INF..K.............Knt........niSLDNLLNDIGN..
Jockey_Drome        TYADD..TAV..L..TKS..K.............Sila......atsGLQEYLDAFQQ..
Juno1_Av            AYLDD..VII..Y..SPT..F.............D............QHLVHLDDILN..
Juno2_Av            AYIDD..III..Y..SRT..F.............L............EHVQHIEEVCS..
Juno3_Av            AYIDD..III..Y..SKS..M.............S............EHLHHLEQVLS..
Juno4_Av            AYLDD..VII..Y..SPT..F.............D............QHLVHLDDILN..
Juno4a_Av           VYLDD..VII..Y..SRS..L.............V............QHAQHLDAVLC..
Juno4b_Av           VYLDD..III..Y..SPS..F.............D............QHVEHLDRVFK..
Lian_Aedae          GFADE..YLA..L..IVG..Mcis.......tlfD............LMQSALQVVES..
LINE1_Human         LFADD..MIV..Y..LEN.pI.............V............SAQNLLKLISN..
LINE1_Wolf          LFADE..MIL..Y..IEN.pK.............V............STPRLLQ-LMQ..
LtrA_Lacla          RYADD..FII..S..VKG.sK.............E............DCQWIKEQLKL..
Mag_Av              AYLDD..ILI..T..GAN..D.............E............EHFQTLEMVLT..
Maui_Takru          CYADD..TQL..Y..LSM.kP.............Eete......klvKLQTCLKDIKS..
Mdg3_Drome          VYMDD..ILL..A..TEN.iN.............E............HLETLKEIFKR..
Micropia_Drome      LYMDD..IIV..Y..AAT..P.............E............ECMEKTEMVLK..
MX65_Myxxa          RYADD..LTF..S..GDD..V.............T............ALERVRALAAR..
Neptune_Fr          RYLDD..VWG..I..WTG.sE.............L............--------QFR..
NeSL_Caeel          AFADD..MAI..L..TDS..P.............D............QLQRELSKLDN..
orf2_Calot          RYADD..FVI..L..APN..K.............T............QIIVLKEIVKT..
Pao_Bmori           HYVDD..YLD..I..FKG..L.............K............DAVLVTTDFRR..
Pat_Panre           LYLDD..LLV..W..SET..Y.............E............GACEASAKVRA..
Penelope1_Av        RYVDD..IFC..L..FTI.sE.............I............KIKDFHSRINR..
Penelope1a_Av       RYVDD..IFC..I..FTI.pE.............K............KIHDFHSRINK..
Penelope2_Av        RYVDD..IFC..I..FKN..D.............Q............NINYMMNKINK..
Penelope2a_Av       RYVDD..TFI..I..LNG.kE.............Q............DAQELVDFANQ..
Penelope3_Av        RFVDD..TYA..I..IKK..D.............A............NADKIIDILNS..
Penelope3a_Av       RFVDD..TFI..I..AKK..D.............An.........ekKIQSILNSF--..
Penelope3b_Av       RFVDD..CFA..I..IKE..D.............S............DDKKLLNILNS..
Penelope5a_Av       RYVDD..TFV..L..LEP..T.............T............EVADVLRI---..
Penelope_Dv         KYVDD..LFA..I..TNK.iD.............-............---------VE..
pol_BAEVM           QYVDD..LLL..A..APT..K.............K............ACTQGTRHLLQ..
pol_CERV            VYVDD..ILV..F..SNT.gR.............K............EHYIHVLNILR..
pol_HTLV2           QYMDD..ILL..A..SPT..N.............E............ELQQLSQLTLQ..
Poseidon_Tn         RYVDD..TWV..K..IQT.kE.............-............---------VE..
pseudo_Shark        RYIDD..CIG..A..ASC.sH.............E............--------DLE..
R1_Dromr            AFADD..LML..F..AST..P.............K............GLQELLNTTVK..
R2_Drome            AFADD..LVL..F..AET..R.............M............GLQVLLDKTLD..
R4_Av               FYMDD..LKL..Y..GSS..S.............E............NLTKMVKKVES..
R9_4_Av             CFADD..LTL..I..SSS..R.............M............GMNKLLELTTE..
R9_Av               CFADD..LTL..I..SSS..R.............M............GMNKLLELTTK..
R9a_Av              CFADD..ICL..I..SGT..K.............I............GMGHMISETTK..
RTE1_Av             RFADD..IDL..I..DED..L.............S............SLQRQIELTRT..
RTE2_Av             LYADD..LVA..M..CEK..I.............S............DLEKFISCFEK..
RTE3_Av             RYADD..TVL..I..AST..E.............A............ELQKMINIVST..
RTE4_Av             DFADD..IAL..I..ESN..F.............D............RAQSQLITTAE..
RTE_BovB_Av         RYADD..TTI..L..AET..A.............D............DLQYLLRKVKE..
SART1_Bommo         CYADD..TLV..T..ARG..D.............Dyrs......asiLAAAAVATVVA..
SLACS_Trybg         AYLDD..VTV..A..APP..-.............E............ELKNVCAATAE..
Soliton1_Av         LYADD..FAL..L..VAP.sS.............SmsptemihdlkkQIEKVLTRLIN..
Soliton2_Av         IFADD..LSV..L..ITPsiT.............Kklkpm.idflevEGTRVCDKIAD..
Soliton3_Av         LFADD..LCV..L..IKA..PivrslspiidfieK............EGNRTCKEISE..
Soliton4_Av         VYADD..LCI..I..IRG..PitkklqntndylgK............EGTEICKKVME..
Soliton5_Av         -----..---..-..---..-.............-............-----------..
Soliton6_Av         LFADD..LAI..V..ITG.aL.............EkrfsvnirelekQAEVAMKILET..
Soliton6a_Av        LFADD..LAL..V..MFG.qL.............EdkfsvnirylekKAEEVMIILEK..
Soliton6b_Av        LFADD..LAL..L..LKG.sL.............EkklsqniieleeQAKIAMGILSS..
Soliton7_Av         FFADD..LAA..I..LAG..S.............I............-----------..
Soliton8_Av         FFADD..VVV..L..IAG..Q.............L............GMR--------..
Soliton9a_Av        FFADD..VAA..V..LAG..Qlgi.......rftD............-----------..
Soliton9b_Av        FFADD..VAA..I..LAG..Q.............-............-----------..
Ta11_Arath          LFADD..SLF..F..CKA.dP.............L............QGKEIIDILRL..
Tad1_Neuro          GFADD..TNV..V..AVA..R.............T............TLQAAWEVCSE..
TelKA1_Av           VYIDD..VVI..Y..SST..F.............E............QHIEDLKHVFE..
TelKA1a_Av          VYIDD..VVI..Y..SST..F.............E............QHLIDLENVFQ..
TelKA2_Av           VYIDD..VII..Y..SSN..F.............N............QHINDLTEVFD..
TelKA3a_Av          VYLDD..IIV..F..SAT..F.............E............QHQQDLQKVFT..
TelKA3b_Av          VYLDD..IIV..F..STT..F.............E............QHQQDLQKIFT..
TelKA4_Av           VYLDD..IIV..Y..SSS..F.............A............NHLSHLELILQ..
TERT1_Calb          RLVDD..FLL..V..TPD.sN.............I............Y-DQVHNILSG..
TERT_Giain          TFVDD..WLL..L..TTS.iA.............L............YIEYLNIMRDH..
TERT_Ratno          RFVDD..FLL..V..TPH..L.............D............QAKTFLSTLVH..
TERT_Schpo          RVVDD..FLF..I..TVN.kK.............D............A-KKFLNLSLR..
Tf2_Schpo           CYMDD..ILI..H..SKS..E.............S............EHVKHVKDVLQ..
Tnt1_Tobac          LYVDD..MLI..V..GKD..-.............-............-KGLIAK-LKG..
TRAS1_Bommo         AFADD..VVL..V..FDG..D.............Salq......ierQANTSLEHVQA..
TRS1_Trybr          FFADD..LTL..F..SRH..T.............E............RLQCGLNVVLQ..
Tx1_Av              AYADD..INT..L..VRN..R.............D............EERSTMDMFEL..
Ty3_Caeel           VYVDD..LLI..A..SKD..M.............E............QHLQDVKEALT..
Ty3_Yeast           VYLDD..ILI..F..SES..P.............E............EHWKHLDTVLE..
Vesta1a_Av          VYLDD..III..F..SKS..F.............A............DHLEHLERVLT..
Vesta1b_Av          VYLDD..IVV..F..STS..F.............E............EHLCHLEHVLN..
Vesta2_Av           VYIDD..IVV..F..SHS..F.............E............EHLDHIRQLLY..
Vesta3_Av           IYLDD..IIV..F..SRS..Y.............D............EHLVHIEKVLN..
Vesta4a_Av          VYLDD..IVL..Y..SRT..F.............D............EHLHHLHLAFS..
Vesta4b_Av          VYLDD..III..F..SRT..L.............F............EHLQHLDLVFT..
Vesta5_Av           VYLDD..ILI..Y..SDN..F.............D............QHLQHVNQVLA..
Vesta6a_Av          VYLDD..III..F..SDS..F.............E............QHVQHLQEIFQ..
Vesta6b_Av          VYLDD..IVI..F..SKN..I.............D............EHKQHVSDVLS..
Vesta6c_Av          IYLDD..IVV..F..SHS..L.............E............EHERHVNEVLS..
Vesta7_Av           VYIDD..ILI..F..SQS..F.............K............EHVHHLNEILL..
Vesta_Pr            VYLDD..IVV..F..SKT..Y.............D............DHLEHLRQVFA..
YM40_Marpo          RYADD..WVI..G..VTG..P.............K............AAVQIKEEVST..
Zepp_Chlvu          QHADD..TSV..H..ART..P.............G............MRSCWGPSVGL..
BCAL00006.g126.t1   LFADD..ISA..W..STS..N.............Ltsv......iklRLQRFLNSIYS..
BCAL00008.g185.t1   LYADD..LCI..W..YTG..T.............Skre......ikkILQKAINSILS..
BCAL00031.g583.t1   GYCDD..IVL..L..SPT..K.............Y............NLQILLKMCGV..
BCAL00037.g696.t1   AYADD..ILL..V..SST..K.............S............SLQKCLDLV-T..
BCAL00056.g974.t1   LYADD..NKI..F..RRL..D.............Nsl.......serELQFDLDRIVL..
BCAL00060.g1030.t1  VYIDD..SFI..F..TRC..Rlf.........giK............YHETVVFEVIE..
BCAL00085.g1371.t1  -----..---..-..---..-.............-............-----------..
BCAL00085.g1376.t1  LYADD..LSF..W..VAS..T.............Svky......inlKLQQNLEKIYE..
BCAL00094.g1462.t1  -----..---..-..---..-.............-............-----------..
BCAL00097.g1494.t1  -----..---..-..---..-.............-............-----------..
BCAL00122.g1772.t1  LFADD..TKL..A..SVL..D.............Dis.......knkILQDDLAAINK..
BCAL00128.g1838.t1  IYADD..MKV..I..TSV..N.............Dpt.......dilSLQSDIDTVSS..
BCAL00129.g1848.t1  NVSDD..IIV..Y..GRT..E.............E............EYMERLHKVLE..
BCAL00132.g1880.t1  RFIDD..VFF..V..SKY..L.............I............-----NDAFFQ..
BCAL00160.g2155.t1  AYADD..TKI..I..SVI..K.............Nfd.......livKLQDDLDKFSK..
BCAL00169.g2236.t1  LFADD..TTL..S..LKG..N.............-............NLTELLEKFNSsi
BCAL00169.g2237.t1  -YADD..LLI..M..TES..F.............K............KMEKVLKMFEN..
BCAL00184.g2378.t1  LFADD..ILI..L..ANS..E.............D............ELNKLLKIVKS..
BCAL00190.g2438.t1  GYCDD..IVL..L..SPT..K.............S............NLQILLNLCGE..
BCAL00192.g2459.t1  -----..---..-..---..-.............-............-----------..
BCAL00192.g2463.t1  IYLDD..III..H..SKT..A.............E............DHVEHIRIAAS..
BCAL00200.g2527.t1  AYADD..LSL..M..SPS..D.............A............NLQLMLDECSE..
BCAL00205.g2583.t1  ANADD..VLL..I..STT..K.............L............GLQKQLNILQE..
BCAL00209.g2607.t1  AYCDD..IIL..I..APS..F.............S............HCQILISECED..
BCAL00282.g3252.t1  SYCDD..IVL..L..SPT..R.............S............GLQSLLDKCSE..
BCAL00294.g3355.t1  RFIDD..IFL..I..SEN..E.............I............N----LNEFKQ..
BCAL00304.g3444.t1  -----..---..-..---..-.............-............-----------..
BCAL00316.g3538.t1  AYADD..VLL..V..SST..K.............E............GLQQQLNIVQD..
BCAL00342.g3743.t1  -----..---..-..---..-.............-............-----------..
BCAL00372.g3955.t1  MYADD..LLI..M..TES..I.............K............KMVKVLKMCEN..
BCAL00380.g4015.t1  -----..---..-..---..-.............-............-----------..
BCAL00383.g4047.t1  IYLDD..III..H..SKS..L.............D............EHVEHIFLVAK..
BCAL00397.g4155.t1  AYLDD..TIV..F..TNS..K.............Khg........ldYHVETVEEVVD..
BCAL00420.g4333.t1  -----..---..-..---..-.............-............-----------..
BCAL00445.g4512.t1  SYADD..LII..F..SNN..K.............A............GLQESLDIVSE..
BCAL00450.g4536.t1  LFADD..TKL..E..AIS..D.............Qds.......kqkSLSDDLNKINR..
BCAL00461.g4600.t1  VYLDD..III..H..SKS..L.............E............EHKEHIRLVAE..
BCAL00462.g4610.t1  AYADD..PLL..V..SST..K.............S............SLQKCLDLVTK..
BCAL00465.g4632.t1  GYCDD..TFK..S..IKS..I.............E............LMEDCTNR--G..
BCAL00470.g4657.t1  VYLDD..TII..F..WKP..S.............-............-----------..
BCAL00487.g4783.t1  AYADD..TKIrsI..IKN..F.............Ns.........ifELQSDKDRICK..
BCAL00495.g4822.t1  AYCDD..ILI..L..SPS..T.............T............YLNKLLDVCFE..
BCAL00525.g5013.t1  LYADD..NKI..-..---..-.............-............-----------..
BCAL00525.g5014.t1  -----..---..-..---..-.............-............-----------..
BCAL00561.g5262.t1  NFSDD..IIV..F..GST..K.............D............EHDRRLEKTSLnf
BCAL00567.g5291.t1  SYADD..LKL..I..GIM..S.............Kntl......gteSLQNDLNVLVD..
BCAL00577.g5344.t1  RFIDD..ILI..I..AKQ..K.............I............NLSN----LFE..
BCAL00577.g5348.t1  AYADD..IVV..F..SNT..K.............K............GLQELLNTIAD..
BCAL00580.g5367.t1  SCAAD..LKL..C..GKV..K.............Skle......rshELQKDLDVLYE..
BCAL00588.g5416.t1  -----..---..-..---..-.............-............-----------..
BCAL00601.g5488.t1  LYADD..LIL..I..CNN..V.............F............EMNRMLEITEN..
BCAL00615.g5571.t1  AYADD..IVG..Y..LND..K.............L............SIELFFQEFAE..
BCAL00620.g5594.t1  AYADD..VLL..I..RTT..K.............L............GLQKQLNILQE..
BCAL00636.g5696.t1  VYIDD..IFV..F..SDS..V.............N............YHFKALERTS-..
BCAL00652.g5804.t1  FFADD..TTL..S..LVD..T.............V............-FNQLLKRFN-..
BCAL00657.g5827.t1  FYADD..VLL..K..AKS..L.............D............EMNQLLEITNK..
BCAL00662.g5859.t1  VYADY..IVL..I..STT..K.............K............GLQEQIVITER..
BCAL00672.g5924.t1  VYFDD..MTI..H..SKT..A.............E............EHYEHIKFVLT..
BCAL00689.g6015.t1  VYLDD..IIN..Y..SKT..T.............Q............EHYVHVSTVFE..
BCAL00689.g6022.t1  LFADD..TTL..M..FSS..Nnfd.......plnD............NLKKGIERLNE..
BCAL00716.g6188.t1  AYCDD..ILI..L..SPS..E.............G............HCQILLKICED..
BCAL00732.g6277.t1  TYLDD..III..H..YKS..-.............-............-----------..
BCAL00733.g6280.t1  AYADD..IVL..K..STT..K.............K............GLQEQIDITER..
BCAL00754.g6396.t1  IYLDD..III..H..SKS..L.............N............ELVGHIFLVAK..
BCAL00754.g6397.t1  AYIDD..ILT..F..SKT..F.............E............EHIEHLESLLK..
BCAL00764.g6449.t1  IYLND..III..H..SKI..L.............E............EHKKH------..
BCAL00776.g6505.t1  LFADD..ISV..W..FSA..K.............Slkk......inrMLQKAINKINN..
BCAL00778.g6514.t1  KFADD..ILS..Y..LLG..K.............Ss.........sfLPQEIINGVNR..
BCAL00782.g6537.t1  VYMDD..ITI..H..SID..F.............I............SHCKHIKKVLK..
BCAL00782.g6538.t1  -----..---..-..---..-.............-............-----------..
BCAL00788.g6571.t1  SYADY..LKL..V..GSV..K.............Ssmn......gspELQHDLNILTE..
BCAL00794.g6605.t1  LFADD..ILI..L..ANS..E.............D............ELNELLKIVES..
BCAL00806.g6690.t1  VYADD..ILL..I..IET..R.............N............GLREQLNCVTE..
BCAL00823.g6778.t1  LFADD..TTI..L..LTE..N.............-............NIEKLI-----..
BCAL00826.g6796.t1  -----..---..-..---..-.............-............-----------..
BCAL00834.g6832.t1  LFADD..SKL..IgiIRN..S.............Kd.........rnEFQTNINKLLS..
BCAL00870.g7024.t1  AYAVD..ILL..L..SQT..R.............A............GLRDQLSFVAD..
BCAL00877.g7062.t1  -----..---..-..---..-.............-............-----------..
BCAL00901.g7178.t1  VFLND..ILI..H..SST..L.............V............EHLQHLNKVVE..
BCAL00915.g7246.t1  VYIDD..SFV..F..TIC..R.............Kyg........lqFHEEILLEIIE..
BCAL00915.g7249.t1  AFIED..ITI..H..SKT..F.............E............ENLEHIKIVLN..
BCAL00915.g7250.t1  -----..---..-..---..-.............-............-----------..
BCAL00924.g7305.t1  LYADD..IVL..I..ANN..S.............Q............ELNQLLKFTEE..
BCAL00933.g7364.t1  AYRDE..NLI..L..SQS..E.............G............HCQILLKICED..
BCAL00933.g7366.t1  AYADD..IVG..Y..LSD..K.............L............SIELFFQEFDE..
BCAL00935.g7373.t1  -----..---..-..---..-.............-............-----------..
BCAL00949.g7433.t1  AYADD..IVL..I..STT..K.............Q............GLQDQIMVIER..
BCAL00966.g7531.t1  -----..---..-..---..-.............-............-----------..
BCAL00966.g7532.t1  -----..---..-..---..-.............-............-----------..
BCAL00972.g7558.t1  FYADD..VLL..I..ANS..L.............D............EMNQLLEITNK..
BCAL00994.g7671.t1  LFADD..TKV..I..SLI.dN.............End........ssILQEDLNNLHE..
BCAL01014.g7752.t1  VYLDD..III..H..SKS..L.............E............EHKEHIRLVAE..
BCAL01016.g7760.t1  AYADD..VLL..I..SET..K.............Y............QLQQQLDIVTK..
BCAL01054.g7936.t1  -----..---..-..---..-.............-............-----------..
BCAL01082.g8079.t1  VFIDD..FLI..H..SPD..L.............K............THLENIVAVTE..
BCAL01084.g8095.t1  SFADD..LKM..-..---..-.............-............-----------..
BCAL01121.g8250.t1  MFADD..TFI..L..APN..Y.............L............ALKRMLKIIEE..
BCAL01123.g8264.t1  AYADG..ILL..L..SQT..R.............A............GLRDQLSF---..
BCAL01127.g8281.t1  -----..---..-..---..-.............-............-----------..
BCAL01145.g8370.t1  ASADD..TKI..I..SVI..R.............Nfl.......snlELQCDIDFICK..
BCAL01155.g8419.t1  LYADD..ILL..-..---..-.............-............-----------..
BCAL01182.g8530.t1  -----..---..-..---..-.............-............-----------..
BCAL01182.g8531.t1  -----..---..-..---..-.............-............-----------..
BCAL01217.g8684.t1  AYADG..TKI..I..SII..K.............Nfd.......livKLKDDLDKISK..
BCAL01224.g8717.t1  VYADD..ILL..L..SSV..N.............S............HLQELLNIFAE..
BCAL01230.g8738.t1  NFSDD..IIV..F..GAT..K.............E............EHNQRLEDVLK..
BCAL01286.g8979.t1  -----..---..-..---..-.............-............-----------..
BCAL01347.g9242.t1  VYFDD..MTI..H..SNT..N.............E............EHVEHLKFVLE..
BCAL01355.g9275.t1  AYCDD..IIL..L..APS..F.............N............HCQCLLSECAE..
BCAL01358.g9283.t1  IFADD..TTI..V..QSD..K.............-............NLESLMDRFNEsi
BCAL01376.g9364.t1  AYKDD..ILT..F..SKT..F.............E............DHLEHLEKLFI..
BCAL01393.g9442.t1  AYADD..TKI..I..AII..K.............Nfq.......snlKLQNDMDKICQ..
BCAL01394.g9447.t1  LFADDskIPA..I..IRN.tLd...........qD............KLQADLNELLK..
BCAL01401.g9474.t1  LFADD..TTI..I..NCA..-.............D............NIEDLLSHFSLai
BCAL01407.g9499.t1  AYCDD..IIL..I..APS..F.............S............HCRILISECED..
BCAL01422.g9561.t1  AYADD..IVV..F..SNT..K.............I............GLQEIMDSIAN..
BCAL01425.g9575.t1  RYVDD..IFA..T..VGC..R.............K............DAERILDFLNK..
BCAL01426.g9580.t1  -----..---..-..---..-.............-............-----------..
BCAL01442.g9641.t1  -----..---..-..---..-.............-............-----------..
BCAL01448.g9669.t1  LFADD..TTL..A..KSG..-.............E............KLEEILKDFD-..
BCAL01507.g9902.t1  -----..---..-..---..-.............-............-----------..
BCAL01521.g9949.t1  LYADD..LLL..I..TNN..I.............D............EMNRLLNITEE..
BCAL01613.g10292.t1 -----..---..-..---..-.............-............-----------..
BCAL01616.g10303.t1 AYIDD..ILT..F..SKN..F.............D............EHLIHLENLFK..
BCAL01631.g10355.t1 -----..---..-..---..-.............-............-----------..
BCAL01633.g10366.t1 -----..---..-..---..-.............-............-----------..
BCAL01636.g10372.t1 LFADD..TKV..I..GQI.vD.............I............AKSSALQKDQD..
BCAL01651.g10428.t1 VYLDD..VIV..F..AID..F.............E............THIERLDQVLT..
BCAL01659.g10454.t1 NFSDD..IIV..F..GSN..K.............E............EHDSRLEAVLK..
BCAL01668.g10486.t1 VFVDD..LLV..H..SPN..D.............E............SHIKNIKLVVD..
BCAL01684.g10548.t1 GHLDD..III..G..HSN..P.............K............ILRKILKKLLV..
BCAL01707.g10628.t1 -----..---..-..---..-.............-............-----------..
BCAL01726.g10695.t1 VYLDD..IIV..Y..SRT..V.............E............QHIEHLKLIFD..
BCAL01749.g10766.t1 AYADDskILS..I..IKN..F.............Ds.........iiKLQNDLDNVCK..
BCAL01773.g10861.t1 LFADD..LVV..F..FIY..N.............Kpvn......lqgIINNYLKELEP..
BCAL01776.g10877.t1 NMTDD..VLV..Y..GMN..D.............E............EHDRNLLLVLQ..
BCAL01785.g10908.t1 AYADD..IVG..Y..LND..K.............L............SIELFFQEFDE..
BCAL01792.g10941.t1 AYCDD..III..L..SPV..A.............R............HAQILLDKIGE..
BCAL01804.g10977.t1 GHIDD..III..G..HYD..T.............D............FLTSIINDVIR..
BCAL01814.g11015.t1 LFADD..LCA..W..ITA..N.............Skke......lekNLQKAIDNLVQ..
BCAL01818.g11027.t1 -----..---..-..---..-.............-............-----------..
BCAL01827.g11052.t1 LYADD..ILL..I..CEE..K.............D............KLNRAIKICEQ..
BCAL01840.g11104.t1 -----..---..-..---..-.............-............-----------..
BCAL01880.g11247.t1 RYVDD..IFA..T..LNH..-.............-............-----------..
BCAL01887.g11275.t1 SYADD..LKM..I..GVL.gK.............Del.......vsnKLQNDLNELFN..
BCAL01919.g11377.t1 VYIDD..TFI..F..TNT..Q.............Kfg........lkFHQDVVMEVIN..
BCAL01958.g11509.t1 SYADD..LKL..V..GSW..K.............Pprc......kspGIQNDLDIIIN..
BCAL01960.g11514.t1 -----..---..-..---..-.............-............-----------..
BCAL01960.g11517.t1 -----..---..-..---..-.............-............-----------..
BCAL01997.g11645.t1 VYLDD..III..F..SEN..V.............E............EHYEHIKKVFD..
BCAL02001.g11658.t1 AYADD..LTL..L..SHT..K.............R............GLQNMLNIVTE..
BCAL02004.g11666.t1 IFADD..TTI..L..KVS..N.............Elks.....yvisEFSCSIEKLVE..
BCAL02017.g11692.t1 --IDD..III..H..SKS..L.............E............EHKEHIRLVAE..
BCAL02023.g11715.t1 LVADD..TTL..I..SVE..R.............I............-LPSLLNEFKN..
BCAL02116.g12029.t1 --SDD..IMM..M..GKT..L.............E............EHNATVLAVFE..
BCAL02152.g12131.t1 -----..---..-..---..-.............-............-----------..
BCAL02162.g12161.t1 VYLDD..III..Y..SPT..L.............N............DHVLHVLEVID..
BCAL02182.g12220.t1 LFADD..SKL..I..NVI..R.............Nik.......drvDSQQNINKILN..
BCAL02186.g12240.t1 -----..---..-..---..-.............-............-----------..
BCAL02213.g12313.t1 FFADD..RTI..Y..FTGanF.............N............ECKILL-----..
BCAL02257.g12443.t1 GSCAD..IVL..L..SPT..K.............Y............YLQILLNMCGE..
BCAL02292.g12552.t1 -----..---..-..---..-.............-............-----------..
BCAL02302.g12588.t1 -----..---..-..---..-.............-............-----------..
BCAL02311.g12615.t1 VYLDD..TLI..F..SET..L.............E............EHYLHVRTVLE..
BCAL02371.g12818.t1 LFADD..LCI..W..TTC..K.............T............-LKQLEDNC--..
BCAL02373.g12821.t1 DFADD..IAL..L..ESD..R.............N............KAQEQLNSYSE..
BCAL02377.g12833.t1 VFIDD..ILI..H..SNN..L.............E............QHLQHVETVIN..
BCAL02380.g12843.t1 -----..---..-..---..-.............-............-----------..
BCAL02396.g12880.t1 AYADD..LLL..I..SPT..K.............K............GLQDMLDIISK..
BCAL02424.g12973.t1 VYLDD..IIV..Y..SRI..V.............S............EHNEHLKLIFY..
BCAL02454.g13064.t1 -----..---..-..---..-.............-............-----------..
BCAL02491.g13191.t1 AYADD..IVG..Y..LRD..K.............L............SIELFFHEFAE..
BCAL02493.g13198.t1 -----..---..-..---..-.............-............-----------..
BCAL02495.g13203.t1 GHIDD..III..G..HHD..P.............T............YLSNIVRTLIT..
BCAL02540.g13325.t1 AFIDD..ITI..H..SKT..F.............E............EHLEHIKIVLN..
BCAL02640.g13599.t1 -----..---..-..---..-.............-............-----------..
BCAL02645.g13612.t1 -----..---..-..---..F.............E............THLVRLEEVLK..
BCAL02657.g13646.t1 AYADD..LLL..I..SDT..K.............K............GMQELLKIVEE..
BCAL02678.g13691.t1 IYLDD..ITV..H..SKT..F.............D............EHLSHLEIVFK..
BCAL02681.g13699.t1 LFADD..TTI..Y..IID..Enld.......kisE............KFNIEMNYLLD..
BCAL02690.g13721.t1 -----..---..-..---..-.............-............-----------..
BCAL02704.g13757.t1 -----..---..-..---..-.............-............-----------..
BCAL02720.g13801.t1 LHADD..IIL..I..CNN..V.............F............EMNKMLEITEN..
BCAL02727.g13819.t1 MFADD..LTI..W..VTH..Krfr.......hikK............KLQIGINKINS..
BCAL02786.g13965.t1 LFADD..TTI..I..QTD..-.............S............NFQRLLTNFNQ..
BCAL02819.g14058.t1 AYCDD..IIL..L..SPL..S.............N............HLQHLLNKIHE..
BCAL02827.g14077.t1 AYAD-..---..-..---..-.............-............-----------..
BCAL02833.g14096.t1 VYFDD..ITI..H..SKT..F.............M............EHIEHILIVIS..
BCAL02844.g14124.t1 AYCND..IVL..I..SPS..Y.............G............QLVTLLKKFLE..
BCAL02862.g14170.t1 VFLDD..SFI..F..TNR..L.............Kyg........lkTPKDTVMDVIQ..
BCAL02876.g14202.t1 VYLDD..VIV..F..SKD..F.............E............DHIKHLS----..
BCAL02914.g14294.t1 NFLDD..ITV..H..SKT..F.............D............EHIEHLKIVFD..
BCAL02938.g14343.t1 -----..---..-..---..-.............-............-----------..
BCAL02940.g14348.t1 NMTDD..ILI..F..GND..G.............-............EHDQSLMKVLK..
BCAL02962.g14405.t1 AYADD..FLI..I..SSS..K.............Y............SLQKALDLVDK..
BCAL02983.g14463.t1 -----..---..-..---..-.............-............-----------..
BCAL03000.g14512.t1 AYIDD..ILT..H..SKT..F.............E............KHLEHLEKLFI..
BCAL03097.g14747.t1 VYFDD..III..F..SQN..G.............E............EHREH------..
BCAL03114.g14786.t1 -----..---..-..---..-.............-............-----------..
BCAL03128.g14816.t1 LFADD..TTL..I..QVG..N.............Dine......lieAFNKSIKKLLV..
BCAL03138.g14841.t1 TYADD..LKI..V..GVL.gK.............Nel.......vsnKLQNDLNELFN..
BCAL03151.g14868.t1 AYCDD..IVI..I..SPS..F.............G............QAVKLLEKCFD..
BCAL03184.g14944.t1 DFADD..IAI..F..SSK..Q.............E............HMHEKTNTIYC..
BCAL03206.g14995.t1 AYCDD..IAI..I..SPS..S.............-............-----------..
BCAL03261.g15121.t1 FYADD..VLL..I..ANS..F.............D............EMNQLLEITNK..
BCAL03267.g15134.t1 VFLDD..FLI..H..SKD.rK.............S............HYLNVLE-ACK..
BCAL03300.g15196.t1 VYLDD..III..Y..AKT..F.............S............DHLEALEEVFK..
BCAL03311.g15223.t1 AYADD..IVE..Y..LSD..K.............L............SIELFFQEFAE..
BCAL03313.g15228.t1 -----..---..-..---..-.............-............-----------..
BCAL03314.g15235.t1 VYLDD..III..F..SQN..G.............E............EHREHLKELFK..
BCAL03390.g15396.t1 DYAVD..IAL..L..ERS..L.............E............EAQKQLNETCR..
BCAL03391.g15398.t1 -----..---..-..---..-.............-............-----------..
BCAL03393.g15402.t1 LYADD..LSF..W..VAS..T.............Nvny......inlKLQQNLEKIYE..
BCAL03444.g15515.t1 -----..---..-..---..-.............-............-----------..
BCAL03487.g15609.t1 -----..---..-..---..-.............-............-----------..
BCAL03562.g15776.t1 RYVDD..IFA..T..LNI..K.............G............NAKNCLDFLNK..
BCAL03564.g15784.t1 -----..---..-..---..-.............-............-----------..
BCAL03571.g15806.t1 VFVDD..LLV..H..SSD.eA.............T............HLQNIML-VIE..
BCAL03574.g15813.t1 -----..---..-..---..-.............-............-----------..
BCAL03577.g15818.t1 VYIDD..ITI..H..SID..F.............I............SHCKHIKRTEL..
BCAL03577.g15821.t1 LFADD..TTI..I..QTE..A.............Niek......lllKFNYSVKKLVT..
BCAL03602.g15877.t1 VYLDN..LII..H..SKS..L.............E............EHKEHIRLVAE..
BCAL03610.g15891.t1 -----..---..-..---..-.............-............-----------..
BCAL03641.g15951.t1 LFADD..TTV..I..VAD..Eg...........yQ............NIFCLIKKVLQ..
BCAL03658.g15988.t1 LFADD..TTI..F..IKG..Dnlv.......evmE............KFQQSITKLLN..
BCAL03674.g16011.t1 -----..---..-..---..-.............-............-----------..
BCAL03682.g16034.t1 LFADD..TTI..Y..LEG..D.............Kled......fiiKFNQLLEQFFE..
BCAL03695.g16058.t1 VNIDD..IIV..Y..SET..I.............E............EHIEHIKQAFD..
BCAL03717.g16104.t1 QYRDD..GFG..I..WPH..G.............-............-----LDKLVL..
BCAL03770.g16214.t1 VYMDD..ITI..H..SMD..F.............I............SHCKNIKKVLK..
BCAL03829.g16323.t1 LFADD..LAS..W..TVA..K.............-............-----------..
BCAL03835.g16337.t1 -----..---..-..---..-.............-............-----------..
BCAL03917.g16503.t1 HYADD..ILL..L..SDE..V.............S............KRQRVIRICEE..
BCAL03917.g16504.t1 LYADD..IIL..L..ADD..-.............-............-----------..
BCAL03975.g16607.t1 -----..---..-..---..-.............-............-----------..
BCAL03987.g16630.t1 NAIDD..ILI..M..GKT..F.............V............DNFETVRQVLQ..
BCAL04017.g16684.t1 -----..---..-..---..-.............-............-----------..
BCAL04059.g16749.t1 VFLDD..FLV..L..SPH..I.............E............TDLKNIKVVTE..
BCAL04069.g16768.t1 -----..---..-..---..-.............-............-----------..
BCAL04070.g16770.t1 RFIDD..ILI..I..SP-..-.............-............-----------..
BCAL04087.g16802.t1 AYADD..ILL..V..SPT..K.............F............GLQELVDIVSN..
BCAL04103.g16826.t1 VYLDD..VIV..F..ASD..F.............K............THLERLDEVLR..
BCAL04109.g16835.t1 LFADD..TTI..L..ISE..F.............S............---CSINKLIE..
BCAL04149.g16909.t1 AYADD..LLL..I..SNT..K.............K............ALQEMLDIISE..
BCAL04167.g16938.t1 IYADD..LVI..W..VSG.aN.............-............-----------..
BCAL04168.g16940.t1 LFADD..TKV..I..S--..-.............-............-----------..
BCAL04191.g16975.t1 NFSDD..IIV..F..GSS..K.............E............EHDRRLNAVLD..
BCAL04230.g17043.t1 IFADD..TTL..S..LTN..Sglp.......ellK............ELNNSVKNITE..
BCAL04246.g17068.t1 AYEDD..VLL..V..SST..K.............N............SLQKFLDLVTK..
BCAL04301.g17169.t1 -----..---..-..---..-.............-............-----------..
BCAL04314.g17188.t1 AYADD..IGG..-..---..-.............-............-----------..
BCAL04319.g17196.t1 VYLDD..VIV..F..EEA..-.............-............-----------..
BCAL04326.g17211.t1 LFADD..TTI..V..KVG..N.............D............-LTNLIDDFITst
BCAL04329.g17216.t1 IYLED..ITV..H..SNT..F.............D............EHLSHLEIVFK..
BCAL04357.g17260.t1 ---DD..ILM..M..GKT..L.............E............EHNETVFLVFE..
BCAL04382.g17312.t1 VYLDD..III..Y..SPT..L.............N............DHVLHVLEVID..
BCAL04383.g17315.t1 -----..---..-..---..-.............-............-----------..
BCAL04414.g17371.t1 VYIDD..IVI..F..SDN..V.............E............EHLDHLKQVFD..
BCAL04509.g17528.t1 LFADD..IAV..W..TSS..N.............Lisv......inlRLQKFLDLIYR..
BCAL04516.g17543.t1 -----..---..-..---..-.............-............-----------..
BCAL04539.g17578.t1 AYADD..VLL..I..STT..K.............L............GMQKQLNILQE..
BCAL04540.g17582.t1 NAIDD..ILI..M..TVD..E.............S............ENYDVVNKVLQ..
BCAL04544.g17591.t1 LFADD..TTL..I..KSG..Nnls.......dliD............DFRNSIKQLIT..
BCAL04550.g17605.t1 AYADD..ILL..I..SQT..K.............A............GLREQLDYVSQ..
BCAL04550.g17606.t1 VYADD..I--..-..---..-.............-............-----------..
BCAL04582.g17657.t1 KFADD..ILS..Y..LLG..K.............Ss.........sfLTEEIINGVNR..
BCAL04605.g17695.t1 MFADD..TFI..L..APN..Y.............L............ALKRMLKIIEE..
BCAL04613.g17708.t1 VYIDD..III..F..SKS..K.............E............EHLEHLQIVFD..
BCAL04656.g17783.t1 LYADD..CKI..Y..CIF..N.............Eqnrd....csieQLQSDIDNLTQ..
BCAL04665.g17797.t1 -----..---..-..---..-.............-............-----------..
BCAL04676.g17816.t1 LFADD..TTL..I..KVG..N.............N............-LLDLIDDFKC..
BCAL04690.g17837.t1 VYLDD..VIV..Y..SKD..F.............K............SHMDRLELILS..
BCAL04746.g17927.t1 GHLDD..LII..G..MFS..I.............K............KLKALVKVLLS..
BCAL04772.g17968.t1 AYIDD..ILT..F..SKT..F.............E............EHLEHLESLLI..
BCAL04794.g18000.t1 NLTDD..VLV..H..GKT..D.............K............EHDDALMQVLR..
BCAL04833.g18055.t1 LFADD..TKV..I..SLI.dN.............End........ssILQEDLNNLHE..
BCAL04859.g18091.t1 VYIDD..IFV..F..SDT..I.............E............NHIKSLLKVLK..
BCAL04861.g18096.t1 VYIDD..III..F..SEN..E.............S............EHLEHIQIVLD..
BCAL04912.g18167.t1 -----..---..-..---..-.............-............-----------..
BCAL04925.g18191.t1 VYLDD..IIV..F..SRF..-.............-............-----------..
BCAL04941.g18220.t1 ---DD..IIV..Y..GSN..K.............A............EHDERLEAVLK..
BCAL05086.g18394.t1 -----..---..-..---..-.............-............-----------..
BCAL05128.g18457.t1 -----..---..-..---..-.............-............-----------..
BCAL05135.g18465.t1 AYIDD..ILT..F..SKN..F.............D............EHLIHLENL--..
BCAL05142.g18479.t1 ---DD..ILI..M..GKT..L.............N............DHNEALEKVLK..
BCAL05190.g18547.t1 -----..---..-..---..-.............-............-----------..
BCAL05239.g18613.t1 LYADD..ILI..L..SDE..V.............S............KIERAIRICEE..
BCAL05294.g18691.t1 -----..---..-..---..-.............-............-----------..
BCAL05333.g18757.t1 LFADD..TTI..L..KVG..N.............Elss......visEFSCSIKKLVE..
BCAL05424.g18871.t1 -----..---..-..---..-.............-............-----------..
BCAL05443.g18898.t1 VFLDD..ILI..H..SLT..L.............E............EHLMHVEKVLE..
BCAL05511.g18980.t1 NIMDD..ILV..Y..GKD..R.............L............DHDENLYSVLS..
BCAL05527.g18997.t1 VYIND..IIV..F..SDN..I.............K............NHLEALKRVFE..
BCAL05589.g19076.t1 AYADD..VLI..I..SSS..K.............Y............SLQKALDLVNK..
BCAL05613.g19100.t1 RYLDD..VMA..I..DNK..D.............-............-ISSILSAF--..
BCAL05641.g19142.t1 -----..---..-..---..-.............-............-----------..
BCAL05641.g19143.t1 -----..---..-..---..-.............-............-----------..
BCAL05649.g19154.t1 DFADD..IAL..L..END..R.............K............KAQEQIKCGVK..
BCAL05672.g19180.t1 LYADD..LSF..W..VAS..T.............Svny......inlKLQQNLEKIYE..
BCAL05774.g19311.t1 VFLDD..LLV..H..SAD..E.............E............THLENVKEIIR..
BCAL05782.g19325.t1 SYADD..LKM..M..GSW..K.............Spin......kseELQKDLDILME..
BCAL05783.g19326.t1 -YLDD..VIV..L..AND..F.............K............THMERLDEVLG..
BCAL05829.g19383.t1 SFIDD..ITV..H..SKT..F.............E............EHIEHIKIVLD..
BCAL05833.g19389.t1 LFADD..TTL..I..KVG..Nnlp.......dliD............DFKQSIKKLIS..
BCAL05834.g19391.t1 VYADD..ILL..I..SPV..D.............S............HLQILLDICGN..
BCAL05857.g19417.t1 -----..---..-..---..-.............-............-----------..
BCAL05871.g19427.t1 LFADD..TKF..G..EIL..D.............Eps.......khiLLQETLNKVSE..
BCAL05896.g19458.t1 AYADD..LLL..L..STT..K.............K............GLQELLNIVTS..
BCAL05896.g19459.t1 -----..---..-..---..-.............-............-----------..
BCAL05909.g19471.t1 NFSDD..IIV..Y..ATT..K.............A............EHDSILEQVLK..
BCAL05921.g19482.t1 -----..---..-..---..-.............-............-----------..
BCAL05982.g19548.t1 VYIDD..III..F..SKS..K.............E............ENLEHLQIVFD..
BCAL06016.g19587.t1 VYLDD..LII..Y..SRT..F.............N............ENLAHLNEILD..
BCAL06082.g19671.t1 TYADD..LSL..M..SPS..D.............A............HLQLMLDECSE..
BCAL06086.g19673.t1 LFADD..TTI..Y..VIG..A.............S............-LNEIIDMFKVei
BCAL06101.g19690.t1 LFADD..TTL..I..---..-.............-............-----------..
BCAL06116.g19708.t1 -----..---..-..---..-.............-............-----------..
BCAL06123.g19713.t1 -----..---..-..---..-.............-............-----------..
BCAL06204.g19796.t1 LFADD..SKL..I..SVI..Rnp........kdrE............EFQSNINKLLN..
BCAL06211.g19807.t1 LFADD..LCI..W..YSE..K.............Siek......iesNLQTAINKIIE..
BCAL06241.g19845.t1 LFADD..TTL..I..SID..N.............Dlp.......dllA----------..
BCAL06243.g19847.t1 LFADD..LTI..W..YTD..K.............Nlkk......iqnELQIAIEKIEK..
BCAL06246.g19851.t1 VYLDD..III..H..SKS..F.............E............EHKGHIRLVAE..
BCAL06247.g19852.t1 VYLDD..III..F..SGD..F.............E............EHSSL------..
BCAL06257.g19863.t1 SFIDN..ITV..H..SKT..F.............E............EHIEHIKIVLS..
BCAL06284.g19893.t1 NVSDD..LII..F..GKN..K.............E............EHDKRLFRVLG..
BCAL06308.g19918.t1 ----D..III..H..SKT..A.............E............DHAERIKIISQ..
BCAL06321.g19932.t1 VYIEV..SFI..F..TRC..Rlf.........giK............YHETVVFEVIE..
BCAL06340.g19953.t1 LYADD..IV-..-..---..-.............-............-----------..
BCAL06370.g19981.t1 -----..---..-..---..-.............-............-----------..
BCAL06375.g19988.t1 LFADD..SKL..MnvIRN.lKd...........rE............ELQENINKVIE..
BCAL06391.g20003.t1 NFSDD..IIV..F..GTT..K.............A............EHDARLEAVLK..
BCAL06494.g20110.t1 GYCDD..ILL..I..---..-.............-............-----------..
BCAL06535.g20155.t1 GHIDD..III..G..HYD..I.............D............FLTSIINDVIK..
BCAL06551.g20171.t1 -----..---..-..---..-.............-............-----------..
BCAL06566.g20179.t1 NFSDD..IIV..F..GSS..K.............T............EHDQRLNLVLK..
BCAL06568.g20183.t1 VFLDD..ILI..H..SET..L.............I............EHFKHIELVVN..
BCAL06593.g20207.t1 AYCDD..III..L..SPI..A.............F............HVQTLLSIITD..
BCAL06636.g20246.t1 NLLDD..ILV..Y..GVT..K.............A............EHNERLDKLFK..
BCAL06681.g20293.t1 FYADD..ILL..L..AND..H.............N............ELNILLKITEK..
BCAL06736.g20372.t1 LFVDD..TTI..L..QTD..-.............S............YIESLISNFNN..
BCAL06749.g20385.t1 -----..---..-..---..-.............-............-----------..
BCAL06751.g20389.t1 RFIDD..IFI..I..LLT..E.............L............D----KTDFQN..
BCAL06755.g20393.t1 LFADD..TTL..A..KSR..-.............K............KLEKILKDFDK..
BCAL06763.g20400.t1 AYCDD..NIV..L..SPI..T.............S............DAQFILDIINC..
BCAL06764.g20401.t1 AYADD..ILL..V..SSI..K.............R............GLQELLDKVNV..
BCAL06842.g20474.t1 LFADD..VSV..W..CSH..S.............Kinc......inkTLQKATMIIKK..
BCAL06866.g20499.t1 AYIDD..IFI..F..SKT..F.............E............EHLEHLESLLK..
BCAL06931.g20560.t1 VYIDD..LVI..F..SDN..V.............E............EHLDHLKQVFD..
BCAL06939.g20570.t1 AYADD..TKL..L..SAL..K.............-............-----------..
BCAL06992.g20614.t1 RFIDD..ILI..I..SPV..E.............I............DTKELNQQ---..
BCAL07035.g20659.t1 RYVDD..IFA..T..LNI..K.............D............NIKK-------..
BCAL07063.g20682.t1 LFADD..VSV..W..CSH..Srin.......sinK............ILQKATTIINN..
BCAL07074.g20696.t1 NYAED..TKI..L..DVI..K.............Nqn.......dclNLQKYIDTLSS..
BCAL07088.g20710.t1 -----..---..-..---..-.............-............-----------..
BCAL07094.g20713.t1 LFADD..TTL..I..KTG..N.............Dlne......virNFIESVNQLLT..
BCAL07185.g20792.t1 LFADD..ILV..L..ADS..E.............E............DLNKLLEIVEL..
BCAL07227.g20832.t1 SFIDY..ITV..H..SKT..F.............E............EHVEHIKIVLN..
BCAL07269.g20882.t1 SIIDD..LLI..I..SDF..K.............I............NLDKFIEVF--..
BCAL07272.g20884.t1 AYCDD..IIL..M..APS..F.............N............HCQCLLSECAE..
BCAL07505.g21107.t1 -----..---..-..---..-.............-............-----------..
BCAL07536.g21134.t1 VYLDD..IIV..Y..ART..F.............E............EHLESLEMVFQ..
BCAL07545.g21143.t1 LFADD..TTL..I..KSG..N.............D............-LSDLIDDFKK..
BCAL07636.g21222.t1 AYADD..TKI..L..SIV..F.............Ds.........iiKLQNYLDNVCK..
BCAL07743.g21301.t1 -----..---..-..---..-.............-............-----------..
BCAL07750.g21308.t1 -----..---..-..---..-.............-............-----------..
BCAL07770.g21329.t1 LYADD..LIL..I..CNN..I.............L............EMNRMLEITEN..
BCAL07821.g21370.t1 VYIDD..IIV..H..SID..F.............T............SHLEHIREVFR..
BCAL07872.g21416.t1 AYADD..IVG..Y..VSE..K.............L............SIQLFFQEF-D..
BCAL07900.g21430.t1 NYADD..TKI..L..AVI..K.............Kqn.......dclNLQKDIDTISS..
BCAL07957.g21471.t1 VFLDD..ILI..H..SFD..L.............S............KHLEHVRIVVE..
BCAL08091.g21571.t1 -----..---..-..---..-.............-............-----------..
BCAL08170.g21630.t1 LFADD..TAL..M..FRSysF.............D............SLNDTLKKVIE..
BCAL08226.g21667.t1 VYLDD..VIV..F..AND..F.............K............THMERLDEVLG..
BCAL08305.g21731.t1 RYIDD..IFI..I..TKC..D.............F............D----ISILSN..
BCAL08430.g21811.t1 -----..---..-..---..-.............-............-----------..
BCAL08462.g21839.t1 VYADD..LML..I..SPV..D.............T............-----------..
BCAL08614.g21915.t1 AYADD..LLL..I..SSN..K.............K............ELQEMLDIVTE..
BCAL08646.g21939.t1 AYADD..I--..-..---..-.............-............-----------..
BCAL08763.g22014.t1 VFLDD..ILI..H..SET..L.............I............DHFKHIELVVN..
BCAL08772.g22021.t1 FYADD..VLL..I..ANS..L.............D............KMNQLLEITNK..
BCAL08817.g22043.t1 --TDD..ILI..M..GKT..Q.............E............DHDITLNLVFS..
BCAL08873.g22077.t1 NFLDD..ITV..H..SKT..F.............D............EHIEHLKIVFD..
BCAL08949.g22114.t1 -----..---..-..---..-.............-............-----------..
BCAL08981.g22133.t1 -----..---..-..---..-.............-............-----------..
BCAL09006.g22151.t1 -----..---..-..---..-.............-............-----------..
BCAL09010.g22154.t1 VYLDD..IIV..Y..SRS..V.............S............EHIEHLKLIFD..
BCAL09045.g22176.t1 IYADD..LVI..W..TSA..Ackr.......eiqE............KLQIAINAIIA..
BCAL09135.g22223.t1 VYLDD..VIV..F..AKD..F.............E............THIERLDQVLT..
BCAL09280.g22301.t1 LYADD..CVI..D..PNN..Qcq.........svS............KLQEDIDCLIE..
BCAL09328.g22325.t1 VYIDD..SFV..F..TIC..R.............I............-----------..
BCAL09335.g22328.t1 RYIDD..IFV..V..FDN..L.............D............----ILETLRR..
BCAL09469.g22400.t1 VFLDD..ILI..H..SET..L.............I............EHFKHIELVVN..
BCAL09690.g22510.t1 VFLDD..LLV..Q..SAD..E.............E............THLKNVKEIIR..
BCAL09898.g22609.t1 GYCDN..IVL..L..SPK..K.............Y............NLQILLNMCGE..
BCAL09953.g22647.t1 LFADD..TTT..-..---..-.............-............-----------..
BCAL09961.g22654.t1 ANVDD..VLL..I..STT..K.............L............GLQKQLNILQE..
BCAL09964.g22657.t1 EYADD..IVG..Y..LAD..H.............L............SISLFFQEFDE..
BCAL10068.g22693.t1 VYADD..VLL..I..STS..L.............S............GLQKQLDVVHK..
BCAL10189.g22754.t1 NYSDD..IIV..F..GST..K.............E............EHDRRLEKVLQ..
BCAL10209.g22764.t1 -----..---..-..---..-.............-............-----------..
BCAL10316.g22807.t1 IYLDD..ITV..H..SKT..F.............D............EHLSHLEIVFK..
BCAL10445.g22856.t1 LFADD..TTI..Y..HEG..D.............D............-LDKLLNDFKNll
BCAL10493.g22880.t1 MYADD..ILL..L..SPN..I.............K............ELQDAINVCEN..
BCAL10504.g22884.t1 VFLDD..ILI..-..---..-.............-............-----------..
BCAL10559.g22899.t1 VFLDD..SFI..F..TNT.vK.............Y............GLKTHIDTVMD..
BCAL10641.g22927.t1 FYLDD..III..H..SKS..L.............E............EHKEHIRLNAE..
BCAL10834.g22995.t1 VYLDD..IIV..Y..SRS..V.............S............EHIEHLKLIFD..
BCAL10867.g23007.t1 LYADD..IIL..I..AND..E.............F............ELNILLKITEE..
BCAL11246.g23130.t1 -----..---..-..---..-.............-............-----------..
BCAL11590.g23214.t1 RYVDD..IFA..T..LNI..K.............G............NAKKCLDFLNK..
BCAL12131.g23320.t1 -----..---..-..---..-.............-............-----------..
BCAL12319.g23358.t1 LFADE..TTI..L..KVG..N.............-............ELESLVNDF--..
BCAL12613.g23414.t1 -----..---..-..---..-.............-............-----------..
BCAL12667.g23425.t1 VYIDD..SFI..F..TNT..Q.............Kfg........lkFHQDVVMEVIN..
BCAL12736.g23440.t1 -----..---..-..---..-.............-............-----------..
                                                                                

AI1M_Yeast          .....FLNS.LGLT...MNEE.KTLITa.....tETPARFLGYNI
Athena_Av           .....KLLDtANKF...HPNI.KLEYQi....skS--LPFLDILL
Athena_Hc           .....VLLNrIEKK...DENI.RITRSf....gsT--IEYLDVLV
Athena_Pr           .....QLLDqADQQ...DENI.RITRTi....gsK--IEFLDVSI
AthenaL2_Av         .....ETDR.WNTI...DSNI.KLSANi....slH--ADFLDLH-
AthenaL3_Av         .....QIDR.WNKF...DKNI.ILKANi....sn--QVNFLDLQI
AthenaM_Av          .....----.----...----.-----.......-----------
AthenaO_Av          .....GLVRhWNRI...DENI.KLTAD......iSQSVNFLDVSI
BEL_Drome           .....LLDK.-GKF...KLRK.WSSNSs....aaDSPVKVLGIQW
Cer1_Caeel          .....RIRK.SGMK...LRAS.KCHIA.......KKEVEYLGHKV
Cercyon_Sm          .....LINNvFNDI...KFTM.KQESNd.....k---LPFLDILI
COB3_Marpo          .....FLKDvLHLE...INPE.QTRLGh....vvEEKATFLGMRL
COI1_Podan          .....YLKDiLKLE...LSME.KTLITn....asEDKAYFLGTEI
Copia_Drome         .....LMEKfRMTD...LNEI.KHFIGi....emQEDKIYLSQSA
CRE1_Crifa          .....ALET.VGVV...TNAR.KSMVVl....pvVAEARILGAHF
CRE2_Crifa          .....QLSR.VGFD...INPA.KSHHLi.....aQGVVRILGAGF
CZAR_Tcruzi         .....AMRA.LGIE...TNED.KTEVLy.....iRPFARVLGAGV
DIRS1_Dictyo        .....LLVK.LGFK...LNLE.KSVLE......pTQSITFLGLQI
Doc_Drome           .....WLAD.WRIS...INVQ.KCKQV.......-----------
dpol_DHBV           .....FLQE.LGIR...INFD.KTTPS......pVTEIRFLGYQI
dpol_HBV            .....FLLS.LGIH...LNPN.KTKRW.......GYSLNFMGYVI
DRE_Dictyo          .....FCQA.TSAK...INQT.KCSCI.......KSNERYLGFDF
EC67_Ecoli          .....EIEN.SGFE...INDS.KTRLTy.....kTSRQEVTGLTV
EC86_Ecoli          .....IIPS.EGLV...INSK.KTCISg.....pRSQRKVTGLVI
EC107_Ecoli         .....LLAE.LGLS...LNKR.KGCLIa.....aCKRQQVTGIVV
GilM_Giain          .....ALSR.IGLT...VELS.KCSSTq.....a-GAISFMGTRV
Gypsy_Drome         .....CLID.ANMR...VSQE.KTRFF.......KESVEYLGFIV
Hebe1_Av            .....WCKS.WKLK...LQPT.KTELI.......-----------
Hebe2_Av            .....WCSS.WKLQ...LQPT.KTELI.......-----------
Hebe7_Av            dafesWCKS.WKLK...LQPT.KTEL-.......-----------
Hebe8_Av            dafesWCKS.WKLK...LQPT.KTEL-.......-----------
Hebe10_Av           .....WCKS.WKLN...LQPT.KTE--.......-----------
I_Drote             .....WGSY.SGAS...LSLS.KCQHL.......-----------
Jockey_Drome        .....WAEN.WNVR...INAE.KCANV.......-----------
Juno1_Av            .....RLHE.ANFR...LNVG.KCHIA.......QTSIDYLGHHI
Juno2_Av            .....LLHD.ANFK...LNIV.KCEIA.......RTEILFLGHII
Juno3_Av            .....LLHQ.ANFR...LNAT.KCEFV.......QKRIQFLGHM-
Juno4_Av            .....RLHE.ANFR...LNVG.KCHIA.......QTSIDYLGHHI
Juno4a_Av           .....ALQE.ANIK...LNAE.KCSIC.......KKELDYLGFRI
Juno4b_Av           .....ALHE.ANVK...LNAT.KCSVA.......RKQLDYLGFRI
Lian_Aedae          .....WCRQ.YGLS...VNPN.KTSIV.......-----------
LINE1_Human         .....FSKV.SGYK...INVQ.KSQAF.......SKRIKYLGIQL
LINE1_Wolf          .....HCGSvAGYI...INAQ.KSVAFl....ytN----------
LtrA_Lacla          .....FIHNkLKME...LSEE.KTLITh.....sSQPARFLGYDI
Mag_Av              .....RLSE.FNLR...CNPE.KCSFF.......VKEVSYLGFII
Maui_Takru          .....WMSS.NFLL...LNPG.KTEVM.......-----------
Mdg3_Drome          .....LVEN.-KLE...LRID.KCEFM.......QSSIKYLGFII
Micropia_Drome      .....RAAE.FGLK...IKWK.KCNFM.......QRRIHFLGHII
MX65_Myxxa          .....YVQE.EGFE...VNRE.KTRVQr.....rGGAQRVTGVTV
Neptune_Fr          .....EFVEtLNSH...DPSI.KLKTEi....nkH-SINFLDTTV
NeSL_Caeel          .....DCTP.LNLI...FKPA.KCASLl....deNTTYKYLGVQT
orf2_Calot          .....WLAE.MGLE...LNPN.KTRIVa....sqEVGFNFLGFNV
Pao_Bmori           .....KHER.KPTS...KTFW.IDSEIs....stINERRWLPTKH
Pat_Panre           .....LFGK.LGVV...LNNE.KSSVT......pQREVKWLGVVF
Penelope1_Av        .....WHEK.LNFT...LELE.SN---.......-----------
Penelope1a_Av       .....WHKN.LRFT...LEPE.SNNS-.......---IAFLD---
Penelope2_Av        .....WHNN.IKFT...VEKE.KHNQ-.......---IAFLDVL-
Penelope2a_Av       .....LHTK.LKFT...YETE.KDFE-.......---LPFLDVKV
Penelope3_Av        .....FDNS.IVFT...FEEE.KNNS-.......---LPFLDINI
Penelope3a_Av       .....----.----...----.-----.......-----------
Penelope3b_Av       .....FDVD.VQFT...VEPE.KENSL.......----AFLDIL-
Penelope5a_Av       .....----.LNNF...HPSI.KFTYEd....ekDDRLSFLDVQV
Penelope_Dv         .....NILKeLNSF...HKQI.KFTMEl....ekDGKLPFLDSIV
pol_BAEVM           .....ELGE.KGYR...ASAK.KAQIC.......QTKVTYLGYIL
pol_CERV            .....RCEK.LGII...LSKK.KAQLF.......KEKINFLGLEI
pol_HTLV2           .....ALTT.HGLP...ISQE.KTQQT.......PGQIRFLGQVI
Poseidon_Tn         .....KFTThLNQT...DNFV.KFTREd....vkGDSLAFLDCEI
pseudo_Shark        .....QFIHfTNTF...HPNL.KFTWTi....snT-SLSFLDLSV
R1_Dromr            .....FLSS.VGLT...LNAD.KCFTIs....ik-----------
R2_Drome            .....FLSI.VGLK...LNAD.KCFTVl....krTDEWKYLGINF
R4_Av               .....ISTA.INMK...MNTK.KCAVA.......-----------
R9_4_Av             .....FFKE.RGLN...VNPS.KCMSI.......-----------
R9_Av               .....FFKE.RGLN...VNPS.KCMSI.......-----------
R9a_Av              .....FLDE.RGLQ...VNAK.KCMSI.......-----------
RTE1_Av             .....AAEQ.SGLM...LNIN.KTKTM.......-----------
RTE2_Av             .....VTQQ.YGLT...MSIK.KTCVM.......-----------
RTE3_Av             .....ESTK.MGLS...LNVK.KSECMs....isKNKI-------
RTE4_Av             .....WASN.VGLQ...VNIK.KTQLLt....nq-----------
RTE_BovB_Av         .....ESAA.AGLK...LNMK.KTFVM......t-----------
SART1_Bommo         .....RIRK.LGLE...VALH.KSEA-.......-----------
SLACS_Trybg         .....AMEA.LGIV...NNAD.KTEVLr....ttQVMEHILGQPM
Soliton1_Av         .....YSAK.WKQP...INYS.KTYWT.......-----------
Soliton2_Av         .....YSKK.WKQP...INLA.KTVVQ.......-----------
Soliton3_Av         .....YSRK.WNQP...VNVQ.KTVM-.......-----------
Soliton4_Av         .....YAEK.WKQP...LNVR.KTV--.......-----------
Soliton5_Av         .....----.----...----.-----.......-----------
Soliton6_Av         .....YADN.NLLP...VNIN.KTKAM.......-----------
Soliton6a_Av        .....YSDN.IILP...VNIQ.KTK--.......-----------
Soliton6b_Av        .....FSKN.YLLP...VNVK.KTKAM.......-----------
Soliton7_Av         .....----.----...----.-----.......-----------
Soliton8_Av         .....----.----...----.-----.......-----------
Soliton9a_Av        .....----.----...----.-----.......-----------
Soliton9b_Av        .....----.----...----.-----.......-----------
Ta11_Arath          .....YGEA.SGQQ...LNPD.KSSVMs....irNTIKVSLGIHK
Tad1_Neuro          .....WAGA.RGME...FEAT.KTELMl....qpTESTRFLGVWL
TelKA1_Av           .....ALRS.ANLT...LKTS.KCHFC.......RRETKYLGHII
TelKA1a_Av          .....ALKA.ANLT...LKSS.KCQFC.......RREMRYLGHVI
TelKA2_Av           .....ALRN.AKLT...LKAS.KCHFC.......RNEIKYLGHII
TelKA3a_Av          .....ALTD.ANLA...LKAS.KCNFC.......LPEIKYLGHLV
TelKA3b_Av          .....ALSD.ANLT...LKAS.KCNFC.......LPEIKYLGHLV
TelKA4_Av           .....QIQQ.SGLT...LKID.KCHFC.......KTHLKYLGHIV
TERT1_Calb          .....KILEsYGAF...VNKD.KTVVVt....ttKTSIDFVGLEV
TERT_Giain          .....GAYFrLSCF...TKPH.KN---f....apIATLDCS-REP
TERT_Ratno          .....GVPE.YGCM...INLQ.KTVVNl....paHCLFPWCGLLL
TERT_Schpo          .....GFEK.HNFS...TSLE.KTVINn....esKKRMPFFGFSV
Tf2_Schpo           .....KLKN.ANLI...INQA.KCEFH.......QSQVKFIGYHI
Tnt1_Tobac          .....DLSK.----...SFDM.KDLG-.......-PAQQILGMKI
TRAS1_Bommo         .....WGVR.NKLK...FAPH.KTCAMt.....i-----------
TRS1_Trybr          .....WSKE.YFMS...VNVA.KTKGTi....gaDRTPKLLGVTF
Tx1_Av              .....YSQA.SGAK...VNSS.KTEILw.....i-----------
Ty3_Caeel           .....RIRK.SGMK...LRAS.KCHIA.......KKEVEYLGHKV
Ty3_Yeast           .....RLKN.ENLI...VKKK.KCKFA.......SEETEFLGYSI
Vesta1a_Av          .....ALQA.KNLV...LNPP.KCVFA.......VQEIDYLGHTV
Vesta1b_Av          .....ALQM.KNLI...LNPP.KCVFA.......ADEIDYLGHTI
Vesta2_Av           .....VLSK.YNFQ...LNPP.KCKFF.......HRKIDYLSHI-
Vesta3_Av           .....ALKL.HNLT...LNPA.KCELA.......KEQIEYLGHVV
Vesta4a_Av          .....TLAD.AKLV...LNVA.KCELA.......VEKVVVLGHTI
Vesta4b_Av          .....IFNI.NKLV...LSPT.KCEIA.......VTKVEFLGHIV
Vesta5_Av           .....ILNK.HKFQ...LNPP.KCEVF.......RTNIDYLGHTI
Vesta6a_Av          .....ILQD.HNFT...LNPK.KCSIA.......KQSIEFLSHTI
Vesta6b_Av          .....TLHN.ANFQ...VSPS.KCSIA.......VETIEFLSHI-
Vesta6c_Av          .....ILNN.AHFK...VSPS.KCTIA.......ARKIEFLGHVV
Vesta7_Av           .....VLAK.AKLQ...VNPH.KCSFA.......KSSIDYLGHTV
Vesta_Pr            .....ALQT.RNFV...LNPP.KCELL.......VSQINYLGHTI
YM40_Marpo          .....FLQEkLKLS...LQAE.KTRITn....lsRSEALFLGTLI
Zepp_Chlvu          .....HCAA.TGAR...LQRS.KSQALa....asSDGVKHLGIPL
BCAL00006.g126.t1   .....WMFK.WRLK...ISTI.KTLSC.......-----------
BCAL00008.g185.t1   .....FCKK.WGLT...INNQ.KTCYT.......-----------
BCAL00031.g583.t1   .....FGRL.WRIN...FNPT.KSDII.......-----------
BCAL00037.g696.t1   .....KFGD.FEIQ...FNPI.KTHYI.......-----------
BCAL00056.g974.t1   .....WSDI.WDVP...LNEK.KCKVF.......-----------
BCAL00060.g1030.t1  .....VLRN.RNFK...ISLE.KCKAA.......VEEVDLLGFII
BCAL00085.g1371.t1  .....----.----...----.-----.......-----------
BCAL00085.g1376.t1  .....WMCK.WRLK...VSYN.KTVSTl.....fNKE--------
BCAL00094.g1462.t1  .....----.----...----.-----.......-----------
BCAL00097.g1494.t1  .....----.----...----.-----.......-----------
BCAL00122.g1772.t1  .....WTMD.WLIM...LNED.KCKVL.......-----------
BCAL00128.g1838.t1  .....WAIT.WALD...LNVK.KCKVM......hI----------
BCAL00129.g1848.t1  .....RLEK.SGLT...ANPE.KCEFG.......KRSIEFFGVV-
BCAL00132.g1880.t1  .....DIYP.-HLK...LNIM.SSNV-.......---VNFLDL--
BCAL00160.g2155.t1  .....WSHE.WSAQ...LNAD.KCKVF.......-----------
BCAL00169.g2236.t1  m.hltKCRNfNRID...INWS.KTKIMf.....iS----------
BCAL00169.g2237.t1  .....FGMR.TGIK...FNPS.KTQIMr.....iN----------
BCAL00184.g2378.t1  .....FLLK.----...----.-----.......-----------
BCAL00190.g2438.t1  .....FGRL.WRIN...FNPT.KSVII.......SKSR-------
BCAL00192.g2459.t1  .....----.----...----.-----.......-----------
BCAL00192.g2463.t1  .....LLRN.ANLK...IKPS.KCTWF.......ARKTKILGHIV
BCAL00200.g2527.t1  .....YSKK.WKIK...LNPT.KSKIVn.....fS----------
BCAL00205.g2583.t1  .....YGVK.NEIK...YNP-.-----.......-----------
BCAL00209.g2607.t1  .....FANN.WKLE...FNAS.KSVAF.......-----------
BCAL00282.g3252.t1  .....YSKI.WRIN...FNPK.KS---.......-----------
BCAL00294.g3355.t1  .....QFDY.LKLK...----.---IL......nSDSVNFLDL--
BCAL00304.g3444.t1  .....----.----...----.-----.......-----------
BCAL00316.g3538.t1  .....YGLN.NEIK...YNPD.KTVFM.......-----------
BCAL00342.g3743.t1  .....----.----...----.-----.......-----------
BCAL00372.g3955.t1  .....FGIR.TGIK...FNPS.KTQIMri..ngsKKSLKLCG---
BCAL00380.g4015.t1  .....----.----...----.-----.......-----------
BCAL00383.g4047.t1  .....LLRN.APLK...IKPS.KCSWF.......AKKARILGHVV
BCAL00397.g4155.t1  .....TLKE.RNLK...ISYE.KSVAL.......VEEVELLGNT-
BCAL00420.g4333.t1  .....----.----...----.-----.......-----------
BCAL00445.g4512.t1  .....FGKS.FEVK...FNPD.KTVFMt.....fN----------
BCAL00450.g4536.t1  .....WIND.WLIK...LNEE.KCKVL.......-----------
BCAL00461.g4600.t1  .....ALRI.NGLK...LKPT.KCHWF.......AKKVKVLGFIV
BCAL00462.g4610.t1  .....FGED.FEIQ...FNLI.KTHYI.......-----------
BCAL00465.g4632.t1  .....LIDS.IMFI...LNEK.-----.......-----------
BCAL00470.g4657.t1  .....----.----...----.-----.......-----------
BCAL00487.g4783.t1  .....WCKY.WPAQ...LKVE.KCRVV.......-----------
BCAL00495.g4822.t1  .....FSLK.WKIE...FNPT.KSCY-.......-----------
BCAL00525.g5013.t1  .....----.----...----.-----.......-----------
BCAL00525.g5014.t1  .....----.----...----.-----.......-----------
BCAL00561.g5262.t1  ..fglKFSQ.KGIS...LDNR.KFEAL.......-----------
BCAL00567.g5291.t1  .....WCKE.WSTE...LNLS.KCKSMy....igK----------
BCAL00577.g5344.t1  .....CFLY.LKLN...IKND.KKV--.......----EFLDL--
BCAL00577.g5348.t1  .....FGRK.YEIK...FNPD.KTLYMi.....fN----------
BCAL00580.g5367.t1  .....WSRV.WSTE...LNLS.KCKVM.......-----------
BCAL00588.g5416.t1  .....----.----...----.-----.......-----------
BCAL00601.g5488.t1  .....YGKE.YEIK...FNPN.KTNYI.......-----------
BCAL00615.g5571.t1  .....WGKI.SGAK...INRE.KTVIV......dV----------
BCAL00620.g5594.t1  .....YAAK.NEIK...YNPQ.KTVYMv.....fNQK--------
BCAL00636.g5696.t1  .....----.----...----.-----.......-----------
BCAL00652.g5804.t1  .....----.----...----.-----.......-----------
BCAL00657.g5827.t1  .....YGQE.YEIK...FNPN.KRHFM.......-----------
BCAL00662.g5859.t1  .....YGYE.KETS...YNPS.KTTFM.......-----------
BCAL00672.g5924.t1  .....KLRE.HNLK...INAS.KGEWF.......KKSVKVLGHII
BCAL00689.g6015.t1  .....RIRL.AVLS...VNWE.KCEWF.......VTTIEYLGHII
BCAL00689.g6022.t1  .....WCKY.NQLY...IKWD.KTKIM......fITSMR------
BCAL00716.g6188.t1  .....FSKN.WKID...FNTN.KSAAL.......-----------
BCAL00732.g6277.t1  .....----.----...----.-----.......-----------
BCAL00733.g6280.t1  .....YGYE.IEIN...YNPS.KTTYMv.....fN----------
BCAL00754.g6396.t1  .....LLRN.AALR...IKPS.KCSWF.......AKKARILGYV-
BCAL00754.g6397.t1  .....KLKE.TYMK...VKTV.KCKKA.......-----------
BCAL00764.g6449.t1  .....----.IGLK...LKPT.KCHWF.......AKKVRVL----
BCAL00776.g6505.t1  .....FALK.WGLK...LNVN.KTKYM.......-----------
BCAL00778.g6514.t1  .....WCKD.NKMR...LNAK.KCKWI.......-----------
BCAL00782.g6537.t1  .....RLKK.ANLK...INPR.KCKWF.......AKQIRLLGHVV
BCAL00782.g6538.t1  .....----.----...----.-----.......-----------
BCAL00788.g6571.t1  .....WANL.WSTE...LNLA.KCKAM.......-----YLG---
BCAL00794.g6605.t1  .....YGVQ.NDIK...FNHD.KTQF-.......-----------
BCAL00806.g6690.t1  .....YGKE.NEIK...FNPN.KSVFMv....fnK----------
BCAL00823.g6778.t1  .....----.----...----.-----.......-----------
BCAL00826.g6796.t1  .....----.----...----.-----.......-----------
BCAL00834.g6832.t1  .....WTRK.WNMD...LNLN.KCKVM.......-----------
BCAL00870.g7024.t1  .....FGEK.NEIK...FNPQ.KSVYM.......-----ILGI--
BCAL00877.g7062.t1  .....----.----...----.-----.......-----------
BCAL00901.g7178.t1  .....KLCE.FGLK...IKLK.KCELV.......KEEVSFLGHVI
BCAL00915.g7246.t1  .....VLRL.RNFK...ISIE.KCIIA.......VEEIDLLGFTI
BCAL00915.g7249.t1  .....RLKK.EKLK...LNPD.KCVWC.......AKSVKILGHII
BCAL00915.g7250.t1  .....----.----...----.-----.......-----------
BCAL00924.g7305.t1  .....YGIK.HELK...FNPN.KTNYMi....mfS----------
BCAL00933.g7364.t1  .....FSKN.WKIN...FNKN.KSAALt.....fQ----------
BCAL00933.g7366.t1  .....WGEI.SGAR...INRE.KTVIVdvinqdhI----------
BCAL00935.g7373.t1  .....----.----...----.-----.......-----------
BCAL00949.g7433.t1  .....YGID.NEIT...YNPD.KTTLMv.....fN----------
BCAL00966.g7531.t1  .....----.----...----.-----.......-----------
BCAL00966.g7532.t1  .....----.----...----.-----.......-----------
BCAL00972.g7558.t1  .....YGQE.YEIK...FNPN.KTHFM.......-----------
BCAL00994.g7671.t1  .....WSKQ.WFMD...INED.KCVAM.......-----------
BCAL01014.g7752.t1  .....TLRI.NGLK...LKST.KCHWF.......AKKVEVLGFIV
BCAL01016.g7760.t1  .....FGID.FDIK...YNPE.KTTYI.......-----------
BCAL01054.g7936.t1  .....----.----...----.-----.......-----------
BCAL01082.g8079.t1  .....RLKS.SKIK...VKLN.K----.......-----------
BCAL01084.g8095.t1  .....----.----...----.-----.......-----------
BCAL01121.g8250.t1  .....YCKT.NEIK...INGK.KSNFV.......-----------
BCAL01123.g8264.t1  .....----.----...----.-----.......-----------
BCAL01127.g8281.t1  .....----.----...----.-----.......-----------
BCAL01145.g8370.t1  .....WCKD.WSTQ...LNI-.-----.......-----------
BCAL01155.g8419.t1  .....----.----...----.-----.......-----------
BCAL01182.g8530.t1  .....----.----...----.-----.......-----------
BCAL01182.g8531.t1  .....----.----...----.-----.......-----------
BCAL01217.g8684.t1  .....WFYE.WSAQ...LNAD.KCKVVh....fgN----------
BCAL01224.g8717.t1  .....FGNK.WKIK...FNTN.KSKII.......-----------
BCAL01230.g8738.t1  .....RLED.SGLT...VNET.KCEFG.......KRRLKFFGLE-
BCAL01286.g8979.t1  .....----.----...----.-----.......-----------
BCAL01347.g9242.t1  .....KLRQ.YNLK...INAS.KGEWF.......KKSVKVLGHII
BCAL01355.g9275.t1  .....FAKT.WKLE...FNAS.KSVGVs....lyKSKIT------
BCAL01358.g9283.t1  sklvnWCKF.NRID...INWN.KTKIMf.....vS----------
BCAL01376.g9364.t1  .....KLRD.AKIK...VKTS.KCKIA.......QNQTMFLGYKI
BCAL01393.g9442.t1  .....WSKN.CSTV...LNAE.KCKVLh....lgR----------
BCAL01394.g9447.t1  .....WSED.WNMD...FNKG.KCKVMh....idN----------
BCAL01401.g9474.t1  kklilWCDL.NRID...INWD.KTKVMf.....vT----------
BCAL01407.g9499.t1  .....FANN.WKLE...FNAS.KSVAVt....ffKSKVNF-----
BCAL01422.g9561.t1  .....FGQN.YEIK...FNPE.KTFFMa.....fNSK--------
BCAL01425.g9575.t1  .....QHPN.IKFT...IEYE.KDNQ-.......---LPFLDTI-
BCAL01426.g9580.t1  .....----.----...----.-----.......-----------
BCAL01442.g9641.t1  .....----.----...----.-----.......-----------
BCAL01448.g9669.t1  .....----.----...----.-----.......-----------
BCAL01507.g9902.t1  .....----.----...----.-----.......-----------
BCAL01521.g9949.t1  .....YGRE.----...----.-----.......-----------
BCAL01613.g10292.t1 .....----.----...----.-----.......-----------
BCAL01616.g10303.t1 .....KLKE.ANIK...VVTS.KCKIT.......SDETTFLGYKI
BCAL01631.g10355.t1 .....----.----...----.-----.......-----------
BCAL01633.g10366.t1 .....----.----...----.-----.......-----------
BCAL01636.g10372.t1 .....YLNE.W---...----.-----.......-----------
BCAL01651.g10428.t1 .....RFRS.-YLN...LKPS.KCKFA.......MEEVSYLGFKI
BCAL01659.g10454.t1 .....RLND.SGLT...VNEA.KCEFG.......KQSLKFFGLQ-
BCAL01668.g10486.t1 .....RLLH.YGIK...IKLS.KCVPL.......SEEIKFLGHVV
BCAL01684.g10548.t1 .....KLNK.VGWQ...VNYK.KSVLY......pSKSLEFLGAK-
BCAL01707.g10628.t1 .....----.----...----.-----.......-----------
BCAL01726.g10695.t1 .....RLRQ.AALK...FNRK.KCFFM.......KRQVIYLGHVV
BCAL01749.g10766.t1 .....WSKD.WSAE...LNLE.ICKIIh....vgN----------
BCAL01773.g10861.t1 .....WLLS.WKMC...ISPE.KSSYMif...trN----------
BCAL01776.g10877.t1 .....RLEE.HGIT...LNME.KCEFG.......KRELTFYGLR-
BCAL01785.g10908.t1 .....WGEI.SGAS...INRE.KTVIVnvnnsgqVEDFKV-----
BCAL01792.g10941.t1 .....YSA-.----...----.-----.......-----------
BCAL01804.g10977.t1 .....KLTK.VGWM...YNQV.KSVIV......pTTNLKFLGC--
BCAL01814.g11015.t1 .....ICKT.WGFT...INSE.KTNYT.......-----------
BCAL01818.g11027.t1 .....----.----...----.-----.......-----------
BCAL01827.g11052.t1 .....YGEK.NEIK...FNPE.KTQLI.......-----------
BCAL01840.g11104.t1 .....----.----...----.-----.......-----------
BCAL01880.g11247.t1 .....----.----...----.-----.......-----------
BCAL01887.g11275.t1 .....WSKK.WSTK...LNLL.KCKTMy.....iG----------
BCAL01919.g11377.t1 .....ILRQ.RNLK...ISLE.KFVPA.......AEEIELLGFII
BCAL01958.g11509.t1 .....WSKI.WSSD...FNLL.KCKSM.......-----------
BCAL01960.g11514.t1 .....----.----...----.-----.......-----------
BCAL01960.g11517.t1 .....----.----...----.-----.......-----------
BCAL01997.g11645.t1 .....IIRK.FNLK...IKTS.KCLFF.......ETSIEYLGHVV
BCAL02001.g11658.t1 .....FGKE.MEIK...FNPS.KTMYM.......-----------
BCAL02004.g11666.t1 .....WCKF.NRID...NNWN.KTSS-.......-----------
BCAL02017.g11692.t1 .....ALRK.NGLKasrLKPT.KCHWF.......AKKVKVLGFIV
BCAL02023.g11715.t1 .....SIS-.----...----.-----.......-----------
BCAL02116.g12029.t1 .....RLES.KGLT...VNID.KCVFC.......KTSITFFGLI-
BCAL02152.g12131.t1 .....----.----...----.-----.......-----------
BCAL02162.g12161.t1 .....ILKI.NLLK...EKLK.KCELL.......-----------
BCAL02182.g12220.t1 .....WTTE.WKLD...LNLV.KCKVM.......-----------
BCAL02186.g12240.t1 .....----.----...----.-----.......-----------
BCAL02213.g12313.t1 .....----.----...----.-----.......-----------
BCAL02257.g12443.t1 .....FGRL.WRIN...FNPN.KSVII.......-----------
BCAL02292.g12552.t1 .....----.----...----.-----.......-----------
BCAL02302.g12588.t1 .....----.----...----.-----.......-----------
BCAL02311.g12615.t1 .....RIRA.AKLK...IEWQ.KCYWF.......QTSIDYLGHEI
BCAL02371.g12818.t1 .....----.----...----.-----.......-----------
BCAL02373.g12821.t1 .....NAKK.VELL...INAE.KTVSMv....fnIQQRPYL----
BCAL02377.g12833.t1 .....ILKK.HGLQ...VKLK.KCEIM.......KQEVKFLGHVI
BCAL02380.g12843.t1 .....----.----...----.-----.......-----------
BCAL02396.g12880.t1 .....IGKE.LEIK...FNPN.KTVYVi.....fN----------
BCAL02424.g12973.t1 .....RLRK.AALK...FNRK.KCFFM.......KRQAIYLGHVV
BCAL02454.g13064.t1 .....----.----...----.-----.......-----------
BCAL02491.g13191.t1 .....WGEI.SGAR...INRE.KTGIVdvnnpdpIEDFKVLGV--
BCAL02493.g13198.t1 .....----.----...----.-----.......-----------
BCAL02495.g13203.t1 .....KMNK.VGWM...YNEI.KSVIV......pTINLKFLGC--
BCAL02540.g13325.t1 .....RLKK.AKLK...LNPD.KCVWC......aKSNI-------
BCAL02640.g13599.t1 .....----.----...----.-----.......-----------
BCAL02645.g13612.t1 .....RFVA.ANLK...LKPG.KCTML.......METVNYLGYH-
BCAL02657.g13646.t1 .....YGCD.FEMK...FNPE.KTTFL.......-----------
BCAL02678.g13691.t1 .....KLRE.ENLK...INAE.KCTWC.......AQSLKILGHIV
BCAL02681.g13699.t1 .....WCSF.NKMD...INWS.KAFYMi.....fT----------
BCAL02690.g13721.t1 .....----.----...----.-----.......-----------
BCAL02704.g13757.t1 .....----.----...----.-----.......-----------
BCAL02720.g13801.t1 .....YGKK.YEIK...FNPN.KTNYI.......-----------
BCAL02727.g13819.t1 .....FFKK.IGLK...INEK.KCQQ-.......-----------
BCAL02786.g13965.t1 .....T---.----...----.-----.......-----------
BCAL02819.g14058.t1 .....YSI-.----...----.-----.......-----------
BCAL02827.g14077.t1 .....----.----...----.-----.......-----------
BCAL02833.g14096.t1 .....RLKK.SKLK...INPK.KCVWC.......AKEIKVIGHII
BCAL02844.g14124.t1 .....YSKE.WKID...FNPK.KSVCL.......-----------
BCAL02862.g14170.t1 .....TLKQ.NSLK...ISME.KSVPL.......AYEIELLG---
BCAL02876.g14202.t1 .....----.----...----.-----.......-----------
BCAL02914.g14294.t1 .....ILRK.AKLK...LNPD.KCVWC.......ARSVKLLGHII
BCAL02938.g14343.t1 .....----.----...----.-----.......-----------
BCAL02940.g14348.t1 .....RLEE.RGIT...LNVD.KCEFN.......KRELTFFGLR-
BCAL02962.g14405.t1 .....FRED.FEIL...FNPL.KTFYI.......-----------
BCAL02983.g14463.t1 .....----.----...----.-----.......-----------
BCAL03000.g14512.t1 .....RLLE.SKIK...IKTS.KCEIA.......SENTMFLGYKI
BCAL03097.g14747.t1 .....----.----...----.-----.......-----------
BCAL03114.g14786.t1 .....----.----...----.-----.......-----------
BCAL03128.g14816.t1 .....WCHY.NRID...INWS.KTKIMf....vsN----------
BCAL03138.g14841.t1 .....WSKK.WSTE...LNLL.KCKTMy....igR----------
BCAL03151.g14868.t1 .....YLKE.WKID...FNPK.KSVCLs.....lSSS--------
BCAL03184.g14944.t1 .....AGLK.IGLK...INEK.KTVLM......kI----------
BCAL03206.g14995.t1 .....----.----...----.-----.......-----------
BCAL03261.g15121.t1 .....YGQE.YEIK...FNPN.KTHFM.......-----------
BCAL03267.g15134.t1 .....ILKE.FCIK...IKLG.KCVPL.......AREIKFLGHVI
BCAL03300.g15196.t1 .....RLSR.AGLK...IKLS.KYHFI.......TNTVRYLGFLI
BCAL03311.g15223.t1 .....WGEI.SGAK...INGE.KTVIV.......-----------
BCAL03313.g15228.t1 .....----.----...----.-----.......-----------
BCAL03314.g15235.t1 .....IVRK.NNLK...LNGE.KCNWL.......QKSIKILGQL-
BCAL03390.g15396.t1 .....NAKE.VGLE...INVT.KTKVM......vI----------
BCAL03391.g15398.t1 .....----.----...----.-----.......-----------
BCAL03393.g15402.t1 .....WMCK.WRLK...VSSN.KTG--.......-----------
BCAL03444.g15515.t1 .....----.----...----.-----.......-----------
BCAL03487.g15609.t1 .....----.----...----.-----.......-----------
BCAL03562.g15776.t1 .....QHPN.IKFT...IEHE.-----.......-----------
BCAL03564.g15784.t1 .....----.----...----.-----.......-----------
BCAL03571.g15806.t1 .....RFAR.NGFK...IKLN.KCVPL.......AEEIKFLGHVV
BCAL03574.g15813.t1 .....----.----...----.-----.......-----------
BCAL03577.g15818.t1 .....HGAK.----...----.-----.......-----------
BCAL03577.g15821.t1 .....WCKY.NRID...VNWS.KTKIM......fISN--------
BCAL03602.g15877.t1 .....ALRI.NGLK...FKPP.KCHWF.......AKKVKVLGFIV
BCAL03610.g15891.t1 .....----.----...----.-----.......-----------
BCAL03641.g15951.t1 .....NLDE.----...----.-----.......-----------
BCAL03658.g15988.t1 .....WCSL.YRIY...INWE.KTKVMf....tsN----------
BCAL03674.g16011.t1 .....----.----...----.-----.......-----------
BCAL03682.g16034.t1 .....WCNK.NRLD...IYWD.KTFCMi....ltN----------
BCAL03695.g16058.t1 .....VIRK.HNLK...IKIK.KCTFF.......QASNEFL----
BCAL03717.g16104.t1 .....FVET.LNLF...HPTL.KFTLT......hGRELNYLDLNI
BCAL03770.g16214.t1 .....RLKK.ANLK...INPR.KCKWF.......AKQIRLL----
BCAL03829.g16323.t1 .....----.----...----.-----.......-----------
BCAL03835.g16337.t1 .....----.----...----.-----.......-----------
BCAL03917.g16503.t1 .....FGKQ.NEIK...FNPE.KTQLV.......-----------
BCAL03917.g16504.t1 .....----.----...----.-----.......-----------
BCAL03975.g16607.t1 .....----.----...----.-----.......-----------
BCAL03987.g16630.t1 .....RLAE.TGLT...LNEK.KCQFG.......LTEVTFFGVK-
BCAL04017.g16684.t1 .....----.----...----.-----.......-----------
BCAL04059.g16749.t1 .....RLMK.HGIK...VKLN.KCVQL.......ALEVKFLGRV-
BCAL04069.g16768.t1 .....----.----...----.-----.......-----------
BCAL04070.g16770.t1 .....----.----...----.-----.......-----------
BCAL04087.g16802.t1 .....IGKE.LEIK...FNPE.KTIY-.......-----------
BCAL04103.g16826.t1 .....RFAA.ANLK...LRPS.KCKFV.......MDELQ------
BCAL04109.g16835.t1 .....WCKF.NRID...INWN.KTKIMf.....lT----------
BCAL04149.g16909.t1 .....VGKE.LEIK...FNPN.KTVYT.......-----------
BCAL04167.g16938.t1 .....----.----...----.-----.......-----------
BCAL04168.g16940.t1 .....----.----...----.-----.......-----------
BCAL04191.g16975.t1 .....RLER.SGLT...VNES.KCEFS.......IQDLKFFGLR-
BCAL04230.g17043.t1 .....WCSF.NRID...INWS.K----.......-----------
BCAL04246.g17068.t1 .....FGED.FEIQ...FNPI.KKTL-.......-----------
BCAL04301.g17169.t1 .....----.----...----.-----.......-----------
BCAL04314.g17188.t1 .....----.----...----.-----.......-----------
BCAL04319.g17196.t1 .....----.-NLK...LKPS.KCKFA.......MEEVSYLGFKI
BCAL04326.g17211.t1 eklniWCKF.NRID...INWS.KTKVMf.....iK----------
BCAL04329.g17216.t1 .....KRRE.ENLK...INAE.KCTWC.......AQSLKVLGHIV
BCAL04357.g17260.t1 .....RLES.KGLT...VNIH.KCVFC.......KTSITFFGLI-
BCAL04382.g17312.t1 .....ILKV.NRLK...VKLK.KCEFA.......KTKITFLRH--
BCAL04383.g17315.t1 .....----.----...----.-----.......-----------
BCAL04414.g17371.t1 .....KLRE.YNLK...LNPE.KCNWM.......KESIKILGHII
BCAL04509.g17528.t1 .....WMYK.LRLN...ISTL.KTVCC.......-----------
BCAL04516.g17543.t1 .....----.----...----.-----.......-----------
BCAL04539.g17578.t1 .....FGAK.NEIK...YNPQ.KTVYMv.....fNQ---------
BCAL04540.g17582.t1 .....ILLE.HGLT...VNPK.KCIFG.......AKEITFFGLR-
BCAL04544.g17591.t1 .....WCKF.NRID...INWS.KTKLMf.....iS----------
BCAL04550.g17605.t1 .....YGLE.NDIK...FN--.-----.......-----------
BCAL04550.g17606.t1 .....----.----...----.-----.......-----------
BCAL04582.g17657.t1 .....WCKD.NKMR...LNPI.KCKVI.......-----------
BCAL04605.g17695.t1 .....YCKT.NEIK...INGE.KSNFV.......-----------
BCAL04613.g17708.t1 .....ILRK.NKLK...IHPE.ICVWM.......QFTVKILGHI-
BCAL04656.g17783.t1 .....WCNE.WSMD...LNID.KCEVI.......-----------
BCAL04665.g17797.t1 .....----.----...----.-----.......-----------
BCAL04676.g17816.t1 .....SIKK.----...----.-----.......-----------
BCAL04690.g17837.t1 .....KFEK.AGLK...LKPS.KCCFV.......MNQVNYLGYVI
BCAL04746.g17927.t1 .....KLAK.AGWT...VNME.KSVLT......pSSRLVFLGA--
BCAL04772.g17968.t1 .....RLKE.ANMK...SKRKeKTVKCk....iaRKTTMFLGYKI
BCAL04794.g18000.t1 .....RLED.EGIT...LNGE.KCEFD.......VRQLTFFGLS-
BCAL04833.g18055.t1 .....WSKQ.WLVD...FKEE.KCVSM.......-----------
BCAL04859.g18091.t1 .....RLKR.ANLK...VNYK.KCKFF.......QKQIKVLGHIV
BCAL04861.g18096.t1 .....KLTA.NNFL...KNAD.KCVWM.......QKSIKILGHII
BCAL04912.g18167.t1 .....----.----...----.-----.......-----------
BCAL04925.g18191.t1 .....----.----...----.-----.......-----------
BCAL04941.g18220.t1 .....RLNE.SGLT...LNES.KCEFC.......KQSLTFFGMQ-
BCAL05086.g18394.t1 .....----.----...----.-----.......-----------
BCAL05128.g18457.t1 .....----.----...----.-----.......-----------
BCAL05135.g18465.t1 .....----.----...----.-----.......-----------
BCAL05142.g18479.t1 .....RLDE.KGLT...VKLE.KCEFR.......KSSIIYFGLEI
BCAL05190.g18547.t1 .....----.----...----.-----.......-----------
BCAL05239.g18613.t1 .....FGKQ.NEIK...FNPE.KTRLI.......-----------
BCAL05294.g18691.t1 .....----.----...----.-----.......-----------
BCAL05333.g18757.t1 .....WCKF.NRID...INWN.KTKIMf.....lT----------
BCAL05424.g18871.t1 .....----.----...----.-----.......-----------
BCAL05443.g18898.t1 .....KLKA.YNFK...LKPK.KCDLV.......KEEVKFLGHII
BCAL05511.g18980.t1 .....RLES.SGMT...VNSE.KCYFG.......VDEVEFFGLT-
BCAL05527.g18997.t1 .....RLKK.ANLE...ISFK.KCNFF.......KDTIKVLGHII
BCAL05589.g19076.t1 .....FGED.FEIL...FNPL.QTFY-.......-----------
BCAL05613.g19100.t1 .....----.----...----.-----.......-----------
BCAL05641.g19142.t1 .....----.----...----.-----.......-----------
BCAL05641.g19143.t1 .....----.----...----.-----.......-----------
BCAL05649.g19154.t1 .....QS--.----...----.-----.......-----------
BCAL05672.g19180.t1 .....WMCK.WRLK...VSSN.KTFL-.......-----------
BCAL05774.g19311.t1 .....RLEN.YRLK...IKLM.KCIAL.......ASEIKFLGHVV
BCAL05782.g19325.t1 .....WSKM.WSAY...LNFS.KCKSM......sIGHQN------
BCAL05783.g19326.t1 .....RFAA.ANLK...LRPS.KCKFL.......MDEVGYLGFKI
BCAL05829.g19383.t1 .....RLRK.AKLK...LNSE.KCVWC.......ARSVKILGHKV
BCAL05833.g19389.t1 .....WCKF.NHID...INWS.KTRLMf.....iS----------
BCAL05834.g19391.t1 .....FGTK.WRLK...FNPF.KTHII.......-----------
BCAL05857.g19417.t1 .....----.----...----.-----.......-----------
BCAL05871.g19427.t1 .....WTRL.WVIA...LNED.KCKVL.......-----------
BCAL05896.g19458.t1 .....FGSK.NEVK...FNPD.KTIYL.......-----------
BCAL05896.g19459.t1 .....----.----...----.-----.......-----------
BCAL05909.g19471.t1 .....RLNE.SGLT...VNES.KCEFG.......KQSLNF-----
BCAL05921.g19482.t1 .....----.----...----.-----.......-----------
BCAL05982.g19548.t1 .....ILRK.NKLK...IHPE.-----.......-----------
BCAL06016.g19587.t1 .....RLIA.AGLK...LKPG.KCQFA.......SNRVSYLGFVV
BCAL06082.g19671.t1 .....YSKK.WKIK...FNPT.KSKIVn.....fS----------
BCAL06086.g19673.t1 lnlldWCNH.NRMD...INWT.KTFFM.......-----------
BCAL06101.g19690.t1 .....----.----...----.-----.......-----------
BCAL06116.g19708.t1 .....----.----...----.-----.......-----------
BCAL06123.g19713.t1 .....----.----...----.-----.......-----------
BCAL06204.g19796.t1 .....WTIE.WKMD...LNLG.KCKVMh....lgN----------
BCAL06211.g19807.t1 .....FCTF.WGFK...VNHS.KTCYT.......-----------
BCAL06241.g19845.t1 .....----.----...----.-----.......-----------
BCAL06243.g19847.t1 .....YCLF.WGLK...LNCS.KTVYT.......-----------
BCAL06246.g19851.t1 .....ALRI.NGLK...LKHT.KCHW-.......-----------
BCAL06247.g19852.t1 .....----.----...----.-----.......-----------
BCAL06257.g19863.t1 .....CLSE.AKLK...LNPE.KCVWF.......ARSVNILGHIV
BCAL06284.g19893.t1 .....VLEA.KGLT...VNVE.KCQFF.......KREIEFFGMI-
BCAL06308.g19918.t1 .....LLRE.ANLK...IKPS.KCKWF.......SRKAHILGFIV
BCAL06321.g19932.t1 .....VLRN.RNFK...ISLE.KCKAA.......VEEVDLLGFII
BCAL06340.g19953.t1 .....----.----...----.-----.......-----------
BCAL06370.g19981.t1 .....----.----...----.-----.......-----------
BCAL06375.g19988.t1 .....WTKR.WKMD...LNLS.KCKIM......hI----------
BCAL06391.g20003.t1 .....RLNE.SGLT...VNEP.KYQG-.......-----------
BCAL06494.g20110.t1 .....----.----...----.-----.......-----------
BCAL06535.g20155.t1 .....KLTK.VGWM...YNQA.KSVIT......pTTNLKFLGC--
BCAL06551.g20171.t1 .....----.----...----.-----.......-----------
BCAL06566.g20179.t1 .....RLDE.SGLT...VNES.KCEF-.......----DFFGLQ-
BCAL06568.g20183.t1 .....ELKK.HRLS...VKLK.KCEVA.......KQEVVFLGHV-
BCAL06593.g20207.t1 .....YSKK.WIIE...FNPS.KSGYM.......-----------
BCAL06636.g20246.t1 .....RLNE.KGLT...VNLR.KCKLG.......LEKVEFFGVE-
BCAL06681.g20293.t1 .....YGDD.HEIK...FNPI.KTNFM.......-----------
BCAL06736.g20372.t1 .....SVT-.----...----.-----.......-----------
BCAL06749.g20385.t1 .....----.----...----.-----.......-----------
BCAL06751.g20389.t1 .....QFEN.LKIN...ISE-.-----.......-----------
BCAL06755.g20393.t1 .....KIED.LN--...----.-----.......-----------
BCAL06763.g20400.t1 .....YSRE.WMIE...FNST.KSAYM.......-----------
BCAL06764.g20401.t1 .....SGNE.LEIK...FNPS.KTIFI.......-----------
BCAL06842.g20474.t1 .....FAEN.RGLK...INVE.KCNYL.......-----------
BCAL06866.g20499.t1 .....KLKE.ANMK...VKTV.KCKIA.......RKTTMFLGYKI
BCAL06931.g20560.t1 .....KLYK.YK--...----.-----.......-----------
BCAL06939.g20570.t1 .....----.----...----.-----.......-----------
BCAL06992.g20614.t1 .....----.----...----.-----.......-----------
BCAL07035.g20659.t1 .....----.----...----.-----.......-----------
BCAL07063.g20682.t1 .....FAKS.RGLS...LNVD.K----.......-----------
BCAL07074.g20696.t1 .....WAMT.WSID...LNLE.K----.......-----------
BCAL07088.g20710.t1 .....----.----...----.-----.......-----------
BCAL07094.g20713.t1 .....WCLF.NRID...INWS.KTKIM......fI----------
BCAL07185.g20792.t1 .....YGQQ.NDLK...FNHD.KTHFI.......-----------
BCAL07227.g20832.t1 .....CLRK.ANLR...LNPE.KCVWF.......ARSVKILGHIV
BCAL07269.g20882.t1 .....----.----...----.-----.......-----------
BCAL07272.g20884.t1 .....FGKT.WKLE...FNAA.KSVAIs....fyKTRV-------
BCAL07505.g21107.t1 .....----.----...----.-----.......-----------
BCAL07536.g21134.t1 .....KLRA.ANLK...LKLE.KCSFC.......KNEVKYLGFKI
BCAL07545.g21143.t1 .....SIKQ.----...----.-----.......-----------
BCAL07636.g21222.t1 .....WSKD.WSAE...LNVD.KCKII.......-----------
BCAL07743.g21301.t1 .....----.----...----.-----.......-----------
BCAL07750.g21308.t1 .....----.----...----.-----.......-----------
BCAL07770.g21329.t1 .....YGKE.YEIK...FNPN.KTN--.......-----------
BCAL07821.g21370.t1 .....KLRN.ANLR...LNPD.KCAWF.......SKEVKVLGHIV
BCAL07872.g21416.t1 .....ECEEiSGAS...NNRE.KMVIMe.....vN----------
BCAL07900.g21430.t1 .....WAMT.WSID...LNLK.KCKKMy....vgKKNLR------
BCAL07957.g21471.t1 .....ILNK.HGLQ...VKLK.KCEIM.......KNELSFLGHVI
BCAL08091.g21571.t1 .....----.----...----.-----.......-----------
BCAL08170.g21630.t1 .....LLNE.W---...----.-----.......-----------
BCAL08226.g21667.t1 .....RFAA.ANLK...LRPS.KCKFV.......MDEVGYLGFKI
BCAL08305.g21731.t1 .....FFDT.LKL-...----.-----.......-----------
BCAL08430.g21811.t1 .....----.----...----.-----.......-----------
BCAL08462.g21839.t1 .....----.----...----.-----.......-----------
BCAL08614.g21915.t1 .....TGRE.LEIK...FNPE.KTLYTv....lnK----------
BCAL08646.g21939.t1 .....----.----...----.-----.......-----------
BCAL08763.g22014.t1 .....ELKK.HRLS...VKLK.KYEVA.......KQEVVFLGHVI
BCAL08772.g22021.t1 .....YGQE.YEIK...FNPN.KTHFM.......-----------
BCAL08817.g22043.t1 .....RLEK.KGFT...LNIE.KCVFS.......KSTVTFFGLI-
BCAL08873.g22077.t1 .....ILRK.AKLK...LNPD.KCVWC.......ARSVKLLGHII
BCAL08949.g22114.t1 .....----.----...----.-----.......-----------
BCAL08981.g22133.t1 .....----.----...----.-----.......-----------
BCAL09006.g22151.t1 .....----.----...----.-----.......-----------
BCAL09010.g22154.t1 .....RLRK.TALK...LNRK.KCFFM.......KRQVIYLGHVV
BCAL09045.g22176.t1 .....FCNI.KGLI...INKN.KTTQI.......-----------
BCAL09135.g22223.t1 .....RFEE.ANLK...LKPS.KWKFA.......MEEVSYLGFKI
BCAL09280.g22301.t1 .....WCKE.SSMD...LNFN.KCELI......sV----------
BCAL09328.g22325.t1 .....----.----...----.-----.......-----------
BCAL09335.g22328.t1 .....AFGS.LKLN...IEHK.ETV--.......----NFLDLNI
BCAL09469.g22400.t1 .....ELKK.HCLS...VKLK.KCEVA.......KQEVVFLGHVI
BCAL09690.g22510.t1 .....RLEN.YRLK...IKLM.KCIAL.......-----------
BCAL09898.g22609.t1 .....FGRL.WRIN...FNPT.KMVII......fQ----------
BCAL09953.g22647.t1 .....----.----...----.-----.......-----------
BCAL09961.g22654.t1 .....YGAK.NEIK...YNPQ.KTVYMv.....fNQK--------
BCAL09964.g22657.t1 .....WGEI.SGAS...INRD.KTRVIhv...skK----------
BCAL10068.g22693.t1 .....YGID.NEIK...YNPE.KTVYL.......-----------
BCAL10189.g22754.t1 .....RLQD.NGLT...VNEK.KCEFG.......KTSLDFFGLK-
BCAL10209.g22764.t1 .....----.----...----.-----.......-----------
BCAL10316.g22807.t1 .....KLRE.ADLK...INAE.KCTWC.......AQSLKVLGQI-
BCAL10445.g22856.t1 rpffdWCLI.NRLE...VNWS.KTYIMv....itN----------
BCAL10493.g22880.t1 .....FGLK.NEIK...FNPE.K----.......-----------
BCAL10504.g22884.t1 .....----.----...----.-----.......-----------
BCAL10559.g22899.t1 .....VIQT.LNQ-...----.-----.......-----------
BCAL10641.g22927.t1 .....ALRI.NELK...LKHT.KCHWF.......AKKVKVLGFIV
BCAL10834.g22995.t1 .....RLRK.AALK...LNRK.KCFLM.......KSQVIYLGHVV
BCAL10867.g23007.t1 .....YGLK.YEIN...FNQN.KTNFM.......-----------
BCAL11246.g23130.t1 .....----.----...----.-----.......-----------
BCAL11590.g23214.t1 .....QHPN.ISFT...IEHE.CNKRT.......---LPFLDTL-
BCAL12131.g23320.t1 .....----.----...----.-----.......-----------
BCAL12319.g23358.t1 .....----.----...----.-----.......-----------
BCAL12613.g23414.t1 .....----.----...----.-----.......-----------
BCAL12667.g23425.t1 .....ILRQ.RNLK...ISLE.KCVPA.......AEEIELLGFII
BCAL12736.g23440.t1 .....----.----...----.-----.......-----------
                                                                 
