# Supplementary material for: Evolutionary dynamics of transposable elements in bdelloid rotifers
Source: eLife. 2021 Feb 5;10:e63194. doi: 10.7554/eLife.63194 (PMC7943196; doi:10.7554/eLife.63194)
Supplement: Figure 5—source data 1. [file elife-63194-fig5-data1.zip › Figure 5--source data 1. Reverse transcriptase alignments and phylogenies/As_ASTE805.hmmalign.clustal]

CLUSTAL 2.1 multiple sequence alignment

AI1M_Yeast           GTGKFKFKPMRMVNIPKPK...----GGMRPL.SVGNPRDKIVQEVMRMILDTIf.....
Athena_Av            -----LIRCLLKETKISFS...-K------CI.LFLSLKIGLGVLGLIRPLFD-......
Athena_Hc            -------------------...----------.---------------------......
Athena_Pr            -------------------...----------.---------------------......
AthenaL2_Av          ---------AHLYYLPKAH...-KPGTPLRPI.---ISGLKHPTLKISKFLD--......
AthenaL3_Av          -------ELAHLYYLPKAH...-KPGTPLRPI.---VSGLKHPTIKISKYLD--......
AthenaM_Av           ---------AHLYFLPKAH...-KPNTPLRPI.---VAGMKSPTIGISKWLD-Dl.....
AthenaO_Av           ---------AHLYFLPKAH...----KTGTPL.RPIVAGLKSPTIEISRWLDSI......
BEL_Drome            KLTSAQVEESPDTCFYLPHhalDSLTTKCRVV.-------------------FDg.....
Cer1_Caeel           IRESKSPWSSPVVLVKKKD...----GSIRMC.-------------------ID......
Cercyon_Sm           RMKSNGPVLPRFYGRPKIH...-K---PNIPL.RPIVALPGTPTYNLSREIS--......
COB3_Marpo           GT--YEFEPIWRSEGPKTG...-K--AEKRPL.TIANPRDKIIQEAFRMVLEIIy.....
COI1_Podan           KSEQFRFRPTRRVYIPKAN...----GKMRPL.GIASPRDKIVQEVFRAILEQVl.....
Copia_Drome          RPENKNIVDSRWVFSVKYNelgNPIRYKARLV.-------------------AR......
CRE1_Crifa           EVVARRLRSSAVTPIPKDE...--AGTKIRPI.VPESAWLKLASLVAMAEIP--......
CRE2_Crifa           PSFATRIRACILHPFRKEA...--GSAKVRPI.TPESALMKLAAHIALDSVE--......
CZAR_Tcruzi          PEVAHRLRATNLTVLRKPN...----KKFPPI.GAECVWAKAISLMAVDAVM--......
DIRS1_Dictyo         NHYSKRVFYSNVFTVPKPG...-T--NLHRPV.-------------------LD......
Doc_Drome            GYFPQKWKKSTIVMIPKPGk.dKTQPSSYRPI.SLLTCLSKLFEKMLLLRISPH......
dpol_DHBV            NTSWPNRITGKLFLVDKNS...-RNTTEARLV.-------------------VDf.....
dpol_HBV             IPRTPARVTGGVFLVDKN-...PHNTAESRLV.-------------------VDf.....
DRE_Dictyo           TTIPKDFKQGILITIYKNKg.dPNNLDNYRPI.TLLNVDYKIYSKIINNRIL--......
EC67_Ecoli           LYRIGSDNQYTQFTIPKKG...----KGVRTI.SAPTDRLKDIQ---RRICDLLsdc...
EC86_Ecoli           LLIYTADFRYRIYTVEKKG...--PEKRMRTI.YQPSRELKALQ---GWVLRNI......
EC107_Ecoli          ALSNHAGRHYRRIILSKRH...----GGQRLV.LAPDYLLKTVQ---RNILKNVl.....
GilM_Giain           WAQLQPLCEFRLKLLPKSG...----GRWRPI.AVQETLLVAFHRLLLRRT---......
Gypsy_Drome          IRPSRSPYNSPTWVVDKKGt.dAFGNPNKRLV.-------------------ID......
Hebe1_Av             --IPAMWKKANIILLLKPKk.dKQQPSSYRPI.SLLSCLGKLLEKIIKQRLMLE......
Hebe2_Av             GYIPDTRKQANIILLLKPKk.dKQQPSSYRPI.SLLSCLGKLLEKIVKQRLMSE......
Hebe7_Av             --IPAMWKKANIILLLKPKk.dKQQPSSYRPI.SLLSCLGKLLEKIIKQRLMLE......
Hebe8_Av             --IPAMWKKANIILLLKPKk.dKQQPSSYRPI.SLLSCLGKLLEKIIKQRLMLE......
Hebe10_Av            --IPAMWKKANIILLLKPKk.nKQQPSSYRPI.SLLSCLGKLLEKIIKQRLMLE......
I_Drote              -HIPQAYKTSLIIPILKPNt.dKTKTTSYRPI.SLNCCIAKKLDKIIAKRLWW-......
Jockey_Drome         GYFPKAWKSASIIMIHKTGk.tPTDVDSYRPT.SLLPSLGKIMERLILNRLLT-......
Juno1_Av             -EESTSPWSSPIVLVRKKD...----GSVRFC.-------------------ID......
Juno2_Av             ---STSPWSSPVVLVKKKD...----GTTRFC.-------------------VD......
Juno3_Av             IRPSQSPWSSPVVLQKKKD...----GSWRFC.-------------------ID......
Juno4_Av             IEESTSPWSSPIVLVRKKD...----GSVRFC.-----------------IDY-......
Juno4a_Av            IRPSSSPWSSPVVIVKKKD...----GKPRFC.-------------------VD......
Juno4b_Av            IRPSSSPWSSPVVIIKKKD...----GSPRFC.-------------------VD......
Lian_Aedae           GYIPKSWRDITVMFIPKGGrasYEEAKSFRPI.SLTSFLLKCLERIIDHHIRDV......
LINE1_Human          GILPNSFYEASIILIPKPGr.dTTKKENFRPI.SLMNIDAKILNKILANQI-Q-......
LINE1_Wolf           -VLPNSFYEASITLIPKPDk.dPTKKENYRPI.SLMNMDAKILNKILANRIQ--......
LtrA_Lacla           GT--YYPQPVRRMYIAKKN...-S--KKMRPL.GIPTFTDKLIQEAVRIILESIy.....
Mag_Av               ---ETSAWAAPIVPVKKPN...----GKIRIC.-------------------GD......
Maui_Takru           ---------AVIKPLLKKPsldPDVLANYRPI.SNLPFISKVLEKVVVTQLLEH......
Mdg3_Drome           -----SEYASPIVLVKKKT...----GDLRMC.-------------------VD......
Micropia_Drome       ----TSNVASRIVVVRKKD...----GTLRVC.-------------------VD......
MX65_Myxxa           HRPRERVRHYVTFAVPKRS...----GGVRLL.HAPKRRLKALQ---RRMLALLvs....
Neptune_Fr           LVGDVEPRERRFYILPKIH...KEPEKWTIPY.ELPPGRPIVSDCGSETYFT--......
NeSL_Caeel           RKIPKHWKEAETILLFKNG..dQSKPENWRPI.SLMPVIYKLYSSLWNRRI---......
orf2_Calot           KL-NHKVKATRRVWIPKPG...-N--VEKRPL.GIPTMQDRATQSLVKLALEPEw.....
Pao_Bmori            EQMEALVAKGYAEPAPKTKtenPPKPEKLRVV.-------------------HD......
Pat_Panre            KVISALSVSVNADAKCRLV...----MDLTT-.-------------------VN......
Penelope1_Av         ---------SVFYGLPKAH...-KAGYPLRPI.---ISTIGSYQYELSKYLAKAir....
Penelope1a_Av        ---------SVFYGLPKAH...----KEGYPI.RPIISTIGSYQYALSKYLARQir....
Penelope2_Av         --RSTSSNIACMYGQPKIH...-KQGYPLRPV.---ISSIGSYNYELSKYLA--......
Penelope2a_Av        ---STGSRCSVLFCNPKVH...-KEGMPLRPI.---ISTTNSHSYKLAKYLTKLl.....
Penelope3_Av         -----GSQPARIYGLPKIH...-KQGAPLRPI.---VSATGTFNYKLAKLLATKld....
Penelope3a_Av        -------QPARIYGLPKIH...----KDGVPL.RPILSANNTFNYKLAKWLVTEl.....
Penelope3b_Av        --------PGKAYGLPKIH...-KEGIALRPIiSACNTSTYKLSKLLASKL-KH......
Penelope5a_Av        ---PTGSRPARLYGLPKIHk.sDRPDYPLRPV.---MSATKTVGYGLGKMLKN-......
Penelope_Dv          KMTTTTAVPPRIYGLPKIH...-K---EGTPL.RPICSSIGSPSYGLCKYII--......
pol_BAEVM            LRPCRSPWNTPLLPVKKPG...-T--QDYRPV.-------------------QD......
pol_CERV             IKPSKSTHMSPAFLVENEA...ERRRGKKRMV.-------------------VN......
pol_HTLV2            IEPYSGPGNNPVFPVKKPN...----GKWRFI.-------------------HD......
Poseidon_Tn          YRLYPGEATPCFYGLPKIH...-K---EGTPL.RPIVSSINSVTYNISKFLA--......
pseudo_Shark         NLIVPQLSTARSYLLPKIH...-R---TDCPG.QPIASACSCPTKLISTYLN--......
R1_Dromr             --LPVPFRMARTIFIPKTV..rANRPQDFRPI.SVPSIVVRQLNAILASRLTA-......
R2_Drome             GNLPHSIRLARTVFIPKTV..tAKRPQDFRPI.SVPSVLVRQLNAILATRL---......
R4_Av                ---------GRIVLIHKSG..sHEDPANYRPI.ACLNTCYKMLTSFITAYL-QK......
R9_4_Av              --IPEQLKLNKTILIPKGNs.dLSLLKNWRPI.TISSIILRVYNRLLAYRMNKV......
R9_Av                --IPEQLKLNKTILIPKGNs.dLSLLKNWRPI.TISSIILRVYNRLLAYRMNKI......
R9a_Av               RRIPSELKLNRTTLIPKGNi.dLDKITNWRPI.TISSVLLRLFNKIIGHRMSKY......
RTE1_Av              GTIPEDWGKSILVPIPKKG..dLSNCSNYRTI.SLINHTGKVLLTVLLNRLK--......
RTE2_Av              --MVTEWNMTTLIKLYKNKg.dRKICDNYRGI.ALLNTTSKLFSRIILNRIQ--......
RTE3_Av              GEIPEDLTKSVFIALPKKP..gATECELHRTI.SLMSHIAKVLLKILMMRMK--......
RTE4_Av              QQTPRQFNTNIIIPIPKKG..dKTLMTNYRGI.SLMSIAAKVYNRILLNRIR--......
RTE_BovB_Av          --WPEDWKTSIFILIPKNG..nAKDCSNYRTI.ALISHASKIMLKIIQRRLEP-......
SART1_Bommo          GRFPEEWKTGRLVLIPKEGr.pRDQPSGYRPI.VVLSEAGKLLERVVAGRLVRH......
SLACS_Trybg          EVGRRLQATSLTVLLRKPN...----GKYRPI.GAESVWAKLASHIAISRVM--......
Soliton1_Av          --TPSHWHIAKMILLSKTKs.kVIAIDKTRPI.SLLPCFSKIFEKCFLYHFR-Sw.....
Soliton2_Av          ------WKIAKLITLNKLKt.gVPRCDQTRPI.SLLATHSKIFEKIILERV-RH......
Soliton3_Av          -RFPDMWKVAKIVTLNKLKa.gTPQPDQTRPI.SLLPAHSKLFEKVLLERTR-R......
Soliton4_Av          --------LARIVTLSKLNa.gIHQADQTRPI.SLLPTHSKLFEKIILNKIRY-......
Soliton5_Av          -LFPEDWKLAKVVPLNKLKa.gIPTSEQTRPI.SLLATHSKIYEKIILNRV-QE......
Soliton6_Av          -------KHAKVICLSKDG..qYPEVNKLRPI.SLLSNVGKMFERIIHARILKW......
Soliton6a_Av         ----ESSKHAKVICLSKDG..lYPSESKLRPI.SLLPNIGKWYERIIHSRILKW......
Soliton6b_Av         -------KHAKVICLSKDG..iYPEENRLRPI.SLLPNIGKWFERCIHEQI-QS......
Soliton7_Av          -NFPALWKDTRILLLAKKE..hVCEPKNTRPI.SLLDVFLKTNEKLFQTRFKDI......
Soliton8_Av          --LPIAWKDSRMILLAKKE..aICLPSLTRPI.SLIGSFLKIGKRLFLTRFREV......
Soliton9a_Av         --LPVGWKNTRMILLAKKD..sICSPSLTRPI.SLIDSFLKVGERLFLNRFRDV......
Soliton9b_Av         AVLPNGWKNTRMVLIAKKD..sICLPSLTRPI.SLIDSFLKIGERLFLNRFRDV......
Ta11_Arath           GFFDERLNETNICLIPKTE..rPRKMAEFRPI.SLCNVSYKVISKVLSSRL-K-......
Tad1_Neuro           GHFPQRFKDAKVVVLKKPGksqQKLAGAWRPI.SLLSNVGKILEALVAKRL-TQ......
TelKA1_Av            -VPSKSPWASPIVLAPKKD...----GTLRFC.-------------------ID......
TelKA1a_Av           -SPSKSPWASPVILAPKKD...----GSLRFC.-------------------ID......
TelKA2_Av            ITPSNSPWASPVVLAPKKD...----GTLRFC.-------------------ID......
TelKA3a_Av           ITPSKSPWASPVVLAPKKD...----GTMRFC.-------------------ID......
TelKA3b_Av           ITPSKSPWASPVVLAPKKD...----GTMRFC.-------------------ID......
TelKA4_Av            -EPCASPYAAPITLQPKKD...----GSLRFC.-------------------VD......
TERT1_Calb           KIQREQLPCGKIKLIPKRS...-SFRVICVPI.KRSLKLLNKKLELDTLEKEKReferyr
TERT_Giain           RIFWKQVSPGRLSFVYKSN...----GRVRPL.CNFSFCSR-RHRVSLNSFLRSalqvii
TERT_Ratno           QDTWLAMPICRLRFIPKPN...-----GLRPI.VNMSYSMGTRALGRRKQA-QHftqrlk
TERT_Schpo           DTQKTTLPPAVIRLLPKKN...-TFRLITNLR.KRFLIKQMGSNKKMLVSTNQTlrpva.
Tf2_Schpo            IRESKAINACPVMFVPKKE...----GTLRMV.-------------------VD......
Tnt1_Tobac           PKGKRPLKCKWVFKLKKDGd.cKLVRYKARLV.-------------------VK......
TRAS1_Bommo          RYFPKIWKAATVVILRKSGkdsYTEPKSHRPI.GLLPVLGKLYEKMLVARLKYHl.....
TRS1_Trybr           GVVPPAWKTRVIIPILKAGk.kAEDLDSYRPV.TLTSCLCKVMERIIAARL-R-......
Tx1_Av               --FHPKFLQALLTLLKKKNk.sDGSMKDFRPI.SLMNIDYKILSKVLSTRLR--......
Ty3_Caeel            IRESKSPWSSPVVLVKKKD...----GSIRMC.-----------------ID--......
Ty3_Yeast            -VPSKSPCSSPVVLVPKKD...----GTFRLC.-------------------VD......
Vesta1a_Av           -SESHSPYAAPAMLVKKKD...----GTHRFV.-------------------VD......
Vesta1b_Av           -SESHSPYAAPAILIKKKE...----GSYRFV.-------------------VD......
Vesta2_Av            -RKSYSPYAAPALLVAKHD...----GSWRMV.-------------------VD......
Vesta3_Av            IRISQSSYAAPALLVKKKD...----QSWRLV.-------------------ID......
Vesta4a_Av           --ETNSPYAAPAFIVPRKD...------NRPG.----------------RLVVD......
Vesta4b_Av           -HESHSPYAAPAFIVPRKA...------NRPG.----------------RLVVD......
Vesta5_Av            -RPSFSQYSAPILLIKKRD...----GTYRFI.-------------------VD......
Vesta6a_Av           -IPSTSEWSSPVVLLTKPD...----GTFRFI.-------------------ID......
Vesta6b_Av           -RPSHSPWSSPVLLKKKPD...----GTFRFL.-------------------VD......
Vesta6c_Av           ---STSPWSSPALLKKKPD...----GTFRFL.-------------------VD......
Vesta7_Av            --KSHASWSSPVLLVKKKD...----GTYRFV.-------------------VD......
Vesta_Pr             -TESHSPYAAPAFLVKKHD...----GTYRFV.------------------VD-......
YM40_Marpo           KDESFQFRPSRREFIPKAD...----GKLRSL.GIPSPRDKIVQEVMRRILEPVf.....
Zepp_Chlvu           GRRCPPLTQGRITLLYKGKgadRESLASYRPI.TLLNTDYKLAARAIASRI-G-......
As_ASTE805|g5596.t1  --PSNSSWAAPVVIVKKSD...----GSPRFC.-------------------ID......
As_ASTE805|g5598.t1  --PSNSSWAAPVVIVKKSD...----GSPRFC.-------------------ID......
As_ASTE805|g8341.t1  -------------------...----------.---------------------......
As_ASTE805|g11353.t1 -------------------...----------.---------------------......
As_ASTE805|g11676.t1 -------------------...----------.---------------------......
As_ASTE805|g17586.t1 -YVPSSWKTAFIILLLKPGk.dRSQGSSYRPI.SLLSCVGKVLEKIIKQRLSIE......
As_ASTE805|g17587.t1 ----KKIQLAYLYFIPKPH...-KEGTPLRPI.---VSSINAPTTSISKLLD--......
As_ASTE805|g17593.t1 --------LSHLYFNPKTH...----KNGIPV.RPIENTIRSPTTNISKFLDQ-......
As_ASTE805|g17914.t1 --IPRHWLTAKMILLSKTKt.sIVDINDTRPI.SLLPCFSKLYEKLFLVLFRQW......
As_ASTE805|g18022.t1 -------------------...----------.---------------------......
As_ASTE805|g18136.t1 -------------------...----------.---------------------......
As_ASTE805|g18262.t1 -------------------...----------.---------------------......
As_ASTE805|g20283.t1 -------------------...------LRPI.---ENTIPAPTTNISKFLD--......
As_ASTE805|g21355.t1 -RPSHSPWSSPALLKKKPD...----GSYRFL.-------------------VD......
As_ASTE805|g21661.t1 -------------------...----------.---------------------......
As_ASTE805|g22949.t1 ---SISSWSSPVVIVTKKD...----GSPRFC.-------------------VD......
As_ASTE805|g23168.t1 -------IPARLYGLTKVH...-KTNVPLRPI.---VSCIQSYNYRLGKFLV-D......
As_ASTE805|g23179.t1 -------------------...----------.---------------------......
As_ASTE805|g24591.t1 -----KTQLAYMYFLPKSH...-KKETPLRPI.---INTIHAATTKISKFLD--......
As_ASTE805|g25138.t1 ----------HLYFIPKPH...-KIGTPLRPI.---ISMIRSPAIGISHFLDQC......
As_ASTE805|g25259.t1 ---PTGSNPGRLYGLPKTH...-KAGVPLRPV.---LSSIGTFNYNLAKLLK-Eml....
As_ASTE805|g25964.t1 -------ELAHLYFIPKPH...-KIDTPLRPI.---VSSIHAAAKGLSHFLDQ-......
As_ASTE805|g26059.t1 ---------AYLYTIPKPH...-KIGTPPRPI.---VSSIKAAATGVSHFLDLL......
As_ASTE805|g26353.t1 ------------HGIPKPH...-KPETPLRPI.VASIHAPATLASKFLNDIL-Ap.....
As_ASTE805|g26994.t1 --PSKSPWASPVVLAPKKD...----GTLRFC.-------------------VD......
As_ASTE805|g26996.t1 --PSISPWSSPMLLARKKD...----GSFRFV.-------------------VD......
As_ASTE805|g27649.t1 -------ALAYLYFIPKPH...-KEGTPLRPI.---VSSMKTPTTGISKFLD--......
As_ASTE805|g28569.t1 ---SYSPYAAPALLVAKHD...----GSWRMV.-------------------VD......
As_ASTE805|g28570.t1 ------PYAAPGFIVPRKD...------NRPG.----------------RLVVD......
As_ASTE805|g28890.t1 ---SYSPYASPALLVSKHD...----GSWRMV.-------------------VD......
As_ASTE805|g29056.t1 -------ELAHLYFNPKTH...-KDGIPLRPI.---ENTIHAPTTNISKFLD--......
As_ASTE805|g29194.t1 -------ELAHLYFNPKTH...-KDGIPLRPI.---ENTIRAPTTNISKFLD--......
As_ASTE805|g29212.t1 -EIPEDLTKSIFIALPKKP..gATECELHRTI.SLMSHITKVLLKILMMRMK--......
As_ASTE805|g29501.t1 -------ELAHLYFIPKPH...-KIDTPLRPI.---VSSIRAAAKGLSHFLD--......
As_ASTE805|g29541.t1 ---------AYLYTIPKPH...-KIGTPLRPI.---VSSIKAAATGVSHFLDLL......
As_ASTE805|g29542.t1 ---PVAWKDTRLLLLAKKD..sICSPALTRPI.SLLDCFQKVGEKLFLSRFRGV......
As_ASTE805|g29718.t1 ---PKTCKLAYMYFNPKTH...-KDGTPLRPI.---MHTIDSPTTNISRLLD--......
As_ASTE805|g29744.t1 -RQSSSPWSAPVLLIKKKD...----GEYRFV.-------------------VD......
As_ASTE805|g29973.t1 --------LAHLYFNPKTH...----KDNIPV.RPIENTIRAPTTNISNFLD--......
As_ASTE805|g30365.t1 ---------PHLYFIPKPH...-KIGTPLRPI.---ISMIRSPAIGISHFLDQF......
As_ASTE805|g31277.t1 -----ASKHAKVICISKDG..iYPEENRLRPI.SLLPNLGKWFERCVHEQIQDW......
As_ASTE805|g31536.t1 -------------------...----------.---------------------......
As_ASTE805|g31695.t1 -------------------...----------.---------------------......
As_ASTE805|g31843.t1 ---PDAWKETRMILIAKKE..sICSPALTRPI.SLIDSFLKIGERLFLNRFRDV......
As_ASTE805|g32206.t1 ---VEDWSVAILIRLFKKG..dKQLCDNYRGI.SLLSVISKLFSRIILNRIQ--......
As_ASTE805|g32684.t1 --------LAHLYFLPKAH...-KPNTPLRPI.---MAGLKSPTMKISKWLDGL......
As_ASTE805|g32958.t1 --ESHSPYAAPAFLVKKKD...----DTYRFV.-------------------VD......
As_ASTE805|g33043.t1 --------LAHLHALTKVH...----KPDIPI.RPILAGINCPTALLSKFLN--......
As_ASTE805|g33150.t1 -------------------...----------.---------------------......
As_ASTE805|g33526.t1 ----------HLYFIPKPH...-KIGTPLRPI.---ISMIRSPAIGVSHFLDQC......
As_ASTE805|g33663.t1 -----KVELGHLYFLPKPH...-KIGTPLRPI.---ISSINGPTNNISHFLD-H......
As_ASTE805|g33734.t1 --ESHSPYAAPAILVKKKD...----DSYRFV.-------------------VD......
As_ASTE805|g33747.t1 --ESTSPWSSPVVLVKKKD...----KSMRFC.-------------------ID......
As_ASTE805|g34068.t1 --PSKSPWASPVVLAPKKD...----GTIRFC.-------------------VD......
As_ASTE805|g34213.t1 --WSKDSKRSIYIPIPKKG..sAKDCSNYRTI.ALISHDSKIILKMIQARIQ--......
As_ASTE805|g34488.t1 --PSYSQYSAPIILIKKRD...----GSYRFI.-------------------VD......
As_ASTE805|g34855.t1 -----KTQLAYMYFILKSH...-KKETPLRPT.---INTIYAATTKISKFLD--......
As_ASTE805|g35269.t1 -------------------...----------.---------------------......
As_ASTE805|g35308.t1 -------QLAYQYFLPKVH...-KNGTPLRPI.---INTIHAATKAISQFLDRM......
As_ASTE805|g35380.t1 -------------------...----------.---------------------......
As_ASTE805|g35388.t1 -------------------...----------.---------------------......
As_ASTE805|g35758.t1 -------------------...----------.---------------------......
As_ASTE805|g36574.t1 ------LELAHFHGLPKVH...-KSGIPLRPI.VAGIHAPTTLTSKFLNDLLA-......
As_ASTE805|g36635.t1 ----------HLYFIPKPH...-KIGTPLRPI.---ISMIRSPAIGISHFLDQF......
As_ASTE805|g36695.t1 --PSHSPWSSPVILLKKPN...----GEFRFI.-------------------VD......
As_ASTE805|g36810.t1 ----KKVELAHLYFNPKTH...----KDNIPV.RPIENTIRAPTTNISNFLD--......
As_ASTE805|g36883.t1 -------ELAHLYFIPKPH...-KIDTPLRPI.---VSSIRAAAKGLSHFLDQ-......
As_ASTE805|g36884.t1 -------ELAHLYFNPKTH...-KDGIPLRPI.---ENTIRAPTTNISKFLD--......
As_ASTE805|g36896.t1 ---DTSAWAAPIVPVKKPN...----GKIRIC.-------------------GD......
As_ASTE805|g36917.t1 ---PNEVKLAHLYYLPKAH...-KSGTPLRPI.---VSGLKHPTIKISRLLDKM......
As_ASTE805|g37072.t1 ---SQSPYAAPTLLVKKKD...----QSWRLV.-------------------ND......
As_ASTE805|g37220.t1 -------ELAHFHGLPKVH...-KPNMSLRPI.---IAGIHAPATAISKFLD--......
As_ASTE805|g37442.t1 --------ISVFYGLPKAH...-KTDYPLRPI.---ISTIGSYQYNLSKYLARAi.....
As_ASTE805|g37451.t1 --PSTSEWSSPVVLLTKPD...----GTFRFI.-------------------ID......
As_ASTE805|g38193.t1 -------ELAHLYFNPKTH...-KDGIPLRPI.---ENTIRAPTTNISKFLD--......
As_ASTE805|g38276.t1 --IDTSQWAAPIVPVRKPS...----GKIRIC.-------------------GD......
As_ASTE805|g38335.t1 -------WAAPVVVVPKPG...----GKVRLC.---------------ADLS--......
As_ASTE805|g38362.t1 -------ELAHLYYLPKAH...-KPTTPLRPI.---ISGLKHPTLKISKFLDKI......
As_ASTE805|g38379.t1 ------SRPARIYGVPKVH...-KTGNPLRPV.---MSATKTVAYGLGQMLSTRl.....
As_ASTE805|g38456.t1 ---PRRSRPSRLYGLPKLH...-KEDKSLRPV.---MSATKTVGYGLGKMLTNRm.....
As_ASTE805|g39320.t1 -------------------...----IPLRPI.IAGIHAPATLTSKFLNDLL--......
As_ASTE805|g39538.t1 -------IPARLYGLPKVH...-KANVPLRPI.---VSCIQSYNYRLGKFLAE-......
As_ASTE805|g39618.t1 -------------------...----------.---------------------......
As_ASTE805|g39716.t1 -------------------...----------.---------------------......
As_ASTE805|g40116.t1 -------------------...----------.---------------------......
As_ASTE805|g40216.t1 -----KIQLAYLYFIPKPH...-KEGTPLRPI.---VSSINAPTTGISKLLD--......
As_ASTE805|g40379.t1 -------------------...----------.---------------------......
As_ASTE805|g40397.t1 -------------------...----------.-------KTPTTGISKFLD--......
As_ASTE805|g40609.t1 -------------------...----------.---------------------......
As_ASTE805|g40828.t1 -YVPSSWKTAFIILLLKPGk.dRSQVSSYRPI.SLLSCVGKVLEKIIKQRLSTE......
As_ASTE805|g41189.t1 -------ELAHLYFNPKTH...----MDGIPV.RPIENTIPASTTKISKFLD--......
As_ASTE805|g41673.t1 ---STSPWSSPVVLVKKKD...----GTTRFC.-------------------VD......
As_ASTE805|g43113.t1 -YVPSSWKTAFIILLLKPGk.dRSQVSSYRPI.SLLSCVGKVLEKIIKQRLSTE......
As_ASTE805|g43210.t1 -------------------...----------.---------------------......
As_ASTE805|g43968.t1 -------------------...----------.---------------------......
As_ASTE805|g43982.t1 -------------------...----------.---------------------......
As_ASTE805|g44138.t1 -------------------...----------.---------------------......
As_ASTE805|g45118.t1 --------LAHLYFLPKAH...-KPNTPLRPI.---MAGLKSPTMKISKWLDGS......
As_ASTE805|g45171.t1 -------ELAHLYFNPKTH...----KDNIPV.RPIENTIRAPTTNISNFLD--......
As_ASTE805|g45199.t1 -------------------...----------.---------------------......
As_ASTE805|g45205.t1 -------------------...----------.---------------------......
As_ASTE805|g45333.t1 -------------------...----------.---------------------......
As_ASTE805|g45540.t1 -------------------...----------.---------------------......
As_ASTE805|g45930.t1 -------------------...----------.---------------------......
As_ASTE805|g46008.t1 --ESTSPWSSPIVLVKKKD...----KTMRFC.-------------------ID......
As_ASTE805|g46282.t1 -------------------...----------.---------------------......
As_ASTE805|g46546.t1 -------ALAYLYFIPKPH...-KEGTPLRPI.---VSSMKTPTTGISKFLD--......
As_ASTE805|g47271.t1 ---PVAWKDTRILLLAKKD..sICSPALTRPI.SLLDCFQKVGEKLFLSRFRDV......
As_ASTE805|g48222.t1 -------ELAHLYFNPKTH...-KDGIPLRPI.---ENTIRAPTTNISKFLD--......
As_ASTE805|g48396.t1 -------------GIPKPH...-KPETPLRPI.VASIHAPATLASKFLNDIL-Ap.....
As_ASTE805|g48608.t1 -------ELAHLYFNPKTH...-KDGIPLRPI.---ENTIRAPTTNISKFLD--......
As_ASTE805|g49358.t1 -------------------...----------.-------KHPTIKISKYLD--......
As_ASTE805|g50785.t1 -------------------...----------.---------------TELK--......
As_ASTE805|g51172.t1 ------------HGIPKPY...-KPETPLRPI.---VASIHAPATLVSKFLNDIla....
As_ASTE805|g52145.t1 -------------------...----------.---------------------......
As_ASTE805|g52455.t1 -------------------...----------.---------------------......
As_ASTE805|g52475.t1 -------------------...----------.---------------------......
As_ASTE805|g52788.t1 -------------------...----------.---------------------......
As_ASTE805|g52942.t1 -------------------...----------.---------------------......
As_ASTE805|g54376.t1 ---------PHLYFIPKPH...-KIGTPLRPI.---ISMIRSPAIGISHFLDQS......
                                                                                 

AI1M_Yeast           .........dKK-----MS..T..HSHGFRKNM.SCQTAIWEVRNMFGGSN-.....---
Athena_Av            ..........-K-----YV..R..HTT--ID-D.GVD-LLDKFQTYI-RNGY.....LNS
Athena_Hc            ..........---------..-..---------.------------------.....---
Athena_Pr            ..........---------..-..---------.------------------.....---
AthenaL2_Av          ..........-NLLRPLF-..-..DQMAIKTTV.TCG--FDLLQKLQRWSSK....nLKQ
AthenaL3_Av          ..........-NLLRPLF-..-..DQMAI---K.TTITSGFDLVQHLRKWSIi...nLRK
AthenaM_Av           .........lRPLFNQLAS..D..TAIE-NGTQ.LIKSVERWSDNYL-----.....-TS
AthenaO_Av           ..........LRPLFDRLA..K..ETSILNGVE.LIDLLEK-----WSKQN-.....LNR
BEL_Drome            .........sGKDSSGVSL..N..DRLHIGPPI.QRD----LFGV----CLR.....FRQ
Cer1_Caeel           ..........YRKVNKVVK..N..NAHPL-PNI.EA-----TLQSLA-----.....-GK
Cercyon_Sm           ..........-R-----IL..K..HLVDH---S.NHSIKSATQFL-DQIRNI....qIND
COB3_Marpo           .........ePR-----FK..D..ISHGFRRNK.GTHSALRDIKMRWKNPS-.....---
COI1_Podan           .........ePR-----FH..S..SSHGFRPGR.GCHSAL-ATIRYWNGIK-.....---
Copia_Drome          .........gFT--QKYQI..D..YEETFAPVA.RISSFRFILSLVI-----.....-QY
CRE1_Crifa           ..........-SSFKETFK..G..WQYGV-WGD.V-AKAV----AKIRRDS-.....-EE
CRE2_Crifa           ..........-KSFRSTFK..G..WQYGV-WGD.S-TEAV----KRIREAYAea.ssD--
CZAR_Tcruzi          ..........-PALKTCFK..N..LQYGV-GNN.I-ELAI----QKIRRDFHl...kG--
DIRS1_Dictyo         ..........LKRLNTYI-..N..NQ-SF-KME.GIK----NLPSMV-----.....-KQ
Doc_Drome            ..........LR-INNTLP..T..HQFGFREKH.GTIEQVNRITSEIRTAFE.....HRE
dpol_DHBV            .........sQFSKGKNAM..R..FPRYWSPNL.STLRRIL-----------.....-PV
dpol_HBV             .........sQFSRGSSRV..S..WPKFAVPNL.QSLTNL------------.....LSS
DRE_Dictyo           ..........-KLLNKIIS..P..FQTGFVPRR.LLHDNIITLNSTIEIIKReintkEDM
EC67_Ecoli           .......rdeIFAIRKISN..N..YSFGFERGK.SIILNAYKHRGKQ-----.....---
EC86_Ecoli           .........lDK---LSSS..P..FSIGFEKHQ.SILNNATPHIGAN-----.....---
EC107_Ecoli          ........sqFP-----LS..P..FATAYRPGC.PIVSNAQPHCQQP-----.....---
GilM_Giain           ..........-PALRK-LP..A..WQLAF-EHL.AQMKAI-----RAAEELK....rT--
Gypsy_Drome          ..........FRKLNEKTI..P..DRYPM-PSI.PM-----ILANLG-----.....-KA
Hebe1_Av             .........lER--RNILP..Q..HQAGFRPGK.STIYNIVRLERYAAGQLRr..prRRR
Hebe2_Av             .........lNR--RNILP..E..HQAGFRPGK.STVYNIVRLQRYAERQLTa..esPRR
Hebe7_Av             .........lER--RNILP..Q..HQAGFRPGK.STIYNIVRLERYAEGQLRr..prRRR
Hebe8_Av             .........lER--RNILP..Q..HQAGFRPGK.STIYNIVRLERYAAGQLRr..prRRR
Hebe10_Av            .........lER--RNILP..Q..HQAGFRPGK.STIYNIVRLERYAAGQLRr..prRRR
I_Drote              ..........LVTHSNLLS..E..NQFGFKKGK.STSDCLLYVDYLITKS--.....-KM
Jockey_Drome         ..........CKDVTKAIP..K..FQFGFRLQH.GTPEQLHRVVNFALEAME.....NKE
Juno1_Av             ..........YRKLNAITT..K..DAFPI---P.RIDDIFDHLSQAG-----.....---
Juno2_Av             ..........YRRLNQITT..K..DAFPL---P.RIDDIYDQLTQAT-----.....---
Juno3_Av             ..........YRKLNEVTE..K..DNYPL-P--.RIQEMLDALNGS------.....---
Juno4_Av             ..........-RKLNAITT..K..DAFPI---P.RIDDIFDHLSQTG-----.....---
Juno4a_Av            ..........YRRLNYITE..R..DVYPL---P.RIDDIIDRLSGAK-----.....---
Juno4b_Av            ..........YRRLNLITE..R..DVYPL---P.RIDDILDKLAGSQ-----.....---
Lian_Aedae           .........yLA--NMPLH..V..NQHAYQSGK.STVTLLHKVVYDIEKAFA.....QKQ
LINE1_Human          ..........-QHIKKLIH..H..DQVGFIPAM.QGWFNIRKSINIIQHINRtkdtnH--
LINE1_Wolf           ..........-QYIKKIIH..H..DQVGFIPGT.QGWFNTRKTINVIHHISK....rKTK
LtrA_Lacla           .........ePV-----FE..D..VSHGFRPQR.SCHTALKTIKREFGGAR-.....---
Mag_Av               ..........FK----VTI..N..SQMW-IDQH.PIPTIEELLTRLN-----.....--N
Maui_Takru           .........lQR--NSLFE..M..FQSGFRAHH.STETALLKVTNDLLIASD.....HGL
Mdg3_Drome           ..........FRKLNKMTM..K..DNYPL---P.LIDD---LLDRMN-----.....--E
Micropia_Drome       ..........YRKLNTMVL..M..DCFPV-P--.IMEEVLEKLQSAK-----.....---
MX65_Myxxa           ........klPV------S..P..QAHGFVPGR.SIKTGAAPHVGRR-----.....---
Neptune_Fr           ..........-A-----EF..L..DFYL-NPLS.TKH-PAFVRDTYH-FIEIiktlkIPA
NeSL_Caeel           ..........-RAVPNVLS..K..CQRGFQERE.GCNESLAILRTAIDVAKG.....KRR
orf2_Calot           .........eAK-----FE..P..NSYGFRPGR.NAHDAREAIFNSIRYSN-.....---
Pao_Bmori            .........aAARTRGVAL..N..DM--LLKGP.N------LLQSLPGVIMR.....FRQ
Pat_Panre            .........pYITANKIK-..-..---------.--LENVAIAKSLI-----.....-PK
Penelope1_Av         .......darP--QAPSYI..K..DSFEF--GK.KIKEII--LEK-------.....-NK
Penelope1a_Av        .......narP--PANSFI..K..DSFEF----.-----VNKIKEIILE---.....KEK
Penelope2_Av         ..........-----SLIK..I..NQTE----K.SISYIKDSFEFVK-EITKi...eYKN
Penelope2a_Av        ........edARSKPTSYV..K..DSFSF----.----AKLIQEQKP-----.....-NM
Penelope3_Av         ........ylRR--NDRII..K..DTFTFVDEL.LTL----KFD--------.....-NS
Penelope3a_Av        ........svLKEYE-TII..Q..DRFSFVKD-.-------LHKLEI--N--.....-MN
Penelope3b_Av        ..........LR-VSPTVV..T..DTFKFVDEL.Q------KLTFDN-----.....--E
Penelope5a_Av        ..........---------..-..RLQELRTSP.YMVQNTFDFVNKI-KQSQ.....-HA
Penelope_Dv          ..........-Q-----IL..K..NLTM----D.SRYNIKNAVDFKD-RVNNs...qIRE
pol_BAEVM            ..........LREINKRTV..D..IH-PTVPNP.Y-N----LLSTLK-----.....-PD
pol_CERV             ..........YKAMNKATK..G..DAHNL-PNK.DE-----LLTLVR-----.....-GK
pol_HTLV2            ..........LRATNAITT..T..LTSPS-PGP.P------DLTSLP-----.....-TA
Poseidon_Tn          ..........-S-----IL..A..PMVG----N.TPHHIKNSLDFAE-KVSNl...hLES
pseudo_Shark         ..........-S-----IF..P..PLVQ----E.LPTYVHDTTHALH-LLQSfq.fpGP-
R1_Dromr             ..........----AVSWD..P..RQRGFLPTD.GCADNATIVDLVLRDHHK.....RYA
R2_Drome             ..........--NSSINWD..P..RQRGFLPTD.GCADNATIVDLVLRHSHK.....HFR
R4_Av                ..........YVTERCILP..G..EQIALREGVwGCTHALTQDQSLIADALN....qTQR
R9_4_Av              ..........FK-----TN..D..KQVGFKPVN.GCGINISWLHSLLKHA-R.....LNK
R9_Av                ..........FK-----TN..D..KQVGFKPVN.GCGINISWLHSLLKHARL.....NKN
R9a_Av               ..........FE-----ID..K..RQLGFTPIN.GCSMNIQWLHHLLKHARL.....RKR
RTE1_Av              ..........-SYLDPYLS..E..EQAGFRKDR.STVHQILVLRLLAEKAKR.....QGK
RTE2_Av              ..........-NLIDCQLL..E..IQSGFRSNR.STIDQIFTLKMTMEKRRA.....FNK
RTE3_Av              ..........-NKITPEIA..K..EQYGFMPDK.GTRNAIFILRMIIERSIE.....VKH
RTE4_Av              ..........-KPLDSNLR..T..NQAGFRRGR.NCIDQIHVLRRLLEGAID.....KKI
RTE_BovB_Av          ..........-F-LEREMP..V..TQAGFRKGR.GTRDQIANIRWLMEKARE.....YQK
SART1_Bommo          ..........LENVGPNLA..D..SQYGFRRGR.STLDAVQRVRDLS-DQAC....sRGG
SLACS_Trybg          ..........-KTAEKKFS..G..IQFGV-GGH.I-EEAI----AKIRKDFAt...kG--
Soliton1_Av          .........lDE--QGVLP..S..EQSGFRPHH.NMAVRLVSIIDEIGQSLA.....MNT
Soliton2_Av          ..........WSETNKLVP..D..EQSGFRPGC.LLPTRV--LSMYQEVKNNm...aGNI
Soliton3_Av          ..........WAEGNKLIP..E..EQSGFRPGG.LLPTRVLSIYQEIKNNLA.....ANM
Soliton4_Av          ..........WAETNHSVP..R..EPSGFRPGG.LLSTRVLSIYQEIKNELA.....ANM
Soliton5_Av          ..........WANVNNIVP..Q..EQSGFRKGC.QLQTRVLSIFQEVKNNLD.....GNV
Soliton6_Av          .........cHD--KNIYI..D..EQSGFTAER.RLQTRILSLVDDLR-LTIa...aNNR
Soliton6a_Av         .........cEE--KNIYV..D..EQSGFSPQR.RLQTRIVSLIEDVRLN-Ia..acN-R
Soliton6b_Av         .........wCQ-MHNIYT..D..EQSGFTPNR.RLQTRILLLCEDIRLT-Ia..acN-R
Soliton7_Av          .........lQR--RGLLP..D..TQSGFREDF.RLQTRVLLFFEQVASLMA.....NSS
Soliton8_Av          .........lLR--RGLLP..D..NQSGFRDGF.RLQSRL-LLFLEDLYSLM....sNSA
Soliton9a_Av         .........lIR--RGLLP..D..NQSGFRENF.RLQTRLLLFLEDIYSIFS.....NSE
Soliton9b_Av         .........lVR--RGLLP..D..NQSGFREGF.RLQTRLLLFLEDIYSILC.....NSE
Ta11_Arath           ..........-RLLPELIS..E..TQSAFVAER.LITDNILIAQENFHALRTnpackKKY
Tad1_Neuro           ..........AAEEFNLLP..E..GQMGNRAGR.STEFAVRVVTDAVH---Ta..wkLGA
TelKA1_Av            ..........YRKLNSMTI..R..DAYPI-P--.RIDD---TLDSLQ-----.....--E
TelKA1a_Av           ..........YRKLNAMTI..R..DAYPI---P.RIDDTLDSLQEAK-----.....---
TelKA2_Av            ..........YRKLNAVTV..R..DAYPIPRVD.DT---LDALDEAK-----.....---
TelKA3a_Av           ..........YRKLNNVTI..R..DAYPL---P.RIDDTLDALQQAQ-----.....---
TelKA3b_Av           ..........YRKLNNITI..R..DAYPL---P.RIDDTLDALQQAQ-----.....---
TelKA4_Av            ..........YRQLNSVTV..R..DVYPI-P--.RIDD---TLDQLQ-H---.....---
TERT1_Calb           kevlspvgqiLRLKLSKLR..D..TYESYRASV.HSSVAEKISDYRDSLLTRf...gEIP
TERT_Giain           ...felerprNRY-LQAHL..A..KNLGHIAVD.YAAWLDATYTENPEAQ--.....---
TERT_Ratno           t.lfsmlnyeRTKHPHLMG..S..SVLGMNDI-.YRTWRAFVLRVRALDQTP.....R--
TERT_Schpo           ....silkhlIN-------..E..ESSGI-PFN.LEVYMKLLTFKKD-LL-Khr.mfG-R
Tf2_Schpo            ..........YKPLNKYVK..P..NIYPL-PLI.EQ-----LLAKIQ-----.....-GS
Tnt1_Tobac           .........gFE--QKKGI..D..FDEIFSPVV.KMTSIRTILSLAA-----.....-SL
TRAS1_Bommo          .........lPR-----MS..T..RQFGFMPQR.STEDSLYTLMQHVKEKLK.....EKR
TRS1_Trybr           ..........-DTVESQLT..P..QQSAFRPGC.STLEQLLHVRAAL----Cr..ptHQS
Tx1_Av               ..........-KVIANIIH..P..DQTCSVPGR.SIQDNVILIRSIIEYQRR.....IRD
Ty3_Caeel            ..........YRKVNKVVK..N..NAHPL-PNI.EA-----TLQSLA-----.....--G
Ty3_Yeast            ..........YRTLNKATI..S..DPFPL---P.RID-NLL---SRI-----.....-GN
Vesta1a_Av           ..........YKKLNLVTI..K..DSSPL-PNM.ED-----TLRRLG-----.....-TG
Vesta1b_Av           ..........YKKLNLITI..K..DSSPL-PNM.ED-----TLRKLG-----.....-EG
Vesta2_Av            ..........YKKLNNITI..K..DNHPL-PNM.EQ-----TIRRLG-----.....-SG
Vesta3_Av            ..........YKKLNSVTI..K..DNYPL-PNM.EI-----TLQSLG-----.....-AG
Vesta4a_Av           ..........YRALNKITT..P..DASPL-PH-.G-ED---LLQQLG-----.....-MG
Vesta4b_Av           ..........YRALNKITI..S..DASPL-PHI.E-----DTLQELG-----.....-KG
Vesta5_Av            ..........YRKLNNITV..Q..DNYPL-PNL.EQ--AIQMVGGRR-----.....---
Vesta6a_Av           ..........YRKLNAITK..K..DVF---PQP.SVEELV----QRL-----.....-GG
Vesta6b_Av           ..........FRQLNAITK..K..DSYP---QP.SAEELLHRLAGHR-----.....---
Vesta6c_Av           ..........FRRLNKITK..K..DAY---PQP.SAEELIYRLSGHN-----.....---
Vesta7_Av            ..........YRQLNSATE..R..DCYPL---P.RIEDTLNRLNGNR-----.....---
Vesta_Pr             ..........YKKLNHITI..K..DSSPL-PNM.ED-----TIRKLG-----.....-EG
YM40_Marpo           .........ePR-----FL..D..SSHGFRPHR.SPHTALRQIRR-WTGTS-.....---
Zepp_Chlvu           ..........-PLLNQVVD..A..TQTGFLPKR.WAGDNVL-A--HLEEISYleathQPG
As_ASTE805|g5596.t1  ..........YRRLNTITQ..K..DVYPL---P.RIDDVIERL---------.....-NG
As_ASTE805|g5598.t1  ..........YRRLNTITQ..K..DVYPL---P.RIDDVIERL---------.....-NG
As_ASTE805|g8341.t1  ..........-------TN..P..KKTGFKPVN.GVGQNVALLHNLLRHART.....NKN
As_ASTE805|g11353.t1 ..........---------..-..---------.---NNILWIRSIKEHQQC.....IRN
As_ASTE805|g11676.t1 ..........---------..-..---------.------------------.....---
As_ASTE805|g17586.t1 ..........LK-RRNILP..R..HQAGFLEGN.STMYNILRLNRCAEQAFD.....RNQ
As_ASTE805|g17587.t1 ..........-RLIRPLFD..Q..HVER----T.TIIDGVHLIRRLQLYVKLg...lLKT
As_ASTE805|g17593.t1 ..........--HIRPIFN..D..KCSAT----.TIIDGAHLIKQLEIYTGKh...lFKS
As_ASTE805|g17914.t1 ..........I-SDNGFLP..D..EQTGFRPGH.NMSTRIVSIVDQIESGLA.....LNT
As_ASTE805|g18022.t1 ..........---------..-..---------.------------------.....---
As_ASTE805|g18136.t1 ..........-R--QNILP..A..HQAGFRPRK.STIYNIVRLTRFAQDHLQr..tsRRR
As_ASTE805|g18262.t1 ..........---------..-..---------.------------------.....---
As_ASTE805|g20283.t1 ..........-KILQPIFD..D..KCTRT----.AIIDGAHLITAIKPYANKg...lIKP
As_ASTE805|g21355.t1 .........fLR-LNSITT..R..DCYPQ-P--.-CA--EELLQRVA-----.....--G
As_ASTE805|g21661.t1 ..........---------..-..---------.------------------.....---
As_ASTE805|g22949.t1 ..........YRKINSITR..K..DVYPL---P.RIDDIIEQLSG-------.....---
As_ASTE805|g23168.t1 ..........---IVKSIR..N..STYSL---K.NSDAFIQCLKENS----S.....L-S
As_ASTE805|g23179.t1 ..........---------..-..---------.-----------------As...nLTL
As_ASTE805|g24591.t1 ..........-QLIRPLFD..R..FVHQTRIID.G-LDLLNKLKHYI---QNg...hLKS
As_ASTE805|g25138.t1 ..........LRPIFDQA-..T..KQTTFIND-.--IHFVRRLEFYC---SIg...lLTS
As_ASTE805|g25259.t1 .......stmIQ--NEAIM..K..DSFAFVKEL.RSE----SLSELS-----.....---
As_ASTE805|g25964.t1 ..........--LLRPIFDraA..RQTTFINGI.HFVRRL-ELYRDI---GR.....LSS
As_ASTE805|g26059.t1 ..........LRPIFDRVA..K..ETTYI---N.GI-EFVRHMESYR-DSGR.....LLP
As_ASTE805|g26353.t1 ........iyLK------V..N..RKYTF---I.NDIDVIRQLEKYA---ADg...yLTS
As_ASTE805|g26994.t1 ..........YRKLNAMTV..R..DAYPI---P.RIDDTLDSLQEAK-----.....---
As_ASTE805|g26996.t1 ..........YRKLNAITT..I..DAYPM-P--.TIE---ETLQKLG-----.....--G
As_ASTE805|g27649.t1 ..........-KLLRPLFD..K..HVRS----T.TIIDNVDLIHRLETYVSNg...yLKP
As_ASTE805|g28569.t1 ..........FKKLNNLTI..K..DNYPL-PNM.EQ-----TIRRLD-----.....-GG
As_ASTE805|g28570.t1 ..........YRALNKITI..P..DASPL-PHG.E-----DLLQELG-----.....-KG
As_ASTE805|g28890.t1 ..........YKKLNNITI..K..DNHPL-PNM.EQ-----TIRRLG-----.....-GG
As_ASTE805|g29056.t1 ..........-KILRPIFD..D..KCKK----T.TIVDGAHLICAMNTYANKg...pMKP
As_ASTE805|g29194.t1 ..........-KILRPIFD..D..KCTKT----.TIIDGAHLITAIKTYANKg...lMKP
As_ASTE805|g29212.t1 ..........-NKMTPEIA..K..EQYGFMPDK.GTRNAIFILRMIIERSIE.....VKH
As_ASTE805|g29501.t1 ..........-QLLRPIFD..RaaRQTMLINGI.HF---VRRLELYR-DIGR.....LSS
As_ASTE805|g29541.t1 ..........LRPIFDRVA..E..ETTYI---N.G-IEFVRRMESYQ-HSGR.....LLP
As_ASTE805|g29542.t1 .........lYR--RGLLP..N..NQSGQ---M.ST----------------.....-SS
As_ASTE805|g29718.t1 ..........-RFIRPIFN..D..NA-KL---T.TIIDGAHLIKRLQEYANAg...hLKP
As_ASTE805|g29744.t1 ..........YRKLNAITR..K..DSFPI-P--.TIE---STLQQLQ-----.....--G
As_ASTE805|g29973.t1 ..........-KIIRPLFD..K..QCYTT----.TVIDGAHLIRRMNRYISRg...iFKP
As_ASTE805|g30365.t1 ..........LRPIFDQA-..T..KQTTFIND-.--IHFVRRLEFYQ---SIg...lLKS
As_ASTE805|g31277.t1 ..........CK-------..-..---------.------------------.....---
As_ASTE805|g31536.t1 ..........---------..-..---------.------SKLKHYI---QNg...hLKS
As_ASTE805|g31695.t1 ..........---------..-..---------.------------------.....--S
As_ASTE805|g31843.t1 .........lLR--RGLLP..D..NQSGFRDGF.RLQTRLLLFLEDVYSLMS.....NSA
As_ASTE805|g32206.t1 ..........-QLIDNQLL..E..AQSGFRPNR.STIDHIFILKMIMERRKE.....FNK
As_ASTE805|g32684.t1 ..........LRPLFDRLA..V..DSTIMNGVQ.LIKQVERWSARY------.....LTS
As_ASTE805|g32958.t1 ..........YKNLNLVTI..K..DSSPL-PN-.-MEDTINKLG--------.....-QG
As_ASTE805|g33043.t1 ..........-NLLAPIYL..K..VTAELTFTN.S----VQLVQSLEKYVSKg...fFKS
As_ASTE805|g33150.t1 ..........---------..-..---------.----NISRLNRCAQQALD.....RNH
As_ASTE805|g33526.t1 ..........LRPVFDQA-..T..RQTTFIND-.--IHFVRRLEFYC---SIg...lLTP
As_ASTE805|g33663.t1 .........lIRPLFDRV-..A..KQTTFINGI.---DLVRQLEKYQE---Ng...hLLP
As_ASTE805|g33734.t1 ..........YKRLNLVTI..K..DASPL-PN-.-IE---DTLRKLG-----.....-QG
As_ASTE805|g33747.t1 ..........YRRLNAVTI..K..DAFPL---P.RIDEIFDQLTDAK-----.....---
As_ASTE805|g34068.t1 ..........YRKLNAMTT..R..DAYPI---P.RIDDTLDSLQEAK-----.....---
As_ASTE805|g34213.t1 ..........-QYMDRELP..D..VQAGFRKGR.GTRDQIANIRWIMEK---.....---
As_ASTE805|g34488.t1 ..........YRKLNNITI..Q..DKFPL-PN-.-LEQALQIV---------.....-GG
As_ASTE805|g34855.t1 ..........-QLIRPLFD..R..FVHQTRIID.G-VDLLKKCKDYI---QNg...hLKA
As_ASTE805|g35269.t1 ..........---------..-..---------.------------------.....---
As_ASTE805|g35308.t1 ..........IRPLFDRYV..R..RTTIV-DGV.---DLLTKLQIYI-QQGH.....FTA
As_ASTE805|g35380.t1 ..........---------..-..---------.------------------.....---
As_ASTE805|g35388.t1 ..........---------..-..---------.------------------.....---
As_ASTE805|g35758.t1 ..........---------..-..---------.------------------.....---
As_ASTE805|g36574.t1 ..........-PIYLKVAR..K..TTFI----H.S-IDVVRQLEMYV-DNGN.....FKS
As_ASTE805|g36635.t1 ..........LRPIFDQA-..T..KQTMFIND-.--IHFVRRLEFYQ-SIGR.....LTS
As_ASTE805|g36695.t1 ..........YRKLNAITR..K..DSYP---QP.TTEEL---LQRLG-----.....--G
As_ASTE805|g36810.t1 ..........-KIIRPIFD..K..QCYV----T.TIIDGAHLIRRMNQYTNKd...vFKP
As_ASTE805|g36883.t1 ..........--LLRPIFD..R..TARQTTLIN.GIH-FVRRLELYR-DIGR.....LSS
As_ASTE805|g36884.t1 ..........-KILRPIFD..D..KCKK----T.AIIDGAQLISAMNTYANKv...pMKP
As_ASTE805|g36896.t1 .........fKVTVNPQIW..I..DQHPI---P.SIDE----LFTRL-----.....-NN
As_ASTE805|g36917.t1 ..........LRPLSDRLA..R..DTTIT-SG-.--SELIKKLYNVI-----.....---
As_ASTE805|g37072.t1 ..........YKKLNSITI..K..DNYPL-PNM.EI-----TLQSLG-----.....-AG
As_ASTE805|g37220.t1 ..........-KLLAPVYL..KvaRQTTF---I.HSIDVVKQLEAYV-HSDC.....LKT
As_ASTE805|g37442.t1 ........rnARPQAKSYV..K..DSFDF----.-----VNKLKEII---LD.....KNK
As_ASTE805|g37451.t1 ..........YRKLNVITK..K..DVF---PQP.SIEELVQRLGGHA-----.....---
As_ASTE805|g38193.t1 ..........-KILRPIFD..D..KCTKT----.TIIDGAQLISAMNTYANKg...lMKP
As_ASTE805|g38276.t1 .........fKVTINSQML..V..DQHPI---P.SIDELLTRL---------.....-NN
As_ASTE805|g38335.t1 ..........-TGVNQSLE..I..DQYPL-PKP.N------DLFVAL-----.....-NG
As_ASTE805|g38362.t1 ..........LRPLF----..D..KMAATRTV-.---SNGFELLKKIQLWSSi...nMKQ
As_ASTE805|g38379.t1 ........naLR-SSSYMI..K..DRFDFVRKL.KT------LEL-------.....--G
As_ASTE805|g38456.t1 ........shLR-ISPYVV..K..DTFDFVNK-.--------IRSSK-----.....-HI
As_ASTE805|g39320.t1 ..........-APIYLIKV..A..RETTF---I.HSIDVIKQLETYV-DNGY.....FKS
As_ASTE805|g39538.t1 ..........---IIKPIR..N..SPYSL---K.NTDGFIKFLKENS-SL--.....--S
As_ASTE805|g39618.t1 ..........---------..-..---------.------------------.....---
As_ASTE805|g39716.t1 ..........---------..-..---------.------------------.....---
As_ASTE805|g40116.t1 ..........---------..-..---------.------------------.....---
As_ASTE805|g40216.t1 ..........-RLIRPLFD..Q..HVE----QT.TIIDGVHLIRRLQLYVKLg...lLKT
As_ASTE805|g40379.t1 ..........---------..-..---------.------------------.....---
As_ASTE805|g40397.t1 ..........-KLLRPLFD..K..HVRST----.TIIDSVDLIHRLEAYVSNg...yLKP
As_ASTE805|g40609.t1 ..........---------..-..---------.------------------.....---
As_ASTE805|g40828.t1 ..........LK-RRNILP..R..HQAGFLEGK.STMYNILRLNRCAQQALD.....RNH
As_ASTE805|g41189.t1 ..........-KILRPLFH..D..KCKD----T.TIIDGAHLINELNKYNNKg...lLKS
As_ASTE805|g41673.t1 ..........YRRLNQITT..K..DAFPL---P.RIDDIYDQLTKTK-----.....---
As_ASTE805|g43113.t1 ..........LK-RRNILP..R..HQAGFLEGK.STMYNILRLNRCAKQALD.....RNH
As_ASTE805|g43210.t1 ..........---------..-..---------.------------------.....---
As_ASTE805|g43968.t1 ..........---------..-..---------.------------------.....---
As_ASTE805|g43982.t1 ..........---------..-..---------.------------------.....---
As_ASTE805|g44138.t1 ..........---------..-..---------.------------------.....---
As_ASTE805|g45118.t1 ..........LRPLFDRLA..V..DSTIMNSVQ.LIKQVERWSARYL-----.....-AS
As_ASTE805|g45171.t1 ..........-KIIRPLFD..K..QCYTT----.TIIDGAHLIRRMNRYISRg...iFKP
As_ASTE805|g45199.t1 ..........---------..-..---------.-----IDVIRQLEKYATDg...yLTS
As_ASTE805|g45205.t1 ..........---------..-..---------.------------------.....---
As_ASTE805|g45333.t1 ..........---------..-..---------.------------------.....---
As_ASTE805|g45540.t1 ..........---------..-..---------.------------------.....---
As_ASTE805|g45930.t1 ..........----HKLIH..Y..NQTSGIPGR.SIHDNVQLIRSIIDYHSR.....NRI
As_ASTE805|g46008.t1 ..........YRRLNAITI..K..DAFPL---P.RIDEIFDQLSDAM-----.....---
As_ASTE805|g46282.t1 ..........---------..-..---------.------------------.....---
As_ASTE805|g46546.t1 ..........-KLLRPLFD..K..HVRS----T.TIIDNVDLIHRLEAYVSNg...yLKP
As_ASTE805|g47271.t1 .........lHR--RGLLP..N..NQSGFREGF.S-----------------.....--S
As_ASTE805|g48222.t1 ..........-KILRPIFD..D..KCKK----T.TIIDGAHLICAMNTYANKg...pMKP
As_ASTE805|g48396.t1 ........iyLK------V..N..RKYTF---I.NDIDVIRQLEKYA---ADg...yLTS
As_ASTE805|g48608.t1 ..........-KILQPIFD..D..KCKK----T.AIIDGAHLISAMNTYANKg...lMKP
As_ASTE805|g49358.t1 ..........-DLLRPLF-..-..NQMASKSTI.TCGFELIKHLQKW-TS-R....nLRQ
As_ASTE805|g50785.t1 ..........-R--RNILP..R..HQAGFLEGK.STMYNILRLNRCAQQALD.....RNY
As_ASTE805|g51172.t1 .......piyLK------V..T..RKYTF---V.NDIDVIRQLEKYV-ADGY.....FTS
As_ASTE805|g52145.t1 ..........---------..-..---------.--IDNVDLIHRLEAYVSNg...yLKP
As_ASTE805|g52455.t1 ..........---------..-..---------.------------------.....---
As_ASTE805|g52475.t1 ..........---------..-..---------.---YNILRLNRCAQQALD.....RNH
As_ASTE805|g52788.t1 ..........---------..-..---------.---YNILRLNRCAQQALA.....RNH
As_ASTE805|g52942.t1 ..........---------..-..---------.----------Q-----L-.....-KH
As_ASTE805|g54376.t1 ..........LRPIFDQA-..T..KQTTFIND-.--IHFVRRLEFYQ---SIg...lLKS
                                                                                 

AI1M_Yeast           --.WFIEVDLKKCFDTIS.HDLIIKELKRY.........................ISDKG
Athena_Av            ST.LFVTFDINNLYTILPqEESLMILGQFLre.....................hqCTHSN
Athena_Hc            --.---------------.-----------.........................-----
Athena_Pr            --.---------------.-----------.........................-----
AthenaL2_Av          ET.VLCTIDVADLYTMIPqVEGVLSLKKMMnyl...................nlkQI---
AthenaL3_Av          DS.LLCTIDVSDLYTMIPqVEGVLSLKKML........................dYLQLK
AthenaM_Av           ST.TFISMDVTDLYTMIP.QEGGVIAIKRLl.......................eEHNLK
AthenaO_Av           QT.QFATMDVSDLYTMVP.QEGGIQAIKKMlrifh...............idqiqEVKTS
BEL_Drome            HQ.YVLCADVEKMFRGIKvFK---------.........................-----
Cer1_Caeel           K-.LYTVFDMIAGFWQIPl-D---------.........................-----
Cercyon_Sm           DE.LMISFDVTALFTSIE.PNLAKETLS-Lll....................tndENLAK
COB3_Marpo           --.WWLEFDIRKCFDTIN.KKILMSILSET.........................IQDNR
COI1_Podan           --.WFIEGDIKGFFDNID.HHILEKLLVKH.........................FQDQR
Copia_Drome          NL.KVHQMDVKTAFLNGTl-K---------.........................-----
CRE1_Crifa           HE.YLVALDGVNAYNTMS.RAHILQAV---.........................YAEQR
CRE2_Crifa           --.TLVALDATNAYNRMS.RRHILEAAYA-.........................QPELR
CZAR_Tcruzi          --.SVAMLDGRNAYNAIS.RTAILSAVYGN.........................---TA
DIRS1_Dictyo         GY.YMVKLDIKKAYLHVLv-D---------.........................-----
Doc_Drome            YC.TAIFLDVAQAFDRVW.LDGLLFKIIKL.........................LPQNT
dpol_DHBV            GM.PRISLDLSQAFYHLPlN----------.........................-----
dpol_HBV             NL.SWLSLDVSAAFYHLPlHPAAMPHLLVGsin..................hqygTLPNL
DRE_Dictyo           EP.IITFYDFEKAFDSIS.HNAILRTLAHL.........................KLPLK
EC67_Ecoli           --.IILNIDLKDFFESFN.FGRVRGY---F.........................LSNQD
EC86_Ecoli           --.FILNIDLEDFFPSLT.ANKVFGV----.........................FHSLG
EC107_Ecoli          --.QILKLDIENFFDSIS.WLQVWR-V---.........................FRQAQ
GilM_Giain           -H.HLLTVDVRNAFNSVP.HSVILFALRRA.........................GVVQP
Gypsy_Drome          K-.FFTTLDLKSGYHQIYl-A---------.........................-----
Hebe1_Av             HS.AVILFDIKAAFDSVW.HDGLIYKLNGL.........................RLPC-
Hebe2_Av             HS.AVVLFDIKAAFDSVW.HGGLIYKLDDL.........................RLPRY
Hebe7_Av             HS.AVILFDIKAAFDSVW.HDGLIYKLNDL.........................RLPC-
Hebe8_Av             HS.AVILFDIKAAFDSVW.HDGLIYKLNDL.........................RLPCF
Hebe10_Av            HS.AVILFDIKAAFDSVW.HDGLINKLNDL.........................RLPC-
I_Drote              HT.SLVTLDFSRAFDRVG.VHSIIHQLQEW.........................KTGPK
Jockey_Drome         YA.VGAFLDIQQAFDRVW.HPGLLYKAKRL.........................FPPQ-
Juno1_Av             --.YYTTIDFKSGYFQVG.LD---------.........................-----
Juno2_Av             --.YFSKFDFKAGYFQVP.LD---------.........................----K
Juno3_Av             -Q.YFSKLDFQGGYHQVP.ID---------.........................-----
Juno4_Av             --.YYTTIDFKSGYFQVG.LD---------.........................-----
Juno4a_Av            --.YFTTLDMKQGYWQVP.IE---------.........................-----
Juno4b_Av            --.YFTTLDLKSGYWQIP.ID---------.........................-----
Lian_Aedae           SC.LGVFLDIEGAFDNVS.FDAILEAARNH.........................GLPTM
LINE1_Human          --.MIISIDAEKAFDKIQ.QPFMLKPLNKL.........................GIDGT
LINE1_Wolf           NH.MILSLDAEKAFDKIQ.HPFLIKTLQSV.........................GIEGT
LtrA_Lacla           --.WFVEGDIKGCFDNID.HVTLIGLINLK.........................IKDMK
Mag_Av               GK.RFTKIDLSDAYLQIE.LD---------.........................---ND
Maui_Takru           VS.MLVLLDLSAAFDTVD.HSILLQRLEHV........................iGIKGT
Mdg3_Drome           KT.VFTKLDLKNGFFHVH.VK---------.........................----K
Micropia_Drome       --.WFTTMDLQNGFFHVA.VE---------.........................-----
MX65_Myxxa           --.VVLKLDLKDFFPSVT.FARVRGLLIAL.........................GYGYP
Neptune_Fr           DS.YFFSMDVDSLYTNIPiESGINCIRNIFek.....................ypDPKRP
NeSL_Caeel           NL.AVAWLDLTNAFGSIP.HELIEYALTAY.........................GFPQM
orf2_Calot           -K.WVLDADISKCFDKIN.HEKLLTKINTF.........................---PT
Pao_Bmori            HN.ITATADIKEMFIQVKl-R---------.........................-----
Pat_Panre            SG.FMLTFDMKSGYHQARmAD---------.........................-----
Penelope1_Av         TY.VKCSFDVESLYTNVP.VKEAIEIVLDYmye...................prkIIDVP
Penelope1a_Av        TY.IKCSFDVESLYTNVP.VKKAIEITLDYmyk...................pnkLIDAP
Penelope2_Av         NQ.VMCSFDVDSLYTNVPvEEAINIVVNNL.........................HKSKT
Penelope2a_Av        ND.MMISLDVESLFTNVP.VHEAVDLATKIil....................dkkKQDKK
Penelope3_Av         QI.KMMSFDITSLFTNVP.LDRTIEIILDKlyglqhtcty.....sdkkrddwcnKCKNR
Penelope3a_Av        EH.KLLSYDAISLFTNVPlQKTINFILEEKygsfcdckivktnkrkrkkkikcknCIDKE
Penelope3b_Av        KI.KMVSFDIVSLFTKVPlVRTIQLILEQMygpehtciys.....kdmkreewcnNCKQR
Penelope5a_Av        NK.KMISFDVTSLFTNVP.LTYTIDIILDHmyptcpsv........cannsrnqlCENCR
Penelope_Dv          EE.TLVSFDVVSLFPSIPiELALDTIRQKWtk.....................leEHTN-
pol_BAEVM            YS.WYTVLDLKDAFFCLPl-A---------.........................-----
pol_CERV             K-.IYSSFDCKSGLWQVLl-D---------.........................-----
pol_HTLV2            LP.HLQTIDLTDAFFQIPl-P---------.........................-----
Poseidon_Tn          GE.TMVSFDVTSLFTCIPtSEATEAIHKRLlld..................knlqERTT-
pseudo_Shark         QH.LIFTMDVQSLYTYIPhADGLKAFRFFLsr.....................raDQ-SP
R1_Dromr             SC.YIATLDVSKAFDSVA.HDAVFNTVTAY.........................GAPKS
R2_Drome             SC.YIANLDVSKAFDSLS.HASIYDTLRAY.........................GAPKG
R4_Av                PI.SVAWIDYAKAFDSLP.HSYIKWLISAVqvpk.................alatFIKKL
R9_4_Av              NPiYACLVDVSKAFDSVS.HQSIVRALTMN.........................GAPSL
R9_Av                SI.YACLVDVSKAFDSVS.HQSIVRALTMN.........................GAPSL
R9a_Av               DI.NVCLIDVAKAFDSVP.HESIFRALTRH.........................RAPPS
RTE1_Av              KI.YNCFIDFQKAFDTIK.HKIIWAMLKSY.........................GVETK
RTE2_Av              PL.FMCFIDITKAYDSVN.RELLWKVCRSY.........................GITDK
RTE3_Av              DL.YLCFLDYTKAFDKVK.HDSLFQILEKL.........................DIDGK
RTE4_Av              PI.YITFIDFKKSFDSIN.RQTMFDILRHY.........................GVPTK
RTE_BovB_Av          EF.YLCFIDYSKAFDCVD.HEKLWSVLLEM.........................GVPKH
SART1_Bommo          VL.LAVSIDISNAFNTVP.WSTILESLRFH.........................RVPTG
SLACS_Trybg          --.SLAMLDGRNAYNAIS.RRAILEAV---.........................YGDST
Soliton1_Av          AA.AALFVDFSTAFNQLW.FNGLWLKLMNL.........................KCPIY
Soliton2_Av          PT.LAVYVDYQKAYDKVW.HKGLLVKLKRL.........................GIPLG
Soliton3_Av          PT.LAIYVDYKKAYDKVW.HAGLIVKLRDL.........................RMPIE
Soliton4_Av          PC.LALCFDFKKAYDAVW.HTGTIVKLNRL.........................GMPKE
Soliton5_Av          PV.LGLYVDYKKAYDLMW.HKGLIVKLHRM.........................EIPLE
Soliton6_Av          PA.LIVFVDFMSAFDRMW.HPALISTLVKL.........................DFPLP
Soliton6a_Av         PA.LVIFVDFLSAFDRMW.FPSLISTLMRL.........................EMPLQ
Soliton6b_Av         PA.LAIFIDFLSAFDRMW.YPMLIRNLIEL.........................NMPLP
Soliton7_Av          PV.ATIFVDFKAAFDQLW.FEGCIGKLRRM.........................GIPKD
Soliton8_Av          PV.CSMFIDFRAAFDQIW.HCGCVGKLRRM.........................GIPNS
Soliton9a_Av         PI.CTIFIDLKSAFDQIW.HSGCIGKLKQL.........................GIPSS
Soliton9b_Av         PI.CTIFIDFKSAFDQLW.HSGCIGKLRNI.........................GIPTA
Ta11_Arath           --.MAIKTDMSKAYDRVE.WSFLRALMLKM.........................GFAQK
Tad1_Neuro           VT.SLMLLDLKGAFDRVN.HRWLLHTLWEM.........................QLPTW
TelKA1_Av            SK.FISTLDLRSGYWQVE.MD---------.........................-----
TelKA1a_Av           --.FVSTLDLRSGYWQVE.MD---------.........................-----
TelKA2_Av            --.FISTLDLRSGYWQVE.MD---------.........................-----
TelKA3a_Av           --.FFSTLDLRSGYWQVE.MK---------.........................----N
TelKA3b_Av           --.FFSTLDLRSGYWQVE.MD---------.........................----Q
TelKA4_Av            AC.YFSSMDLRSGFWQIE.LN---------.........................-----
TERT1_Calb           KL.FILKFDMKECYDRLS.QPVLMKKLEELfvd...................ktkTIAL-
TERT_Giain           -I.YMVTTDMITAFESVS.VPRLLYYISHYikq..................pnsmLCPMH
TERT_Ratno           -M.YFVKADVTGAYDAIP.QGKLVEVVANMial..................rnsvVIEQS
TERT_Schpo           KK.YFVRIDIKSCYDRIK.QDLMFRIVKKKldt..................lfvdFVDYW
Tf2_Schpo            T-.IFTKLDLKSAYHLIRv-R---------.........................-----
Tnt1_Tobac           DL.EVEQLDVKTAFLHGDl-E---------.........................-----
TRAS1_Bommo          II.TIVSLDIEGAFDSAW.WPALEVRLAEE.........................KCPEY
TRS1_Trybr           RT.GAVFVDYK-AFDTVD.HDKIAREMHRM.........................KVSPH
Tx1_Av               PI.GIVLWDQEKAFDRIN.HRYLVGVLNAF.........................GFTSN
Ty3_Caeel            KK.LYTVFDMIAGFWQIP.LD---------.........................-----
Ty3_Yeast            AQ.IFTTLDLHSGYHQIP.ME---------.........................-----
Vesta1a_Av           YR.YFSKLDLKSGFYQIPiRE---------.........................-----
Vesta1b_Av           YN.YFSKLDLKSGFYQIPiCD---------.........................-----
Vesta2_Av            YK.FFSKLDMKSGFWQIP.IK---------.........................----E
Vesta3_Av            YS.YFSKFDLRSGFWQLP.IN---------.........................-----
Vesta4a_Av           YK.YFSKLDLKSGYHQFK.LP---------.........................-----
Vesta4b_Av           FK.YFSKLDLKSGYHQFK.IP---------.........................---Q-
Vesta5_Av            --.YYSKLDLKSGYFQIP.IK---------.........................-----
Vesta6a_Av           HS.WFTKIDMKAGYHQIPiRN---------.........................-----
Vesta6b_Av           --.IFSKLDLKSGYFQIPiHQ---------.........................-----
Vesta6c_Av           --.YFTKLDLKSGYFQIPiAE---------.........................-----
Vesta7_Av            --.LITKMDLRSGYHQIRiHP---------.........................-----
Vesta_Pr             YK.YFSKLDLKSGFYQIPiRH---------.........................-----
YM40_Marpo           --.WMIEGDIKGYFDNID.HHLLAGFIAEL.........................VKDQR
Zepp_Chlvu           --.VQVFLDFEKAFDRLD.RAWIERCMAAV.........................GFGPG
As_ASTE805|g5596.t1  SK.IFSKLDLRSGYFQVP.LA---------.........................----P
As_ASTE805|g5598.t1  SK.IFSKLDLRSGYFQVP.LA---------.........................----P
As_ASTE805|g8341.t1  NL.FVCLLDVSKAFDSVP.HEPVKRALLRN.........................ECPFE
As_ASTE805|g11353.t1 PI.ALVFWDQEKASDRIN.HRYLVRNIQAF.........................GFGFQ
As_ASTE805|g11676.t1 --.---------------.-----------.........................-----
As_ASTE805|g17586.t1 HA.AVIFFDIKSAFGSVW.RD---------.........................-----
As_ASTE805|g17587.t1 TT.HICTCDITDLYTMLP.QEESITILKRFlehfg...............ythvqGMTIN
As_ASTE805|g17593.t1 ST.LFCTFDIHNLFTMLP.QEEALNTLVEFlythg...............yrkvkGIALN
As_ASTE805|g17914.t1 AT.AALFVDFKSAFNQLW.IKGLWIKLKRL.........................NCPIY
As_ASTE805|g18022.t1 --.---------------.-----------.........................-----
As_ASTE805|g18136.t1 HA.AVILFDIKAAFDSVW.HDGLIHKLNDL.........................QLPQH
As_ASTE805|g18262.t1 --.---------------.-----------.........................-----
As_ASTE805|g20283.t1 ST.LFCTFDIRNLYTMLP.QEEALDILVEFlhihg...............ytkvkGIPLD
As_ASTE805|g21355.t1 HR.IFSKLDLRSGYFQIPiHE---------.........................-----
As_ASTE805|g21661.t1 --.-------------LW.HEGCIDKFRKM.........................GFPPA
As_ASTE805|g22949.t1 SS.WFTKIDLKNGYHQLP.IS---------.........................----E
As_ASTE805|g23168.t1 IH.KLISFNVESLFTNIPvNRTINIICEKL.........................YWTDL
As_ASTE805|g23179.t1 AT.SFITMDVTDLYTMIP.QEGGVTAIKRLmetsn...............lkqidGVKKE
As_ASTE805|g24591.t1 TT.FFVTFDITNLYTMLP.QEESLKILGEFlqehh...............cdrvnEISID
As_ASTE805|g25138.t1 TT.NFITFDVTDLYTMIP.RNGALIALEEFlnera..............tngrisGMTIN
As_ASTE805|g25259.t1 EY.KMVSFDIVSLYTNIP.LAETINIILDYlykdk...............kkpltTIPKN
As_ASTE805|g25964.t1 TT.TFITFDVTDLYTMIP.RNGALHILEEFlneha..............rnsrihGMTID
As_ASTE805|g26059.t1 TT.LFITFDVSNLYTMIP.RDGAILALQKFlgkha..............enrrihGMTID
As_ASTE805|g26353.t1 RT.KFITIDVENLYTMIP.RDGALTALARFcvryc..............yqgkigTFTID
As_ASTE805|g26994.t1 --.FISTLDLRTGYWQVE.MD---------.........................----E
As_ASTE805|g26996.t1 HT.FFTKMDLASGYFQIP.IR---------.........................----E
As_ASTE805|g27649.t1 TT.YLCTFDITDLYTMLP.QEESLNILTEFllehg...............yhkvkGIAID
As_ASTE805|g28569.t1 YK.FFSKLDMKSGFWQIP.IK---------.........................-----
As_ASTE805|g28570.t1 YK.YFSKLDLKSGYHQFR.IP---------.........................----P
As_ASTE805|g28890.t1 YQ.FFSKLDMKSGFWQIP.IK---------.........................----E
As_ASTE805|g29056.t1 TT.LFCTFDIRNLYTMLP.QEEALNILVEFlhmhg...............yrkvkGIPLD
As_ASTE805|g29194.t1 ST.LFCTFDIRNLYTMLP.QEEALNILVEFlhlhg...............yrkvkGIPLD
As_ASTE805|g29212.t1 DI.YLCFLDYTKVFDKVK.HDSLFQILEKL.........................DIDGK
As_ASTE805|g29501.t1 TT.TFITFDVTDLYTMIP.RDGALHILEEFlnkh................akngrIHAMS
As_ASTE805|g29541.t1 TT.LFVTFDVSNLYTMIP.RDGAILALQKFfgkq.................adnrR----
As_ASTE805|g29542.t1 PM.VTLFVDFKSAFDMLW.HDGCVGKFCKM.........................GIPPS
As_ASTE805|g29718.t1 TT.LFCTFDINNLYTMLP.QQQSLDILQEFlqtye...............kshvrGIDIA
As_ASTE805|g29744.t1 NS.YFSKLDLRSGYFQIP.IN---------.........................----E
As_ASTE805|g29973.t1 ST.LFCTFDIHNLYTMLP.QDEALNILVEFlyvhg...............ykkikGIPLD
As_ASTE805|g30365.t1 TT.NFITFDVTDLYTMIP.RHGALVALEQFlnerv..............tngrinGMTIN
As_ASTE805|g31277.t1 --.---------------.-----------.........................-----
As_ASTE805|g31536.t1 TT.FFVTFDITNLYTMLP.QEESLKILGEFlqehh...............cdrvnEISID
As_ASTE805|g31695.t1 RT.KFITIDDENLYTMIP.RDGALTALARFcvkyc..............yqgkigTFTID
As_ASTE805|g31843.t1 PV.CTMFIDFRSAFDQLW.HSGCVGKLFRL.........................GIPRS
As_ASTE805|g32206.t1 PL.FLCFIDITKAYDSVN.RNLLWKVCRKY.........................GISEK
As_ASTE805|g32684.t1 AT.SFIIMDVTDLYTMIP.EEGGVTAIKRLme.....................tsN--LK
As_ASTE805|g32958.t1 YT.HFSKLDLKSGFYQIP.IN---------.........................----H
As_ASTE805|g33043.t1 TT.CFITADVKNLYTVIP.REGGRQALIRFle.....................qySNQGK
As_ASTE805|g33150.t1 HA.GVIFFDIKSAFDSVW.HDGLTYKMNDF.........................RIPVY
As_ASTE805|g33526.t1 TT.NFITFDVTDLYTMIP.RNGALIALEQFlnera..............tngrinGMTIN
As_ASTE805|g33663.t1 TT.HFVTFDVTDLYTMIP.RNGALEALGRFlvktsi............ggkignlSID--
As_ASTE805|g33734.t1 YS.HFSKLDLKSGFYQIP.IR---------.........................----N
As_ASTE805|g33747.t1 --.YYTKFDFKSGYFQVP.LS---------.........................----K
As_ASTE805|g34068.t1 --.FVSTLDLRSGYWQVE.MD---------.........................----E
As_ASTE805|g34213.t1 --.---------------.-----------.........................-----
As_ASTE805|g34488.t1 RC.YYSKLDLRSGYFQIP.IK---------.........................----E
As_ASTE805|g34855.t1 NT.FFVTFDITNLYTMLP.QEESLKILGEFlqe..................hhcdR----
As_ASTE805|g35269.t1 --.---------------.-----------.........................-----
As_ASTE805|g35308.t1 ST.LFVTFDITNLYTMLP.QEESLIILAEFlhehh...............sdrlnGISIE
As_ASTE805|g35380.t1 --.---------------.--------KEK.........................KVPSS
As_ASTE805|g35388.t1 --.-------ASAFDSVP.HDSIKRALMKN.........................ECPFE
As_ASTE805|g35758.t1 --.---------------.-----------.........................-----
As_ASTE805|g36574.t1 TT.RFITADVKNLYTMIP.RQGALETLIQFlv.....................khSINRK
As_ASTE805|g36635.t1 KT.NFITFDVTDLYTMIP.RNGALVALEEFlnera..............tngrinGM---
As_ASTE805|g36695.t1 HK.WFTKLDLKAGYFQIPiQD---------.........................-----
As_ASTE805|g36810.t1 ST.LFCTFDIHNLYTMLP.QEESLEIVVEFlh.....................vhG---Y
As_ASTE805|g36883.t1 TT.TFITFDVTDLYTMIP.RDGALHILEEFlnkht..............rngrihSMPID
As_ASTE805|g36884.t1 ST.LFCTFDIRNLYTMLP.QEEALDILVEFlhvhs...............ytkvkGISLD
As_ASTE805|g36896.t1 GI.KFSKLDLSDAYLQIE.LD---------.........................----D
As_ASTE805|g36917.t1 --.--------DLYTMIPqTEGILAIRRMLdyln................vkqvdG----
As_ASTE805|g37072.t1 YS.FFSKLDLKSGFWQFP.IN---------.........................----P
As_ASTE805|g37220.t1 AT.KFIIADVKNLYTMIP.RQGALETLLRFleehsn............ngkigtlSIDT-
As_ASTE805|g37442.t1 TY.IKCSFDVESLYTNVP.VKEAIEITLNYiyk...................ptkLIDVP
As_ASTE805|g37451.t1 --.WFTKIDMKAGYHQIP.IQ---------.........................----H
As_ASTE805|g38193.t1 ST.LFCTFDIRNLYTMLP.QEEALNILVEFlhmhg...............yrkvkGISLD
As_ASTE805|g38276.t1 GE.KFTKLDLTDAYLQVE.LD---------.........................----D
As_ASTE805|g38335.t1 GQ.QFSKIDFSEAYLQVA.LD---------.........................----D
As_ASTE805|g38362.t1 ET.VLCTIDVTDLYTMIPqMEGVLSLKQML........................dYLNLN
As_ASTE805|g38379.t1 DK.IMVSFDVTSLFTKVPlNDTINLILNQMypkcpekck.......tekrtdlckQCRNR
As_ASTE805|g38456.t1 DK.TMVSFDVKSLFTCVP.LSYTLDLILDKlypscslk........cenqarsqlCAECR
As_ASTE805|g39320.t1 TT.RFITADVKNLYTMIP.RQGALETLIQFllkh.................snnrKIGTL
As_ASTE805|g39538.t1 IH.KMISFDVESLFTNIPvKRTINVICTKLyrtd................pilkpLIPER
As_ASTE805|g39618.t1 --.---------------.-------LNVHgyk...................kvkCIDP-
As_ASTE805|g39716.t1 --.---------------.-----------.........................-----
As_ASTE805|g40116.t1 --.---------------.-----------.........................-----
As_ASTE805|g40216.t1 TT.HICTCDITDLYTMLP.QEESINILKRFlehfg...............ythvqGMTIN
As_ASTE805|g40379.t1 --.---------------.--------NDY.........................RIPVY
As_ASTE805|g40397.t1 TT.YLCTFDITDLYTMLP.QEESLNILTEFllehg...............yhkvkGIAID
As_ASTE805|g40609.t1 --.--ITLDLQSGYHQVR.IA---------.........................-----
As_ASTE805|g40828.t1 HA.AVIFFDIKSAFDSVW.HDGLIYKRNDF.........................RIPVY
As_ASTE805|g41189.t1 TT.LFCTFDIHNLYTMLP.QEESLAILVEFlnvhg...............ykkvkCIDPI
As_ASTE805|g41673.t1 --.YFTKLDFKAGYFQVP.LD---------.........................----E
As_ASTE805|g43113.t1 HA.AVIFFDIKSAFDSVW.HDGLIYKMNDY.........................RISVY
As_ASTE805|g43210.t1 --.---------------.-----------.........................-----
As_ASTE805|g43968.t1 --.----MDVTDLYTMIP.QEEGVTAIKRLm.......................eTSNLK
As_ASTE805|g43982.t1 --.-------------MW.HPALISALVKL.........................DFPLP
As_ASTE805|g44138.t1 --.---------------.----LDILQEFlqtye...............kshvrGIDIA
As_ASTE805|g45118.t1 AT.SFIIMDVTDLYTMIP.QEGGVTAIKRL.........................-----
As_ASTE805|g45171.t1 ST.VFCTFDIHNLYTMLP.QDEALNILVEFlyihg...............ykkikGIPLD
As_ASTE805|g45199.t1 KT.KFITIDVENLYTMIP.RDGALTAFARFcvky.................yyqgKIGTF
As_ASTE805|g45205.t1 --.---------------.-----------.........................-----
As_ASTE805|g45333.t1 --.---------------.-----------.........................-----
As_ASTE805|g45540.t1 --.---------------.-----------.........................-----
As_ASTE805|g45930.t1 SI.GLAQWDQEKAFDR--.-----------.........................-----
As_ASTE805|g46008.t1 --.YYTKFDFKSGYFQVP.LS---------.........................----K
As_ASTE805|g46282.t1 --.---------------.--------KVK.........................GIPLD
As_ASTE805|g46546.t1 TT.YLCTFDITD------.-----------.........................-----
As_ASTE805|g47271.t1 PT.VTLFVDFKSAFDMLW.HEGCVGKFRKM.........................GIPPS
As_ASTE805|g48222.t1 ST.LFCTFDIRNLYTMLP.QEEALNILVEFlhmhg...............yrkvkGIPLD
As_ASTE805|g48396.t1 RT.KFITIDVENLYTMIP.RDGALTALAQFcvkyc..............yqgkigTFTID
As_ASTE805|g48608.t1 ST.LFCTFDIRNLYTMLP.QEEALDILVEFlhihy...............ytkvkGISLD
As_ASTE805|g49358.t1 DT.SLCTIDVVDLYTMIP.QVEGVLALEKMldhlq...............lkqvdGLTTE
As_ASTE805|g50785.t1 HA.AVIFFDIKSAFDSVW.HDGLIYKMNDY.........................RIPVY
As_ASTE805|g51172.t1 RT.KFITIDVENLYTMIP.RDGALTALARF.........................CVKY-
As_ASTE805|g52145.t1 TT.YLCTFDITDLYTMLP.QEESLNILTDFllehg...............yhkvkGIAID
As_ASTE805|g52455.t1 --.---------------.-----------.........................-----
As_ASTE805|g52475.t1 HA.AVIFFDIKSAFDSVW.YDGLVYKMNDF.........................RIPVY
As_ASTE805|g52788.t1 HA.GVIFFDIKSAFDSVW.HDGLIYKMNDF.........................RIPLY
As_ASTE805|g52942.t1 AK.YFTKLDLQSGYHQVW.IT---------.........................-----
As_ASTE805|g54376.t1 TT.NFITFDVTDLYTMIP.RNGALIALEEF.........................-----
                                                                                 

AI1M_Yeast           F.IDLV-YKLLRA-GYIDEKGTYHKpM.--.---LGLPQGSLISPILCNIVMTLVDNWLE
Athena_Av            GiSIDTIIELARMVLQKNVFVHD--.N.KFyRQIIGGAMGSPFTLTLANIFMWYWEKQTI
Athena_Hc            -.-----------------------.-.--.------AMGSPFTMTLANIYMFEWEQPLI
Athena_Pr            -.-----------------------.-.--.------AMGSPFTMTLANIYMLKWEQPLI
AthenaL2_Av          -.DGQKIEVIIR-LARFVMTNNYFKyNgQYyHQIKGGAMGSPLTLTIANCYMFFFEQDII
AthenaL3_Av          EiKGLKIEAIIRLA-RYVIKNNYFSyNgQYyHQIRGGAMGSPLTLTIANCYMFFFEQNII
AthenaM_Av           Q.IDGIKKEIILALTRFVISNNYFYfDgSYyKQKRGGAMGSPLTLTIANTYMYFVERPIA
AthenaO_Av           T.ILLL------ARYVMKNNYFV-YgN.NYyKQIRGGAMGSPLTLTISNAYMYFFQTPIV
BEL_Drome            PhTN-FQRIVWR---TTENEPLLHF.-.--.RLLTVT-YGLAPSPFLAVRVLKQLADDHG
Cer1_Caeel           EkSKEITAFAI---------GSELF.-.--.EWN-VLPFGLVISPALFQGTMEEIIGDLL
Cercyon_Sm           YtKL-QSQSLLELMDLCLTTYFQF-.NnKIyKQTKGTPMGSPISRLFAEAVMQRLEASIL
COB3_Marpo           L.ESTL-NQMWNAK-IMDVELGG--.-.--.---PGVPQGSLISPILTNLYLDRLDREIL
COI1_Podan           F.IDLY-WKMVKA-GYVEFDKDKSSiI.--.----GVPQGGIASPILSNLVLNELDEFVQ
Copia_Drome          EeIYMRLPQGI-------SCNSDNV.-.--cKLNKAI-YGLKQAARCWFEVFEQALKECE
CRE1_Crifa           LkPIWGVVKVALGGPGFLGVYRDGClKgNLwS-TKGIRQGMVLGPLLYATGMAAAIGPVR
CRE2_Crifa           F.AFGV-VNLSLGAAGELALYENGAkIhAL.KSTEGVRQGMVLSPLLFANAMSGIIRPLM
CZAR_Tcruzi          WsPLWRVTRLLLGTEGLVGFYEKGQlVhS-wKSTRGVRQGMVLGPVLFSIGTIATLRQLE
DIRS1_Dictyo         PqYRDLFRFVW---------KGSHY.-.--.RWK-TMPFGLSTAPRIFTMLLRPVLRMLR
Doc_Drome            H.KLLK-SYLYNRVFAIR-CDTS-T.SrDC.AIEAGVPQGSVLGPILYTLYTADFPIDYN
dpol_DHBV            PaSSSRLAVSD--------GQRVYY.-.--.--FRKAPMGVGLSPFLLHLFTTALGSEIA
dpol_HBV             HdSCSRNLYVSLMLLFKTFGRKLHLyShPIiMGFRKIPMGVGLSPFLLAQFTSAICSVVR
DRE_Dictyo           M.VLTI-MNLLNESETSVYINNSLSkSfTS.--KRGTKQGDPISPTIFALVVECMATTII
EC67_Ecoli           FlLNPVVATTLAKA----ACYNG--.-.--.---T-LPQGSPCSPIISNLICNIMDMRLA
EC86_Ecoli           Y.NRLI-SSVLTKI-----------.-.--cCYKNLLPQGAPSSPKLANLICSKLDYRIQ
EC107_Ecoli          L.PRNV-VTML----TWICCYND--.-.--.----ALPQGAPTSPAISNLVMRRFDERIG
GilM_Giain           T.VAYIES--FL-AARHSS---D--lP.--.AVPAGVPQGDPLSMAMFCQSLVWPVETYL
Gypsy_Drome          EhDREKTSFSV---------NGGKY.-.--.EFC-RLPFGLRNASSIFQRALDDVLREQI
Hebe1_Av             F.IINYLISFLSNRTA-AIEIENIL.S.RPfNLKSGTPQGSPLSPLLYIMYTADSMNGIP
Hebe2_Av             M.VRYL-ISFLQNRTA-AIELENVL.SrSF.QLKSGTPQGSPLSPLLYIIYTADSMNGIP
Hebe7_Av             F.IINYLISFLSNRTA-AIEIENIL.-sRPfNLKSGTPQGSPLSPLLYIMYTADSMNGIP
Hebe8_Av             I.INYL-ISFLSNRTAT-IEIENIL.S.RPfNLKSGTPQGSPLSPLLYIMYTADSMNGIP
Hebe10_Av            F.IINYLISFLSNR-TVAIEIENIL.S.RPfYLKSGTPQGSPLSPLLYIMYTADSINGIP
I_Drote              I.INYIQNFMINR--KIIVRVGPHT.S.SPlPLSNGIPLGSPISVILFLIAFNKLSNIIS
Jockey_Drome         L.YL-VVKSFLEERT-FHVSVDGYKsSiKP.-IAAGVPQGSVLGPTLYSVFASDMPTHTP
Juno1_Av             ArDRPKTAFST---------RDQHY.-.--.-QFTVLPQGVTNGPPAFQRIVSQILGPTR
Juno2_Av             A.DRPKTAFST---------RDGHF.-.--.-QFKVLPQGLTNGPPTFQRIVNQILGPNR
Juno3_Av             EsDKPKTAFVTRDML-------WEY.-.--.---NVMPQGIKNGPPTFQRIVNKLLGNLQ
Juno4_Av             ArDRPKTAFST---------RDQHY.-.--.-QFTVLPQGVTNGPPAFQRIVSQILGPTR
Juno4a_Av            EkDKQKTAFVTSEG----LFE----.-.--.--FNVLPFGLSNAPATFQRIVNSILGALR
Juno4b_Av            EqDKKKTAFVTSDG-----LYE---.-.--.--FNVLPFGLSNAPATFQRIMNSILGTLR
Lian_Aedae           I.TNWI-HQMLKNRHLFSTLRQAAI.-.RKlSVC-GCPQGGVLSPLLWNLVADTLLRQLN
LINE1_Human          Y.LKII-RAIYDKPTANIILNGQKLeApPL.--KTGTRQGCPLSPLLPNIVLEVLARAIR
LINE1_Wolf           F.LD-ILKAIYEKPTANIILNGEALgAfP-.-LRSGTRQGCPLSPLLFNIVVEVLASAIR
LtrA_Lacla           M.SQLI-YKFLKA-GYLENWQYHKT.-.--.--YSGTPQGGILSPLLANIYLHELDKFVL
Mag_Av               S.KKLV---VI-------NTPLGLY.-.--.-QYNRMPFGIANAPAIFQRTIDQMIAGIP
Maui_Takru           A.LDWF-RSYLSDRYQFAHVHGVP-.S.SYsRVSHGVPQGSVLGPILFTLYMLPLGNIIR
Mdg3_Drome           E.SIKYTSFVT---------PLGQY.-.--.EWL-RMPFGLKNAPSVFQRFVNKIFADMI
Micropia_Drome       EaSKPYTAFVTREG----LFEF---.-.--.---NKAPFGFKNSPAAFIRFVQFIFQELI
MX65_Myxxa           V.AATL-AVLMTESERQPVELEGILfHvPVgP--RVCVQGAPTSPALCNAVLLRLDRRLA
Neptune_Fr           DeELLQLLEIN-LSR--NDFIF---.NgKYyLQTKGTAMGKRFAPAYANIFMANWEEEAL
NeSL_Caeel           V.VDVVKDMYQG--ASMRVKNATEKsDrIP.-IMSGVKQGDPISPTLFNICLETVIRRHL
orf2_Calot           M.RRQI-KAWLKA-GVLDNGHFSETtE.--.----GTPQGGVISPLLANIALHGLEKLVK
Pao_Bmori            PeDKDALRYLWR-KDQRDNKPPEEN.-.--.RMTSLI-FGASSSPSTA-IYVKNLNAQ-K
Pat_Panre            SeLIYL-AFRW---------EGKTF.-.--.-WMKALPFGLSSAPEYFTKLFRHPLATLR
Penelope1_Av         F.DREQMKKLLELS--VQDAPFRF-.QnKIyRQIDGVAMGNPLAPIIADLWMQKMEEKLN
Penelope1a_Av        F.NKEQ-MEILLNL-SITDAPFRFQ.N.KIyKQTDGVAMGNPLAPIIADLWMQKMEEKLN
Penelope2_Av         LnNTPFNKFELTKLLQLAVCNVPFRfIdKYyTQYDGVAMGSPLGPILADIFMNNLEIKLS
Penelope2a_Av        F.TKLT-GKDLKHLFELAVTNTPFRfFdQLyMQIDGVSMGSPLAPVLADIFMTHMEQKFE
Penelope3_Av         FeMKYLLETSTKE--TNFIFNNKIY.-.--.SQINGVAMGSPLGPLFADIYVNYLEDKLM
Penelope3a_Av        N.LKWLLEVSTAQ--THFHYNG---.-.NIyLQHNGVSMGSPLGPLMADIFLVNLEKKLM
Penelope3b_Av        YeLKWLLDTATKE--SHFVFNGKLY.-.--.RQVDGIAMGSPLGPLFADIYVNYLESKLK
Penelope5a_Av        K.RTDF-AALLRVATSETHFIFDG-.-.HMyVQHNGVAMGAPLAPVIADIFMAHLEKSLM
Penelope_Dv          I.PKQLFMDIVRFCIEEN-RYF--KyEdKIyTQLKGMPMGSPASPVIADILMEELLDKIT
pol_BAEVM            PqSQELFAFEWKDPE---RGISGQL.-.--.TWT-RLPQGFKNSPTLFDEALHRDLTDFR
pol_CERV             KeSQLLTAFTC---------PQGHY.-.--.QWN-VVPFGLKQAPSIFPKTYANSHSNQY
pol_HTLV2            KqYQPYFAFTIPQPC--NYGPGTRY.-.--.AWT-VLPQGFKNSPTLFEQQLAAVLNPMR
Poseidon_Tn          LsPA-QICTMLDLCL--NTTYFQFR.E.SFyRQKHGCAMGSPVSPIVANLYMEEVEKRAL
pseudo_Shark         St--DTLIRLAELVLTLNNFSF---.NsSHfLQKKGEAMGTRMGPSYACLFVGYVEQSLF
R1_Dromr             F.VDYV-RRWYSGGGTYFNGGDWRSeEfVP.--ARGVKQGDPLSPVLFNLIIDRLLRSLP
R2_Drome             F.VDYVQNTYEGGGTSL-NGDGWSSeEfVP.--ARGVKQGDPLSPILFNLVMDRLLRTLP
R4_Av                I.CKWKVRYEA------RDPRGNILrS.SYlKIKSGVLQGDSFSPLLFCIAMAPISHAIN
R9_4_Av              L.VKLI-MDQYTNINTIITCSGSI-.SnKI.NISSGVKQGDPLSSLLFNMVIDELFDVIK
R9_Av                L.VKLI-MDQYTNVNTVITCSGSIS.N.KI.NISSGVKQGDPLSSLLFNLVIDELFDVIK
R9a_Av               F.IELVRNQYIDSCT--SISYKEVS.SkKI.FIKRGVKQGDSLSPLLFNLVTDELFEILG
RTE1_Av              I.ITLL-QNIYET-SQSAVRIGNDY.G.EWfQTDVGTRQGDPLSPLLFIAYLERVMDQVR
RTE2_Av              L.VNLL-KMLYKDSIAK-VKINGEM.SdSF.EMNTGVMQGGIPSPLLFNILFDFIIKEVI
RTE3_Av              D.LRLIRNLYWDQKAAMRVNNDI--.S.EYtNIKRGVRQGCVLSPDLFNIYSEMILRNLE
RTE4_Av              M.VNAIQA-IYHNSQ-SVVLLDGHL.SeEF.QVTTGVLQGDTLAPFLFIIVMDYVMKNAK
RTE_BovB_Av          L.IILM-KNLYTNQ---QASVKTDYgNtNWfNIGKGVRQGCILSPYLFNLYAEHIMRKAG
SART1_Bommo          L.RNLI-EDYLAGRA--VVFPERR-.GwGHkAVSCGVPQGSVLGPLLWDVGFDWVLRGAN
SLACS_Trybg          WsPLWRLVSLLLGTTGEVGFYENGKlChT-wESTRGVRQGMVLGPLLFSIGTLATLRRLQ
Soliton1_Av          L.IAWL-RHYLKERKAY-IDIKNHL.SnTF.NLAKGVPQGSCIGPVLFIVYHHDILEALS
Soliton2_Av          I.LKLLLA-WLSNRRAY-VNYGDHN.S.RVlYMHTGLPQGSSLSPYLFIVYHSDMISCIG
Soliton3_Av          L.LTMI-ESWLRNRQAYINLGENR-.SdNF.NTDIGLPQGSSLSPYLFIIYHCDLTKCLG
Soliton4_Av          L.LKIV-LCWLENRKAYISLGKKD-.S.TIfRLDIGLPQGSSLSPYLFIVYHSDIVHCAG
Soliton5_Av          L.LK-ILGNWLTNRNAYISFGKTK-.SnMFrTQI-GLPQGSALSAFVFIVYHADQIKTTN
Soliton6_Av          L.LRWIFA-WLTGR-TMSIHVGEVV.SkSI.NIFVGTPQGSVLAATLFRLHVHFLPSFFM
Soliton6a_Av         L.IKWI-ASWLKGR-SLSIHHGE-KsS.RTiSMFVGAPQGSILAATLFRLHIHFLPTIFF
Soliton6b_Av         L.VKWI-YHWLQNR-TMSVYHGDKI.SkKI.DIKVGAPQGSVLAATLFRLHIHFLPKYLF
Soliton7_Av          Y.LSWI-YSWLAGRRAY-IEIAGKK.S.RCfNIYKGCPQGSIFSPTLFITYHADMGDFLG
Soliton8_Av          Y.VLWI-DAWLSGRR-CYIDINGTK.S.RWfDIEKGGPQGSVLTPTLFISYHGDMSQFLA
Soliton9a_Av         Y.LNWI-DVWLRNRKRFIDFNGCHS.-.RLfSIGKGGPQGSVLTPTLFITYHCDMSQFLS
Soliton9b_Av         Y.LNWI-DVWLRNRKCF-IDING-CrS.RLfSIDKGGPQGSVLTPTLFITYHCDMSAFLS
Ta11_Arath           W.VDWI-IFCISSVSYKILLNGSPKgFiKP.--SRGIRQGDPISPFLFILCTEALVAKLK
Tad1_Neuro           I.IRWV-ASFVAGR-RGSLFFDD--eTsRPyAITAGVPQGSPLSPILFILFITPLYRKLA
TelKA1_Av            EkSREKTAFIT---------HKGLY.-.--.E-FKVMPYGLTNAPATFQRLMDIVLAGLK
TelKA1a_Av           KnSKEKTAFVTH---------KGLF.-.--.E-FNVMPFGLTNAPATFQRLMDVVLAGLK
TelKA2_Av            PeSQAMTAFIS---------HKGLY.-.--.E-FKVMPYGLMNAPATFQRLMDIVLAGLK
TelKA3a_Av           E.SKPLTAFVT---------HRGLF.-.--.E-CTVMPFGLTNAPATFQRLMDIVLAGLK
TelKA3b_Av           E.SKPLTAFVT---------HRGLF.-.--.E-CTVMPFGLTNAPATFQRLMDIVLAGLK
TelKA4_Av            PsSRDKTAFTC---------HAGLF.-.--.-RFRVMPFGLTNAPATFQRLMDLVLGRLK
TERT1_Calb           Q.KGNILEVCRSQIYDVVGSVKDARgNlHLyKRKRGVFQGFSLSSIFCDILYSAMVHDCF
TERT_Giain           A.RIYKREDIIKML-ELHLLNPLVIhEgGVyRLTSGIPQGSVVSTVLFNCYSSLLHVQLL
TERT_Ratno           I.SMNESSSSLFDFFLHFLRHSVVKiGdRCyTQCQGIPQGSSLSTLLCSLCFGDMENKLF
TERT_Schpo           T.KSS-SE-IFKMLKE-HLSGHIVKiGnSQyLQKVGIPQGSILSSFLCHFYMEDLIDEYL
Tf2_Schpo            KgDEHKLAFRC---------PRGVF.-.--.EYL-VMPYGISTAPAHFQYFINTILGEAK
Tnt1_Tobac           EeIYMEQPEGF------EVAGKKHM.-.-VcKLNKSL-YGLKQAPRQWYMKFDSFMKSQT
TRAS1_Bommo          L.RRVI-SSYLSDR-RVSVRYAGAEyE.RA.T-SKGCVQGSIGGPILWNLLLDPLIHQLQ
TRS1_Trybr           I.VKWC-VSFLSNR-TGRVRFKEKLsRsR-.TFERGVPQGIVLGPIMFIIVMNSLSQRLA
Tx1_Av               I.INWI-KLLYGNG-SFRIKLNNYI.StSI.AFSSGVRQGCSLSGLLFIICLEPLLNRIR
Ty3_Caeel            EkSKEITAFAI--------GSEL-F.-.--.EWN-VLPFGLVISPALFQGTMEEIIGDLL
Ty3_Yeast            PkDRYKTAFVT---------PSGKY.-.--.EYT-VMPFGLVNAPSTFARYMADTFRDLR
Vesta1a_Av           E.DKAKTAFVTS---------FGLF.-.--.-QYNVLPMGLRNSPPTFQKVMTDTLKSCR
Vesta1b_Av           A.DKAKTAFVT---------PFGLY.-.--.-QFNVLPMGLKNSPPTFQKVMTDTLKSCR
Vesta2_Av            E.DKHKTAFITAD-----GLYEW--.-.--.--N-VLAQGLKNSPPSFQRVMADILKPCR
Vesta3_Av            PgDRAKTAFIT---------PFGLF.-.--.EWS-VLPQGLRNSPPTFQRTMSKVLSSCI
Vesta4a_Av           PvDRAKTAFLVS---------QGHY.-.--.-QYLVLSMGPQNAPAAFQKTMSHIMKPCR
Vesta4b_Av           Q.DREKTAFVVS---------SGHY.-.--.EY-SVLPMGPTNGPACFQKTMSNLLKPCY
Vesta5_Av            EdDKHKTAFITT--------HGLFE.-.--.--FNVLAQGLKNSPPSFQRIMSSLLLPCK
Vesta6a_Av           Q.DKDKTAFVT---------QDGLY.-.--.-QFEVLPMGLMNAPPTFQRLMHNIIGYNR
Vesta6b_Av           S.DIPKTAIITQ-----DGLYE---.-.--.--FTVLAQGLMNAPPTFQRVMIELLANGR
Vesta6c_Av           A.DKEKTAFVT---------PDGHY.-.--.E-FNVLPQGLMNAPASFQRVMNNLLATGR
Vesta7_Av            G.DKDRTTFTT---------YNGLF.-.--.R-FNVMPQGLKNSPSNFQRIMYELLVQTR
Vesta_Pr             A.DKAKTAFTT---------PFGHF.-.--.-QFNVLPMGLKNSPPTFQKVMTNTLAPCR
YM40_Marpo           L.LALY-WKLVRA-GYVNQGKAEPHlL.--.---TGVPQGRILSPLLSNIYLHQFDLFME
Zepp_Chlvu           V.QRWV-HILHSGTTSRVAFNGWHTdAfPV.--AAGVFQGSPLSPLLFVLARAPMAAHAR
As_ASTE805|g5596.t1  D.ERPKTAFTT---------PDGLW.-.--.E-FTRLPQGLKNSPSVFQRLMHQTLGSLR
As_ASTE805|g5598.t1  D.ERPKTAFTT---------PDGLW.-.--.E-FTRLPQGLKNSPSVFQRLMHQTLGSLR
As_ASTE805|g8341.t1  F.IDLF-NNQYENSY-TALSYADRS.S.RLiALRRGVKQGDPMSSILFNLVIDELFEILG
As_ASTE805|g11353.t1 F.IQWV-SLLYGNG-SFRIKINNSL.S.KLsRFNVGVRQGCSLSGALFLISIEPLLHRIR
As_ASTE805|g11676.t1 -.-------------------KRQI.NiTTkEQNGGTPQDSPLSPLLHILYTSDSMNDIH
As_ASTE805|g17586.t1 D.LIYK-R-------TVQIELENQL.S.HLfKIKSGTLQGSPLSPLLYVLFTSDSMNSIS
As_ASTE805|g17587.t1 A.IENL-A-------RIVLMENVFYyEqKYyRQIKGGAMGSPFTLTLANIFMWHWEQKLV
As_ASTE805|g17593.t1 T.IKKLSSIVLKE--NVFVYGKKIY.-.--.KQIIGGAMGSALTLTLANIFMWKWQQKFV
As_ASTE805|g17914.t1 I.IAWL-RNYLLGRSA-FVELKGTK.S.NIfPLFKGVPQGSCIGPVLFIIYHYDILNAVS
As_ASTE805|g18022.t1 -.-----------------------.-.--.-----MPFGLINALATFQRFMDIVLSGLK
As_ASTE805|g18136.t1 L.FNYL-ISFLQNRT-AAIEIENIL.SrTF.NLNSGTPQGSPLSPLLYIIYTADSMNGIL
As_ASTE805|g18262.t1 -.-----------------------.-.--.-------MGLMNAPPTFQRVMNNIIGYKR
As_ASTE805|g20283.t1 S.IRKLPSIVLKE--NVFVYDNKIY.-.--.QQTTGGAMDSSFTLTLANIFMWKWQGGLV
As_ASTE805|g21355.t1 S.DIPKTAIVTQ---------DGLY.-.--.E-FTVLAQGLTNAPPTFQRAMNELLAHGR
As_ASTE805|g21661.t1 F.TNCI-RAWLENR-----------.-.--.---RGGPQGSSLTPTVFISYHAYTPAFLS
As_ASTE805|g22949.t1 Q.DKMKTAFSTQDG------LFE--.-.--.--FNRLPQGLLNSPPTFQRVVNDTLGNLR
As_ASTE805|g23168.t1 I.LNPIIPEYATKW-THFLYNGNYY.-.--.DQCDGVSMGTSLAAIFAEVFMANFEEQYI
As_ASTE805|g23179.t1 I.ILALTRFVMTN--------NYFYfDgSYyKQIRGGAMGSPLTLTIANTYMYFVERPVF
As_ASTE805|g24591.t1 T.IIELGRIVL-QA-NVFVYGNKFY.-.--.RQIIGGAMGSAFTLTLANIFMWKWEKQTL
As_ASTE805|g25138.t1 T.LMKL-AEVVLDTNSF--AYEG--.-.KYyKQIRGGAMGSPFTMTLANIYMLKWEQSLI
As_ASTE805|g25259.t1 D.MKKLLDLATKE--THFRFNGTIY.-.--.DQTDGVSMGSPLAPLLAEIFLQEFEKNHL
As_ASTE805|g25964.t1 T.IMKM-AHLVLNT-NCFVFENKYY.-.--.EQIRGGAMGSPFTMTLANIYMLKWEQSLI
As_ASTE805|g26059.t1 T.ITKL-ARLVLDTNS-FLFEN---.-.KYyQQIRGGAMGSPFTMTLANIYMLEWEQPLV
As_ASTE805|g26353.t1 H.IMKM-ARLILDT-NCFAYNNK--.-.-YyKQIRGGAMGSAFTQVLANIYLMEWEQDLI
As_ASTE805|g26994.t1 K.SREKTAFITH---------KGLF.-.--.E-FKVMPYGLTNVPATFQRLMDIVLAGLK
As_ASTE805|g26996.t1 E.DKPKTAFTT-GR--------GLY.-.--.E-FNVLPQGLRNASASFQRIMNTILVNKR
As_ASTE805|g27649.t1 A.IRKLARIVLTE--NVFVYNSKFY.-.--.RQILGGAMGSAFTLTLANIFMWKWEKELI
As_ASTE805|g28569.t1 EgDRHKTAFVT---------VDGLY.-.--.EWN-VLAQGLKNSPPSFQRVMADILAPCR
As_ASTE805|g28570.t1 S.DRAKTAFVVSQ---------GHY.-.--.E-FLVLSMGPQNAPAGFQKTMYQVMKPCR
As_ASTE805|g28890.t1 E.DKHKTAFVTADG-----LYE---.-.--.-W-NVLAQGLRNSPPSFQRVMGDILQPCR
As_ASTE805|g29056.t1 S.IRKLASVVLKE--NVFVYDNKFY.-.--.KQTTGGAMGSSFTLTLANIFMWKWQRELV
As_ASTE805|g29194.t1 S.IRKLASVVLKE--NVFVYDNKFY.-.--.QQTTGGAMGSSFTLTLANIFMWQWQKGLV
As_ASTE805|g29212.t1 D.LRLIRNLYWEQKAAMKVNNDT--.S.EYtNIKRGVRQGCVLSPDLFNIYSEMILRNLE
As_ASTE805|g29501.t1 IdTIMKMAHLVLNT-NCFVFENKYY.-.--.EQIRGGAMGSPFTMTLANIYMLKWEQSLI
As_ASTE805|g29541.t1 -.IHEMTIDTITKLARLVLDTNSFLfEnKYyQQIRGGAMGSPFTMTLANIYMLEWEQPLV
As_ASTE805|g29542.t1 F.TNWI-RAWLENRR-GFIEINSVK.S.RWfGIEKGGLQGSSLTLTVFISYHADMPAFLS
As_ASTE805|g29718.t1 T.IRELARIVIEE--NVFVYRNKYY.-.--.QQIIGGAMGSPFTLTLANIFMWKWEKESI
As_ASTE805|g29744.t1 I.DRPKTAFITTT-------GLWE-.-.--.--FNVLPMGLSNAPPSFQRIIYNLVVNGR
As_ASTE805|g29973.t1 T.IRKLASIVIKE--NVFVYGNKIY.-.--.QQTTGGAMGSSFTLTLANIFMWKWQKEFV
As_ASTE805|g30365.t1 T.LMKL-AGIVLDT-------NSFAyEgKYyKQIRGGAMGSPFTMTLANIYMLKWEQSLI
As_ASTE805|g31277.t1 -.-----------------------.-.--.-----------------------------
As_ASTE805|g31536.t1 T.IIELGRIVL-QA-NVFVYGNKFY.-.--.RQIIGGAMGSAFTLTLANIFM--------
As_ASTE805|g31695.t1 H.IMKM-ARLILDT-NCFAYNNK--.-.-YyKQIRGGAMGSAFTQVLANIYLMEWEQDLI
As_ASTE805|g31843.t1 Y.ILWT-DAWLRRR-RCYIEIKGHK.S.RYfNIEKGGPQGSVLTPTLFISYHCDMGQFLS
As_ASTE805|g32206.t1 L.VNLL-KMLYKNSKAK-VRIEGEV.SdSF.LIETGVLQGGIPSPILFNLLFDFIIRKVI
As_ASTE805|g32684.t1 Q.IDGVKREIILALARFVMTNNYFYfDgSYyKQIRGGAMESPLILTIANTYMYFVERPIF
As_ASTE805|g32958.t1 T.DKEKTAFVT---------PFGHY.-.--.-QFNVLPMGLKNSPPTFQKVMTNTLKSCR
As_ASTE805|g33043.t1 IgTLSI-DHIWKMA-RLILDNNTFAyNgKYyKQIRGGAMGSAFTQVYANIYMLEWEQDLI
As_ASTE805|g33150.t1 F.IRWIISFLCKR--TAQIELENQL.ShSF.EIKSGTPQGSPLSPLLYILFTSDSMNSIP
As_ASTE805|g33526.t1 I.LMKLVEAVLDT--NSFVYEGKYY.-.--.KQIRGGAMGSPFTMTLANIYMLKWEQSLI
As_ASTE805|g33663.t1 -.TILKLARLVLDT-NYFVYNNKYY.-.--.RQIKGGAMGSAFTMTLANVYMLEWEQPLI
As_ASTE805|g33734.t1 S.DKEKTAFVT---------PFGLY.-.--.-QFNVLPMGLKNSPPTFQKVMTDTLKSCR
As_ASTE805|g33747.t1 E.DRPKTAFSTR---------DNHY.-.--.-QFTVLPQGITNGPATFQRVINQILGPTR
As_ASTE805|g34068.t1 E.AKEKTAFVT---------HKGLY.-.--.E-FNVMPYGLTNAPATFQRLMDIVLAGLK
As_ASTE805|g34213.t1 -.-----------------------.-.--.-----------------------------
As_ASTE805|g34488.t1 E.DKYKTAFITTH------GLFE--.-.--.--FNVLAQGLKNSPPSFQRTMSNLLLPCK
As_ASTE805|g34855.t1 -.VNEILIDTIIELGRIVLQANVFVyGnKFyRQIIGGAMGSAFTLTLANIFMWKWEKQTL
As_ASTE805|g35269.t1 -.-----------------------.-.--.-----MPFGLTNAPATFQRLMDLVLGGLK
As_ASTE805|g35308.t1 T.IIELSRIVL-QANAF-VYDNKFY.-.--.RQIIGGAMGSPFTLTLANIFMWKWEKQTL
As_ASTE805|g35380.t1 YrPISL-LSCLDQRT-ASVEIESTL.SrSF.ALKSGTPQGSPLSPLLYILFTYDSMNNIE
As_ASTE805|g35388.t1 F.IDLF-NNQYENSY-TAVSYADRS.S.RLiALRRGVKQGDPMSSILFYLVIDELCEILG
As_ASTE805|g35758.t1 -.----------------IDLNGQI.SeEI.SVKRGAPQGSVFGAIAYIVAHHDLQQVFQ
As_ASTE805|g36574.t1 IgTLYI-DTILRMARLILDTNCFAYkNnDY.QQIHGGAMGSAFTQVLANIYM--------
As_ASTE805|g36635.t1 T.INTL-MKLVGA---VLDTNSFAY.EgKYyKQIRGGAMGSPFTMTLANIYMLKWEQSLI
As_ASTE805|g36695.t1 C.DKEKTAFCTQ---------DGLY.-.--.-QFEVLSMGLMNAPPTFQRVMNNIIGYKR
As_ASTE805|g36810.t1 TkVNSIDPITIKDLASIVIKENVFVyGtKIyKQTTGGAMGSSFTLTLANIFMWKWQKELV
As_ASTE805|g36883.t1 T.-IMKMAHLVLNT-NCFVFENKYY.-.--.EQIRGGAMGSPFTMTLANIYMLKWEQSLI
As_ASTE805|g36884.t1 S.IREL-ASIVLK-ENFFVYGNKFY.-.--.QQTTGGAMGSSFTLTLANIFMWKWQKELV
As_ASTE805|g36896.t1 S.SKQL--VVI-------NTPLGLF.-.--.R-YNRLPFGIASAPAIFQRVIDQVIAGIP
As_ASTE805|g36917.t1 -.--LKIETIIRLG-RFVMQNNYFQyNnQFyHQVRGGAMGSPLTMTMANCYMYFFEQKIV
As_ASTE805|g37072.t1 S.DRAKTAFIT---------PFGLF.-.--.EWL-VLPQGLRNSPPTFQRTMSNVLSSCT
As_ASTE805|g37220.t1 I.LR--MARLILDT-TCFAYKDKYY.-.--.QQIHGGAMGSAFTQVLANIYMLEWEQNLI
As_ASTE805|g37442.t1 F.SRDQMEKLLYL--SITDAPFRFQ.N.KIyKQIDGVAMGNPLAPIIADLWMQKMEDKLN
As_ASTE805|g37451.t1 K.DKEKTAFVTQ---------DGLY.-.--.-QFEVLPMGLTNAPASFQRLMHNIIGYNR
As_ASTE805|g38193.t1 S.IRKLAAIVLKE--NVFVYDNKIY.-.--.QQITGGAMGSSFTLTLANIFMWKWQRELV
As_ASTE805|g38276.t1 S.SKEL--VVIN------TPLGLFK.-.--.--YNRMPFGISNAPAVFQRTIDQVLAGVS
As_ASTE805|g38335.t1 E.SKEL---LV------INTHKGLF.-.--.R-YNRLPFGVASAPSIFQKIMDQMLAGLQ
As_ASTE805|g38362.t1 QvNDLKTEVII-QLANLVMNNNYFKyNgQYyHQIRGGAMGSPITLTIANCYMFFYEQQIC
As_ASTE805|g38379.t1 WdFNHLLQLATS--ETHFIFNNKMY.-.--.VQHDGVAMGAPLAPVIADIFMSYLENSLM
As_ASTE805|g38456.t1 R.RRDF-ESLLKIATSETHFTFDGK.-.-MyVQHNGVAMGAPLAPVIADIFMSHLEVSLM
As_ASTE805|g39320.t1 Y.---I-DTILRMA-RLILDTNCFAyKnNYyQQNHGGAMGSAFTQVLANIYMLEWEQDLI
As_ASTE805|g39538.t1 Y.LRELLKYATEL--THFLFNGKYY.-.--.DQSDGVSMGTSLAAIFAEVFMANFEEQYI
As_ASTE805|g39618.t1 ItIKEL-ASIVLQENAF--AY----.DkKIyKQTTGGAMGSSFTLTLANIFIWYWQKKLV
As_ASTE805|g39716.t1 -.-----------------------.-.--.-----------------------------
As_ASTE805|g40116.t1 -.-----------------------.-.--.--------------------MADILAPCR
As_ASTE805|g40216.t1 A.---I-ESLAR----IVLMENVFYyEqKYyCQIKGGAMGSAFTLTLANIFMWHWEQTLV
As_ASTE805|g40379.t1 F.IRWIISFLCRR--TAQIELENQL.ShSF.EIKSGTPQGSLLSPFLYILFTSDSMNSIP
As_ASTE805|g40397.t1 A.IRKLARIVLTE--NVFVYNQKFY.-.--.RQILGGAMGSAFTLTLANIFMWKWEKELV
As_ASTE805|g40609.t1 EgDIWKTIFKTKQG---------LF.-.--.EWL-VMPFGLYNAPATFMRVMNDIFRPFL
As_ASTE805|g40828.t1 I.IRWIISFLCKR--TAQIELENQL.S.HLfEIKSGTPQGSPLSPLLYILFTSDSMNSIP
As_ASTE805|g41189.t1 T.LKEL-ASIVLQENAF--AYDK--.-.KIyKQTTGGAMGSSFTLTLANIFMWHWQKRLV
As_ASTE805|g41673.t1 A.DRPKTAFSTR---------DGHY.-.--.-QFKVLPQGLTNGPPTFQRIVNQILGPNR
As_ASTE805|g43113.t1 F.IRWIISFLCRR--TAQIELENQL.SySF.EIKSGTPQGSPLSPLLYILFTSDSMNSIP
As_ASTE805|g43210.t1 -.-----------------------.-.--.------------GPATFQRVINHVLGRTR
As_ASTE805|g43968.t1 Q.INVVTKGIILALTRFVMTNNYFYlDgFYyKQIRGEAMGSPLTLATANTYMYFVERPIS
As_ASTE805|g43982.t1 L.LKWI-YSWSKGR-IMSMQVGAAI.SrTI.NIIVGVPQSPFLAAMLFQLHIHFLPSFFL
As_ASTE805|g44138.t1 T.IRELARVVIEE--NVFVYHNKYY.-.--.QQIIGGAMGSPFTLTLANIFMWKWEKESI
As_ASTE805|g45118.t1 -.-----------------------.-.--.-----------------------------
As_ASTE805|g45171.t1 T.IR---------------------.-.--.-----------------------------
As_ASTE805|g45199.t1 T.IDHI-MKMARLIL---ATNGFAY.NnKYyKQIRGGAMGSAFTQVLANIYLMEWEQDLI
As_ASTE805|g45205.t1 -.-----------------THKKIY.-.--.HQTTGGAMGSSFTLTLANIFMWKWQKQFV
As_ASTE805|g45333.t1 -.-----------------------.-.KYyKQIRGGAMGSAFTQVLANIYLMEWEQDLI
As_ASTE805|g45540.t1 -.-----------------------.-.--.-------MGSSFTLTLANIFMWKWQRELV
As_ASTE805|g45930.t1 -.-----------------------.-.--.-----------------------------
As_ASTE805|g46008.t1 E.DRPKTAFSTR---------DNHY.-.--.-QFTVLPQGVTNGPATFQRVINHVLGRTR
As_ASTE805|g46282.t1 S.IRKL-ASIVLK-ENVFVYDNKFY.-.--.QQTTGGAMGSSFTLTLANIFMWQWQKGLV
As_ASTE805|g46546.t1 -.-----------------------.-.--.-----------------------------
As_ASTE805|g47271.t1 F.TNWI-RAWLENRR-EFIEINSVK.S.RWfGIEKGGPQGSSLTPTVFISYHADMPAFLS
As_ASTE805|g48222.t1 S.IRKL-ASIVLK-ENFFVYDNKFY.-.--.-----------------------------
As_ASTE805|g48396.t1 H.IMKM-ARLILDT-NCFAYNNK--.-.-YyKQIRGGAMGSAFTQVLANIYLMEWEQDLI
As_ASTE805|g48608.t1 S.IREL-ASIVLK-ENFFVYDNKFY.-.--.KQTTGGAMGSSFTLTLANIFMWKWQKDLV
As_ASTE805|g49358.t1 T.IIRLAKFVMQN--NYLNTQNDYY.-.--.HQIRGGAMGSPLTLTIANCYMFFFEQSII
As_ASTE805|g50785.t1 F.IRWIISFLCKR--TAQIELENQL.ShSF.EIKSGTPQGSPLSPLLYILFTSDSMNSIP
As_ASTE805|g51172.t1 -.-----------------------.-.--.-----------------------------
As_ASTE805|g52145.t1 A.IRKLARIVLTE--NVFVYNNKFY.-.--.RQILGGAMGSAFTLTLANIFMWKWEKELV
As_ASTE805|g52455.t1 -.-----------------------.-.--.--------------------MQKMEDKLN
As_ASTE805|g52475.t1 F.IRWIISFLCKR--TAQIELENQL.ShSF.EIKSGTPQGSPLSPLLYILFTSDSMNSIS
As_ASTE805|g52788.t1 F.IRWIISFLCKR--TAQIELENQL.ShSF.EIKSGT-----------------------
As_ASTE805|g52942.t1 EgDIWKTTFKT---------IQGLF.-.--.KWL-VMPFGHCNTPITFMRIINAIFRPFL
As_ASTE805|g54376.t1 -.-----------------------.-.--.-----------------------------
                                                                                 

AI1M_Yeast           DYINlyn......................ndpnFKRMKYVRYADDI.LIGVLG.sK....
Athena_Av            LSNL.............................PSRELYGRYIDDV.FFTWNG.sK....
Athena_Hc            EHQK.............................LHQELYGRYIDDV.FMTTN-.sL....
Athena_Pr            AHQK.............................RHNELYGRYIDDV.FMTSNM.fM....
AthenaL2_Av          KQIN.............................NSLGLYVRYIDDI.FIIINW..P....
AthenaL3_Av          NQIH.............................NSFGLYFRYIDDI.FIIINW..P....
AthenaM_Av           KWAN.............................RTSSLYYRYIDDL.FIMSNI..H....
AthenaO_Av           KWVQ.............................HGNGIYCRYIDDI.FIAANT.tH....
BEL_Drome            HEYPa...........................aAHALLHDAYVDDI.PTGANT..F....
Cer1_Caeel           G---.............................---VCAFVYVDDL.LIASKD..M....
Cercyon_Sm           LMIK.............................--PKNWIRYVDDT.FLIVKK.dE....
COB3_Marpo           RIRKele......................kdpkFVRIYACRYADDI.LMAVSG.sK....
COI1_Podan           NIVDefn......................pnpdLAKIYYVRYADDW.LIGVAG.sS....
Copia_Drome          FVNSsvd......................kgniNENIYVLLYVDDV.VIATGD..-....
CRE1_Crifa           QRI-.............................-PGVPVTAYIDDI.TLAASG..-....
CRE2_Crifa           EMH-.............................-PRVKVVAYLDDV.TLIGPH..-....
CZAR_Tcruzi          SSF-.............................-SNASFTAYLDDV.TVAAPP..-....
DIRS1_Dictyo         DI--.............................--NVSVIAYLDDL.LIVGST..K....
Doc_Drome            ----.............................---LTTSTFADDT.AILSRS..Kcpi.
dpol_DHBV            RRF-.............................--NVWTFTYMDDF.LLCHPN..A....
dpol_HBV             RAF-.............................-PHCLAFSYMDDV.VLGAKS..V....
DRE_Dictyo           NDRCin........................gvtKETIKILQFADDT.ATIAYN..F....
EC67_Ecoli           KLAK.............................KYGCTYSRYADDI.TISTNK.nT....
EC86_Ecoli           GYAG.............................SRGLIYTRYADDL.TLSAQS..M....
EC107_Ecoli          EWCQ.............................ARGITYTRYCDDM.TFSGHF..-....
GilM_Giain           GQ--.............................---YKVVAYADDL.VIASEE..A....
Gypsy_Drome          G---.............................---KICYVYVDDV.IIFSEN..E....
Hebe1_Av             TH--.............................---TEHGLFADDT.ALWISG..Ntlt.
Hebe2_Av             SH--.............................---TEHGLFADDT.ALWTST.iS....
Hebe7_Av             TH--.............................---TEHGLFADDT.ALWTSG..N....
Hebe8_Av             TH--.............................---TEHGLFADDT.ALWTSG..N....
Hebe10_Av            TH--.............................---TEHGLFADDT.ALWTSG..N....
I_Drote              LY--.............................-KEIKFNAYADDF.FLIINF..K....
Jockey_Drome         VTEV............................dEEDVLIATYADDT.AVLTKS..K....
Juno1_Av             WK--.............................----YALAYLDDV.IIYSPT..F....
Juno2_Av             WK--.............................----HMLAYIDDI.IIYSRT..F....
Juno3_Av             WH--.............................----CALAYIDDI.IIYSKS..M....
Juno4_Av             W---.............................---KYALAYLDDV.IIYSPT..F....
Juno4a_Av            WD--.............................----IALVYLDDV.IIYSRS..L....
Juno4b_Av            WD--.............................----ITLVYLDDI.IIYSPS..F....
Lian_Aedae           NC--.............................--GFPTYGFADEY.LALIVG..Mcis.
LINE1_Human          QEKEikg.......................qlgKEEVKLSLFADDM.IVYLEN.pI....
LINE1_Wolf           QQKDfrg......................iqfgKEEVKLSLFADEM.ILYIEN.pK....
LtrA_Lacla           QLKMkfd......................tsqtNKVLKYVRYADDF.IISVKG.sK....
Mag_Av               NC--.............................------AAYLDDI.LITGAN..D....
Maui_Takru           QH--.............................--GINFHCYADDT.QLYLSM.kP....
Mdg3_Drome           REN-.............................----KVVVYMDDI.LLATEN.iN....
Micropia_Drome       NSN-.............................----IMQLYMDDI.IVYAAT..P....
MX65_Myxxa           GLAR.............................RYGYTYTRYADDL.TFSGDD..V....
Neptune_Fr           LKCK.............................HKPAHYLRYLDDV.WGIWTG.sE....
NeSL_Caeel           ESANgh........................qclKTRIKVLAFADDM.AILTDS..P....
orf2_Calot           EFAAsqr......................kvknQNSISLIRYADDF.VILAPN..K....
Pao_Bmori            HEAThp.........................eaAATIQNRHYVDDY.LDIFKG..L....
Pat_Panre            GD--.............................--GVNCLLYLDDL.LVWSET..Y....
Penelope1_Av         RFRK.............................NRPIVWLRYVDDI.FCLFTI.sE....
Penelope1a_Av        RFSA.............................NKPMIWLRYVDDI.FCIFTI.pE....
Penelope2_Av         RFTT.............................NKPQVWFRYVDDI.FCIFKN..D....
Penelope2a_Av        EFKH............................yNKIKLYLRYVDDT.FIILNG.kE....
Penelope3_Av         SRLK............................nNGLLYWRRFVDDT.YAIIKK..D....
Penelope3a_Av        DELY............................tNGVEYYRRFVDDT.FIIAKK..D....
Penelope3b_Av        HRLE............................lNGVLYWKRFVDDC.FAIIKE..D....
Penelope5a_Av        DQLQ............................qCGVHEWLRYVDDT.FVLLEP..T....
Penelope_Dv          DKLK.............................IKPRLLTKYVDDL.FAITNK.iD....
pol_BAEVM            TQH-.............................-PEVTLLQYVDDL.LLAAPT..K....
pol_CERV             S---.............................---KYCCVYVDDI.LVFSNT.gR....
pol_HTLV2            KMF-.............................-PTSTIVQYMDDI.LLASPT..N....
Poseidon_Tn          LSFT............................gAAPSRWFRYVDDT.WVKIQT.kE....
pseudo_Shark         RTYT............................gPKPHLFLRYIDDC.IGAASC.sH....
R1_Dromr             KDIGvh.........................vgNAKVNACAFADDL.MLFAST..P....
R2_Drome             SEIGak.........................vgNAITNAAAFADDL.VLFAET..R....
R4_Av                KMKCgyrtas.................gklknmQVELSHLFYMDDL.KLYGSS..S....
R9_4_Av              DQYGyt........................idnIGTTNARCFADDL.TLISSS..R....
R9_Av                DQYGyt........................idnIGTTNARCFADDL.TLISSS..R....
R9a_Av               DQFGyr........................idnIGSTNIKCFADDI.CLISGT..K....
RTE1_Av              QNTCgi........................nvsGILVNNLRFADDI.DLIDED..L....
RTE2_Av              SEAAisgvnfsygsn.......dfchgknenhvDFDILALLYADDL.VAMCEK..I....
RTE3_Av              DVEGvk.........................igGYNCNNLRYADDT.VLIAST..E....
RTE4_Av              LNHTnekgelgfi..........tnlrqstqqpAKMVHDLDFADDI.ALIESN..F....
RTE_BovB_Av          IDEAtgg......................ikigGRNINNLRYADDT.TILAET..A....
SART1_Bommo          LR--.............................--GVQVICYADDT.LVTARG..D....
SLACS_Trybg          QTF-.............................-PEAQFTAYLDDV.TVAAPP..-....
Soliton1_Av          TI--.............................---HWKHLYADDF.ALLVAP.sS....
Soliton2_Av          AHA-.............................-----SHIFADDL.SVLITPsiT....
Soliton3_Av          AH--.............................----SGHLFADDL.CVLIKA..Pivrs
Soliton4_Av          AH--.............................----PVHVYADDL.CIIIRG..Pitkk
Soliton5_Av          AF--.............................-------------.------..-....
Soliton6_Av          N---.............................---LVCHLFADDL.AIVITG.aL....
Soliton6a_Av         QA--.............................----TSHLFADDL.ALVMFG.qL....
Soliton6b_Av         QF--.............................----CSHLFADDL.ALLLKG.sL....
Soliton7_Av          G---.............................---CLSHFFADDL.AAILAG..S....
Soliton8_Av          G---.............................---CTSHFFADDV.VVLIAG..Q....
Soliton9a_Av         G---.............................---CTSHFFADDV.AAVLAG..Qlgi.
Soliton9b_Av         R---.............................---CTSHFFADDV.AAILAG..Q....
Ta11_Arath           DAEWhgr......................israSPSTSHLLFADDS.LFFCKA.dP....
Tad1_Neuro           TIP-.............................--NTITVGFADDT.NVVAVA..R....
TelKA1_Av            WQ--.............................----CCLVYIDDV.VIYSST..F....
TelKA1a_Av           WQ--.............................----CCLVYIDDV.VIYSST..F....
TelKA2_Av            WK--.............................----SCLVYIDDV.IIYSSN..F....
TelKA3a_Av           WQ--.............................----CCLVYLDDI.IVFSAT..F....
TelKA3b_Av           WQ--.............................----CCLVYLDDI.IVFSTT..F....
TelKA4_Av            WS--.............................----CALVYLDDI.IVYSSS..F....
TERT1_Calb           QFLWk...........................sKQDFLFVRLVDDF.LLVTPD.sN....
TERT_Giain           NTGIv...........................sSRLFFYRTFVDDW.LLLTTS.iA....
TERT_Ratno           AEVQ.............................-RDGLLLRFVDDF.LLVTPH..L....
TERT_Schpo           SFTK.............................KKGSVLLRVVDDF.LFITVN.kK....
Tf2_Schpo            E---.............................---SHVVCYMDDI.LIHSKS..E....
Tnt1_Tobac           YLKTysd......................rfseNNFIILLLYVDDM.LIVGKD..-....
TRAS1_Bommo          AR--.............................--GEYIQAFADDV.VLVFDG..D....
TRS1_Trybr           EVP-.............................--LLQHGFFADDL.TLFSRH..T....
Tx1_Av               LNQSipgaflpgsqfrairqiifpindnilnteQVKIKTIAYADDI.NTLVRN..R....
Ty3_Caeel            G---.............................---VCAFVYVDDL.LIASKD..M....
Ty3_Yeast            FVN-.............................-------VYLDDI.LIFSES..P....
Vesta1a_Av           SFS-.............................------SVYLDDI.IIFSKS..F....
Vesta1b_Av           QFS-.............................------LVYLDDI.VVFSTS..F....
Vesta2_Av            EFS-.............................------LVYIDDI.VVFSHS..F....
Vesta3_Av            DFS-.............................------LIYLDDI.IVFSRS..Y....
Vesta4a_Av           EF--.............................-----CLVYLDDI.VLYSRT..F....
Vesta4b_Av           DF--.............................-----ARVYLDDI.IIFSRT..L....
Vesta5_Av            KFS-.............................------IVYLDDI.LIYSDN..F....
Vesta6a_Av           WD--.............................----YTAVYLDDI.IIFSDS..F....
Vesta6b_Av           WD--.............................----YVVVYLDDI.VIFSKN..I....
Vesta6c_Av           WD--.............................----YVVIYLDDI.VVFSHS..L....
Vesta7_Av            WE--.............................----YCLVYIDDI.LIFSQS..F....
Vesta_Pr             QFS-.............................------IVYLDDI.VVFSKT..Y....
YM40_Marpo           EIKVkyt......................giqtGSRVRYVRYADDW.VIGVTG..P....
Zepp_Chlvu           MLAGqla......................lpsgEPAPVMHQHADDT.SVHART..P....
As_ASTE805|g5596.t1  FE--.............................----ICLAYLDDV.VVFSPS..F....
As_ASTE805|g5598.t1  FE--.............................----ICLAYLDDV.VVFSPS..F....
As_ASTE805|g8341.t1  DRFGye........................ldgVGSVNARAFADDI.ALMSGS..E....
As_ASTE805|g11353.t1 MNRSlsgifhlggqfq....iirkialgnndaeQIRIKAVVYADDG.TTLARN..-....
As_ASTE805|g11676.t1 QD--.............................---TQNGLFADDT.TL----..-....
As_ASTE805|g17586.t1 LQ--.............................---VHYGLFADAT.AIFTSS.nT....
As_ASTE805|g17587.t1 EHQR.............................NSNELYGRYIDDI.FFTSND..S....
As_ASTE805|g17593.t1 DEQN.............................QSGEFFGRYIDDV.FITWNT.sE....
As_ASTE805|g17914.t1 NL--.............................---HFKHLFADDL.AIVILP..Satwa
As_ASTE805|g18022.t1 WI--.............................----CALVYFDNI.IVCSSS..F....
As_ASTE805|g18136.t1 DH--.............................---TEHGLFADDT.ALWTSS..R....
As_ASTE805|g18262.t1 WD--.............................----FVLVYLDDI.MIYSNS..F....
As_ASTE805|g20283.t1 RQQD.............................ITCEFYGRYIDDI.FMTWNR.sE....
As_ASTE805|g21355.t1 WD--.............................----FLVVYLDDL.LIFSKN..I....
As_ASTE805|g21661.t1 WT--.............................----SSHLFADDL.AALVAG..Qiglk
As_ASTE805|g22949.t1 WQ--.............................----MCLCYLDDI.VIYSKS..F....
As_ASTE805|g23168.t1 SPLLt..........................ngSKLLAWRRYVDDI.------..-....
As_ASTE805|g23179.t1 KWAH.............................RTCSLYFRYIDDL.FIMLDS..N....
As_ASTE805|g24591.t1 LSKL.............................PTHEIYGRYIDDV.FFTSND..S....
As_ASTE805|g25138.t1 EHQR.............................AHNELYGRYIDDV.FMTTNL.pL....
As_ASTE805|g25259.t1 PSFK............................eKGIVYWKRYVDDT.FVLLDP..E....
As_ASTE805|g25964.t1 EHQK.............................FHNELYGRYIDDV.FMTTNL.sL....
As_ASTE805|g26059.t1 EYQN.............................IHNQLYGRYIDDV.FMTTNL.sF....
As_ASTE805|g26353.t1 EHQI.............................EHNEVYGRYIDDI.FMTTNK..S....
As_ASTE805|g26994.t1 WQ--.............................----CCLVYIDDV.IIYSSS..F....
As_ASTE805|g26996.t1 ES--.............................----YCIVYMDDI.LIFSKT..F....
As_ASTE805|g27649.t1 RRQA.............................ASNEIYGRYIDDI.FFTSNE..S....
As_ASTE805|g28569.t1 QF--.............................-----SLVYIDDI.VVFSRS..F....
As_ASTE805|g28570.t1 DF--.............................-----SQVFLDDI.IIYSRT..F....
As_ASTE805|g28890.t1 QF--.............................-----SLVYLDDI.VVFSRS..F....
As_ASTE805|g29056.t1 RRQD.............................ISGEFFGRYIDDI.FMTWNS.sE....
As_ASTE805|g29194.t1 RHQD.............................ITCEFYGRYIDDI.FMTWNR.sE....
As_ASTE805|g29212.t1 DVQGln.........................igGYNCNNIRYADDT.VLIASN..E....
As_ASTE805|g29501.t1 EHQK.............................FHNELYGRYIDDV.FMTTNL.sV....
As_ASTE805|g29541.t1 EYQN.............................NHNKLYGRYIDDV.FMTTNL.sF....
As_ASTE805|g29542.t1 WS--.............................----SSHLFADDL.AAVVAG..Qiglk
As_ASTE805|g29718.t1 CKKL.............................HSHEIYGRYIDDI.FFTWND.tK....
As_ASTE805|g29744.t1 EH--.............................----YCLGYLDDL.IIFSKS..F....
As_ASTE805|g29973.t1 RQQD.............................ITNEFFGRYIDDI.LMTWNR.sE....
As_ASTE805|g30365.t1 EHQK.............................AHNELYGRYIDDV.FMTTNL.pL....
As_ASTE805|g31277.t1 ----.............................-------------.------..-....
As_ASTE805|g31536.t1 ----.............................-------------.------..-....
As_ASTE805|g31695.t1 EHQI.............................KHNEVYGRYIDDI.FMTTNK..S....
As_ASTE805|g31843.t1 SC--.............................----TSHFFADDV.AAILAG..Qmgvr
As_ASTE805|g32206.t1 DQAG.............................-------------.------..-....
As_ASTE805|g32684.t1 KWAQ.............................RTCSIYYRYIDDL.FIMSNV..H....
As_ASTE805|g32958.t1 QF--.............................-----AIVYLDDI.VVFSKS..Y....
As_ASTE805|g33043.t1 IHQQ.............................QHNEIYGRYIDDI.FMTTNQ..T....
As_ASTE805|g33150.t1 SR--.............................---VDYGLFADDT.AIFTSS..N....
As_ASTE805|g33526.t1 EHQT.............................AHNELYGRYIDDV.FMTTNL.pL....
As_ASTE805|g33663.t1 ELQS.............................QQGEIYGRYIDDV.FMTSNM..S....
As_ASTE805|g33734.t1 AF--.............................-----SSVYLDDI.IVFSKS..F....
As_ASTE805|g33747.t1 WK--.............................----YALAYIDDV.IIYSNT..F....
As_ASTE805|g34068.t1 WQ--.............................----CCLVYIDDI.VIYSPT..F....
As_ASTE805|g34213.t1 ----.............................-------------.------..-....
As_ASTE805|g34488.t1 KF--.............................-----SIVYLDDV.LIYSDN..F....
As_ASTE805|g34855.t1 LSKL.............................PTHEIYGRYIDDV.FFTSDD..S....
As_ASTE805|g35269.t1 WI--.............................----CALVYLDDI.IVYSST..F....
As_ASTE805|g35308.t1 IPKL.............................LPHEIFGRYIDDG.FFTSNE.sE....
As_ASTE805|g35380.t1 DH--.............................---TQYGLFADDT.ALWAGS..N....
As_ASTE805|g35388.t1 DRFGye........................ldgVGSVNAGAFADDI.ALMSGS..E....
As_ASTE805|g35758.t1 N---.............................--PENNHLYVDDLgSVYIPS.lYeeyk
As_ASTE805|g36574.t1 ----.............................-------------.------..-....
As_ASTE805|g36635.t1 EHQK.............................AHNELYGRYIDDV.FMTTNL.pL....
As_ASTE805|g36695.t1 WD--.............................----FVLVYLDDI.MIYSNS..F....
As_ASTE805|g36810.t1 QQQN.............................MTNEFFGRYIDDI.FMTWNR.sE....
As_ASTE805|g36883.t1 EHQK.............................FHNELYGRYIDDV.FMTTNL.sV....
As_ASTE805|g36884.t1 HQQN.............................ITNEFYGRYIDDI.FMTWNR.sE....
As_ASTE805|g36896.t1 NT--.............................------VAYLDDI.LITGRT..E....
As_ASTE805|g36917.t1 KQIQ.............................NSGGIYVRYIDDI.FISIN-..-....
As_ASTE805|g37072.t1 DC--.............................-----SLIYLDDI.VVFSHT..Y....
As_ASTE805|g37220.t1 QHQL.............................NHKEIYGRYIDDI.FMTTNQ.sL....
As_ASTE805|g37442.t1 RFST.............................NKPLIWLRYVDDI.FCIFTI.pK....
As_ASTE805|g37451.t1 WD--.............................----YTCVYLDDV.IIFSNS..F....
As_ASTE805|g38193.t1 RQQ-.............................--DITCEF-----.------..-....
As_ASTE805|g38276.t1 NS--.............................------IAYLDDI.LITGKD..E....
As_ASTE805|g38335.t1 GT--.............................------VCYLDDI.IVTGVN..K....
As_ASTE805|g38362.t1 KQIT.............................NSFGLYVRYIDDI.FIIINW..P....
As_ASTE805|g38379.t1 DDLK............................kIGVCEWFRYVDDT.FVLIEP..K....
As_ASTE805|g38456.t1 DRLI............................eSGVCEWYRYVDDT.FILMEP..T....
As_ASTE805|g39320.t1 QHQL.............................NHKEIYGRYIDDI.FMTTNQ.sL....
As_ASTE805|g39538.t1 SPLLi..........................ngSKLLAWRRYVDDT.FVIYND..D....
As_ASTE805|g39618.t1 DEQM.............................KTDEFYGRYIDDV.FMTWNK.sE....
As_ASTE805|g39716.t1 -Q--.............................----CCLVYIDDV.IIYSST..F....
As_ASTE805|g40116.t1 QF--.............................-----SLVYIDDI.VVFSRS..F....
As_ASTE805|g40216.t1 EHQR.............................NSTELYGRYIDDI.FFTSND..S....
As_ASTE805|g40379.t1 SQ--.............................---VDYGLFADDT.AIFTSS..N....
As_ASTE805|g40397.t1 RRQA.............................ASNETYGRYIDDI.FFTSNE..S....
As_ASTE805|g40609.t1 DD--.............................----FIIVYLDDI.VVFSKT..W....
As_ASTE805|g40828.t1 SQ--.............................---VDYGLFADDT.AIFTSS..N....
As_ASTE805|g41189.t1 DEQT.............................KTGEFYGRYIDDI.FMTWNK.sE....
As_ASTE805|g41673.t1 WK--.............................----HMLAYIDDI.IVYSRN..F....
As_ASTE805|g43113.t1 SQ--.............................---VDYGLFADDT.AIFTSS..N....
As_ASTE805|g43210.t1 WK--.............................----YALAYIDDV.IIYSKT..F....
As_ASTE805|g43968.t1 KWAH.............................RTCSLYYRYIDDL.FIMSNM..H....
As_ASTE805|g43982.t1 N---.............................---IVCHLFADDL.AIVINGglD....
As_ASTE805|g44138.t1 CKEL.............................PSPEIYGRYIDDI.FFTWND.tQ....
As_ASTE805|g45118.t1 ----.............................-------------.------..-....
As_ASTE805|g45171.t1 ----.............................-------------.------..-....
As_ASTE805|g45199.t1 QHQI.............................EHHKVYGRYIDDI.FMTTNK.sI....
As_ASTE805|g45205.t1 RQQD.............................ITSEFFGRYIDDI.FITWNG.tE....
As_ASTE805|g45333.t1 EHQI.............................QHYEVYGRYIDDI.LMTTNK..S....
As_ASTE805|g45540.t1 HRQD.............................ISGEFFGRYIDDI.FMTWNS.sE....
As_ASTE805|g45930.t1 ----.............................-------------.------..-....
As_ASTE805|g46008.t1 WK--.............................----YALAYIDDV.IIYSKT..F....
As_ASTE805|g46282.t1 RHQD.............................ITCEFYGRYIDDI.FMTWNR.sE....
As_ASTE805|g46546.t1 ----.............................-------------.------..-....
As_ASTE805|g47271.t1 WS--.............................----SSHLFADDL.AAVVAG..Qiglk
As_ASTE805|g48222.t1 ----.............................-------------.------..-....
As_ASTE805|g48396.t1 QHQI.............................EHHEVYGRYIDDI.FMTTNK.tM....
As_ASTE805|g48608.t1 HQQN.............................-------------.------..-....
As_ASTE805|g49358.t1 KQIN.............................NSYGLYYRYIDDI.IILINW.pN....
As_ASTE805|g50785.t1 SQ--.............................---VDYGLFADDT.AIFTSS..N....
As_ASTE805|g51172.t1 ----.............................-------------.------..-....
As_ASTE805|g52145.t1 HQQA.............................ASNEIYGRYIDDI.FITSNE.sL....
As_ASTE805|g52455.t1 RFST.............................NKPLFWLRYVDDI.FCIFTI.pK....
As_ASTE805|g52475.t1 SH--.............................---VVYGLFADDT.AIFTSS..N....
As_ASTE805|g52788.t1 ----.............................-------------.------..-....
As_ASTE805|g52942.t1 DD--.............................----FVIVYSNDI.LVFSKT..W....
As_ASTE805|g54376.t1 ----.............................-------------.------..-....
                                                                                 

AI1M_Yeast           .........N............DCKMIKRDLNN.......FLNS.LGLTMNEEKTLITa.
Athena_Av            .........Q............--------NLT.......KLLDtANKFHPNIKLEYQis
Athena_Hc            .........N............--------QLN.......VLLNrIEKKDENIRITRSfg
Athena_Pr            .........G............--------QIN.......QLLDqADQQDENIRITRTig
AthenaL2_Av          .........I............------RHLLK.......ETDR.WNTIDSNIKLSANis
AthenaL3_Av          .........Q............------RHLHQ.......QIDR.WNKFDKNIILKANis
AthenaM_Av           .........E............E---ILK----.......----.-------------..
AthenaO_Av           .........E............--------LLE.......GLVRhWNRIDENIKLTAD..
BEL_Drome            .........E............ELMILKDELIA.......LLDK.-GKFKLRKWSSNSsa
Cer1_Caeel           .........E............QHLQDVKEALT.......RIRK.SGMKLRASKCHIA..
Cercyon_Sm           .........L............E------HTYK.......LINNvFNDIKFTMKQESNd.
COB3_Marpo           .........A............LAREVMERVSR.......FLKDvLHLEINPEQTRLGhv
COI1_Podan           .........E............TARAIKERIAA.......YLKDiLKLELSMEKTLITna
Copia_Drome          .........-............-MTRMNNFKRY.......LMEKfRMTDLNEIKHFIGie
CRE1_Crifa           .........A............EGARAAEAYAD.......ALET.VGVVTNARKSMVVlp
CRE2_Crifa           .........A............AVQDFLAEAGP.......QLSR.VGFDINPAKSHHLi.
CZAR_Tcruzi          .........G............MLGKVCEATSR.......AMRA.LGIETNEDKTEVLy.
DIRS1_Dictyo         .........E............ECLSNLKKTMD.......LLVK.LGFKLNLEKSVLE..
Doc_Drome            ......katA............LLSRHLTSVER.......WLAD.WRISINVQKCKQV..
dpol_DHBV            .........R............HLNSISHAVCT.......FLQE.LGIRINFDKTTPS..
dpol_HBV             .........Q............HLESLYTAVTN.......FLLS.LGIHLNPNKTKRW..
DRE_Dictyo           .........M............DHFLMNEWIKK.......FCQA.TSAKINQTKCSCI..
EC67_Ecoli           .........F............PGVVLGKVLVK.......EIEN.SGFEINDSKTRLTy.
EC86_Ecoli           .........K............KVVKARDFLFS.......IIPS.EGLVINSKKTCISg.
EC107_Ecoli          .........-............NARQVKNKVCG.......LLAE.LGLSLNKRKGCLIa.
GilM_Giain           .........I............PIDTVKSDAQS.......ALSR.IGLTVELSKCSSTq.
Gypsy_Drome          .........S............DHVRHIDTVLK.......CLID.ANMRVSQEKTRFF..
Hebe1_Av             ......nlnT............RLQQSIDAFES.......WCKS.WKLKLQPTKTELI..
Hebe2_Av             .........Ttg.......lklRLQQSIDAFES.......WCSS.WKLQLQPTKTELI..
Hebe7_Av             .........-............TLTNLNTRLQQsidafesWCKS.WKLKLQPTKTEL-..
Hebe8_Av             .........-............TLTNLNTRLQQsidafesWCKS.WKLKLQPTKTEL-..
Hebe10_Av            .........Tltn......lntRLQQSIDAFES.......WCKS.WKLNLQPTKTE--..
I_Drote              .........Knt........niSLDNLLNDIGN.......WGSY.SGASLSLSKCQHL..
Jockey_Drome         .........Sila......atsGLQEYLDAFQQ.......WAEN.WNVRINAEKCANV..
Juno1_Av             .........D............QHLVHLDDILN.......RLHE.ANFRLNVGKCHIA..
Juno2_Av             .........L............EHVQHIEEVCS.......LLHD.ANFKLNIVKCEIA..
Juno3_Av             .........S............EHLHHLEQVLS.......LLHQ.ANFRLNATKCEFV..
Juno4_Av             .........D............QHLVHLDDILN.......RLHE.ANFRLNVGKCHIA..
Juno4a_Av            .........V............QHAQHLDAVLC.......ALQE.ANIKLNAEKCSIC..
Juno4b_Av            .........D............QHVEHLDRVFK.......ALHE.ANVKLNATKCSVA..
Lian_Aedae           ......tlfD............LMQSALQVVES.......WCRQ.YGLSVNPNKTSIV..
LINE1_Human          .........V............SAQNLLKLISN.......FSKV.SGYKINVQKSQAF..
LINE1_Wolf           .........V............STPRLLQ-LMQ.......HCGSvAGYIINAQKSVAFly
LtrA_Lacla           .........E............DCQWIKEQLKL.......FIHNkLKMELSEEKTLITh.
Mag_Av               .........E............EHFQTLEMVLT.......RLSE.FNLRCNPEKCSFF..
Maui_Takru           .........Eete......klvKLQTCLKDIKS.......WMSS.NFLLLNPGKTEVM..
Mdg3_Drome           .........E............HLETLKEIFKR.......LVEN.-KLELRIDKCEFM..
Micropia_Drome       .........E............ECMEKTEMVLK.......RAAE.FGLKIKWKKCNFM..
MX65_Myxxa           .........T............ALERVRALAAR.......YVQE.EGFEVNREKTRVQr.
Neptune_Fr           .........L............--------QFR.......EFVEtLNSHDPSIKLKTEin
NeSL_Caeel           .........D............QLQRELSKLDN.......DCTP.LNLIFKPAKCASLld
orf2_Calot           .........T............QIIVLKEIVKT.......WLAE.MGLELNPNKTRIVas
Pao_Bmori            .........K............DAVLVTTDFRR.......KHER.KPTSKTFWIDSEIss
Pat_Panre            .........E............GACEASAKVRA.......LFGK.LGVVLNNEKSSVT..
Penelope1_Av         .........I............KIKDFHSRINR.......WHEK.LNFTLELESN---..
Penelope1a_Av        .........K............KIHDFHSRINK.......WHKN.LRFTLEPESNNS-..
Penelope2_Av         .........Q............NINYMMNKINK.......WHNN.IKFTVEKEKHNQ-..
Penelope2a_Av        .........Q............DAQELVDFANQ.......LHTK.LKFTYETEKDFE-..
Penelope3_Av         .........A............NADKIIDILNS.......FDNS.IVFTFEEEKNNS-..
Penelope3a_Av        .........An.........ekKIQSILNSF--.......----.-------------..
Penelope3b_Av        .........S............DDKKLLNILNS.......FDVD.VQFTVEPEKENSL..
Penelope5a_Av        .........T............EVADVLRI---.......----.LNNFHPSIKFTYEde
Penelope_Dv          .........-............---------VE.......NILKeLNSFHKQIKFTMEle
pol_BAEVM            .........K............ACTQGTRHLLQ.......ELGE.KGYRASAKKAQIC..
pol_CERV             .........K............EHYIHVLNILR.......RCEK.LGIILSKKKAQLF..
pol_HTLV2            .........E............ELQQLSQLTLQ.......ALTT.HGLPISQEKTQQT..
Poseidon_Tn          .........-............---------VE.......KFTThLNQTDNFVKFTREdv
pseudo_Shark         .........E............--------DLE.......QFIHfTNTFHPNLKFTWTis
R1_Dromr             .........K............GLQELLNTTVK.......FLSS.VGLTLNADKCFTIsi
R2_Drome             .........M............GLQVLLDKTLD.......FLSI.VGLKLNADKCFTVlk
R4_Av                .........E............NLTKMVKKVES.......ISTA.INMKMNTKKCAVA..
R9_4_Av              .........M............GMNKLLELTTE.......FFKE.RGLNVNPSKCMSI..
R9_Av                .........M............GMNKLLELTTK.......FFKE.RGLNVNPSKCMSI..
R9a_Av               .........I............GMGHMISETTK.......FLDE.RGLQVNAKKCMSI..
RTE1_Av              .........S............SLQRQIELTRT.......AAEQ.SGLMLNINKTKTM..
RTE2_Av              .........S............DLEKFISCFEK.......VTQQ.YGLTMSIKKTCVM..
RTE3_Av              .........A............ELQKMINIVST.......ESTK.MGLSLNVKKSECMsi
RTE4_Av              .........D............RAQSQLITTAE.......WASN.VGLQVNIKKTQLLtn
RTE_BovB_Av          .........D............DLQYLLRKVKE.......ESAA.AGLKLNMKKTFVM..
SART1_Bommo          .........Dyrs......asiLAAAAVATVVA.......RIRK.LGLEVALHKSEA-..
SLACS_Trybg          .........E............ELKNVCAATAE.......AMEA.LGIVNNADKTEVLrt
Soliton1_Av          .........SmsptemihdlkkQIEKVLTRLIN.......YSAK.WKQPINYSKTYWT..
Soliton2_Av          .........Kklkpm.idflevEGTRVCDKIAD.......YSKK.WKQPINLAKTVVQ..
Soliton3_Av          lspiidfieK............EGNRTCKEISE.......YSRK.WNQPVNVQKTVM-..
Soliton4_Av          lqntndylgK............EGTEICKKVME.......YAEK.WKQPLNVRKTV--..
Soliton5_Av          .........-............-----------.......----.-------------..
Soliton6_Av          .........EkrfsvnirelekQAEVAMKILET.......YADN.NLLPVNINKTKAM..
Soliton6a_Av         .........EdkfsvnirylekKAEEVMIILEK.......YSDN.IILPVNIQKTK--..
Soliton6b_Av         .........EkklsqniieleeQAKIAMGILSS.......FSKN.YLLPVNVKKTKAM..
Soliton7_Av          .........I............-----------.......----.-------------..
Soliton8_Av          .........L............GMR--------.......----.-------------..
Soliton9a_Av         ......rftD............-----------.......----.-------------..
Soliton9b_Av         .........-............-----------.......----.-------------..
Ta11_Arath           .........L............QGKEIIDILRL.......YGEA.SGQQLNPDKSSVMsi
Tad1_Neuro           .........T............TLQAAWEVCSE.......WAGA.RGMEFEATKTELMlq
TelKA1_Av            .........E............QHIEDLKHVFE.......ALRS.ANLTLKTSKCHFC..
TelKA1a_Av           .........E............QHLIDLENVFQ.......ALKA.ANLTLKSSKCQFC..
TelKA2_Av            .........N............QHINDLTEVFD.......ALRN.AKLTLKASKCHFC..
TelKA3a_Av           .........E............QHQQDLQKVFT.......ALTD.ANLALKASKCNFC..
TelKA3b_Av           .........E............QHQQDLQKIFT.......ALSD.ANLTLKASKCNFC..
TelKA4_Av            .........A............NHLSHLELILQ.......QIQQ.SGLTLKIDKCHFC..
TERT1_Calb           .........I............Y-DQVHNILSG.......KILEsYGAFVNKDKTVVVtt
TERT_Giain           .........L............YIEYLNIMRDH.......GAYFrLSCFTKPHKN---fa
TERT_Ratno           .........D............QAKTFLSTLVH.......GVPE.YGCMINLQKTVVNlp
TERT_Schpo           .........D............A-KKFLNLSLR.......GFEK.HNFSTSLEKTVINne
Tf2_Schpo            .........S............EHVKHVKDVLQ.......KLKN.ANLIINQAKCEFH..
Tnt1_Tobac           .........-............-KGLIAK-LKG.......DLSK.----SFDMKDLG-..
TRAS1_Bommo          .........Salq......ierQANTSLEHVQA.......WGVR.NKLKFAPHKTCAMt.
TRS1_Trybr           .........E............RLQCGLNVVLQ.......WSKE.YFMSVNVAKTKGTig
Tx1_Av               .........D............EERSTMDMFEL.......YSQA.SGAKVNSSKTEILw.
Ty3_Caeel            .........E............QHLQDVKEALT.......RIRK.SGMKLRASKCHIA..
Ty3_Yeast            .........E............EHWKHLDTVLE.......RLKN.ENLIVKKKKCKFA..
Vesta1a_Av           .........A............DHLEHLERVLT.......ALQA.KNLVLNPPKCVFA..
Vesta1b_Av           .........E............EHLCHLEHVLN.......ALQM.KNLILNPPKCVFA..
Vesta2_Av            .........E............EHLDHIRQLLY.......VLSK.YNFQLNPPKCKFF..
Vesta3_Av            .........D............EHLVHIEKVLN.......ALKL.HNLTLNPAKCELA..
Vesta4a_Av           .........D............EHLHHLHLAFS.......TLAD.AKLVLNVAKCELA..
Vesta4b_Av           .........F............EHLQHLDLVFT.......IFNI.NKLVLSPTKCEIA..
Vesta5_Av            .........D............QHLQHVNQVLA.......ILNK.HKFQLNPPKCEVF..
Vesta6a_Av           .........E............QHVQHLQEIFQ.......ILQD.HNFTLNPKKCSIA..
Vesta6b_Av           .........D............EHKQHVSDVLS.......TLHN.ANFQVSPSKCSIA..
Vesta6c_Av           .........E............EHERHVNEVLS.......ILNN.AHFKVSPSKCTIA..
Vesta7_Av            .........K............EHVHHLNEILL.......VLAK.AKLQVNPHKCSFA..
Vesta_Pr             .........D............DHLEHLRQVFA.......ALQT.RNFVLNPPKCELL..
YM40_Marpo           .........K............AAVQIKEEVST.......FLQEkLKLSLQAEKTRITnl
Zepp_Chlvu           .........G............MRSCWGPSVGL.......HCAA.TGARLQRSKSQALaa
As_ASTE805|g5596.t1  .........E............QHLLDVTQVCQ.......VLNE.SNFKLNYNKCAFF..
As_ASTE805|g5598.t1  .........E............QHLLDVTQVCQ.......VLNE.SNFKLNYNKCAFF..
As_ASTE805|g8341.t1  .........L............GMQQLLSKTEK.......FLTA.RRLELNTGKCIS-..
As_ASTE805|g11353.t1 .........-............-----------.......----.-------------..
As_ASTE805|g11676.t1 .........-............-----------.......----.-------------..
As_ASTE805|g17586.t1 .........I............NLQK-------.......----.-------------..
As_ASTE805|g17587.t1 .........-............-----MNHVNK.......LLKE.ANDRHTNIKLTSA..
As_ASTE805|g17593.t1 .........E............KLRNFLDDANT.......WHLN.IKLDYQIGKS---..
As_ASTE805|g17914.t1 snvlilylaE............QISKAINDLHS.......YAIK.WKQPLNFKKTYWT..
As_ASTE805|g18022.t1 .........K............DHLNHFELVFQ.......QRQQ.SSLTLKITKSYFC..
As_ASTE805|g18136.t1 .........Kltc......lssRLQESVDAFGI.......WCRS.WKLKLQPTKTELI..
As_ASTE805|g18262.t1 .........E............EHVRHLDEILA.......TLSH.HQFQLNLKKCLVA..
As_ASTE805|g20283.t1 .........H............ELRKLLGQANT.......WHPN.IKFDYKISQS---..
As_ASTE805|g21355.t1 .........D............DHKHHVADVLS.......TLHN.ANFQVSPSKCSIA..
As_ASTE805|g21661.t1 fsiqctdreK............RLKLFCDQLEY.......YCLL.TLPPINYNKTETL..
As_ASTE805|g22949.t1 .........D............QHIKDVDMVFS.......TLGR.ADFKLNVDKCELL..
As_ASTE805|g23168.t1 .........-............-----------.......----.-------------..
As_ASTE805|g23179.t1 .........I............ELSESIGITAE.......YL--.-------------..
As_ASTE805|g24591.t1 .........E............------ENIKR.......ILEK.ANQFHPNIKLEYH..
As_ASTE805|g25138.t1 .........N............QINI-------.......LLEQ.ANNEDENIKITRS..
As_ASTE805|g25259.t1 .........V............DAKVIAAQLSQ.......CHPS.LKFTCEEE-----..
As_ASTE805|g25964.t1 .........D............QINLLLDRANE.......KDEN.IRISRSI------..
As_ASTE805|g26059.t1 .........D............QIKSQLDTANN.......RDHN.IKISYSIGST---..
As_ASTE805|g26353.t1 .........-............-IDEINIELEK.......AKHKdINIKIEPTISKS-..
As_ASTE805|g26994.t1 .........E............QHIEDLKRVFE.......ALRS.ANLTLKTSKCHFC..
As_ASTE805|g26996.t1 .........N............DHLQHVEEIMG.......ILDK.HRFTVSPAKCSMA..
As_ASTE805|g27649.t1 .........-............-----LDTINE.......WLEQ.ANYFHLNIKLVRQ..
As_ASTE805|g28569.t1 .........E............EHLDHIRQLLS.......ILSK.YNFQLNPPKCKLF..
As_ASTE805|g28570.t1 .........D............EHMIHLRLAFD.......TLAK.EKLVLNASKCELA..
As_ASTE805|g28890.t1 .........G............EHLDHLQQLLS.......ILSE.YNFQLNPPKCKGL..
As_ASTE805|g29056.t1 .........D............ELKILLNEANQ.......WHPN.IKLDYKISQS---..
As_ASTE805|g29194.t1 .........H............ELRKLLNQVNQ.......WHPN.IKLDYKISQS---..
As_ASTE805|g29212.t1 .........E............DLQKMIDIVSS.......E---.-------------..
As_ASTE805|g29501.t1 .........D............QINQLLDRANG.......KDEN.IRIS-------RS..
As_ASTE805|g29541.t1 .........D............QIKSQLDMTNN.......RDNN.IKISY-------S..
As_ASTE805|g29542.t1 fsiqcidleK............RLKLFCDQLEY.......YCIL.TLQPINYTKTEAL..
As_ASTE805|g29718.t1 .........E............NLEKLLKKLNN.......HHPN.-------IKLEYK..
As_ASTE805|g29744.t1 .........Q............EHLHHLNEILN.......ILNE.HRFQLNTDKCSIM..
As_ASTE805|g29973.t1 .........R............ELKELLDQANT.......WHPN.IKLDYKISQS---..
As_ASTE805|g30365.t1 .........D............Q----INILLY.......GANS.TDENINITRSVG-..
As_ASTE805|g31277.t1 .........-............-----------.......----.-------------..
As_ASTE805|g31536.t1 .........-............-----------.......----.-------------..
As_ASTE805|g31695.t1 .........-............-IDEFNIELEK.......AKHKdINIKIEPTISNS-..
As_ASTE805|g31843.t1 ftdqcldleK............RVKSFLDRLEF.......YSCL.SDQPLNRSKTDAL..
As_ASTE805|g32206.t1 .........-............-----------.......----.-------------..
As_ASTE805|g32684.t1 .........A............---DTLKGLLK.......FWNR.LDSNIELSECVGL..
As_ASTE805|g32958.t1 .........A............DHRDHLEQVFI.......ALSA.RNLVLNPSKCELL..
As_ASTE805|g33043.t1 .........-............-IDEINIELGK.......AQVKdINIEIEPTIATS-..
As_ASTE805|g33150.t1 .........Ttsr......vrdRLQESIDQFVK.......WCRS.WKLVMQPIKTELI..
As_ASTE805|g33526.t1 .........D............QINILLDQANN.......EDDN.INITLSTGLT---..
As_ASTE805|g33663.t1 .........T............---NVIHDKLD.......WMNQ.--KDHKHIKITYS..
As_ASTE805|g33734.t1 .........D............EHLQHLEAVLL.......ALRA.NNLILNPPKCVFA..
As_ASTE805|g33747.t1 .........D............EHVSHLNEICQ.......ILRN.ARFRLNPEKCEVA..
As_ASTE805|g34068.t1 .........E............QHLIDLKNVFL.......ALRE.ANSTLKASKCCFC..
As_ASTE805|g34213.t1 .........-............-----------.......----.-------------..
As_ASTE805|g34488.t1 .........D............QHLQHVNQVLA.......ILNK.HKFQLNPPKCEVF..
As_ASTE805|g34855.t1 .........E............------ENIKK.......ILEK.ANQFHPNIKLEYH..
As_ASTE805|g35269.t1 .........E............DHLNHLELVFQ.......QIQQ.SGLTLKINKCHFC..
As_ASTE805|g35308.t1 .........A............TIKKILNTANK.......FHPN.IKLEYQIGKC---..
As_ASTE805|g35380.t1 .........Tiks......lrrRLQTSANEFNR.......WFR-.-------------..
As_ASTE805|g35388.t1 .........L............GMQQLLSETEK.......FLTA.RGLELNTGKCIS-..
As_ASTE805|g35758.t1 d..qlteiqK............RINKDLIKLHD.......YAVE.WHQPVNSKKTEYV..
As_ASTE805|g36574.t1 .........-............-----------.......----.-------------..
As_ASTE805|g36635.t1 .........D............QINILLDGANN.......EDEN.INITRSVGST---..
As_ASTE805|g36695.t1 .........E............EHVRHLDEILA.......TLSR.HQFQLNLKKCLVA..
As_ASTE805|g36810.t1 .........R............ELKELLDQANT.......WHPN.IKLNYKISQS---..
As_ASTE805|g36883.t1 .........D............QINLLLDRANG.......KDEN.IHI------SRSI..
As_ASTE805|g36884.t1 .........H............ELRKLLNQVNQ.......WHPN.IKLDYKISQS---..
As_ASTE805|g36896.t1 .........D............EHLQALDQVLG.......KLAE.FGFTCNPEKCMFL..
As_ASTE805|g36917.t1 .........-............-----------.......----.-------------..
As_ASTE805|g37072.t1 .........D............EHLLHLNKVLN.......ALKL.HNLTLNPEKCELA..
As_ASTE805|g37220.t1 .........D............DIQIVLEKAK-.......----.-------------..
As_ASTE805|g37442.t1 .........I............KIDDFHSRINK.......WHPN.LRFTLEVESNIS-..
As_ASTE805|g37451.t1 .........E............QHMNHLQEIFQ.......ILKD.HNFTLNPNKCSIA..
As_ASTE805|g38193.t1 .........-............-----------.......----.-------------..
As_ASTE805|g38276.t1 .........E............EHLATLELVLT.......KLAD.FGLRCNMEKCSFF..
As_ASTE805|g38335.t1 .........M............EHLDNLNKVLE.......KIKD.FGFHINKSKCSFL..
As_ASTE805|g38362.t1 .........S............--RHFVKQVDR.......WNEIdFNIKLSANINL--..
As_ASTE805|g38379.t1 .........T............KVEKVLEKLNN.......FHPS.IQFTPQVEKNYS-..
As_ASTE805|g38456.t1 .........A............EVDDVLAILNS.......FHPS.ITFTKAPEIDGS-..
As_ASTE805|g39320.t1 .........D............DIQIVLEKAKH.......KDVN.IEIE------CTI..
As_ASTE805|g39538.t1 .........Inkn......gvsK----------.......----.-------------..
As_ASTE805|g39618.t1 .........Q............ELKDLLDQANQ.......WHPN.IKLDYKIS-----..
As_ASTE805|g39716.t1 .........E............QHIQDLKQVFK.......ALKS.ANLTLKTSKCHFC..
As_ASTE805|g40116.t1 .........E............EHLDHIRQLLS.......ILSK.YNFQLNPPKCKLF..
As_ASTE805|g40216.t1 .........-............-----MNHINQ.......LLKE.ANDRHTNIKLTSV..
As_ASTE805|g40379.t1 .........Ttsr......vrdRLQESIDQFVQ.......WCHS.WKLVIQPTKTELI..
As_ASTE805|g40397.t1 .........-............-----LDTINE.......WLDQ.ANHFHSNIKLVRQ..
As_ASTE805|g40609.t1 .........E............EHVKHVK----.......----.-------------..
As_ASTE805|g40828.t1 .........Ttsr......vrdRLQESIDQFVL.......WCHS.WKLVIQPTKTELI..
As_ASTE805|g41189.t1 .........Q............DLKDLLDQANQ.......WHPN.IKLDYKIS-----..
As_ASTE805|g41673.t1 .........N............EHLKHIEEVCS.......LLQS.ANFKLNIAKCEIA..
As_ASTE805|g43113.t1 .........Ttsr......vrdRLQESIDQFVQ.......WCHS.WKLVIQPTKTELI..
As_ASTE805|g43210.t1 .........E............EHLSHLKEICQ.......LLKD.TRFRLNPEKCEIA..
As_ASTE805|g43968.t1 .........A............DI---------.......----.-------------..
As_ASTE805|g43982.t1 .........K............QAEAAMKILER.......YA--.-------------..
As_ASTE805|g44138.t1 .........D............NLEQLLEKLNN.......HHPN.-------IKLEYK..
As_ASTE805|g45118.t1 .........-............-----------.......----.-------------..
As_ASTE805|g45171.t1 .........-............-----------.......----.-------------..
As_ASTE805|g45199.t1 .........D............EINV-------.......ELEK.AKHKDINIKIDST..
As_ASTE805|g45205.t1 .........K............ELIKFLNEANT.......WHPN.IKLDYK-------..
As_ASTE805|g45333.t1 .........-............-IDEINIELEK.......AKHKdINIKIEPTICES-..
As_ASTE805|g45540.t1 .........D............ELKILLNEANQ.......WHPN.IKLDYKISQS---..
As_ASTE805|g45930.t1 .........-............-----------.......----.-------------..
As_ASTE805|g46008.t1 .........E............EHLS-------.......----.-------------..
As_ASTE805|g46282.t1 .........H............ELRKLLNQANQ.......WHPN.IKLDYKISQS---..
As_ASTE805|g46546.t1 .........-............-----------.......----.-------------..
As_ASTE805|g47271.t1 fsiqcidleK............RLKLFCDQLEY.......YCIL.TLQPINYTKTEAL..
As_ASTE805|g48222.t1 .........-............-----------.......----.-------------..
As_ASTE805|g48396.t1 .........D............EINI-------.......----.-------------..
As_ASTE805|g48608.t1 .........-............-----------.......----.-------------..
As_ASTE805|g49358.t1 .........R............HLKKEINRWNT.......FDDN.IQLSDNISNC---..
As_ASTE805|g50785.t1 .........Ttsr......vrdRLQESIDQFVQ.......WCHS.WKLVIQPTKTELI..
As_ASTE805|g51172.t1 .........-............-----------.......----.-------------..
As_ASTE805|g52145.t1 .........D............TINEW------.......----.-------------..
As_ASTE805|g52455.t1 .........I............KIDDFHSRINK.......WHPN.LRFTLEVESNIS-..
As_ASTE805|g52475.t1 .........T............-TSRVRDRLQ-.......----.-------------..
As_ASTE805|g52788.t1 .........-............-----------.......----.-------------..
As_ASTE805|g52942.t1 .........E............EHVKHVKKVLE.......VLKR.KQL----------..
As_ASTE805|g54376.t1 .........-............-----------.......----.-------------..
                                                                                 

AI1M_Yeast           tETPARFLGYNI
Athena_Av            kS--LPFLDILL
Athena_Hc            sT--IEYLDVLV
Athena_Pr            sK--IEFLDVSI
AthenaL2_Av          lH--ADFLDLH-
AthenaL3_Av          n--QVNFLDLQI
AthenaM_Av           .-----------
AthenaO_Av           iSQSVNFLDVSI
BEL_Drome            aDSPVKVLGIQW
Cer1_Caeel           .KKEVEYLGHKV
Cercyon_Sm           k---LPFLDILI
COB3_Marpo           vEEKATFLGMRL
COI1_Podan           sEDKAYFLGTEI
Copia_Drome          mQEDKIYLSQSA
CRE1_Crifa           vVAEARILGAHF
CRE2_Crifa           aQGVVRILGAGF
CZAR_Tcruzi          iRPFARVLGAGV
DIRS1_Dictyo         pTQSITFLGLQI
Doc_Drome            .-----------
dpol_DHBV            pVTEIRFLGYQI
dpol_HBV             .GYSLNFMGYVI
DRE_Dictyo           .KSNERYLGFDF
EC67_Ecoli           kTSRQEVTGLTV
EC86_Ecoli           pRSQRKVTGLVI
EC107_Ecoli          aCKRQQVTGIVV
GilM_Giain           a-GAISFMGTRV
Gypsy_Drome          .KESVEYLGFIV
Hebe1_Av             .-----------
Hebe2_Av             .-----------
Hebe7_Av             .-----------
Hebe8_Av             .-----------
Hebe10_Av            .-----------
I_Drote              .-----------
Jockey_Drome         .-----------
Juno1_Av             .QTSIDYLGHHI
Juno2_Av             .RTEILFLGHII
Juno3_Av             .QKRIQFLGHM-
Juno4_Av             .QTSIDYLGHHI
Juno4a_Av            .KKELDYLGFRI
Juno4b_Av            .RKQLDYLGFRI
Lian_Aedae           .-----------
LINE1_Human          .SKRIKYLGIQL
LINE1_Wolf           tN----------
LtrA_Lacla           sSQPARFLGYDI
Mag_Av               .VKEVSYLGFII
Maui_Takru           .-----------
Mdg3_Drome           .QSSIKYLGFII
Micropia_Drome       .QRRIHFLGHII
MX65_Myxxa           rGGAQRVTGVTV
Neptune_Fr           kH-SINFLDTTV
NeSL_Caeel           eNTTYKYLGVQT
orf2_Calot           qEVGFNFLGFNV
Pao_Bmori            tINERRWLPTKH
Pat_Panre            pQREVKWLGVVF
Penelope1_Av         .-----------
Penelope1a_Av        .---IAFLD---
Penelope2_Av         .---IAFLDVL-
Penelope2a_Av        .---LPFLDVKV
Penelope3_Av         .---LPFLDINI
Penelope3a_Av        .-----------
Penelope3b_Av        .----AFLDIL-
Penelope5a_Av        kDDRLSFLDVQV
Penelope_Dv          kDGKLPFLDSIV
pol_BAEVM            .QTKVTYLGYIL
pol_CERV             .KEKINFLGLEI
pol_HTLV2            .PGQIRFLGQVI
Poseidon_Tn          kGDSLAFLDCEI
pseudo_Shark         nT-SLSFLDLSV
R1_Dromr             k-----------
R2_Drome             rTDEWKYLGINF
R4_Av                .-----------
R9_4_Av              .-----------
R9_Av                .-----------
R9a_Av               .-----------
RTE1_Av              .-----------
RTE2_Av              .-----------
RTE3_Av              sKNKI-------
RTE4_Av              q-----------
RTE_BovB_Av          t-----------
SART1_Bommo          .-----------
SLACS_Trybg          tQVMEHILGQPM
Soliton1_Av          .-----------
Soliton2_Av          .-----------
Soliton3_Av          .-----------
Soliton4_Av          .-----------
Soliton5_Av          .-----------
Soliton6_Av          .-----------
Soliton6a_Av         .-----------
Soliton6b_Av         .-----------
Soliton7_Av          .-----------
Soliton8_Av          .-----------
Soliton9a_Av         .-----------
Soliton9b_Av         .-----------
Ta11_Arath           rNTIKVSLGIHK
Tad1_Neuro           pTESTRFLGVWL
TelKA1_Av            .RRETKYLGHII
TelKA1a_Av           .RREMRYLGHVI
TelKA2_Av            .RNEIKYLGHII
TelKA3a_Av           .LPEIKYLGHLV
TelKA3b_Av           .LPEIKYLGHLV
TelKA4_Av            .KTHLKYLGHIV
TERT1_Calb           tKTSIDFVGLEV
TERT_Giain           pIATLDCS-REP
TERT_Ratno           aHCLFPWCGLLL
TERT_Schpo           sKKRMPFFGFSV
Tf2_Schpo            .QSQVKFIGYHI
Tnt1_Tobac           .-PAQQILGMKI
TRAS1_Bommo          i-----------
TRS1_Trybr           aDRTPKLLGVTF
Tx1_Av               i-----------
Ty3_Caeel            .KKEVEYLGHKV
Ty3_Yeast            .SEETEFLGYSI
Vesta1a_Av           .VQEIDYLGHTV
Vesta1b_Av           .ADEIDYLGHTI
Vesta2_Av            .HRKIDYLSHI-
Vesta3_Av            .KEQIEYLGHVV
Vesta4a_Av           .VEKVVVLGHTI
Vesta4b_Av           .VTKVEFLGHIV
Vesta5_Av            .RTNIDYLGHTI
Vesta6a_Av           .KQSIEFLSHTI
Vesta6b_Av           .VETIEFLSHI-
Vesta6c_Av           .ARKIEFLGHVV
Vesta7_Av            .KSSIDYLGHTV
Vesta_Pr             .VSQINYLGHTI
YM40_Marpo           sRSEALFLGTLI
Zepp_Chlvu           sSDGVKHLGIPL
As_ASTE805|g5596.t1  .HSEIPFLGHKV
As_ASTE805|g5598.t1  .HSEIPFLGHKV
As_ASTE805|g8341.t1  .-----------
As_ASTE805|g11353.t1 .-----------
As_ASTE805|g11676.t1 .-----------
As_ASTE805|g17586.t1 .-----------
As_ASTE805|g17587.t1 iQNPNSFLDVNI
As_ASTE805|g17593.t1 .-----------
As_ASTE805|g17914.t1 .-----------
As_ASTE805|g18022.t1 .KTLLKYLAHI-
As_ASTE805|g18136.t1 .-----------
As_ASTE805|g18262.t1 .VQQVEFLSHTI
As_ASTE805|g20283.t1 .---LPFLD---
As_ASTE805|g21355.t1 .VETIEFLSHIV
As_ASTE805|g21661.t1 wTRRATF-----
As_ASTE805|g22949.t1 .QKEITFLGYKI
As_ASTE805|g23168.t1 .-----------
As_ASTE805|g23179.t1 .-----------
As_ASTE805|g24591.t1 iGQNLPFLDIN-
As_ASTE805|g25138.t1 iGSTAQFLDVS-
As_ASTE805|g25259.t1 .-----------
As_ASTE805|g25964.t1 .GSTIEFLDV--
As_ASTE805|g26059.t1 .---VEFLDV--
As_ASTE805|g26353.t1 .---VHYLDVTI
As_ASTE805|g26994.t1 .RRETKYLGHII
As_ASTE805|g26996.t1 .QSSIDYLGHSI
As_ASTE805|g27649.t1 iGKSVPFLDILV
As_ASTE805|g28569.t1 .HQKIDYLSH--
As_ASTE805|g28570.t1 .VEKVVILGHSV
As_ASTE805|g28890.t1 .-----------
As_ASTE805|g29056.t1 .---LPFLD---
As_ASTE805|g29194.t1 .---LPFLD---
As_ASTE805|g29212.t1 .-----------
As_ASTE805|g29501.t1 iGSTIEFLDV--
As_ASTE805|g29541.t1 iGSTVEFLDVL-
As_ASTE805|g29542.t1 wSTRAPF-----
As_ASTE805|g29718.t1 iGQSLPFLDV--
As_ASTE805|g29744.t1 .RKTIEYLGHII
As_ASTE805|g29973.t1 .---LPFLD---
As_ASTE805|g30365.t1 .-STAQFLDVS-
As_ASTE805|g31277.t1 .-----------
As_ASTE805|g31536.t1 .-----------
As_ASTE805|g31695.t1 .---VHYLDVTI
As_ASTE805|g31843.t1 .-----------
As_ASTE805|g32206.t1 .-----------
As_ASTE805|g32684.t1 .--TAEYLD---
As_ASTE805|g32958.t1 .VSQIDYLGHTI
As_ASTE805|g33043.t1 .---VNYLDLTI
As_ASTE805|g33150.t1 .-----------
As_ASTE805|g33526.t1 .-----------
As_ASTE805|g33663.t1 vDQKVEFLDVQI
As_ASTE805|g33734.t1 .ANQIDYLGHTI
As_ASTE805|g33747.t1 .KTQTDYLGHH-
As_ASTE805|g34068.t1 .RKEMKYLGHIV
As_ASTE805|g34213.t1 .-----------
As_ASTE805|g34488.t1 .CKNINYLGHTI
As_ASTE805|g34855.t1 iGQNLPFLDIN-
As_ASTE805|g35269.t1 .KTHLKYLGHIV
As_ASTE805|g35308.t1 .---LPFLDVL-
As_ASTE805|g35380.t1 .-----------
As_ASTE805|g35388.t1 .-----------
As_ASTE805|g35758.t1 .-----------
As_ASTE805|g36574.t1 .-----------
As_ASTE805|g36635.t1 .---AEFLDV--
As_ASTE805|g36695.t1 .VQQVEFLSHTI
As_ASTE805|g36810.t1 .---LPFLDV--
As_ASTE805|g36883.t1 .GSTIEFLDV--
As_ASTE805|g36884.t1 .---LPFLD---
As_ASTE805|g36896.t1 .QDEVSYLGYVI
As_ASTE805|g36917.t1 .-----------
As_ASTE805|g37072.t1 .KEKIEYLGHII
As_ASTE805|g37220.t1 .-----------
As_ASTE805|g37442.t1 .-YSISFLDVLV
As_ASTE805|g37451.t1 .QQSIEFLSHTI
As_ASTE805|g38193.t1 .-----------
As_ASTE805|g38276.t1 .QDEVVYLGYVI
As_ASTE805|g38335.t1 .QDSVEYLGFIV
As_ASTE805|g38362.t1 .--YADFLDLH-
As_ASTE805|g38379.t1 .---LPFLDVWI
As_ASTE805|g38456.t1 .---LPFLDVR-
As_ASTE805|g39320.t1 .ASTVNYLDVTI
As_ASTE805|g39538.t1 .-----------
As_ASTE805|g39618.t1 .-----------
As_ASTE805|g39716.t1 .RRETKYLGHII
As_ASTE805|g40116.t1 .HQKIDYLSHII
As_ASTE805|g40216.t1 iQNPNSFLDVNI
As_ASTE805|g40379.t1 .----HFLP---
As_ASTE805|g40397.t1 iGKSVPFLDILV
As_ASTE805|g40609.t1 .-----------
As_ASTE805|g40828.t1 .-----------
As_ASTE805|g41189.t1 .-----------
As_ASTE805|g41673.t1 .KNEILFLGHLI
As_ASTE805|g43113.t1 .-----------
As_ASTE805|g43210.t1 .RTQTEYLGHQI
As_ASTE805|g43968.t1 .-----------
As_ASTE805|g43982.t1 .-----------
As_ASTE805|g44138.t1 iGQSLPFLDV--
As_ASTE805|g45118.t1 .-----------
As_ASTE805|g45171.t1 .-----------
As_ASTE805|g45199.t1 iSKSVHYLDVII
As_ASTE805|g45205.t1 .-----------
As_ASTE805|g45333.t1 .---VHYLDVII
As_ASTE805|g45540.t1 .---LPFLD---
As_ASTE805|g45930.t1 .-----------
As_ASTE805|g46008.t1 .-----------
As_ASTE805|g46282.t1 .---LPFLD---
As_ASTE805|g46546.t1 .-----------
As_ASTE805|g47271.t1 wSTRAPF-----
As_ASTE805|g48222.t1 .-----------
As_ASTE805|g48396.t1 .-----------
As_ASTE805|g48608.t1 .-----------
As_ASTE805|g49358.t1 .---INFLDLHI
As_ASTE805|g50785.t1 .-----------
As_ASTE805|g51172.t1 .-----------
As_ASTE805|g52145.t1 .-----------
As_ASTE805|g52455.t1 .-YSISFLDVLV
As_ASTE805|g52475.t1 .-----------
As_ASTE805|g52788.t1 .-----------
As_ASTE805|g52942.t1 .-----------
As_ASTE805|g54376.t1 .-----------
                                 
