# Supplementary material for: Evolutionary dynamics of transposable elements in bdelloid rotifers
Source: eLife. 2021 Feb 5;10:e63194. doi: 10.7554/eLife.63194 (PMC7943196; doi:10.7554/eLife.63194)
Supplement: Figure 6—source data 1. [file elife-63194-fig6-data1.zip]

Archive with 24 entries (23 files):
- Figure 6--source data 1. TE lengths data/
- __MACOSX/._Figure 6--source data 1. TE lengths data
- Figure 6--source data 1. TE lengths data/Rp_RPSE503.out.one_code.bed.len.element.tab
- __MACOSX/Figure 6--source data 1. TE lengths data/._Rp_RPSE503.out.one_code.bed.len.element.tab
- Figure 6--source data 1. TE lengths data/As_ASTE805.out.one_code.bed.len.element.tab
- __MACOSX/Figure 6--source data 1. TE lengths data/._As_ASTE805.out.one_code.bed.len.element.tab
- Figure 6--source data 1. TE lengths data/Rs_AK11.out.one_code.bed.len.element.tab
- __MACOSX/Figure 6--source data 1. TE lengths data/._Rs_AK11.out.one_code.bed.len.element.tab
- Figure 6--source data 1. TE lengths data/Av_Av2013.out.one_code.bed.len.element.tab
- __MACOSX/Figure 6--source data 1. TE lengths data/._Av_Av2013.out.one_code.bed.len.element.tab
- Figure 6--source data 1. TE lengths data/Ar_ARIC003.out.one_code.bed.len.element.tab
- __MACOSX/Figure 6--source data 1. TE lengths data/._Ar_ARIC003.out.one_code.bed.len.element.tab
- Figure 6--source data 1. TE lengths data/Dc_DCAR706.out.one_code.bed.len.element.tab
- __MACOSX/Figure 6--source data 1. TE lengths data/._Dc_DCAR706.out.one_code.bed.len.element.tab
- Figure 6--source data 1. TE lengths data/Rg_MAG3.out.one_code.bed.len.element.tab
- __MACOSX/Figure 6--source data 1. TE lengths data/._Rg_MAG3.out.one_code.bed.len.element.tab
- Figure 6--source data 1. TE lengths data/Rc_Rc2018.out.one_code.bed.len.element.tab
- __MACOSX/Figure 6--source data 1. TE lengths data/._Rc_Rc2018.out.one_code.bed.len.element.tab
- Figure 6--source data 1. TE lengths data/Rw_RSIL806.out.one_code.bed.len.element.tab
- __MACOSX/Figure 6--source data 1. TE lengths data/._Rw_RSIL806.out.one_code.bed.len.element.tab
- Figure 6--source data 1. TE lengths data/Bc_PSC1.out.one_code.bed.len.element.tab
- __MACOSX/Figure 6--source data 1. TE lengths data/._Bc_PSC1.out.one_code.bed.len.element.tab
- Figure 6--source data 1. TE lengths data/Rd_RSOR408.out.one_code.bed.len.element.tab
- __MACOSX/Figure 6--source data 1. TE lengths data/._Rd_RSOR408.out.one_code.bed.len.element.tab
