# Supplementary material for: Evolutionary dynamics of transposable elements in bdelloid rotifers
Source: eLife. 2021 Feb 5;10:e63194. doi: 10.7554/eLife.63194 (PMC7943196; doi:10.7554/eLife.63194)
Supplement: Figure 6—source data 1. [file elife-63194-fig6-data1.zip › Figure 6--source data 1. TE lengths data/Rp_RPSE503.out.one_code.bed.len.element.tab]

TE	COUNT	SUM	MEAN	MEDIAN
LTR/Pao#BEL-1_DGri-I	1	53	53	53
LINE/I-Jockey#Jockey-9_DPer	2	83	41.5	41.5
DNA/TcMar-Tc1#rnd-6_family-5876	342	61685	180.37	170
LTR/Pao#BEL-1_IS-I	1	89	89	89
DNA/TcMar-Mariner#Mariner-64_HSal	1	39	39	39
LTR/Gypsy#Gypsy-6_DSim-I	2	122	61	61
LTR/Gypsy#Gypsy-15_DWil-I	3	171	57	49
LTR/Gypsy#Gypsy-45_CQ-I	1	53	53	53
LINE/L2#Daphne-40_HRo	1	47	47	47
DNA/hAT-Tip100#hAT-27_LMi	2	109	54.5	54.5
DNA/PiggyBac#piggyBac1_Av	146	38135	261.2	99
DNA/hAT#DNA8-13_CQ	1	55	55	55
LTR/Gypsy#Gypsy-14_DRh-I	1	85	85	85
DNA/MULE-NOF#rnd-6_family-5016	194	73977	381.32	267.5
DNA/RC#Helitron-1_AAe	1	81	81	81
LINE/RTE-BovB#RTE-16_LMi	1	211	211	211
LTR/Pao#BEL-6_LSal-I	1	45	45	45
LTR/Unknown#ltr-1_family-9	12	1269	105.75	112.5
LTR/Copia#Copia-5_LH-I	1	72	72	72
DNA/PiggyBac#piggyBac-4B_LMi	1	36	36	36
LTR/DIRS#DIRS-3_CGi	1	51	51	51
LTR/Gypsy#Gypsy-152_AA-I	1	32	32	32
DNA/TcMar-Tc1#Mariner-15_CFl	2	109	54.5	54.5
LINE/I#Ingi-2_AC	3	222	74	97
LINE/I-Jockey#Jockey-13_AAe	1	54	54	54
DNA/PiggyBac#piggyBac-15_LMi	1	46	46	46
DNA/RC#Helitron-7_CGi	2	112	56	56
LINE/L2#Daphne-32_LMi	1	43	43	43
LINE/L2#Daphne-17_HRo	10	720	72	70
LTR/Pao#BEL-6_DTa-I	3	125	41.67	43
LTR/Gypsy#Gypsy-12_DEl-I	2	121	60.5	60.5
DNA/PiggyBac#rnd-6_family-7868	127	49696	391.31	308
LINE/I#I-3_DYa	1	39	39	39
DNA/TcMar-Mariner#Mariner-71_HSal	1	553	553	553
LTR/Copia#Copia-109_AA-I	1	32	32	32
DNA/CMC-Transib#Transib-1_DAn	4	243	60.75	62.5
LTR/Gypsy#Gypsy-40_LSal-I	1	68	68	68
DNA/PiggyBac#piggyBac-1N1_CGi	1	58	58	58
DNA/RC#Helitron-N21_CGi	3	135	45	42
DNA/PIF-Spy#ISL2EU-N5B_CGi	4	316	79	84
DNA/TcMar-Tc1#Mariner-3_DAn	2	109	54.5	54.5
DNA/RC#Helitron-7N1_CGi	2	106	53	53
LTR/Copia#Copia-5_DAn-I	1	52	52	52
DNA/PIF-Harbinger#DNA3-9_CGi	1	49	49	49
LTR/Gypsy#Gypsy70-I_AG	1	70	70	70
LTR/Gypsy#Gypsy-3_HMM-I	1	75	75	75
DNA/TcMar-Tc4#rnd-5_family-3084	106	57278	540.36	335.5
LTR/Gypsy#Gypsy-1_AA-I	1	58	58	58
DNA/hAT-Tip100#hAT-3_HRo	3	287	95.67	75
DNA/CMC-EnSpm#EnSpm-2_CGi	1	115	115	115
LTR/Copia#Copia-2_MMa-I	2	96	48	48
DNA/TcMar-Tc1#Tc6	1	69	69	69
DNA/P#P-4_AP	1	58	58	58
LINE/CR1#CR1_Ele11	1	54	54	54
LTR/Gypsy#Gypsy8-I_Dpse	6	520	86.67	87.5
DNA/CMC-Transib#Transib3_DP	1	36	36	36
LINE/R1-LOA#Loa-4_LSal	2	130	65	65
LTR/Pao#BEL-6_DPe-I	1	47	47	47
PLE/Penelope#Penelope-112_LMi	3	199	66.33	72
LTR/Unknown#ltr-1_family-6	48	17627	367.23	238.5
LTR/Gypsy#Gypsy-6_DSe-I	2	96	48	48
LTR/Pao#BEL-131_AA-I	2	104	52	52
DNA/PIF-Spy#ISL2EU-17_CGi	7	991	141.57	96
DNA#DNA2-23_CGi	1	33	33	33
DNA#DNA7-1_CGi	1	44	44	44
LTR/Pao#BEL-191_AA-I	1	33	33	33
LINE/L2#Daphne-24_HRo	1	47	47	47
LINE/L2#Daphne-16_LMi	1	55	55	55
DNA/RC#Helitron-like-6b_Hmel	18	1332	74	77.5
LINE/R1#R1_SC	1	56	56	56
DNA/TcMar-ISRm11#rnd-6_family-802	55	9332	169.67	116
LINE/I#I-4_AC	2	72	36	36
LINE/RTE-BovB#rnd-5_family-4960	88	80287	912.35	518.5
LTR/Gypsy#Gypsy-180_AA-I	1	60	60	60
LTR/Gypsy#Gypsy-30_DWil-I	1	52	52	52
DNA/TcMar-Tc1#Mariner-30_LMi	1	164	164	164
LINE/CR1#CR1-8_HRo	1	108	108	108
LTR/Gypsy#Gypsy-51_AA-I	1	45	45	45
LTR/Pao#BEL1-I_AG	1	58	58	58
LTR/Gypsy#Gypsy-14_DFi-LTR	1	58	58	58
LTR/Gypsy#Gypsy-609_AA-I	1	95	95	95
LTR/Pao#BEL-243_AA-I	1	40	40	40
DNA/hAT-Blackjack#hAT-N35_RPr	1	42	42	42
LTR/Pao#BEL2-I_AP	1	90	90	90
DNA/Sola-2#Sola2-3_NVi	2	180	90	90
LTR/Pao#BEL-210_AA-I	1	47	47	47
LINE/L1#L1-40_AAe	2	75	37.5	37.5
LTR/Pao#BEL-61_CQ-I	1	54	54	54
DNA/Kolobok-Hydra#Kolobok-9_CGi	2	102	51	51
LINE/Proto2#Proto2-13_CTe	1	50	50	50
LTR/Pao#BEL-75_AA-I	1	60	60	60
LINE/I-Jockey#Vingi-1_Tcas	2	108	54	54
LTR/Copia#Copia-7_SI-I	2	134	67	67
DNA/Maverick#Polinton-1_PBa	9	609	67.67	58
LTR/TelKA#TelKA3a_Av	20	34320	1716	768.5
LINE/R2-NeSL#NeSL-1_CBre	2	91	45.5	45.5
LTR/Gypsy#Gypsy-30_DYa-I	1	39	39	39
LINE/CR1#CR1-3_LMi	1	62	62	62
LTR/Gypsy#Gypsy-4_Deu-I	2	122	61	61
LTR/Gypsy#Gypsy-258_AA-I	2	209	104.5	104.5
LINE/Soliton#Soliton8_Av	56	58312	1041.29	532
DNA/P#P-31_LSal	1	52	52	52
DNA/MULE-MuDR#MuDR-12B_CB	2	175	87.5	87.5
LINE/L2#L2-22_HRo	3	124	41.33	38
LINE/I-Jockey#Jockey-6_DVi	1	78	78	78
DNA/PiggyBac#rnd-4_family-568	144	55661	386.53	213.5
DNA/TcMar-Tc1#Mariner-N22_AG	11	1341	121.91	133
LINE/CR1#CR1-90_AAe	1	68	68	68
DNA/RC#rnd-6_family-8883	41	16827	410.41	179
DNA/hAT-Ac#hAT-5N1_CGi	1	32	32	32
LINE/I#I-60_AAe	1	68	68	68
LTR/Gypsy#Gypsy-3_AC-I	1	41	41	41
DNA/RC#HelitronN-1_DPe	3	295	98.33	109
DNA/TcMar#Mariner-N3_PBa	1	69	69	69
DNA/Kolobok-E#KolobokE-1_TC	2	106	53	53
LTR/Gypsy#Gypsy9-I_Dpse	2	118	59	59
LINE/L1#L1-16_LSal	2	199	99.5	99.5
DNA/hAT-Tip100#hAT-23_LSal	1	63	63	63
DNA/CMC-EnSpm#EnSpm1_Av	23	8889	386.48	175
DNA/PiggyBac-PB#AvPB4	12	1613	134.42	82.5
DNA/TcMar-Mariner#Avmar8_Av	144	50997	354.15	201
LTR/Copia#Copia-1_HMM-LTR	1	25	25	25
LTR/Gypsy#Gypsy-65_CGi-I	2	145	72.5	72.5
DNA/TcMar-Tc2#Mariner23_CB	6	371	61.83	61.5
LINE/CR1#CR1-52_AAe	1	61	61	61
DNA/Sola-3#Sola3-1_DPu	1	39	39	39
LTR/Pao#BEL-613_AA-I	1	41	41	41
DNA/hAT-Charlie#hAT-1_DAn	2	167	83.5	83.5
DNA/MULE-MuDR#rnd-5_family-1859	369	98436	266.76	213
LTR/Gypsy#Pifo_I	1	59	59	59
DNA/TcMar-Tc1#rnd-5_family-9002	146	55112	377.48	322.5
LTR/Pao#BEL-1_LSal-I	1	42	42	42
DNA/MULE-MuDR#rnd-6_family-9621	157	40635	258.82	151
LTR/Gypsy#Gypsy-592_AA-I	2	119	59.5	59.5
LTR/Gypsy#Gypsy-48_DWil-I	1	50	50	50
DNA/P#P3_AG	1	42	42	42
DNA#DNA3-2_PBa	1	98	98	98
DNA/TcMar-Tc1#Mariner-3_DYa	1	120	120	120
LTR/Copia#Copia2_I	2	78	39	39
DNA/TcMar-Tc1#Tc3_Av	25	6825	273	236
DNA/TcMar-Mariner#Mariner-40_HSal	1	52	52	52
DNA#DNA3-1_AAe	2	130	65	65
LTR/Pao#BEL-54_AA-I	1	82	82	82
LINE/Dong-R4#Dong-2_HMM	2	96	48	48
LTR/Gypsy#Gypsy67-I_AG	1	51	51	51
LTR/Gypsy#Gypsy-33_DPu-I	3	191	63.67	71
LTR/Ngaro#DIRS-7_CGi	3	166	55.33	56
DNA/CMC-Transib#TransibN2_AG	1	49	49	49
LINE/I#Nimb-35_LMi	1	68	68	68
LINE/L2#L2-7_Hmel	3	126	42	20
DNA/RC#Helitron-N41_CGi	1	57	57	57
LINE/R1-LOA#LOA	2	111	55.5	55.5
DNA/hAT-hobo#hAT-4_DK	1	84	84	84
LTR/Pao#BEL4-I_AG	1	47	47	47
LINE/I-Jockey#Jockey-1_DSi	1	40	40	40
LTR/Gypsy#Gypsy26-I_AG	1	52	52	52
DNA/Academ-1#Academ-9_LMi	1	85	85	85
DNA/TcMar-Tc1#Tc20_Av	33	4412	133.7	86
LINE/RTE-BovB#RTE_BovB_Av	166	74013	445.86	154.5
PLE/Penelope#Penelope1_Av	51	12626	247.57	145
LTR/Gypsy#Gypsy-25_DP-LTR	1	74	74	74
LTR/Gypsy#Gypsy-115_AA-I	1	39	39	39
LINE/I-Jockey#Jockey-3_DPer	3	424	141.33	75
LINE/L1#L1-1_LSal	1	118	118	118
LINE/L1#L1-32_AAe	1	54	54	54
DNA/hAT-Ac#rnd-6_family-12117	72	11156	154.94	103
LINE/L2#Daphne-19_LMi	2	101	50.5	50.5
DNA/Maverick#Polinton-4_RPr	3	219	73	66
LTR/Ngaro#DIRS-5_CGi	1	55	55	55
DNA/hAT-hobo#rnd-6_family-492	79	13807	174.77	90
DNA/TcMar-Tc1#Mariner-16_CGi	1	80	80	80
DNA/P#P-12_LSal	1	51	51	51
LTR/Pao#rnd-1_family-504	155	31928	205.99	223
DNA/hAT#hAT25_Av	48	20601	429.19	248.5
LINE/R1-LOA#LOA-7_CQ	1	74	74	74
LTR/Pao#BEL-636_AA-I	1	38	38	38
LTR/Gypsy#Gypsy-N1_DPu-I	1	48	48	48
LTR/Gypsy#Gypsy-28_DWil-I	1	43	43	43
DNA/RC#Helitron-3_CGi	3	203	67.67	64
LINE/L2#Daphne-6_LMi	1	40	40	40
LTR/Gypsy#Gypsy-266_AA-I	1	55	55	55
DNA/TcMar-Tc1#rnd-5_family-15751	145	65742	453.39	254
LINE/L2#L2-15_HRo	1	51	51	51
LTR/Gypsy#Gypsy-607_AA-I	1	73	73	73
DNA/hAT-Tip100#DNA2-2_CQ	1	44	44	44
DNA/RC#Helitron-N1C_LMi	1	65	65	65
LTR/Gypsy#Gypsy-4_AEc-I	2	115	57.5	57.5
LINE/L2#Daphne-24_LMi	1	31	31	31
DNA/TcMar-Pogo#pogo7_Av	17	9109	535.82	172
DNA/TcMar-Mariner#Mariner-N13_HSal	3	246	82	74
DNA/PIF-ISL2EU#ISL2EU-12_CGi	1	88	88	88
DNA/Dada#Dada-U6_CT	2	109	54.5	54.5
DNA/TcMar-Tc1#Mariner-3_LHu	3	402	134	183
LTR/Gypsy#Gypsy-47_AA-I	3	160	53.33	54
DNA/Sola-2#Sola2-3_DPu	1	270	270	270
DNA/PiggyBac#piggyBac-1_DW	2	148	74	74
LINE/RTE-BovB#RTE-63_LMi	1	317	317	317
DNA#DNA2-26_CGi	1	84	84	84
DNA/TcMar-Mariner#Avmar2_Av	37	16143	436.3	235
DNA/TcMar-Tc1#Mariner-8_DF	1	52	52	52
DNA/TcMar-Fot1#nMar-9_Hmel	1	85	85	85
LINE/Soliton#Soliton5_Av	50	35697	713.94	445.5
LTR/Gypsy#Gypsy-130_AA-I	1	46	46	46
DNA/MULE-MuDR#rnd-5_family-1207	199	71647	360.04	142
LINE/L2#Daphne-35_LMi	1	56	56	56
PLE/Penelope#Penelope-88_LMi	2	181	90.5	90.5
DNA/TcMar-Tc4#Mariner3-4_HSal	1	197	197	197
LINE/L1#L1-5_LSal	1	57	57	57
LINE/L1-Tx1#Tx1-6_CGi	3	197	65.67	66
DNA/CMC-Chapaev#Chapaev-N2_AAe	1	60	60	60
DNA/TcMar-Mariner#rnd-5_family-2666	134	57186	426.76	326.5
DNA/hAT-hobo#Howilli5	1	53	53	53
DNA/hAT-Tip100#hAT-N2_LMi	1	36	36	36
LTR/Pao#BEL-1N_AA-I	1	65	65	65
DNA/hAT-hobo#Homo11	1	68	68	68
LTR/Gypsy#Gypsy-172_AA-I	5	253	50.6	52
LTR/Copia#Copia-5_DPu-I	2	95	47.5	47.5
LTR/Gypsy#Gypsy-25_DWil-I	2	125	62.5	62.5
PLE/Penelope#Penelope3_Av	47	20720	440.85	174
LINE/L2#L2-35_HRo	1	46	46	46
LTR#LTR-5_Hm	1	33	33	33
LINE/Dong-R4#Dong-1_MMa	5	352	70.4	65
LINE/I#I-8_LMi	1	15	15	15
LTR/Gypsy#Gypsy-18_CT-I	1	32	32	32
DNA/hAT-Charlie#hAT-9_HRo	13	742	57.08	50
DNA/Kolobok-Hydra#Kolobok-6_CGi	2	123	61.5	61.5
DNA/IS5#IS5_Av	57	37636	660.28	393
LINE/L2#CR1-4_NVi	2	173	86.5	86.5
LTR/Gypsy#Gypsy-57_AA-I	2	100	50	50
LTR/Gypsy#Gypsy-14_DEu-I	1	65	65	65
DNA/Ginger#Ginger1-2_AP	1	57	57	57
DNA/TcMar-m44#Mariner-44N1_LMi	1	76	76	76
LTR/Gypsy#Gypsy-10_DWil-I	3	224	74.67	68
LTR/Copia#Copia-15_CQ-I	1	36	36	36
DNA/Kolobok-T2#Kolobok-8N1_CGi	2	101	50.5	50.5
LTR/Pao#BEL-3_DEl-I	1	31	31	31
LINE/L1#L1-14_LSal	2	151	75.5	75.5
LTR/Gypsy#Gypsy-76_CQ-I	1	48	48	48
LINE/RTE-BovB#RTE-65_LMi	1	42	42	42
LTR/Gypsy#Gypsy-148_AA-I	1	52	52	52
LTR/Gypsy#Gypsy-6_DFi-I	1	36	36	36
DNA/PiggyBac#piggyBac-3_LMi	1	139	139	139
DNA/MULE-MuDR#MuDR10_Av	20	9909	495.45	239.5
DNA/TcMar-Tc1#Mariner-N22_HSal	1	107	107	107
LINE/L2#L2-29_HRo	1	63	63	63
LTR/Gypsy#Gypsy-30_LMi-LTR	2	160	80	80
LTR/Copia#Copia-35_DPu-I	1	44	44	44
DNA/MULE-MuDR#rnd-6_family-7585	137	41070	299.78	139
DNA#TIR23T5A_CE	1	44	44	44
DNA/TcMar-Tc1#Mariner-8_DBp	2	721	360.5	360.5
LTR/Pao#BEL-4_CQ-I	1	28	28	28
PLE/Penelope-Athena#AthQ	80	11309	141.36	90.5
LINE/I-Jockey#HET-A_DV	4	267	66.75	64.5
DNA/CMC-Chapaev-3#EnSpm-2_LMi	1	44	44	44
LINE/I#Ag-Loner-1	2	92	46	46
DNA#DNA-TA-13_CQ	1	39	39	39
LTR#LTR-11_LMi	1	43	43	43
DNA/Maverick#Polinton-5C_LMi	1	42	42	42
LTR/Gypsy#Gypsy5-I_Dpse	3	170	56.67	54
LTR/Pao#BEL-19_CQ-LTR	13	606	46.62	43
LINE/R2-NeSL#NeSL-1_CA	1	40	40	40
DNA/TcMar-Pogo#pogo11_Av	38	27682	728.47	505
DNA/CMC-EnSpm#EnSpm4_Av	50	25205	504.1	185.5
LINE/CR1#CR1-127_AAe	1	36	36	36
DNA/hAT-Ac#hAT-1_DSi	3	345	115	73
DNA/TcMar#Mariner-N7_SIn	1	55	55	55
LINE/CR1#CR1_Ele5	2	132	66	66
LINE/L2#Kiri-3_CQ	1	135	135	135
LTR/Gypsy#Gypsy-21_CGi-I	2	84	42	42
LTR/Gypsy#Gypsy-287_AA-I	1	41	41	41
LTR/Gypsy#Gypsy-26_IS-I	1	45	45	45
LTR/Pao#BEL-15_DPu-I	1	30	30	30
LTR/Gypsy#Gypsy-604_AA-I	1	63	63	63
SINE/tRNA-Core#BivaCORE-SINE1_RuDe	3	174	58	69
DNA/TcMar-Tc4#TC4	2	158	79	79
LTR/Gypsy#Gypsy17-I_Dpse	2	70	35	35
PLE/Penelope-Athena#AthW2-2	92	7549	82.05	49
SINE/tRNA-V#BivaV-SINE1_MiYe	5	158	31.6	32
DNA/hAT-Ac#hAT-3_DK	2	110	55	55
DNA/Ginger#Ginger2c_Av	95	24260	255.37	104
LTR/Copia#Copia-97_AA-I	1	47	47	47
PLE/Penelope-Athena#AthP1	226	59192	261.91	120.5
LINE/R1-LOA#LOA_Ele2	2	106	53	53
DNA/TcMar-Tc1#Mariner-18_RPr	1	51	51	51
DNA#DNA2-11_CGi	1	48	48	48
LTR/Gypsy#Gypsy-1_BM-I	1	51	51	51
LTR/Pao#BEL-165_AA-I	1	59	59	59
LTR/Gypsy#Gypsy-37_NVi-I	3	146	48.67	49
DNA/MULE-MuDR#MuDR-10_CB	1	49	49	49
DNA/TcMar-Mariner#Mariner-39_HSal	6	1515	252.5	117.5
LTR/Pao#BEL-82_AA-I	1	66	66	66
PLE/Penelope#Penelope1a_Av	65	28864	444.06	149
DNA/P#P-1_DRh	1	61	61	61
DNA/hAT-Tip100#hAT-N2B_LMi	3	117	39	39
DNA/PiggyBac#piggyBac6_Av	75	11720	156.27	120
DNA#DNA-12_CGi	2	71	35.5	35.5
DNA/TcMar-Tc4#Mariner-N1_LMi	1	128	128	128
LINE/R2#R2B_NVi	1	88	88	88
LTR/Gypsy#Gypsy-70_AA-I	2	149	74.5	74.5
DNA/PIF-ISL2EU#ISL2EU-8_CGi	17	1193	70.18	69
LTR/Gypsy#CER5-I_CE	1	42	42	42
LTR/Gypsy#Gypsy-2_DGri-I	3	153	51	52
LTR/Gypsy#Gypsy-175_AA-I	1	46	46	46
DNA/TcMar-Tc1#rnd-6_family-9681	238	40742	171.18	115
LTR/Gypsy#Gypsy-4_DPu-I	1	48	48	48
DNA/MULE-MuDR#rnd-4_family-1188	327	117316	358.76	166
LTR/Pao#BEL-627_AA-I	1	74	74	74
LTR/Copia#Copia-27_SI-I	1	105	105	105
DNA/TcMar-Tc1#Mariner-N8_SIn	3	354	118	71
DNA/hAT-Ac#hAT-N36_LMi	7	353	50.43	50
DNA/TcMar-Mariner#Mariner-14_RPr	1	60	60	60
LTR/Gypsy#Gypsy-53_AA-LTR	1	36	36	36
LINE/I-Jockey#Jockey-5_DPer	2	77	38.5	38.5
DNA/Academ-2#Academ-2_CGi	3	177	59	60
LINE/CR1#CR1-54_AAe	1	41	41	41
DNA/P#P4_Av	53	12543	236.66	96
LTR/Pao#BEL-11_LH-I	1	70	70	70
DNA#DNA-5_LVa	1	67	67	67
DNA/TcMar-Mariner#rnd-5_family-9764	85	25682	302.14	208
DNA/Crypton#Crypton-1_CTe	112	13378	119.45	52
LTR/Pao#BEL-271_AA-I	1	57	57	57
DNA#DNA8-12_CB	4	182	45.5	50
DNA/hAT#hAT26_Av	43	26204	609.4	216
DNA/RC#Helitron-1_DEu	1	58	58	58
DNA/hAT-Blackjack#hAT-26_LMi	1	64	64	64
DNA/PiggyBac#rnd-5_family-8159	171	38740	226.55	163
DNA/TcMar-Mariner#Mariner-54_HSal	2	162	81	81
LINE/CR1-Zenon#CR1-1_LG	1	56	56	56
LINE/L2#Daphne-1_LMi	2	104	52	52
DNA/PIF-Spy#ISL2EU-6_CGi	15	2034	135.6	62
LTR/Gypsy#Gypsy10-NVi_I	6	651	108.5	83.5
LTR/Gypsy#Gypsy6-I_AG	1	52	52	52
LTR/Gypsy#Gypsy-5_IS-I	2	174	87	87
DNA/PiggyBac#rnd-5_family-5406	128	66208	517.25	296.5
LTR/Gypsy#Gypsy-24-I_NVi	2	99	49.5	49.5
LINE/Soliton#Soliton6_Av	61	61701	1011.49	534
LINE/L1-Tx1#Tx1-2_CGi	3	355	118.33	76
DNA/TcMar-Mariner#CERP4	1	72	72	72
DNA#DNA3-10_CGi	10	792	79.2	77
LTR/Gypsy#Gypsy-19_LG-I	1	45	45	45
DNA/hAT-Tip100#hAT-4_HRo	1	39	39	39
LINE/L2#L2-2_HRo	1	95	95	95
DNA/P#P-22_LSal	1	47	47	47
DNA/TcMar-Tc4#Mariner-5_LHu	2	159	79.5	79.5
LTR/Gypsy#Gypsy-13_AA-I	1	70	70	70
PLE/Penelope#Penelope-5_HRo	82	7651	93.3	75.5
LTR/Pao#BEL-2_DRh-I	1	54	54	54
DNA/CMC-Chapaev#mTA_Ele42	3	187	62.33	62
DNA/IS3EU#IS3EU-2N1_CGi	4	368	92	71
PLE/Penelope-Athena#AthW1-J-R	280	119167	425.6	109.5
LTR/Gypsy#Gypsy-3_DBp-I	1	64	64	64
DNA/hAT#hAT22_Av	30	25914	863.8	368.5
LINE/L2#Daphne-32_HRo	1	63	63	63
LTR/Gypsy#Gypsy-4_AA-I	1	52	52	52
DNA/PIF-Harbinger#DNA3-13B_CGi	7	449	64.14	66
LTR/Copia#Copia-22_CQ-I	1	51	51	51
LINE/I-Jockey#Outcast-1_DBp	1	82	82	82
DNA/TcMar-Tc1#rnd-5_family-5789	77	40135	521.23	363
DNA/TcMar-Mariner#Mariner-27_HSal	2	177	88.5	88.5
LTR#LTR-15_Hm_I	1	59	59	59
DNA/TcMar-Tc1#Mariner-N12_RPr	2	320	160	160
LTR/Gypsy#Gypsy5_I	1	60	60	60
LTR/Gypsy#Gypsy-24_DWil-LTR	1	57	57	57
DNA/PiggyBac#piggyBac-25_LMi	1	60	60	60
DNA/MULE-MuDR#MUDR5A_CB	1	147	147	147
LTR/Gypsy#Gypsy-33_DAn-I	1	28	28	28
DNA/TcMar-m44#Mariner-2_AP	2	160	80	80
LTR/Pao#BEL-30_AA-I	1	36	36	36
LTR/Pao#CER15-I_CE	6	272	45.33	45.5
DNA/P#Galileo_DW	2	183	91.5	91.5
LINE/CR1#CR1-1_DEu	1	42	42	42
DNA/hAT-Ac#HAT1_CE	1	226	226	226
PLE/Penelope#Penelope-76_LMi	1	53	53	53
PLE/Penelope-Athena#AthK1	50	61910	1238.2	737
LTR/Copia#Copia-9_CQ-I	1	39	39	39
LTR/Gypsy#Gypsy-17_RP-I	1	80	80	80
DNA#DNA-1_CQ	6	1488	248	215
LTR/Gypsy#Gypsy-58_CQ-I	2	113	56.5	56.5
LTR/Gypsy#Gypsy-26_DPu-I	2	377	188.5	188.5
LTR/Copia#Copia-102_AA-I	1	65	65	65
LINE/CR1#CR1-48_AAe	1	72	72	72
LTR/Pao#BEL-98_AA-I	2	126	63	63
DNA/hAT-Ac#Homo3	1	38	38	38
DNA/Sola-2#Sola2-1_LSal	1	132	132	132
LINE/RTE-BovB#RTE-1_DAn	2	171	85.5	85.5
DNA/P#P-9_LSal	1	38	38	38
DNA/PiggyBac#piggyBac-16_LMi	2	102	51	51
DNA/PIF-Harbinger#Harbinger-1_DRh	2	130	65	65
LTR/Unknown#ltr-1_family-13	32	3505	109.53	85
LTR/Copia#Copia-107_AA-I	1	46	46	46
DNA/TcMar-Mariner#Mariner-N33_RPr	5	2035	407	441
DNA/TcMar-Tc1#MARINER55_CB	1	140	140	140
LTR/Gypsy#Gypsy-32-I_NVi	2	119	59.5	59.5
DNA/hAT#hAT10_Av	18	14989	832.72	328
LTR/Gypsy#Gypsy-34_NVi-I	2	361	180.5	180.5
LINE/L2#L2-34_HRo	1	33	33	33
LTR/Gypsy#Gypsy-13_LVa-I	1	50	50	50
LTR/Pao#BEL-4_CGi-I	1	106	106	106
LTR/Gypsy#Gypsy-1-I_MH	3	182	60.67	50
DNA/hAT-hAT19#hAT-N13_AP	1	59	59	59
LTR/Copia#Copia-10_LH-I	1	50	50	50
LTR/Pao#BEL-160_AA-I	2	104	52	52
DNA/P#P-4_LSal	2	125	62.5	62.5
LTR/Pao#BEL-215_AA-I	1	32	32	32
DNA/CMC-Transib#TransibN3_DP	1	58	58	58
LTR/Gypsy#Gypsy-286_AA-I	1	85	85	85
LTR/Gypsy#Gypsy-26_DBp-I	1	48	48	48
LTR/Pao#BEL13-I_AG	2	107	53.5	53.5
DNA/hAT-hobo#rnd-1_family-170	500	122877	245.75	261.5
LTR/Gypsy#Gypsy-100_AA-I	1	86	86	86
DNA/TcMar-m44#Mariner-21_CGi	4	302	75.5	71.5
LTR/Pao#BEL18-I_AG	1	32	32	32
DNA/MULE-MuDR#MuDR-1_LSal	4	314	78.5	76
DNA/TcMar-Tc1#Tc18_Av	12	6058	504.83	299.5
LTR/Pao#BEL-15_DTa-I	1	46	46	46
DNA#DNA9-5_LMi	1	44	44	44
DNA/TcMar-Mariner#Mariner-26_AEc	6	250	41.67	40
LTR/Gypsy#Gypsy-150_AA-I	4	304	76	68
DNA/PIF-Spy#ISL2EU-3_CGi	6	3267	544.5	493.5
LTR/Gypsy#Gypsy-7_RP-I	1	50	50	50
DNA/MULE-MuDR#CeRep1A	2	129	64.5	64.5
DNA/hAT#hAT11_Av	66	31847	482.53	129.5
LINE/L2#Daphne-35_HRo	2	94	47	47
LTR/Pao#RETRO6_AG_LTR	1	57	57	57
DNA/MULE-MuDR#rnd-5_family-4029	284	116697	410.9	185
LTR/Gypsy#Gypsy-14_SI-I	1	46	46	46
LINE/L1#L1-21_LSal	1	40	40	40
PLE/Penelope#Penelope-44_LMi	2	219	109.5	109.5
DNA/hAT-Tip100#hAT-8_HRo	4	432	108	94
DNA/MULE-MuDR#MuDR8_Av	49	6636	135.43	56
LTR/Gypsy#Gypsy-40_AA-I	2	105	52.5	52.5
DNA/TcMar-Tc1#Mariner-10_DRh	1	131	131	131
LINE/L1#L1-43_AAe	13	1342	103.23	104
LTR/Gypsy#Gypsy-27_AA-I	2	117	58.5	58.5
LTR#LTR-11_Hm_LTR	1	79	79	79
LTR/Gypsy#Gypsy-19_AA-I	1	38	38	38
LINE/I-Jockey#rnd-1_family-593	62	61466	991.39	415.5
LINE/L1-Tx1#Tx1-13_CGi	1	74	74	74
LTR/Gypsy#ltr-1_family-4	10	5975	597.5	628
DNA/CMC-Mirage#Mirage1_CB	1	52	52	52
DNA/Kolobok-Hydra#Kolobok-3_LMi	2	136	68	68
DNA#TTAA22_AP	1	60	60	60
LINE/CR1#CR1_Ele33	4	192	48	38.5
DNA/MULE-MuDR#Shinagawa-8_AAe	1	51	51	51
LINE/L2#L2-14_HRo	1	58	58	58
LTR/Gypsy#Gypsy-12_AA-I	1	77	77	77
PLE/Penelope#rnd-6_family-13418	119	43582	366.24	228
LINE/I#Nimb-5_LMi	2	82	41	41
DNA/TcMar-Mariner#Mariner4_CB	2	115	57.5	57.5
PLE/Penelope#Penelope-36_LMi	1	41	41	41
LINE/L2#Daphne-67_LMi	1	77	77	77
DNA/TcMar-Tc2#Mariner11_CB	1	69	69	69
DNA/Sola-2#Sola2-5_AAe	1	54	54	54
LTR/Gypsy#Gypsy-73_AA-I	3	141	47	42
LINE/I-Jockey#Vingi-1_CJ	1	59	59	59
LTR/Pao#BEL-4_DWil-I	1	154	154	154
DNA/CMC-Transib#Transib-2_DAn	1	69	69	69
LTR/Gypsy#Gypsy-35_AA-LTR	1	45	45	45
LTR/Pao#BEL-89_AA-I	2	93	46.5	46.5
LTR/Gypsy#Gypsy-10_DVir-LTR	12	537	44.75	47.5
DNA/TcMar-Mariner#rnd-6_family-450	96	25104	261.5	127
LINE/CR1#LINE2A_CE	1	44	44	44
DNA/TcMar-Mariner#Mariner-2_LHu	1	165	165	165
DNA/CMC-Transib#TRANSIB3	2	149	74.5	74.5
LTR/Juno-Vesta#Vesta6a_Av	27	19915	737.59	407
DNA/MULE-MuDR#rnd-5_family-655	101	24401	241.59	138
LINE/I#I-63_AAe	1	33	33	33
LINE/I-Jockey#Hebe2_Av	10	3003	300.3	186
LINE/CR1#CR1-79_AAe	2	123	61.5	61.5
DNA/TcMar-Tc1#Mariner-15_CGi	1	48	48	48
PLE/Penelope-Athena#AthW1	207	92763	448.13	79
LINE/L2#Daphne-74_LMi	2	87	43.5	43.5
DNA/PIF-Spy#ISL2EU-N3B_CGi	1	43	43	43
LTR/Gypsy#Gypsy-163_AA-I	2	113	56.5	56.5
DNA/hAT-Tip100#hAT-22_LMi	4	328	82	81.5
DNA/Merlin#MERLIN3_CB	1	63	63	63
DNA/Maverick#Polinton-7_NVi	16	830	51.88	48.5
LTR/Pao#BEL-7_LG-I	2	124	62	62
DNA/P#P10_Av	43	15358	357.16	101
DNA/RC#Helitron-4_DRh	2	145	72.5	72.5
LTR/Gypsy#Gypsy-25_DAn-I	1	60	60	60
DNA/MULE-MuDR#LONGPAL1	1	70	70	70
LINE/I-Jockey#Jockey-1_DWi	2	111	55.5	55.5
DNA/hAT-Charlie#hAT-N18_LMi	1	51	51	51
LTR/Gypsy#Gypsy-25_IS-I	1	101	101	101
LINE/CR1#LINE2C1_CE	2	120	60	60
LTR/Gypsy#Gypsy-10_DFi-I	1	42	42	42
PLE/Penelope#Penelope-16_LMi	1	152	152	152
LTR/Pao#BEL-220_AA-I	1	52	52	52
LTR/Gypsy#Gypsy-16_LSal-I	2	147	73.5	73.5
LINE/L2#Kiri-3_AAe	1	38	38	38
LTR/Pao#BEL-9_CGi-I	1	104	104	104
LTR/Pao#BEL15-I_AG	2	93	46.5	46.5
LTR/Gypsy#Gypsy-140_AA-LTR	1	73	73	73
DNA/hAT-hAT19#hAT-N5_AP	1	53	53	53
PLE/Penelope#Penelope-40_LMi	2	121	60.5	60.5
LINE/I#Nimb-26_LMi	1	44	44	44
LINE/L1-Tx1#Tx1-11_CGi	7	518	74	83
LTR/Gypsy#Gypsy-31_LSal-I	1	77	77	77
LINE/RTE-X#RTEX-1_RPr	1	72	72	72
DNA/PiggyBac#piggyBac-1_HRo	1	59	59	59
DNA/TcMar-Tc1#Mariner-13_SIn	3	369	123	79
LTR/Pao#BEL-213_AA-I	1	125	125	125
DNA/TcMar-Mariner#Mariner-1_DPe	1	997	997	997
DNA/PiggyBac#piggyBac-5_CGi	3	201	67	57
LTR/Gypsy#Gypsy-46_LMi-I	1	44	44	44
DNA/Maverick#Polinton-1_CGi	2	142	71	71
DNA/Crypton-V#CryptonV-6_CFl	2	123	61.5	61.5
DNA/TcMar-Tc1#Mariner-12_DF	1	39	39	39
DNA/PiggyBac#rnd-6_family-8098	118	50127	424.81	388
LTR/Gypsy#Gypsy-53_DWil-I	1	45	45	45
LTR/Copia#Copia-99_AA-I	1	50	50	50
LINE/R1#R1-2_DEu	1	42	42	42
LTR/Gypsy#Gypsy-24_LG-I	1	144	144	144
LTR/Gypsy#rnd-5_family-3556	87	126107	1449.51	788
DNA/PiggyBac#piggyBac-1_DPu	1	51	51	51
LINE/RTE-ORTE#ORTE-5_AAe	2	86	43	43
DNA/PiggyBac#piggyBac-2_CGi	2	120	60	60
DNA/Sola#Sola2a_Av	13	12610	970	497
DNA#DNA-5_LMi	5	289	57.8	60
DNA/TcMar-Mariner#Mariner-10_ACe	1	88	88	88
DNA/RC#Helitron-N1_PBa	38	2612	68.74	65.5
LTR/Gypsy#Gypsy-22_DYa-I	2	128	64	64
LINE/L1#L1_Ele26	1	73	73	73
LTR/Gypsy#Gypsy-11_LMi-I	1	48	48	48
LTR/Gypsy#Gypsy58-I_AG	5	332	66.4	60
LINE/CR1-Zenon#CR1-5_CGi	1	37	37	37
DNA/TcMar-Tc1#Tc5_cons_Av	66	13210	200.15	99
DNA/Crypton-A#Crypton-13_CGi	1	73	73	73
DNA/hAT-Ac#DNA8-3_CGi	2	151	75.5	75.5
LINE/L2#Daphne-39_LMi	1	43	43	43
DNA/RC#Helitron-4_NVi	2	695	347.5	347.5
DNA/hAT-hATm#hATm-3_HR	1	49	49	49
DNA/hAT-Ac#Homo8	1	50	50	50
LINE/RTE-BovB#rnd-6_family-570	13	6313	485.62	410
DNA/TcMar-Mariner#Avmar1a_Av	22	9564	434.73	346.5
LINE/L1-Tx1#Tx1-2_AAe	1	69	69	69
LINE/CR1#CR1-125_AAe	2	143	71.5	71.5
DNA/MULE-MuDR#MUDR1_CB	3	179	59.67	70
DNA/hAT-Tip100#hAT-5_HRo	6	1099	183.17	130.5
DNA/RC#CVA	2	86	43	43
DNA/RC#Helitron-N25_CGi	5	282	56.4	57
LTR/Pao#BEL9-I_AG	1	34	34	34
LINE/L2#Kiri-6_CQ	1	52	52	52
DNA/TcMar-Mariner#Mariner-20_SIn	1	135	135	135
PLE/Penelope#Penelope-3_HRo	2	139	69.5	69.5
DNA/MULE-NOF#Rehavkus-1_CFl	1	69	69	69
LINE/RTE-BovB#RTE-5_MMa	2	1279	639.5	639.5
DNA/TcMar-Tc1#Mariner-11_DAn	1	186	186	186
LINE/I-Jockey#rnd-5_family-7413	83	41689	502.28	340
DNA/hAT-Tip100#hAT-1_TCa	3	222	74	65
DNA/PIF-Spy#ISL2EU-3N1_CFl	6	763	127.17	115.5
DNA/PIF-ISL2EU#ISL2EU-N1_RPr	2	120	60	60
DNA/TcMar-m44#MARINER44_CB	1	74	74	74
DNA/Sola-1#Sola1-N3_AAe	1	66	66	66
LTR/Pao#BEL-601_AA-I	1	82	82	82
DNA/RC#Helitron-9_CGi	100	7339	73.39	49
LTR/Pao#BEL-145_AA-I	1	72	72	72
LTR/Unknown#ltr-1_family-18	29	3299	113.76	126
LTR/Gypsy#Gypsy-10_DMoj-I	1	51	51	51
LTR/Gypsy#Gypsy-22_LG-I	1	49	49	49
DNA/TcMar-Tc1#Mariner-N16_RPr	1	79	79	79
LTR/Pao#BEL-200_AA-I	1	78	78	78
DNA#DNA8-2_CQ	9	995	110.56	107
DNA/TcMar-Fot1#Mariner-9_CGi	1	58	58	58
LTR/Copia#Copia-1_CT-I	1	37	37	37
DNA/MULE-MuDR#Shinagawa-11_AAe	1	87	87	87
LINE/L2#L2-7_HRo	2	181	90.5	90.5
DNA/Ginger#Ginger2-N1_LSal	3	213	71	59
DNA/hAT-Ac#DNA-14_LSal	2	155	77.5	77.5
LINE/I#I-5_AAe	1	86	86	86
LTR/Copia#Copia-3_DMoj-I	1	93	93	93
LTR/Copia#Copia-4_RPr-I	2	139	69.5	69.5
LTR/Copia#Copia-10_LH-LTR	1	53	53	53
DNA/Sola-2#Sola2-13_LMi	2	90	45	45
DNA/MULE-NOF#Rehavkus-1_HR	7	413	59	59
LTR/Copia#Copia-21_SI-I	3	107	35.67	33
LINE/Rex-Babar#Rex1-3_CTe	1	59	59	59
LTR/Unknown#ltr-1_family-16	19	4104	216	243
DNA/P#P-1_LHu	20	1078	53.9	53.5
LTR/Gypsy#ltr-1_family-15	19	24615	1295.53	933
LINE/CR1#CR1-14_HRo	1	29	29	29
LTR/Pao#BEL-9_DAn-I	2	153	76.5	76.5
DNA/RC#Helitron-N31_CGi	1	55	55	55
LTR/Gypsy#Gypsy2-I_DM	2	101	50.5	50.5
DNA/hAT-Tip100#hAT-30_LSal	1	58	58	58
DNA/P#P-27_LSal	1	95	95	95
DNA/hAT-Tip100#rnd-5_family-6833	139	37443	269.37	204
DNA/CMC-Transib#Transib-5_DK	2	104	52	52
DNA/Sola#Sola2f_Av	35	4590	131.14	139
LTR/Gypsy#Gypsy-9_DTa-I	2	357	178.5	178.5
LTR/Gypsy#Gypsy-99_CQ-LTR	1	57	57	57
DNA/RC#Helitron-N2f_CGi	2	80	40	40
DNA/hAT-Ac#Hoana7	1	73	73	73
DNA/Maverick#Polinton-1_DBp	2	111	55.5	55.5
LTR/Copia#Copia-34_DPu-I	1	94	94	94
DNA/Sola-2#Sola2-2_SIn	1	52	52	52
LINE/Soliton#Soliton9b_Av	36	14749	409.69	216.5
LTR/Gypsy#Gypsy-9_LVa-I	1	75	75	75
LTR/Gypsy#Gypsy-608_AA-I	1	72	72	72
DNA#DNA4-28_CGi	1	35	35	35
DNA/TcMar-Tc1#Mariner-4_DAn	1	67	67	67
DNA/TcMar-Tigger#DNA-TA-3_AAe	1	89	89	89
DNA/CMC-Chapaev-3#EnSpm-3_LSal	2	83	41.5	41.5
LINE/L2#Daphne-21_LMi	1	37	37	37
DNA/TcMar-Mariner#Avmar4_Av	179	86719	484.46	257
LINE/CR1#CR1-95_AAe	1	36	36	36
DNA/Sola-1#Sola1-N1_CTe	1	56	56	56
LTR/Gypsy#ltr-1_family-26	81	43705	539.57	160
DNA/TcMar-Tc1#Mariner-77_HSal	4	477	119.25	113
DNA/MULE-MuDR#MuDR-4_LSal	3	314	104.67	55
DNA#DNA-84_LSal	1	69	69	69
DNA/PiggyBac#piggyBac2_CB	1	56	56	56
DNA/TcMar-Mariner#Dneoca1cons	1	55	55	55
LTR/Pao#BEL-16_AA-I	1	47	47	47
LTR/Gypsy#Gypsy-60_LMi-I	1	61	61	61
DNA/CMC-EnSpm#EnSpm-2_SIn	3	250	83.33	76
LTR/Gypsy#Gypsy-55_CGi-I	9	726	80.67	66
LINE/I#Ag-I-2	2	116	58	58
DNA/RC#PERI	2	94	47	47
LINE/L2#L2B-6_AAe	3	135	45	42
DNA/PiggyBac#rnd-6_family-7848	96	39545	411.93	286.5
DNA/Sola-3#Sola3-2N1_CB	1	12	12	12
LTR/Gypsy#Gypsy-2_LSal-I	1	53	53	53
LTR/Gypsy#Gypsy3-LTR_AP	1	65	65	65
LTR/Copia#Copia-10_LMi-I	1	61	61	61
LTR/Gypsy#Gypsy-27_DWil-I	1	65	65	65
LINE/RTE-RTE#RTE-2_MMa	10	7666	766.6	733
LTR/Gypsy#Gypsy-5_ACe-I	1	36	36	36
LINE/L2#L2B-2_CQ	1	53	53	53
LTR/Copia#Copia2-NVi_I	1	59	59	59
LTR/Gypsy#Gypsy-9_LVa-LTR	1	50	50	50
DNA/RC#Helitron-N17_CGi	1	44	44	44
DNA/hAT-Blackjack#rnd-5_family-820	141	50881	360.86	241
DNA/hAT-hAT19#hAT-9_AP	1	68	68	68
LINE/L1#L1-8_LSal	1	48	48	48
DNA/hAT#DNA8-3_CB	20	2549	127.45	136.5
PLE/Penelope#Penelope-1_NVi	1	114	114	114
LINE/CR1#CR1-114_AAe	2	95	47.5	47.5
DNA/Sola-1#Sola1-1_AP	1	64	64	64
DNA/hAT-Tip100#hAT-28N1_LMi	1	56	56	56
LTR/Gypsy#Gypsy-166_AA-I	1	71	71	71
LINE/L2#L2B-3C_AAe	1	46	46	46
DNA/Sola-2#Sola2-3_LMi	3	224	74.67	58
DNA/MULE-MuDR#DNA-76_LSal	1	82	82	82
DNA/Sola-3#rnd-5_family-3617	161	63100	391.93	300
DNA/CMC-Chapaev-3#EnSpm-N3_RPr	1	34	34	34
DNA/Sola-3#Sola3-1N1_AA	2	122	61	61
LTR/TelKA#TelKA3b_Av	13	4040	310.77	110
LTR/Copia#Copia-1_TCa-I	1	53	53	53
DNA/RC#Helitron-N46_CGi	1	77	77	77
LTR/Gypsy#Gypsy-60_DWil-I	3	156	52	52
LINE/R1#TRAS3_BM	5	403	80.6	86
LINE/L2#Kiri-11_AAe	1	64	64	64
LINE/L1#L1_Ele16	1	34	34	34
LINE/R2#rnd-5_family-6503	159	56472	355.17	173
LTR/Gypsy#Gypsy-33_DAn-LTR	1	53	53	53
LTR/Gypsy#CIRCE	1	61	61	61
LINE/R1#TRAS-5_TUr	1	74	74	74
DNA/Sola#Sola2_Av	22	9379	426.32	152.5
DNA/Maverick#Polinton-1_DBi	4	270	67.5	56.5
DNA/hAT-Ac#hAT-N1_AAe	30	3504	116.8	101
PLE/Penelope-Athena#AthL1a	122	26456	216.85	129
LTR/Gypsy#Gypsy-1_MMa-LTR	1	42	42	42
LINE/R1#Waldo1_AG	1	46	46	46
LINE/L1#L1-59_LSal	1	101	101	101
DNA/PIF-ISL2EU#Harbinger-2_LSal	1	74	74	74
LTR/Pao#BEL-3-LTR_NVi	1	66	66	66
LTR/Pao#BEL-31_CQ-LTR	1	43	43	43
DNA/MULE-MuDR#MuDr-1x_TCa	1	39	39	39
LTR/Pao#BEL-230_AA-I	1	38	38	38
SINE/tRNA-Deu-RTE#SINE2-1_LMi	3	207	69	69
DNA/PiggyBac#AvPB2	6	3962	660.33	337.5
LINE/CR1#CR1-3_DT	1	52	52	52
LINE/CR1#CR1-2_DBi	1	43	43	43
LTR/Unknown#ltr-1_family-11	18	3071	170.61	192
LTR/Copia#Copia-1_Cfl-I	1	52	52	52
DNA/hAT-Charlie#hAT-N15_RPr	1	102	102	102
LTR/Gypsy#Gypsy-43_DWil-I	14	2764	197.43	147.5
LTR/Copia#Copia2-I_Dpse	2	139	69.5	69.5
DNA/PiggyBac#piggyBac-8N1_LMi	1	39	39	39
LTR/Gypsy#Gypsy37-I_AG	16	1253	78.31	62.5
DNA/TcMar-Tc1#DNA-7_LMi	2	98	49	49
LINE/I-Jockey#rnd-6_family-7105	28	28097	1003.46	379.5
DNA/RC#rnd-6_family-1625	34	22563	663.62	459
LTR/Gypsy#Gypsy-32_CGi-I	2	104	52	52
DNA/TcMar-Tc4#Mariner-N28_HSal	1	100	100	100
LINE/RTE-BovB#RTE-5_HRo	3	4063	1354.33	722
DNA/TcMar-Tc1#Mariner14_CB	4	479	119.75	130.5
LINE/R1#RTAg4	21	4289	204.24	112
LINE/I#Nimb-4_LMi	1	52	52	52
DNA/Sola-2#Sola2-1_AAe	4	249	62.25	58.5
LTR/Gypsy#Gypsy-14_DRh-LTR	1	33	33	33
DNA/MULE-MuDR#MuDR4_Av	65	35336	543.63	336
LTR/Pao#BEL-123_AA-I	1	60	60	60
LTR/Gypsy#Gypsy-35_DPu-I	1	41	41	41
LTR/Gypsy#Gypsy-184_AA-I	1	52	52	52
LTR/Gypsy#Gypsy-96_AA-I	1	53	53	53
LTR/Pao#BEL-9_SI-I	2	82	41	41
DNA/TcMar-ISRm11#Mariner-6_MMa	1	42	42	42
DNA/RC#Helitron1_CE	3	471	157	123
DNA/TcMar-Tc1#Mariner-8N1D_CFl	1	64	64	64
DNA#DNA-3C_LSal	1	66	66	66
LINE/L2#Kiri-8_AAe	2	111	55.5	55.5
LTR/Gypsy#Gypsy-40_LMi-I	1	40	40	40
DNA/TcMar-Tc1#Mariner-12_DAn	1	47	47	47
LTR/Gypsy#Gypsy-27-I_NVi	4	242	60.5	60.5
LINE/CR1#CR1_Ele7	1	44	44	44
DNA#DNA-24B_CGi	1	43	43	43
DNA#DNA-5_PPo	2	53	26.5	26.5
DNA/PiggyBac#rnd-5_family-4176	112	49337	440.51	289
DNA/Maverick#Polinton-2_DK	1	56	56	56
LINE/L2#L2-10_HRo	1	43	43	43
LTR/Gypsy#Gypsy-20_DWil-I	2	105	52.5	52.5
LINE/L2#Kiri-2_AAe	2	110	55	55
DNA#DNA-4_PBa	1	44	44	44
LTR/Pao#BEL-3_DBi-I	1	65	65	65
LTR#LTR-5_LMi	1	61	61	61
LTR/Pao#BEL-1_DAn-I	1	36	36	36
DNA/PiggyBac#piggyBac-3_DBp	2	180	90	90
DNA/PiggyBac#rnd-5_family-6748	85	39629	466.22	269
DNA/TcMar-Tc1#rnd-6_family-2664	33	21691	657.3	544
LTR/Gypsy#Gypsy-278_AA-I	1	43	43	43
LINE/L2#Kiri-1_DPer	1	46	46	46
DNA#DNA4-22_CGi	2	150	75	75
DNA/hAT-Ac#hAT-5N1_DRh	2	281	140.5	140.5
LTR/Gypsy#Gypsy-3_CFl-LTR	1	36	36	36
LINE/CR1-Zenon#CR1-1_CGi	1	45	45	45
LINE/I#I-4_LMi	1	66	66	66
LTR/Gypsy#Gypsy57-LTR_AG	1	69	69	69
LTR/Pao#BEL2_MH-I	1	72	72	72
LINE/CR1#CR1-8_DTa	4	337	84.25	48.5
LTR/Copia#Copia-3_AA-I	1	81	81	81
DNA/TcMar#NAVIMARN1	2	89	44.5	44.5
DNA/Maverick#Polinton-2_NVi	1	45	45	45
DNA/TcMar-m44#rnd-4_family-1231	163	118780	728.71	488
DNA/PiggyBac#piggyBac-1N1_LMi	1	59	59	59
LINE/RTE-BovB#RTE-24_LMi	2	316	158	158
PLE/Penelope#PENEL1_NVi	2	117	58.5	58.5
LINE/I-Jockey#Jockey-11_DF	1	58	58	58
LINE/RTE-ORTE#ORTE-4_AAe	3	129	43	41
DNA/Sola-1#Sola1-N4_AAe	2	144	72	72
DNA/RC#Helitron-2_DVir	7	344	49.14	47
LINE/L1#L1-34_AAe	1	44	44	44
LTR/Gypsy#Gypsy-22_DWil-I	13	821	63.15	50
PLE/Penelope-Athena#AthW	197	60078	304.96	160
LTR/Gypsy#Gypsy-59_LMi-I	1	54	54	54
DNA/MULE-MuDR#MuDR11_Av	24	4212	175.5	70.5
DNA/TcMar-Tc1#rnd-6_family-423	68	21667	318.63	208
LTR/Gypsy#Gypsy-14_LSal-I	2	124	62	62
DNA/hAT-Pegasus#PegasusA	1	49	49	49
DNA#DNA4-11_CGi	2	99	49.5	49.5
LTR/Gypsy#Gypsy7-NVi_I	2	161	80.5	80.5
LTR/Pao#BEL-241_AA-I	2	109	54.5	54.5
LTR/Juno-Vesta#Vesta2_Av	60	79263	1321.05	412.5
LTR/Gypsy#Gypsy-70_CGi-I	6	641	106.83	96.5
LINE/R1#R1-2_DF	1	52	52	52
LTR/Gypsy#Gypsy-7B_LVa-LTR	6	1090	181.67	199
DNA/TcMar-Tc1#rnd-6_family-18902	37	12535	338.78	206
DNA/hAT#hAT28_Av	26	15163	583.19	643
DNA/PiggyBac#piggyBac-N3_LMi	2	77	38.5	38.5
DNA/TcMar-Tc1#Mariner-6_HMM	1	43	43	43
LINE/RTE-BovB#rnd-6_family-23194	82	33871	413.06	166
LTR/Gypsy#Gypsy-16_AA-I	2	68	34	34
DNA/hAT-Charlie#hAT-16_HRo	1	65	65	65
LTR/Pao#BEL1-I_Dya	1	60	60	60
LTR/Pao#CER15-1-I_CE	2	94	47	47
LINE/L2#CR1-7_Hmel	3	183	61	72
DNA/Academ-1#Academ-10_LMi	1	47	47	47
LTR/Gypsy#Gypsy-7_DVir-I	1	40	40	40
DNA/CMC-Chapaev-3#Chapaev3-3_AA	1	46	46	46
DNA/Sola-3#Sola3-1_Lgigantea	1	87	87	87
DNA/PiggyBac#rnd-5_family-5452	111	60184	542.2	232
LTR/Gypsy#Gypsy-2_DPu-I	1	40	40	40
LTR/Gypsy#Gypsy-7_LMi-I	2	82	41	41
PLE/Penelope#rnd-6_family-5939	35	8151	232.89	123
LTR/Gypsy#Gypsy-16_DEl-I	3	140	46.67	48
DNA/hAT-Charlie#hAT-7_LMi	2	135	67.5	67.5
DNA/TcMar-Tc1#Mariner-6_ACe	2	164	82	82
LTR/Gypsy#Gypsy-168_AA-I	2	118	59	59
DNA/hAT#hAT15_Av	78	19453	249.4	112.5
LINE/I#I-3_DF	2	137	68.5	68.5
LTR/Gypsy#Gypsy-7_ACe-LTR	3	174	58	47
LTR/Copia#Copia-28_SI-I	1	43	43	43
DNA/PIF-Harbinger#Harbinger-1_DF	1	60	60	60
LINE/L1-Tx1#Tx1-3_CGi	3	162	54	44
LINE/Dong-R4#R4-1_SRa	1	72	72	72
DNA/Sola#Sola2b_Av	61	42932	703.8	251
DNA/RC#Helitron-N3_PBa	1	57	57	57
LTR/Copia#Copia-6_LH-I	1	70	70	70
DNA/TcMar-Tc4#TC5	1	45	45	45
DNA#DNA4-3_CGi	1	80	80	80
LTR/Pao#BEL-212_AA-I	1	46	46	46
DNA/RC#Helitron-N10D_CGi	1	58	58	58
DNA/TcMar-Tc1#PARISa_DBu	1	151	151	151
LINE/R1-LOA#LOA_Ele7	3	102	34	34
LINE/R2#R2-1_LSal	1	31	31	31
LTR/Gypsy#Gypsy-32_LSal-I	2	103	51.5	51.5
LTR/Copia#Copia-14_LH-I	1	66	66	66
DNA/hAT-Tip100#hAT-N33_RPr	1	105	105	105
DNA/MULE-MuDR#MUDR4_CB	2	239	119.5	119.5
LINE/L1#L1-25_LSal	1	49	49	49
DNA/TcMar-Tc4#Mariner-34_SIn	1	44	44	44
LTR/Gypsy#Gypsy-87_AA-I	1	59	59	59
DNA/TcMar-Tc1#Mariner-64_LMi	1	69	69	69
DNA/RC#HELITRON14_CB	1	56	56	56
LTR/Gypsy#Gypsy4-NVi_I	3	146	48.67	44
LTR/Copia#Copia-1_DSim-I	1	30	30	30
LTR/Pao#BEL-12_LH-I	1	80	80	80
LINE/RTE-BovB#RTE-49_LMi	1	37	37	37
LINE/L2#Crack-5_CQ	2	109	54.5	54.5
PLE/Penelope#Penelope-93_LMi	1	54	54	54
LTR/Copia#Copia-130_AA-I	3	168	56	50
DNA/RC#Helitron1_AG	3	126	42	47
LTR/Gypsy#Gypsy-53_AA-I	1	42	42	42
DNA/PiggyBac-PB#AvPB1	58	15583	268.67	53
DNA/TcMar-Mariner#Mariner-N19C_HSal	1	38	38	38
LINE/L2#Crack-21_AAe	2	98	49	49
DNA/Academ-1#Academ-1_Aplcal	4	221	55.25	57
DNA/TcMar#Mariner-N4_ACe	1	30	30	30
DNA/TcMar-Mariner#Mariner-51_LMi	1	48	48	48
LTR/Gypsy#Gypsy-11_LG-LTR	1	42	42	42
LINE/L1#L1-47_LSal	1	37	37	37
LTR/Gypsy#Gypsy-157_AA-I	2	123	61.5	61.5
DNA/TcMar-Tc1#Mariner-6_DBi	2	115	57.5	57.5
LTR/Gypsy#Gypsy-5_DBp-I	1	56	56	56
LTR/Pao#BEL-201_AA-I	1	47	47	47
DNA/CMC-Transib#Transib-3_DAn	1	30	30	30
DNA/TcMar-ISRm11#Mariner-N20_AG	1	49	49	49
LTR/Pao#BEL-7_LSal-I	2	117	58.5	58.5
LTR/Gypsy#Gypsy-19_IS-I	1	34	34	34
LTR/Gypsy#Gypsy-8_DSe-I	2	206	103	103
DNA#DNA4-10_CTe	1	53	53	53
LTR/Pao#BEL-71_CQ-I	2	65	32.5	32.5
DNA/hAT-Tip100#PrTip	14	7271	519.36	86.5
LTR/Pao#BEL-157_AA-I	1	41	41	41
DNA/TcMar-Pogo#pogo12_Av	20	2158	107.9	81.5
DNA#DNA6-13B_CGi	7	660	94.29	99
DNA/TcMar-Mariner#Mariner-10_AEc	2	136	68	68
LTR/Gypsy#Gypsy-593_AA-I	1	57	57	57
LINE/L2#Kiri-22_AAe	2	111	55.5	55.5
DNA/TcMar-Mariner#Mariner-N22_RPr	2	254	127	127
LTR/Gypsy#Gypsy-606_AA-I	1	40	40	40
LTR/Gypsy#Gypsy-10_DBp-I	2	100	50	50
DNA/RC#Helitron2_AG	4	1169	292.25	295
DNA/TcMar-Mariner#Mariner-53_HSal	2	139	69.5	69.5
LTR/Copia#Copia-13_CQ-I	1	45	45	45
LTR/Gypsy#Gypsy-5_DSim-I	1	61	61	61
DNA/Sola-1#Sola1-1_AC	24	2411	100.46	80
LINE/R1#R1-17_DWi	1	47	47	47
LTR/Gypsy#Gypsy-8_ACe-LTR	9	691	76.78	72
LTR/Pao#BEL-106_AA-LTR	1	40	40	40
LINE/I-Jockey#Outcast-2_DTa	2	104	52	52
DNA/TcMar-m44#rnd-5_family-101	230	95311	414.4	312.5
LTR/Gypsy#Gypsy-8_LG-I	1	43	43	43
LTR/Gypsy#Gypsy-65_AA-I	1	75	75	75
LINE/R2#R2LcB	1	46	46	46
LTR/Gypsy#ltr-1_family-10	36	41063	1140.64	284.5
LTR/Gypsy#Gypsy20-I_AG	1	67	67	67
DNA/RC#Helitron-N3_LSal	1	48	48	48
DNA/Kolobok-Hydra#Kolobok-3_Aplcal	16	1518	94.88	89.5
DNA/Kolobok-Hydra#Kolobok-1_DBp	2	88	44	44
DNA/hAT-Tip100#hAT-15_HRo	25	1481	59.24	59
DNA/MULE-MuDR#MuDR9_Av	10	3016	301.6	191
LINE/Soliton#Soliton4_Av	32	16999	531.22	220
DNA#DNA8-5_HSal	1	119	119	119
LTR/Gypsy#Gypsy-51_LMi-I	1	71	71	71
DNA/Academ-1#DNA3-3_CGi	1	105	105	105
LINE/L2#Kiri-2_DPer	1	53	53	53
PLE/Penelope#Penelope6_Av	17	9667	568.65	202
DNA/hAT-hobo#HERMIT	1	65	65	65
DNA/PiggyBac#piggyBac-20_LMi	1	66	66	66
LINE/R1#SARTTc7	1	68	68	68
DNA/CMC-EnSpm#CACTA2_Av	117	21288	181.95	56
LTR/Pao#MAX_I	1	46	46	46
DNA/Sola-1#Sola1-1_AA	1	86	86	86
DNA/hAT#hAT14_Av	24	2205	91.88	73.5
DNA#DNA4-42B_CGi	5	361	72.2	61
DNA/hAT-Tip100#hAT-21_LMi	2	111	55.5	55.5
DNA/PiggyBac#piggyBac-6_CGi	2	117	58.5	58.5
DNA/hAT-hATm#hAT-N11_LSal	2	134	67	67
LINE/I-Jockey#Jockey_Ele3	1	80	80	80
DNA/MULE-MuDR#MuDR2_Av	4	2002	500.5	127.5
LTR/Gypsy#Gypsy-72_CGi-I	1	55	55	55
LTR/Copia#Copia-27_DPu-I	1	67	67	67
DNA#DNA-83_LSal	1	35	35	35
LINE/I-Jockey#Jockey-4_DEl	1	35	35	35
DNA/TcMar-Mariner#Mariner-3_CGi	1	70	70	70
LTR/Pao#BEL-265_AA-LTR	1	52	52	52
LTR/Pao#BEL-644_AA-I	1	59	59	59
LINE/R1#R1-2_DGr	1	49	49	49
LINE/L2#Crack-1_CP	1	40	40	40
DNA/PiggyBac#piggyBac-26_LMi	1	41	41	41
DNA#DNA-TA-5_CQ	1	81	81	81
LINE/L2#L2-19_CTe	3	279	93	97
DNA/TcMar-Tc1#Mariner-7_DK	1	44	44	44
DNA/TcMar-Tc1#Mariner-28_LSal	1	44	44	44
DNA/hAT-Tip100#hAT-11_LMi	3	255	85	67
LTR/Pao#BEL10-I_AG	2	132	66	66
LTR/Pao#BEL-6_DAn-I	2	99	49.5	49.5
DNA/Crypton-A#Crypton-10_CGi	1	36	36	36
DNA/PiggyBac#piggyBac-24_LMi	1	48	48	48
LTR/Copia#Copia-29_DPu-I	5	349	69.8	66
LTR/Pao#BEL-66_AA-I	1	79	79	79
LTR/Pao#BEL-21_DAn-I	2	107	53.5	53.5
LTR/Copia#Copia-31_DPu-I	1	37	37	37
DNA/hAT-Charlie#rnd-6_family-510	158	32277	204.28	86
DNA/TcMar-Tc1#Mariner-1_DW	1	65	65	65
LINE/L2#L2-3_HRo	3	229	76.33	95
LTR/Gypsy#Gypsy-6_AEc-I	4	213	53.25	53
LTR/Gypsy#Gypsy10-I_AG	9	594	66	65
LINE/I#Nimb-1_RPr	1	55	55	55
DNA/RC#Helitron-10_CGi	1	61	61	61
LTR/Copia#Copia-59_AA-LTR	1	64	64	64
DNA#DNA8-21_AP	1	117	117	117
LTR/Pao#BEL-634_AA-I	2	86	43	43
LTR/Copia#Copia-3_CGi-I	6	324	54	53
LTR/Gypsy#Gypsy-285_AA-I	3	135	45	43
DNA/Sola#Sola3b_Av	29	21880	754.48	301
LTR/Gypsy#Gypsy-181_AA-I	4	216	54	55
LTR/Gypsy#Gypsy-207_AA-I	1	101	101	101
LTR/Gypsy#Gypsy-83_LMi-I	1	37	37	37
LINE/I#I-15_AAe	1	66	66	66
LINE/L1-Tx1#Tx1-4_CGi	1	129	129	129
LINE/L1-Tx1#Tx1-1_CGi	9	642	71.33	87
DNA/hAT-hobo#Howilli4	1	28	28	28
DNA/TcMar-Tigger#DNA2-2_CGi	1	60	60	60
DNA/PIF-Harbinger#Harbinger-2N1_CGi	1	51	51	51
DNA/RC#Helitron-N29_CGi	1	125	125	125
DNA/RC#Helitron-like-3_Hmel	1	70	70	70
LTR/Gypsy#Gypsy-12_PBa-LTR	1	67	67	67
LTR/Gypsy#Gypsy-48_CGi-I	3	779	259.67	240
LINE/CR1#CR1-64B_AAe	1	40	40	40
LTR/Gypsy#Gypsy-588_AA-I	1	48	48	48
LTR/Gypsy#Gypsy-211_AA-I	1	86	86	86
DNA#DNA6-12_CGi	1	60	60	60
DNA/TcMar-Pogo#pogo6_Av	69	49212	713.22	334
LTR/Juno-Vesta#Vesta1a_Av	24	15293	637.21	123.5
LTR/Copia#Copia-8_DWil-I	2	121	60.5	60.5
LTR/Gypsy#Gypsy-14_CT-I	1	46	46	46
DNA/TcMar-Mariner#Avmar5a_Av	151	46861	310.34	166
LTR/Gypsy#Gypsy-125_AA-I	1	56	56	56
DNA/TcMar-Tc4#rnd-1_family-461	181	92396	510.48	433
LINE/I-Jockey#Jockey-4_DAn	1	61	61	61
LTR/Pao#BEL-12_AA-I	1	47	47	47
SINE/tRNA#SINE-4_CQ	1	113	113	113
LTR/Juno-Vesta#Juno1_Av	44	54259	1233.16	543.5
DNA/Academ-1#Academ-1_LSal	1	68	68	68
DNA/TcMar-Tc1#Mariner-1_AMel	1	55	55	55
LTR/Pao#BEL-83_AA-I	1	63	63	63
LTR/Gypsy#Gypsy6-I_Dya	2	108	54	54
DNA/TcMar-Tc1#Mariner-59N1_HSal	2	133	66.5	66.5
LTR/Gypsy#Gypsy-13_DVir-I	1	73	73	73
DNA/TcMar-Mariner#nMar-21_Hmel	1	56	56	56
DNA/TcMar-Tc1#Mariner-11_BM	2	308	154	154
DNA/P#P-10_LSal	1	46	46	46
DNA/Kolobok-T2#REP-4_PBa	36	3638	101.06	83.5
DNA/TcMar-Tc1#ITmD37D_Ele3	2	1094	547	547
LTR/Unknown#ltr-1_family-7	28	4079	145.68	152
DNA/TcMar-Fot1#Mariner-28_CGi	1	50	50	50
LTR/Gypsy#Gypsy-57_CQ-I	2	150	75	75
LTR/Gypsy#Gypsy-33_LMi-I	1	64	64	64
LTR/Gypsy#Gypsy15-NVi_I	2	144	72	72
LTR/Gypsy#Gypsy-26_DYa-I	1	56	56	56
LINE/Proto2#Proto2-7_CS1	1	66	66	66
DNA/hAT-Tip100#hAT-3_CGi	2	181	90.5	90.5
LTR/Pao#CER13-I_CE	2	70	35	35
LINE/CR1#LINE2G_CE	2	153	76.5	76.5
DNA/hAT-Tip100#DNA8-100_AP	4	224	56	56
LTR/Gypsy#Gypsy-7_LG-I	2	123	61.5	61.5
LTR/Gypsy#Gypsy-13_DBi-I	1	64	64	64
DNA/hAT-Ac#Homo10	6	650	108.33	120
DNA/TcMar-Mariner#Mariner-46_HSal	1	31	31	31
DNA/hAT-Charlie#hAT-1_PBa	3	231	77	62
DNA/TcMar-Tigger#Tigger_Av	37	16623	449.27	295
LTR/Copia#Copia-10_LMi-LTR	1	59	59	59
LINE/L1#L1-64_LSal	2	80	40	40
LINE/CR1#CR1-4B_AG	1	40	40	40
LTR/Pao#BEL-18_DEl-I	2	64	32	32
LINE/CR1#CR1-3_NVi	1	61	61	61
LTR/Gypsy#Gypsy-4_MMa-I	3	148	49.33	51
DNA/hAT-Tip100#hAT-10_HRo	1	34	34	34
DNA/Merlin#Merlin5_Av	5	1074	214.8	140
LINE/RTE-X#RTEX-1_DRh	1	52	52	52
LTR/Gypsy#Gypsy-62_CQ-I	7	443	63.29	61
DNA/Maverick#Polinton-9_NVi	41	2899	70.71	69
LTR/Gypsy#Gypsy6-I_AP	1	49	49	49
DNA/TcMar-Tc1#Mariner-N2_RPr	1	35	35	35
DNA/TcMar-Pogo#pogo13_Av	108	41047	380.06	223.5
DNA/TcMar-Mariner#Mariner-N7_AEc	1	85	85	85
LINE/L1-Tx1#Tx1_Av	24	32941	1372.54	608
LTR/Copia#Copia14-NVi_I	1	45	45	45
LTR/Pao#BEL-115_AA-I	1	77	77	77
LTR/Copia#Copia-3_MMa-I	4	266	66.5	75.5
LTR/Pao#BEL-6_DBp-I	1	50	50	50
DNA/TcMar-Tc1#Tc4_Av	26	13897	534.5	399.5
DNA/TcMar-Tc1#rnd-5_family-3138	381	114872	301.5	230
DNA/P#P-1_DPu	2	96	48	48
DNA/Sola-3#rnd-5_family-6992	44	40565	921.93	424.5
DNA/PiggyBac#POKEY_DP	2	128	64	64
LINE/L1-Tx1#Tx1-2_LMi	1	43	43	43
DNA/Kolobok-E#Kolobok-2_AA	1	57	57	57
DNA/Crypton-V#CryptonV-4_HSal	1	68	68	68
LINE/L1#L1-10_LSal	1	55	55	55
LTR/Gypsy#Gypsy-7_SI-I	1	81	81	81
DNA/P#P-16_LSal	3	194	64.67	60
LTR/Copia#Copia-10_SI-I	1	51	51	51
DNA/hAT-Ac#hAT-N1B_DBp	1	72	72	72
DNA/Sola-1#Sola-1_DK	1	60	60	60
LTR/Gypsy#Gypsy-14_PBa-I	1	41	41	41
LINE/L2#Daphne-28_HRo	3	204	68	65
DNA/TcMar-Mariner#rnd-1_family-427	31	3770	121.61	118
DNA/TcMar-Tc1#rnd-6_family-28681	68	23575	346.69	121.5
DNA/MULE-MuDR#rnd-6_family-16206	46	11586	251.87	182.5
DNA/TcMar-Tc2#Mariner-30_CGi	1	28	28	28
LTR/Gypsy#Gypsy-9_SI-I	1	35	35	35
DNA/TcMar-Tc4#Mariner-38B_SIn	2	121	60.5	60.5
DNA/CMC-Chapaev-3#Chapaev3-1_AA	4	190	47.5	39
LTR/Gypsy#Gypsy-236_AA-I	2	95	47.5	47.5
DNA#DNA4-24_CGi	8	542	67.75	69.5
PLE/Penelope#Penelope-1_DK	1	50	50	50
LTR/Gypsy#ltr-1_family-24	24	15660	652.5	383
DNA/TcMar-Tc1#AMARI	1	27	27	27
LTR/Gypsy#Gypsy-155_AA-I	2	158	79	79
DNA/hAT-hobo#rnd-6_family-3755	71	13873	195.39	221
DNA/hAT-Ac#HAT2_CB	1	32	32	32
DNA/CMC-Chapaev-3#EnSpm-1_SIn	1	47	47	47
DNA/PIF-Harbinger#Harbinger-1_CGi	1	40	40	40
LTR/Gypsy#Gypsy-237_AA-I	1	34	34	34
DNA/hAT-Blackjack#hAT-16N2_LMi	3	202	67.33	69
DNA/hAT-Ac#hAT-2_DSe	2	75	37.5	37.5
LINE/I#I_Ele22	2	105	52.5	52.5
LTR/Pao#BEL-5_AA-I	1	77	77	77
LTR/Gypsy#Gypsy-626_AAe-LTR	1	42	42	42
DNA/hAT#hAT19_Av	42	14967	356.36	68
LINE/L2#Daphne-1_Hmel	2	119	59.5	59.5
LTR/Gypsy#Gypsy-11_DEl-I	2	92	46	46
LTR/Gypsy#Gypsy-21_LG-I	1	42	42	42
LTR/Gypsy#Gypsy-3_AA-I	1	40	40	40
LTR#LTR-3_LMi	1	70	70	70
LINE/L2#L2-9_HRo	4	252	63	64
LTR/Pao#BEL-12_CQ-LTR	1	164	164	164
DNA/TcMar-Tc1#Mariner-2_DVi	1	158	158	158
LTR/Gypsy#Gypsy-7_HMM-I	1	53	53	53
LINE/L2#Kiri-17_HMM	5	274	54.8	63
LTR/Pao#BEL-195_AA-I	1	102	102	102
LTR/Pao#BEL3-I_Dpse	1	50	50	50
LTR/Gypsy#Gypsy7-I_AG	1	57	57	57
LTR/Gypsy#Gypsy-15_CFl-I	1	75	75	75
LTR/Pao#BEL-71_AA-I	1	36	36	36
LTR/Gypsy#Gypsy-10_TCa-I	1	39	39	39
LTR/Gypsy#Gypsy-19_CGi-I	1	75	75	75
LINE/RTE-X#RTEX-22_CGi	1	47	47	47
LINE/RTE-X#RTEX-4_CGi	2	88	44	44
DNA#DNA-1_LMi	2	119	59.5	59.5
DNA/CMC-EnSpm#CACTA6_Av	10	9993	999.3	797.5
LTR/Gypsy#Gypsy19-I_Dya	2	127	63.5	63.5
DNA/TcMar-Tc1#rnd-5_family-1458	62	28782	464.23	360
LTR/Copia#Copia-10_AA-LTR	1	44	44	44
LINE/CR1#CR1-86_AAe	1	45	45	45
LINE/RTE-BovB#RTE-18_LMi	2	190	95	95
LTR/Pao#BEL-10_CGi-I	2	169	84.5	84.5
LTR/Copia#Copia-65_AA-I	28	1607	57.39	61.5
LINE/L1-Tx1#Tx1-14_LMi	3	215	71.67	81
DNA/MULE-MuDR#MuDR14_Av	18	2184	121.33	85
LINE/R2-NeSL#Utopia-2_DPu	1	33	33	33
DNA/Ginger#Ginger2b_Av	35	14143	404.09	195
LTR/Gypsy#Gypsy-41_LMi-I	2	113	56.5	56.5
LTR#LTR-6_PPo-I	1	77	77	77
DNA/MULE-MuDR#MuDR6x_AP	3	199	66.33	41
DNA/PIF-Spy#ISL2EU-9_CGi	15	7017	467.8	522
DNA/CMC-Transib#Transib-4_DAn	1	53	53	53
LINE/L2#Daphne-8_HRo	1	91	91	91
DNA#DNA9-1_LSal	1	57	57	57
DNA/MULE-MuDR#MULE3_Av	22	13788	626.73	268.5
LTR/Gypsy#rnd-6_family-6751	17	16552	973.65	655
LINE/I#I_Ele17	1	43	43	43
DNA/Zator#Zator-3_AAe	2	141	70.5	70.5
LINE/RTE#RTE3_Av	37	36940	998.38	208
DNA/Kolobok-Hydra#rnd-6_family-12952	49	19485	397.65	142
LTR/Copia#Copia-18_DPu-I	1	52	52	52
LINE/L2#Daphne-37_HRo	1	549	549	549
DNA/RC#Helitron-1_LG	4	234	58.5	62.5
LINE/RTE#rnd-1_family-592	44	21772	494.82	430
LTR/Copia#Copia-7_CT-I	2	98	49	49
DNA/TcMar-Tc1#Mariner-4_DEu	1	27	27	27
LINE/RTE#RTE1_Av	183	161849	884.42	382
LTR/Unknown#ltr-1_family-22	46	8981	195.24	184
LINE/RTE-X#RTEX-1_DT	2	124	62	62
LINE/L2#L2-17_HRo	1	72	72	72
DNA/PiggyBac#piggyBac-1_CGi	1	45	45	45
DNA/Maverick#Polinton-1_DAn	6	311	51.83	52
LTR/Pao#BEL-231_AA-I	1	41	41	41
LTR/Gypsy#Gypsy1-I_DV	1	54	54	54
LTR/Gypsy#Gypsy15-I_Dya	1	51	51	51
DNA/TcMar-Tc4#MARINER60_CB	2	97	48.5	48.5
DNA/Sola-1#Sola1-5_AP	3	216	72	71
DNA/RC#Helitron-3_HMM	2	92	46	46
LINE/L2#L2-15_CTe	1	51	51	51
DNA/RC#Helitron-N24_LMi	1	28	28	28
DNA/TcMar-Tc1#rnd-5_family-6615	313	76883	245.63	149
LINE/CR1#CR1_Ele13	1	83	83	83
PLE/Penelope#Penelope-30_LMi	1	47	47	47
LTR/Gypsy#Gypsy-88_AA-I	1	53	53	53
DNA/PiggyBac#piggyBacN2_AG	2	156	78	78
DNA/TcMar-Tc4#Mariner3-4_LMi	13	437	33.62	28
DNA#DNA2-8_CB	1	93	93	93
DNA/Sola-1#Sola1-N1_AAe	2	105	52.5	52.5
LINE/I#I-10_AAe	1	110	110	110
LTR/Pao#BEL-631_AA-I	1	39	39	39
LINE/L2#L2-8_HRo	2	82	41	41
DNA#DNA-2-3_NVi	1	58	58	58
DNA/RC#Helitron-N16_LMi	1	34	34	34
LINE/L1-Tx1#Tx1-7_CGi	1	82	82	82
LINE/I-Jockey#Jockey-9_DY	1	43	43	43
DNA/CMC-EnSpm#DNA3-1_CGi	16	1228	76.75	77.5
LINE/R2-Hero#HERO-6_HR	1	69	69	69
LINE/L2#Daphne-3_CTe	3	232	77.33	74
LINE/L2#Daphne-9_CTe	4	365	91.25	91
LINE/L2#L2-9_NVi	1	45	45	45
LINE/I-Jockey#Jockey-1_RPr	1	48	48	48
LTR/Pao#BEL-5_DMoj-LTR	1	50	50	50
DNA/CMC-EnSpm#EnSpm6_Av	9	3516	390.67	384
LTR/Gypsy#Gypsy-225_AA-I	1	45	45	45
DNA/Maverick#Polinton-4_LMi	8	786	98.25	81.5
DNA#DNA-31_LSal	1	85	85	85
LINE/L2#Crack-27_AAe	2	101	50.5	50.5
LTR/Gypsy#Gypsy-240_AA-I	2	97	48.5	48.5
DNA/TcMar-Tc1#Mariner-10_BM	1	69	69	69
LTR/Copia#Copia-28_DPu-I	1	54	54	54
DNA/RC#Helitron-1_CGi	2	116	58	58
LINE/CR1#CR1-3_DWi	1	65	65	65
DNA/TcMar-Tc4#MARINER52_CB	1	67	67	67
LTR/Gypsy#Gypsy-23_LSal-I	1	59	59	59
LTR/Gypsy#Gypsy-228_AA-I	1	107	107	107
DNA/TcMar-Tc1#PrD37E	4	277	69.25	68.5
LTR/Gypsy#Gypsy-106_AA-LTR	1	109	109	109
LTR/Pao#BEL-129_AA-LTR	1	53	53	53
DNA/hAT-Blackjack#rnd-6_family-717	69	28910	418.99	368
DNA/Kolobok-Hydra#Kolobok-N6_LMi	1	61	61	61
DNA/PIF-ISL2EU#ISL2EU-14_CGi	2	115	57.5	57.5
DNA/hAT#hAT21_Av	28	17373	620.46	287
LTR/Gypsy#Gypsy-70_LMi-I	4	261	65.25	68
LINE#rnd-6_family-8307	64	31164	486.94	407
DNA/TcMar-Tc1#Mariner-90_HSal	1	47	47	47
DNA/TcMar-Tc1#AeTango2	1	27	27	27
DNA/TcMar-Tc1#Mariner-9_DK	2	143	71.5	71.5
DNA/TcMar-Pogo#pogo9_Av	99	29443	297.4	132
DNA/hAT-Charlie#hAT-N2_LSal	2	261	130.5	130.5
LTR/Pao#BEL-8_LG-I	1	46	46	46
LINE/L2#Crack-35_AAe	1	66	66	66
LINE/I-Jockey#Jockey-4_DPer	2	69	34.5	34.5
LINE/I-Jockey#Jockey-5_DTa	1	45	45	45
LTR/Gypsy#Gypsy-11_DSim-I	2	86	43	43
PLE/Penelope#Penelope-73_LMi	1	84	84	84
DNA#TTAA6_AP	1	72	72	72
LTR/Copia#Copia-4_LMi-I	2	95	47.5	47.5
DNA#DNA9-9_CGi	1	42	42	42
DNA/PIF-ISL2EU#DNA0-6_CGi	1	54	54	54
DNA#DNA2-3_AP	1	22	22	22
DNA/TcMar-Tc1#Mariner-3_Dro	1	82	82	82
LTR/Pao#BEL-211_AA-I	2	154	77	77
DNA/hAT-Blackjack#hAT-4_PBa	31	1954	63.03	65
DNA/hAT-Tip100#hAT-13_LMi	4	192	48	49.5
LTR/Gypsy#Gypsy-132_AA-I	1	59	59	59
DNA/TcMar-Tc1#Mariner-13_CFl	2	224	112	112
LTR/Gypsy#Gypsy-216_AA-I	1	57	57	57
DNA/RC#HELITRON6_CB	2	194	97	97
DNA/Ginger#Ginger2d_Av	191	36210	189.58	124
DNA/RC#Helitron-1_NVi	1	62	62	62
LTR/Pao#LTR-4_Hm	1	41	41	41
LTR/Gypsy#Gypsy-41_DAn-LTR	1	72	72	72
DNA/PiggyBac#piggyBac-6N1_CGi	1	38	38	38
LTR/Pao#BEL-2_LMi-I	5	211	42.2	33
LTR/Copia#Copia-8_DAn-I	1	75	75	75
DNA/TcMar-Tc1#Mariner-1_Hmel	1	36	36	36
LTR/Pao#BEL-177_AA-I	1	44	44	44
DNA/TcMar-Mariner#rnd-4_family-441	250	124467	497.87	411.5
DNA/Academ-1#Academ-1_AP	7	397	56.71	60
DNA/TcMar-Mariner#Mariner-N9_RPr	1	88	88	88
LTR/Copia#Copia-37_DPu-I	1	75	75	75
DNA/Kolobok-E#KolobokE-4_AP	1	35	35	35
DNA/Crypton-A#Crypton-3_CGi	1	34	34	34
DNA/Merlin#Merlin1_Av	54	12803	237.09	131
DNA/Maverick#Polinton-2_DBi	23	2406	104.61	94
LTR/Gypsy#Gypsy-33-I_NVi	1	85	85	85
DNA/TcMar-Pogo#rnd-6_family-18168	108	43585	403.56	193.5
LTR/Gypsy#Gypsy-66_CGi-I	3	192	64	58
DNA/Ginger-2#rnd-5_family-13109	84	34206	407.21	212
LTR/Pao#BEL-7_LH-LTR	1	67	67	67
LINE/I-Jockey#Vingi-10_LMi	1	60	60	60
LTR/Gypsy#Gypsy-1_LG-I	3	178	59.33	60
DNA/RC#Helitron-N1_RPr	1	106	106	106
DNA/TcMar-Tc4#Mariner3-4N1_LMi	6	431	71.83	69.5
DNA/RC#Helitron-3_LMi	2	108	54	54
LTR/Pao#BEL-95_AA-I	1	43	43	43
DNA/RC#rnd-5_family-1154	69	45823	664.1	433
LTR/Gypsy#Gypsy-58_DWil-I	1	63	63	63
DNA/hAT#hAT7_Av	90	32994	366.6	150.5
DNA/TcMar-Tc1#Mariner-21_LMi	7	1768	252.57	246
DNA#Clu-240_AG	1	49	49	49
LTR/Pao#BEL-1_LG-I	1	65	65	65
LINE/I#I-5_DBp	1	50	50	50
DNA/Sola-2#Sola2-1_DPu	2	153	76.5	76.5
LTR/Copia#Copia-16_DPu-I	1	44	44	44
LINE/L1#L1_Ele5	2	117	58.5	58.5
LINE/CR1#CR1-10_HRo	2	112	56	56
LTR/Gypsy#Gypsy-1_MMa-I	1	90	90	90
LTR/Gypsy#Gypsy-8_DSim-I	1	45	45	45
LINE/L1#L1_Ele17	1	62	62	62
LTR/Gypsy#Gypsy-252_AA-I	1	74	74	74
LINE/L2#L2-16_HRo	1	41	41	41
LINE/I-Jockey#Jockey-2_DT	2	126	63	63
DNA/hAT-hAT19#hAT-11_LSal	3	138	46	45
DNA/Kolobok-T2#Kolobok-1_CB	1	58	58	58
LINE/CR1#CR1-7_HMM	1	54	54	54
LTR/Copia#Copia17-NVi_I	6	537	89.5	86.5
LINE/L1#L1-63_LSal	1	89	89	89
LTR/Pao#BEL-12_DPu-I	1	67	67	67
DNA/Zator#Clu-186_AG	1	28	28	28
LTR/Pao#BEL-30_CQ-I	4	254	63.5	49.5
DNA/TcMar-Fot1#Mariner-22_RPr	2	413	206.5	206.5
DNA/PIF-Harbinger#Harbinger-N1_PPo	1	100	100	100
LINE/CR1#CR1-20_CQ	1	73	73	73
DNA/PIF-Harbinger#Harbinger-8_CGi	2	109	54.5	54.5
LTR/Copia#Copia-25_SI-I	1	56	56	56
DNA#DNA8-10_LMi	1	52	52	52
LTR/Gypsy#Gypsy-617_AA-I	1	52	52	52
LINE/L2#Daphne-13B_HRo	6	533	88.83	79.5
LTR/Pao#BEL-4_DFi-I	1	51	51	51
DNA/PIF-Spy#ISL2EU-4_CGi	8	1449	181.13	147.5
DNA/hAT-Ac#DNA8-20_AP	9	614	68.22	79
DNA/Sola-1#Sola1-11_AP	1	33	33	33
DNA/RC#Heli2_Av_cons	115	153018	1330.59	448
DNA/Sola-1#Sola1-5_CGi	1	55	55	55
LINE/L1-Tx1#L1-10_CQ	1	35	35	35
DNA/MULE-MuDR#MULE5_Av	239	44373	185.66	114
LINE/RTE#RTE2_Av	89	100888	1133.57	502
DNA/TcMar-Tc1#Mariner-71_LMi	2	877	438.5	438.5
DNA#DNAX-2_AP	2	178	89	89
LINE/L2#CR1-3_IS	1	27	27	27
LTR/Gypsy#Gypsy-42_AA-I	4	174	43.5	40
DNA/Sola-2#Sola2-9_LMi	1	65	65	65
DNA/hAT#hAT4_Av	29	14424	497.38	117
DNA/TcMar-Tc1#Mariner-17_AEc	14	874	62.43	63
LTR/Pao#BEL-166_AA-I	1	38	38	38
LTR/Gypsy#Gypsy-97_CQ-I	1	91	91	91
LINE/L2#Daphne-1B_LMi	1	72	72	72
DNA/TcMar-Tc1#Mariner-56_LMi	2	124	62	62
DNA/CMC-Transib#Transib-3_DRh	2	125	62.5	62.5
DNA/P#P-2_LMi	1	38	38	38
LINE/L2#Kiri-18_AAe	1	81	81	81
PLE/Penelope#rnd-6_family-1398	63	67243	1067.35	867
DNA/RC#Helitron-N38_CGi	1	63	63	63
LTR/Gypsy#Gypsy-257_AA-I	1	54	54	54
DNA/P#P-29_LSal	1	66	66	66
DNA/hAT-Ac#Homo7	1	32	32	32
LINE/R1-LOA#LOA_Ele6B_AAe	2	106	53	53
DNA/CMC-Transib#Transib-7_DAn	1	69	69	69
DNA/Sola-2#Sola2-4_LMi	2	87	43.5	43.5
LTR/Gypsy#Gypsy_DS	2	95	47.5	47.5
LTR/Gypsy#GTWIN_I	1	59	59	59
LTR/Gypsy#Gypsy-14_LG-I	1	101	101	101
DNA/hAT-Blackjack#hAT-12_LMi	1	42	42	42
LTR/Gypsy#Gypsy-13_DRh-I	1	57	57	57
DNA/MULE-NOF#MuDR-1_DF	4	269	67.25	70
DNA/hAT-Ac#nMar-2_Hmel	1	37	37	37
DNA/hAT-Charlie#hAT-23_LMi	2	210	105	105
DNA/MULE-MuDR#MULE4_Av	8	3689	461.13	226
LINE/R1#R1-12_DWi	1	83	83	83
LTR/Gypsy#Gypsy-209_AA-I	1	47	47	47
DNA/TcMar-Tc1#Mariner-56_LSal	1	75	75	75
DNA/P#P-24_LSal	1	44	44	44
DNA#DNA7-1_CQ	1	80	80	80
PLE/Penelope#Penelope-47_LMi	3	202	67.33	66
LINE/R1#MinoAg1	3	261	87	91
LINE/L1#L1-22_LSal	1	60	60	60
LINE/I-Jockey#Jockey-10_DRh	1	37	37	37
LINE/I-Jockey#Jockey-6_DAn	1	61	61	61
DNA/CMC-EnSpm#CACTA1_Av	24	34718	1446.58	529
LTR/Pao#BEL-4_LH-I	1	34	34	34
PLE/Penelope#Penelope-50_LMi	1	68	68	68
LTR/Gypsy#Gypsy-12_CFl-I	3	155	51.67	47
DNA/CMC-Chapaev#DNA-5_AAe	1	85	85	85
DNA/TcMar-Tc1#Mariner-N1_AAe	1	69	69	69
LTR/Copia#Copia-29_DP-I	2	104	52	52
LINE/I#I-59_AAe	2	126	63	63
LTR/Copia#Copia4-I_AG	1	47	47	47
DNA/Maverick#Polinton-3_PBa	11	939	85.36	89
DNA/PIF-Harbinger#Harbinger-3_CGi	1	43	43	43
DNA/RC#Helitron-5_CGi	1	79	79	79
DNA/TcMar-Tc4#rnd-5_family-858	146	84263	577.14	526.5
LTR/Gypsy#Gypsy-3_DPu-I	1	85	85	85
LINE/RTE-BovB#RTE-1_DSa	1	133	133	133
DNA/TcMar-Mariner#Mariner-9_LHu	1	39	39	39
DNA/Crypton-A#Crypton-5_CGi	1	45	45	45
LINE/L2#Daphne-42_LMi	1	76	76	76
LINE/I#I-2_DBp	1	104	104	104
LTR/Gypsy#Gypsy-22_DPu-I	1	120	120	120
DNA/CMC-EnSpm#EnSpm-3_CGi	3	147	49	52
SINE/tRNA-Meta#BivaMeta-SINE1_HyCu	2	134	67	67
DNA/TcMar-Tigger#DNA-4_AG	1	46	46	46
DNA/TcMar-Tc1#ITmD37E_Ele11	1	69	69	69
LTR/Gypsy#Gypsy-17-I_NVi	1	39	39	39
LTR/Gypsy#Gypsy-17_AA-I	1	41	41	41
LINE/CR1#CR1-70_AAe	1	60	60	60
DNA/TcMar-Mariner#Mariner-1_ACe	2	94	47	47
DNA/Zator#Zator-1_CGi	1	84	84	84
DNA/hAT-hATm#hAT-33_LSal	2	143	71.5	71.5
LTR/Pao#BEL-606_AA-I	1	83	83	83
DNA/TcMar-Pogo#Mariner-13_CGi	1	60	60	60
LINE/R2#R2Tl	4	4360	1090	1170
DNA/TcMar-Tc1#rnd-6_family-4193	483	110944	229.7	161
DNA/Merlin#Merlin-1_Aplcal	3	504	168	157
LTR/Pao#BEL-235_AA-I	1	61	61	61
LINE/CR1#CR1-51_AAe	1	42	42	42
LINE/I#I_Ele4D_AAe	2	151	75.5	75.5
DNA/hAT-Tip100#rnd-5_family-59	155	68674	443.06	209
LTR/Gypsy#Gypsy-11_TCa-I	1	59	59	59
DNA/RC#Helitron-27_CGi	1	69	69	69
LINE/I#I-1_LHu	2	108	54	54
DNA/CMC-Transib#Transib-2_DK	1	60	60	60
LTR/Gypsy#Gypsy-42_DWil-I	1	39	39	39
LTR/Gypsy#Gypsy-7_CGi-I	1	50	50	50
LTR/Pao#BEL-3_DTa-I	1	46	46	46
LTR/Gypsy#Gypsy-2_DSim-LTR	2	130	65	65
DNA/CMC-EnSpm#CACTA-3_AA	6	288	48	45
LINE/L2#L2B-3B_AAe	1	48	48	48
LINE/R2-NeSL#NeSL-2_CRem	3	126	42	44
LINE/L1#L1-37_LSal	1	45	45	45
LTR/Copia#Copia-1_DBi-I	2	153	76.5	76.5
LINE/L2#Daphne-57_LMi	1	49	49	49
LINE/RTE-BovB#RTE-59_LMi	2	92	46	46
LINE/RTE-BovB#RTE-8_HRo	1	73	73	73
PLE/Penelope#Penelope3b_Av	19	9466	498.21	252
LTR/Gypsy#Gypsy59-I_AG	1	61	61	61
LTR/Pao#BEL2-I_AG	1	53	53	53
DNA/TcMar-Tc1#Mariner38C_CB	1	64	64	64
LINE/CR1#CR1-50_AAe	3	164	54.67	60
LTR/Gypsy#Gypsy-4_CGi-I	1	56	56	56
LINE/L1#L1-2_LSal	1	31	31	31
DNA#DNA-8_CTe	1	91	91	91
LTR/Copia#Copia-115_AA-I	1	75	75	75
DNA/Maverick#Polinton-1_DK	8	457	57.13	57.5
DNA/CMC-EnSpm#DNA3-N1_SIn	1	74	74	74
LTR/Pao#BEL-603_AA-I	2	100	50	50
LTR/Copia#Copia-68_AA-I	5	261	52.2	54
DNA#DNA-2_AAe	1	49	49	49
LTR/Gypsy#Gypsy-42_DEl-I	3	171	57	57
DNA/PiggyBac-PB#AvPB2	4	299	74.75	66.5
LINE/RTE-BovB#RTE-27_LMi	2	2147	1073.5	1073.5
LTR/Gypsy#Gypsy18-I_Dya	1	47	47	47
DNA/Sola#Sola2c_Av	115	58518	508.85	372
LINE/I#I_Ele13	1	43	43	43
LINE/L2#Kiri-1_DRh	1	59	59	59
LTR/Pao#BEL-63_AA-I	1	44	44	44
DNA/hAT-hATm#hAT-19_LSal	1	52	52	52
DNA/TcMar-Pogo#pogo1_Av	24	18814	783.92	688
LINE/CR1#CR1-99_AAe	1	45	45	45
DNA#DNA-2_DBp	1	51	51	51
LINE/I-Jockey#Jockey-7_DRh	1	54	54	54
LINE/RTE-BovB#RTE-7_LMi	1	197	197	197
DNA/TcMar-Tc2#Mariner-N21_LMi	2	130	65	65
LTR/Copia#Copia-10_DPu-I	1	40	40	40
LINE/I-Jockey#Jockey-9_DF	1	49	49	49
LTR/Pao#BEL-96_AA-I	1	25	25	25
DNA/PIF-Harbinger#Harbinger-5_CGi	8	593	74.13	65
DNA/TcMar-Mariner#rnd-1_family-121	402	172017	427.9	327.5
DNA/CMC-Transib#TRANSIB1_AG	1	75	75	75
LTR/Gypsy#Gypsy-5_DPu-I	1	64	64	64
DNA#DNA9-2_LMi	1	57	57	57
LTR/Pao#BEL-3_LSal-I	1	51	51	51
LTR/Gypsy#Gypsy-9_DEl-I	1	53	53	53
DNA/hAT-hATm#hAT-7_AP	1	49	49	49
LTR/Copia#Copia5-NVi_I	1	61	61	61
DNA/Academ-1#Academ-6_LMi	1	80	80	80
LTR/Pao#CER13-LTR_CE	1	35	35	35
LTR/Gypsy#Gypsy-231_AA-I	1	61	61	61
PLE/Penelope#rnd-5_family-123	98	62681	639.6	295
DNA/P#P-21_LSal	2	184	92	92
LTR/Copia#Copia-30_DPu-I	1	27	27	27
LTR/Gypsy#Gypsy-4_Deu-LTR	1	52	52	52
LTR/Gypsy#BURDOCK_I	2	85	42.5	42.5
LINE/L2#L2-8_Hmel	1	43	43	43
LTR/Gypsy#Gypsy45-I_AG	2	140	70	70
LTR/Gypsy#Gypsy-84_AA-I	2	167	83.5	83.5
DNA/TcMar-Tc1#rnd-6_family-327	171	54507	318.75	165
DNA/TcMar-Tc1#rnd-5_family-7794	266	85764	322.42	217
LTR/Gypsy#Gypsy-41_DAn-I	1	52	52	52
LTR/Gypsy#Gypsy-50_CQ-I	5	344	68.8	64
LTR/Gypsy#Gypsy-295_AA-I	2	102	51	51
LTR/Copia#Copia-12_LMi-I	1	58	58	58
LINE/L1#L1-51_LSal	1	52	52	52
LTR/Gypsy#Gypsy-45_DWil-I	1	71	71	71
LTR/Pao#BEL-12_LG-I	2	118	59	59
LTR/Gypsy#Gypsy-3_CT-I	1	76	76	76
LTR/Gypsy#Gypsy-18B_PBa-I	1	48	48	48
DNA/TcMar-Pogo#pogo4_Av	95	35077	369.23	142
DNA/PiggyBac-Pokey#Pokey1_Av	39	9512	243.9	179
DNA/P#P1_AG	1	52	52	52
LINE/L2#Kiri-6_DK	1	81	81	81
LTR/Gypsy#Gypsy49-I_AG	2	110	55	55
DNA/RC#rnd-5_family-1475	209	64472	308.48	206
LTR/Gypsy#CER1	3	181	60.33	57
DNA/TcMar-Mariner#Mariner-97_HSal	1	68	68	68
PLE/Penelope#Penelope-8_HRo	1	45	45	45
LINE/I-Jockey#Jockey-6_DK	7	835	119.29	60
LTR/Gypsy#Gypsy16-I_AG	1	56	56	56
DNA/TcMar-Tc4#MARINER47_CB	2	163	81.5	81.5
DNA/RC#rnd-6_family-3594	236	77770	329.53	98.5
LTR/Pao#BEL-620_AA-I	2	99	49.5	49.5
DNA#DNA-1_AG	1	73	73	73
LTR/Pao#BEL-252_AA-I	1	39	39	39
LTR/Gypsy#Gypsy-4_DRh-I	1	53	53	53
LTR/Pao#ROO_I	13	1196	92	89
LTR/Copia#Copia_I	2	106	53	53
DNA/PIF-ISL2EU#ISL2EU-10_CGi	1	52	52	52
LINE/L2#Daphne-61_LMi	1	56	56	56
LINE/RTE-RTE#RTE-21_PPo	1	36	36	36
LINE/I#AARA8_AG	2	101	50.5	50.5
LTR/Gypsy#Gypsy-1_DKi-I	1	88	88	88
LINE/CR1#CR1-123_AAe	2	112	56	56
LINE/L2#Daphne-25_HRo	1	51	51	51
LINE/I#I-4_DYa	1	36	36	36
DNA/CMC-EnSpm#EnSpm2_Av	196	55871	285.06	106.5
LTR/Copia#Copia-17_SI-I	3	144	48	48
LINE/I#Nimb-42_LMi	1	34	34	34
LINE/R2-Hero#HERO-4_HR	1	85	85	85
LTR/Pao#CER8-I_CE	3	163	54.33	56
LTR/Pao#BEL-262_AA-I	1	85	85	85
LTR/Pao#BEL-266_AA-I	1	55	55	55
LTR/Copia#Copia-15_SI-I	1	70	70	70
LTR/Pao#BEL-287_AA-I	1	42	42	42
DNA/TcMar-Tc1#MarinerN9_AG	1	36	36	36
DNA/TcMar-Tc1#Mariner-10_LMi	1	61	61	61
LTR/Gypsy#Gypsy10-I_Dya	2	72	36	36
PLE/Penelope#Penelope-2_LG	1	40	40	40
LINE/RTE-ORTE#ORTE-6_AAe	1	55	55	55
LTR/Pao#BEL-1_CT-I	1	45	45	45
LTR/Gypsy#Gypsy-52_DWil-I	2	76	38	38
LINE/L2#Daphne-48_LMi	1	43	43	43
LTR/Juno-Vesta#Vesta1b_Av	30	18657	621.9	341
DNA/RC#Helitron-N9B_LMi	3	150	50	50
DNA/Academ-1#Academ-4_LMi	1	46	46	46
DNA/TcMar-Tc2#Mariner22_CB	2	79	39.5	39.5
DNA/TcMar-Mariner#NAVIMAR1	1	85	85	85
LTR/Copia#Copia-124_AA-I	1	45	45	45
DNA/RC#Helitron-N23_LMi	1	87	87	87
LINE/L2#L2-12_CTe	6	725	120.83	129.5
DNA/RC#Heli1_Av	22	10348	470.36	206.5
LINE/L1#L1-43_LSal	1	45	45	45
DNA/Kolobok-T2#Kolobok-1_AP	1	34	34	34
LTR/Gypsy#rnd-6_family-2819	69	65147	944.16	526
LINE/I-Jockey#Jockey-5_RPr	1	51	51	51
DNA/hAT-Tip100#hAT-N3_AP	1	41	41	41
DNA/TcMar-Pogo#Mariner-10_CGi	3	332	110.67	62
DNA/PiggyBac#piggyBac-5_LSal	1	321	321	321
DNA/P#P1_Av	72	63211	877.93	528.5
LTR/Copia#Copia-121_AA-I	1	52	52	52
LINE/CR1#CR1-65_AAe	2	97	48.5	48.5
LTR/Gypsy#Gypsy-11_CQ-I	1	40	40	40
LTR/Gypsy#Gypsy-51_CQ-I	1	55	55	55
LTR/Pao#BEL-3_PBa-I	1	40	40	40
DNA/hAT-hATm#hAT-N23_LSal	2	172	86	86
DNA/hAT-Ac#hAT-5N1_LSal	1	55	55	55
DNA/TcMar-Mariner#Mariner-8_LMi	1	701	701	701
DNA/CMC-Chapaev-3#Chapaev3-3_HR	1	71	71	71
LINE/L2#L2-13_Hmel	1	25	25	25
DNA/RC#Helitron-1_CFl	4	2512	628	547.5
DNA/MULE-NOF#Rehavkus-1_DY	1	59	59	59
DNA#DNA6-10_CGi	1	55	55	55
DNA/hAT#hAT20_Av	173	74885	432.86	225
DNA/Sola-2#Sola2-2_AAe	2	279	139.5	139.5
DNA/CMC-Chapaev-3#Chapaev3-N1_HR	1	49	49	49
DNA/Kolobok-Hydra#Kolobok1-N1_NVi	1	50	50	50
LTR/Gypsy#Gypsy-590_AA-I	1	53	53	53
LTR/Gypsy#Gypsy-46_CGi-LTR	1	148	148	148
DNA/Sola-2#Sola2-1_RPr	1	92	92	92
LTR/Gypsy#Gypsy-226_AA-I	1	85	85	85
DNA/RC#Helitron-1_DYak	1	79	79	79
DNA#NDNAX1_CE	1	55	55	55
LTR/Gypsy#Gypsy-32_CQ-I	1	74	74	74
LTR/Pao#BEL-1-LTR_NVi	2	100	50	50
LINE/I-Jockey#DOC3_DM	3	215	71.67	49
LTR/Gypsy#Gypsy-18_DBp-I	1	63	63	63
LTR/Copia#Copia-9_LH-LTR	1	94	94	94
DNA/TcMar-Tc1#Mariner-21_SIn	5	1323	264.6	203
DNA/PiggyBac#PALTTTAAA2	1	67	67	67
DNA/TcMar-Tc1#rnd-6_family-191	98	23578	240.59	240.5
DNA/TcMar-Mariner#Mariner-N12_ACe	2	116	58	58
DNA/MULE-MuDR#MuDR5_Av	120	35395	294.96	138
LTR/Gypsy#Gypsy-52_AA-I	2	122	61	61
LINE/I-Jockey#Vingi-7_LMi	1	52	52	52
DNA/Dada#Dada-1_CGi	1	36	36	36
LTR/Gypsy#Gypsy-12_CQ-I	1	57	57	57
LINE/RTE-BovB#RTE-4_LVa	5	210	42	47
LTR/Gypsy#Gypsy-233_AA-I	1	70	70	70
DNA/TcMar-Mariner#Mariner-19_RPr	1	463	463	463
LTR/Gypsy#Gypsy-68_LMi-I	1	81	81	81
DNA/RC#Helitron-N16_CGi	15	669	44.6	42
LTR/Gypsy#Gypsy-32_LMi-LTR	1	52	52	52
DNA/Maverick#Polinton-4_PBa	35	2108	60.23	61
LTR/Gypsy#LYDIA_I	2	80	40	40
LTR/Pao#BEL-3_DBp-I	1	51	51	51
DNA/RC#Helitron-N6_CGi	1	34	34	34
LTR/Copia#Copia-135_AA-I	1	121	121	121
DNA/PiggyBac-Pokey#Pokey3_Av	25	13622	544.88	262
LTR/Pao#BEL-591_AA-I	1	45	45	45
LINE/L1#L1-19_LSal	1	67	67	67
LTR/Gypsy#Gypsy-620_AA-I	3	183	61	61
DNA/hAT-Ac#rnd-6_family-13161	47	16219	345.09	176
LTR/Pao#BEL-7_DRh-I	3	174	58	59
LTR/Gypsy#Gypsy-1_DRh-I	1	45	45	45
DNA/TcMar-Tc1#Mariner-N22_LMi	4	413	103.25	102
LINE/I#I-81_AAe	1	79	79	79
LINE/I#I_DM	1	64	64	64
LINE/L2#Crack-33_AAe	1	73	73	73
DNA/RC#Helitron-3_NVi	6	1820	303.33	399.5
DNA/TcMar-Mariner#nMar-15_Hmel	1	32	32	32
DNA/RC#Helitron-N22_CGi	1	94	94	94
LTR/Gypsy#Gypsy-13_CFl-I	13	1430	110	59
DNA/MULE-MuDR#MuDR-1N1_LSal	1	53	53	53
LINE/CR1#CR1-6_HRo	1	96	96	96
LTR/Gypsy#Gypsy-12_LMi-I	1	27	27	27
LINE/CR1#CR1-2_HRo	1	53	53	53
DNA/PiggyBac-Looper#Looper3_Av	105	21454	204.32	145
LTR/Gypsy#Gypsy-79_CGi-I	1	36	36	36
LINE/I#Nimb-1_LG	1	86	86	86
LINE#rnd-5_family-104	147	147328	1002.23	470
LTR/Unknown#ltr-1_family-1	50	9987	199.74	215
LTR/Gypsy#CER2-I_CE	3	150	50	49
LTR/Copia#Copia2-I_Dmoj	1	83	83	83
DNA#CELE46B	1	60	60	60
DNA/RC#Helitron-like-11_Hmel	9	647	71.89	84
LTR/Gypsy#Gypsy-7_ACe-I	1	84	84	84
LINE/L2#CR1-2_TCa	2	100	50	50
DNA/hAT-hATm#hAT-4C_AP	1	60	60	60
DNA/TcMar-Tc1#Mariner-95_HSal	1	200	200	200
LINE/L2#Crack-20_AAe	1	65	65	65
DNA/Sola-3#rnd-5_family-657	188	129436	688.49	417
DNA/TcMar-Tc1#Mariner-N5_HSal	1	71	71	71
DNA/MULE-MuDR#MuDR-N1_LSal	1	74	74	74
LTR/Gypsy#Gypsy6-I_Dmoj	5	859	171.8	199
LINE/L2#Daphne-15_HRo	1	75	75	75
LINE/I#I-7B_AAe	13	756	58.15	57
LINE/L1-Tx1#Tx1-8_CGi	4	369	92.25	65.5
LTR/Gypsy#Gypsy-81_AA-I	1	54	54	54
LINE/RTE-BovB#rnd-6_family-14891	43	12908	300.19	360
DNA/hAT-hATm#hAT-N32_LSal	1	60	60	60
LINE/CR1#CR1_Ele38	2	98	49	49
LTR/Pao#BEL-199_AA-I	3	141	47	43
LTR/Gypsy#Gypsy3-I_Dpse	2	168	84	84
DNA/RC#Helitron-N28_CGi	1	51	51	51
LINE/CR1#CR1-2_LMi	2	112	56	56
LTR/Gypsy#Gypsy5-I_Dya	2	149	74.5	74.5
LTR/Gypsy#Gypsy-2_DPer-I	1	34	34	34
LTR/Gypsy#Gypsy-7_AC-I	1	61	61	61
DNA/RC#Helitron-N52_CGi	2	136	68	68
LINE/I-Jockey#DOC5_DM	1	119	119	119
DNA/TcMar-Tc1#Mariner-87_HSal	3	553	184.33	187
LTR/Gypsy#Gypsy-50_DWil-I	3	193	64.33	68
DNA/TcMar-Tc1#Mariner-83_HSal	6	1681	280.17	146.5
LINE/L2#Crack-25_AAe	2	90	45	45
LTR/Gypsy#Gypsy-11_Hmel_I	2	141	70.5	70.5
LTR/Gypsy#Gypsy-1_NG-I	1	59	59	59
LINE/CR1#CR1-5_DT	1	54	54	54
DNA/TcMar-Tc1#rnd-1_family-265	369	147043	398.49	240
PLE/Penelope#Penelope2_Av	15	8173	544.87	394
LTR/Gypsy#Gypsy-82_LMi-I	1	36	36	36
DNA#NPALTA1_CE	1	39	39	39
LTR/Gypsy#Gypsy-6_AEc-LTR	6	589	98.17	99
DNA/Sola-1#Sola1-10_AP	1	54	54	54
LINE/R1#Waldo-2_AAe	1	41	41	41
DNA#DNA-8N1_HSal	12	651	54.25	53
DNA/TcMar-Tc1#Mariner-45_LMi	2	622	311	311
DNA/hAT-Tip100#hAT-4_CGi	3	226	75.33	66
DNA/RC#Heli3_Av	106	103852	979.74	186
DNA#DNA4-25_CGi	2	101	50.5	50.5
LTR/Gypsy#Gypsy-15_PBa-I	1	38	38	38
LINE/CR1#CR1-1_BM	1	55	55	55
LTR/Gypsy#Gypsy-20_DBp-I	2	115	57.5	57.5
LTR/Gypsy#Gypsy-94_CQ-I	3	156	52	55
LTR/Pao#ROOA_I	2	123	61.5	61.5
LINE/L1-Tx1#Tx1-8_CQ	2	158	79	79
LTR/Gypsy#Gypsy11_I	1	67	67	67
DNA/MULE-MuDR#MULE1_Av	19	3538	186.21	109
DNA/TcMar-Fot1#Mariner-24_CGi	7	384	54.86	60
LTR/Gypsy#Gypsy-18-I_NVi	3	163	54.33	46
LTR/Gypsy#Gypsy-11_DFi-I	2	132	66	66
DNA/hAT-Tip100#hAT-6_HRo	18	936	52	48.5
DNA/Dada#Dada-U6_DPu	2	119	59.5	59.5
LTR/Copia#Copia-12_DPu-I	1	55	55	55
DNA/Academ-1#Academ-1_Lgigantea	1	40	40	40
LINE/R1-LOA#LOA_Ele4	1	52	52	52
LINE/Soliton#Soliton9a_Av	27	15414	570.89	459
LTR/Copia#Copia-23_CQ-I	1	51	51	51
LINE/L2#Kiri-4_DTa	1	35	35	35
DNA/TcMar-Tc1#Mariner-14_CGi	1	33	33	33
LTR/Pao#BEL-4_DAn-I	1	68	68	68
DNA/TcMar-Mariner#Mariner-16_LHu	1	56	56	56
LINE/I-Jockey#TART_B1	3	180	60	57
LTR/Pao#BEL-107_AA-I	3	149	49.67	43
DNA/RC#Helitron-6_DRh	3	131	43.67	40
LINE/CR1#CR1-57_AAe	1	40	40	40
DNA/RC#Helitron-2_LG	1	65	65	65
LTR/Gypsy#rnd-6_family-18025	36	6955	193.19	98.5
LTR/Pao#BEL-67_AA-I	1	50	50	50
LINE/I#I_Ele2	1	56	56	56
DNA/RC#rnd-6_family-776	91	81517	895.79	320
PLE/Penelope-Athena#AthJ-W	86	22154	257.6	84.5
DNA/TcMar-Tc1#Mariner-23_CGi	1	91	91	91
LINE/L2#Kiri-1_AAe	2	103	51.5	51.5
DNA/Maverick#Polinton-2_CB	8	569	71.13	73
LINE/R1#R1_DYa	3	224	74.67	62
LTR/Gypsy#Gypsy-194_AA-I	1	75	75	75
DNA/PIF-Spy#ISL2EU-1_HSal	5	546	109.2	128
LTR/Gypsy#Gypsy4-I_AG	1	42	42	42
LINE/R1#SART-1_PXu	1	68	68	68
DNA/RC#HelitronY4_CE	2	258	129	129
LTR/Copia#Copia-2_LMi-I	1	44	44	44
DNA/TcMar-Tc1#Mariner-N37_HSal	1	64	64	64
LINE/R1#TRAS-6_TUr	2	116	58	58
LTR/Gypsy#Gypsy-39_CGi-I	1	52	52	52
LINE/I-Jockey#Jockey-5_CQ	1	21	21	21
LTR/Pao#BEL3_DM-I	3	163	54.33	58
LTR/Gypsy#Gypsy-1_DPer-I	1	54	54	54
DNA/TcMar-Mariner#Mariner-33_AEc	1	67	67	67
LTR/Gypsy#Gypsy-57_CGi-I	1	68	68	68
LTR/Gypsy#Gypsy-108_AA-I	1	48	48	48
DNA/TcMar-Mariner#Mariner18_CB	2	1084	542	542
LTR/Pao#BEL-279_AA-I	2	123	61.5	61.5
LTR/Gypsy#GYPSY4-I_CB	1	69	69	69
LINE/CR1#CR1_Ele18	1	71	71	71
DNA/P#P8_Av	43	9331	217	158
LTR/Pao#BEL-7_DPer-I	1	119	119	119
LTR/Pao#BEL-9_DEl-I	2	104	52	52
LINE/L1#L1-67_LSal	2	136	68	68
DNA/PiggyBac-Looper#Looper_Av	18	15612	867.33	922
LINE/RTE-X#RTEX-1_CGi	1	59	59	59
LTR/Gypsy#Gypsy-4_LH-I	1	54	54	54
DNA/PiggyBac#piggyBac-28_LMi	3	133	44.33	35
LTR/Copia#Copia-7_CFl-I	1	81	81	81
DNA#nMar-17_Hmel	1	66	66	66
LINE/CR1#CR1-122_AAe	3	218	72.67	77
PLE/Penelope#Penelope-5_LVa	1	70	70	70
DNA#DNA4-12_CGi	1	78	78	78
LINE/L2#Daphne-4_HRo	4	231	57.75	62
LTR/Gypsy#Gypsy-31-I_NVi	2	148	74	74
DNA/TcMar-Mariner#Mariner-42_HSal	1	407	407	407
LINE/CR1#CR1-4_LMi	1	71	71	71
PLE/Penelope-Athena#AthJ-N-W1	771	467444	606.28	265
LINE/I-Jockey#Vingi-5_LMi	1	58	58	58
LTR/Pao#BEL12-I_AG	1	43	43	43
LTR/Copia#Copia-25_DPu-I	1	41	41	41
LINE/I-Jockey#Jockey-5_DVi	5	314	62.8	58
LTR/Unknown#ltr-1_family-20	2	361	180.5	180.5
LINE/CR1#CR1-113_AAe	1	74	74	74
LTR/Pao#BEL-94_CQ-I	1	45	45	45
LINE/CR1#CR1-55_AAe	1	50	50	50
LINE/L1#L1-39_AAe	1	66	66	66
LINE/CR1-Zenon#Zenon-2_Hmel	2	100	50	50
PLE/Penelope#Penelope-62_LMi	1	63	63	63
LINE/I-Jockey#Jockey-3_CQ	1	85	85	85
LINE/R1#R1E_NGi	1	71	71	71
DNA/TcMar-m44#rnd-6_family-7282	69	27861	403.78	287
LINE/RTE-BovB#RTE-42_LMi	1	1026	1026	1026
LTR/Pao#BEL-5_DPu-I	1	37	37	37
LINE/I-Jockey#Jockey-1_DEu	1	38	38	38
DNA/TcMar-Tc1#Mariner-19_HSal	4	235	58.75	64
LINE/I-Jockey#Outcast_Ele14	1	75	75	75
DNA/PIF-Harbinger#Harbinger-6N1B_CGi	2	127	63.5	63.5
LTR/Gypsy#Gypsy-91_CQ-I	1	58	58	58
DNA/hAT-Tip100#rnd-6_family-6480	75	12608	168.11	74
LTR/Gypsy#Gypsy-30-I_NVi	1	36	36	36
DNA/TcMar-Mariner#Mariner-5_HSal	6	1335	222.5	143
DNA/CMC-Transib#Transib-5_DRh	1	53	53	53
LTR/Gypsy#Gypsy-254_AA-I	1	69	69	69
LTR/Pao#BEL-181_AA-I	1	40	40	40
DNA/TcMar-Tc1#Mariner-4_DK	1	74	74	74
LINE/L2#Daphne-2_HMM	1	61	61	61
DNA/CMC-Transib#Transib1_Dwil	1	46	46	46
DNA/TcMar-Mariner#Mariner-1_LHu	6	808	134.67	138
LTR/Gypsy#Gypsy-20_DEl-I	1	41	41	41
LINE/L2#L2-8_AAe	1	78	78	78
DNA/TcMar-Mariner#Mariner-2_RPr	1	106	106	106
LINE/L1-Tx1#Tx1-1_AAe	1	48	48	48
DNA/PiggyBac#piggyBac-2_HRo	8	487	60.88	59.5
DNA#nMar-4_Hmel	1	89	89	89
LINE/CR1#CR1-85_AAe	1	65	65	65
LTR/Copia#Copia-138_AA-LTR	1	38	38	38
LINE/L1-Tx1#Tx1-5_CQ	1	138	138	138
LINE/L2#Daphne-31_HRo	2	108	54	54
DNA/TcMar-Tc4#rnd-6_family-5490	288	52776	183.25	125.5
DNA/TcMar-Mariner#Mariner1_DYa	1	51	51	51
LTR/Copia#Copia-6_CQ-LTR	1	37	37	37
LINE/R2-NeSL#NeSL-4_CRem	1	42	42	42
DNA/PIF-ISL2EU#ISL2EU2_Av	35	16428	469.37	200
LTR/Gypsy#Gypsy14-I_AG	1	66	66	66
LTR/Copia#Copia-37_CQ-I	1	72	72	72
LTR/Pao#BEL-4_DTa-I	1	31	31	31
LTR/Gypsy#Gypsy-8_CFl-I	1	37	37	37
LTR/Pao#BEL-10_LH-I	2	135	67.5	67.5
LTR/Gypsy#Gypsy-3_AEc-I	1	51	51	51
LTR/Gypsy#Gypsy-133_AA-I	2	136	68	68
LTR/Gypsy#Gypsy2-LTR_DV	1	45	45	45
PLE/Penelope#Penelope-120_LMi	1	57	57	57
DNA#DNA-TA-4_CQ	1	37	37	37
DNA/TcMar-Mariner#rnd-1_family-251	65	13197	203.03	168
LTR/Gypsy#Gypsy-76_AA-I	1	38	38	38
DNA/MULE-MuDR#rnd-5_family-528	254	90046	354.51	160.5
DNA/CMC-Transib#Transib-N1_AAe	1	95	95	95
LTR/Gypsy#Gypsy-63_AA-I	1	37	37	37
LINE/I-Jockey#Vingi-1_LVa	1	86	86	86
LTR/Gypsy#Gypsy-7_DEl-I	2	82	41	41
LTR/Gypsy#Gypsy-8_DAn-I	1	82	82	82
DNA/Zator#Zator-3N5_CGi	1	96	96	96
LINE/L2#L2B-4_CQ	1	55	55	55
LINE/RTE-RTE#RTE-16_Hmel	1	38	38	38
DNA/Merlin#Merlin-N1_AEc	1	52	52	52
DNA/Crypton-V#CryptonV-11_CFl	1	48	48	48
LTR/Pao#BEL-80_AA-I	1	39	39	39
DNA/Sola-1#Sola1-2_AC	8	438	54.75	54
DNA/hAT-Charlie#SPIN-1_LSal	1	56	56	56
LTR/Pao#BEL-6_CQ-I	1	67	67	67
DNA/hAT-Blackjack#rnd-5_family-5720	97	47955	494.38	304
DNA/TcMar-Mariner#Mariner-26_HSal	2	101	50.5	50.5
DNA/Academ-1#Academ-2N1_LMi	1	30	30	30
LTR/Gypsy#Gypsy-27_SI-I	1	62	62	62
LTR/Gypsy#Gypsy-37_DEl-I	1	102	102	102
LTR/Gypsy#Gypsy7-I_Dmoj	2	120	60	60
LTR/Gypsy#Gypsy-12_Hm	1	35	35	35
DNA/TcMar-Sagan#rnd-5_family-3686	181	139528	770.87	377
LINE/CR1#CR1_Ele12	2	112	56	56
LINE/CR1#CR1-83_AAe	1	81	81	81
LTR/Pao#BEL-7_CT-I	1	61	61	61
LTR#LTR1_CE	1	39	39	39
LTR/Gypsy#Gypsy_I	1	56	56	56
LINE/L1#L1-11_LSal	1	111	111	111
LINE/CR1#CR1-43_AAe	1	63	63	63
DNA/TcMar-Tc1#Tc14_Av	9	2947	327.44	271
DNA/PiggyBac#piggyBac2_Av	392	46063	117.51	102
LINE/RTE-X#RTEX-6_CGi	1	59	59	59
DNA/RC#Helitron-N51_CGi	1	46	46	46
DNA/MULE-MuDR#rnd-5_family-1433	117	23490	200.77	143
DNA/Merlin#MERLIN7_CB	1	44	44	44
DNA/Ginger#Ginger2e_Av	73	8577	117.49	60
DNA/TcMar-Mariner#Mariner-2_MMa	1	132	132	132
LINE/R2-R9#R9a_Av	2	4325	2162.5	2162.5
PLE/Penelope#Penelope5a_Av	28	23213	829.04	622.5
DNA/hAT-hobo#HOBO	2	287	143.5	143.5
LTR/Gypsy#Gypsy-12_LG-I	2	143	71.5	71.5
LINE/I-Jockey#Jockey-5_DAn	1	51	51	51
DNA/MULE-MuDR#DNA9-2_AAe	97	11930	122.99	117
DNA/PIF-ISL2EU#ISL2EU1_Av	159	51237	322.25	219
DNA/TcMar-Pogo#rnd-6_family-7398	51	21505	421.67	221
DNA/RC#Helitron-N48_CGi	1	55	55	55
DNA/TcMar-Tc1#Mariner-35_LSal	1	44	44	44
LTR/Pao#BEL1-I_AP	2	103	51.5	51.5
LINE/RTE-RTE#RTE-15_Hmel	1	77	77	77
DNA/RC#Helitron-N20B_LMi	3	963	321	285
LINE/R1#R1-3_AP	1	46	46	46
DNA/RC#Helitron-N1_HSal	6	469	78.17	66
LINE/RTE-BovB#RTE-11_PPo	1	122	122	122
DNA/hAT-hATm#hAT-9_LSal	1	39	39	39
DNA/TcMar-Tc1#Mariner-69_HSal	3	705	235	199
LINE/R1-LOA#LOA_Ele3B_AAe	1	42	42	42
LINE/R1#R1-2_DYa	1	55	55	55
LTR/Gypsy#Gypsy-5_DEl-I	2	106	53	53
LINE/I#I-1_DAn	1	37	37	37
LINE/I#Nimb-1_LVa	2	88	44	44
DNA#rnd-5_family-2716	178	114065	640.81	377.5
LINE/L2#Crack-2_CP	2	138	69	69
LINE/L2#L2B-4_AAe	2	156	78	78
LINE/R1#SARTTc1	4	300	75	76
LTR/Gypsy#Gypsy-114_AA-I	2	101	50.5	50.5
LTR/Gypsy#ltr-1_family-29	6	4555	759.17	206.5
LTR/Gypsy#Gypsy-244_AA-I	1	41	41	41
LINE/I-Jockey#rnd-4_family-757	315	364154	1156.04	599
DNA/hAT-Ac#rnd-4_family-1229	213	92250	433.1	441
LINE/I-Jockey#UVIR_DV	3	184	61.33	51
DNA/CMC-Chapaev-3#Chapaev3-2_AA	2	104	52	52
LINE/L2#Daphne-38_HRo	12	1030	85.83	64
LINE/Soliton#Soliton2_Av	179	157496	879.87	443
DNA/TcMar-Tc4#rnd-5_family-1337	35	20113	574.66	381
PLE/Penelope#Penelope-1_LSal	2	106	53	53
LINE/I-Jockey#Ag-Jock-13	2	131	65.5	65.5
LINE/RTE-RTE#RTE-1_MMa	2	1166	583	583
LINE/CR1#CR1_Ele9	24	3148	131.17	98
LTR/Gypsy#Gypsy-24_DWil-I	1	66	66	66
LTR/Copia#Copia4-NVi_I	1	39	39	39
DNA#DNA4-1_RPr	2	152	76	76
LINE/L2#L2-20_HRo	1	52	52	52
DNA/P#P-1_Aplcal	1	43	43	43
DNA/TcMar-Tc1#Mariner-N18_HSal	1	57	57	57
DNA/Kolobok-Hydra#rnd-6_family-2615	51	28092	550.82	90
LINE/RTE-BovB#RTE-47_LMi	2	96	48	48
LTR/Gypsy#Gypsy-44_LMi-I	1	81	81	81
LTR/Copia#Copia-7_DPu-I	4	321	80.25	86.5
LTR/Gypsy#Invader1_LTR	1	50	50	50
LINE/I-Jockey#Jockey-4_Hmel	3	138	46	43
DNA/TcMar-Mariner#Mariner-11_LHu	1	65	65	65
DNA/MULE-MuDR#PAL9A_CE	1	42	42	42
LTR/Gypsy#Gypsy-4_DBp-I	1	95	95	95
DNA/Sola-3#Sola3-1_CR	2	136	68	68
DNA/Crypton-V#CryptonV-10_CFl	1	51	51	51
LTR/Gypsy#Gypsy-198_AA-I	2	135	67.5	67.5
LTR/Gypsy#Gypsy-25_DAn-LTR	1	68	68	68
LINE/L2#L2B-3_PBa	1	35	35	35
LTR/Gypsy#Gypsy-13_LG-I	2	116	58	58
LINE/CR1#CR1_Ele15	1	87	87	87
DNA/TcMar-Tc1#rnd-6_family-4527	51	20888	409.57	304
DNA/RC#Helitron-N10_LMi	1	47	47	47
DNA/CMC-Transib#Transib-N2_LMi	1	62	62	62
DNA/TcMar-Tc1#Mariner-10_DEl	1	52	52	52
DNA/Kolobok-T2#Kolobok-1_Ppac	1	53	53	53
DNA/TcMar-Tc1#PrD37D	170	31146	183.21	118.5
LINE/L1#L1-53_LSal	2	111	55.5	55.5
LTR/Copia#Copia-103_AA-I	4	209	52.25	53
DNA/hAT-Tag1#hAT-31_LSal	1	44	44	44
DNA/Academ-1#Academ-3_LMi	2	112	56	56
DNA/RC#rnd-6_family-7221	47	15407	327.81	239
LTR/Gypsy#Gypsy-7_DTa-LTR	1	57	57	57
DNA/Merlin#Merlin-1_DT	1	73	73	73
DNA/TcMar-Tc1#rnd-6_family-4698	42	25963	618.17	632
PLE/Penelope#Penelope-29_LMi	1	63	63	63
LTR/Copia#Copia-3_LH-I	1	90	90	90
DNA/MULE-MuDR#rnd-6_family-3423	130	27182	209.09	119.5
DNA/TcMar-Tc1#Mariner-2_DT	1	89	89	89
LTR/Pao#BEL-239_AA-I	1	56	56	56
LINE/RTE#RTE4_Av	14	21140	1510	1626
LINE/CR1#CR1-68_AAe	2	95	47.5	47.5
LINE/CR1#CR1-9_DTa	1	51	51	51
LINE/CR1#CR1-2_DF	1	50	50	50
LINE/R2-Hero#HERO-8_HR	2	111	55.5	55.5
LTR/Copia#Copia-37_AA-LTR	1	59	59	59
DNA/P#P-2_Hrobusta	5	307	61.4	55
DNA/TcMar-Pogo#pogo3_Av	76	35944	472.95	129
DNA/RC#Helitron-N34_CGi	12	941	78.42	77.5
DNA/RC#Helitron-N1_LSal	2	75	37.5	37.5
DNA/hAT-Tip100#DNA8-24_AP	1	68	68	68
LINE/L2#Daphne-26B_LMi	2	125	62.5	62.5
DNA/RC#Helitron-N13_LMi	1	48	48	48
LINE/L2#Kiri-6_AAe	4	258	64.5	63
LTR/Gypsy#Gypsy-17_LSal-I	1	74	74	74
DNA/TcMar-Mariner#Mariner-15_LHu	1	49	49	49
DNA/TcMar-Tc1#Mariner-74_LMi	1	38	38	38
DNA/Maverick#Polinton-1_DEl	2	118	59	59
DNA/hAT-Ac#rnd-6_family-17015	29	7881	271.76	207
LTR/Pao#BEL-3_CGi-I	1	51	51	51
LINE/I-Jockey#Jockey-1_LVa	1	54	54	54
DNA/hAT-hATm#hATm-1_AA	1	56	56	56
LTR/Pao#BEL-4_DBi-LTR	1	26	26	26
LTR/Gypsy#Gypsy-17_DEl-I	1	52	52	52
LINE/L1#L1-49_LSal	1	60	60	60
DNA/PiggyBac#rnd-5_family-210	61	26420	433.11	274
LTR/Gypsy#TABOR_DA-I	3	163	54.33	46
LTR/Gypsy#Gypsy-71_CQ-I	1	43	43	43
DNA/TcMar-Tc1#rnd-5_family-2230	169	52152	308.59	161
LTR/Gypsy#Gypsy-37_CQ-I	7	482	68.86	58
DNA/RC#Helitron-2N1_RPr	3	214	71.33	72
DNA/Maverick#Polinton-3_NVi	4	222	55.5	53
LTR/Gypsy#Gypsy-37_DAn-I	1	43	43	43
DNA/TcMar-Tc1#Mariner-18_HSal	11	1637	148.82	69
LTR/Gypsy#Gypsy-62_CGi-LTR	1	63	63	63
LTR/Gypsy#Gypsy-22_DBp-I	1	53	53	53
DNA/Sola-2#Sola2-N1_CQ	1	84	84	84
PLE/Penelope#Penelope-51_LMi	5	306	61.2	63
LINE/I-Jockey#TART_DV	207	37727	182.26	177
LINE/RTE-X#RTEX-17_CGi	1	44	44	44
LINE/I-Jockey#Jockey-1_DEl	1	88	88	88
LINE/I-Jockey#Vingi-17_LMi	2	87	43.5	43.5
DNA/TcMar-Pogo#rnd-6_family-15679	142	51281	361.13	108
LTR/Gypsy#Gypsy16-I_Dpse	1	33	33	33
LTR/Gypsy#Gypsy-58_LMi-I	1	42	42	42
LINE/L2#Daphne-20_HRo	1	83	83	83
LINE/RTE-BovB#rnd-5_family-6807	31	10638	343.16	279
DNA/PIF-Spy#ISL2EU-N6_CGi	1	99	99	99
DNA/PiggyBac#piggyBac5_Av	14	7594	542.43	296.5
LINE/CR1#CR1-18_CQ	1	34	34	34
DNA#DNAX-1_TCa	1	77	77	77
LTR/Pao#BEL-1_DPer-I	1	91	91	91
DNA/RC#Helitron1_Dmoj	3	218	72.67	60
DNA/hAT-hATm#hAT-8_AP	2	128	64	64
LINE/L1#L1-9_LSal	1	31	31	31
DNA/RC#rnd-6_family-4313	171	25802	150.89	120
DNA/TcMar-Tc1#PARISa_DMo	1	40	40	40
LINE/I-Jockey#rnd-6_family-10800	82	70299	857.3	477.5
LINE/I#I-2_BM	5	233	46.6	46
LTR/Unknown#ltr-1_family-25	24	3346	139.42	150
LINE/RTE-BovB#RTE_Ele3	1	64	64	64
LTR/Juno-Vesta#Vesta5_Av	51	58017	1137.59	545
LTR/Gypsy#Gypsy-28_DAn-LTR	2	134	67	67
LTR/Gypsy#Gypsy-23_AA-I	2	162	81	81
DNA#TTAA20B_AP	1	61	61	61
LTR/Gypsy#Gypsy-23_CQ-I	2	98	49	49
DNA/hAT-hobo#Homo1	2	122	61	61
LTR/Gypsy#Gypsy-6_LMi-I	1	38	38	38
LTR/Gypsy#Gypsy-77_LMi-I	1	50	50	50
DNA#DNA3-1_DF	1	55	55	55
LTR/Gypsy#Gypsy-270_AA-I	5	244	48.8	49
LTR/Pao#BEL-173_AA-I	1	44	44	44
LTR/Gypsy#Gypsy-22_CT-I	3	131	43.67	45
DNA/PIF-Spy#ISL2EU-13_CGi	6	861	143.5	63.5
DNA/TcMar-Mariner#Mariner-1B_HSal	1	323	323	323
LTR/Pao#BEL-15_DP-I	2	101	50.5	50.5
DNA/P#P4_AG	3	194	64.67	61
DNA/Kolobok-E#Kolobok-1_AA	2	123	61.5	61.5
PLE/Penelope#Penelope_Ele2	1	73	73	73
LTR/Gypsy#Gypsy-19_DEl-LTR	1	38	38	38
DNA/hAT-hAT19#hAT-4_LMi	1	54	54	54
LTR/Gypsy#Gypsy-15_CGi-LTR	1	51	51	51
LINE/CR1#CR1-106_AAe	2	95	47.5	47.5
DNA/TcMar-Tc1#Mariner-50_LMi	2	249	124.5	124.5
DNA/PiggyBac#piggyBac-2_LMi	1	57	57	57
LTR/Copia#Copia-4_LMi-LTR	1	36	36	36
DNA/CMC-Chapaev#DNA5-1_AAe	2	90	45	45
DNA/RC#rnd-6_family-1025	92	25181	273.71	188
DNA/hAT-Ac#hAT-5_DRh	3	212	70.67	75
LTR/Gypsy#Gypsy-220_AA-I	2	118	59	59
DNA/RC#Helitron-N18_CGi	2	115	57.5	57.5
LTR/Gypsy#Gypsy-43_LSal-I	4	248	62	64
DNA/TcMar-Mariner#rnd-5_family-3751	77	57627	748.4	788
DNA#DNA2-3_TCa	1	47	47	47
DNA#DNA6-1_CQ	3	986	328.67	107
DNA/Sola-2#Sola2-4_AAe	1	55	55	55
LINE/CR1-Zenon#CR1-3_CGi	1	57	57	57
DNA/TcMar-m44#Mariner-40_LMi	6	247	41.17	40
LTR/Gypsy#Gypsy-34_DPu-I	2	2857	1428.5	1428.5
LINE/CR1#CR1-78_AAe	2	121	60.5	60.5
DNA#DNA8-16B_LMi	2	158	79	79
DNA/Zator#Zator-2_Hrobusta	2	198	99	99
LTR/Pao#BEL-13_DEl-I	1	39	39	39
DNA/MULE-MuDR#rnd-1_family-575	180	28601	158.89	164
LINE/I#I-45_AAe	1	35	35	35
DNA/RC#Helitron-N11B_LMi	1	55	55	55
LINE/L2#Daphne-7_HRo	3	143	47.67	46
DNA/Crypton-V#CryptonV-2_CFl	1	101	101	101
DNA/RC#rnd-5_family-1312	136	19182	141.04	117
DNA/hAT#HAT15_CB	7	759	108.43	119
DNA/CMC-Transib#Transib-1_CQ	1	52	52	52
LTR/Gypsy#Gypsy-3_DPer-I	1	67	67	67
LINE/L2#Kiri-16_AAe	1	52	52	52
DNA/MULE-NOF#MuDR-1_DEl	1	60	60	60
LTR/Pao#BEL-81_CQ-I	1	44	44	44
LTR/Juno-Vesta#Vesta6b_Av	40	35215	880.38	583
PLE/Penelope#Penelope-6_HRo	17	1267	74.53	75
LTR/Gypsy#Gypsy-40_CGi-I	1	43	43	43
LINE/L2#L2-8_NVi	85	4780	56.24	54
DNA#DNA-15_AAe	5	353	70.6	71
LTR/Gypsy#Gypsy-26_DAn-I	1	78	78	78
LINE/I#I-7D_AAe	2	94	47	47
DNA/P#P-7_LSal	1	67	67	67
DNA/Kolobok#Kolobok-11_CGi	1	58	58	58
LINE/CR1#CR1-112_AAe	1	67	67	67
LTR/Gypsy#Gypsy-9_ACe-LTR	4	299	74.75	77.5
DNA/TcMar-Tc1#Mariner-31_SIn	2	127	63.5	63.5
LINE/R2-NeSL#Utopia-1_TSP	2	130	65	65
LTR/Gypsy#Gypsy9-I_Dya	1	46	46	46
LTR/Gypsy#Gypsy-44_CQ-I	2	125	62.5	62.5
LTR/Pao#BEL-4_DVir-I	2	118	59	59
LINE/I#I-69_AAe	1	48	48	48
DNA/MULE-NOF#MuDR-1_DK	4	162	40.5	36
DNA/TcMar-Mariner#Mariner-4_MMa	1	42	42	42
LINE/Soliton#Soliton1_Av	63	60632	962.41	579
PLE/Penelope#Penelope-57_LMi	2	157	78.5	78.5
LINE/RTE-BovB#RTE-2_DAn	1	42	42	42
DNA/hAT-Charlie#hAT-9_LMi	1	65	65	65
DNA/Zator#Zator-N1_CGi	1	70	70	70
LINE/R1#WaldoFs1	2	113	56.5	56.5
LTR/Copia#Copia-6_AG-I	1	34	34	34
LTR/Gypsy#Gypsy-187_AA-I	2	110	55	55
LTR/Pao#BEL-266_AA-LTR	2	146	73	73
PLE/Penelope#Penelope-24_LMi	1	91	91	91
LTR/Gypsy#Gypsy-173_AA-I	1	53	53	53
DNA/TcMar-Mariner#Avmar6_Av	225	89606	398.25	226
LINE/CR1#CR1_Ele14	1	83	83	83
DNA/Sola-1#Sola1-4_CGi	1	40	40	40
LTR/Gypsy#Gypsy-12_LH-I	1	38	38	38
LTR/Pao#BEL-4_DBi-I	1	40	40	40
LINE/CR1#LINE2D_CE	1	34	34	34
DNA/TcMar-Tc1#Mariner-27_RPr	3	977	325.67	240
LINE/I-Jockey#Jockey_Ele2	6	443	73.83	69.5
LTR/Gypsy#Gypsy-167_AA-I	1	73	73	73
LTR/DIRS#DIRS_Nvi	4	271	67.75	71
DNA/TcMar-Tigger#Tigger2_Av	174	43820	251.84	101.5
LTR/TelKA#TelKA1a_Av	51	36743	720.45	77
LTR/Gypsy#Gypsy-59_CQ-I	1	108	108	108
LINE/I#I-5B_AAe	1	55	55	55
LINE/L2#Kiri-3_DK	1	38	38	38
LTR/Pao#BEL-147_AA-LTR	1	47	47	47
LTR/Juno-Vesta#Vesta4a_Av	19	23460	1234.74	762
PLE/Penelope#Penelope-2_LVa	1	102	102	102
DNA/Kolobok-Hydra#rnd-6_family-11406	115	60802	528.71	232
DNA/PIF-Spy#ISL2EU-5_CFl	4	274	68.5	52
PLE/Penelope#Penelope4_Av	12	1241	103.42	93
DNA/hAT-hATm#hAT-4_AP	1	71	71	71
DNA/hAT#hAT-N10_AP	1	56	56	56
DNA/TcMar-Tc1#Mariner-28_AEc	3	747	249	222
DNA/TcMar-Mariner#Mariner-29_SIn	1	43	43	43
[truncated: 1,814 more rows]
