# Supplementary material for: Evolutionary dynamics of transposable elements in bdelloid rotifers
Source: eLife. 2021 Feb 5;10:e63194. doi: 10.7554/eLife.63194 (PMC7943196; doi:10.7554/eLife.63194)
Supplement: Figure 6—source data 1. [file elife-63194-fig6-data1.zip › Figure 6--source data 1. TE lengths data/As_ASTE805.out.one_code.bed.len.element.tab]

TE	COUNT	SUM	MEAN	MEDIAN
LINE/RTE-RTE#RTE-1	2	655	327.5	327.5
DNA/RC#Helitron-N8C_LMi	1	34	34	34
LTR/Gypsy#Gypsy-6_AC-I	1	67	67	67
DNA/TcMar-Tc1#Mariner-59N1_HSal	2	167	83.5	83.5
DNA/PiggyBac#piggyBac-28_LMi	3	116	38.67	36
DNA/CMC-Chapaev-3#Chapaev3-1_HR	8	421	52.63	50.5
DNA#DNA3-2_DTa	1	58	58	58
LTR/DIRS#DIRS-1_CB	1	41	41	41
DNA/Zator#rnd-5_family-2779	131	29778	227.31	184
SINE/tRNA#Metulj-2_Hmel	1	36	36	36
LTR/Gypsy#Gypsy-13_CFl-I	10	681	68.1	62.5
DNA#DNA4-6_CGi	10	703	70.3	65
LTR/Gypsy#Gypsy-600_AA-I	1	290	290	290
DNA/TcMar-Tc1#Mariner-N1_HSal	1	36	36	36
DNA#DNA-5_LMi	1	62	62	62
DNA/Zator#Zator1_Av	27	23086	855.04	146
LTR/Pao#BEL-15_CQ-I	1	147	147	147
LTR/Copia#Copia-3_SI-I	1	300	300	300
PLE/Penelope#Penelope-5_LVa	1	55	55	55
DNA/hAT-Charlie#hAT-11_HRo	46	2688	58.43	58
DNA/Merlin#Merlin1_Av	11	2491	226.45	124
DNA/PiggyBac#piggyBac1_AG	1	92	92	92
DNA/hAT-hATm#hAT-N11_LSal	1	41	41	41
LTR/Gypsy#Gypsy-275_AA-I	1	58	58	58
LTR/Copia#Copia-2_RP-I	1	624	624	624
LINE/L2#Crack-14_AAe	2	161	80.5	80.5
LTR/Unknown#ltr-1_family-2	23	17186	747.22	500
DNA/PiggyBac#POKEY_DP	1	61	61	61
LTR/Pao#BEL-194_AA-I	1	118	118	118
DNA/hAT-Charlie#hAT-N11_LMi	1	43	43	43
LTR/Gypsy#Gypsy-211_AA-I	1	85	85	85
LINE/L1#L1-2_LSal	1	45	45	45
LTR/Gypsy#Gypsy-238_AA-I	2	114	57	57
LTR/Gypsy#Gypsy-15_DTa-I	1	75	75	75
DNA/TcMar-Mariner#Mariner-12_PBa	1	60	60	60
LTR/Gypsy#Gypsy-3_DKi-I	1	34	34	34
DNA/TcMar-Pogo#Mariner-10_CGi	2	262	131	131
DNA/TcMar-Mariner#Mariner-3_HSal	1	61	61	61
LINE/CR1#CR1-2_DEu	1	44	44	44
PLE/Penelope#Penelope-60_LMi	2	151	75.5	75.5
LTR/Pao#BEL-202_AA-I	1	43	43	43
DNA/RC#HelitronY1A_CE	9	1004	111.56	34
LTR/Gypsy#Gypsy-590_AA-I	1	40	40	40
DNA/RC#Helitron-1_DPe	1	36	36	36
LTR/Pao#BEL-234_AA-I	1	49	49	49
DNA/RC#Helitron-5_CGi	1	51	51	51
DNA/PIF-Spy#ISL2EU-3N1_CFl	5	428	85.6	84
DNA/PiggyBac#IFP2	1	75	75	75
DNA/hAT-Tip100#hAT-6_CGi	2	101	50.5	50.5
DNA#DNA-24B_CGi	1	60	60	60
LTR/Gypsy#Gypsy6-NVi_LTR	71	4598	64.76	64
LINE/CRE#CRE-1_HRo	6	372	62	59.5
LTR/Gypsy#Gypsy-5_BM-I	2	100	50	50
DNA/TcMar-Tc1#Mariner-56_LSal	1	51	51	51
DNA/hAT-Tip100#DNA8-106_AP	3	210	70	71
LINE/RTE-X#RTEX-1_LG	1	96	96	96
LTR/Gypsy#Gypsy16-LTR_AG	1	43	43	43
LTR/Juno-Vesta#Vesta3_Av	24	13068	544.5	165
LTR/Juno-Vesta#Vesta6a_Av	9	15710	1745.56	163
LTR/Pao#BEL-253_AA-I	1	39	39	39
DNA/PIF-ISL2EU#DNA0-6_CGi	1	54	54	54
LTR/Gypsy#Gypsy-198_AA-I	2	84	42	42
LTR/Pao#BEL-62_CQ-LTR	1	58	58	58
LTR/Gypsy#ltr-1_family-12	6	5818	969.67	69
DNA/TcMar-Mariner#Avmar9_Av	12	3447	287.25	287.5
DNA/PIF-Harbinger#Harbinger-5_CGi	13	868	66.77	67
DNA/MULE-NOF#MuDR-1_LHu	2	105	52.5	52.5
DNA/PiggyBac#piggyBac7_Av	10	1450	145	160.5
LTR/Gypsy#Gypsy-70_CGi-I	5	878	175.6	129
LINE/L1-Tx1#Ag-L1-5	1	56	56	56
DNA/Kolobok-Hydra#Kolobok-7_CGi	13	1017	78.23	84
LINE/I#I_Ele15	2	99	49.5	49.5
DNA/Sola-1#Sola1-1_CTe	1	62	62	62
LINE/L2#Kiri-17_HMM	10	702	70.2	61
LTR/Gypsy#Gypsy-2_DSim-I	4	409	102.25	102
DNA/RC#Helitron-N52_CGi	1	42	42	42
PLE/Penelope#Penelope-1_LMi	1	71	71	71
DNA/hAT#hAT4_Av	27	11152	413.04	288
DNA/P#P-15_LSal	2	82	41	41
LTR/Gypsy#Gypsy-49_CGi-LTR	1	65	65	65
LINE/L2#Daphne-30_HRo	1	154	154	154
LTR/DIRS#DIRS-2_LSal	1	50	50	50
LINE/CR1#CR1-2_LMi	1	62	62	62
LINE/RTE-X#RTEX-12_RPr	3	180	60	60
LINE/L2#Daphne-34_LMi	1	39	39	39
LTR/Pao#BEL-18_DEl-I	1	37	37	37
LINE/I-Jockey#HELENA	1	83	83	83
LTR/Gypsy#Gypsy-9_DMoj-I	1	198	198	198
LINE/L2#Crack-31_AAe	1	47	47	47
DNA/Sola-2#Sola2-4_LMi	3	180	60	56
DNA/PiggyBac#piggyBac-N3_LMi	8	373	46.63	43
LTR/Copia#Copia-15_SI-I	1	54	54	54
DNA/Kolobok#Kolobok-10_CGi	2	107	53.5	53.5
LINE/CR1#CR1-84_AAe	1	74	74	74
LTR/Pao#BEL-15_DAn-I	1	38	38	38
LINE/L2#L2B-4B_AAe	17	743	43.71	39
LTR/Copia#Copia-13_LH-LTR	1	54	54	54
DNA/Sola#Sola3a_Av	6	1275	212.5	170.5
LINE/R2-R9#R9_Av	3	3560	1186.67	131
LINE/I#I-12_AAe	2	76	38	38
LTR/Gypsy#Gypsy22-I_AG	1	92	92	92
LTR/Pao#BEL-6_DPe-I	1	84	84	84
LTR/Gypsy#Gypsy-41_CQ-I	1	61	61	61
LINE/I#I_Ele43B_AAe	1	49	49	49
LTR/Gypsy#Gypsy-25_CT-I	1	27	27	27
DNA/TcMar-Tc1#Mariner-N5_LSal	1	100	100	100
DNA/hAT#hAT3a_Av	12	5652	471	597.5
DNA/hAT-Tip100#hAT-6_HRo	31	1802	58.13	60
LTR/Gypsy#Gypsy3-I_Dya	1	46	46	46
DNA/MULE-NOF#Rehavkus-1_DA	1	103	103	103
DNA/P#P8_Av	9	2198	244.22	156
LINE/L1#L1-45_LSal	1	31	31	31
LINE/I-Jockey#Vingi-17_LMi	1	39	39	39
DNA/TcMar-Tc1#Mariner-21_SIn	1	84	84	84
LTR/Pao#BEL-88_AA-I	1	52	52	52
DNA/hAT#DNA8-2_CB	2	146	73	73
LINE/Rex-Babar#Rex1-1_HRo	2	175	87.5	87.5
DNA/hAT-hobo#hAT-2_DF	1	44	44	44
LINE/L2#L2-14_HRo	2	114	57	57
LTR/Pao#BEL-63_AA-I	1	58	58	58
LINE/L2#L2-41_HRo	1	42	42	42
LINE/L2#Daphne-35_HRo	4	282	70.5	73
DNA#TTAA26_AP	2	172	86	86
DNA/Ginger#Ginger2c_Av	72	10764	149.5	117
LTR/Copia#Copia-8_DWil-I	2	113	56.5	56.5
DNA/hAT-hATm#hAT-32_LSal	1	45	45	45
LTR/Gypsy#Gypsy-22_DPu-I	9	635	70.56	74
DNA/Maverick#Polinton-3_TC	15	1043	69.53	64
LINE/L2#Daphne-8_HRo	2	153	76.5	76.5
LTR/Gypsy#Gypsy-14_PBa-I	6	427	71.17	55.5
LINE/Soliton#Soliton6a_Av	20	11866	593.3	372
DNA/hAT#hAT20_Av	32	6594	206.06	107
LTR/Gypsy#Gypsy-175_AA-I	2	102	51	51
DNA/hAT-Tip100#hAT-8_HRo	4	427	106.75	96
LTR#LTR-12_LMi	1	46	46	46
PLE/Penelope#Penelope-3_HRo	1	47	47	47
LINE/L2#Daphne-5_CTe	1	46	46	46
LTR/Gypsy#Gypsy-51_LMi-I	1	46	46	46
LINE/L2#Kiri-13_AAe	1	95	95	95
DNA/CMC-EnSpm#CACTA4_Av	29	36266	1250.55	789
LTR/Pao#BEL-4_LH-I	1	60	60	60
LINE/L2#Crack-3_CQ	1	48	48	48
DNA/RC#Helitron-7_CGi	2	413	206.5	206.5
DNA/TcMar-Tc1#Tc6_Av	9	2396	266.22	97
LTR/Gypsy#Gypsy-3_CGi-I	1	105	105	105
DNA/MULE-MuDR#DNA9-2_AAe	42	4716	112.29	113
DNA/TcMar-Tc4#Mariner-38B_SIn	1	59	59	59
LTR/Gypsy#Gypsy-10_DWil-I	3	149	49.67	56
LTR/Pao#BEL-96_AA-I	1	49	49	49
DNA#DNA-67_LSal	1	63	63	63
LTR/Gypsy#Gypsy-276_AA-I	2	114	57	57
LTR/Gypsy#Gypsy-15_LMi-LTR	1	56	56	56
LTR/Gypsy#Gypsy-62_AA-I	2	146	73	73
LINE/L1-Tx1#Tx1-6_CQ	1	60	60	60
DNA/Crypton-A#Crypton-7_CGi	2	160	80	80
DNA/PiggyBac-Pokey#Pokey2_Av	8	3179	397.38	344
LTR/Gypsy#Gypsy-11_DPer-I	3	604	201.33	213
LTR/Gypsy#CER3-I_CE	1	51	51	51
LTR/Gypsy#rnd-5_family-1427	70	27162	388.03	353.5
DNA/RC#Helitron-N1_LHu	6	222	37	37
DNA/MULE-MuDR#MuDR5_Av	26	8334	320.54	122.5
DNA#DNA4-21_CGi	2	82	41	41
DNA/Zator#Zator-3_AAe	1	32	32	32
LTR/Gypsy#Gypsy-30_LMi-I	1	139	139	139
LTR/Copia#Copia-14_SI-I	1	645	645	645
DNA/TcMar-Mariner#Mariner-26_RPr	2	80	40	40
DNA/Academ-1#Academ-2_LMi	1	54	54	54
LTR/Gypsy#Gypsy-8_DMoj-I	3	889	296.33	242
PLE/Penelope#Penelope-19_LMi	2	1784	892	892
LINE/R1#R1-1_LMi	2	173	86.5	86.5
LTR/Gypsy#Gypsy-41_DEl-I	4	256	64	64
LINE/L2#Daphne-3_HRo	3	182	60.67	73
LTR/Copia#Copia-1_AC-I	1	73	73	73
LTR/Juno-Vesta#Vesta7_Av	10	1636	163.6	156
DNA/hAT-Ac#rnd-1_family-11	523	406591	777.42	975
DNA/TcMar-Tc1#Mariner-79_HSal	3	184	61.33	62
DNA/CMC-EnSpm#EnSpm-1_NVi	1	51	51	51
LTR/Pao#BEL-2_HMM-I	1	80	80	80
LINE/L1-Tx1#Tx1-12_LMi	1	37	37	37
DNA#DNA-1_AAe	1	65	65	65
DNA/hAT-hobo#hAT-5_DK	2	193	96.5	96.5
PLE/Penelope-Athena#AthQ	37	7604	205.51	119
LTR/Gypsy#TRANSPAC_I	2	86	43	43
LTR/Gypsy#Gypsy-3_DSim-I	2	163	81.5	81.5
LTR/Gypsy#Gypsy-14_DPu-I	2	136	68	68
DNA/Maverick#Polinton-4_RPr	2	109	54.5	54.5
LINE/RTE-RTE#RTE-19_Hmel	7	306	43.71	42
PLE/Penelope#Penelope-65_LMi	1	66	66	66
LTR/Pao#BEL-5_DFi-I	2	63	31.5	31.5
LINE/CR1#CR1-119_AAe	2	97	48.5	48.5
DNA/hAT#DNA8-3_CB	1	75	75	75
DNA/hAT-Tip100#hAT-6_RPr	1	111	111	111
DNA/hAT#hAT24_Av	13	3132	240.92	119
LTR/Pao#BEL-621_AA-I	1	68	68	68
LTR/Copia#rnd-5_family-2103	68	25286	371.85	359.5
PLE/Penelope#Penelope-31_LMi	1	97	97	97
LTR/Gypsy#Gypsy-22_DAn-I	1	47	47	47
LTR/Gypsy#Gypsy-2_DAn-I	1	77	77	77
LINE/RTE-BovB#BovB_ALi	3	5733	1911	1888
DNA#DNA8-12_CGi	2	153	76.5	76.5
DNA/hAT#hAT31_Av	5	5620	1124	106
DNA/P#P10_Av	23	4130	179.57	108
DNA/CMC-EnSpm#CACTA-3_AA	1	57	57	57
LTR/Gypsy#Gypsy-6_AA-I	1	65	65	65
LTR/Gypsy#Gypsy-56_AA-I	1	79	79	79
DNA/hAT#DNA8-37_AP	1	20	20	20
PLE/Penelope-Athena#AthW1-J-R	137	86619	632.26	84
DNA/PiggyBac#piggyBac-24_LMi	1	74	74	74
DNA/TcMar-Tc1#Mariner-91_HSal	2	203	101.5	101.5
LTR/Gypsy#Gypsy-14_LG-I	1	58	58	58
DNA#DNA8-12_CB	2	84	42	42
LTR/Copia#Copia-10_CQ-I	1	137	137	137
LINE/L2#L2-4_NVi	1	99	99	99
DNA/RC#Heli3_Av	68	42773	629.01	117
LTR/Gypsy#Gypsy-34_DPu-I	2	121	60.5	60.5
DNA/hAT#hAT29_Av	4	3836	959	783
LTR/Gypsy#Gypsy-75_CGi-I	1	39	39	39
DNA/PiggyBac#piggyBac-2_HRo	4	198	49.5	49
LTR/Gypsy#Gypsy-9_RP-LTR	1	54	54	54
LTR/Gypsy#Gypsy-18_LG-I	1	43	43	43
LTR/Gypsy#Gypsy4-I_Dpse	2	629	314.5	314.5
LINE/I#I-65_AAe	1	43	43	43
DNA/hAT-Ac#hAT-N1_DK	2	206	103	103
LTR/Copia#Copia-65_AA-I	44	3348	76.09	60.5
DNA/TcMar-Mariner#Avmar3_Av	8	950	118.75	109
DNA/TcMar-Tc1#Tc16_Av	7	2343	334.71	395
DNA/Sola-1#Sola-1_DK	1	98	98	98
LTR/Copia#Copia-7_LMi-I	1	42	42	42
LINE/L2#Kiri-35_AAe	6	263	43.83	45
DNA/TcMar-Tc1#Mariner39_CB	1	59	59	59
DNA/Ginger#Ginger1-1_AP	1	82	82	82
LTR/Copia#Copia-39_DPu-I	1	49	49	49
LINE/R1#R1-9_DWi	1	50	50	50
DNA/PIF-ISL2EU#ISL2EU3_Av	12	4047	337.25	233.5
LTR/Gypsy#Gypsy-21_PBa-LTR	1	33	33	33
DNA/Academ-1#Academ-2N1_LMi	2	109	54.5	54.5
DNA/P#P-10_LSal	1	35	35	35
LINE/CR1#CR1-4_LMi	1	60	60	60
DNA#DNA2-3_TCa	2	89	44.5	44.5
LINE/I-Jockey#Jockey-4_Hmel	1	65	65	65
DNA/RC#Helitron-N2e_CGi	1	41	41	41
LINE/L2#Crack-29_AAe	2	159	79.5	79.5
LTR/Pao#BEL-3_DBp-I	2	108	54	54
LTR/Pao#BEL-4_DPu-I	1	51	51	51
LTR/Pao#BEL-4_DTa-I	1	45	45	45
LTR/Gypsy#Gypsy-141_AA-I	1	48	48	48
DNA/hAT#hAT22_Av	10	8781	878.1	116.5
LTR/Gypsy#Gypsy-186_AA-I	1	42	42	42
LINE/I#I-1_RPr	1	45	45	45
DNA/CMC-Transib#Transib-3_DRh	1	38	38	38
LINE/L2#Kiri-6_AAe	8	523	65.38	62
LINE/L2#L2-24_HRo	1	79	79	79
LINE/L2#Daphne-25_HRo	1	40	40	40
LTR/Gypsy#Gypsy2-I_Dya	2	88	44	44
DNA/Crypton-V#CryptonV-11_CFl	1	92	92	92
LINE/RTE-BovB#RTE-4_LMi	1	37	37	37
DNA/RC#HELITRON10_CB	1	24	24	24
LTR/Gypsy#Gypsy-26-I_NVi	10	467	46.7	45.5
LTR/Gypsy#Gypsy68-I_AG	65	4014	61.75	61
LTR/Gypsy#Gypsy-135_AA-I	1	57	57	57
DNA/MULE-MuDR#rnd-1_family-299	95	12472	131.28	126
DNA/TcMar-m44#Mariner-21_CGi	1	64	64	64
DNA/hAT-Ac#DNA8-39_AP	1	46	46	46
DNA/P#P-28_LSal	1	54	54	54
LTR/Gypsy#Gypsy-204_AA-I	1	56	56	56
DNA/TcMar-Mariner#Avmar4_Av	43	6848	159.26	137
LTR/Gypsy#Gypsy-596_AA-I	1	43	43	43
LTR/Gypsy#Gypsy-60_CGi-I	1	204	204	204
LINE/CR1#CR1-18_HRo	28	5095	181.96	142
PLE/Penelope#Penelope-3_AAe	2	202	101	101
LINE/R2-Hero#HERO-5_HR	4	177	44.25	41
DNA#DNA3-2_LMi	1	56	56	56
LTR/Gypsy#Gypsy-14_DEu-I	1	75	75	75
LTR/Pao#BEL2_MH-LTR	1	36	36	36
LTR/Gypsy#Gypsy-72_CGi-I	2	90	45	45
LTR/Pao#BEL-2_LMi-I	1	50	50	50
LINE/RTE-BovB#RTE-6B_HRo	3	288	96	88
DNA/Maverick#Polinton-9_NVi	36	2646	73.5	79
DNA/Maverick#Polinton-1_CTe	2	88	44	44
LTR/Gypsy#Gypsy-39_CQ-I	1	203	203	203
DNA/hAT-Ac#hAT-N36_LMi	2	104	52	52
LINE/L1#L1-7_LSal	1	37	37	37
LTR/Gypsy#Gypsy1-I_DM	1	30	30	30
DNA/Kolobok-T2#Kolobok-3_AP	1	92	92	92
LINE/R1-LOA#Loa-1_DAn	1	37	37	37
DNA/CMC-Transib#Transib1_NVi	1	60	60	60
LTR/Gypsy#Gypsy-29_DAn-I	1	519	519	519
DNA/TcMar-Tc1#Tc14_Av	5	1287	257.4	193
DNA/hAT-hATm#hAT-N42_LSal	1	61	61	61
DNA/TcMar-Tc1#Mariner-N24_LSal	1	84	84	84
LINE/L1#L1-44_LSal	1	71	71	71
LTR/Pao#BEL2-I_AG	1	34	34	34
LTR/Gypsy#Gypsy20-I_AG	1	48	48	48
DNA/RC#HELITRON5_CB	1	51	51	51
LTR/Unknown#ltr-1_family-5	7	582	83.14	88
DNA/TcMar-Mariner#Mariner-40_HSal	1	39	39	39
DNA/TcMar-Tc1#Mariner38B_CB	1	92	92	92
LINE/I#Nimb-32_LMi	1	44	44	44
LTR/Gypsy#Gypsy-10_ACe-LTR	3	224	74.67	64
LTR/Gypsy#Gypsy-30_DAn-I	2	113	56.5	56.5
LINE/CR1#CR1-15_CTe	2	100	50	50
DNA#DNA-2_PPac	1	78	78	78
LTR/Gypsy#Gypsy-7_LMi-I	2	110	55	55
DNA/hAT#hAT21_Av	6	5476	912.67	414.5
LTR/Gypsy#Gypsy-13_AA-I	1	31	31	31
LINE/I-Jockey#Jockey-2_DEu	1	85	85	85
LTR/Pao#BEL-6_DTa-I	2	75	37.5	37.5
LTR/Pao#BEL-13_AA-I	1	55	55	55
LINE/I#I-10_LMi	2	138	69	69
LTR/Gypsy#Gypsy-13_DVir-I	1	67	67	67
DNA/hAT-Charlie#AeBuster3	1	109	109	109
LTR/Gypsy#Gypsy6-I_Dya	1	56	56	56
DNA/TcMar-Tc4#Mariner-34_SIn	1	50	50	50
LINE/I-Jockey#Ag-Outcast-6	1	72	72	72
LTR/Gypsy#Gypsy-3_LH-I	2	101	50.5	50.5
DNA/Kolobok-Hydra#Kolobok-1_LMi	1	69	69	69
LTR/Gypsy#Gypsy-13_CQ-I	2	111	55.5	55.5
LINE/L1-Tx1#Tx1-10_CGi	3	177	59	63
DNA/MULE-MuDR#MuDR-1B_LSal	1	70	70	70
LINE/R2#R2_DSe	1	54	54	54
LINE/R1#TRAS-7_TUr	3	233	77.67	71
DNA/hAT-Tip100#hAT-17_HRo	7	649	92.71	61
LINE/L1-Tx1#Tx1-14_LMi	1	41	41	41
DNA/CMC-EnSpm#CACTA2_Av	33	16781	508.52	322
LINE/L2#Crack-28_AAe	2	98	49	49
DNA#Tetris_Dvir	1	57	57	57
LTR/Gypsy#Gypsy4-NVi_I	2	88	44	44
LTR/Gypsy#Gypsy-14_AA-I	1	31	31	31
LINE/Soliton#Soliton6b_Av	26	16175	622.12	369
LTR/Pao#BEL-605_AA-LTR	1	89	89	89
DNA/CMC-Chapaev-3#EnSpm-3_LSal	2	72	36	36
LTR/Pao#BEL-33_AA-I	1	26	26	26
DNA/TcMar-Mariner#Avmar8_Av	13	2966	228.15	197
LINE/R1-LOA#LOA-9_AAe	1	68	68	68
DNA/hAT-Tip100#DNA8-16_AP	4	180	45	45
DNA/P#P-17N1_LSal	1	69	69	69
LINE/L1#L1-8_LSal	1	54	54	54
LTR/Gypsy#Gypsy-20_DEl-I	1	68	68	68
LTR/Gypsy#Gypsy-62_CQ-I	1	71	71	71
LINE/RTE-X#RTEY-2_CTe	1	130	130	130
LTR/Copia#Copia1-NVi_I	1	64	64	64
LINE/L2#Daphne-15_CTe	1	112	112	112
DNA/Maverick#Polinton-1_CGi	1	42	42	42
LTR/Pao#BEL-175_AA-I	1	45	45	45
DNA/TcMar-Mariner#Mariner-37_SIn	1	61	61	61
LTR/Gypsy#Gypsy-33_CT-I	2	79	39.5	39.5
LTR/Gypsy#Gypsy-79_AA-I	1	174	174	174
DNA/Maverick#Polinton-2_CB	2	134	67	67
DNA/PIF-ISL2EU#ISL2EU-7_CGi	2	170	85	85
DNA/TcMar-Mariner#Mariner-N11_ACe	1	57	57	57
LTR/Pao#CER17-I_CE	1	41	41	41
LINE/L1#L1-12_LSal	2	66	33	33
DNA#DNA9-1_CGi	2	134	67	67
LTR/Gypsy#Gypsy-25_DP-I	1	49	49	49
DNA/Sola#Sola3b_Av	9	1392	154.67	124
LINE/L2#Crack-23_AAe	1	45	45	45
LINE/CR1#CR1-6_HRo	1	51	51	51
LTR/TelKA#TelKA1a_Av	7	7088	1012.57	322
DNA/PIF-Spy#ISL2EU-5_CFl	1	41	41	41
LINE/I#I-3_DEu	1	48	48	48
LTR/Gypsy#Gypsy-16_DRh-I	5	313	62.6	50
DNA/TcMar-Tigger#Mariner-N30_LMi	1	74	74	74
DNA/PiggyBac#piggyBac-N1_AAe	2	136	68	68
LTR/Gypsy#Gypsy-19_RP-I	1	59	59	59
LINE/L2#Daphne-35_LMi	1	79	79	79
LTR/Gypsy#Gypsy-6_BM-LTR	1	45	45	45
LTR/Gypsy#Gypsy-4_DSim-I	1	456	456	456
LINE/L2#Daphne-80_LMi	1	123	123	123
LTR/Gypsy#Gypsy-4_CGi-I	1	260	260	260
DNA/hAT#hAT7_Av	18	5101	283.39	144.5
LINE/L2#Daphne-58_LMi	2	69	34.5	34.5
DNA/Sola-1#Sola1-1_AA	1	51	51	51
LTR/Pao#BEL-10_DTa-I	1	44	44	44
LTR/Pao#BEL-4_DWil-I	1	54	54	54
LINE/L1#L1-10_LSal	1	55	55	55
LINE/R2#R2Tc_it	1	64	64	64
LTR/Gypsy#Gypsy7-NVi_I	1	78	78	78
LTR/Pao#BEL-2_PBa-I	1	60	60	60
PLE/Penelope#Penelope3b_Av	11	3373	306.64	248
DNA/TcMar-Mariner#Mariner-33_HSal	1	39	39	39
LTR/Gypsy#Gypsy-5_DVir-I	1	79	79	79
LINE/L2#Kiri-2_DPer	1	56	56	56
LINE/L1#L1-23_LSal	1	56	56	56
DNA/Kolobok-E#KolobokE-2_AP	1	103	103	103
DNA/TcMar-Tc1#Mariner-31_SIn	1	72	72	72
DNA/PiggyBac#piggyBac6_CB	1	108	108	108
DNA#DNA2-19_CB	1	59	59	59
LTR/Copia#Copia18-NVi_I	1	102	102	102
LTR/Gypsy#NOMAD_I	2	101	50.5	50.5
DNA/RC#Helitron-N8_CGi	3	160	53.33	53
LTR/Gypsy#Gypsy2-I_Dmoj	1	67	67	67
LTR/Gypsy#Gypsy-16_PBa-LTR	11	562	51.09	50
LINE/L2#L2B-2_AAe	1	41	41	41
LTR/Gypsy#Gypsy-43_DWil-I	37	6778	183.19	189
LINE/L2#L2-7_Hmel	8	336	42	47
LINE/L1#L1-35_LSal	1	70	70	70
LINE/CR1#CR1-86_AAe	1	62	62	62
DNA#DNA-50_LSal	1	53	53	53
LTR/Gypsy#Gypsy-9_DTa-I	4	987	246.75	238.5
DNA/PiggyBac#piggyBac3_Av	11	3167	287.91	253
DNA/P#P-1_LHu	54	3436	63.63	62
PLE/Penelope#Penelope-9_HRo	24	2438	101.58	85
SINE/tRNA-Core#BivaCORE-SINE1_RuDe	4	361	90.25	94.5
LTR/Pao#BEL-19_DWil-I	1	60	60	60
LTR/Pao#BEL-220_AA-I	1	48	48	48
DNA/RC#Helitron-3_NVi	1	87	87	87
LINE/I#Nimb-37_LMi	1	52	52	52
LINE/Dong-R4#DongAG	3	204	68	67
DNA/hAT-Tip100#DNA8-107_AP	3	145	48.33	53
LINE/L1-Tx1#Tx1-5_CQ	1	46	46	46
LTR/Gypsy#Gypsy-46B_LMi-I	1	44	44	44
DNA/PiggyBac#piggyBac2_CB	1	54	54	54
LTR/Gypsy#Gypsy-159_AA-I	1	38	38	38
LINE/L2#L2-22_HRo	1	35	35	35
DNA/PiggyBac#piggyBac9_Av	4	1109	277.25	276
DNA/TcMar-Pogo#pogo4_Av	96	16356	170.38	131
LTR/Gypsy#Gypsy-144_AA-I	1	60	60	60
DNA/hAT-Tip100#hAT-3_CGi	1	71	71	71
DNA/Zator#Zator-1_DPu	2	397	198.5	198.5
LINE/L2#Kiri-3_AAe	1	57	57	57
LTR/Copia#Copia-8_LH-I	1	137	137	137
LTR/Gypsy#Gypsy-8_AA-I	1	65	65	65
LTR/Gypsy#Gypsy-6_ACe-I	2	442	221	221
LINE/I-Jockey#Outcast-19_AAe	2	107	53.5	53.5
DNA/hAT#hAT32_Av	9	2125	236.11	145
LTR/Gypsy#Gypsy-7_CGi-I	7	1667	238.14	154
LTR/Gypsy#Gypsy-7_PPc-I	1	77	77	77
DNA/TcMar-Mariner#Mariner-N22_RPr	1	74	74	74
DNA/TcMar-Tc1#Mariner-N22_HSal	2	192	96	96
LTR/Gypsy#Gypsy-43_CGi-I	1	45	45	45
LINE/I#Ingi-2_LMi	1	41	41	41
PLE/Penelope#Penelope-42_LMi	2	109	54.5	54.5
LINE/L2#Daphne-38_HRo	53	9005	169.91	204
LINE/L2#L2-5_Hmel	4	234	58.5	55
LTR/Pao#BEL-7_DPer-I	1	53	53	53
DNA/TcMar-Tc1#MARINER43_CB	1	42	42	42
DNA/RC#rnd-5_family-3567	64	56495	882.73	563
LTR/Gypsy#Gypsy10_I	1	65	65	65
LTR/Pao#BEL-604_AA-I	1	45	45	45
DNA/CMC-Transib#Transib-1_PPo	1	78	78	78
DNA/RC#Helitron-like-3_Hmel	1	69	69	69
LTR/Pao#BEL-7_DWil-I	1	32	32	32
DNA/Sola#Sola2a_Av	5	2801	560.2	420
LTR/Gypsy#Gypsy-257_AA-I	1	84	84	84
LINE/CR1#CR1-44_AAe	1	68	68	68
LINE/I#I-69_AAe	1	48	48	48
LTR/Pao#BEL-614_AA-I	1	43	43	43
DNA/TcMar-Tc1#Mariner14_CB	1	57	57	57
LTR/Gypsy#Gypsy-245_AA-I	1	55	55	55
LTR/Gypsy#Gypsy-24-I_NVi	3	153	51	57
LTR/Pao#BEL13-I_AG	3	159	53	51
PLE/Penelope#Penelope6_Av	66	9259	140.29	44
LTR/Gypsy#Gypsy-4_DEl-I	3	685	228.33	277
LTR/Gypsy#ZAM_I	1	340	340	340
LTR/Pao#CER15-1-I_CE	1	39	39	39
LTR/Pao#BEL-6_LG-I	1	36	36	36
LTR/Gypsy#Gypsy-593_AA-I	1	63	63	63
LTR/Gypsy#Gypsy-46_AA-I	1	52	52	52
LTR/Gypsy#Gypsy-60_DWil-I	1	94	94	94
DNA/TcMar-Tc1#Mariner-N8_SIn	1	38	38	38
LTR/Gypsy#Gypsy-36_CGi-I	1	50	50	50
LINE/L2#Kiri-5_HMM	2	167	83.5	83.5
LINE/I-Jockey#BS2	1	72	72	72
PLE/Penelope-Athena#AthW	88	58355	663.13	141
LTR/Gypsy#Gypsy-57_CQ-I	1	73	73	73
DNA/Maverick#Polinton-2_RPr	4	245	61.25	60.5
LTR/Pao#BEL-52_CQ-I	1	35	35	35
DNA/P#P-2_Hrobusta	10	717	71.7	69.5
DNA#DNA6-1_CQ	1	184	184	184
LINE/L1#L1-19_LSal	2	179	89.5	89.5
LTR/Gypsy#Gypsy14-I_AG	1	54	54	54
DNA/RC#Helitron-1_LG	2	233	116.5	116.5
LINE/I#I-8_LMi	1	130	130	130
LTR/Gypsy#Gypsy-24_AA-I	1	69	69	69
DNA/hAT-Ac#hAT-15N2_LSal	1	53	53	53
DNA/PiggyBac#piggyBac-2_DBp	1	43	43	43
DNA/TcMar-Mariner#Mariner-1_RPr	2	131	65.5	65.5
LINE/R1-LOA#LOA_Ele6B_AAe	2	125	62.5	62.5
DNA/Crypton-A#Crypton-11N1_CGi	1	42	42	42
LINE/L1#L1_Ele28	2	146	73	73
LINE/I#I-75_AAe	1	74	74	74
LTR/Gypsy#Gypsy-592_AA-I	1	75	75	75
LTR/Gypsy#Gypsy-7B_LVa-LTR	3	361	120.33	118
DNA/Kolobok-T2#Kolobok-N1_AEc	70	4192	59.89	53.5
DNA/TcMar-m44#Mariner-40_LMi	2	78	39	39
DNA/P#P-21_LSal	2	144	72	72
DNA/TcMar-Pogo#pogo11_Av	19	5948	313.05	118
LTR/Gypsy#Gypsy4-I_Dmoj	3	223	74.33	68
LTR/Gypsy#Gypsy-60_LMi-I	2	134	67	67
DNA/RC#Helitron-N22_CGi	1	107	107	107
LINE/I#I-3_RPr	1	58	58	58
LINE/Dong-R4#R4-1_MI	1	53	53	53
LTR/Gypsy#Gypsy-5_LG-I	1	62	62	62
LINE/Proto2#Proto2-2_CTe	1	42	42	42
LINE/L2#Kiri-9_AAe	1	98	98	98
LINE/I#I-68_AAe	1	41	41	41
LTR/Copia#Copia-135_AA-I	1	127	127	127
LTR/Pao#BEL-19_CQ-LTR	9	407	45.22	50
DNA/TcMar-Tc1#Mariner-69_HSal	1	50	50	50
DNA/hAT-Ac#hAT-15_LSal	4	246	61.5	66
LINE/I-Jockey#Jockey-7_DEu	1	45	45	45
LTR/Gypsy#Gypsy-9_HMM-I	1	70	70	70
LTR/Pao#BEL-13_DEl-I	1	47	47	47
DNA/TcMar-Tc1#PrD37E	5	2148	429.6	339
DNA/hAT-Charlie#hAT-N1_AP	1	54	54	54
DNA/MULE-MuDR#CEMUDR2	3	182	60.67	66
LTR/Gypsy#Gypsy-280_AA-I	3	870	290	116
LINE/I-Jockey#Jockey-3_DPer	7	933	133.29	81
LTR/TelKA#TelKA3b_Av	27	5668	209.93	121
LINE/L1#L1-40_AAe	5	358	71.6	69
LINE/I-Jockey#Hebe2_Av	17	7493	440.76	144
DNA/TcMar-Mariner#Avmar2_Av	8	2283	285.38	277.5
LTR/Pao#BEL-80_AA-LTR	1	40	40	40
LINE/I#I-7_AAe	2	117	58.5	58.5
DNA/TcMar-Tc1#Mariner-3_AAe	1	29	29	29
DNA/TcMar-Tc1#Mariner-74_LMi	1	37	37	37
LTR/Pao#BEL-85_AA-I	1	68	68	68
PLE/Penelope#Penelope-50_LMi	4	294	73.5	65
PLE/Penelope#Penelope-82_LMi	1	73	73	73
LINE/I-Jockey#Jockey_Ele2	9	559	62.11	62
LTR/Gypsy#Gypsy-7_DVir-I	1	83	83	83
LTR/Gypsy#Gypsy-220_AA-I	2	106	53	53
LINE/I-Jockey#Jockey-2_DGri	3	135	45	45
LINE/L2#Kiri-3_CQ	1	71	71	71
LTR/Copia#Copia-1_Cfl-I	1	35	35	35
LINE/I#Nimb-1_AAe	1	64	64	64
LTR/Gypsy#Gypsy-3_AEc-I	1	67	67	67
LTR/Pao#BEL-173_AA-I	1	55	55	55
LINE/L2#Daphne-7_LMi	1	66	66	66
PLE/Penelope#Penelope-12B_LMi	1	83	83	83
DNA/MULE-MuDR#MuDR-1N1_LSal	1	80	80	80
LTR/Pao#BEL-71_CQ-I	1	36	36	36
DNA/PIF-ISL2EU#ISL2EU-12_CGi	1	105	105	105
LTR/Gypsy#Gypsy-8_CGi-I	2	490	245	245
LINE/L1#L1-26_LSal	1	50	50	50
LTR/Gypsy#Gypsy-243_AA-I	2	122	61	61
LINE/R1#CATS	1	44	44	44
LINE/R1#TRAS-2_TUr	3	183	61	68
LINE/L2#Daphne-75_LMi	2	88	44	44
LTR/Gypsy#Gypsy-9_DFi-LTR	1	48	48	48
SINE/tRNA#SINE-4_CQ	9	377	41.89	29
LINE/R1#R1-N1_CFl	2	119	59.5	59.5
DNA#TTAA4_AP	1	119	119	119
LTR/Pao#BEL-256_AA-I	1	52	52	52
DNA/hAT-Ac#hAT-3_DF	1	52	52	52
DNA/TcMar-ISRm11#Mariner-N15_AG	1	56	56	56
LTR/Pao#BEL-6_CGi-I	1	79	79	79
DNA/TcMar-Tc1#Mariner-13_CFl	1	33	33	33
DNA/Sola-2#Sola2-8_LMi	10	686	68.6	73
LINE/L1#L1-42_AAe	2	101	50.5	50.5
LTR/Pao#BEL-7_DRh-I	1	50	50	50
DNA/hAT#nhat-2c_Hmel	1	57	57	57
DNA/MULE-NOF#MuDR-1_DK	1	50	50	50
LINE/R2-Hero#HERO-7_HR	1	46	46	46
DNA#DNA2-1_CQ	1	63	63	63
LTR/Gypsy#Gypsy-107_AA-I	1	48	48	48
DNA/hAT-Ac#hAT-2_CGi	1	50	50	50
DNA/hAT#hAT-N35_LSal	1	80	80	80
DNA/Kolobok#Kolobok-N6_CGi	2	123	61.5	61.5
DNA/PiggyBac#piggyBac-27_LMi	1	130	130	130
LTR/Gypsy#Gypsy-6_LG-I	3	179	59.67	53
LTR/Gypsy#Gypsy-54_LMi-I	1	36	36	36
LINE/I#I-8_AAe	2	75	37.5	37.5
LTR/Pao#CER16-I_CE	1	82	82	82
DNA/RC#HELITRON7_CB	13	2267	174.38	171
LTR/Gypsy#CER5-I_CE	1	43	43	43
LTR/Gypsy#Gypsy37-I_AG	25	1555	62.2	53
LTR/Gypsy#Gypsy-22_CT-I	1	50	50	50
LINE/I-Jockey#Jockey-7_DF	1	49	49	49
LINE/L2#Daphne-12_LMi	1	122	122	122
DNA/RC#Helitron-1_DVir	1	48	48	48
LTR/Ngaro#DIRS-4_CGi	2	56	28	28
LTR/Gypsy#Gypsy-172_AA-I	3	114	38	35
LINE/RTE-BovB#BovB_Bh	3	660	220	210
LTR/Gypsy#Gypsy-95_AA-I	1	36	36	36
LTR/Gypsy#Gypsy-88_AA-I	1	77	77	77
LTR/Gypsy#TABOR_DA-I	3	199	66.33	63
LTR/Gypsy#Gypsy18-I_Dpse	5	383	76.6	69
DNA/TcMar-Tc1#Mariner-52N1_HSal	3	150	50	48
DNA/PIF-Spy#ISL2EU-3_CGi	1	43	43	43
LINE/L2#L2-17_CTe	1	73	73	73
SINE/tRNA-RTE#SINE2-2_LMi	1	46	46	46
LTR/Unknown#ltr-1_family-9	6	1844	307.33	262.5
DNA/CMC-EnSpm#EnSpm-N1_LSal	3	144	48	47
DNA/PiggyBac#piggyBac1_Av	50	5774	115.48	97.5
LINE/L1-Tx1#Tx1-13_CGi	1	40	40	40
LTR/Gypsy#Gypsy-32_CQ-I	1	351	351	351
DNA#DNA4-4_CGi	3	169	56.33	48
DNA/MULE-MuDR#MuDR8x_AP	1	40	40	40
DNA/PiggyBac#piggyBac-3_RPr	1	47	47	47
LINE/L1#L1-64_LSal	2	104	52	52
DNA/TcMar-Mariner#Avmar6_Av	30	5943	198.1	173.5
LTR/Gypsy#Gypsy-1_CGi-LTR	1	741	741	741
LTR/Gypsy#Gypsy6-NVi_I	2	137	68.5	68.5
DNA#piggyBac-N2_HSal	2	101	50.5	50.5
LTR/Pao#BEL-12_DPu-I	1	61	61	61
DNA/PIF-Harbinger#ISL2EU-7_CFl	1	44	44	44
DNA/Crypton-V#CryptonV-2_CFl	1	48	48	48
LTR/Gypsy#Gypsy-26_SI-I	1	51	51	51
LINE/CR1#CR1-4B_AG	1	61	61	61
DNA/PiggyBac#piggyBac-1_LSal	1	35	35	35
DNA/Dada#Dada-U6_DPu	1	113	113	113
DNA/hAT-Ac#hAT-3_DBp	2	76	38	38
DNA/hAT-Tip100#hAT-27_LMi	2	186	93	93
DNA/TcMar-Mariner#Mariner-8_PBa	1	41	41	41
LTR/Gypsy#Gypsy-59_CQ-I	1	47	47	47
LTR/Gypsy#Gypsy-98_AA-I	1	46	46	46
LTR/Pao#BEL-284_AA-I	1	39	39	39
DNA/Maverick#Polinton-2_DBi	1	59	59	59
DNA/RC#Helitron-N34_CGi	12	850	70.83	77
LTR/Gypsy#Gypsy-14_RP-I	2	235	117.5	117.5
DNA/Zator#Zator-2_Hrobusta	5	3103	620.6	752
PLE/Penelope#Penelope-6_HRo	29	1917	66.1	64
LTR/Pao#BEL-10_DWil-I	2	236	118	118
DNA/TcMar-Tc1#Tc18_Av	1	58	58	58
LTR/Gypsy#Gypsy-51_CGi-I	1	440	440	440
DNA/Maverick#Polinton-1_PBa	18	946	52.56	48.5
LINE/L1-Tx1#Tx1-1_CQ	1	43	43	43
LTR/Gypsy#Gypsy-46_DWil-I	1	50	50	50
PLE/Penelope-Athena#AthK-V	194	66205	341.26	77
LINE/RTE-X#RTEX-4_CGi	6	385	64.17	60.5
DNA#DNA8-69_AP	2	153	76.5	76.5
LTR/Gypsy#Gypsy-31_LSal-I	1	49	49	49
LTR/Gypsy#Gypsy-24_LG-I	5	425	85	82
DNA/RC#Helitron-2N1_RPr	1	95	95	95
LTR/Pao#BEL-275_AA-I	2	109	54.5	54.5
DNA/Crypton-A#Crypton-N21_CGi	2	127	63.5	63.5
LTR/Copia#Copia-38_CQ-I	2	147	73.5	73.5
DNA/hAT#hAT2_Av	70	9329	133.27	76.5
LINE/RTE-RTE#RTE-2_LVa	2	139	69.5	69.5
LTR/Pao#BEL-2_DRh-I	1	84	84	84
LTR/Gypsy#Gypsy-8_DSe-I	2	189	94.5	94.5
DNA/PIF-ISL2EU#ISL2EU-14_CGi	1	58	58	58
LINE/I-Jockey#Jockey-2_DEl	1	47	47	47
DNA/TcMar-Tc2#Mariner35_CB	4	234	58.5	56
LTR/Gypsy#Gypsy58-I_AG	6	418	69.67	63
DNA/TcMar-Tc1#rnd-1_family-380	69	24503	355.12	442
DNA/TcMar-Tc4#Mariner3-1_HSal	2	194	97	97
LTR/Pao#BEL-8_LG-I	1	87	87	87
DNA/P#KBOC_DB	1	55	55	55
LINE/I-Jockey#Hebe_Av	32	17983	561.97	194
LTR/Pao#BEL-54_CQ-I	1	94	94	94
DNA#DNA3-8_LMi	8	640	80	72.5
DNA#DNA-2N1_PBa	1	49	49	49
LTR/Pao#BEL-17_DPu-I	1	51	51	51
PLE/Penelope-Athena#AthW1	93	22475	241.67	68
LINE/I-Jockey#Jockey-7_DVi	1	43	43	43
LINE/L2#Daphne-9_HRo	1	65	65	65
LINE/CR1#CR1-3N1_LMi	1	114	114	114
LINE/L2#Daphne-22_HRo	2	123	61.5	61.5
DNA/MULE-NOF#Rehavkus-3_TC	3	173	57.67	66
LINE/L2#Daphne-20_HRo	2	103	51.5	51.5
DNA/hAT-Blackjack#rnd-5_family-2963	78	39738	509.46	461.5
LTR/Pao#BEL-636_AA-I	1	36	36	36
LTR/Gypsy#Gypsy-1_DBi-I	2	132	66	66
DNA/Maverick#Polinton-2_ACe	19	872	45.89	46
DNA/Merlin#Merlin-N2_HSal	1	50	50	50
LTR/Copia#Copia-1_DWil-I	1	140	140	140
LINE/RTE-BovB#RTE-2_CTe	1	90	90	90
LTR/Gypsy#Gypsy-5_CGi-LTR	1	62	62	62
LTR/Copia#Copia-14_LMi-I	1	67	67	67
LINE/I#I-66_AAe	1	57	57	57
DNA/IS3EU#IS3EU-N1_CGi	25	1583	63.32	62
DNA/RC#Helitron-2_CGi	4	347	86.75	88.5
DNA/RC#Helitron-N21_CGi	3	114	38	46
LTR/Copia#Copia-69_AA-I	1	63	63	63
LINE/L1-Tx1#Tx1-2_CGi	2	86	43	43
DNA/hAT-Tip100#hAT-14_HRo	1	39	39	39
DNA/RC#Helitron-N6_CGi	1	53	53	53
LTR/Gypsy#Gypsy7-I_AP	1	41	41	41
LINE/RTE-RTE#RTE-5_CTe	1	37	37	37
LINE/RTE-BovB#RTE-52_LMi	2	126	63	63
DNA/TcMar-Mariner#Mariner-2N1_CGi	1	60	60	60
LTR/Copia#Copia-1_HMM-I	1	33	33	33
LTR/Gypsy#Gypsy-128_AA-I	1	38	38	38
DNA/TcMar-Tc1#Mariner-5_DAn	1	110	110	110
DNA#DNA2-6_TCa	1	74	74	74
LTR/Juno-Vesta#Vesta1b_Av	44	24805	563.75	208
DNA/RC#Helitron-8_CGi	4	511	127.75	52.5
LTR/Gypsy#Gypsy-6_DAn-I	1	57	57	57
LTR/Gypsy#Gypsy-298_AA-I	2	82	41	41
DNA/PIF-ISL2EU#ISL2EU-15_CGi	4	210	52.5	52
LTR/Pao#BEL-3_DTa-I	1	56	56	56
DNA/hAT-Tip100#hAT-3N2_CGi	1	68	68	68
LINE/CR1#CR1-81_AAe	1	42	42	42
DNA/MULE-MuDR#Shinagawa-5_AAe	1	56	56	56
LTR/Gypsy#Gypsy-69_CQ-I	1	101	101	101
LINE/R2-R4#R4_Av	3	5529	1843	875
LINE/RTE#RTE4_Av	10	2230	223	67.5
LTR/Pao#BEL-190_AA-I	1	45	45	45
LTR/TelKA#TelKA1_Av	44	22410	509.32	115
DNA/hAT-Ac#hAT-N12_LMi	1	56	56	56
LTR/Gypsy#Gypsy-11_TCa-I	1	48	48	48
LINE/CR1#CR1-112_AAe	1	49	49	49
LINE/I#I-5B_AAe	1	43	43	43
LTR/Pao#BEL-155_AA-LTR	3	136	45.33	46
DNA/RC#Helitron-1_SI	1	52	52	52
DNA/TcMar-Mariner#Avmar5a_Av	24	4064	169.33	155
DNA/CMC-Transib#Transib-N1_DYa	1	32	32	32
DNA/TcMar-Tc2#MARINER61_CB	2	28	14	14
DNA/P#P2_Av	33	8502	257.64	74
DNA/TcMar-Tc1#Tc12_Av	37	6291	170.03	118
LTR/Gypsy#Gypsy-4_PBa-I	2	94	47	47
LTR/Pao#BEL-11_DTa-I	2	130	65	65
DNA/Sola#Sola2c_Av	32	16253	507.91	310.5
DNA/TcMar-Tigger#DNA-2_MMa	1	93	93	93
DNA/hAT-Tip100#hAT-30_LSal	1	70	70	70
DNA/PiggyBac#piggyBac-11N1_LMi	1	59	59	59
LTR/Gypsy#Gypsy-24_DYa-LTR	1	51	51	51
DNA/RC#rnd-5_family-1329	89	7787	87.49	84
LINE/L2#Crack-6_AAe	1	80	80	80
LINE/L1-Tx1#Tx1-14_CQ	1	58	58	58
DNA/PIF-Harbinger#DNA3-11_CGi	2	89	44.5	44.5
LTR/Gypsy#Gypsy-103_AA-I	2	137	68.5	68.5
LINE/L2#Daphne-33_HRo	1	81	81	81
DNA/TcMar-Tigger#Tigger2_Av	71	16103	226.8	145
LTR/Gypsy#rnd-5_family-828	65	17418	267.97	326
DNA/TcMar-Mariner#MCMAR1	3	155	51.67	43
DNA/CMC-EnSpm#CACTA3_Av	11	13209	1200.82	836
LTR/Pao#BEL-2_LG-LTR	1	41	41	41
DNA/Crypton#Crypton_Av	28	8707	310.96	67.5
LTR/Copia#Copia-3_Cfl-I	1	48	48	48
LTR/Gypsy#Gypsy-619_AA-I	2	90	45	45
DNA/hAT-Ac#DNA8-11_AP	1	95	95	95
DNA/Kolobok-E#KolobokE-3_AP	1	60	60	60
DNA/MULE-MuDR#MuDr-1x_AP	2	129	64.5	64.5
DNA#DNA8-2_CQ	9	988	109.78	123
LTR/Gypsy#Gypsy-236_AA-I	1	61	61	61
DNA/hAT-Tip100#hAT-21N2_LMi	1	82	82	82
LTR/Gypsy#Gypsy-206_AA-I	1	76	76	76
LTR/Gypsy#Gypsy-266_AA-I	1	50	50	50
LTR/Gypsy#Gypsy-1_MMa-I	1	54	54	54
DNA/P#P-2_LG	1	79	79	79
DNA/PiggyBac#piggyBac-20_LMi	1	86	86	86
DNA/RC#rnd-5_family-5178	136	51978	382.19	116.5
LTR/Gypsy#Gypsy-4_DKi-I	1	71	71	71
LTR/Gypsy#Gypsy-35_CT-I	1	72	72	72
LTR/Gypsy#Gypsy-24_LH-I	1	56	56	56
DNA/hAT-hobo#hAT-36N1_LMi	1	37	37	37
LTR/Copia#Copia-1_RP-LTR	6	338	56.33	53
LTR/Copia#Copia-5_DAn-I	1	40	40	40
DNA/PiggyBac#piggyBac-1_LG	1	51	51	51
DNA#DNA8-7_CGi	1	41	41	41
LTR/Pao#BEL-16_CGi-I	1	124	124	124
LTR/Pao#BEL-5_DPu-I	3	172	57.33	56
LTR/Pao#BEL-1_DPer-I	4	189	47.25	45.5
DNA/CMC-Transib#Transib-2_DW	1	63	63	63
LTR/Gypsy#Gypsy-2-I_DP	4	2458	614.5	629
LTR/Gypsy#Gypsy-25_AA-I	1	55	55	55
DNA/RC#Helitron-like-11_Hmel	1	91	91	91
LINE/I#I-10_AAe	2	64	32	32
LTR#LTR-1_LSal	3	175	58.33	60
DNA/hAT#hAT25_Av	68	3773	55.49	28
SINE/tRNA-Meta#BivaMeta-SINE1_HyCu	2	134	67	67
LINE/I-Jockey#Ag-Jock-1	71	12438	175.18	162
DNA/Sola-1#Sola1-6_AAe	2	143	71.5	71.5
DNA#DNA-12_CGi	3	146	48.67	54
PLE/Penelope#Penelope-17_LMi	1	50	50	50
LTR/Copia#Adg_Copia-70_AA-I	1	59	59	59
LINE/L2#Daphne-67_LMi	1	72	72	72
DNA/Ginger#Ginger1-1_AC	28	1993	71.18	65.5
LTR/Gypsy#Gypsy-12_TCa-I	2	405	202.5	202.5
LINE/CR1#CR1-7_HMM	1	41	41	41
DNA/Academ-1#Academ-1_AP	2	129	64.5	64.5
LINE/RTE-BovB#RTE-5_MMa	3	303	101	84
LTR/Pao#BEL-219_AA-I	1	49	49	49
LTR/Gypsy#Gypsy6-I_AG	1	60	60	60
DNA/TcMar-Tc1#Tc13_Av	28	3689	131.75	120.5
LINE/L2#L2-22_CTe	3	179	59.67	57
LTR/Gypsy#Gypsy-23_DBp-I	1	82	82	82
LINE/Proto2#Proto2-15_CTe	1	44	44	44
LTR/Gypsy#Gypsy40-I_AG	3	186	62	62
DNA/Sola-2#Sola2-3N1_LMi	1	52	52	52
DNA/Sola-2#Sola2-1_CGi	1	59	59	59
DNA/Maverick#Polinton-2_DEu	1	47	47	47
LINE/I#I_Ele4	1	31	31	31
LTR/Gypsy#Gypsy-174_AA-I	1	179	179	179
PLE/Penelope#Penelope-40_LMi	1	91	91	91
DNA/P#P-N1_CTe	1	33	33	33
LINE/I#I-2_NVi	1	54	54	54
LTR/Copia#Copia-5_CT-I	1	100	100	100
LINE/L2#Daphne-7_HMM	8	560	70	58.5
LTR/Copia#Copia-34_DPu-I	1	70	70	70
LTR/Gypsy#Gypsy-82_CQ-I	1	41	41	41
LTR/Gypsy#Gypsy-35_CGi-I	47	4362	92.81	79
LINE/I-Jockey#Vingi-42_LMi	1	44	44	44
DNA/TcMar-Tc1#Mariner-2_DK	3	153	51	57
LTR/Gypsy#Gypsy-218_AA-I	2	144	72	72
DNA/MULE-NOF#MuDR-1_DEl	4	205	51.25	50
LTR/Gypsy#Gypsy-8_SI-I	2	122	61	61
LTR/Gypsy#Gypsy-18_DEl-I	1	66	66	66
LTR/Pao#BEL-18_DWil-I	1	64	64	64
DNA/RC#Helitron-N5_LSal	2	216	108	108
DNA/Zator#Zator-1_DF	58	4454	76.79	84
DNA/MULE-MuDR#MuDR-6_LSal	1	118	118	118
DNA/RC#Helitron-N2d_CGi	1	55	55	55
LTR/Copia#Copia-109_AA-I	2	143	71.5	71.5
LINE/I-Jockey#BS	1	65	65	65
DNA/TcMar-Tc1#Tc17_Av	1	760	760	760
LTR/Copia#Copia1-I_Dmoj	1	47	47	47
LINE/L2#Kiri-18_AAe	1	62	62	62
LTR/Gypsy#Gypsy-50_CGi-I	1	32	32	32
DNA/Sola-2#Sola2-2_LMi	2	119	59.5	59.5
PLE/Penelope-Athena#AthX-V-T	187	97420	520.96	60
LTR/Gypsy#Gypsy43-I_AG	2	122	61	61
LINE/CR1#CR1_Ele36	1	46	46	46
LTR/Pao#BEL-3_DWil-I	1	47	47	47
LINE/CR1#CR1_Ele18	1	39	39	39
LTR/Gypsy#Gypsy-625_AA-I	2	105	52.5	52.5
DNA#DNA3-10_AP	1	41	41	41
DNA/hAT#hAT19_Av	47	15330	326.17	91
LTR/Gypsy#TABOR_I	1	62	62	62
LTR/Gypsy#Gypsy-97_CQ-I	1	55	55	55
DNA#DNA-11_CGi	23	1697	73.78	73
LTR/Copia#Copia-37_CQ-I	1	129	129	129
DNA/TcMar-Pogo#pogo13_Av	21	4016	191.24	180
LTR/Pao#BEL-227_AA-I	7	331	47.29	44
LTR/Gypsy#Gypsy-21_LMi-I	1	41	41	41
DNA/CMC-EnSpm#CACTA-1_Dpulex	2	120	60	60
LTR/Gypsy#Gypsy-1_NG-I	4	278	69.5	69
LTR/Gypsy#Gypsy-22_LG-I	1	77	77	77
DNA/TcMar-Mariner#Mariner-8_SIn	1	67	67	67
DNA/Sola-2#Sola2-1_LSal	1	87	87	87
LINE/L2#Kiri-28_AAe	2	99	49.5	49.5
PLE/Penelope#Penelope1a_Av	37	4957	133.97	114
DNA#DNA8-16_LMi	2	121	60.5	60.5
LINE/L2#L2B-7_AAe	2	118	59	59
DNA/Sola-2#Sola2-6_AAe	1	80	80	80
DNA/RC#Helitron-N32_CGi	1	61	61	61
LTR/Gypsy#Gypsy1-I_AG	1	48	48	48
DNA#DNA4-42B_CGi	6	431	71.83	74.5
LTR/Gypsy#Gypsy-16_CGi-I	2	129	64.5	64.5
DNA/TcMar-Mariner#rnd-5_family-1098	38	17785	468.03	376
LINE/CR1#LINE2E_CE	1	61	61	61
LTR/Gypsy#Gypsy11-NVi_I	1	108	108	108
LTR/Pao#BEL-6_DMoj-I	2	123	61.5	61.5
LTR/Pao#BEL-9_LH-I	1	39	39	39
LINE/I#Nimb-19_LMi	2	86	43	43
DNA/RC#Helitron-9_CGi	113	6768	59.89	56
LTR/Gypsy#Gypsy-50_DWil-I	2	126	63	63
LTR/Copia#Copia-3_DAn-I	1	56	56	56
LTR/Gypsy#Gypsy-134_AA-I	2	114	57	57
LINE/L2#L2-21_CTe	1	59	59	59
LTR/Gypsy#Gypsy-11_Hmel_I	1	79	79	79
DNA/TcMar-Mariner#Mariner-2_HSal	1	121	121	121
DNA#DNA4-39_CGi	1	42	42	42
LINE/L2#L2-27_HRo	2	100	50	50
DNA/Sola-2#Sola2-6_LSal	1	59	59	59
DNA/TcMar-Mariner#Mariner-36_AEc	1	61	61	61
DNA/PIF-ISL2EU#ISL2EU-8_CGi	19	1363	71.74	78
DNA/P#P4_Av	12	3611	300.92	126.5
LINE/CR1#CR1_Ele33	1	36	36	36
LTR/Gypsy#Gypsy-150_AA-I	1	46	46	46
LTR/Gypsy#Gypsy-7_DSe-I	1	63	63	63
DNA/Sola#Sola2g_Av	16	9687	605.44	314.5
DNA#DNA-2_LMi	4	270	67.5	57
DNA/RC#Helitron-N3_PPo	1	48	48	48
DNA/Sola-2#Sola2-4_AAe	1	68	68	68
DNA/TcMar-Tc1#Mariner-11_BM	1	59	59	59
DNA/Merlin#Merlin-N1_SIn	1	60	60	60
LTR/Gypsy#Gypsy-7_DBi-I	1	57	57	57
LTR/Gypsy#Gypsy-11_DAn-LTR	1	42	42	42
DNA#DNA6-9_CGi	6	479	79.83	68
LINE/I-Jockey#Outcast_Ele14	1	41	41	41
LINE/CR1-Zenon#CR1-1_CGi	1	31	31	31
DNA/CMC-EnSpm#EnSpm2_Av	48	9903	206.31	120
DNA/Merlin#Merlin4_Av	7	2455	350.71	376
DNA/hAT-hATm#hAT-3_LSal	1	109	109	109
LINE/Proto2#Proto2-1_BM	1	38	38	38
DNA/PiggyBac#piggyBac-1_AAe	1	149	149	149
LTR/Gypsy#Gypsy-96_AA-I	1	63	63	63
LINE/I#I-70_AAe	1	44	44	44
DNA/MULE-MuDR#MUDR4_CB	2	160	80	80
LTR/Gypsy#Gypsy-2_HMM-I	1	57	57	57
LTR/Gypsy#Gypsy-31_SI-I	1	61	61	61
DNA/PIF-Harbinger#Harbinger-2_AG	2	99	49.5	49.5
LINE/L2#Daphne-52_LMi	1	66	66	66
DNA/TcMar-Mariner#Mariner-43_HSal	2	82	41	41
LTR/Gypsy#ltr-1_family-14	5	7523	1504.6	754
LINE/R1-LOA#LOA_Ele3C_AAe	1	29	29	29
DNA#DNA2-28_CGi	3	171	57	59
LINE/L2#Daphne-14_HRo	1	56	56	56
DNA/Crypton-V#CryptonV-9_CFl	2	137	68.5	68.5
LTR/Copia#Copia2_I	1	39	39	39
DNA/Zator#Zator-3N5_CGi	2	90	45	45
LINE/L2#Crack-8_AAe	2	133	66.5	66.5
LINE/CR1#CR1-15_CQ	1	46	46	46
DNA/CMC-EnSpm#CACTA-1_AA	2	97	48.5	48.5
LTR/Gypsy#Gypsy-45_AA-LTR	1	46	46	46
SINE/tRNA#OR1	2	108	54	54
LTR/Juno-Vesta#Vesta6b_Av	16	2146	134.13	119.5
DNA/P#P-1_DBp	7	457	65.29	59
LTR/Gypsy#Gypsy-3_PBa-I	2	122	61	61
LINE/CR1-Zenon#CR1-2_CGi	1	65	65	65
LTR/Gypsy#Gypsy-33_DWil-I	1	30	30	30
LINE/L1#L1-21_LSal	2	70	35	35
PLE/Penelope#Penelope5a_Av	11	7470	679.09	274
LINE/CR1#CR1_Ele42	1	51	51	51
DNA/TcMar-Mariner#Mariner-2_DEl	1	110	110	110
PLE/Penelope#Penelope-117_LMi	2	567	283.5	283.5
LINE/I-Jockey#Jockey-13_AAe	1	36	36	36
DNA/CMC-Transib#Transib-1_DK	3	305	101.67	80
DNA/PIF-Spy#ISL2EU-1_CFl	6	307	51.17	50
LINE/L1#L1-67_LSal	1	65	65	65
LTR/Pao#BEL3-I_AP	1	40	40	40
DNA/Ginger#Ginger2a_Av	9	3992	443.56	66
LTR/Pao#BEL-209_AA-I	1	58	58	58
LTR/Pao#BEL-2_DFi-I	1	31	31	31
PLE/Penelope#Penelope-63_LMi	1	75	75	75
LTR/Gypsy#Gypsy-264_AA-I	1	90	90	90
DNA/hAT-Ac#hAT-1_DK	1	35	35	35
LTR/Gypsy#MDG1_I	1	70	70	70
LTR/Gypsy#Gypsy-49_DEl-I	1	56	56	56
LINE/R1-LOA#LOA-10_AAe	1	42	42	42
DNA/P#Galileo_DM	2	57	28.5	28.5
DNA/TcMar-Fot1#DNA-TA-5_AAe	1	51	51	51
LTR/Pao#BEL3-I_Dpse	1	72	72	72
LTR/Gypsy#DM176_I	1	72	72	72
LTR/Gypsy#Gypsy5-NVi_I	3	377	125.67	83
DNA/Sola-2#Sola2-1_LHu	1	44	44	44
LINE/I#I-5_LMi	1	55	55	55
LINE/RTE-BovB#RTE-1_CTe	1	477	477	477
LTR/Pao#BEL-593_AA-I	1	47	47	47
DNA/PIF-Spy#ISL2EU-4_CFl	3	229	76.33	52
LINE/L2#Daphne-5_HRo	1	26	26	26
LTR/Copia#Copia-10_LH-I	1	35	35	35
LINE/L2#Kiri-7_HMM	5	291	58.2	54
LTR/Gypsy#Gypsy-87_CQ-I	1	224	224	224
LTR/Pao#BEL-17_DTa-I	2	90	45	45
LTR/Copia#Copia-102_AA-I	1	72	72	72
DNA/hAT-Charlie#DNA8-51_AP	1	38	38	38
DNA/TcMar-Mariner#Mariner-25_AEc	1	171	171	171
LTR/Gypsy#Gypsy15-NVi_I	1	92	92	92
DNA/Kolobok#Kolobok4_Av	3	1281	427	407
DNA/CMC-Transib#Transib-4_DBi	1	63	63	63
DNA/MULE-MuDR#MuDR4_Av	23	4282	186.17	124
DNA/PiggyBac-PB#AvPB4	85	20743	244.04	208
LTR/Gypsy#Gypsy-27_DPu-I	1	62	62	62
LTR/Pao#BEL-4_DPer-I	3	458	152.67	172
DNA/PiggyBac#npiggyBac-3_Hmel	1	63	63	63
DNA/RC#Helitron-4_CGi	2	3200	1600	1600
PLE/Penelope#Penelope2a_Av	37	8615	232.84	179
LINE/L2#L2-14_CTe	1	84	84	84
DNA/Maverick#Polinton-3_PBa	11	952	86.55	87
LTR/Copia#Copia-3_DEu-I	1	46	46	46
DNA/RC#Helitron-N7_LMi	2	94	47	47
LTR/Gypsy#Gypsy9-I_AP	1	46	46	46
LTR/Gypsy#Gypsy-40_AA-I	1	45	45	45
DNA#DNA-15_AAe	1	60	60	60
DNA/hAT-hATm#hAT-8_AP	1	100	100	100
LINE/RTE-BovB#RTE-61_LMi	1	249	249	249
LINE/L2#L2-2_NVi	2	69	34.5	34.5
LINE/L2#Daphne-77_LMi	1	92	92	92
LTR/Copia#Copia-22_NVi-I	1	51	51	51
DNA/hAT-Blackjack#hAT-16N2_LMi	1	90	90	90
LTR/Gypsy#Gypsy-194_AA-LTR	2	130	65	65
LINE/L2#Daphne-16_CTe	1	80	80	80
DNA/TcMar-Tc1#TCB1	1	48	48	48
LTR/Gypsy#Gypsy-4_DRh-I	1	62	62	62
DNA/TcMar-Tc1#Mariner-4_DF	2	80	40	40
LINE/I-Jockey#HeT-A2_DVi	1	50	50	50
LTR/Gypsy#Gypsy-278_AA-LTR	1	50	50	50
LTR/Gypsy#Gypsy-63_LMi-I	1	39	39	39
PLE/Penelope#Penelope-7_HRo	1	36	36	36
LTR/Gypsy#Gypsy-23_DEl-I	5	648	129.6	142
LINE/I#I-80B_AAe	1	59	59	59
LTR/Copia#Copia-5_AA-I	1	88	88	88
LTR/Gypsy#Gypsy-93_AA-I	1	46	46	46
LINE/I-Jockey#Jockey-2_DK	1	54	54	54
LTR/Copia#Copia-45_AA-LTR	1	51	51	51
LTR/Pao#BEL3-LTR_AG	1	64	64	64
DNA/hAT#hAT6_Av	11	1839	167.18	83
LINE/L2#Daphne-7_HRo	2	93	46.5	46.5
LTR/Pao#BEL-200_AA-I	1	60	60	60
DNA/PIF-Harbinger#DNA3-13B_CGi	7	532	76	67
DNA/PIF-Harbinger#Harbinger2_Av	10	1594	159.4	151.5
LINE/L2#Kiri-8_AAe	1	50	50	50
DNA/TcMar-Fot1#Mariner-24_CGi	3	163	54.33	51
LTR/Pao#BEL-31_AA-I	1	53	53	53
LTR/Gypsy#Gypsy-6_DGri-I	1	58	58	58
LTR/Gypsy#Gypsy-239_AA-I	1	60	60	60
DNA#nMar-3_Hmel	1	44	44	44
LINE/CR1#CR1-122_AAe	1	91	91	91
LINE/L1-Tx1#Tx1-6_LMi	1	67	67	67
LINE/Soliton#Soliton9a_Av	22	5477	248.95	93
DNA/PiggyBac#npiggyBac-8_Hmel	1	62	62	62
DNA/TcMar-Tc1#DNA-7_LMi	2	102	51	51
LTR/Gypsy#Gypsy-53_AA-I	1	65	65	65
LTR/Gypsy#Gypsy-32_AA-I	1	49	49	49
DNA/TcMar-Tc1#Tc8_Av	42	7902	188.14	136.5
LINE/L2#Daphne-3_CTe	2	173	86.5	86.5
LTR/Gypsy#Gypsy-1-I_DP	1	53	53	53
DNA/TcMar-Mariner#Mariner-49_HSal	1	65	65	65
DNA#DNA-13_AAe	2	84	42	42
LTR/TelKA#TelKA2_Av	12	1396	116.33	104
DNA/hAT-Charlie#hAT-17_LSal	1	72	72	72
LTR/Gypsy#Gypsy16-I_Dpse	1	51	51	51
PLE/Penelope#Penelope-47_LMi	3	178	59.33	60
DNA/TcMar-Tc1#Mariner-13_SIn	1	68	68	68
DNA/RC#Helitron2_CE	1	48	48	48
DNA#DNA3-1_AAe	2	115	57.5	57.5
LINE/L1-Tx1#Tx1-4_CQ	3	263	87.67	73
LINE/R1#R1_DPs	4	925	231.25	237
DNA/P#DNA8-4_AP	1	49	49	49
DNA/Crypton#Crypton-1_CTe	144	8090	56.18	55
LTR/Gypsy#Gypsy47-I_AG	2	98	49	49
DNA/CMC-Chapaev#DNA5-1_AAe	4	208	52	54
PLE/Penelope-Athena#AthJ-N	63	47836	759.3	83
PLE/Penelope-Athena#AthV-L1	56	22575	403.13	171
DNA/Maverick#Polinton-1_DEu	1	69	69	69
PLE/Penelope-Athena#AthW2-1	103	23090	224.17	72
LTR/Juno-Vesta#Juno3_Av	8	7747	968.38	652.5
LTR/Copia#Copia-134_AA-I	1	360	360	360
DNA/TcMar-Tc1#Mariner-26_DF	1	57	57	57
LTR/Gypsy#Gypsy-22_DYa-I	1	83	83	83
DNA/TcMar-Tc1#Mariner-56_LMi	3	161	53.67	47
LTR/Pao#BEL-2_LG-I	1	54	54	54
LINE/I-Jockey#Jockey-5_DVi	6	335	55.83	57.5
DNA/Sola-2#Sola2-3_NVi	1	58	58	58
LTR/Gypsy#Gypsy-70_LMi-I	6	377	62.83	58
DNA/hAT#hAT30_Av	8	1336	167	113
DNA#DNA6-1_CGi	1	58	58	58
DNA/hAT-Pegasus#hAT-9_DBp	1	54	54	54
LTR/Pao#BEL-167_AA-I	1	71	71	71
LINE/I-Jockey#Jockey-15_DBp	2	79	39.5	39.5
DNA/hAT#hAT16_Av	17	10186	599.18	132
DNA/TcMar-Mariner#Avmar7_Av	2	374	187	187
DNA/hAT-Blackjack#hAT-2_PBa	1	93	93	93
LTR/Copia#Copia-118_AA-I	1	74	74	74
LINE/I#I-9_AAe	2	131	65.5	65.5
DNA/PIF-Spy#ISL2EU-17_CGi	3	265	88.33	88
LINE/R1#SART-2_MOc	1	56	56	56
DNA/RC#Helitron-N3_DT	2	105	52.5	52.5
DNA/hAT-hATm#hAT-6_AP	1	35	35	35
LINE/L1-Tx1#Tx1-2_CQ	2	148	74	74
LTR/Gypsy#Gypsy-34_NVi-I	3	210	70	74
DNA/Sola-1#Sola1-8_AP	1	53	53	53
LINE/L1#L1-28_LSal	1	62	62	62
LINE/Soliton#Soliton9b_Av	42	18765	446.79	259.5
LTR/Copia#Copia-1_DYa-I	1	49	49	49
LINE/I#I-7B_AAe	7	374	53.43	53
PLE/Penelope-Athena#AthK1	26	12895	495.96	133
LINE/Dong-R4#R4-2_HG	1	39	39	39
LTR/Gypsy#Gypsy-16_LG-I	1	73	73	73
LINE/L2#Kiri-17_AAe	2	113	56.5	56.5
LTR/Gypsy#Gypsy-33_DEl-I	1	325	325	325
LTR/Juno-Vesta#Juno1_Av	25	17066	682.64	377
DNA/TcMar-Pogo#Mariner-13N3_CGi	1	31	31	31
DNA#DNA2-7_CGi	5	402	80.4	64
LTR/Gypsy#Gypsy-6_AEc-LTR	4	283	70.75	68.5
DNA/TcMar-Tc1#Tc22_Av	4	409	102.25	81
PLE/Penelope-Athena#AthP1	100	31287	312.87	121
LINE/R1#R1-1_DGr	1	53	53	53
DNA/TcMar-Mariner#Mariner_CA	1	60	60	60
DNA/hAT-Ac#DNA8-48_AP	1	46	46	46
DNA/hAT-Tip100#hAT-15_HRo	42	2287	54.45	54.5
LTR/Gypsy#Gypsy-8_DPer-I	1	54	54	54
LTR/Gypsy#Gypsy-58_CQ-I	1	101	101	101
LTR/Gypsy#Gypsy-3_SI-I	1	70	70	70
PLE/Penelope-Athena#AthW-J	73	30764	421.42	117
LTR/Gypsy#Gypsy-30_SI-I	2	829	414.5	414.5
LINE/I-Jockey#Jockey-1_Hmel	1	45	45	45
SINE/tRNA-V#BivaV-SINE1_MiYe	7	224	32	32
DNA/P#P-1_Lgigantea	1	39	39	39
LTR/Gypsy#Gypsy-27_DAn-LTR	4	149	37.25	37
LINE/I#Ingi-2_RPr	1	60	60	60
DNA/Sola-2#Sola2-3_LMi	4	296	74	73.5
LINE/RTE-BovB#RTE-1C_LMi	1	70	70	70
LTR/Copia#Copia12-NVi_I	2	103	51.5	51.5
LTR/Pao#BATUMI_I	1	61	61	61
LTR/Juno-Vesta#Juno4a_Av	25	5209	208.36	134
SINE/tRNA-Core#OK	14	725	51.79	53
DNA/TcMar-Tc4#Mariner3-2_HSal	1	56	56	56
LINE/L2#Daphne-4_HRo	2	120	60	60
DNA/Sola-3#Sola3-1_CB	3	158	52.67	58
DNA/Sola-2#Sola2-2_SIn	1	198	198	198
LTR/Gypsy#Gypsy-267_AA-I	2	113	56.5	56.5
DNA#DNA4-37_CGi	1	44	44	44
LTR/Gypsy#Gypsy1-I_Dya	1	74	74	74
LTR/Unknown#ltr-1_family-7	24	4069	169.54	131.5
LTR/Gypsy#Gypsy-48_DEl-I	1	125	125	125
LTR/Gypsy#rnd-1_family-442	63	16641	264.14	226
DNA/TcMar-Mariner#FAMAR1	1	63	63	63
DNA/RC#Helitron1_AG	1	66	66	66
DNA/TcMar#DNA-TA-9_AAe	1	87	87	87
PLE/Penelope#Penelope-27_LMi	1	54	54	54
DNA/RC#Helitron-like-13_Hmel	18	1914	106.33	83.5
LTR/Gypsy#Gypsy-12_LVa-LTR	1	56	56	56
LINE/L1#L1-69_LSal	1	78	78	78
LTR/Gypsy#Gypsy44-I_AG	2	100	50	50
LTR/Gypsy#Gypsy-39_AA-I	1	140	140	140
DNA/P#P-7_LSal	1	29	29	29
DNA/P#P-3_Hrobusta	1	57	57	57
PLE/Penelope-Athena#AthJ-W	79	53883	682.06	137
LTR/Gypsy#Gypsy-21_DBp-I	2	75	37.5	37.5
DNA/P#PROTOP	1	42	42	42
DNA#DNA9-4_CGi	5	337	67.4	60
DNA/Kolobok-Hydra#Kolobok-3_Aplcal	16	1446	90.38	72
LTR/Pao#BEL-3_CGi-LTR	1	65	65	65
LTR/Gypsy#QUASIMODO_I	1	63	63	63
DNA/TcMar-Tc1#Mariner-15_DAn	1	40	40	40
LINE/CR1#CR1-12_HRo	1	71	71	71
LTR/Gypsy#Gypsy-6_DEu-I	1	102	102	102
DNA/PiggyBac#piggyBac-N1_DWil	2	116	58	58
LINE/RTE-X#RTEX-2_CGi	2	107	53.5	53.5
DNA/hAT-Tip100#rnd-1_family-434	31	6456	208.26	204
LTR/Gypsy#Gypsy-33_CQ-I	1	109	109	109
LINE/L2#Kiri-11_AAe	2	125	62.5	62.5
DNA/MULE-NOF#Rehavkus-2_HR	7	364	52	52
LINE/CR1#CR1-20_CQ	1	68	68	68
DNA/Sola-1#Sola1-2_AC	9	570	63.33	55
LINE/I#I-81_AAe	1	110	110	110
LINE/I-Jockey#Jockey-1_LVa	1	69	69	69
LINE/CR1#CR1-113_AAe	1	70	70	70
LTR/Copia#Copia-5_MMa-I	2	98	49	49
LTR/Unknown#ltr-1_family-6	42	24992	595.05	398
DNA#DNA4-4C_CGi	1	45	45	45
DNA/PiggyBac#piggyBac-9N1_LMi	1	89	89	89
LTR/Pao#BEL-38_CQ-I	3	289	96.33	106
DNA/TcMar-Tc1#Mariner-8_CFl	1	30	30	30
DNA/CMC-EnSpm#CACTA6_Av	14	13940	995.71	744.5
DNA/hAT-Tip100#hAT-12_HRo	1	79	79	79
LTR/Gypsy#Gypsy-29_CT-I	7	596	85.14	90
LINE/L2#L2-4_Hmel	4	259	64.75	47
LTR/Gypsy#Gypsy-10_DVir-LTR	20	1113	55.65	52
LTR/Ngaro#rnd-1_family-12	825	264669	320.81	206
LTR/Pao#CER15-I_CE	1	85	85	85
DNA/RC#Helitron-N23_LMi	1	68	68	68
LTR/DIRS#DIRS-6_DPu	1	32	32	32
DNA/TcMar-Tc1#Mariner-59_HSal	2	272	136	136
LINE/L2#Kiri-2_CQ	1	63	63	63
LTR/Juno-Vesta#Vesta4b_Av	33	7906	239.58	255
DNA/Maverick#Polinton-4_PBa	26	2208	84.92	72
LTR/Pao#BEL-5_CGi-I	1	37	37	37
LTR/Gypsy#Gypsy-49_LMi-I	2	262	131	131
LTR/Copia#Copia-2_Deu-LTR	1	103	103	103
DNA/P#P-N7_LSal	1	66	66	66
DNA/TcMar-Pogo#pogo9_Av	59	8312	140.88	112
LINE/RTE-BovB#RTE-12_LMi	1	56	56	56
LINE/RTE-BovB#RTE-4_LVa	1	78	78	78
DNA/RC#rnd-1_family-375	18	1524	84.67	84
LTR/Gypsy#Gypsy-21_LH-I	1	37	37	37
LTR/Gypsy#Gypsy-33_DAn-I	1	28	28	28
LTR/TelKA#TelKA4_Av	9	8740	971.11	286
DNA/MULE-MuDR#DNA-76_LSal	1	96	96	96
LINE/I-Jockey#TART_DV	295	103758	351.72	174
DNA/Kolobok#Kolobok2_Av	15	4840	322.67	140
LTR/Gypsy#Gypsy39-I_AG	4	2953	738.25	370
LTR/Gypsy#Gypsy-199_AA-I	1	56	56	56
LINE/I#I-50_AAe	1	37	37	37
DNA/hAT#DNA8-1_LMi	2	100	50	50
DNA/RC#Helitron-N13d_CGi	1	57	57	57
LTR/Gypsy#Gypsy-8_DVir-I	1	51	51	51
LINE/Dong-R4#Dong-2_HMM	2	110	55	55
PLE/Penelope#Penelope-46_LMi	1	69	69	69
LTR/Gypsy#Gypsy-16_DBi-I	1	38	38	38
DNA/Academ-1#Academ-1_Dpulex	1	88	88	88
LTR/DIRS#DIRS-2_ACal	1	52	52	52
LINE/R2-NeSL#NeSL-1_CJap	2	124	62	62
LINE/Dong-R4#R4_HC	1	34	34	34
LTR/Gypsy#Gypsy-180_AA-I	1	57	57	57
LINE/CR1#CR1-2_CQ	92	30671	333.38	373
LTR/Gypsy#Gypsy42-I_AG	1	246	246	246
DNA/TcMar-Tc1#Mariner-21_LSal	1	83	83	83
LTR/Gypsy#Gypsy61-I_AG	70	4887	69.81	58
LTR/Gypsy#Gypsy-3_DWil-I	2	89	44.5	44.5
LTR/Pao#BEL-14_CQ-I	1	40	40	40
LTR/Gypsy#Gypsy-1_LMi-I	1	49	49	49
LTR/Gypsy#Gypsy-20_AA-I	1	37	37	37
LTR/Pao#BEL-266_AA-I	1	48	48	48
LTR/Juno-Vesta#Vesta6c_Av	27	4638	171.78	121
DNA/hAT-Tip100#hAT-24_LMi	1	89	89	89
DNA/P#Galileo_DW	3	274	91.33	95
LTR/Gypsy#Gypsy-41_LSal-I	1	78	78	78
DNA/hAT-Tip100#hAT-13_LMi	2	77	38.5	38.5
LTR/Pao#BEL-166_AA-I	2	92	46	46
LTR/Copia#Copia-1_DPu-I	1	54	54	54
LTR/Gypsy#Gypsy-32_DAn-I	1	35	35	35
LINE/L2#L2-2_HRo	1	232	232	232
LTR/Pao#BEL-7_LSal-I	2	112	56	56
DNA/TcMar-Tc1#Mariner38C_CB	1	71	71	71
DNA/PIF-Harbinger#ISL2EU-N3_LMi	2	107	53.5	53.5
LTR/Copia#MTANGA_I	1	95	95	95
DNA/hAT-Ac#hATN-1_HRo	4	237	59.25	62.5
LTR/Gypsy#GYPSY5-I_CB	1	474	474	474
LTR/Gypsy#Gypsy-194_AA-I	1	43	43	43
DNA/TcMar-Tc1#Mariner-9_DAn	1	274	274	274
DNA/CMC-Chapaev-3#Chapaev3-N1_HR	2	100	50	50
PLE/Penelope#Penelope-104_LMi	1	104	104	104
LINE/L2#CR1-1a_AG	1	45	45	45
DNA/Sola-2#Sola2-1_SIn	1	67	67	67
LINE/RTE-RTE#RTE-2_Hmel	1	146	146	146
LTR/Gypsy#Gypsy-57_LMi-I	1	86	86	86
LINE/RTE#RTE2_Av	16	10189	636.81	152.5
DNA#DNA2-15B_CB	1	69	69	69
LTR/Gypsy#Gypsy-8_HMM-LTR	5	278	55.6	54
DNA/Ginger#Ginger2-N1_LSal	5	617	123.4	108
DNA/MULE-MuDR#DNA-64_LSal	1	79	79	79
DNA/TcMar-Mariner#Mariner-N31_RPr	1	84	84	84
DNA/RC#Helitron-N2_LMi	2	119	59.5	59.5
LTR/Copia#Copia7-NVi_I	3	308	102.67	109
DNA/Maverick#Polinton-1_DEl	3	247	82.33	68
LTR/Gypsy#Gypsy-8_ACe-LTR	12	799	66.58	66
LTR/Gypsy#Gypsy-224_AA-I	1	64	64	64
LTR/Pao#BEL-276_AA-I	1	53	53	53
DNA/TcMar-Tc1#Mariner-N22_AG	6	573	95.5	100
LTR/Gypsy#Gypsy-19_LSal-I	1	48	48	48
SINE/tRNA-Meta#LitSINE1	1	93	93	93
LINE/CR1#CR1-3_DWi	2	96	48	48
LTR/Pao#BEL-4_DAn-I	1	85	85	85
LTR/Gypsy#Gypsy-51_DWil-I	1	91	91	91
DNA/CMC-EnSpm#EnSpm4_Av	19	11298	594.63	110
DNA/Crypton-I#Crypton-2_TCa	1	62	62	62
DNA/hAT-Ac#hAT-5N1_CGi	2	125	62.5	62.5
LINE/L2#Kiri-21_AAe	2	125	62.5	62.5
LTR/Gypsy#Gypsy-6_LH-I	2	193	96.5	96.5
DNA/CMC-Transib#Transib-1N1_LMi	1	49	49	49
DNA/MULE-MuDR#MuDR2_Av	5	2081	416.2	461
DNA/PIF-Spy#ISL2EU-5_CGi	2	107	53.5	53.5
DNA/RC#Helitron-1_DEu	1	58	58	58
LTR/Gypsy#Gypsy-8_DBp-I	1	38	38	38
LTR/Gypsy#Gypsy-7_DWil-I	1	36	36	36
DNA/TcMar-Tc1#Mariner-77_HSal	2	257	128.5	128.5
DNA/Zator#Zator2_Av	7	9192	1313.14	2021
LINE/L1-Tx1#Tx1-5_LMi	1	48	48	48
DNA/hAT#hAT23_Av	28	4031	143.96	89
DNA/Kolobok-T2#Kolobok-N1_ACe	1	53	53	53
DNA/TcMar-Tc1#Mariner-N5_HSal	1	55	55	55
LTR/Pao#BEL-58_CQ-I	1	58	58	58
LTR/Gypsy#Gypsy-45_DEl-I	2	123	61.5	61.5
LINE/L1-Tx1#Tx1-11_CQ	2	128	64	64
LINE/L2#L2-12_CTe	5	586	117.2	160
DNA/hAT-Charlie#hAT-4_RPr	1	55	55	55
LTR/Gypsy#Gypsy-15_DAn-I	1	42	42	42
DNA/P#P-9_LSal	1	58	58	58
LINE/L1-Tx1#Tx1-8_CQ	1	43	43	43
LTR/Copia#Copia-1_DEl-I	1	67	67	67
PLE/Penelope#Penelope-101_LMi	1	38	38	38
DNA/TcMar-m44#Mariner-3_AP	1	77	77	77
LTR/Copia#Copia-1_AA-I	1	44	44	44
DNA/RC#Helitron-N19_CGi	2	104	52	52
DNA/PiggyBac#piggyBac-1_DBp	1	73	73	73
LINE/I-Jockey#DOC3_DM	2	106	53	53
LINE/CR1#CR1_Ele9	20	2139	106.95	103.5
LTR/Gypsy#Gypsy-2_PPc-I	1	42	42	42
LTR/Gypsy#Gypsy-2_LVa-I	2	58	29	29
DNA/TcMar-Tc1#Mariner-10_PBa	1	191	191	191
LTR/Pao#BEL-10_DBp-I	1	87	87	87
DNA/CMC-Transib#Transib-2_DAn	1	46	46	46
LINE/R1#R1_DMo	1	41	41	41
DNA/CMC-EnSpm#EnSpm-3_SIn	1	68	68	68
DNA/TcMar-Mariner#Avmar1b_Av	2	116	58	58
LTR/Gypsy#Gypsy-46_DEl-LTR	1	63	63	63
DNA/PiggyBac#rnd-5_family-4282	113	42607	377.05	101
DNA/MULE-MuDR#MuDr-2x_AP	1	53	53	53
DNA/TcMar-Tc4#TC4	1	50	50	50
DNA/hAT-hobo#hAT-3_DRh	1	84	84	84
LTR/Gypsy#Gypsy-29_DWil-I	14	984	70.29	71.5
DNA/PiggyBac-Pokey#Pokey1_Av	45	8923	198.29	122
DNA/PiggyBac#piggyBac-1_BM	2	94	47	47
DNA/MULE-NOF#MuDR-1_SIn	1	78	78	78
LTR/Copia#Copia-3_CGi-I	1	30	30	30
DNA/TcMar-Tc1#ITmD37E_Ele5	1	35	35	35
LTR/Pao#BEL-1-LTR_NVi	4	252	63	59.5
LTR/Gypsy#Gypsy-24_DWil-I	1	49	49	49
DNA/CMC-EnSpm#CACTA-2_AA	4	210	52.5	52
LINE/I#I-14_AAe	2	72	36	36
LTR/Gypsy#Gypsy-249_AA-I	2	78	39	39
DNA/hAT-Tip100#hAT-13_LSal	1	27	27	27
LINE/CR1#CR1_Ele10	1	60	60	60
LTR/Copia#Copia-136_AA-I	1	42	42	42
DNA/TcMar-Mariner#Mariner-67_HSal	1	46	46	46
LINE/R1-LOA#Loa-1_MMa	1	71	71	71
LINE/L1#L1-48_LSal	2	106	53	53
LTR/Pao#AGM1-I	1	50	50	50
PLE/Penelope#Penelope2_Av	19	10184	536	331
DNA/PiggyBac-Looper#Looper4_Av	12	6047	503.92	201
LTR/Pao#BEL-14_DPu-I	2	84	42	42
PLE/Penelope-Athena#AthW2-2	87	5091	58.52	47
LTR/Gypsy#Gypsy8-I_AP	1	52	52	52
DNA/Zator#Zator-N3_AAe	2	95	47.5	47.5
DNA/MULE-MuDR#MuDR13_Av	32	6715	209.84	127.5
DNA/MULE-MuDR#MuDR8_Av	8	2852	356.5	261.5
DNA/Sola-2#Sola2-7_LMi	1	87	87	87
LTR/Pao#BEL-15_CGi-LTR	1	46	46	46
LTR/Gypsy#Gypsy-38_NVi-LTR	11	757	68.82	69
LTR/Gypsy#Gypsy-27_AA-I	2	108	54	54
LTR/Copia#Copia-22_CQ-LTR	1	55	55	55
LTR/Copia#Copia-1_LSal-I	1	80	80	80
DNA/Crypton-V#CryptonV-2_CTe	3	155	51.67	51
PLE/Penelope#Penelope-4_SIn	1	58	58	58
LTR/Gypsy#Gypsy-81_CGi-LTR	1	64	64	64
DNA/hAT-Tip100#hAT-1_LMi	1	46	46	46
LINE/CR1#CR1-2_DBi	1	55	55	55
DNA/hAT#hAT13_Av	31	6662	214.9	215
DNA/TcMar-Tc1#Mariner-79B_HSal	5	584	116.8	129
DNA/Sola-1#Sola1-1_Lgigantea	1	69	69	69
DNA/P#P4_AG	2	107	53.5	53.5
DNA/P#P-16_LSal	1	54	54	54
LTR/Pao#BEL-7_CT-I	1	79	79	79
LINE/L2#Daphne-10_HRo	1	53	53	53
LTR/Gypsy#Gypsy-16_LSal-I	1	71	71	71
DNA/TcMar-Tc1#Mariner-29_AEc	6	361	60.17	60.5
LTR/Gypsy#Gypsy-5_AC-I	1	49	49	49
LTR/Gypsy#Gypsy-30_DWil-I	1	62	62	62
DNA/hAT-Tip100#DNA2-2_CQ	1	66	66	66
DNA/Kolobok-E#KolobokE-1_AP	1	134	134	134
LINE/RTE-X#RTEX-1_DRh	1	48	48	48
DNA/PiggyBac#piggyBac-5_CGi	3	146	48.67	47
DNA/P#P1_Av	9	12968	1440.89	1088
DNA/CMC-EnSpm#EnSpm3_Av	68	13929	204.84	127
DNA/RC#Helitron1_CE	1	53	53	53
LTR/Gypsy#Gypsy-83_CGi-I	1	259	259	259
LINE/L2#L2-9_HRo	4	255	63.75	58
LINE/RTE-BovB#RTE-26_LMi	2	114	57	57
DNA/PIF-Spy#ISL2EU-1_LHu	3	211	70.33	42
DNA/TcMar-Tc1#Mariner-4_DBp	1	67	67	67
DNA/PiggyBac-Looper#Looper3_Av	41	12581	306.85	126
DNA/TcMar-Mariner#Avmar11_Av	7	3915	559.29	357
DNA/PIF-ISL2EU#DNA-58_LSal	1	59	59	59
DNA/PiggyBac#piggyBac-8_LMi	1	71	71	71
LINE/I-Jockey#Jockey-3_DGri	73	14118	193.4	223
LINE/L1#L1-43_AAe	1	67	67	67
LTR/Copia#Copia-6_DPu-I	5	537	107.4	45
LINE/CR1-Zenon#CR1-13_CGi	1	54	54	54
DNA/Merlin#Merlin1m_CE	2	155	77.5	77.5
LTR/Gypsy#Gypsy-20-I_NVi	2	172	86	86
LTR/Gypsy#Gypsy-227_AA-I	1	52	52	52
LINE/I#I-1_DBp	1	84	84	84
LTR/Pao#BEL-6_DPu-I	1	39	39	39
DNA/TcMar-Mariner#AVMAR1	3	380	126.67	129
DNA/PiggyBac-PB#AvPB1	19	3736	196.63	59
LINE/L2#Kiri-5_LMi	1	60	60	60
LTR/Gypsy#Gypsy-10_PBa-I	1	38	38	38
LINE/I#I-4_RPr	3	112	37.33	42
LINE/L2#L2-37_HRo	1	50	50	50
SINE/tRNA#TWIN2_CP	2	80	40	40
DNA/TcMar-Pogo#pogo7_Av	31	4780	154.19	139
DNA/hAT-Charlie#hAT-25_LMi	2	103	51.5	51.5
LTR/Pao#BEL-57_CQ-I	1	32	32	32
LINE/R1#R7Ag2	2	193	96.5	96.5
LINE/R1#TRAS1	6	377	62.83	70
LINE/CR1#CR1-49_AAe	1	38	38	38
DNA/Sola#Sola3c_Av	1	92	92	92
LTR/Gypsy#Gypsy-1_CGi-I	4	334	83.5	83.5
DNA/Sola#Sola2b_Av	28	8349	298.18	173
LINE/L2#CR1-1_AG	7	312	44.57	43
LTR/Gypsy#Gypsy-7_ACe-I	2	102	51	51
DNA/Academ-1#Academ-1_BM	1	41	41	41
DNA/TcMar-Tc4#MARINER47_CB	1	39	39	39
PLE/Penelope#Penelope-1_AEc	5	2106	421.2	197
LINE/L2#Daphne-3_HMM	2	90	45	45
DNA/PiggyBac#piggyBac-N2_RPr	2	129	64.5	64.5
PLE/Penelope-Athena#AthX-V-S	62	20026	323	86
DNA/RC#Helitron-2_NVi	1	57	57	57
LTR/Pao#BEL-18_CQ-I	1	132	132	132
LTR/Gypsy#Gypsy16-I_AG	2	108	54	54
LTR/Gypsy#Gypsy-6_DSim-I	1	37	37	37
DNA/TcMar-Tc1#Mariner-32_AEc	1	53	53	53
LINE/CR1#CR1-55_AAe	1	42	42	42
DNA/TcMar-Tc1#Mariner-68_HSal	3	254	84.67	68
LINE/Soliton#Soliton2_Av	43	16037	372.95	242
DNA#DNA-38_LSal	1	37	37	37
LINE/CR1#CR1-9_HRo	1	54	54	54
LTR/Gypsy#Gypsy-4_CQ-I	2	170	85	85
LTR/Gypsy#Gypsy-22_DWil-I	22	1557	70.77	68
LINE/L2#L2-23_CTe	1	78	78	78
DNA/TcMar#MARINER65_CB	1	64	64	64
DNA/Kolobok-T2#REP-4_PBa	27	1822	67.48	60
DNA/hAT#hAT26_Av	15	3118	207.87	87
DNA/Maverick#Polinton-2_TC	2	112	56	56
LTR/Pao#BEL-289_AA-I	1	51	51	51
LINE/R2-NeSL#Utopia-1_TSP	1	35	35	35
LINE/L1#L1-44_AAe	1	44	44	44
LINE/CR1#CR1-72_AAe	1	70	70	70
LTR/Gypsy#Gypsy10-NVi_I	1	267	267	267
LTR/Gypsy#Gypsy-58_DWil-I	1	92	92	92
LINE/CR1#CR1-64B_AAe	1	38	38	38
DNA/P#P5_Av	20	9237	461.85	185
LINE/L2#Crack-7_AAe	1	61	61	61
LINE/Soliton#Soliton5_Av	7	2260	322.86	357
LTR/Copia#Copia-26_DPu-I	1	105	105	105
DNA/P#Galileo_DB	2	107	53.5	53.5
DNA/Ginger#Ginger2b_Av	28	4479	159.96	95.5
DNA/Sola#Sola2i_Av	6	1274	212.33	181
LTR/Pao#BEL-13_LH-I	2	58	29	29
DNA/Academ-1#Academ-1_CGi	1	56	56	56
LTR/Gypsy#Gypsy-273_AA-I	2	141	70.5	70.5
LINE/Proto2#Proto2-5_CS1	2	82	41	41
LTR/Pao#BEL-156_AA-I	2	114	57	57
DNA/TcMar-Mariner#Mariner-26_AEc	1	46	46	46
LINE/RTE-X#RTEX-19_CGi	1	45	45	45
LINE/L2#L2-25_HRo	1	90	90	90
DNA/MULE-MuDR#MULE4_Av	4	2741	685.25	591.5
DNA/RC#Heli2_Av_cons	100	77257	772.57	328
DNA#DNA-8N1_HSal	5	265	53	53
LINE/I#Nimb-1_DPu	1	62	62	62
DNA/hAT-Tip100#hAT-22_LMi	1	34	34	34
LTR/Gypsy#Gypsy-10_DPu-I	1	37	37	37
DNA/MULE-MuDR#MuDR6_Av	66	10369	157.11	152.5
DNA/PIF-Harbinger#Harbinger-4_CGi	3	191	63.67	69
LTR/Gypsy#Gypsy-202_AA-I	1	36	36	36
LTR/Copia#Copia-11_CQ-I	1	219	219	219
DNA/hAT#hAT8_Av	19	4261	224.26	101
LTR/Gypsy#Gypsy-11_LSal-I	1	70	70	70
DNA/PiggyBac-Uribo#Uribo1_Av	170	41342	243.19	200.5
LTR/Gypsy#Gypsy-608_AA-I	3	170	56.67	54
PLE/Penelope#Penelope-85_LMi	1	79	79	79
LINE/CR1#CR1-117_AAe	1	39	39	39
LTR/Gypsy#Gypsy3-I_AP	1	44	44	44
LINE/Proto2#Proto2-10_CTe	1	62	62	62
DNA/TcMar-Tc1#Mariner-3_DAn	1	63	63	63
DNA/TcMar-Fot1#Mariner-N9_SIn	1	40	40	40
LTR/Gypsy#Gypsy25-I_AG	1	70	70	70
DNA/TcMar-Tc1#Mariner-15_LMi	3	144	48	49
LINE/L2#Daphne-6_HRo	5	311	62.2	65
LINE/R1#R1_DSi	2	197	98.5	98.5
LINE/L1#L1-41_AAe	1	57	57	57
LTR/Gypsy#Gypsy-222_AA-I	1	42	42	42
DNA/Merlin#Merlin2_Av	13	2882	221.69	161
DNA/hAT-Tip100#hAT-1_HRo	1	33	33	33
LTR/Gypsy#Gypsy-124_AA-LTR	2	64	32	32
LTR/Copia#Copia-130_AA-I	1	57	57	57
DNA/TcMar-Tc1#Mariner-12_BM	1	68	68	68
LTR/Gypsy#Gypsy-6_AEc-I	7	354	50.57	54
LTR#LTR-15_Hm_I	1	63	63	63
LINE/RTE-X#RTEX-14_CGi	2	82	41	41
LTR/Gypsy#Gypsy-26_DPse-I	2	98	49	49
LTR/Gypsy#Gypsy-81_CGi-I	3	161	53.67	52
LINE/R1#R1_Ele8	1	90	90	90
LINE/L1#rnd-5_family-2659	91	62014	681.47	408
DNA/hAT-Pegasus#Hopseu2	1	46	46	46
LTR/Gypsy#Gypsy1-I_DV	2	147	73.5	73.5
LTR/Gypsy#Gypsy-4_PBa-LTR	1	65	65	65
DNA/TcMar-Mariner#Mariner-38_HSal	1	41	41	41
LINE/L2#L2B-4_AAe	1	37	37	37
DNA/CMC-Chapaev-3#EnSpm-1_RPr	1	25	25	25
LINE/R1#TRAS-1_TUr	1	65	65	65
LTR/Gypsy#Gypsy-12_AA-I	1	50	50	50
LTR/Copia#Copia-14_DPu-I	2	383	191.5	191.5
LINE/L2#Daphne-12_HRo	2	134	67	67
DNA/hAT-Blackjack#hAT-N34_LMi	1	87	87	87
LTR/Pao#BEL-616_AA-LTR	1	50	50	50
PLE/Penelope#Penelope-20_LMi	4	2739	684.75	487
LINE/L2#L2-8_AAe	3	184	61.33	71
LINE/CR1#CR1-98_AAe	3	676	225.33	301
PLE/Penelope#Penelope-77_LMi	2	120	60	60
LINE/CR1#CR1-3_Hmel	1	118	118	118
PLE/Penelope#Penelope-71_LMi	1	51	51	51
LTR/Mag#Mag_Av	13	13222	1017.08	523
LTR/Gypsy#Gypsy-209_AA-I	1	57	57	57
LTR/Gypsy#Gypsy-5_DKi-I	1	115	115	115
LINE/R1#TRAS-3_TUr	1	57	57	57
LINE/L2#Daphne-55_LMi	3	169	56.33	54
DNA/TcMar-Tc1#Mariner-87_HSal	1	45	45	45
DNA/Maverick#Polinton-3_LMi	8	588	73.5	78
SINE/tRNA-Deu-RTE#SINE2-1_LMi	3	205	68.33	69
LTR/Gypsy#Gypsy-1_DBp-I	2	96	48	48
LTR/Pao#BEL-5_AA-LTR	1	53	53	53
DNA/hAT-Charlie#hAT-1_PBa	2	105	52.5	52.5
DNA/TcMar-Tc1#MarN-2_DEu	1	32	32	32
LINE/I#I-6_AAe	2	111	55.5	55.5
SINE/tRNA#SINE2-3_LMi	1	11	11	11
PLE/Penelope#Penelope4_Av	8	1214	151.75	164.5
LTR/Pao#BEL-601_AA-I	1	28	28	28
LTR/Copia#Copia-126_AA-I	1	43	43	43
LINE/CR1#CR1-12_DTa	1	80	80	80
DNA/PIF-Harbinger#Harbinger-1_AAe	2	99	49.5	49.5
LINE/L2#Kiri-8B_HMM	2	158	79	79
DNA/RC#Helitron-3N1_NVi	23	1220	53.04	54
DNA/RC#Helitron-N3_CGi	8	422	52.75	59.5
LTR/Gypsy#Gypsy-9_PPc-LTR	1	51	51	51
DNA/TcMar-Tc2#Mariner-30_CGi	1	30	30	30
LTR/Gypsy#Gypsy-19_CGi-I	2	116	58	58
LTR/Gypsy#Gypsy-2_DRh-I	3	200	66.67	59
LTR/TelKA#TelKA3a_Av	34	8510	250.29	135.5
PLE/Penelope#Penelope-83_LMi	23	1509	65.61	65
DNA/MULE-MuDR#MuDR15_Av	5	589	117.8	73
LINE/CR1#CR1-21_HRo	1	38	38	38
DNA/Maverick#Polinton-2_DK	1	78	78	78
LINE/I#I-1_NVi	2	98	49	49
DNA/P#P-23B_LSal	1	41	41	41
LINE/I#I_Ele4G_AAe	2	134	67	67
PLE/Penelope#Penelope-7_LMi	2	187	93.5	93.5
LTR/Gypsy#Gypsy-76_LMi-I	1	69	69	69
LTR/Gypsy#Gypsy-45_AA-I	1	41	41	41
LINE/L1#L1-56_LSal	1	82	82	82
LTR/Gypsy#Gypsy-64_CGi-I	1	51	51	51
LINE/L2#Daphne-40_LMi	1	42	42	42
DNA/Crypton-V#CryptonV-1_HSal	1	92	92	92
LTR/Gypsy#Gypsy-282_AA-I	1	94	94	94
LINE/I#I_Ele4B_AAe	2	154	77	77
DNA/TcMar-Tc4#Mariner-7_LHu	1	58	58	58
LTR/Gypsy#Gypsy-22_DY-LTR	8	503	62.88	53
DNA/PiggyBac#rnd-6_family-1587	49	9624	196.41	107
LTR/Copia#Copia-2_DBp-I	1	374	374	374
DNA/Maverick#Polinton-2_PBa	19	1443	75.95	69
LINE/I#I-5_AAe	1	50	50	50
DNA/MULE-NOF#Rehavkus-2_NVi	1	45	45	45
LTR/Gypsy#Gypsy-20_DWil-I	1	134	134	134
LTR/Gypsy#Gypsy-7_HMM-I	2	133	66.5	66.5
PLE/Penelope#rnd-6_family-508	39	36418	933.79	517
LTR/Gypsy#Gypsy-28_SI-I	1	57	57	57
LINE/I-Jockey#Jockey-4_DSim	1	53	53	53
DNA/RC#rnd-6_family-295	513	142092	276.98	76
LINE/L2#L2-3_HRo	1	53	53	53
LTR/Unknown#ltr-1_family-11	20	3574	178.7	173.5
DNA/hAT-Ac#Homo10	4	273	68.25	65
LTR/Copia#Copia-26_AA-I	2	146	73	73
LTR/Copia#Copia-6_DAn-I	2	175	87.5	87.5
LINE/I-Jockey#Jockey-N1_DVi	1	54	54	54
LTR/Gypsy#Gypsy-52_DWil-I	1	139	139	139
DNA#DNA6-14_CGi	2	134	67	67
LINE/I#Ag-I-2	1	35	35	35
DNA/RC#Heli1_Av	41	12405	302.56	258
LTR/Gypsy#Gypsy-34_CQ-I	1	37	37	37
LINE/L2#Crack-1_CQ	1	37	37	37
LTR/Gypsy#Gypsy-47_LMi-I	2	123	61.5	61.5
DNA/TcMar-Tc4#Mariner-N1B_LMi	1	16	16	16
LTR/Gypsy#Gypsy-246_AA-I	1	36	36	36
LTR/Gypsy#Gypsy-24_DBp-I	1	35	35	35
LTR/Gypsy#Gypsy-5_DBp-I	4	224	56	46.5
LTR/Gypsy#Gypsy2_MH-I	3	146	48.67	41
LINE/CR1#CR1-4_DBi	1	84	84	84
LINE/L2#L2-10_Hmel	12	780	65	60.5
LTR/Gypsy#Gypsy-10_RP-I	1	304	304	304
LTR/Copia#Copia-9_CQ-I	1	47	47	47
LINE/RTE-X#RTEX-6_CGi	1	34	34	34
LINE/L1#L1-36_AAe	2	97	48.5	48.5
LINE/I#I_Ele2	1	78	78	78
LINE/I-Jockey#Jockey-5_CQ	2	112	56	56
DNA/IS3EU#IS3EU-2N1_CGi	1	156	156	156
LINE/L2#L2-6_Hmel	2	246	123	123
LTR/Copia#Copia-8_SI-I	1	40	40	40
LINE/L1-Tx1#L1-1_CQ	1	186	186	186
LINE/RTE#RTE1_Av	43	14230	330.93	189
DNA/RC#Heli3a_Av	863	147553	170.98	148
LTR/Gypsy#Gypsy13-I_AG	1	70	70	70
LTR/Pao#BEL-648_AA-I	1	32	32	32
LTR/Juno-Vesta#Vesta5_Av	17	7359	432.88	74
LINE/R2-NeSL#Utopia-1_DYak	1	37	37	37
DNA#DNA4-24_CGi	1	84	84	84
LTR/Gypsy#Gypsy-38_DWil-I	5	402	80.4	86
LINE/L2#Kiri-36_AAe	1	56	56	56
LTR/Gypsy#Gypsy-64_LMi-I	1	40	40	40
LTR/Gypsy#Gypsy-2_DBp-I	1	37	37	37
DNA/TcMar-Tc1#Mariner-17_AEc	8	471	58.88	60
LINE/L2#L2-13_Hmel	3	163	54.33	43
DNA/RC#Helitron-N5_LMi	1	45	45	45
DNA/hAT#hAT15_Av	32	6624	207	107
LINE/L2#Daphne-45_LMi	2	144	72	72
DNA/RC#Helitron-2_RPr	1	61	61	61
DNA#DNA-1_LMi	3	183	61	71
DNA/hAT-Ac#AeHerves2	1	82	82	82
LTR/Gypsy#Gypsy-65_CQ-I	1	49	49	49
LINE/CR1#CR1-56_AAe	2	112	56	56
LTR/Gypsy#Gypsy-5_DSe-I	1	72	72	72
DNA/Sola-1#Sola1-1_LSal	1	57	57	57
LINE/L2#Kiri-29_AAe	1	51	51	51
LINE/I#I-1_DEl	1	73	73	73
DNA/Sola-2#Sola2-4_LSal	1	56	56	56
LTR/Gypsy#Pifo_I	1	37	37	37
DNA/TcMar-Tc1#Mariner-3_ACe	1	42	42	42
LTR/Pao#BEL-5_LG-I	1	90	90	90
LTR/Copia#Copia-4_Cfl-I	1	248	248	248
DNA/hAT-Pegasus#Homo6	7	409	58.43	54
LINE/RTE-X#RTEX-25_CGi	1	60	60	60
LTR/Gypsy#Gypsy13-I_Dya	1	62	62	62
LTR/Pao#BEL-1_DKi-LTR	1	89	89	89
LINE/L2#Daphne-29_HRo	8	563	70.38	78.5
LINE/I-Jockey#Jockey-2_DVi	1	40	40	40
LTR/Gypsy#Gypsy-12_DWil-I	1	173	173	173
DNA/TcMar-Tc2#Mariner11_CB	1	69	69	69
DNA#DNA2-6_CGi	2	128	64	64
DNA/TcMar-Mariner#Mariner-5_AEc	1	39	39	39
DNA/hAT-hATm#hAT-N38_RPr	1	97	97	97
DNA/hAT-hobo#Howilli2	1	77	77	77
LINE/I-Jockey#Jockey-8_CQ	1	50	50	50
DNA#DNA-2B_PPo	1	50	50	50
LTR/Juno-Vesta#Vesta2_Av	53	31591	596.06	309
LTR/Gypsy#Gypsy-18_PBa-I	10	661	66.1	64.5
LTR/Gypsy#Gypsy-22_DY-I	1	33	33	33
DNA/TcMar-Mariner#Mariner-4_SIn	1	55	55	55
LTR/Juno-Vesta#Vesta1a_Av	9	1587	176.33	90
DNA/TcMar-Tc1#Tc5_cons_Av	30	3743	124.77	68
LINE/L2#Kiri-5_DK	1	50	50	50
LTR/Gypsy#Gypsy-143_AA-I	1	37	37	37
DNA/MULE-MuDR#MuDR-5N1_LSal	11	818	74.36	75
DNA/TcMar-Mariner#Mariner-2_RPr	1	81	81	81
DNA/Sola#Sola2d_Av	22	5226	237.55	182
LTR/Pao#BEL-5_CQ-LTR	1	53	53	53
DNA/hAT-Ac#hAT-2_DSe	1	51	51	51
LTR/Pao#BEL-3-LTR_NVi	1	73	73	73
DNA#Clu-44_AG	1	88	88	88
DNA/TcMar-Mariner#Mariner-25_HSal	1	62	62	62
LINE/L2#Crack-34_AAe	2	134	67	67
PLE/Penelope-Athena#AthL1a	66	11634	176.27	94
LINE/L1#L1-47_LSal	1	77	77	77
LTR/Gypsy#Gypsy-11_CFl-LTR	1	51	51	51
LTR/Gypsy#Gypsy2-I_DM	1	56	56	56
DNA/Crypton#Crypton-N23_CGi	1	51	51	51
LTR/Gypsy#Gypsy-37_DWil-LTR	1	64	64	64
SINE/tRNA-Core-L2#BivaCORE-SINE2_MiYe	1	71	71	71
LTR/Pao#BEL-6_AA-LTR	4	223	55.75	58
LTR/Copia#Copia17-NVi_I	4	323	80.75	84.5
DNA#NDNAX3_CE	1	45	45	45
LINE/L1-Tx1#Tx1-11_CGi	8	758	94.75	83
LTR/Copia#Copia-2_Deu-I	1	43	43	43
LTR/Gypsy#Gypsy-1_PBa-I	1	54	54	54
PLE/Penelope#Penelope-45_LMi	1	660	660	660
LTR/Juno-Vesta#Vesta4a_Av	14	9488	677.71	102.5
LTR/Gypsy#Gypsy-63_DWil-I	1	36	36	36
LTR/Gypsy#Gypsy-10_PBa-LTR	6	276	46	48.5
DNA/hAT#hAT17_Av	17	4261	250.65	169
LTR/Copia#Copia-16_CQ-I	1	56	56	56
LTR/Gypsy#Gypsy-230_AA-I	1	41	41	41
LTR/Gypsy#Gypsy17-I_Dpse	2	607	303.5	303.5
DNA/RC#Helitron-N1_PBa	44	2696	61.27	67
LINE/L2#Daphne-8_LMi	1	104	104	104
DNA/TcMar-Pogo#pogo12_Av	13	1688	129.85	69
DNA/hAT-Tip100#DNA8-100B_AP	1	47	47	47
LTR/Gypsy#Gypsy-177_AA-I	1	64	64	64
DNA/CMC-Transib#Transib-6_AAe	1	66	66	66
LINE/L1#L1-3_LSal	1	117	117	117
LINE/R1#RTAg4	98	25472	259.92	208
LINE/I-Jockey#Jockey-6_DK	87	19889	228.61	212
LTR/Copia#Copia-10_LMi-LTR	1	51	51	51
DNA/TcMar-Tc1#Mariner-1_DW	1	65	65	65
DNA/TcMar-Mariner#Mariner-51_LMi	1	45	45	45
PLE/Penelope-Athena#AthJ-N-W1	203	89109	438.96	127
LINE/I-Jockey#Jockey-1_DBi	1	71	71	71
LINE/R2-R9#R9a_Av	4	2655	663.75	656
LTR/Gypsy#Gypsy-184_AA-I	1	51	51	51
DNA/RC#Helitron-N46_CGi	1	59	59	59
DNA/P#P-1_DPu	2	167	83.5	83.5
LTR/Gypsy#Gypsy-59_AA-LTR	1	58	58	58
PLE/Penelope-Athena#AthL2	28	9908	353.86	147.5
DNA/RC#Helitron-2_AAe	1	99	99	99
LINE/CR1#Ag-CR1-7	1	38	38	38
DNA/Sola-1#Sola1-1_AC	18	1776	98.67	85
LINE/L2#Kiri-13_HMM	35	1912	54.63	55
LTR/Copia#Copia-68_AA-I	1	52	52	52
LTR/Copia#Copia-2_BM-I	1	87	87	87
DNA/PiggyBac#piggyBac2_Av	153	16368	106.98	102
LTR/Gypsy#Gypsy-251_AA-I	1	60	60	60
LTR/Pao#BEL-645_AA-I	1	72	72	72
LTR/Gypsy#Gypsy-9_CGi-I	2	355	177.5	177.5
LTR/Gypsy#Gypsy-5_AA-I	1	130	130	130
LTR/Copia#Copia-13_SI-I	3	178	59.33	57
LTR/Gypsy#Gypsy-26_DBp-I	1	58	58	58
LINE/I-Jockey#Vingi-1_CE	1	53	53	53
LTR/Gypsy#Gypsy-28_DBp-I	2	113	56.5	56.5
LINE/I-Jockey#Jockey-6_DF	2	94	47	47
DNA/PIF-Harbinger#Harbinger-3_LMi	1	31	31	31
LTR/Pao#DIVER_I	1	66	66	66
DNA/MULE-MuDR#MuDR3_Av	45	14050	312.22	159
LTR/Gypsy#Gypsy-32_CGi-I	3	277	92.33	97
DNA/hAT-Ac#DNA8-14_AP	4	297	74.25	67
LTR/Gypsy#Gypsy-35_CQ-I	3	175	58.33	63
LTR/Gypsy#Gypsy-1_DG-I	1	64	64	64
LINE/L2#Daphne-28_HRo	1	104	104	104
LTR/Pao#BEL2_MH-I	2	120	60	60
LINE/CR1#CR1-16_HRo	23	1302	56.61	52
LTR/Gypsy#Gypsy-18_DPu-I	2	104	52	52
LINE/Soliton#Soliton7_Av	34	29272	860.94	422.5
PLE/Penelope#Penelope1_Av	39	11303	289.82	134
PLE/Penelope#Penelope-99_LMi	2	124	62	62
DNA/Ginger#Ginger2d_Av	65	11311	174.02	82
LTR/Gypsy#Gypsy14-LTR_Dpse	10	500	50	47.5
DNA/TcMar-Tc1#Mariner-25_DF	1	45	45	45
DNA/TcMar-Tc1#Tc9_Av	35	6307	180.2	151
DNA/PIF-Spy#ISL2EU-6_CFl	1	48	48	48
LINE/I-Jockey#SPOCK_DMi	1	28	28	28
DNA/TcMar-Mariner#Mariner24_CB	1	44	44	44
LINE/R1#R1_DVi	1	53	53	53
LTR/Gypsy#Gypsy-18B_PBa-I	3	247	82.33	82
LTR/Copia#Copia_I	1	93	93	93
DNA/PiggyBac-PB#AvPB2	5	408	81.6	71
DNA/CMC-Chapaev-3#Chapaev3-1_NVi	2	72	36	36
LTR/Copia#Copia-4_AA-I	1	45	45	45
LINE/L2#Crack-17_AAe	1	85	85	85
LTR/Gypsy#Gypsy-260_AA-LTR	3	106	35.33	11
DNA/TcMar-Mariner#Mariner-24_SIn	1	57	57	57
LTR/Pao#CER7-I_CE	1	74	74	74
LTR/Gypsy#Gypsy-2_DEl-I	2	168	84	84
LTR/Pao#BEL-22_DTa-I	1	67	67	67
LTR/Gypsy#Gypsy55-I_AG	3	187	62.33	52
LTR/Pao#BEL-4_NVi-I	1	34	34	34
LTR/Gypsy#Gypsy-212_AA-I	2	86	43	43
LTR/Copia#Copia-11_DPu-LTR	1	61	61	61
LTR/Pao#BEL-21_DWil-I	4	257	64.25	65
LTR/Gypsy#Gypsy-7_RP-I	1	52	52	52
LTR/Juno-Vesta#Juno2_Av	49	31044	633.55	192
DNA/hAT-hATm#hATm-4_HR	1	79	79	79
LINE/RTE-X#RTEX-23_CGi	1	86	86	86
DNA/Maverick#Polinton-1_DK	17	900	52.94	49
LTR/Gypsy#Gypsy-48_AA-I	1	39	39	39
LINE/RTE-BovB#RTE-3_LMi	1	130	130	130
LTR/Gypsy#Gypsy-44_DWil-I	1	46	46	46
LTR/Gypsy#Gypsy-41_DAn-I	1	48	48	48
LTR/Copia#Copia-32_DPu-I	1	63	63	63
LINE/L1#L1-6_LSal	2	102	51	51
DNA/TcMar-Tc1#Uhu_DAn	1	78	78	78
DNA/Maverick#Polinton-1_NVi	44	2788	63.36	61
LTR/Gypsy#Gypsy-151_AA-I	1	111	111	111
DNA/hAT-Charlie#hAT-N2_LSal	4	327	81.75	77.5
LTR/Gypsy#Gypsy-32_DWil-I	1	42	42	42
DNA/TcMar-Tc1#Mariner-52_LMi	3	257	85.67	101
LTR/Gypsy#Gypsy-59_DWil-I	2	130	65	65
LTR/Gypsy#Gypsy-4_LG-I	1	60	60	60
DNA/RC#Helitron-N2_PBa	1	47	47	47
LINE/CR1#CR1-10_DTa	1	60	60	60
DNA/Maverick#Polinton-1_DAn	1	62	62	62
LTR/Gypsy#Gypsy-113_AA-I	1	52	52	52
DNA/hAT-Charlie#hAT-2_LMi	1	41	41	41
LTR/Copia#Copia-8_DPu-I	1	72	72	72
LINE/L1#L1_Ele5	1	44	44	44
DNA/hAT-Ac#DNA8-9_CQ	1	49	49	49
DNA/CMC-Chapaev-3#Chapaev3-1_DA	2	116	58	58
DNA/hAT-Charlie#hAT-17A_LSal	2	148	74	74
LTR/Gypsy#Gypsy-8_DEu-I	1	42	42	42
LTR/Copia#Copia-22_CQ-I	4	436	109	46
LINE/R1#TRAS-8_TUr	1	46	46	46
DNA/PIF-Harbinger#Harbinger-3_CGi	1	47	47	47
DNA/hAT-Ac#DNA8-2C_CGi	15	1305	87	84
LTR/Copia#Copia-79_AA-I	1	31	31	31
DNA/RC#Helitron-N28_CGi	1	53	53	53
LTR/Gypsy#Gypsy17-I_Dya	2	108	54	54
DNA/CMC-Transib#TRANSIB2_AG	1	99	99	99
DNA/TcMar-Pogo#pogo2_Av	16	1720	107.5	98.5
DNA/TcMar-Tc1#Mariner-12_CGi	1	35	35	35
LINE/L2#Crack-1_CS1	1	52	52	52
LINE/R2#R2Tl	2	2126	1063	1063
LINE/I#I-11_AAe	1	38	38	38
DNA/Crypton-V#CryptonV-3_CFl	1	46	46	46
LTR/Copia#Copia-1_DTa-I	1	35	35	35
LINE/R1#R1-5_DWi	1	93	93	93
DNA/MULE-MuDR#MuDr-7N1_LSal	1	54	54	54
LINE/RTE-BovB#RTE-27_LMi	1	2592	2592	2592
LTR/Pao#BEL-9_DBp-I	1	49	49	49
LTR/Gypsy#Gypsy-44_AA-LTR	1	37	37	37
LTR/Gypsy#Gypsy18-I_Dya	1	58	58	58
LTR/Copia#Copia-1_LH-I	1	33	33	33
DNA/P#P-20_LSal	2	89	44.5	44.5
LTR/Gypsy#Gypsy-18_AA-I	1	57	57	57
DNA/RC#Helitron-5_NVi	2	116	58	58
LTR/Copia#Copia-5_DPu-I	1	58	58	58
DNA/hAT-Ac#hAT-1_DP	1	102	102	102
DNA/hAT-hATm#hAT-N32_LSal	1	46	46	46
LTR/Pao#BEL-14_DAn-I	1	73	73	73
LTR/Pao#BEL-1_DWil-I	1	47	47	47
LTR/Pao#BEL-211_AA-I	1	39	39	39
PLE/Penelope#Penelope-5_HRo	95	7795	82.05	70
LTR/Gypsy#Gypsy-44_CGi-I	1	47	47	47
DNA/Sola-3#Sola3-1_AA	1	75	75	75
LTR/Gypsy#Invader2_I	1	36	36	36
LTR/Pao#BEL-9_AA-LTR	1	78	78	78
LTR/Gypsy#Gypsy-5_DPu-I	1	78	78	78
DNA/PiggyBac#piggyBac-9_LMi	1	64	64	64
PLE/Penelope#Penelope-18_LMi	1	36	36	36
LTR/DIRS#DIRS-1_PPo	2	102	51	51
LTR/Gypsy#Gypsy-33_LSal-I	2	160	80	80
LTR/Gypsy#Gypsy-145_AA-I	1	63	63	63
LTR/Gypsy#Gypsy-12_CFl-LTR	1	39	39	39
PLE/Penelope#rnd-4_family-296	309	49463	160.07	112
DNA/TcMar-Tc2#Mariner22_CB	1	51	51	51
DNA/Sola-3#Sola3-1N1_AA	5	190	38	37
LTR/Pao#BEL-64_AA-I	1	34	34	34
DNA/hAT-Ac#Hoana7	1	39	39	39
LTR/Pao#BEL-94_AA-LTR	1	80	80	80
DNA/hAT-Tip100#rnd-1_family-267	68	12894	189.62	120.5
LTR/Gypsy#TOM_I	2	72	36	36
LINE/L2#CR1-8_HMM	4	212	53	51
DNA/hAT-Ac#hAT-N16B_LSal	5	242	48.4	43
DNA/TcMar-Tc1#Mariner-18_HSal	7	563	80.43	59
DNA/MULE-MuDR#MuDR16_Av	8	2357	294.63	189
LINE/RTE-ORTE#ORTE-6_AAe	2	65	32.5	32.5
LTR/Gypsy#Gypsy5-I_Dmoj	1	36	36	36
DNA/PiggyBac-Pokey#Pokey3_Av	65	14415	221.77	153
LINE/I-Jockey#Vingi-1_HR	2	149	74.5	74.5
LTR/Gypsy#rnd-5_family-1494	81	65972	814.47	536
LTR/Gypsy#Gypsy-16_DPu-I	6	640	106.67	109
LTR/Gypsy#Gypsy-3_DEl-I	1	46	46	46
LINE/L2#Kiri-1_DEl	1	40	40	40
LTR/Pao#BEL-1_MMa-I	1	54	54	54
LTR/Gypsy#Gypsy-98_CQ-I	1	55	55	55
DNA/TcMar-Pogo#pogo5_Av	15	1124	74.93	69
LTR/Pao#BEL-45_CQ-I	1	55	55	55
LTR/Gypsy#Gypsy-5_CGi-I	1	47	47	47
DNA/MULE-NOF#MuDR-1_RPr	1	49	49	49
DNA/TcMar-Mariner#Mariner-36_LSal	1	72	72	72
LINE/L2#L2-11_HRo	1	53	53	53
LTR/Copia#Copia-3_MMa-I	3	304	101.33	81
DNA/Sola-1#Sola1-N4_AAe	1	54	54	54
DNA/Crypton-V#CryptonV-2_HSal	1	70	70	70
LINE/I#I-3_HMM	1	41	41	41
LINE/L2#L2-5_NVi	2	132	66	66
LINE/R2#R2LcA	1	37	37	37
DNA/Maverick#Polinton-8_NVi	62	5332	86	83.5
LINE/R1-LOA#LOA-1_DGri	1	145	145	145
DNA/CMC-EnSpm#CACTA1_Av	19	11125	585.53	214
LTR/Gypsy#Gypsy-4_DAn-I	2	98	49	49
DNA/CMC-Chapaev#Chapaev-1_AA	5	265	53	44
LTR/Gypsy#Gypsy8-I_Dpse	9	556	61.78	57
LTR/Gypsy#Gypsy-54_CQ-I	1	42	42	42
LINE/I#I-4_AC	3	276	92	75
LINE/L2#L2-9_NVi	1	65	65	65
DNA/PIF-ISL2EU#ISL2EU1_Av	11	1253	113.91	87
DNA/TcMar-Tc1#Tc11_Av	1	250	250	250
DNA/Academ-1#Academ-9_LMi	1	77	77	77
LTR/Gypsy#rnd-4_family-1219	124	60737	489.81	448
LTR/Gypsy#Gypsy-37_CQ-I	5	262	52.4	45
DNA#DNA8-11_LMi	1	63	63	63
DNA/Kolobok-Hydra#Kolobok-1_NVi	1	52	52	52
DNA/TcMar-Pogo#pogo1_Av	6	1806	301	259
LTR/Gypsy#Gypsy-589_AA-I	2	133	66.5	66.5
LTR/Gypsy#Gypsy-76_CGi-I	1	150	150	150
LTR/Copia#Copia-7_DAn-I	1	212	212	212
DNA/TcMar#Mariner-N6_CGi	1	50	50	50
LINE/I#I-7D_AAe	2	168	84	84
DNA/TcMar-Tc1#Mariner-25_CGi	1	61	61	61
DNA/Maverick#Polinton-1_TC	10	629	62.9	66.5
LINE/R1#TRAS3_BM	3	173	57.67	59
LINE/R2-NeSL#Utopia-2_LFu	1	41	41	41
LTR/Gypsy#Gypsy-232_AA-I	2	189	94.5	94.5
DNA/PIF-Spy#ISL2EU-4_CGi	3	645	215	183
LINE/L2#L2-1_HRo	1	71	71	71
LTR/Gypsy#Gypsy-6_DPu-I	2	7012	3506	3506
DNA/TcMar-Mariner#Mariner-1_HRo	1	41	41	41
DNA/hAT-Tip100#DNA8-6_AP	2	105	52.5	52.5
LTR/Gypsy#Gypsy41-I_AG	4	248	62	52.5
LTR/Gypsy#Gypsy-7_ACe-LTR	11	512	46.55	48
DNA/TcMar-Tc1#Mariner-28_AEc	1	94	94	94
LINE/Proto2#Proto2-3_CS1	1	30	30	30
LINE/CR1#CR1-120_AAe	1	78	78	78
DNA/TcMar-Tc1#Mariner-16_DK	1	77	77	77
LTR/Gypsy#Gypsy-80_CGi-I	1	46	46	46
LTR/Copia#Copia-111_AA-I	2	97	48.5	48.5
LINE/L2#L2B-5_CQ	1	47	47	47
PLE/Penelope#Penelope1_Dw	2	87	43.5	43.5
DNA/Academ-2#Academ-2_CGi	1	40	40	40
DNA/PiggyBac-PB#AvPB3	44	11873	269.84	168.5
LINE/I-Jockey#Ag-Jen-1	1	53	53	53
LINE/L2#Daphne-33_LMi	1	88	88	88
DNA#DNA4-1_LVa	1	47	47	47
LTR/Gypsy#Gypsy-63_CGi-I	3	132	44	44
DNA/hAT-Tip100#hAT-N33_LMi	1	35	35	35
LTR/Pao#BEL-269_AA-I	1	38	38	38
DNA/RC#Pr_Helitron1	37	3021	81.65	72
DNA/hAT-Ac#hAT-N1_AAe	8	788	98.5	90.5
DNA/PIF-Spy#ISL2EU-6_CGi	1	81	81	81
LINE/L1-Tx1#L1-N6_CQ	3	258	86	60
LTR/Copia#Copia-1_SI-I	1	43	43	43
DNA/Academ-1#Academ-1_LMi	2	102	51	51
DNA/TcMar-Tc1#Tc7_Av	1	101	101	101
LTR/Gypsy#Gypsy-19_LG-I	2	94	47	47
DNA/RC#Helitron-3_HMM	1	70	70	70
LTR/Gypsy#Gypsy-9_PBa-I	2	189	94.5	94.5
LINE/L1#L1-50_LSal	2	134	67	67
LINE/I-Jockey#Jockey-3_DT	1	47	47	47
LINE/L2#Kiri-8_CQ	1	52	52	52
LINE/R1#R1_DYa	8	1195	149.38	133
LTR/Copia#Copia-4_SI-I	1	49	49	49
LINE/CR1-Zenon#CR1-12_CGi	3	137	45.67	44
DNA/hAT-Ac#DNA8-3_CGi	3	265	88.33	94
DNA#DNA3-14_CGi	17	1017	59.82	57
LINE/L2#L2-19_CTe	1	47	47	47
DNA/TcMar-Mariner#Avmar5_Av	53	14214	268.19	176
LTR/Gypsy#Gypsy-24_LSal-I	1	55	55	55
DNA/CMC-Transib#Transib1_Dmoj	2	180	90	90
DNA/hAT-Ac#DNA8-20_AP	5	281	56.2	53
DNA/hAT#hAT11_Av	80	23987	299.84	153
DNA/TcMar-Tc1#Mariner-90_HSal	2	120	60	60
LTR/Gypsy#Gypsy-33-I_NVi	2	85	42.5	42.5
DNA/TcMar-Mariner#Avmar1_Av	5	496	99.2	99
LTR/Gypsy#Gypsy-7_DEl-I	1	55	55	55
LTR/Gypsy#Gypsy-22-I_NVi	1	62	62	62
LTR/Pao#BEL-10_DEl-I	1	46	46	46
LTR/Pao#BEL-11_CGi-LTR	1	56	56	56
DNA/CMC-Chapaev#Chapaev-N1_AAe	1	73	73	73
DNA#DNA9-9_CGi	1	65	65	65
DNA/MULE-MuDR#MULE1_Av	22	21727	987.59	286
DNA/Sola-2#Sola2-10_LMi	1	58	58	58
DNA/RC#Helitron-N4_LMi	1	64	64	64
DNA/TcMar-Tc4#Mariner3-4N1_LMi	10	517	51.7	53
LINE/CR1#CR1-14_HRo	5	259	51.8	51
LTR/Gypsy#Gypsy-71_CQ-I	1	51	51	51
LTR/Pao#BEL-82_AA-I	1	59	59	59
LTR/Pao#BEL-2_Deu-I	1	50	50	50
LINE/L2#Crack-35_AAe	1	49	49	49
LTR/Ngaro#rnd-5_family-73	130	31628	243.29	167
DNA/Maverick#Polinton-1_DGr	5	193	38.6	36
LINE/I-Jockey#Outcast-2_DTa	1	46	46	46
LINE/L2#Daphne-17_HRo	15	667	44.47	45
LTR/Gypsy#Gypsy-11_DEl-I	1	43	43	43
DNA/hAT-Ac#Homo8	2	100	50	50
DNA/CMC-Transib#Transib-N3_AAe	2	109	54.5	54.5
LINE/RTE-X#RTEX-16_CGi	2	113	56.5	56.5
DNA/CMC-Chapaev-3#Chapaev3-2_AA	2	85	42.5	42.5
LINE/I-Jockey#HeT-A3_DVi	20	1240	62	57
DNA/hAT-Charlie#hAT-9_HRo	18	993	55.17	50.5
LTR/Gypsy#Gypsy-20_DAn-LTR	1	44	44	44
LTR/Gypsy#Gypsy-9_DBp-I	3	243	81	72
LINE/L2#L2-3_CTe	1	100	100	100
DNA/TcMar-Tc4#Mariner3-4_LMi	15	1092	72.8	85
LINE/Soliton#Soliton3_Av	36	19177	532.69	303.5
LTR/Copia#Copia-30_SI-I	2	122	61	61
DNA/MULE-NOF#Rehavkus-1_CFl	1	75	75	75
DNA/Crypton-A#Crypton-12_CGi	1	63	63	63
LTR/Gypsy#Gypsy-5_DWil-LTR	1	72	72	72
DNA/hAT-Pegasus#Hoyak3	1	41	41	41
DNA#DNA4-27_CGi	1	52	52	52
LINE/I#I-2_LMi	1	63	63	63
LTR/Gypsy#Gypsy-9_ACe-LTR	5	466	93.2	89
DNA/TcMar-Mariner#Mariner-N12B_LMi	3	114	38	38
LTR/Gypsy#Gypsy-55_DEl-I	1	72	72	72
DNA#DNA2-23_CGi	2	121	60.5	60.5
DNA/MULE-MuDR#MuDR10_Av	8	4009	501.13	121
DNA/RC#Helitron-N15_CGi	1	57	57	57
LTR/Copia#Copia-6_LMi-I	2	148	74	74
PLE/Penelope#Penelope5_Av	47	7487	159.3	70
DNA/hAT-hAT19#hAT-25N1_LSal	1	77	77	77
DNA/CMC-EnSpm#EnSpm1_Av	50	41220	824.4	307.5
LTR/Pao#BEL-112_AA-LTR	1	56	56	56
LTR/Gypsy#Gypsy-14_DTa-I	1	61	61	61
LTR/Gypsy#Gypsy-588_AA-I	4	261	65.25	57
LTR/Gypsy#Gypsy-1-I_MI	3	317	105.67	100
LINE/I-Jockey#DOC4_DM	1	54	54	54
LTR/Pao#CER8-I_CE	3	146	48.67	52
PLE/Penelope-Athena#AthM	57	33723	591.63	164
DNA#DNA2-10_CGi	14	1056	75.43	74
LINE/I-Jockey#Vingi-1_Tcas	2	128	64	64
LINE/L1#L1-59_LSal	1	99	99	99
LTR/Pao#CER9-I_CE	2	195	97.5	97.5
LINE/I-Jockey#Jockey-1_DPer	1	50	50	50
LINE/CR1#CR1-5_HMM	1	63	63	63
LTR/Gypsy#Gypsy-132_AA-I	4	169	42.25	40
DNA#DNA-97_LSal	4	188	47	46.5
LINE/L2#Crack-13_AAe	1	92	92	92
LINE/I-Jockey#TART_B1	3	156	52	40
LINE/I-Jockey#Jockey-N6C_CQ	1	51	51	51
LTR/Copia#Copia-1_CQ-I	1	48	48	48
PLE/Penelope#Penelope-15_LMi	1	53	53	53
DNA/RC#Helitron-N35_CGi	10	549	54.9	50
DNA/hAT-hATm#DNA8-14_CQ	1	91	91	91
LTR/Gypsy#Gypsy-624_AA-I	1	68	68	68
DNA/TcMar-Tc1#PARIS	1	119	119	119
DNA/Kolobok#Kolobok_Av	20	11514	575.7	196.5
LINE/CR1#CR1-19_CQ	2	126	63	63
LINE/CR1#CR1-3_DBi	1	51	51	51
DNA/MULE-MuDR#MuDR-1_LMi	2	133	66.5	66.5
LTR/Unknown#ltr-1_family-10	66	38806	587.97	416
DNA/RC#Helitron-N50_CGi	1	64	64	64
LINE/L1-Tx1#L1-10_CQ	1	42	42	42
LTR/Pao#BEL-5_DMoj-I	1	53	53	53
LTR/Gypsy#Gypsy-4_PPc-I	3	1612	537.33	555
LTR/Copia#Copia-14_LH-I	5	363	72.6	65
LINE/CR1-Zenon#CR1-8_CGi	1	45	45	45
LTR/Gypsy#Gypsy-615_AA-I	2	115	57.5	57.5
LTR/Pao#BEL-5_LSal-I	2	145	72.5	72.5
LINE/L1#L1-16_LSal	5	365	73	87
DNA/PiggyBac-Uribo#Uribo2_Av	9	939	104.33	86
DNA/MULE-MuDR#rnd-1_family-488	49	8984	183.35	192
LTR/Gypsy#Gypsy-32_LMi-I	2	454	227	227
DNA/PiggyBac#piggyBac-19_LMi	1	37	37	37
DNA/P#P-30_LSal	1	55	55	55
DNA/TcMar-Mariner#Mariner-13_LMi	1	52	52	52
LTR/Gypsy#Gypsy-71_CGi-I	1	44	44	44
DNA/IS5#IS5_Av	9	1137	126.33	108
PLE/Penelope#Penelope-119_LMi	1	84	84	84
LTR/Pao#BEL-29_CQ-I	1	55	55	55
LTR/Gypsy#Gypsy-63_CQ-I	1	67	67	67
LTR/Copia#Copia-11_LMi-I	1	90	90	90
LINE/RTE-RTE#RTE-7_Hmel	1	115	115	115
DNA/hAT-Tip100#hAT-30_LMi	2	94	47	47
DNA/hAT#hAT28a_Av	111	20308	182.95	114
LINE/L2#Daphne-39_LMi	1	63	63	63
PLE/Penelope#Penelope-89_LMi	1	53	53	53
LTR/Gypsy#Gypsy-1_TCa-I	1	72	72	72
DNA/TcMar-Tc1#PrD37D	15	2563	170.87	114
DNA/Maverick#Polinton-7_NVi	11	659	59.91	64
LINE/L1#L1-46_LSal	1	80	80	80
DNA/Zator#Zator-2_CGi	2	143	71.5	71.5
LTR/Gypsy#Gypsy-8_DFi-I	1	42	42	42
LTR/Pao#BEL-611_AA-I	1	67	67	67
DNA/hAT-Pegasus#Hopers3	1	28	28	28
LINE/CR1#CR1-1_DRh	2	80	40	40
LINE/Soliton#Soliton6_Av	39	11174	286.51	215
LTR/Copia#Copia-30_DPu-I	1	337	337	337
DNA/TcMar-Tc1#Mariner-11_AEc	1	51	51	51
DNA/Zator#Zator-N1_PPo	2	146	73	73
DNA/Kolobok-T2#Kolobok-2_AP	32	1925	60.16	58.5
DNA/TcMar-Tc4#Mariner3-3_HSal	2	100	50	50
DNA/Crypton-A#Crypton-10_CGi	1	32	32	32
DNA#DNA5-1B_LMi	1	44	44	44
LINE/CR1#CR1-1_CQ	7	679	97	98
DNA/TcMar-Tc1#Mariner-19_HSal	2	99	49.5	49.5
DNA/TcMar-Tc1#Mariner-54_LMi	2	97	48.5	48.5
LINE/CR1#CR1-99_AAe	1	67	67	67
[truncated: 544 more rows]
