# Supplementary material for: Evolutionary dynamics of transposable elements in bdelloid rotifers
Source: eLife. 2021 Feb 5;10:e63194. doi: 10.7554/eLife.63194 (PMC7943196; doi:10.7554/eLife.63194)
Supplement: Figure 6—source data 1. [file elife-63194-fig6-data1.zip › Figure 6--source data 1. TE lengths data/Rs_AK11.out.one_code.bed.len.element.tab]

TE	COUNT	SUM	MEAN	MEDIAN
DNA/hAT-Tip100#rnd-1_family-415	104	21226	204.1	101.5
LTR/Pao#BEL15-I_AG	1	40	40	40
DNA/TcMar-Tc1#Mariner-26_DF	3	213	71	71
LTR/Gypsy#Gypsy-43_DWil-I	20	3551	177.55	159.5
DNA#DNA2-7_CGi	28	1964	70.14	65.5
DNA/Maverick#Polinton-1_DY	6	275	45.83	45.5
LINE/RTE-X#RTEX-19_CGi	3	140	46.67	51
DNA/Sola-3#Sola3-2_CB	2	102	51	51
DNA/TcMar-Tc1#Mariner-2_DYa	1	91	91	91
LTR/Gypsy#Gypsy-232_AA-I	3	167	55.67	55
DNA/hAT#hAT15_Av	52	19843	381.6	131
LINE/I-Jockey#Jockey-3_DGri	34	3701	108.85	71.5
DNA/TcMar-Mariner#Avmar1a_Av	11	6019	547.18	317
DNA/hAT-hobo#hAT-1N_DW	1	83	83	83
LTR/Gypsy#Gypsy5_I	1	69	69	69
DNA/Academ-1#Academ-2_LMi	2	86	43	43
DNA/RC#Helitron-N13_LMi	1	57	57	57
LINE/CR1#CR1-1_CQ	4	285	71.25	79.5
DNA#DNA4-19_CGi	1	33	33	33
LTR/Copia#Copia-23_NVi-I	2	104	52	52
LTR/Gypsy#Gypsy55-I_AG	17	831	48.88	56
LINE/Soliton#Soliton3_Av	47	35681	759.17	233
DNA/Kolobok-Hydra#rnd-5_family-951	46	19530	424.57	250.5
DNA/Merlin#rnd-5_family-7291	47	19318	411.02	243
DNA#DNA2-11_CGi	1	57	57	57
LTR/Gypsy#Gypsy-37_LSal-I	2	68	34	34
LTR/Gypsy#Gypsy-44_CQ-I	3	358	119.33	137
LTR/Copia#Copia-1_DAn-I	1	37	37	37
LTR/Copia#Copia-3_CT-I	1	48	48	48
LTR/Gypsy#Gypsy-623_AA-I	2	78	39	39
LINE/R1#HidaAg1	1	70	70	70
DNA/PIF-Spy#ISL2EU-1_HSal	2	134	67	67
LTR/Gypsy#ltr-1_family-16	123	38779	315.28	153
DNA/MULE-MuDR#rnd-1_family-213	143	14531	101.62	87
DNA/hAT-Tag1#hAT-31_LSal	3	138	46	46
DNA/TcMar-m44#Mariner-40_LMi	7	209	29.86	28
LINE/I-Jockey#Jockey-2_DGri	5	484	96.8	75
LINE/L2#Kiri-4_DTa	1	46	46	46
LINE/CR1#CR1-11_HRo	2	107	53.5	53.5
LINE/I#I_Ele24	1	64	64	64
LTR/Gypsy#Gypsy-37_DWil-I	1	58	58	58
LTR/Gypsy#Gypsy-2_ACe-I	1	38	38	38
DNA/hAT-Tip100#rnd-5_family-2979	82	15000	182.93	121
DNA/hAT-Tip100#rnd-1_family-730	89	14388	161.66	131
LTR/Gypsy#Gypsy-6_ACe-I	1	44	44	44
LINE/RTE-X#RTEX-20_CGi	1	48	48	48
DNA#DNA-84_LSal	1	47	47	47
PLE/Penelope#Penelope-2_LMi	1	628	628	628
DNA/RC#Helitron-N14_LMi	2	71	35.5	35.5
LINE/CR1#CR1-4_Hmel	3	162	54	42
LTR/Gypsy#Gypsy-4_CQ-I	2	109	54.5	54.5
LINE/R2#R2-1_TSP	1	45	45	45
DNA/hAT-Tip100#hAT-13_LMi	1	47	47	47
DNA/hAT-Blackjack#hAT-N28_LSal	1	85	85	85
LINE/L2#Crack-4_AAe	1	44	44	44
LINE/RTE-BovB#RTE-21_LMi	1	56	56	56
LINE/I-Jockey#Jockey-3_DPer	5	287	57.4	44
DNA/Sola-1#Sola1-1_LMi	2	125	62.5	62.5
DNA/hAT#HAT13_CB	7	964	137.71	124
DNA/RC#HELITRON7_CB	10	2292	229.2	198
DNA/TcMar-Fot1#Mariner-22_RPr	4	560	140	127.5
LTR/Gypsy#STALKER4_I	1	61	61	61
LINE/I-Jockey#Jockey-1_Dro	1	38	38	38
LTR/Gypsy#ACCORD2_I	1	40	40	40
LTR/Pao#CER13-I_CE	3	147	49	54
DNA/TcMar-Tc1#Mariner-1_AMel	1	42	42	42
LINE/L1#L1-51_LSal	1	83	83	83
LTR/Pao#BEL-47_AA-I	1	82	82	82
LINE/I#I-4_DYa	2	110	55	55
DNA/hAT-Ac#DNA-14_LSal	1	55	55	55
LINE/RTE-BovB#JAM1B_AAe	2	80	40	40
PLE/Penelope-Athena#AthJ-N	113	77776	688.28	87
LTR/Pao#BEL-239_AA-I	1	61	61	61
LINE/L2#Kiri-9_AAe	1	54	54	54
LINE/L2#L2-3_CTe	1	65	65	65
LINE/L2#Daphne-32_HRo	1	34	34	34
LTR/Gypsy#Gypsy-20-I_NVi	1	29	29	29
DNA/TcMar#Mariner-102_HSal	1	114	114	114
LINE/R1#R1C_NVi	1	65	65	65
LTR/Copia#Copia-2_MMa-I	3	161	53.67	51
LTR/Gypsy#Gypsy26-I_AG	1	48	48	48
LTR/Gypsy#Gypsy-18_DEl-I	1	37	37	37
LTR/Gypsy#Gypsy-11_DAn-LTR	3	401	133.67	128
LTR/Gypsy#Gypsy-194_AA-I	1	32	32	32
DNA/PiggyBac-PB#AvPB1	58	3080	53.1	53
DNA/TcMar-Tc1#Mariner-20_DAn	1	45	45	45
LINE/I-Jockey#Jockey-15_DBp	1	67	67	67
DNA/TcMar-Tc1#Mariner-5_LSal	1	73	73	73
LTR/Gypsy#Gypsy-289_AA-I	1	53	53	53
LINE/L2#Daphne-28_LMi	4	193	48.25	47.5
DNA/TcMar-Tc4#MARINER45_CB	1	43	43	43
LTR/Gypsy#Gypsy-11_DPu-I	1	63	63	63
LINE/CR1#CR1-2_LG	1	37	37	37
DNA/PiggyBac-Looper#Looper_Av	12	7526	627.17	519.5
LTR/Gypsy#Gypsy-25_DWil-I	1	43	43	43
LTR/Copia#Copia-4_DPu-I	1	69	69	69
DNA/PiggyBac#piggyBac-3_DBp	2	161	80.5	80.5
LTR/Gypsy#Gypsy-52_DEl-I	1	36	36	36
LINE/CR1#CR1-76_AAe	2	145	72.5	72.5
DNA/PIF-Harbinger#Turmoil2	1	54	54	54
LTR/Gypsy#Gypsy-28_DYa-I	1	50	50	50
DNA/PIF-Harbinger#Harbinger3_Av	10	3433	343.3	178
LTR/Pao#BEL-4_DWil-LTR	1	101	101	101
LTR/Pao#BEL-260_AA-LTR	1	89	89	89
DNA/Ginger#Ginger1-1_AC	30	2078	69.27	66.5
LTR/Gypsy#Gypsy15-NVi_I	1	38	38	38
DNA/P#Galileo_DB	3	190	63.33	54
LINE/CR1#LINE2C1_CE	1	67	67	67
LINE/Proto2#Proto2-12_CTe	1	80	80	80
LINE/L2#Daphne-7_CTe	3	266	88.67	87
LTR/Gypsy#Gypsy-48_DWil-I	1	46	46	46
LTR/Copia#MTANGA_I	2	136	68	68
LINE/R1#TRAS3_BM	8	551	68.88	67.5
DNA/PIF-Spy#ISL2EU-N5_CGi	1	94	94	94
LTR/Pao#BEL-73_CQ-I	1	36	36	36
DNA/TcMar-Tc4#Mariner3-4N1_LMi	11	548	49.82	54
DNA/MULE-MuDR#MuDR12_Av	8	639	79.88	79.5
LTR/Gypsy#Gypsy14-LTR_Dpse	34	1697	49.91	46
LTR/Gypsy#Gypsy27-I_AG	1	98	98	98
LTR/Gypsy#Gypsy-30_LMi-LTR	1	21	21	21
PLE/Penelope#Penelope3a_Av	2	740	370	370
LINE/L2#rnd-1_family-446	32	5792	181	209
LTR/Pao#BEL-283_AA-I	1	42	42	42
PLE/Penelope-Athena#AthW1	150	59899	399.33	77.5
DNA#DNA-50_LSal	1	101	101	101
LTR/Gypsy#Gypsy-139_AA-I	4	212	53	42.5
DNA/TcMar-Mariner#Mariner-23_SIn	1	86	86	86
LINE/RTE-RTE#RTE-2_MMa	2	99	49.5	49.5
LTR/Gypsy#Gypsy1-I_AG	2	115	57.5	57.5
LTR/Pao#BEL-165_AA-LTR	1	52	52	52
LINE/I#I_Ele33	1	42	42	42
DNA/TcMar-Tc4#Mariner3-3_HSal	4	230	57.5	53.5
LINE/L2#Daphne-8_HRo	4	208	52	59.5
LINE/CR1#CR1-101_AAe	1	51	51	51
LTR/Gypsy#Gypsy-7_ACe-LTR	9	521	57.89	55
LTR/Gypsy#Gypsy5-I_AP	1	72	72	72
LINE#rnd-5_family-3119	81	64815	800.19	264
LTR/Copia#Copia-133_AA-I	1	54	54	54
LTR/Gypsy#Gypsy-4_DBi-I	1	24	24	24
DNA/hAT-Tip100#hAT-22_LMi	2	131	65.5	65.5
DNA#piggyBac-N2_HSal	2	169	84.5	84.5
LINE/I-Jockey#rnd-6_family-3671	57	52887	927.84	399
LTR/Gypsy#Gypsy8-I_Dpse	5	321	64.2	61
LTR/Pao#BEL-18_DWil-I	1	43	43	43
LTR/Gypsy#Gypsy-55_CGi-I	15	881	58.73	57
DNA/RC#Helitron-N1_HSal	11	942	85.64	81
DNA/PIF-ISL2EU#DNA-58_LSal	2	118	59	59
LINE/RTE-BovB#RTE-32_LMi	1	65	65	65
LTR/Copia#Copia-1_AC-I	2	140	70	70
LTR/Gypsy#Gypsy-151_AA-I	1	54	54	54
DNA/PIF-Harbinger#Harbinger-3_CGi	1	44	44	44
LINE/RTE-RTE#RTE-2_LVa	4	1621	405.25	386.5
DNA/P#P-9_LSal	1	50	50	50
DNA/Maverick#Polinton-1_TC	5	411	82.2	93
LINE/CR1#CR1-94_AAe	2	176	88	88
LINE/I-Jockey#Jockey-14_DAn	2	80	40	40
LTR/Gypsy#Gypsy61-I_AG	101	6413	63.5	58
DNA/PiggyBac#piggyBac-18_LMi	2	92	46	46
DNA/Sola#Sola2_Av	27	10685	395.74	267
LINE/L2#Daphne-29_HRo	5	354	70.8	76
LTR/Copia#Copia-1_DFi-I	2	126	63	63
PLE/Penelope-Athena#AthL1a	96	18384	191.5	136
DNA/RC#Helitron-N55_CGi	1	45	45	45
LTR/Gypsy#rnd-5_family-3370	68	35656	524.35	237
LINE/L1#L1-47_AAe	1	45	45	45
DNA/Sola-1#Sola1-2_AA	2	114	57	57
LINE/R1#TRAS-7_TUr	1	70	70	70
LINE/R2-Hero#HERO-6_HR	1	51	51	51
LTR/Gypsy#Gypsy-39_CQ-I	1	50	50	50
LTR/Gypsy#Gypsy-11_LG-I	1	30	30	30
LTR/Gypsy#Gypsy-14_LH-I	1	37	37	37
LINE/L1#L1-29_LSal	1	53	53	53
DNA/TcMar-Sagan#rnd-5_family-1244	129	64730	501.78	306
PLE/Penelope#rnd-1_family-263	13	2238	172.15	146
LINE/L2#L2-17_HRo	2	166	83	83
LINE/RTE-BovB#rnd-6_family-462	26	7370	283.46	243
LTR/Gypsy#Gypsy-15_CQ-I	2	86	43	43
DNA/hAT-Ac#hAT-N7_LMi	1	47	47	47
LTR/Gypsy#CER1	2	102	51	51
DNA/Maverick#Polinton-9_NVi	57	3821	67.04	67
DNA/TcMar-Pogo#rnd-5_family-2743	147	39411	268.1	167
LINE/Rex-Babar#Rex1-1_HRo	1	61	61	61
LTR/Gypsy#Gypsy-298_AA-I	8	393	49.13	50
DNA/TcMar-Tc1#Mariner-29_RPr	1	56	56	56
LINE/L2#L2-12_Hmel	1	63	63	63
LTR/Gypsy#Gypsy-12_DEl-I	2	222	111	111
DNA/P#P10_Av	11	2555	232.27	230
DNA/Sola-2#Sola2-5_AAe	1	55	55	55
LINE/L1#L1-35_LSal	2	159	79.5	79.5
LTR/Gypsy#Gypsy-91_CQ-I	1	43	43	43
DNA/hAT#hAT14_Av	56	11991	214.13	97.5
LINE/Soliton#Soliton1_Av	63	51404	815.94	326
DNA/TcMar-Tc1#Mariner-1_SIn	2	218	109	109
LTR/Gypsy#Gypsy11_I	1	42	42	42
DNA/TcMar-Tc4#Mariner3-3N1_LMi	1	44	44	44
LTR/Gypsy#Gypsy-11_DEl-I	2	103	51.5	51.5
DNA/RC#CVA	1	34	34	34
DNA/hAT-Tip100#hAT-N3_AP	2	107	53.5	53.5
LTR/Pao#BEL-3_DPu-I	1	47	47	47
DNA/TcMar-Fot1#Mariner-9_CGi	2	164	82	82
DNA/MULE-MuDR#MuDR7x_AP	4	280	70	76
LINE/RTE-X#RTEX-15_CGi	1	65	65	65
DNA#DNA8-6_LMi	1	79	79	79
PLE/Penelope#rnd-1_family-245	43	13605	316.4	226
DNA/TcMar-Tigger#Tigger_Av	24	8452	352.17	236.5
LTR/Gypsy#Gypsy-3_DSim-I	5	259	51.8	50
DNA/Sola-2#Sola2-3N1_LMi	1	52	52	52
LTR/Gypsy#Gypsy-14_LVa-I	1	71	71	71
DNA/TcMar-Tc4#Mariner3-4_LMi	9	574	63.78	61
DNA/TcMar-Tc1#Tc14_Av	20	10342	517.1	410
LTR/Pao#BEL-16_DWil-I	1	28	28	28
DNA/PIF-Spy#ISL2EU-5_CFl	4	201	50.25	41
LINE/Dong-R4#Dong-1_HMM	1	47	47	47
LTR/Gypsy#Gypsy-87_AA-LTR	1	61	61	61
LINE/L2#Daphne-10_LMi	1	56	56	56
LTR/Pao#BEL-5_LG-I	2	119	59.5	59.5
LINE/I#Ingi-2_AC	1	67	67	67
DNA/RC#Helitron-2_DBp	1	63	63	63
LTR/Gypsy#Gypsy-1_NG-I	1	17	17	17
DNA/TcMar-Mariner#rnd-1_family-270	116	52070	448.88	403.5
LINE/Dong-R4#R4-3_SRa	1	83	83	83
DNA/MULE-MuDR#Shinagawa-7_AAe	3	274	91.33	89
LTR/Copia#Copia-7_CT-I	1	48	48	48
LTR/Copia#Copia-2_LMi-I	3	184	61.33	70
LTR/Copia#Copia-14_LH-I	6	401	66.83	66.5
LTR/Gypsy#Gypsy-12_LSal-LTR	1	57	57	57
DNA/TcMar-Tigger#rnd-5_family-3665	38	15032	395.58	302
DNA/PIF-Spy#ISL2EU-13_CGi	1	73	73	73
LINE/L2#Daphne-17_LMi	1	50	50	50
DNA/TcMar-Tc1#rnd-5_family-1118	64	17378	271.53	242
PLE/Penelope#Penelope-4_LVa	1	93	93	93
LTR/Gypsy#Gypsy-25_SI-I	1	49	49	49
LINE/I#I-5_AAe	1	39	39	39
LTR/Gypsy#Gypsy-81_CGi-I	1	43	43	43
LTR/Gypsy#Gypsy-90_CQ-I	1	45	45	45
DNA/hAT#REP-2_DF	5	330	66	58
DNA/PiggyBac-Uribo#Uribo1_Av	11	7042	640.18	639
LTR/Gypsy#Gypsy-36_NVi-LTR	1	52	52	52
DNA#DNA3-1_AAe	1	38	38	38
LTR/Pao#BEL-7_LH-I	1	32	32	32
LTR/Copia#Copia-129_AA-I	1	51	51	51
LTR/Pao#BEL-614_AA-I	4	178	44.5	47
LTR/Gypsy#Gypsy-22_DY-LTR	5	269	53.8	46
LTR/Gypsy#Gypsy-45_CQ-I	1	72	72	72
DNA/TcMar-Tc1#Mariner-1_DEu	2	126	63	63
DNA/hAT-Charlie#hAT-5_LMi	1	50	50	50
DNA/Merlin#Merlin5_Av	2	353	176.5	176.5
LTR/Pao#BEL-161_AA-I	1	44	44	44
LTR/Gypsy#Gypsy-32-LTR_NVi	3	219	73	70
LTR/Gypsy#Gypsy-33_LMi-I	1	74	74	74
LINE/RTE-ORTE#ORTE-4_AAe	2	92	46	46
DNA/Kolobok-E#KolobokE-2_AP	1	40	40	40
LINE/L2#Kiri-30_AAe	10	587	58.7	68.5
DNA/Academ-1#Academ-N1_LMi	2	66	33	33
DNA#DNA2-10_CGi	21	1414	67.33	68
DNA/Sola-1#Sola1-9_AP	4	250	62.5	62.5
LTR/Copia#Copia-23_DPu-I	1	45	45	45
LTR/Juno-Vesta#Vesta3_Av	52	17696	340.31	181.5
LTR/Gypsy#Gypsy-14_DBi-I	1	38	38	38
LINE/I-Jockey#Jockey-1_LVa	3	188	62.67	69
LINE/CR1#CR1-43_AAe	1	86	86	86
LTR/Gypsy#Gypsy-119_AA-LTR	2	272	136	136
LTR/Gypsy#Gypsy4-I_Dmoj	3	197	65.67	56
LINE/R1#SARTBm3	1	51	51	51
LINE/I#I-62_AAe	1	82	82	82
DNA#DNA4-4C_CGi	2	104	52	52
LTR/Gypsy#Gypsy-290_AA-I	1	59	59	59
PLE/Penelope#Penelope-83_LMi	26	1640	63.08	66.5
LINE/CR1#CR1-64_AAe	1	64	64	64
DNA/TcMar-Pogo#pogo1_Av	12	1601	133.42	126
LTR/Gypsy#Gypsy-10_LMi-LTR	1	76	76	76
LINE/L1#L1-33_LSal	1	125	125	125
DNA/PIF-Harbinger#Harbinger-N1_LVa	1	43	43	43
DNA/RC#Helitron-like-6a_Hmel	4	235	58.75	54
LINE/I-Jockey#Jockey-2_DVi	1	51	51	51
LINE/L1-Tx1#L1-8_CQ	1	82	82	82
DNA/CMC-EnSpm#CACTA6_Av	13	12554	965.69	257
DNA/Maverick#Polinton-1_NVi	34	2313	68.03	63.5
LTR/Pao#BEL-253_AA-I	1	81	81	81
LTR/Gypsy#Gypsy-31_LSal-I	1	95	95	95
DNA/hAT-hATm#hAT-8_AP	1	65	65	65
DNA/PIF-Spy#ISL2EU-2_CGi	2	186	93	93
LTR/Gypsy#Gypsy-23-LTR_NVi	2	183	91.5	91.5
LINE/L2#L2-7_Hmel	2	83	41.5	41.5
DNA#DNA-67_LSal	1	64	64	64
DNA/TcMar-Tc1#Mariner-19_HSal	1	49	49	49
LTR/Gypsy#Gypsy-14_CQ-I	1	73	73	73
DNA/TcMar-Mariner#Mariner-24_AEc	1	93	93	93
LINE/L2#Daphne-49_LMi	1	66	66	66
LTR/Gypsy#Gypsy-68_AA-I	1	86	86	86
LTR/Gypsy#Gypsy1-I_DM	1	45	45	45
LINE/CR1#CR1-19_CQ	1	64	64	64
LTR/Copia#Copia-1_CQ-I	3	117	39	34
DNA/TcMar-Mariner#Mariner-7_DEl	1	124	124	124
DNA/Maverick#Polinton-4_PBa	39	3359	86.13	76
DNA/MULE-MuDR#MuDR5_Av	33	14669	444.52	203
DNA/Kolobok-T2#REP-4_PBa	20	1166	58.3	61.5
LTR/Gypsy#Gypsy-1_DKi-I	1	62	62	62
DNA/PiggyBac#piggyBacN2_AG	1	41	41	41
PLE/Penelope#Penelope2a_Av	10	3135	313.5	138
DNA/TcMar-Tc1#Mariner-25_DF	4	200	50	45
LTR/Copia#Copia-7_SI-LTR	1	43	43	43
LTR/Gypsy#Gypsy17-I_AG	1	47	47	47
LTR/Gypsy#Gypsy3-I_Dmoj	6	211	35.17	31
LTR/Pao#BEL-5_DEl-I	2	128	64	64
DNA/P#P-3_AP	2	94	47	47
DNA/TcMar-Tc1#Mariner-N22_HSal	4	381	95.25	96
LTR/Unknown#ltr-1_family-11	2	329	164.5	164.5
LTR/Gypsy#Gypsy-3_CT-LTR	1	51	51	51
LTR/Gypsy#Gypsy-153_AA-I	1	85	85	85
DNA/TcMar-Mariner#Mariner-4_DBi	2	128	64	64
LTR/Gypsy#Gypsy-31_CGi-I	2	91	45.5	45.5
DNA/TcMar-Tc1#Mariner-52N1_HSal	1	62	62	62
DNA#DNA-1_LMi	2	92	46	46
LINE/I-Jockey#Jockey-3_DEu	1	73	73	73
LINE/R2-NeSL#Utopia-1_PRe	1	41	41	41
DNA/hAT#hAT9_Av	76	18588	244.58	81
LTR/Gypsy#Gypsy-190_AA-I	3	164	54.67	47
LINE/CR1#CR1-80_AAe	1	41	41	41
DNA/hAT-Tip100#rnd-5_family-291	99	15615	157.73	139
DNA/TcMar-Tc1#Mariner-20_DF	1	41	41	41
DNA/CMC-Transib#Transib-1_DK	1	80	80	80
DNA/TcMar-Mariner#Dorna1cons	1	33	33	33
LINE/I#rnd-1_family-793	11	1809	164.45	174
DNA/TcMar-Tc1#Mariner-N5_HSal	7	592	84.57	69
LTR/Pao#BEL-2_LMi-I	1	15	15	15
LINE/L2#Kiri-22_AAe	1	37	37	37
LTR/Gypsy#Gypsy7-NVi_I	2	113	56.5	56.5
LTR/Pao#CER12-I_CE	1	58	58	58
DNA/Ginger#Ginger2e_Av	65	21307	327.8	94
LINE/R1#SART-1_APi	1	42	42	42
LTR/Gypsy#Gypsy63-I_AG	3	180	60	50
DNA/CMC-Chapaev-3#Chapaev3-3_HR	1	62	62	62
DNA/MULE-MuDR#rnd-5_family-129	159	80303	505.05	279
LTR/Gypsy#Gypsy-1_DWil-I	1	75	75	75
LTR/Gypsy#Gypsy-2_SI-I	2	93	46.5	46.5
DNA/TcMar-Mariner#rnd-1_family-666	14	2352	168	149.5
LINE/L1#L1-39_LSal	1	118	118	118
LINE/I#I-1_DAn	2	127	63.5	63.5
PLE/Penelope#Penelope-119_LMi	2	134	67	67
LTR/Gypsy#Gypsy-1_AA-I	1	69	69	69
LTR/Gypsy#Gypsy-10_DSim-I	1	75	75	75
LTR/Pao#CER10-I_CE	2	81	40.5	40.5
LTR/Gypsy#Chimpo_I	1	32	32	32
DNA/PiggyBac#piggyBac8_Av	4	494	123.5	125.5
DNA/Sola-1#Sola1-11_AP	1	42	42	42
DNA/Sola-2#Sola2-4_LSal	1	95	95	95
DNA#DNA-like-10_Hmel	1	86	86	86
DNA#DNA3-2_LMi	1	36	36	36
LTR/Pao#BEL-3-LTR_NVi	1	155	155	155
DNA/P#Galileo_DM	5	232	46.4	44
DNA/PiggyBac#piggyBac-28_LMi	5	279	55.8	61
DNA/TcMar-Tc1#Tc4_Av	5	5460	1092	1171
DNA/RC#Helitron-N3B_LSal	1	56	56	56
DNA/TcMar-Mariner#Mariner-27_AEc	11	7634	694	748
LTR/Gypsy#Gypsy-4_Deu-I	1	54	54	54
LTR/Gypsy#Gypsy-17_RP-I	1	78	78	78
LTR/Gypsy#Gypsy-5_DSe-I	2	151	75.5	75.5
LTR/Copia#Copia-13_LH-I	1	50	50	50
LTR/Gypsy#Gypsy-5_BM-LTR	1	45	45	45
LTR/Gypsy#Gypsy-204_AA-LTR	1	57	57	57
DNA/P#P-29_LSal	1	41	41	41
LTR/Gypsy#ltr-1_family-12	26	17073	656.65	287.5
DNA/hAT#hAT-20_LSal	2	149	74.5	74.5
LTR/Pao#BEL-3_PBa-I	1	50	50	50
LTR/Pao#BEL6-I_AG	2	91	45.5	45.5
LINE/RTE-BovB#RTE-1_BM	1	75	75	75
LTR/Gypsy#rnd-1_family-656	26	9191	353.5	265.5
DNA/TcMar-Mariner#Mariner-28_HSal	1	46	46	46
DNA/hAT-Ac#hAT-N16B_LSal	4	305	76.25	78
DNA/TcMar-Tc1#Mariner-9_BM	1	70	70	70
DNA/TcMar-Mariner#Mariner-11_SIn	1	43	43	43
DNA/hAT-Ac#DNA8-9_LMi	3	264	88	88
DNA/TcMar-Tc1#Mariner-4_DEu	1	955	955	955
LTR/Gypsy#Gypsy-25_DYa-I	3	213	71	71
LINE/CR1#CR1-110_AAe	2	120	60	60
DNA/TcMar-Tc1#rnd-5_family-812	47	26140	556.17	365
LINE/I#I-10_AAe	3	240	80	59
LTR/Pao#BEL9-I_AG	1	40	40	40
LTR/Gypsy#Gypsy-20_LMi-I	1	80	80	80
DNA/TcMar-Mariner#Mariner-N33_HSal	1	41	41	41
LTR/Gypsy#Gypsy23-I_Dpse	1	54	54	54
LINE/I-Jockey#Jockey-10_DRh	1	48	48	48
DNA#DNA3-5_LMi	1	62	62	62
DNA/MULE-MuDR#rnd-5_family-2742	50	11656	233.12	166.5
LTR/Gypsy#Gypsy-27_DYa-I	1	43	43	43
LINE/Dong-R4#R4-2_AS	2	94	47	47
DNA/PiggyBac-Looper#Looper2_Av	14	6216	444	220.5
LTR/Gypsy#ACCORD_I	3	196	65.33	45
DNA/MULE-MuDR#rnd-5_family-1010	45	14101	313.36	228
LINE/L1#L1-43_LSal	1	43	43	43
DNA/hAT-Ac#Homo10	12	1121	93.42	90
LINE/CR1-Zenon#CR1-6_CGi	2	122	61	61
DNA/Ginger#Ginger2a_Av	20	4945	247.25	74.5
DNA/TcMar-Tc1#Mariner-5_DK	2	1526	763	763
DNA/TcMar-Tc1#Mariner-27_RPr	1	77	77	77
DNA/TcMar-Tc1#Tc1_Av	4	1960	490	271
DNA/Sola-1#Sola1-6_AAe	1	52	52	52
LTR/Gypsy#Gypsy-172_AA-I	6	339	56.5	46.5
LINE/L2#Kiri-21_AAe	3	245	81.67	99
DNA/hAT-Ac#HAT1_AG	1	56	56	56
LTR/Pao#BEL-34_AA-LTR	1	73	73	73
DNA/TcMar-Pogo#rnd-5_family-3195	69	19917	288.65	149
LINE/L2#Crack-32_AAe	1	78	78	78
LINE/RTE-BovB#RTE-12_LMi	1	38	38	38
DNA/MULE-MuDR#rnd-5_family-6373	63	11637	184.71	121
LTR/Gypsy#Gypsy-25_DPu-I	1	71	71	71
LTR/Unknown#ltr-1_family-5	24	3494	145.58	171.5
DNA#DNA-8N1_HSal	4	212	53	53
LTR/Gypsy#Gypsy2-I_Dya	1	46	46	46
LTR/Gypsy#Gypsy-52_DWil-LTR	1	56	56	56
DNA/TcMar-Tc1#Mariner-21_DK	1	65	65	65
LTR/Pao#BEL-255_AA-I	1	68	68	68
DNA/TcMar-Mariner#Mariner-55_HSal	1	83	83	83
DNA/hAT-Tip100#hAT-12_HRo	1	301	301	301
DNA/Sola-1#DNA-55_LSal	1	52	52	52
LINE/L2#Crack-35_AAe	1	90	90	90
LINE/I#I-49_AAe	1	50	50	50
LTR/Pao#BEL-2_AA-I	1	47	47	47
LINE/RTE-BovB#RTE-66_LMi	2	567	283.5	283.5
LTR/Juno-Vesta#Vesta4a_Av	47	34259	728.91	298
LTR/Gypsy#Invader2_I	1	88	88	88
LINE/CR1#CR1-2_CQ	12	1069	89.08	84.5
LINE/R1#TRAS-4_TUr	1	48	48	48
DNA/MULE-MuDR#MULE2_Av	117	46814	400.12	164
LTR/Gypsy#Gypsy-6_CFl-I	1	118	118	118
DNA/MULE-MuDR#MuDR-11_CB	1	61	61	61
LTR/Gypsy#Gypsy-5_DRh-I	2	197	98.5	98.5
DNA/TcMar-Tc1#Mariner-29_AEc	4	202	50.5	49.5
LTR/Gypsy#Gypsy-26-I_NVi	5	252	50.4	50
LINE/R2-R9#R9a_Av	1	331	331	331
PLE/Penelope#Penelope-64_LMi	3	154	51.33	52
LTR/Gypsy#Gypsy-208_AA-I	5	245	49	47
DNA/RC#Pr_Helitron1	9	2623	291.44	128
PLE/Penelope#Penelope-6_LVa	1	52	52	52
DNA/PiggyBac#piggyBac-1_SIn	1	48	48	48
DNA/RC#Heli2_Av_cons	71	49633	699.06	266
DNA#DNA8-16_LMi	3	185	61.67	56
LINE/L2#Crack-3_AAe	1	34	34	34
LTR/Pao#BEL-1_DWil-I	3	215	71.67	84
LTR/Gypsy#Gypsy-62_CQ-I	4	186	46.5	47.5
LINE/L1-Tx1#Tx1-5_AAe	1	40	40	40
LTR/Gypsy#Gypsy-23_AA-I	2	129	64.5	64.5
LTR/Pao#BEL-232_AA-I	1	60	60	60
DNA/Maverick#Polinton-4_RPr	3	202	67.33	76
DNA/hAT-hobo#Homo4	1	38	38	38
LTR/Pao#BEL-23_CQ-I	1	37	37	37
LINE/I#I_Ele42	1	51	51	51
DNA/CMC-EnSpm#CACTA-1_AA	1	69	69	69
LINE/L1#L1-38_AAe	1	38	38	38
DNA/P#P-1_SIn	1	60	60	60
DNA/hAT-Tip100#hAT-17_HRo	4	172	43	52
DNA/PiggyBac#piggyBac-2_HRo	8	413	51.63	48.5
LTR/Gypsy#Gypsy-40_DPu-I	1	18	18	18
LINE/L2#Daphne-18_HRo	1	29	29	29
DNA/MULE-MuDR#MULE3_Av	19	5593	294.37	98
LINE#rnd-5_family-2665	96	84409	879.26	350.5
DNA/TcMar-Tc1#Mariner-N3_HSal	1	46	46	46
LTR/Gypsy#Gypsy-2_CQ-I	1	47	47	47
LINE/I-Jockey#rnd-5_family-1722	63	20684	328.32	241
LTR/Pao#BEL-4_DMoj-I	1	60	60	60
DNA/PIF-Harbinger#Harbinger-8_CGi	1	50	50	50
DNA/PIF-ISL2EU#ISL2EU-7_CGi	5	340	68	68
LTR/Copia#Copia-65_AA-I	37	2408	65.08	62
PLE/Penelope#rnd-1_family-199	158	60535	383.13	231
LTR/Gypsy#Gypsy-14_LSal-I	1	47	47	47
DNA/Sola-2#Sola2-2_CGi	1	46	46	46
DNA/hAT-hobo#rnd-5_family-3199	96	14157	147.47	79
DNA/hAT-Ac#hAT-1_DEl	1	42	42	42
LINE/I-Jockey#rnd-5_family-1025	42	20808	495.43	243
LINE/I#I-1_LMi	2	103	51.5	51.5
LTR/Gypsy#Gypsy28-I_AG	1	38	38	38
PLE/Penelope#Penelope-18_LMi	1	46	46	46
DNA/TcMar-Mariner#Mariner-7_AEc	3	107	35.67	37
LTR/Gypsy#Gypsy-10_AA-I	1	60	60	60
LINE/L2#CR1-1_Hmel	1	98	98	98
DNA/Crypton-V#CryptonV-3_HSal	2	130	65	65
DNA/Sola#Sola2c_Av	48	20474	426.54	226.5
LTR/Gypsy#Gypsy6-I_Dmoj	8	576	72	68.5
DNA/Kolobok-T2#Kolobok-2_CGi	4	172	43	42.5
DNA/hAT#hAT17_Av	15	10406	693.73	137
LINE/I-Jockey#Vingi-3_LMi	1	74	74	74
LINE/I#I-9B_AAe	4	245	61.25	61.5
LINE/R1#R1_DPs	4	423	105.75	111
DNA/Sola-1#Sola1-4_LMi	1	53	53	53
LINE/CR1#CR1_Ele29	1	27	27	27
DNA/Maverick#Polinton-1_DBi	2	145	72.5	72.5
LINE/I-Jockey#Jockey-12_DAn	2	85	42.5	42.5
LTR/Pao#BEL-13_DEl-I	1	34	34	34
LTR/Pao#BEL-13_CQ-I	1	83	83	83
DNA/TcMar-Tc1#rnd-1_family-532	18	2390	132.78	116.5
DNA/TcMar-Mariner#Mariner-33_HSal	1	70	70	70
PLE/Penelope#Penelope-51_LMi	5	217	43.4	44
DNA/P#AgaP15	3	146	48.67	48
LTR/Gypsy#Gypsy17-I_Dya	1	61	61	61
DNA/Crypton#Crypton-N15_CGi	1	58	58	58
LTR/Gypsy#Gypsy-60_DWil-I	2	138	69	69
LTR/Gypsy#Gypsy-6_SI-I	2	95	47.5	47.5
PLE/Penelope#Penelope-1_NVi	2	107	53.5	53.5
DNA/TcMar-Tc1#rnd-6_family-1963	50	17764	355.28	236.5
LTR/Copia#Copia-2_TCa-I	1	74	74	74
DNA/MULE-MuDR#MULE1_Av	8	2445	305.63	100
LTR/Gypsy#Gypsy-48_CQ-I	1	62	62	62
LINE/L2#Crack-26_AAe	3	237	79	90
LTR/Gypsy#Gypsy-14_DBp-I	1	41	41	41
DNA/CMC-Chapaev#Chapaev-2_CE	1	34	34	34
LTR/Gypsy#Gypsy-9_DSim-I	3	156	52	58
LINE/L1#L1-31_AAe	1	36	36	36
LTR/Gypsy#Gypsy-47_LSal-I	1	56	56	56
LTR/Pao#BEL-11_DPu-I	1	38	38	38
LTR/Gypsy#Gypsy-7_CGi-I	2	109	54.5	54.5
DNA/hAT#hAT32_Av	6	3868	644.67	86.5
DNA/RC#Helitron-1_LG	1	28	28	28
LINE/I#I-1_DP	4	677	169.25	182
LTR/Gypsy#Gypsy-25_LH-I	2	120	60	60
DNA/TcMar-Mariner#Avmar6_Av	34	13518	397.59	230.5
LTR/Gypsy#Steamer-I	1	42	42	42
LINE/CR1#CR1-2_DF	1	52	52	52
LINE/RTE-RTE#RTE-6_HMM	1	205	205	205
LINE/CR1#CR1-3_DT	1	57	57	57
LTR/Gypsy#Gypsy-34_CGi-I	3	190	63.33	68
PLE/Penelope-Athena#AthW2-1	97	6332	65.28	54
DNA/hAT-Ac#hAT-N1_LSal	1	98	98	98
DNA/TcMar-Tc1#Mariner-N23_HSal	1	56	56	56
LINE/L2#L2-4_Hmel	4	289	72.25	63.5
LTR/Pao#BEL-651_AA-I	1	33	33	33
LINE/L2#Daphne-46_LMi	1	53	53	53
LINE/R1-LOA#Loa-5_LSal	1	73	73	73
LTR/Gypsy#Gypsy-26_DEl-I	1	61	61	61
DNA/TcMar-Mariner#Mariner-N22_RPr	4	1079	269.75	298
LINE/L2#L2-8_AAe	4	330	82.5	94.5
DNA/PiggyBac#AVPB1	1	63	63	63
DNA/TcMar-Tc4#Mariner3-6_LMi	1	51	51	51
LINE/CR1#CR1-14_HRo	1	64	64	64
DNA/TcMar-Tc2#Mariner11_CB	1	71	71	71
LTR/Gypsy#Gypsy-6_AEc-I	1	37	37	37
LTR/Gypsy#Gypsy7-I_Dpse	1	57	57	57
LINE/L2#L2B-1_AAe	1	72	72	72
PLE/Penelope-Athena#AthV-L1	64	32437	506.83	101.5
DNA/IS5#IS5_Av	23	6066	263.74	140
DNA/RC#DNAREP1_DM	1	57	57	57
DNA/hAT-hobo#Hovi2	1	72	72	72
DNA/hAT-hobo#Hoyak1	1	43	43	43
LINE/L2#Crack-20_AAe	1	62	62	62
DNA/RC#rnd-5_family-584	131	82262	627.95	243
DNA/TcMar-Tc1#Mariner-54_LMi	2	164	82	82
DNA/P#P_DB	1	33	33	33
DNA/Merlin#Merlin1_Av	3	1078	359.33	256
DNA/Zator#Zator-1_HRo	2	902	451	451
LTR/Gypsy#Gypsy-44_AA-I	1	62	62	62
DNA/RC#Helitron-5_DRh	1	131	131	131
DNA/RC#Helitron-N16B_CGi	2	272	136	136
DNA/TcMar-Tc1#Mariner-4_LHu	3	478	159.33	218
LINE/L2#CR1-1_AG	5	210	42	43
LTR/Gypsy#Gypsy-3_IS-I	1	55	55	55
DNA/RC#Helitron-N21_CGi	4	287	71.75	70
LINE/I-Jockey#BS2	2	126	63	63
DNA#DNA4-37_CGi	2	102	51	51
LINE/I-Jockey#Jockey-2_DBp	1	49	49	49
DNA/MULE-MuDR#Shinagawa-11_AAe	2	91	45.5	45.5
LTR/Copia#Copia-107_AA-I	1	35	35	35
LTR/Pao#BEL-2-I_NVi	4	261	65.25	69
LINE/L2#Daphne-1_HMM	3	178	59.33	60
DNA/hAT-Ac#Mariner-25_RPr	18	1517	84.28	80
LINE/CR1#CR1-45_AAe	2	64	32	32
DNA/TcMar-Tc1#rnd-5_family-1448	35	14711	420.31	235
LTR/Gypsy#Gypsy-32_DP-I	2	74	37	37
LTR/Gypsy#Gypsy-17_LVa	1	48	48	48
LINE/L2#Crack-15_AAe	3	147	49	49
LINE/I-Jockey#DOC6_DM	1	44	44	44
DNA/Sola-1#Sola1-N1_CTe	2	122	61	61
LTR/Gypsy#Gypsy-2_TCa-I	2	114	57	57
LTR/Pao#BEL-147_AA-LTR	1	44	44	44
DNA#nMar-4_Hmel	1	60	60	60
DNA/CMC-Transib#Transib-6_DBi	1	54	54	54
LTR/Pao#BEL-145_AA-I	1	43	43	43
LTR/Gypsy#Gypsy-9_LH-I	2	119	59.5	59.5
LTR/Gypsy#Gypsy7_LTR	1	80	80	80
LTR/Gypsy#Gypsy-82_CQ-I	6	3056	509.33	45
DNA/Crypton#Crypton-N23_CGi	2	120	60	60
LINE/R1-LOA#LOA-10_AAe	1	85	85	85
DNA#DNA3-14_CGi	36	2162	60.06	56.5
DNA/RC#Heli3a_Av	96	20065	209.01	155
LTR/Gypsy#Gypsy-247_AA-I	3	204	68	68
DNA/hAT-Charlie#hAT-35_LMi	1	45	45	45
DNA/TcMar-Tc1#rnd-1_family-541	3	392	130.67	122
DNA/TcMar-Tc1#Mariner-28_AEc	2	797	398.5	398.5
DNA#DNA3-2_PBa	1	80	80	80
LINE/RTE-BovB#rnd-1_family-432	52	17683	340.06	315.5
LTR/Pao#BEL-4_DYa-I	3	172	57.33	71
LTR/Gypsy#Gypsy-34_NVi-I	4	364	91	98.5
DNA/TcMar-Mariner#Mariner-2_PBa	1	82	82	82
DNA/hAT-Tip100#hAT-6_CGi	1	46	46	46
LINE/I-Jockey#rnd-6_family-1193	28	12036	429.86	281
DNA/TcMar-Mariner#Mariner-12_PBa	3	817	272.33	247
DNA/hAT#hAT-N35C_LSal	1	65	65	65
DNA/P#P-1_Dpulex	1	67	67	67
LINE/I#I_Ele43B_AAe	1	74	74	74
LINE/L1#L1-20_LSal	1	55	55	55
DNA/Kolobok-Hydra#Kolobok-4_LMi	1	50	50	50
LTR/Gypsy#Gypsy-264_AA-I	1	167	167	167
LTR/Gypsy#Gypsy-4_PPc-I	1	687	687	687
DNA/TcMar-Tc1#Mariner-75_LMi	1	43	43	43
LINE/I-Jockey#Vingi-39_LMi	2	122	61	61
LTR/Gypsy#Gypsy-83_CQ-I	1	75	75	75
DNA/hAT-Ac#Homo8	1	47	47	47
DNA#DNA-8B_PPo	2	101	50.5	50.5
LTR/Copia#Copia-2_DEl-I	2	109	54.5	54.5
LTR/Gypsy#Gypsy-13_DVir-I	1	31	31	31
LTR/Gypsy#Gypsy-18_DWil-LTR	1	43	43	43
LTR/Gypsy#Gypsy12_I	1	65	65	65
LINE/L2#Daphne-33_HRo	1	29	29	29
LTR/Gypsy#Gypsy-292_AA-I	3	216	72	69
LTR/Gypsy#Gypsy-294_AA-I	1	71	71	71
LTR/Gypsy#Gypsy-14_DFi-I	1	81	81	81
DNA/Sola-2#Sola2-1_BM	1	84	84	84
DNA/hAT-hAT19#hAT-25_LSal	1	68	68	68
LTR/Gypsy#Gypsy-2-I_LG	1	71	71	71
LTR/Pao#BEL-231_AA-I	1	63	63	63
LTR/Gypsy#Gypsy25-I_AG	1	48	48	48
DNA/Academ-1#Academ-1_AP	1	47	47	47
LTR/Gypsy#CIRCE	3	273	91	91
LTR/Pao#BEL-38_CQ-I	1	39	39	39
LTR/Pao#CER8-I_CE	2	244	122	122
DNA#DNA-23_LSal	1	64	64	64
LTR/Pao#BEL-15_DWil-I	1	71	71	71
LTR/Pao#BEL-106_AA-LTR	1	1229	1229	1229
DNA/hAT-hobo#Homo1	1	76	76	76
LTR/Pao#BEL-1_LG-I	1	63	63	63
LTR/Pao#BEL-14_DPu-I	1	46	46	46
DNA/TcMar-Tc4#DNA2-1_CB	2	150	75	75
LTR/Gypsy#Gypsy6-I_AP	1	44	44	44
DNA/MULE-NOF#MuDR-1_LHu	3	244	81.33	84
LINE/L1-Tx1#Tx1-5_CGi	1	103	103	103
LTR/Gypsy#Gypsy-29_CT-I	3	1427	475.67	122
LTR/Copia#Copia-1_DSe-I	1	51	51	51
LINE/L2#Crack-34_AAe	1	49	49	49
LTR/Gypsy#Gypsy-37_CQ-I	2	115	57.5	57.5
LTR/Pao#BEL-186_AA-LTR	1	52	52	52
LTR/Pao#BEL-26_AG-I	2	60	30	30
LINE/I#I-66_AAe	2	166	83	83
LTR/Gypsy#Gypsy-31_DYa-I	3	117	39	39
DNA/hAT-hobo#hAT-1_DF	1	65	65	65
LTR/Pao#BEL-264_AA-I	2	93	46.5	46.5
DNA/TcMar#NAVIMARN1	2	137	68.5	68.5
LTR/Gypsy#ltr-1_family-4	110	23466	213.33	122
LINE/L2#Daphne-55_LMi	2	125	62.5	62.5
LINE/L2#Daphne-17_HRo	10	712	71.2	71.5
DNA/TcMar-Mariner#Mariner-44_HSal	1	77	77	77
DNA/RC#Helitron-N41_CGi	1	54	54	54
LTR/Gypsy#Gypsy-12_TCa-I	3	178	59.33	49
DNA/RC#Helitron-like-11_Hmel	4	797	199.25	93
DNA#DNA4-42B_CGi	15	1159	77.27	69
LINE/CR1#CR1-82_AAe	1	49	49	49
DNA/RC#Helitron-8_CGi	1	54	54	54
LINE/R1-LOA#Loa-1_MMa	10	1056	105.6	117.5
DNA/hAT-Tip100#hAT-N33_LMi	1	69	69	69
DNA/Academ-1#Academ-1_Aplcal	2	118	59	59
LINE/Soliton#Soliton8_Av	55	40996	745.38	343
DNA/hAT-Charlie#hAT-26_LSal	1	67	67	67
DNA/TcMar-Tc1#Mariner-89_HSal	1	44	44	44
DNA/TcMar-Mariner#BOTMAR1	1	47	47	47
LINE/R1-LOA#LOA_Ele3C_AAe	1	35	35	35
DNA/hAT#hAT16_Av	38	12101	318.45	160
DNA/TcMar-Mariner#rnd-5_family-466	46	13190	286.74	143
LTR/Gypsy#Gypsy58-I_AG	5	223	44.6	58
DNA/PIF-Harbinger#Harbinger1_AG	1	59	59	59
DNA/PiggyBac#piggyBac7_Av	2	180	90	90
DNA/Sola-2#rnd-5_family-5	90	22040	244.89	175
LTR/Gypsy#Gypsy-280_AA-I	3	640	213.33	242
DNA/PiggyBac#piggyBac-1_AAe	1	140	140	140
LTR/Gypsy#Gypsy-215_AA-I	2	85	42.5	42.5
DNA#NDNAX1_CE	1	36	36	36
DNA/PIF-ISL2EU#ISL2EU-1_BM	1	46	46	46
DNA/hAT-hAT19#hAT-29N1_LSal	1	131	131	131
LINE/R2-NeSL#NeSL-3_CRem	1	74	74	74
DNA/TcMar-Pogo#Mariner-10_CGi	4	634	158.5	57.5
LTR/Gypsy#Gypsy-21_CT-I	1	42	42	42
LTR/Gypsy#Gypsy8-NVi_I	1	71	71	71
DNA/Zator#Zator-1_DPu	1	470	470	470
DNA/TcMar-Tc1#Mariner-68_HSal	2	121	60.5	60.5
DNA/hAT#hAT5_Av	27	5707	211.37	113
DNA/Sola-1#Sola1-5_AA	1	60	60	60
DNA/RC#Helitron-N18_CGi	1	62	62	62
LTR/Gypsy#Gypsy-47_DWil-I	1	57	57	57
DNA/TcMar-Tc4#Mariner-5_LHu	4	149	37.25	36
LTR/Gypsy#Gypsy-287_AA-I	1	49	49	49
DNA/P#P-3_Hrobusta	1	81	81	81
LTR/Gypsy#Gypsy-18_AA-I	7	344	49.14	39
DNA/RC#Helitron-4_CGi	1	52	52	52
DNA/hAT-hobo#hAT-7_DBp	1	40	40	40
LINE/CR1#CR1-113_AAe	1	34	34	34
LTR/Copia#Copia-3_LMi-I	1	72	72	72
LTR/TelKA#TelKA3b_Av	26	8565	329.42	127.5
LINE/RTE-BovB#rnd-1_family-264	145	35364	243.89	153
DNA/TcMar#MARINER65_CB	1	60	60	60
LINE/L2#Kiri-13_AAe	2	88	44	44
LINE/L2#Crack-1_IS	1	46	46	46
LTR/Gypsy#Gypsy-10_DEl-LTR	1	37	37	37
DNA/MULE-MuDR#CEMUDR2	2	84	42	42
DNA/TcMar-Tc1#Mariner-N16_AG	1	64	64	64
DNA/TcMar-Tc1#Tc9_Av	8	3760	470	347
DNA/Sola-2#Sola2-1_LSal	1	46	46	46
LTR/Gypsy#Gypsy-16_DAn-I	2	138	69	69
DNA/PiggyBac#piggyBac-5_CGi	2	137	68.5	68.5
DNA/TcMar-Mariner#Mariner-71_HSal	1	33	33	33
LTR/Gypsy#Gypsy-2_LH-I	1	49	49	49
DNA/hAT-Charlie#hAT-2_RPr	1	90	90	90
LTR/Pao#BEL-2_BMa-I	1	61	61	61
DNA/hAT-Ac#hATN-1_HRo	6	437	72.83	65
LTR/Gypsy#Gypsy-N1_DPu-I	1	73	73	73
DNA/RC#Helitron-N19_LMi	1	37	37	37
DNA/Sola-1#Sola1-2_AC	14	1043	74.5	72
LTR/Gypsy#Gypsy-53_DEl-I	1	57	57	57
DNA/Maverick#Polinton-2_PBa	27	1985	73.52	68
DNA/hAT-Tip100#rnd-1_family-809	61	13729	225.07	257
LTR/Gypsy#Gypsy-17_DAn-LTR	1	34	34	34
SINE/tRNA-V#BivaV-SINE1_SiCo	1	35	35	35
LTR/Gypsy#Gypsy-76_CGi-I	1	47	47	47
LINE/R1-LOA#Loa-6_LSal	1	46	46	46
DNA/Sola-2#Sola2-6_LSal	1	76	76	76
DNA/hAT#hAT22_Av	11	10045	913.18	449
LTR#rnd-5_family-6094	120	36801	306.68	247.5
DNA/Crypton-A#Crypton-6_CGi	1	56	56	56
DNA/CMC-EnSpm#DNA3-1_CGi	36	2563	71.19	70.5
DNA/RC#Helitron-N19_CGi	1	33	33	33
LINE/CR1#CR1-18_HRo	20	2533	126.65	88
LINE/I-Jockey#Jockey-2_DF	1	54	54	54
DNA/PIF-Spy#rnd-5_family-2001	162	55750	344.14	197
DNA/MULE-MuDR#MuDR-1_DPu	1	60	60	60
LTR/Pao#BEL-205_AA-I	1	61	61	61
LTR/Copia#Copia-1_DGri-I	1	47	47	47
DNA#DNA-2_AEc	1	39	39	39
DNA/TcMar-Mariner#Avmar5a_Av	27	6963	257.89	183
DNA/RC#Helitron-7_DRh	2	108	54	54
LTR/Gypsy#Gypsy-36_LMi-LTR	1	35	35	35
LINE/RTE-BovB#RTE-14_LMi	1	56	56	56
LINE/L2#L2B-4B_AAe	29	1236	42.62	39
LTR/Gypsy#Gypsy-70_LMi-I	7	368	52.57	51
LTR/Gypsy#Gypsy-2_DSim-I	1	65	65	65
DNA/PIF-Spy#rnd-5_family-3379	86	45783	532.36	243
DNA/PIF-ISL2EU#ISL2EU-8_CGi	37	2766	74.76	73
LTR/Copia#Copia-66_AA-I	1	29	29	29
LINE/RTE-X#RTE-1_SIn	1	79	79	79
DNA/RC#rnd-5_family-2058	59	38035	644.66	304
DNA/RC#Helitron-3_NVi	2	110	55	55
DNA/TcMar-Mariner#Mariner-5_HSal	1	101	101	101
LTR/Gypsy#Gypsy4-I_AG	1	65	65	65
LTR/Gypsy#Gypsy-7_DWil-LTR	1	94	94	94
DNA/P#PROTOP	1	51	51	51
LINE/I-Jockey#Jockey-6_DRh	1	41	41	41
DNA/TcMar-Mariner#Mariner-N9_RPr	1	51	51	51
PLE/Penelope#PENEL1_NVi	1	71	71	71
DNA/TcMar-Tc4#Mariner-38_SIn	1	45	45	45
LINE/R1#R1-5_DWi	1	74	74	74
LTR/Gypsy#rnd-1_family-489	97	8817	90.9	60
PLE/Penelope-Athena#AthW1-J-R	384	162140	422.24	140
DNA/TcMar-m44#Mariner-3_AP	1	50	50	50
DNA/hAT-Blackjack#rnd-1_family-495	105	32655	311	273
LTR/Copia#Copia-63_AA-I	1	73	73	73
LINE/R1#R1-8_DWi	1	40	40	40
LTR/Pao#BEL-8_LSal-I	1	58	58	58
LINE/R1#R1-3_DWi	1	88	88	88
PLE/Penelope-Athena#AthW	225	61353	272.68	134
DNA/Academ-1#Academ-1_Dpulex	1	41	41	41
LINE/CR1#CR1-2_DRh	1	51	51	51
DNA/Kolobok#Kolobok3_Av	13	7377	567.46	235
LTR/Pao#BEL-7_DBp-I	1	43	43	43
PLE/Penelope#Penelope-9_HRo	22	1820	82.73	70
LINE/L2#Daphne-77_LMi	6	573	95.5	105
LINE/L2#L2-29_HRo	2	129	64.5	64.5
LTR/Pao#BEL-3_CQ-I	1	45	45	45
SINE/tRNA-Core#OK	14	716	51.14	49
LTR/Gypsy#Gypsy-31_CQ-I	1	37	37	37
DNA/TcMar-Mariner#Mariner-2_DEl	1	37	37	37
LINE/L2#Daphne-40_LMi	1	63	63	63
DNA/TcMar-Tc1#Tc5_cons_Av	19	1365	71.84	72
DNA/Maverick#Polinton-1_CGi	2	122	61	61
DNA/RC#HelitronN-1_DPe	1	46	46	46
LTR/Gypsy#Gypsy-16_DPu-I	3	284	94.67	112
DNA/hAT-Blackjack#rnd-5_family-2627	36	11898	330.5	248
DNA/TcMar-Pogo#pogo11_Av	6	2291	381.83	428.5
DNA/TcMar-Mariner#Mariner5_CB	2	117	58.5	58.5
DNA/MULE-MuDR#MuDR1_Av	34	15840	465.88	209
LTR/Copia#Copia-1_DSim-I	2	66	33	33
LTR/Pao#BEL-11_LG-I	1	51	51	51
LINE/L2#L2B-1B_CQ	1	69	69	69
LTR#LTR-12_LMi	1	59	59	59
LTR/Copia#Copia-27_SI-I	1	38	38	38
DNA/PIF-Harbinger#DNA3-13B_CGi	14	1065	76.07	78.5
LINE/I#I_Ele4D_AAe	2	127	63.5	63.5
LINE/Soliton#Soliton4_Av	32	7248	226.5	128.5
DNA/Crypton-A#Crypton-7_CGi	6	358	59.67	57
LINE/L2#L2_Ele3	1	62	62	62
LINE/L1-Tx1#Tx1-4_CQ	1	46	46	46
LTR/Gypsy#Gypsy-218_AA-I	3	242	80.67	75
LTR/Gypsy#Gypsy56-I_AG	1	44	44	44
LTR/Gypsy#Gypsy-59_AA-I	1	42	42	42
LINE/I#I_Ele25	1	49	49	49
SINE/tRNA-Core#BivaCORE-SINE1_RuDe	4	274	68.5	66
LTR/Gypsy#ltr-1_family-6	49	37004	755.18	243
LTR/Gypsy#Gypsy-2_PPc-I	3	156	52	52
DNA/RC#Helitron-1_DK	2	95	47.5	47.5
DNA/Academ-1#Academ-1_DPu	2	97	48.5	48.5
LTR/Gypsy#Gypsy-18_CQ-I	1	52	52	52
LTR/Copia#Copia-1_RP-LTR	4	202	50.5	50.5
DNA/Sola#Sola2e_Av	14	6922	494.43	273
LTR/Copia#Copia-1_Deu-I	4	293	73.25	73.5
DNA/P#P-15_LSal	1	62	62	62
LTR/Gypsy#Gypsy-15_DEl-I	2	144	72	72
DNA/CMC-EnSpm#EnSpm5_Av	69	23657	342.86	162
LTR/Gypsy#Gypsy-3_LG-I	1	46	46	46
LINE/L2#Daphne-6_HRo	8	525	65.63	72
LTR/Gypsy#Gypsy-41_AA-I	2	146	73	73
LTR/Gypsy#Gypsy12-I_Dpse	1	93	93	93
DNA/hAT-Blackjack#hAT-16N2_LMi	11	640	58.18	48
DNA/TcMar-Mariner#Mariner-75_HSal	1	78	78	78
SINE/tRNA-Meta#HalSINE1	6	320	53.33	55.5
DNA/PIF-ISL2EU#ISL2EU-16_CGi	1	62	62	62
LTR/Pao#BEL1-NVi_I	3	161	53.67	55
LINE/CR1#CR1-3N1_LMi	4	336	84	74.5
LTR/Gypsy#Gypsy-83_LMi-I	1	44	44	44
LTR/Gypsy#GTWIN_I	2	88	44	44
DNA/CMC-EnSpm#DNA-66_LSal	4	198	49.5	48.5
LTR/Gypsy#Gypsy-15_LVa-I	1	34	34	34
PLE/Penelope#Penelope3_Av	11	9128	829.82	526
LINE/L1-Tx1#Tx1-1_AAe	1	74	74	74
LINE/L2#Daphne-9_LMi	2	110	55	55
DNA/P#P-1_DBp	14	910	65	60.5
LTR/Gypsy#Gypsy-6_DBi-I	1	35	35	35
LINE/Proto2#Proto2-8_CTe	1	54	54	54
LINE/L1#L1_Ele13	1	76	76	76
LTR/Gypsy#Gypsy-59_CQ-I	2	169	84.5	84.5
LTR/Gypsy#Gypsy-28_CGi-I	1	64	64	64
LTR/Gypsy#Gypsy-53_AA-I	1	35	35	35
DNA/CMC-Transib#Transib1_Dwil	1	60	60	60
LTR/Copia#Copia1-I_Dmoj	2	96	48	48
LINE/CR1#CR1-11_CTe	1	49	49	49
LINE/L2#CR1-1a_AG	2	98	49	49
PLE/Penelope-Athena#AthW2-2	101	29049	287.61	50
LTR/Gypsy#Gypsy-11_RP-I	2	120	60	60
DNA/TcMar-Mariner#MARIAM1	1	34	34	34
DNA/RC#Helitron-N34_CGi	15	1078	71.87	75
DNA/MULE-MuDR#MuDR-3_LSal	1	79	79	79
DNA#DNA5-7_CGi	1	41	41	41
DNA/Zator#Zator1_Av	24	24486	1020.25	243
DNA/Sola-2#Sola2-1_SIn	2	122	61	61
LINE/L2#rnd-1_family-709	24	3548	147.83	135.5
LTR/Gypsy#Gypsy18-I_Dpse	1	70	70	70
LTR/Copia#Copia-19_CQ-I	1	30	30	30
LTR/Gypsy#Gypsy-11_DVir-LTR	1	42	42	42
LTR/Gypsy#Gypsy-44_CGi-I	1	84	84	84
DNA/Kolobok-Hydra#Kolobok-6_CGi	3	241	80.33	78
DNA/hAT-hATm#hAT-5_AP	3	160	53.33	57
LTR/Pao#BEL-180_AA-I	1	87	87	87
DNA/hAT-Ac#DNA8-3_CGi	3	320	106.67	97
LTR/Gypsy#Gypsy-88_AA-I	3	163	54.33	44
DNA/hAT-Charlie#hAT-2_MMa	2	114	57	57
DNA/TcMar-Mariner#Mariner-50_HSal	1	60	60	60
DNA/hAT-Tip100#rnd-5_family-2302	97	15949	164.42	131
DNA/PIF-Spy#ISL2EU-4_CFl	2	149	74.5	74.5
LINE/CR1#CR1-126_AAe	1	98	98	98
PLE/Penelope#Penelope-3_LVa	1	83	83	83
LTR/Gypsy#Gypsy-154_AA-I	1	41	41	41
LTR/Gypsy#Gypsy10-LTR_Dpse	1	77	77	77
DNA/Dada#Dada-1_CGi	1	87	87	87
LINE/L2#L2-26_HRo	1	68	68	68
LTR/DIRS#DIRS_Nvi	1	64	64	64
LTR/Pao#BEL-39_AA-I	2	165	82.5	82.5
LINE/R2-Hero#HERO-5_HR	2	153	76.5	76.5
LTR/Gypsy#Gypsy-142_AA-I	1	64	64	64
DNA/hAT-hATm#hATm-1_AA	1	43	43	43
DNA/PiggyBac#piggyBac-1_LMi	1	62	62	62
PLE/Penelope#Penelope-6_HRo	44	2876	65.36	59.5
DNA/Zator#Zator-1_AA	1	330	330	330
LINE/L2#Daphne-28_HRo	1	37	37	37
DNA/RC#Helitron-1_PBa	1	64	64	64
LTR/Gypsy#Gypsy29-I_AG	1	36	36	36
LTR/Copia#Copia-7_DPu-I	1	75	75	75
LTR/Gypsy#Gypsy-76_CQ-I	1	48	48	48
LINE/R1-LOA#LOA-8_AAe	2	158	79	79
DNA/RC#Helitron-N3_CGi	2	127	63.5	63.5
LTR/Gypsy#Gypsy2_MH-I	1	30	30	30
DNA/MULE-NOF#Rehavkus-1_TC	2	129	64.5	64.5
DNA/hAT-hobo#Hoana8	1	61	61	61
LINE/I#I-2_DWi	1	49	49	49
LTR/Pao#BEL-17_DPu-I	1	82	82	82
LINE/I#I-1_DEl	1	69	69	69
LINE/CR1#CR1-2_DEu	1	65	65	65
DNA/TcMar-Tc4#MARINER47A_CB	1	63	63	63
LINE/L2#L2-6_Hmel	1	65	65	65
DNA/hAT#hAT31_Av	15	15838	1055.87	660
DNA/hAT-Charlie#hAT-17_LSal	1	69	69	69
PLE/Penelope#Penelope-6_LMi	2	88	44	44
DNA/hAT-Tip100#hAT-11_LMi	4	210	52.5	55.5
LTR/Gypsy#Gypsy-65_CGi-I	1	97	97	97
LTR/Gypsy#Gypsy-70_AA-I	3	180	60	64
DNA/CMC-Transib#Transib-N3_AAe	2	44	22	22
LINE/L2#Crack-23_AAe	1	43	43	43
LINE/L1#L1_Ele21	2	112	56	56
DNA/IS3EU#IS3EU-1_TC	1	87	87	87
LINE/CR1#CR1-4_DBi	1	46	46	46
LTR/Pao#BEL-274_AA-I	1	66	66	66
DNA/TcMar-Mariner#Mariner-14_CFl	1	95	95	95
LINE/RTE-X#RTEX-11_CGi	2	107	53.5	53.5
LTR/Gypsy#Gypsy-187_AA-I	1	52	52	52
LINE/I#Nimb-2_AAe	1	88	88	88
LTR/Gypsy#Gypsy-6_DEu-I	8	982	122.75	119.5
DNA/RC#Helitron-N35_CGi	4	312	78	74
LTR/Pao#BEL-191_AA-I	1	58	58	58
LTR/Gypsy#Gypsy-6_AEc-LTR	7	438	62.57	68
LTR#Gypsy-25_PBa-LTR	1	12	12	12
DNA/RC#HelitronY1_CE	3	168	56	40
LTR/Pao#BEL-3_BMa-I	1	84	84	84
LTR/Gypsy#Gypsy-9_PBa-I	1	74	74	74
LINE/L1#L1-57_LSal	1	31	31	31
LTR/Copia#Copia-36_CQ-I	1	63	63	63
LINE/Proto2#Proto2-8_CS1	1	64	64	64
LTR/Gypsy#Gypsy-3_DGri-I	1	75	75	75
DNA#DNA-1_CQ	2	571	285.5	285.5
DNA/PIF-Spy#ISL2EU-N5B_CGi	3	217	72.33	71
LTR/Pao#BEL-13_CGi-I	1	59	59	59
DNA/TcMar-Tc1#Mariner-8_BM	1	59	59	59
LINE/L1-Tx1#Tx1-11_CGi	5	384	76.8	74
LTR/Pao#BEL1-I_AP	1	66	66	66
DNA/TcMar-Tc1#Mariner-87_HSal	1	343	343	343
LTR/Copia#Copia-106_AA-I	2	98	49	49
LINE/L2#Daphne-14_HRo	1	89	89	89
LTR/Gypsy#Gypsy-18_LG-I	1	58	58	58
DNA#DNA-2-1_NVi	1	68	68	68
LTR/Copia#Copia-76_AA-I	2	98	49	49
LTR/Pao#BEL-132_AA-I	1	55	55	55
LINE/L1#L1-68_LSal	1	70	70	70
LINE#rnd-1_family-746	51	10805	211.86	217
LINE/CR1-Zenon#rnd-4_family-245	115	65318	567.98	244
LINE/I-Jockey#Outcast-1_DEu	1	56	56	56
LTR/Copia#Copia-24_SI-I	1	45	45	45
LTR/Gypsy#Gypsy-6_BM-I	4	224	56	47
DNA#DNA8-10_CGi	12	1039	86.58	86
LINE/I#Nimb-1_RPr	2	90	45	45
LTR/Gypsy#Gypsy-7_DEl-I	2	118	59	59
LTR/Gypsy#Gypsy-622_AA-LTR	1	44	44	44
LINE/R1#RT2	4	363	90.75	93.5
DNA/Academ-1#Academ-1_CGi	4	214	53.5	54.5
LTR/Pao#BEL-21_DAn-I	1	40	40	40
LTR/Gypsy#Pifo_I	2	103	51.5	51.5
DNA/Maverick#Polinton-6_NVi	2	158	79	79
DNA/Sola-2#Sola2-2_SIn	1	193	193	193
LINE/L2#Daphne-12_CTe	3	88	29.33	37
DNA/MULE-MuDR#rnd-5_family-3624	98	40625	414.54	150.5
DNA/TcMar-Tc1#PARISa_DBu	1	32	32	32
LINE/I#Nimb-39_LMi	1	67	67	67
LTR/Gypsy#Gypsy7-I_AP	1	36	36	36
LTR/Copia#Copia-5_DWil-I	1	43	43	43
LTR/Pao#BEL-268_AA-I	1	40	40	40
DNA/Zator#Zator-1_Lgigantea	1	69	69	69
LTR/Gypsy#Gypsy-13_SI-I	1	50	50	50
DNA/Maverick#Polinton-5_NVi	18	1204	66.89	65
DNA/TcMar-Tc1#Mariner-N42_LSal	1	37	37	37
LTR/Juno-Vesta#Juno1_Av	147	89252	607.16	264
DNA/TcMar-Mariner#Mariner-N32_HSal	1	54	54	54
DNA/hAT-Blackjack#hAT-N34_LMi	1	35	35	35
LINE/L2#Kiri-23_AAe	1	50	50	50
LINE/L2#Crack-1_CQ	1	60	60	60
LINE/L1#L1-40_LSal	2	91	45.5	45.5
LINE/RTE-BovB#rnd-5_family-354	17	2970	174.71	146
LTR/Pao#BEL-67_CQ-I	1	64	64	64
LTR/Pao#BEL-43_AA-I	1	56	56	56
LTR/Unknown#ltr-1_family-19	8	1688	211	258
LTR/Gypsy#Gypsy-10_ACe-LTR	2	147	73.5	73.5
DNA/TcMar-Tc1#Tc11_Av	21	11867	565.1	427
LTR/Gypsy#Gypsy-5_HMM-I	1	57	57	57
PLE/Penelope#Penelope-77_LMi	2	88	44	44
DNA/hAT-Ac#hAT-5N1_LSal	1	59	59	59
DNA#DNA-5_PPo	1	42	42	42
DNA/TcMar-Pogo#POGO	1	316	316	316
DNA/TcMar-Tc1#Mariner36_CB	1	66	66	66
LINE/RTE-X#RTEX-13_CGi	1	59	59	59
LINE/L2#L2B-7_AAe	1	52	52	52
LTR/Copia#Copia-119_AA-I	1	61	61	61
LINE/CR1#CR1-74_AAe	1	39	39	39
LTR/Copia#Copia-16_SI-I	1	65	65	65
LTR/Pao#BEL-16_DAn-I	1	35	35	35
DNA/PiggyBac#piggyBac-N9_LMi	1	92	92	92
LTR/Gypsy#Gypsy-76_LMi-I	1	53	53	53
LTR/Gypsy#Gypsy-28_DBp-I	3	162	54	52
DNA#DNA-1_MMa	3	186	62	66
DNA/CMC-Chapaev#Chapaev-2_ACa	1	63	63	63
DNA/MULE-NOF#MuDR-2_SIn	1	72	72	72
LINE/R1-LOA#LOA-9_AAe	1	30	30	30
DNA/hAT-Ac#HATN4_AG	1	64	64	64
DNA/hAT#hAT19_Av	30	11182	372.73	66.5
LINE/L2#Daphne-15_LMi	1	46	46	46
LTR/Gypsy#Gypsy-33_DAn-I	1	58	58	58
LINE/L2#L2-9_NVi	1	35	35	35
LTR/Gypsy#Gypsy-17_LH-I	1	78	78	78
LINE/RTE-X#RTEX-14_CGi	5	306	61.2	53
LTR/Gypsy#Gypsy7-I_Dya	22	1330	60.45	57.5
LINE/RTE-BovB#RTE-6_LMi	1	27	27	27
DNA/Crypton-V#CryptonV-5_CFl	1	122	122	122
DNA#DNA4-30_CGi	3	118	39.33	35
DNA/RC#Helitron-1_BM	3	139	46.33	48
LTR/Gypsy#Gypsy-23_DY-LTR	1	43	43	43
DNA/TcMar-Mariner#Mariner-31_HSal	3	724	241.33	212
LTR/Gypsy#Gypsy-19_PBa-I	1	76	76	76
LTR/Pao#BEL-233_AA-I	2	89	44.5	44.5
DNA/RC#Helitron-N48_CGi	1	92	92	92
LTR/Copia#Copia-30_CQ-I	1	38	38	38
LINE/L1#L1-43_AAe	12	811	67.58	67.5
DNA/MULE-MuDR#DNA9-2_AAe	58	6844	118	113.5
LTR/Gypsy#TV1I	2	83	41.5	41.5
LTR/Pao#BEL-16_DTa-I	1	36	36	36
DNA/hAT#hAT10_Av	5	1830	366	306
LINE/CR1#CR1-3B_LMi	1	41	41	41
LTR/Gypsy#Gypsy19-I_AG	1	36	36	36
DNA/Maverick#Polinton-4_LMi	1	167	167	167
LINE/R1#R1-N1_CFl	1	40	40	40
LINE/L2#Kiri-7_HMM	5	258	51.6	47
LTR/Gypsy#Gypsy-222_AA-I	1	37	37	37
DNA/RC#Helitron-2_DF	1	37	37	37
DNA/RC#Helitron-2_LG	1	57	57	57
LTR/Copia#Copia-3_DWil-I	1	41	41	41
LTR/Gypsy#Gypsy40-I_AG	1	61	61	61
LTR/Pao#BEL-15_DAn-I	1	46	46	46
DNA/hAT-Charlie#AeBuster3	1	39	39	39
LTR/Gypsy#Gypsy-12_RP-I	2	132	66	66
DNA/hAT#hAT3_Av	4	386	96.5	94
LINE/L2#L2-2_NVi	8	451	56.38	62.5
DNA/TcMar-Pogo#DNA2-25_CGi	1	46	46	46
LTR/Gypsy#Gypsy-37_NVi-I	1	46	46	46
DNA/Ginger#Ginger2d_Av	86	21237	246.94	125
DNA/TcMar-Tc1#rnd-5_family-2839	75	32154	428.72	224
LTR/Gypsy#Gypsy-4_DBp-I	1	49	49	49
LINE/L2#Daphne-3_HRo	2	79	39.5	39.5
DNA/CMC-Transib#TRANSIB1	1	46	46	46
LTR/Pao#BEL-215_AA-I	1	31	31	31
DNA/P#P-7_LSal	1	112	112	112
DNA/TcMar-Mariner#Mariner-97_HSal	1	116	116	116
LTR/Gypsy#Gypsy-77_LMi-I	1	49	49	49
LTR/Gypsy#Gypsy-19_LH-I	2	100	50	50
DNA/CMC-Transib#Transib-6_DBp	1	70	70	70
LTR/Gypsy#Gypsy-3_HMM-I	1	101	101	101
LINE/L1#L1-16_LSal	5	594	118.8	136
LTR/Gypsy#Gypsy-44_DEl-LTR	3	160	53.33	55
LTR/Pao#BEL-619_AA-I	1	44	44	44
LINE/I#I-81_AAe	3	202	67.33	54
LTR/Gypsy#Gypsy-171_AA-I	1	57	57	57
LTR/Gypsy#Gypsy-25_CQ-I	1	285	285	285
LINE/RTE-BovB#rnd-1_family-661	6	674	112.33	110
LTR/Pao#BEL-4_DAn-LTR	3	157	52.33	56
DNA/hAT-hATm#hATm-4_HR	1	97	97	97
DNA/TcMar-ISRm11#Mariner-3_AG	3	210	70	70
LTR/Copia#Copia-12_LMi-I	1	89	89	89
DNA/CMC-Chapaev-3#Chapaev3-1_NVi	2	114	57	57
DNA/RC#Helitron-1_AAe	1	91	91	91
DNA/MULE-MuDR#Shinagawa-8_AAe	2	114	57	57
LINE/L2#Kiri-8B_HMM	1	18	18	18
LTR/Copia#Copia-68_AA-I	1	36	36	36
DNA/hAT-Tip100#hAT-N17B_LSal	2	166	83	83
LINE/Soliton#Soliton5_Av	37	24422	660.05	306
LTR/Gypsy#Gypsy-32-I_NVi	2	123	61.5	61.5
LTR/Pao#BEL-2_CGi-I	1	60	60	60
LTR/Pao#BEL-1_CQ-I	1	68	68	68
LTR/Pao#BEL-9_DBp-I	2	115	57.5	57.5
DNA/MULE-NOF#Rehavkus-2_HR	5	372	74.4	56
LINE/L2#L2-15_Hmel	1	89	89	89
DNA/Sola-1#Sola1-3_Lgigantea	1	64	64	64
PLE/Penelope-Athena#AthP1	149	41538	278.78	123
DNA/PIF-Spy#ISL2EU-4_CGi	3	199	66.33	77
DNA/TcMar-Mariner#Mariner-1_LHu	1	70	70	70
LTR/Pao#BEL-6_DPe-I	1	48	48	48
DNA/RC#Helitron-N22_CGi	1	95	95	95
DNA/MULE-MuDR#rnd-5_family-1703	80	20910	261.38	170.5
LINE/I-Jockey#Outcast-17_AAe	2	102	51	51
LINE/L2#Daphne-66_LMi	2	108	54	54
DNA/hAT-Tip100#hAT-N16_LMi	1	96	96	96
LTR/Gypsy#Gypsy-28_DAn-I	1	47	47	47
LINE/L1-Tx1#Tx1-5_CQ	1	51	51	51
LTR/Gypsy#rnd-1_family-595	32	14025	438.28	316.5
DNA/Sola-1#Sola1-1_CapTel	1	43	43	43
LTR/Pao#BEL-6_AA-LTR	5	231	46.2	41
LTR/Copia#Copia-10_DPu-I	1	111	111	111
LTR/Juno-Vesta#Vesta7_Av	20	6752	337.6	148.5
DNA/RC#Helitron-N42_CGi	1	80	80	80
DNA/Maverick#Polinton-2_DK	2	83	41.5	41.5
LINE/RTE-X#RTEX-26_CGi	1	71	71	71
LTR/Gypsy#Gypsy-8_DAn-I	1	70	70	70
LTR/Gypsy#Gypsy-299_AA-I	1	37	37	37
LTR/Pao#BEL-20_DAn-I	1	50	50	50
DNA/RC#Helitron1_Dmoj	1	50	50	50
LTR/Pao#BEL-218_AA-I	1	66	66	66
DNA/TcMar-Mariner#Avmar3_Av	5	1927	385.4	277
LTR/Gypsy#Gypsy-30_CGi-I	2	156	78	78
LTR/Gypsy#DM412	1	41	41	41
DNA/TcMar-Tc4#Mariner-38B_SIn	1	67	67	67
LTR/Gypsy#Gypsy-16_LH-I	2	80	40	40
LTR#LTR-2_BM-I	1	46	46	46
LTR/Gypsy#Gypsy-54_DWil-I	2	99	49.5	49.5
LTR/Gypsy#Gypsy-38_DWil-I	7	470	67.14	77
LINE/Dong-R4#DongAG	9	605	67.22	64
LTR/Gypsy#Gypsy-26_LMi-I	1	40	40	40
LTR/Gypsy#Gypsy-43_LSal-I	1	37	37	37
LTR/Gypsy#Gypsy-19_CQ-LTR	1	53	53	53
DNA/hAT-hAT19#hAT-N2_AP	1	94	94	94
LTR/Gypsy#Gypsy-24_SI-I	1	56	56	56
LINE/L1#L1-54_LSal	1	107	107	107
DNA/hAT#hAT25_Av	64	22822	356.59	127
DNA/TcMar-Mariner#Avmar8_Av	18	4171	231.72	136.5
LTR/Gypsy#ACCORD_LTR	1	31	31	31
DNA/TcMar-Mariner#Mariner-96_HSal	1	1104	1104	1104
LINE/L2#Daphne-7_LMi	1	39	39	39
LTR/Ngaro#rnd-6_family-1018	120	34416	286.8	215.5
DNA/RC#Helitron-2_DRh	1	59	59	59
LTR/Copia#Copia-15_LH-I	1	61	61	61
DNA/TcMar-m44#Mariner-33_LMi	1	87	87	87
LTR/Pao#BEL-16_CGi-I	1	47	47	47
LINE/I#I-4_AC	1	84	84	84
LTR/Gypsy#Gypsy-5_LG-I	1	44	44	44
DNA#DNA8-1_TCa	1	48	48	48
LINE/CR1#CR1-124_AAe	1	42	42	42
LINE/L2#Daphne-30_HRo	1	87	87	87
LTR/Unknown#ltr-1_family-3	10	1151	115.1	122.5
DNA/CMC-Transib#Transib-1_SIn	1	47	47	47
DNA/hAT-hobo#HOBO	3	262	87.33	64
LTR/Gypsy#Gypsy-29_DWil-I	8	642	80.25	73.5
LTR/Gypsy#Gypsy-10_PBa-I	1	157	157	157
DNA/hAT#HAT18_CB	2	246	123	123
DNA/TcMar-Mariner#Avmar11_Av	45	17385	386.33	205
LTR/Gypsy#Gypsy-63_CGi-I	2	116	58	58
LTR/Copia#Copia-6_Cfl-I	2	72	36	36
LTR/Gypsy#Gypsy-169_AA-I	1	42	42	42
LTR/Copia#Copia-127_AA-I	1	68	68	68
LINE/L1#L1-42_AAe	1	33	33	33
SINE/tRNA#SINE-4_CQ	4	171	42.75	30
LTR/Juno-Vesta#Vesta6a_Av	30	12972	432.4	238.5
LTR/Gypsy#Gypsy-37_AA-I	1	45	45	45
LTR/Gypsy#rnd-4_family-1517	52	15692	301.77	214
LTR/Gypsy#rnd-1_family-568	12	2560	213.33	240
DNA/CMC-Chapaev#Chapaev-1_AA	5	336	67.2	54
DNA#DNA2-28_CGi	1	61	61	61
LTR/Gypsy#Gypsy13-I_Dpse	1	53	53	53
LTR/Gypsy#Gypsy-9_TCa-I	1	124	124	124
LTR/Gypsy#Gypsy-47_LMi-I	1	63	63	63
LTR/Gypsy#Gypsy-43_DEl-I	1	65	65	65
DNA#DNA7-1_AAe	1	62	62	62
LINE/I#I-3_LMi	1	94	94	94
DNA/hAT-Ac#hAT-N12_LMi	1	60	60	60
LINE/Soliton#Soliton9b_Av	22	8455	384.32	223.5
LINE/RTE-BovB#RTE-60_LMi	1	61	61	61
LTR/Juno-Vesta#Juno4b_Av	10	6433	643.3	128.5
DNA/hAT#HAT5_CB	7	700	100	99
DNA/hAT-Ac#hAT-N39_LSal	1	59	59	59
LTR/Gypsy#Gypsy-1_AC-I	35	2148	61.37	60
LINE/L2#L2-18_CTe	2	105	52.5	52.5
LTR/Gypsy#Gypsy-31_DEl-I	2	206	103	103
LTR/Juno-Vesta#Juno2_Av	107	69062	645.44	241
DNA#DNA2-4_CGi	2	130	65	65
DNA#DNA2-6_CGi	5	275	55	58
DNA/TcMar-Tc1#Mariner-1N1_SIn	1	36	36	36
LTR/Gypsy#Gypsy-4_CFl-I	1	47	47	47
DNA/hAT-Tip100#DNA8-107_AP	1	54	54	54
LTR/Gypsy#Gypsy-60_LMi-I	1	72	72	72
LINE/RTE-X#RTEX-7_RPr	1	82	82	82
LTR/Gypsy#Gypsy-52_AA-I	1	46	46	46
DNA/hAT-hobo#rnd-5_family-1402	27	14434	534.59	238
LTR/Gypsy#ltr-1_family-20	38	14081	370.55	214.5
LINE/I#I-7B_AAe	4	196	49	46
DNA/TcMar-Mariner#Mariner-28_SIn	1	44	44	44
DNA/PIF-Harbinger#Harbinger-1_CTe	2	105	52.5	52.5
DNA/Crypton#Crypton-1_CTe	133	8163	61.38	51
DNA/MULE-MuDR#rnd-6_family-1854	114	34350	301.32	223
LTR/Gypsy#Gypsy-14_PBa-I	3	212	70.67	58
DNA/Kolobok-Hydra#rnd-6_family-1993	69	28545	413.7	293
DNA/PIF-ISL2EU#ISL2EU2_Av	16	6680	417.5	191.5
LINE/I-Jockey#Jockey-7_DYa	1	52	52	52
DNA/Sola-2#Sola2-N1_LMi	1	14	14	14
DNA/Sola-1#Sola1-6_AP	1	56	56	56
LTR/Pao#BEL-15_DPu-I	1	70	70	70
DNA/TcMar-Mariner#Mariner24_CB	1	38	38	38
DNA/MULE-MuDR#MuDR10_Av	19	6643	349.63	217
DNA/Maverick#Polinton-2_DBi	4	293	73.25	76.5
DNA/hAT#hAT2_Av	8	767	95.88	78
LINE/L1-Tx1#Tx1-7_CQ	2	118	59	59
DNA/RC#Helitron-7_CGi	2	121	60.5	60.5
DNA/IS3EU#IS3EU-N1_CGi	42	2767	65.88	63
PLE/Penelope#Penelope-111_LMi	3	174	58	59
LTR/Gypsy#Gypsy-43_CQ-I	1	44	44	44
LTR/Pao#TAS_I	1	56	56	56
LTR/Copia#Copia-3_DPu-I	1	69	69	69
DNA/RC#rnd-5_family-193	44	20289	461.11	291.5
LTR/Pao#BEL-75_AA-I	6	282	47	47
LTR/Gypsy#Gypsy-624_AA-I	1	163	163	163
LTR/Gypsy#Gypsy-616_AA-I	2	120	60	60
LTR/Copia#Copia-17_DPu-I	1	28	28	28
LTR/Copia#Zebedee	1	83	83	83
DNA/TcMar-Tc1#Mariner-44_LSal	1	41	41	41
LTR/Gypsy#Gypsy-16-I_NVi	2	173	86.5	86.5
LINE/L1#L1-47_LSal	1	49	49	49
LTR/Gypsy#Gypsy-593_AA-I	3	165	55	53
LTR/Gypsy#Gypsy-38_CQ-I	1	109	109	109
LINE/RTE-BovB#rnd-4_family-2746	65	25241	388.32	235
DNA/PiggyBac#piggyBac4_Av	1	117	117	117
LTR/Copia#Copia-12_SI-I	1	26	26	26
LINE/L2#Daphne-18_CTe	1	98	98	98
LTR/Pao#BEL-8_DAn-I	1	67	67	67
DNA/TcMar-Pogo#pogo7_Av	3	194	64.67	53
LINE/CR1#CR1_Ele39	1	58	58	58
LTR/Gypsy#Gypsy-23_DAn-I	1	100	100	100
DNA/RC#HELITRON13_CB	1	74	74	74
LTR/Pao#BEL-14_CQ-I	1	39	39	39
LINE/CR1#CR1-3_LMi	2	92	46	46
LINE/L2#Crack-31_AAe	1	51	51	51
LINE/I-Jockey#Jockey-3_RPr	1	71	71	71
LINE/I-Jockey#Vingi-38_LMi	1	53	53	53
LINE/R1#RTAg4	62	5482	88.42	78.5
DNA/TcMar-Tc2#Mariner35_CB	2	145	72.5	72.5
DNA/TcMar-Mariner#Mariner-N15_RPr	1	66	66	66
LINE/R1#R1-5B_DK	1	42	42	42
LTR/Gypsy#Gypsy-41_DAn-I	1	67	67	67
LINE/I-Jockey#Jockey_Ele2	13	1020	78.46	79
DNA/MULE-MuDR#MuDR8x_AP	1	58	58	58
LTR/Unknown#ltr-1_family-10	44	18170	412.95	278
DNA/MULE-MuDR#MuDR6x_AP	1	85	85	85
LINE/L1#L1_Ele5	5	333	66.6	81
DNA/PIF-Harbinger#Harbinger1_Av	5	4300	860	743
PLE/Penelope#Penelope-2_LVa	1	93	93	93
LTR/Gypsy#Gypsy-3_LH-I	4	570	142.5	144.5
DNA/Maverick#Polinton-5_PBa	1	63	63	63
DNA/hAT-hobo#HERMIT	2	121	60.5	60.5
LTR/Gypsy#Gypsy-13_CGi-I	4	1044	261	196
LTR/Gypsy#Gypsy-625_AA-I	2	149	74.5	74.5
LTR/Pao#BEL-204_AA-I	1	40	40	40
LTR/Gypsy#Gypsy-16_RP-I	1	71	71	71
LINE/L2#Kiri-1_AAe	1	62	62	62
DNA#CVG	1	41	41	41
LTR/Gypsy#Gypsy-591_AA-I	1	36	36	36
LTR/Gypsy#Gypsy-235_AA-I	1	34	34	34
LINE/I#Loner_Ele1	1	64	64	64
DNA/RC#Helitron-N24_LMi	2	108	54	54
DNA/TcMar-Tc1#Mariner-79_HSal	3	204	68	68
DNA/TcMar-Mariner#Mariner-4_AEc	1	105	105	105
LINE/RTE-BovB#RTE-16_LMi	1	45	45	45
LTR/Unknown#ltr-1_family-13	42	7820	186.19	233
LINE/CR1#CR1-90_AAe	3	184	61.33	72
DNA/TcMar-Tc1#Mariner-79B_HSal	2	277	138.5	138.5
LTR/Pao#BEL-51_CQ-LTR	1	71	71	71
LTR/Gypsy#Gypsy-38_CGi-I	1	38	38	38
DNA#rnd-5_family-1755	37	15092	407.89	130
DNA/hAT-Tip100#rnd-1_family-810	43	8904	207.07	240
DNA/MULE-NOF#MuDR-1_DEl	2	103	51.5	51.5
DNA/PIF-ISL2EU#ISL2EU-15_CGi	4	241	60.25	64.5
LINE/I-Jockey#Vingi-21_LMi	1	69	69	69
DNA/TcMar-Tc1#PrD37E	14	11243	803.07	965.5
LTR/Gypsy#Gypsy12-LTR_Dya	1	64	64	64
DNA/Sola-1#Sola1-1_RPr	1	52	52	52
DNA#DNA5-5_CGi	1	78	78	78
DNA/MULE-MuDR#MuDR13_Av	16	3940	246.25	143.5
LTR/Copia#Copia5-NVi_I	1	37	37	37
DNA/Maverick#Polinton-2_ACe	42	2539	60.45	56.5
LTR/Gypsy#Gypsy-16_PBa-LTR	16	774	48.38	41.5
LTR/Gypsy#Gypsy-82_LMi-I	1	35	35	35
DNA/PIF-Harbinger#Harbinger-1_DW	1	63	63	63
DNA/P#P-2_PBa	1	61	61	61
LTR/Pao#BEL-50_CQ-LTR	1	60	60	60
LTR/Gypsy#Gypsy-21_PBa-LTR	1	60	60	60
LTR/Juno-Vesta#Vesta6c_Av	63	15855	251.67	199
LTR/Pao#KAMIKAZE_BM-I	1	43	43	43
DNA/CMC-Transib#Transib-1_DRh	1	40	40	40
DNA/hAT-Tip100#DNA8-87_AP	1	39	39	39
LTR/Gypsy#Gypsy-598_AA-I	1	71	71	71
DNA/TcMar-Tc4#Mariner-36_SIn	1	32	32	32
DNA/TcMar-Mariner#Avmar4_Av	17	3866	227.41	146
SINE/tRNA-Deu-RTE#SINE2-1_LMi	4	273	68.25	63.5
DNA/CMC-Transib#Transib3_DP	1	43	43	43
LINE/R2#R2Tl	2	159	79.5	79.5
LINE/R1-LOA#Loa-1_LMi	2	106	53	53
DNA/hAT-Tip100#hAT-1_LMi	2	106	53	53
SINE/tRNA-V#BivaV-SINE1_MiYe	3	96	32	32
LINE/CR1#CR1-2_LSal	1	36	36	36
LINE/L2#L2-10_Hmel	8	565	70.63	61.5
DNA/Sola-2#rnd-6_family-2230	42	16088	383.05	217
PLE/Penelope-Athena#AthL3	224	72269	322.63	138.5
LTR/Pao#BEL-49_CQ-I	1	91	91	91
LINE/RTE-BovB#rnd-5_family-2040	51	36573	717.12	475
LINE/CR1#CR1-67_AAe	1	42	42	42
DNA/TcMar-Pogo#pogo13_Av	18	6732	374	102
LTR/Gypsy#Gypsy-32_LSal-I	2	110	55	55
DNA/TcMar-Tigger#DNA-TA-7_AAe	1	59	59	59
DNA/TcMar-Mariner#Avmar5_Av	39	12142	311.33	148
LTR/Gypsy#HMSBEAGLE_I	2	135	67.5	67.5
DNA/P#P-13_LSal	1	59	59	59
DNA/PIF-Spy#ISL2EU-5_CGi	1	53	53	53
DNA/Sola#Sola2a_Av	38	7912	208.21	186.5
DNA#DNA2-3B_CGi	1	76	76	76
LTR/Pao#BEL-145_AA-LTR	1	110	110	110
LINE/RTE-RTE#RTE-15_Hmel	1	54	54	54
LINE/RTE-BovB#RTE-27_LMi	2	424	212	212
LTR/Gypsy#Gypsy-18_DBp-I	1	53	53	53
LINE/RTE-BovB#rnd-5_family-143	50	12763	255.26	214.5
LTR/Gypsy#Gypsy-8_DMoj-LTR	1	48	48	48
LTR/Gypsy#Gypsy-57_AA-I	1	86	86	86
LTR/Pao#BEL-177_AA-I	1	44	44	44
LINE/CR1-Zenon#CR1-8_CGi	1	63	63	63
DNA/TcMar-Mariner#Mariner-4_RPr	1	52	52	52
LINE/I-Jockey#DOC4_DM	1	104	104	104
LTR/Gypsy#Gypsy-8_PPc-I	2	281	140.5	140.5
DNA/TcMar-Tc1#Mariner-15_SIn	3	155	51.67	55
LINE/CR1#CR1-6_HRo	2	142	71	71
DNA/TcMar-Tc4#Mariner-15_AEc	2	147	73.5	73.5
DNA#rnd-4_family-1037	39	6168	158.15	150
DNA/PiggyBac#piggyBac-1_DAn	2	98	49	49
LTR/Gypsy#Gypsy-35_DEl-I	1	53	53	53
DNA/TcMar-Tc1#Mariner-4_DK	1	45	45	45
DNA/TcMar-Tc1#Mariner38C_CB	1	87	87	87
LTR/Gypsy#Gypsy-70_AA-LTR	1	48	48	48
LINE/I#I_Ele34	1	45	45	45
LTR/Pao#BEL-65_CQ-I	1	41	41	41
DNA/hAT-Tip100#hAT-32_LMi	3	357	119	107
LINE/I-Jockey#TART-A	2	112	56	56
DNA/hAT-Ac#rnd-5_family-329	240	43993	183.3	138.5
LTR/Gypsy#MICROPIA_I	1	39	39	39
DNA/CMC-Transib#Transib5_AA	1	56	56	56
DNA/MULE-MuDR#MULE4_Av	26	8481	326.19	232.5
DNA/IS3EU#IS3EU-N2_CGi	1	101	101	101
LINE/I-Jockey#Jockey-6_DF	1	72	72	72
LINE/L2#Daphne-11_LMi	1	60	60	60
LTR/Copia#Copia-9_LH-I	1	63	63	63
DNA/hAT#hAT20_Av	130	35892	276.09	166
DNA/Sola-2#Sola2-1_CTe	1	33	33	33
LINE/Dong-R4#R4-1_SRa	1	78	78	78
DNA/CMC-Chapaev#mTA_Ele42	1	49	49	49
LTR/Pao#BEL-219_AA-LTR	1	54	54	54
PLE/Penelope#Penelope2_Av	11	10144	922.18	573
LTR/Pao#BEL-601_AA-I	3	174	58	58
LTR/Gypsy#Gypsy-1_DSim-I	1	62	62	62
DNA/Kolobok-E#KolobokE-3_AP	1	53	53	53
LTR/Pao#BEL-71_AA-LTR	1	35	35	35
LTR/Gypsy#Gypsy7-I_AG	5	310	62	59
DNA/TcMar-Tigger#DNA2-2_CGi	1	64	64	64
LINE/L2#L2-41_HRo	1	42	42	42
DNA/CMC-EnSpm#EnSpm-2_NVi	1	91	91	91
LINE/L2#L2B-3B_AAe	1	55	55	55
DNA/hAT#DNA8-1_DEl	1	50	50	50
LINE/CR1#CR1-5_Hmel	1	38	38	38
DNA/hAT#hAT6_Av	18	9155	508.61	134
DNA/Kolobok-T2#Kolobok-3_AP	1	49	49	49
DNA/TcMar-Fot1#Mariner-1_DPu	3	181	60.33	59
LTR/Pao#BEL-53_AA-LTR	1	98	98	98
DNA/Ginger#Ginger2b_Av	117	23130	197.69	100
LINE/RTE-RTE#RTE-1	4	1332	333	189
DNA/TcMar-Tc4#Mariner3-1_CFl	3	131	43.67	52
LINE/I-Jockey#HeT-A2_DVi	3	198	66	66
LINE/CR1#CR1-4_DEl	1	59	59	59
LTR/Gypsy#rnd-5_family-410	73	23903	327.44	223
DNA/TcMar-Tc1#TSESSEBEII	1	68	68	68
LTR/Gypsy#Gypsy-24_DEl-I	23	4384	190.61	99
DNA/RC#Helitron-N23_LMi	3	261	87	87
DNA/Maverick#Polinton-1_DGr	8	435	54.38	56.5
DNA/Maverick#Polinton-1_DK	10	558	55.8	47.5
LINE/L2#Kiri-8_AAe	4	197	49.25	49.5
LTR/Pao#BEL-248_AA-LTR	2	138	69	69
DNA/TcMar-Mariner#Mariner-1B_HSal	1	320	320	320
LINE/L2#L2-8_Hmel	1	103	103	103
DNA/TcMar-Pogo#pogo2_Av	59	24518	415.56	199
DNA/TcMar-Tc1#Mariner-35_LSal	1	56	56	56
LINE/Soliton#Soliton9a_Av	15	6776	451.73	242
DNA/PIF-Spy#DNA-4_AAe	1	51	51	51
LTR/Gypsy#Gypsy-38_NVi-I	1	46	46	46
DNA/CMC-Transib#Transib-3_DRh	1	41	41	41
LTR/Pao#BEL-2_LG-I	1	58	58	58
LINE/Dong-R4#R4-2_SRa	1	94	94	94
LINE/L2#Kiri-1_DPer	1	79	79	79
DNA/TcMar-Tc2#MARINER61_CB	6	287	47.83	36.5
DNA/hAT-Tip100#hAT-5_HRo	3	283	94.33	94
DNA/Merlin#Merlin3_Av	3	798	266	276
LTR/Pao#BEL-4_SI-LTR	1	95	95	95
LINE/I#I-9_AAe	1	59	59	59
DNA/TcMar-Mariner#Mariner-12_ACe	1	54	54	54
DNA/hAT-Ac#Homo7	1	52	52	52
LINE/L2#Kiri-36_AAe	1	61	61	61
DNA/MULE-MuDR#MuDr-1x_AP	1	36	36	36
DNA/TcMar-Mariner#Mariner-9_SIn	2	96	48	48
DNA/Maverick#Polinton-3_PBa	18	1433	79.61	77
LTR/Gypsy#Gypsy-157_AA-I	1	84	84	84
LINE/CRE#CRE-5_HRo	1	70	70	70
DNA/MULE-MuDR#rnd-1_family-634	1	295	295	295
DNA/P#AgaP12	2	97	48.5	48.5
LTR/Gypsy#Gypsy-14_DPu-I	2	122	61	61
DNA/Ginger#Ginger2_Av	65	21996	338.4	184
LINE/L2#Daphne-35_LMi	1	75	75	75
LINE/L2#Kiri-29_AAe	1	62	62	62
LINE/L2#L2-1_HRo	1	58	58	58
LINE/L1-Tx1#Tx1-1_CQ	1	42	42	42
DNA/hAT-Tip100#hAT-3_AP	4	297	74.25	71
LTR/Gypsy#Gypsy-5_LMi-I	1	64	64	64
LTR/Pao#BEL-78_AA-I	1	25	25	25
DNA#DNA5-4_CGi	12	1091	90.92	85.5
DNA/MULE-MuDR#MuDR16_Av	7	921	131.57	115
LINE/L1#L1-8_LSal	1	71	71	71
LINE/R2-R4#R4_Av	8	18195	2274.38	1489.5
DNA/Maverick#Polinton-8_NVi	56	4542	81.11	77
DNA/TcMar-m44#Mariner-47_LMi	1	76	76	76
LTR/Gypsy#Gypsy-200_AA-I	2	116	58	58
LTR/Pao#BEL-4_DVir-I	1	53	53	53
LINE/L2#L2-13_HRo	1	84	84	84
DNA/CMC-Chapaev-3#EnSpm-N1_LMi	1	45	45	45
LINE/L1#L1-23_LSal	1	75	75	75
DNA#DNA-11_CTe	1	34	34	34
LTR/Copia#Copia-1_AA-I	1	68	68	68
DNA/TcMar-Tc1#Mariner-6_DBi	1	39	39	39
LTR/Gypsy#Gypsy-7_LG-I	1	62	62	62
DNA/Kolobok-Hydra#Kolobok-3_Aplcal	39	2951	75.67	76
DNA/TcMar-Tc1#Mariner-1_DGr	1	63	63	63
DNA/PIF-Spy#ISL2EU-3N1_CFl	2	219	109.5	109.5
DNA/TcMar-Pogo#Mariner-N2_CTe	1	56	56	56
DNA/Sola#Sola2h_Av	29	12679	437.21	310
DNA/hAT-Tip100#hAT-3_HRo	1	56	56	56
DNA/TcMar-Tc1#Mariner-N6_PBa	1	63	63	63
DNA/PIF-ISL2EU#ISL2EU-18_CGi	13	772	59.38	64
LTR/Gypsy#Gypsy-102_AA-I	1	86	86	86
LINE/Proto2#Proto2-6_CS1	2	78	39	39
LTR/Gypsy#Gypsy-6_DWil-I	1	51	51	51
LTR/Gypsy#Gypsy19-I_Dya	1	43	43	43
LTR/Juno-Vesta#Vesta5_Av	106	40587	382.9	239.5
DNA/CMC-Chapaev-3#Chapaev3-1_AA	1	71	71	71
DNA/Kolobok#Kolobok-10_CGi	1	59	59	59
LTR/Pao#BEL-7_DPe-I	1	41	41	41
DNA/TcMar-Tc1#Tc19_Av	20	3949	197.45	153
LTR/Copia#Copia-4_SI-I	1	53	53	53
LTR/Pao#BEL-626_AA-LTR	1	36	36	36
DNA/PiggyBac#piggyBac-8N1_LMi	1	50	50	50
LINE/L2#Kiri-31_AAe	1	36	36	36
DNA/hAT-Ac#hAT-2_AG	3	164	54.67	48
LTR/Gypsy#Gypsy-24_DWil-I	2	241	120.5	120.5
LTR/Gypsy#rnd-5_family-68	70	22156	316.51	241
LTR/Juno-Vesta#Vesta6b_Av	66	29351	444.71	218
LTR/Gypsy#Gypsy-189_AA-I	3	217	72.33	55
PLE/Penelope#rnd-5_family-8685	57	23776	417.12	175
LINE/L2#Daphne-22_HRo	1	42	42	42
LTR/Gypsy#Gypsy44-I_AG	1	68	68	68
LTR/Gypsy#Gypsy-269_AA-I	6	950	158.33	150
LTR/Gypsy#Gypsy-41_DEl-I	2	111	55.5	55.5
DNA/RC#Helitron-9_CGi	90	4680	52	53
DNA/TcMar-Tc1#Mariner-N1_AAe	1	78	78	78
LTR/Copia#Copia16-NVi_I	2	116	58	58
DNA/Zator#Zator-1_DF	4	344	86	86.5
DNA/TcMar-Tc1#Mariner-3_DBi	1	732	732	732
DNA/Sola#Sola3b_Av	5	1970	394	178
DNA/PiggyBac#piggyBac-N1_RPr	1	40	40	40
LINE/L1-Tx1#Tx1-2_CGi	2	81	40.5	40.5
DNA/Sola-1#Sola1-1_AC	25	2021	80.84	67
DNA/MULE-NOF#MuDR-1_DF	3	141	47	48
LINE/L2#Daphne-35_HRo	3	206	68.67	57
DNA/TcMar-Pogo#pogo8_Av	5	434	86.8	92
LTR/Pao#BEL-166_AA-I	1	55	55	55
LTR/Gypsy#Gypsy-22_DY-I	1	44	44	44
DNA/RC#rnd-5_family-4267	53	28774	542.91	254
LINE/RTE-BovB#rnd-1_family-603	36	4598	127.72	134.5
DNA#DNA8-15_CQ	1	38	38	38
LTR/Copia#Copia-5_CT-I	1	76	76	76
LTR/Gypsy#Gypsy-36_NVi-I	2	97	48.5	48.5
LTR/Pao#BEL-10_DBp-I	1	13	13	13
LTR/Gypsy#Gypsy-6_DGri-I	3	177	59	65
DNA/TcMar-Fot1#Mariner-N12_SIn	3	132	44	44
LTR/Gypsy#Gypsy-49_LMi-I	1	61	61	61
LTR/Gypsy#Gypsy-94_AA-I	1	62	62	62
LINE/L2#Daphne-26_HRo	1	68	68	68
DNA#DNA-5_LMi	4	251	62.75	61.5
LTR/Gypsy#Gypsy-12_DVir-I	4	206	51.5	51
DNA/RC#rnd-4_family-184	129	40679	315.34	167
LTR/Pao#BEL-641_AA-I	1	36	36	36
DNA/RC#rnd-1_family-350	155	36687	236.69	139
DNA/hAT-hAT19#hAT-29_LSal	1	60	60	60
LINE/CR1#CR1-16_HRo	20	1090	54.5	56.5
LTR/Copia#Copia-110_AA-I	1	48	48	48
DNA/TcMar-Tc1#Mariner-17_AEc	14	849	60.64	64
DNA/TcMar-Tc1#Tc21_Av	127	58714	462.31	258
DNA#rnd-5_family-2222	69	28076	406.9	243
DNA/TcMar-Tc1#Mariner-3_DK	1	53	53	53
LTR/Gypsy#Gypsy-28-I_NVi	2	130	65	65
LINE/I#I-7C_AAe	1	61	61	61
LTR/Pao#BEL-224_AA-I	1	44	44	44
DNA/TcMar-Tc1#Mariner8_CB	1	66	66	66
LTR/Pao#BEL-3-I_NVi	1	56	56	56
LTR/Gypsy#Gypsy-22_AA-I	1	104	104	104
SINE/tRNA#Metulj-2_Hmel	1	23	23	23
LTR/Gypsy#Gypsy-3_LSal-I	1	44	44	44
DNA/Sola-2#Sola2-3_NVi	2	115	57.5	57.5
LTR/Pao#BEL-2_LVa	1	43	43	43
DNA/hAT-Tip100#hAT-N2C_LMi	1	53	53	53
LTR/Pao#BEL-74_AA-I	2	80	40	40
LTR/Gypsy#Gypsy-64_LMi-I	1	74	74	74
LTR/Gypsy#Gypsy-605_AA-I	1	74	74	74
DNA/TcMar-Pogo#pogo4_Av	41	9597	234.07	141
DNA/CMC-Chapaev#Chapaev-N1_AAe	1	71	71	71
DNA/RC#Helitron-N6_CGi	1	109	109	109
LTR/Gypsy#Gypsy-14_CFl-I	1	84	84	84
DNA/TcMar-Mariner#Mariner-1_HRo	3	147	49	49
DNA/PIF-ISL2EU#ISL2EU-12_CGi	1	66	66	66
LTR/Pao#BEL-12_LG-I	1	44	44	44
DNA/TcMar-Tc1#Tc8_Av	24	9822	409.25	410
DNA/PiggyBac#piggyBac-23_LMi	1	14	14	14
DNA/PiggyBac#piggyBac-N4_RPr	1	55	55	55
DNA/hAT-Tip100#hAT-21N2_LMi	2	113	56.5	56.5
DNA/TcMar-Tc1#Mariner-17_LSal	1	52	52	52
LTR/Pao#BEL-610_AA-I	1	81	81	81
LINE/L2#Daphne-20_HRo	1	83	83	83
DNA/MULE-MuDR#rnd-1_family-642	56	10930	195.18	175
LTR/Pao#BEL-30_CQ-LTR	1	61	61	61
LINE/CRE#CRE-6_HRo	1	47	47	47
DNA/PiggyBac-Pokey#Pokey1_Av	32	9469	295.91	171.5
LTR/Gypsy#rnd-5_family-519	103	17299	167.95	111
LTR/Pao#BEL-198_AA-I	1	48	48	48
LTR/Gypsy#Gypsy-147_AA-I	1	58	58	58
DNA/RC#Helitron-3_HMM	1	59	59	59
LTR/Gypsy#Gypsy-17_LSal-I	2	108	54	54
LTR/Pao#BEL-9_DAn-I	1	80	80	80
LTR/Gypsy#Gypsy-12_DEu-I	2	81	40.5	40.5
DNA/CMC-Transib#Transib-4_DAn	1	58	58	58
LINE/CRE#CRE-2_HRo	1	60	60	60
LINE/I#Nimb-31_LMi	1	37	37	37
DNA/TcMar-Mariner#Mariner-23_HSal	1	80	80	80
LINE/I-Jockey#Ingi-1_Rpro	1	52	52	52
LINE/L1-Tx1#Tx1-4_AAe	3	473	157.67	149
DNA/PIF-Spy#ISL2EU-3_CGi	3	1162	387.33	176
LINE/L2#Kiri-1_DF	1	82	82	82
LINE/L2#Daphne-45_LMi	1	36	36	36
LINE/R1#NotoAg1	1	35	35	35
LINE/I#Ingi-1_LMi	3	144	48	46
DNA/hAT-Blackjack#hAT-16_LMi	1	47	47	47
PLE/Penelope#Penelope-59_LMi	1	59	59	59
DNA/RC#Helitron-like-13_Hmel	13	2381	183.15	95
DNA/Crypton-V#CryptonV-11_CFl	2	78	39	39
LTR/Gypsy#Gypsy-9_DVir-I	1	47	47	47
LTR/Gypsy#Gypsy-211_AA-I	1	87	87	87
LTR/Pao#BEL-4_DPer-I	3	242	80.67	66
LTR/Gypsy#Gypsy-35_CQ-I	3	294	98	68
LINE/CR1#CR1-4_DRh	1	68	68	68
DNA/P#P4_AG	7	434	62	60
LTR/Pao#ROO_I	23	1597	69.43	66
DNA/Crypton#Crypton_Av	52	10909	209.79	75
DNA/TcMar-Tc1#Mariner-N1_CGi	1	87	87	87
DNA/hAT-Pegasus#Homo6	6	486	81	75
LTR/Gypsy#Gypsy-8_DWil-I	2	109	54.5	54.5
PLE/Penelope#Penelope-86_LMi	3	201	67	67
LTR/Pao#BEL-8_DEl-I	1	93	93	93
DNA/MULE-NOF#Rehavkus-1_DA	1	68	68	68
LTR/Gypsy#Gypsy-25_AA-I	2	119	59.5	59.5
LINE/L2#L2-1_Hmel	1	59	59	59
DNA/PIF-Spy#ISL2EU-1_LHu	8	581	72.63	66
LINE/L1-Tx1#Tx1-10_LMi	1	70	70	70
LINE/I#rnd-5_family-139	78	44633	572.22	243
DNA/P#P-24_LSal	1	56	56	56
PLE/Penelope#Penelope4_Av	6	587	97.83	77
LTR/Pao#BEL-7_DMoj-I	1	39	39	39
LINE/I-Jockey#Jockey-1_DWi	1	58	58	58
LTR/Gypsy#Gypsy-20_SI-I	1	40	40	40
DNA/Sola-1#Sola1-N1_LMi	1	63	63	63
DNA/Maverick#Polinton-3_LMi	8	450	56.25	62
DNA/TcMar-Tc4#TC5	1	75	75	75
DNA#DNA-2_AAe	1	35	35	35
LTR/Pao#BEL-10_LG-I	1	81	81	81
LINE/RTE-BovB#RTE-4_LVa	2	87	43.5	43.5
DNA/CMC-EnSpm#CACTA-3_AA	4	234	58.5	59.5
DNA/TcMar-Pogo#pogo9_Av	6	507	84.5	88.5
DNA/hAT-Tip100#hAT-15_HRo	52	2999	57.67	58
DNA/TcMar-Tc1#Mariner-N27_LSal	1	54	54	54
LTR/Gypsy#Gypsy-4_AA-I	1	81	81	81
LTR/DIRS#DIRS-1_SIn	1	72	72	72
DNA/Academ-2#Academ-2_CGi	3	172	57.33	49
LTR/Gypsy#BURDOCK_I	1	44	44	44
DNA#DNA3-10_AP	1	46	46	46
DNA/TcMar-Mariner#Mariner-3_BM	1	87	87	87
LTR/Copia#Copia-12_LH-I	1	66	66	66
LTR/Gypsy#Gypsy-75_LMi-I	1	82	82	82
DNA/Merlin#Merlin1_CB	2	98	49	49
DNA/hAT-hATm#hATm-1_HR	1	62	62	62
LINE/R1#RTAg3	4	235	58.75	43.5
DNA/MULE-MuDR#MuDR-1_LMi	9	563	62.56	49
LTR/Gypsy#Gypsy-222_AA-LTR	1	47	47	47
DNA/PIF-ISL2EU#ISL2EU1_Av	27	16414	607.93	268
LINE/L2#L2-22_HRo	2	86	43	43
DNA#DNA-2_PBa	1	72	72	72
LTR/Gypsy#Gypsy-14_DAn-I	25	1809	72.36	74
DNA/PIF-ISL2EU#Harbinger-2_LSal	1	72	72	72
LTR/Gypsy#Gypsy-4_DVir-I	1	87	87	87
LINE/L2#Daphne-72_LMi	1	62	62	62
DNA/hAT#hAT12_Av	46	14150	307.61	164.5
LINE/I-Jockey#Jockey-2_DT	1	45	45	45
DNA/Sola#Sola2d_Av	32	12319	384.97	125
DNA/hAT-Charlie#hAT-N2_LSal	2	288	144	144
LINE/R1#R1-1_NVi	1	48	48	48
LINE/L2#Crack-27_AAe	2	209	104.5	104.5
DNA/TcMar-Tc2#Mariner29_CB	1	82	82	82
DNA/Kolobok#Kolobok-10N1_CGi	6	383	63.83	62.5
LINE/CRE#CRE-1_HRo	2	104	52	52
LTR/Gypsy#Gypsy-96_AA-I	1	70	70	70
LTR/Gypsy#CER6-I_CE	1	63	63	63
DNA/hAT-Charlie#hAT-3_RPr	2	103	51.5	51.5
LINE/L2#Daphne-13_LMi	1	51	51	51
LTR/Gypsy#Gypsy-260_AA-LTR	1	89	89	89
LTR/Gypsy#Gypsy-47_AA-I	1	37	37	37
DNA/Kolobok-T2#Kolobok-N2_LHu	2	99	49.5	49.5
DNA/hAT-hAT19#DNA8-95_AP	1	70	70	70
DNA/TcMar-Tc1#Tc2_Av	21	3147	149.86	123
DNA/P#P-25_LSal	1	69	69	69
LTR/DIRS#DIRS-2_ACal	1	66	66	66
DNA/Maverick#Polinton-2_TC	3	230	76.67	59
DNA/TcMar-Tigger#Tigger2_Av	96	32547	339.03	113.5
LTR/Unknown#ltr-1_family-17	53	8806	166.15	185
DNA/hAT-Ac#HOPPER_BD	1	35	35	35
LTR/Pao#BEL-168_AA-I	1	34	34	34
DNA/MULE-MuDR#rnd-1_family-640	108	16691	154.55	144
DNA/Sola-2#Sola2-1_NVi	3	414	138	138
LINE/CR1#CR1-114_AAe	1	36	36	36
DNA/MULE-MuDR#MUDR1_CB	1	85	85	85
LINE/L2#Kiri-18_AAe	3	189	63	61
LTR/Gypsy#Gypsy-4_PPo-I	1	31	31	31
LINE/CR1#CR1-103_AAe	1	45	45	45
DNA/TcMar-Mariner#Avmar2_Av	7	5298	756.86	520
DNA/TcMar-Tc1#Mariner-17_HSal	1	36	36	36
LTR/Copia#Copia-11_CQ-I	2	74	37	37
LTR/Pao#BEL-12_LH-I	3	129	43	43
LTR/Copia#Copia-2_Deu-I	2	107	53.5	53.5
LTR/Pao#BEL-1_DKi-I	1	39	39	39
PLE/Penelope#Penelope1_Av	9	2577	286.33	55
DNA/hAT-Tip100#hAT-24N1_LMi	1	40	40	40
LINE/R1#R1B_NVi	1	58	58	58
DNA/hAT-Ac#rnd-1_family-622	77	12420	161.3	172
LTR/Gypsy#Gypsy-70_CGi-I	4	491	122.75	117.5
LTR/Pao#BEL-227_AA-I	10	513	51.3	53
DNA/Sola-2#Sola2-8_LMi	7	448	64	60
DNA/TcMar-Tc4#Mariner10_CB	1	56	56	56
LINE/I-Jockey#Jockey-5_CQ	2	96	48	48
DNA/hAT-hATm#NAVIHAT1	4	228	57	64
LINE/L2#Daphne-26_LMi	1	63	63	63
DNA/RC#Helitron-like-6b_Hmel	14	1069	76.36	81.5
DNA/Sola-3#Sola3-1_CB	2	107	53.5	53.5
LINE/L2#Daphne-36_HRo	1	56	56	56
PLE/Penelope-Athena#AthJ-W	178	35367	198.69	115.5
DNA/hAT-hobo#hAT-2_DF	1	46	46	46
DNA/TcMar-Tc1#rnd-1_family-463	15	3259	217.27	241
DNA/hAT-Charlie#hAT-9_HRo	41	1834	44.73	44
LINE/L1-Tx1#Tx1-10_CGi	3	191	63.67	56
DNA/hAT-hATm#hATm-2_AA	1	67	67	67
DNA/TcMar#Mariner-N1_CFl	1	99	99	99
LTR/Copia#Copia-95_AA-I	2	114	57	57
DNA/Zator#Zator-N1_PPo	1	113	113	113
LTR/Pao#BEL-54_CQ-I	2	84	42	42
LTR/Gypsy#Gypsy-73_CQ-I	1	45	45	45
LTR/Gypsy#Gypsy-8_IS-I	1	61	61	61
DNA/CMC-EnSpm#rnd-1_family-292	223	31716	142.22	111
LTR/Pao#BEL10-I_AG	2	139	69.5	69.5
LTR/Gypsy#Gypsy-42_CQ-I	1	57	57	57
DNA/Maverick#Polinton-1_DAn	2	160	80	80
DNA/P#P-N9_LSal	1	72	72	72
LINE/L2#L2-9_HRo	9	628	69.78	77
LINE/R1#TRAS-3_TUr	1	57	57	57
LINE/L2#Kiri-3_DK	2	104	52	52
DNA/RC#Helitron-1_SI	2	113	56.5	56.5
LTR/Gypsy#Gypsy-7_AC-I	1	38	38	38
LINE/R1#R6Ag1	1	85	85	85
LTR/DIRS#DIRS-1_PPo	1	51	51	51
DNA/TcMar-Pogo#pogo3_Av	59	18614	315.49	102
LINE/L2#Daphne-19_HRo	9	501	55.67	58
LINE/R1-LOA#Loa-2_RPr	1	32	32	32
LTR/Gypsy#Gypsy-7_HMM-I	1	59	59	59
LINE/L2#L2B-4_AAe	3	142	47.33	41
LTR/Gypsy#Gypsy-21_DAn-I	5	392	78.4	74
LTR/Gypsy#Gypsy-59_LMi-I	1	67	67	67
LTR/Gypsy#Gypsy-26_DAn-I	2	72	36	36
LTR/Gypsy#Gypsy-8_CGi-I	2	94	47	47
DNA#DNA9-4_CGi	6	455	75.83	78
LINE/L1-Tx1#L1-9_CQ	2	108	54	54
LTR/TelKA#TelKA4_Av	76	24765	325.86	204.5
DNA#DNA8-8_CGi	1	111	111	111
DNA/RC#HelitronY4_CE	2	128	64	64
DNA/hAT-Tip100#DNA8-2_AAe	1	70	70	70
DNA/TcMar-Tc4#Mariner-N2_PBa	1	54	54	54
LTR/Pao#BEL-87_AA-I	1	41	41	41
DNA/TcMar-Tc1#Mariner-5_DRh	1	51	51	51
LINE/L1#L1-45_AAe	2	117	58.5	58.5
LINE/L2#Daphne-7_HMM	14	806	57.57	62.5
LTR/Copia#Copia15-NVi_I	2	86	43	43
LTR/Gypsy#Gypsy20-I_Dya	2	93	46.5	46.5
DNA/MULE-MuDR#MuDR6_Av	55	8621	156.75	160
LTR/Gypsy#Gypsy-35_DAn-I	1	44	44	44
DNA/MULE-MuDR#MuDR2_Av	2	1728	864	864
DNA/PIF-ISL2EU#Harbinger-1N1_LSal	1	43	43	43
LINE/CR1#WORF_DMi	1	39	39	39
LINE/R1#RT1	31	3315	106.94	88
LTR/Pao#BEL-5_DPer-I	1	45	45	45
LTR/Gypsy#Gypsy-49_CQ-I	1	37	37	37
LTR/Gypsy#Gypsy-72_CQ-I	1	43	43	43
PLE/Penelope#Penelope-71_LMi	1	63	63	63
LINE/I-Jockey#rnd-5_family-439	66	37868	573.76	283
DNA/Maverick#Polinton-1_DBp	1	42	42	42
LINE/RTE-BovB#rnd-5_family-8827	43	12687	295.05	250
LTR/Gypsy#rnd-5_family-1676	72	17470	242.64	193.5
LTR/Gypsy#Gypsy-19_RP-I	1	69	69	69
DNA/TcMar-Tc1#Mariner-59N1_HSal	1	101	101	101
DNA/TcMar-Tc1#Mariner-3_SIn	1	71	71	71
DNA/hAT#hAT1_Av	106	22892	215.96	95
DNA/RC#Helitron-2N3_RPr	2	155	77.5	77.5
DNA/RC#Helentron_Av	96	65060	677.71	295
LTR/Pao#BEL-288_AA-I	1	46	46	46
DNA/hAT-Ac#rnd-5_family-1871	59	13449	227.95	159
LTR/Gypsy#Gypsy-22_DPu-I	3	199	66.33	47
DNA/TcMar-ISRm11#Mariner-6_MMa	2	156	78	78
LTR/Gypsy#Gypsy-204_AA-I	3	148	49.33	42
LINE/L2#Kiri-2_DTa	1	66	66	66
DNA/Ginger#Ginger1-1_AP	1	61	61	61
LINE/L2#Daphne-24_LMi	1	44	44	44
DNA/TcMar-Tc1#Mariner-14_SIn	1	64	64	64
LINE/L2#Daphne-13B_HRo	3	319	106.33	115
PLE/Penelope#Penelope5_Av	17	6332	372.47	99
DNA/Kolobok-Hydra#Kolobok-7_CGi	19	1480	77.89	76
DNA/MULE-MuDR#Shinagawa-1_CQ	1	127	127	127
DNA/Kolobok-Hydra#Kolobok-7N1_CGi	1	113	113	113
LINE/L2#Daphne-4_LMi	1	54	54	54
LTR#LT1_DPu-LTR	2	107	53.5	53.5
LINE/RTE-X#RTEX-11_RPr	1	56	56	56
DNA/Maverick#Polinton-3_TC	12	707	58.92	51.5
DNA/TcMar-Tc1#Mariner-N10_SIn	4	240	60	57.5
LTR/Pao#BEL-14_CGi-I	1	60	60	60
LTR/Gypsy#Gypsy-27_CGi-I	1	75	75	75
LTR/Gypsy#BLOOD_LTR	9	373	41.44	39
PLE/Penelope#rnd-1_family-237	87	36145	415.46	309
LINE/L2#L2-19_CTe	10	406	40.6	35
DNA/hAT-Tip100#hAT-21_LMi	1	45	45	45
LINE/Soliton#Soliton7_Av	71	35599	501.39	167
DNA/RC#Helitron-N15_LMi	2	166	83	83
DNA/hAT-hATm#hATm-5_HRo	1	58	58	58
DNA/P#P-18_LSal	1	44	44	44
DNA/P#DNA-26_LSal	1	66	66	66
LINE/L2#Kiri-5_CQ	1	66	66	66
LINE/RTE#RTE1_Av	150	108416	722.77	408
LTR/Gypsy#Gypsy16-I_AG	1	43	43	43
LTR/Gypsy#Gypsy-45_LMi-I	1	368	368	368
LTR/Gypsy#Gypsy-50_AA-I	1	32	32	32
LINE/I-Jockey#Jockey-16_AAe	1	38	38	38
DNA/hAT#DNA8-11_CQ	1	54	54	54
LTR/Copia#Copia1-NVi_LTR	1	39	39	39
LINE/CR1#CR1-4B_AG	1	41	41	41
LINE/CR1#CR1-24_HRo	2	99	49.5	49.5
LINE/L2#L2-13_Hmel	1	93	93	93
DNA#DNA8-75_AP	1	51	51	51
DNA/Sola#Sola2b_Av	168	78950	469.94	235.5
LTR/Gypsy#Gypsy-609_AA-I	1	66	66	66
LINE/RTE-X#RTEX-9_RPr	1	66	66	66
DNA/hAT#hAT30_Av	34	14152	416.24	209
DNA/TcMar-m44#Mariner-55_LMi	1	82	82	82
LTR/Gypsy#Gypsy-1_DFi-I	3	159	53	53
LTR/Gypsy#Gypsy-15_DAn-I	1	51	51	51
DNA/TcMar-Tc1#Mariner-95_HSal	2	639	319.5	319.5
DNA/RC#Helitron-N3_PBa	1	51	51	51
DNA/TcMar-Tc4#Mariner3-2_LMi	1	51	51	51
PLE/Penelope#Penelope6_Av	9	5222	580.22	312
LTR/Gypsy#Gypsy-42_CGi-I	2	77	38.5	38.5
LTR/Copia#Copia8-NVi_I	1	72	72	72
LINE/L2#Daphne-78_LMi	2	148	74	74
LINE/I-Jockey#Ag-Jock-13	1	61	61	61
LTR/Gypsy#Gypsy-105_AA-I	1	55	55	55
DNA/MULE-MuDR#MuDr-1x_TCa	1	162	162	162
LTR/Gypsy#Gypsy-18_PBa-I	13	857	65.92	58
LTR/Gypsy#Gypsy-5_PBa-I	1	64	64	64
LTR/Pao#BEL-41_AA-I	1	60	60	60
PLE/Penelope#Penelope-47_LMi	1	61	61	61
DNA#nMar-3_Hmel	1	45	45	45
DNA/Sola-2#Sola2-10_LMi	1	58	58	58
DNA/hAT-hobo#Hoana1	1	54	54	54
LTR/Pao#BEL-193_AA-I	3	108	36	34
DNA/Maverick#Polinton-1_ACe	16	839	52.44	55
LINE/CR1#CR1-122_AAe	1	44	44	44
DNA/TcMar-Tc1#Tc20_Av	9	1006	111.78	115
LTR/Pao#BEL-167_AA-I	1	98	98	98
LTR/Gypsy#Gypsy-54_CQ-I	1	57	57	57
DNA/MULE-MuDR#rnd-5_family-4895	57	22614	396.74	209
LTR/Copia#Copia-9_SI-I	1	46	46	46
LINE/L2#Kiri-12_AAe	1	47	47	47
PLE/Penelope#Penelope3b_Av	13	8499	653.77	394
LINE/L2#L2-14_CTe	3	111	37	18
LINE/L2#Daphne-58_LMi	6	399	66.5	70.5
DNA/Kolobok#Kolobok2_Av	13	3206	246.62	240
LTR/Gypsy#Gypsy-12_PBa-LTR	1	76	76	76
LTR/Pao#BEL4-I_AP	1	37	37	37
LTR/Gypsy#Gypsy-68_CGi-I	1	87	87	87
LTR/Gypsy#Gypsy14-NVi_I	1	50	50	50
DNA/hAT-hobo#hAT-2_DY	1	58	58	58
DNA/CMC-Transib#TRANSIB2_AG	1	43	43	43
DNA/TcMar-Mariner#rnd-5_family-4401	50	24295	485.9	336.5
DNA/TcMar-Tc1#PrD37D	71	19457	274.04	118
LTR/Pao#BEL-88_AA-I	2	120	60	60
DNA/hAT#hAT13_Av	11	2318	210.73	127
DNA/PiggyBac#piggyBac-2_DF	2	91	45.5	45.5
PLE/Penelope-Athena#AthJ-N-W1	380	104424	274.8	115.5
LTR/Gypsy#Gypsy-23_LG-I	2	191	95.5	95.5
DNA#DNA2-20_CB	2	114	57	57
DNA/MULE-MuDR#MuDR11_Av	10	2404	240.4	96
DNA#DNA-2_LMi	15	760	50.67	49
PLE/Penelope#rnd-5_family-388	174	28773	165.36	142
LTR/Gypsy#Gypsy-71_CQ-I	4	189	47.25	45
DNA/Sola#Sola3c_Av	1	57	57	57
LINE/R1#R1-1_LMi	1	31	31	31
LTR/Copia#Copia-98_AA-I	1	32	32	32
DNA/PIF-ISL2EU#ISL2EU-N5B_CGi	1	57	57	57
DNA/TcMar-Tc1#Mariner-12_CGi	1	35	35	35
LINE/RTE-RTE#RTE-16_Hmel	1	32	32	32
LINE/I-Jockey#G4_DM	1	45	45	45
LTR/Copia#Copia-105_AA-I	1	60	60	60
LTR/Gypsy#Gypsy-6_DTa-I	3	166	55.33	61
DNA/PiggyBac-PB#AvPB3	31	16660	537.42	226
DNA/TcMar-Tc1#Mariner-14_DRh	1	722	722	722
LTR/Gypsy#Gypsy-213_AA-I	1	54	54	54
DNA/Sola-2#Sola2-N1_AAe	1	39	39	39
LINE/R1#MinoAg1	11	858	78	79
LINE/L2#L2-5_HRo	2	159	79.5	79.5
DNA#DNA2-12_CGi	1	31	31	31
LTR/Gypsy#Gypsy-1_TCa-I	2	116	58	58
LTR/Pao#BEL-637_AA-I	1	72	72	72
DNA/CMC-Chapaev#Chapaev-1_CE	1	54	54	54
LTR/Gypsy#Gypsy14-I_Dpse	1	57	57	57
DNA/TcMar-Tc1#Mariner-52_HSal	6	339	56.5	52
DNA/PiggyBac#piggyBac-N3_LSal	1	28	28	28
LTR/Gypsy#Gypsy5-I_Dmoj	1	63	63	63
LTR/Gypsy#Gypsy-25_DPse-LTR	1	58	58	58
LTR/Gypsy#Gypsy-7B_LVa-LTR	2	392	196	196
DNA/TcMar-Tc2#Mariner37_CB	1	52	52	52
DNA/hAT-Tip100#hAT-6_HRo	33	1857	56.27	56
DNA/hAT-Tip100#hAT-N23_LMi	1	37	37	37
DNA/MULE-MuDR#rnd-5_family-12015	130	29100	223.85	133.5
LTR/Gypsy#Gypsy-39_AA-I	5	760	152	161
LTR/Pao#BEL-282_AA-I	1	50	50	50
DNA/P#P4_Av	31	10305	332.42	91
LINE/R1#R7Ag2	1	102	102	102
LINE/CR1#CR1-5_DT	1	69	69	69
LINE/Proto2#Proto2-2_CTe	1	56	56	56
LTR/Pao#BEL-638_AA-I	1	39	39	39
LTR/Pao#BEL-3_DYa-I	1	64	64	64
LTR/Gypsy#Gypsy-10_LG-I	1	48	48	48
DNA/CMC-Chapaev-3#DNA-59_LSal	1	71	71	71
DNA/RC#Helitron-2_RPr	2	192	96	96
LTR/Gypsy#Gypsy-133_AA-I	1	51	51	51
LINE/I#I_Ele28	1	60	60	60
LTR/Gypsy#Gypsy-9_SI-I	3	187	62.33	56
DNA/PiggyBac#piggyBac9_Av	3	502	167.33	105
LTR/Gypsy#Gypsy-7_DAn-I	1	81	81	81
LTR/Gypsy#TABOR_I	1	97	97	97
DNA/Sola-3#DNA4-26_CGi	4	264	66	58
LINE/I#I-7D_AAe	1	54	54	54
DNA/Maverick#Polinton-5B_LMi	2	129	64.5	64.5
LINE/L2#CR1-7_NVi	2	99	49.5	49.5
LTR/Copia#Copia_I	3	210	70	70
LINE/I-Jockey#Jockey-6_RPr	2	139	69.5	69.5
LTR/Gypsy#Gypsy-28_SI-I	1	87	87	87
DNA#DNA3-10_CGi	21	1723	82.05	81
DNA/MULE-MuDR#MuDR-5_LSal	1	112	112	112
LINE/RTE-BovB#RTE-3_LMi	3	4552	1517.33	2000
PLE/Penelope-Athena#AthO	4	2769	692.25	223.5
LINE/CR1#CR1-7_HRo	2	82	41	41
LTR/Gypsy#Gypsy-56_DWil-I	1	59	59	59
LTR/Gypsy#Gypsy-36_CQ-I	1	45	45	45
LINE/I#I_Ele9	1	46	46	46
DNA/Maverick#Polinton-1_DPe	5	253	50.6	47
LTR/Gypsy#rnd-5_family-6398	42	10458	249	157
LTR/Gypsy#Stalker2_I	2	200	100	100
LINE/I-Jockey#Jockey-13_DAn	3	123	41	41
DNA/TcMar-Tc4#MARINER60_CB	1	87	87	87
LTR/Gypsy#Gypsy-5_CGi-I	1	52	52	52
DNA/Maverick#Polinton-1_LMi	1	74	74	74
LTR/Pao#BEL-103_AA-I	1	79	79	79
LINE/L2#Daphne-9_HRo	1	45	45	45
LTR/Gypsy#Gypsy-8_DSe-I	3	261	87	68
LINE/RTE-BovB#rnd-1_family-585	29	5032	173.52	181
LTR/Pao#BEL-1_CGi-I	1	85	85	85
LINE/R2-NeSL#NeSL-4_CRem	1	80	80	80
LINE/I-Jockey#Jockey-13_AAe	1	53	53	53
DNA/CMC-EnSpm#EnSpm-1_AA	1	109	109	109
DNA/TcMar-Tc1#Tc18_Av	6	1104	184	209
DNA/Sola-2#Sola2-7_LMi	4	406	101.5	92
LINE/L2#Daphne-47_LMi	1	41	41	41
LTR/Gypsy#DM176_I	1	59	59	59
LTR/Pao#BEL-1_DAn-I	1	49	49	49
DNA/MULE-NOF#Rehavkus-1_NVi	1	71	71	71
DNA/Maverick#Polinton-2_LMi	1	48	48	48
LTR/Gypsy#Gypsy15-I_Dpse	4	165	41.25	31
DNA/RC#rnd-5_family-1358	33	40751	1234.88	304
DNA/Crypton-A#CryptonA-1_LG	2	100	50	50
LINE/L1#L1-27_LSal	1	61	61	61
LTR/Gypsy#Gypsy-23_DWil-I	1	39	39	39
LTR/Gypsy#Gypsy-3_PPc-I	1	36	36	36
DNA/TcMar-Mariner#Avmar7_Av	21	7109	338.52	230
LTR/Pao#BEL-21_AA-I	1	67	67	67
DNA/hAT#hAT23_Av	24	9751	406.29	252.5
DNA/P#P-5_LSal	2	100	50	50
LINE/L2#Kiri-3_CQ	1	60	60	60
LTR/Pao#BEL-645_AA-I	1	60	60	60
DNA/RC#Helitron-N1C_LMi	1	64	64	64
LINE/L2#Kiri-15_AAe	1	16	16	16
DNA/MULE-MuDR#MuDR-4_CGi	2	116	58	58
LINE/RTE-BovB#RTE-2_DAn	1	88	88	88
LTR/Gypsy#Gypsy-12_DTa-I	1	78	78	78
DNA/PIF-Harbinger#Harbinger-5_CGi	11	707	64.27	62
LTR/Pao#BEL-162_AA-I	1	78	78	78
DNA/TcMar-Mariner#Mariner-1_DPe	4	2550	637.5	680.5
LTR/Copia#Copia-29_DPu-I	1	67	67	67
DNA/TcMar-Tc1#rnd-5_family-4577	31	9721	313.58	180
DNA/TcMar-Mariner#Mariner-32_HSal	3	252	84	53
DNA/P#P3_Av	10	6035	603.5	333.5
DNA/Kolobok-Hydra#Kolobok-1N1_LMi	1	57	57	57
DNA/P#P-1_LHu	42	2980	70.95	68.5
LTR/Gypsy#Gypsy-69_CQ-I	1	57	57	57
DNA/CMC-EnSpm#CACTA4_Av	26	18316	704.46	183
LINE/CR1#LINE2G_CE	2	117	58.5	58.5
DNA/Crypton-A#Crypton-4_CGi	2	269	134.5	134.5
DNA/TcMar-Tc1#Tc22_Av	2	708	354	354
LTR/Gypsy#Gypsy-13_DFi-I	1	47	47	47
DNA/CMC-EnSpm#EnSpm-1_AP	1	69	69	69
DNA/TcMar-Tc1#Mariner-24_RPr	1	76	76	76
DNA/TcMar-Fot1#Mariner-24_CGi	13	805	61.92	54
LINE/L1#L1-10_LSal	1	67	67	67
LTR/Pao#BEL-184_AA-I	1	59	59	59
LTR/Gypsy#Gypsy-17_CQ-I	1	52	52	52
LTR/Pao#BEL3_DM-I	2	72	36	36
LINE/CR1#CR1-4_AG	1	63	63	63
LTR/Gypsy#Gypsy-34_DEl-I	1	42	42	42
DNA/PIF-Spy#ISL2EU-9_CGi	2	369	184.5	184.5
DNA/hAT#HAT12_CB	1	120	120	120
LTR/Gypsy#Gypsy-76_AA-I	1	41	41	41
DNA/PiggyBac#piggyBac-1_DW	2	107	53.5	53.5
DNA/RC#Heli1_Av	26	10461	402.35	132.5
LTR/Gypsy#rnd-5_family-735	45	13282	295.16	190
DNA/Sola-2#Sola2-13_LMi	1	45	45	45
LTR/Gypsy#Gypsy-26_DPse-I	1	42	42	42
DNA/Kolobok-T2#Kolobok-1_LG	1	51	51	51
LINE/L2#Daphne-13_HRo	1	66	66	66
LINE/L2#Daphne-2_HMM	5	241	48.2	35
LINE/L2#Daphne-16_HRo	1	62	62	62
DNA/hAT-Blackjack#hAT-4_PBa	58	3877	66.84	66
LTR/Gypsy#Gypsy-1-I_MH	1	38	38	38
PLE/Penelope#Penelope-2_CGi	1	53	53	53
LINE/I-Jockey#Outcast-19_AAe	1	99	99	99
LTR/Pao#BEL-6_LG-I	1	71	71	71
PLE/Penelope-Athena#AthX-V-T	176	30679	174.31	52
LTR/Gypsy#Gypsy-26_AA-I	1	83	83	83
DNA#DNA6-14_CGi	1	66	66	66
DNA/Crypton-A#Crypton-3N3_CGi	1	90	90	90
LINE/I-Jockey#Jockey-8_DEu	2	106	53	53
DNA/TcMar-Mariner#Mariner-9_LHu	1	61	61	61
DNA/hAT-hobo#hAT-3_DRh	1	61	61	61
LTR/Gypsy#Gypsy-26_DAn-LTR	1	40	40	40
DNA/PIF-Spy#ISL2EU-3_CFl	3	204	68	81
DNA/TcMar-Tc4#MARINER54_CB	2	84	42	42
LINE/CR1#CR1-100_AAe	1	51	51	51
LTR/Gypsy#rnd-6_family-2715	32	28647	895.22	1083
LTR/Gypsy#Gypsy-85_AA-I	2	90	45	45
LTR/Gypsy#Gypsy-276_AA-I	1	47	47	47
LINE/L1#L1-52_LSal	1	42	42	42
DNA/CMC-Transib#TRANSIB1_AG	1	59	59	59
LINE/CR1#CR1-13_DTa	3	174	58	52
DNA/TcMar-Mariner#Mariner-N33_RPr	1	219	219	219
LTR/Pao#BEL5-I_AG	1	53	53	53
DNA/hAT-hAT19#hAT-N4_AP	1	109	109	109
DNA/TcMar-Tc1#Mariner-69_HSal	2	178	89	89
LTR/Pao#BEL13-I_AG	1	73	73	73
LTR/Gypsy#Gypsy-87_CQ-I	1	54	54	54
LTR/Copia#Copia-35_DPu-I	2	172	86	86
LINE/CR1#CR1-68_AAe	1	37	37	37
DNA/Kolobok-E#Kolobok-2_AA	1	72	72	72
LTR/Pao#BEL-13_DWil-I	1	41	41	41
LTR/Copia#Copia-5_Cfl-I	1	53	53	53
LTR/Gypsy#Gypsy-608_AA-I	1	97	97	97
LINE/L2#Kiri-2_AAe	1	48	48	48
LTR/Copia#Copia-54_AA-LTR	1	42	42	42
DNA/RC#Helitron-3N1_NVi	25	1576	63.04	59
LINE/I-Jockey#Jockey-4B_DVi	1	48	48	48
LTR/DIRS#DIRS-1_DPu	1	64	64	64
DNA/TcMar-Mariner#Mariner-3_CFl	1	73	73	73
LINE/R1-LOA#Loa-1_RPr	1	119	119	119
DNA/Kolobok-T2#Kolobok-1_Ppac	1	44	44	44
LTR/Pao#CER7-I_CE	2	95	47.5	47.5
LTR/Gypsy#Gypsy-291_AA-LTR	1	53	53	53
LTR/Pao#BEL-24_AG-I	1	60	60	60
LTR/Pao#MAX_I	1	66	66	66
LINE/L1-Tx1#Tx1-2_AAe	4	231	57.75	58
LINE/CR1#CR1_Ele10	1	67	67	67
LTR/Pao#BEL-6_DAn-I	1	43	43	43
LINE/L2#Daphne-9_CTe	3	241	80.33	81
LINE/I#I-7_AAe	1	63	63	63
LTR/Gypsy#Gypsy-23_RPr-I	1	68	68	68
LINE/I-Jockey#Jockey_Ele10	2	99	49.5	49.5
DNA/PIF-ISL2EU#ISL2EU3_Av	8	3763	470.38	115
DNA/P#P-2_Hrobusta	11	688	62.55	70
LINE/I-Jockey#Jockey_Ele5	1	79	79	79
LTR/Gypsy#Gypsy-158_AA-I	1	39	39	39
LTR#LTR-6_LMi	1	48	48	48
PLE/Penelope#rnd-5_family-6781	84	27711	329.89	148
DNA/TcMar-Tigger#DNA-TA-3_AAe	1	70	70	70
DNA/MULE-MuDR#DNA-76_LSal	1	51	51	51
[truncated: 1,003 more rows]
