# Supplementary material for: Evolutionary dynamics of transposable elements in bdelloid rotifers
Source: eLife. 2021 Feb 5;10:e63194. doi: 10.7554/eLife.63194 (PMC7943196; doi:10.7554/eLife.63194)
Supplement: Figure 6—source data 1. [file elife-63194-fig6-data1.zip › Figure 6--source data 1. TE lengths data/Av_Av2013.out.one_code.bed.len.element.tab]

TE	COUNT	SUM	MEAN	MEDIAN
LTR/Gypsy#Gypsy-5_ACe-I	1	73	73	73
LTR/Gypsy#Gypsy18-I_Dpse	1	48	48	48
LTR/Pao#BEL-206_AA-I	1	72	72	72
LTR/Pao#BEL-8_LSal-I	2	94	47	47
PLE/Penelope#Penelope-58_LMi	2	168	84	84
LINE/I#Nimb-1_CQ	1	53	53	53
DNA#DNA-14_AAe	2	94	47	47
DNA/RC#rnd-1_family-259	7	561	80.14	75
DNA/PIF-Harbinger#Harbinger-2_AG	1	84	84	84
LTR/Juno-Vesta#Juno4b_Av	4	6049	1512.25	364.5
LTR/Gypsy#Gypsy-16_PBa-LTR	16	825	51.56	50
DNA/hAT-Tip100#hAT-30_LSal	1	76	76	76
DNA#DNA4-1_RPr	1	63	63	63
LTR/Gypsy#Gypsy-32_CQ-I	1	70	70	70
DNA/TcMar#DNA-TA-9_AAe	4	311	77.75	78
DNA/TcMar-Tc1#Tc3_Av	1	1315	1315	1315
LINE/I-Jockey#rnd-1_family-15	22	19805	900.23	797.5
LTR/Gypsy#Gypsy-6_BM-I	4	256	64	58
LTR/Pao#BEL-54_CQ-I	1	69	69	69
LTR/DIRS#DIRS-1_PBa	1	44	44	44
DNA/hAT-Blackjack#hAT-16N2_LMi	14	879	62.79	66
LINE/I-Jockey#Jockey-4_DVi	1	40	40	40
DNA/TcMar-Tc1#Mariner-62_HSal	15	781	52.07	52
LINE/L1-Tx1#Tx1-10_LMi	2	106	53	53
LTR/Copia#Copia-29_DPu-I	2	100	50	50
DNA/TcMar-Tc1#Mariner-15_SIn	4	127	31.75	36.5
LTR/Gypsy#Gypsy-2_DVir-I	1	74	74	74
LTR/Gypsy#GYPSY2-I_CB	1	57	57	57
DNA/TcMar-Pogo#pogo13_Av	50	19552	391.04	94
DNA/CMC-EnSpm#EnSpm-1_NVi	3	196	65.33	62
DNA/PiggyBac#piggyBac-8_LMi	1	68	68	68
LINE/L2#Daphne-11_LMi	1	57	57	57
DNA/PiggyBac#piggyBac-1_Hmel	1	61	61	61
DNA/TcMar-Mariner#Avmar3_Av	20	7442	372.1	200.5
DNA/TcMar-Tc1#Mariner-52_HSal	7	341	48.71	49
LTR/Pao#BEL-192_AA-I	1	48	48	48
LTR/Gypsy#Gypsy-63_CQ-I	2	275	137.5	137.5
DNA/PIF-ISL2EU#ISL2EU-7_CGi	5	432	86.4	82
DNA/P#P-3_AP	1	91	91	91
LTR/Copia#Copia-3_MMa-I	1	51	51	51
LTR/Pao#BEL1-I_DV	2	132	66	66
LTR/Gypsy#Gypsy-3_LH-I	2	137	68.5	68.5
DNA#DNA-10_CTe	5	225	45	45
DNA/Kolobok-Hydra#Kolobok-1_NVi	1	53	53	53
DNA/Maverick#Polinton-1_CGi	8	478	59.75	38
LTR/Gypsy#Gypsy59-I_AG	2	200	100	100
LTR/Gypsy#Gypsy-193_AA-I	3	144	48	31
LINE/R1-LOA#LOA_Ele2B_AAe	2	116	58	58
LINE/R2#R2_LP	1	33	33	33
DNA/Kolobok-T2#Kolobok-8_CGi	1	70	70	70
LTR/Gypsy#Gypsy33-I_AG	1	48	48	48
LTR/Gypsy#Gypsy-7_DPu-I	6	686	114.33	136
DNA/Dada#rnd-6_family-597	176	192882	1095.92	159.5
DNA/hAT#hAT3a_Av	23	13103	569.7	159
DNA/PiggyBac-Pokey#Pokey4_Av	25	12701	508.04	417
DNA/Sola-2#Sola2-1_LG	2	143	71.5	71.5
DNA/PIF-Spy#ISL2EU-4N1_CGi	1	48	48	48
DNA/TcMar-Tc4#Mariner3-7_LMi	1	115	115	115
DNA/TcMar-Mariner#Mariner-40_HSal	1	98	98	98
DNA/CMC-EnSpm#EnSpm-1_AA	2	86	43	43
DNA/hAT-Tip100#hAT-13_LSal	5	600	120	116
DNA/MULE-MuDR#MuDR-5N1_LSal	2	152	76	76
LTR/Gypsy#Gypsy-14_CFl-I	3	162	54	61
LINE/L1#L1-10_LSal	1	57	57	57
DNA#DNA7-2_PBa	1	54	54	54
DNA/Sola-2#Sola2-4_LMi	10	596	59.6	68
DNA/hAT-Tip100#hAT-21N2_LMi	2	125	62.5	62.5
LTR/Gypsy#Gypsy-9_PPc-I	3	247	82.33	89
DNA/hAT-hobo#hAT-6_DBp	1	40	40	40
LTR/Gypsy#Gypsy-4_PPo-I	2	112	56	56
LTR/Gypsy#Gypsy-50_CQ-I	10	638	63.8	60
LTR/Gypsy#Gypsy-40_DPu-I	4	232	58	56
DNA/hAT-Ac#hAT-2_DSe	4	289	72.25	70.5
DNA/TcMar-Tc1#Mariner-10_LMi	1	120	120	120
DNA/PIF-Harbinger#Harbinger-1_CTe	3	175	58.33	67
LTR/Pao#BEL-16_DPu-I	1	46	46	46
DNA/Zator#Zator-2_AA	1	81	81	81
DNA/Sola-1#Sola1-3_CGi	1	42	42	42
DNA/hAT#REP-2_DF	2	160	80	80
DNA/RC#Helitron-N1_LSal	1	70	70	70
LINE/L1-Tx1#Tx1-6_CQ	1	38	38	38
DNA/TcMar-Tigger#DNA-2_MMa	1	84	84	84
LTR/Juno-Vesta#Vesta1b_Av	62	21496	346.71	179
LTR/Juno-Vesta#Vesta6a_Av	8	11656	1457	438.5
LINE/L2#Daphne-61_LMi	4	196	49	49
DNA/RC#HelitronY1_CE	6	719	119.83	112.5
LINE/I#Nimb-40_LMi	1	56	56	56
DNA/PiggyBac#piggyBac-30_LMi	1	59	59	59
LINE/I#I-49_AAe	1	54	54	54
LINE/L2#Crack-1_CS1	1	52	52	52
DNA#DNA9-1_CGi	1	217	217	217
LTR/Pao#rnd-5_family-4074	261	179430	687.47	103
DNA/PIF-Harbinger#Harbinger-2_CGi	2	124	62	62
DNA#rnd-5_family-3897	98	44725	456.38	185
DNA/Kolobok#Kolobok-N5_CGi	1	88	88	88
LINE/I-Jockey#TART_B1	5	380	76	71
DNA/PiggyBac#piggyBac-5_CGi	1	35	35	35
LTR/Pao#BEL19-I_AG	2	98	49	49
LTR/Gypsy#Gypsy-22_DPu-LTR	1	82	82	82
LINE/L2#Daphne-22_LMi	1	51	51	51
DNA/MULE-MuDR#CeRep1A	2	166	83	83
LTR/Gypsy#Gypsy37-I_AG	27	3114	115.33	68
PLE/Penelope#rnd-1_family-158	3	1160	386.67	438
LTR/Gypsy#Gypsy-11_AA-I	2	86	43	43
LTR/Gypsy#Gypsy-106_AA-I	1	61	61	61
LTR/Gypsy#Gypsy-8_AA-I	1	50	50	50
DNA/Crypton-V#CryptonV-1_HSal	4	224	56	56
DNA/Ginger#Ginger2e_Av	44	13971	317.52	122
LTR/Gypsy#Gypsy-6_SI-I	1	54	54	54
LTR/Gypsy#Gypsy-1_CGi-I	1	55	55	55
LINE/CR1#CR1-62_AAe	2	108	54	54
LINE/L1#L1-39_LSal	1	53	53	53
LTR/Gypsy#Gypsy-54_CQ-I	2	134	67	67
LTR/Gypsy#Gypsy6-NVi_LTR	52	3077	59.17	56.5
LTR/Pao#BEL1_I_Dpse	1	58	58	58
DNA/RC#Helitron-5_CGi	1	55	55	55
LINE/L2#Crack-31_AAe	1	56	56	56
LINE/L1#L1-12_LSal	1	39	39	39
DNA/RC#Helitron-2_SIn	1	84	84	84
LINE/L2#Daphne-36_LMi	3	108	36	36
DNA/MULE-MuDR#MULE1_Av	21	28860	1374.29	404
DNA/hAT-Ac#DNA8-2_CGi	3	192	64	64
LTR/Gypsy#Gypsy-189_AA-I	3	194	64.67	61
LTR/Copia#Copia-5_CT-I	3	156	52	49
LINE/RTE-RTE#RTE-2_LVa	3	240	80	81
DNA/MULE-NOF#MuDR-1_DT	3	190	63.33	66
LINE/L1#L1-62_LSal	1	56	56	56
LTR/Gypsy#Gypsy-34_LMi-I	1	51	51	51
DNA/RC#Helitron-1_CFl	1	51	51	51
DNA#DNA8-10_CGi	17	1686	99.18	103
LINE/R1-LOA#LOA-9_AAe	1	51	51	51
DNA/hAT-Tip100#DNA8-100B_AP	2	114	57	57
LINE/L2#L2-9_Hmel	1	40	40	40
LINE/L1-Tx1#Tx1-5_LMi	1	111	111	111
LINE/L1-Tx1#Tx1_Av	34	35388	1040.82	290.5
LTR/Gypsy#Gypsy-32_DYa-I	1	42	42	42
LINE/R1#RTAg3	2	181	90.5	90.5
LINE/L2#Kiri-22_AAe	2	82	41	41
LTR/Unknown#ltr-1_family-7	11	1690	153.64	159
LTR/Gypsy#ltr-1_family-19	8	1986	248.25	193.5
DNA/hAT-Tip100#DNA8-100_AP	1	57	57	57
DNA/TcMar-Mariner#Mariner-5_HMM	2	80	40	40
DNA/RC#Helitron-N35_CGi	17	1328	78.12	79
LTR/Gypsy#Gypsy-38_CGi-I	1	66	66	66
LTR/TelKA#TelKA2_Av	11	11480	1043.64	188
LINE/L1#L1-43_LSal	1	55	55	55
DNA/hAT-Ac#rnd-5_family-2166	591	387169	655.11	455
LTR/Gypsy#Gypsy-589_AA-I	1	50	50	50
DNA/TcMar-Tc1#Mariner-N41_HSal	6	448	74.67	86
LTR/Pao#BEL-1-LTR_NVi	2	116	58	58
LTR/Gypsy#Gypsy-1_HAS-I	2	122	61	61
DNA/TcMar-Mariner#Mariner1_DYa	1	37	37	37
DNA/Sola-2#Sola2-2_AAe	1	38	38	38
LINE/I-Jockey#Jockey-3_DF	1	39	39	39
DNA/Kolobok-Hydra#Kolobok-6_CGi	5	392	78.4	66
LTR/Copia#Copia-26_AA-I	2	78	39	39
LTR/Gypsy#Gypsy-2_LSal-I	1	68	68	68
LTR/Pao#BEL-7_DPer-I	3	157	52.33	49
PLE/Penelope#Penelope-82_LMi	1	44	44	44
DNA/TcMar#Mariner-N6_CGi	1	72	72	72
LTR/Gypsy#Gypsy-3_AA-I	2	94	47	47
LTR/Copia#Copia-3_DEu-I	1	39	39	39
DNA/PIF-Spy#ISL2EU-4_CGi	2	134	67	67
LINE/I-Jockey#Jockey-9_DPer	4	186	46.5	44.5
DNA/hAT#hAT23_Av	30	18944	631.47	122
LTR/Pao#BEL-4_SI-I	2	109	54.5	54.5
LINE/L2#Kiri-12_HMM	1	72	72	72
LINE/L1#L1-3_LSal	1	46	46	46
LTR/Pao#BEL-266_AA-I	1	53	53	53
LTR/Gypsy#Gypsy-12_DSim-I	2	154	77	77
PLE/Penelope#Penelope-5_LVa	1	41	41	41
LTR/Pao#BEL-185_AA-I	1	56	56	56
LTR/Pao#BEL-262_AA-I	1	66	66	66
LINE/I-Jockey#Jockey_Ele2	7	499	71.29	80
DNA/CMC-EnSpm#EnSpm1_Av	80	89828	1122.85	365.5
DNA/P#P4_AG	3	191	63.67	71
LTR/Gypsy#Gypsy-73_CQ-I	4	1276	319	58
LTR/Gypsy#Gypsy-299_AA-I	1	71	71	71
DNA/TcMar-Pogo#pogo3_Av	37	17985	486.08	99
PLE/Penelope#Penelope-83_LMi	54	3722	68.93	68.5
DNA/hAT-Tip100#hAT-3_CGi	3	219	73	71
LTR/Gypsy#Gypsy8-I_Dpse	13	1181	90.85	79
LTR/Gypsy#Gypsy40-I_AG	1	32	32	32
LTR/Gypsy#Gypsy8-I_Dya	1	65	65	65
LTR/Gypsy#Gypsy-172_AA-I	10	454	45.4	42
LINE/CRE#Cre-1_BM	1	53	53	53
LINE/Soliton#Soliton3_Av	21	24797	1180.81	484
DNA/CMC-Transib#Transib-2_DBi	2	96	48	48
DNA/RC#Helitron-2_HMM	1	58	58	58
LTR/Gypsy#Gypsy-64_AA-LTR	4	188	47	47
LTR/Gypsy#Gypsy-12_CGi-I	1	38	38	38
DNA/hAT#hAT5_Av	13	4098	315.23	95
DNA/MULE-MuDR#LONGPAL1	1	81	81	81
DNA/Academ-2#Academ-2_CGi	2	100	50	50
LINE/RTE-RTE#RTE-20_Hmel	1	113	113	113
LINE/L2#Kiri-30_AAe	4	260	65	60.5
DNA/TcMar-Tc1#Tc21_Av	51	20220	396.47	217
LTR/Gypsy#Gypsy-260_AA-LTR	1	102	102	102
LTR/Copia#Copia-69_AA-LTR	2	122	61	61
LTR/Gypsy#Gypsy-597_AA-I	2	121	60.5	60.5
DNA/TcMar-Tc1#PALTA2_CE	1	76	76	76
LINE/I#I-64_AAe	1	52	52	52
SINE/tRNA-Core#BivaCORE-SINE1_RuDe	5	299	59.8	53
DNA/RC#Helitron-N3_PBa	1	57	57	57
LINE/L1#L1-49_LSal	3	193	64.33	64
DNA/hAT-Charlie#hAT-3N1_RPr	1	71	71	71
DNA#DNA8-12_CB	2	74	37	37
LINE/I#I-2_DF	1	64	64	64
DNA/P#DNA8-26_AP	3	221	73.67	77
PLE/Penelope#Penelope-1_LHu	2	88	44	44
LTR/Gypsy#Gypsy-14_CQ-I	2	115	57.5	57.5
LTR/Gypsy#Gypsy-19_DAn-I	1	54	54	54
LINE/RTE-X#RTEX-2_DT	1	42	42	42
LINE/L1#L1_Ele19	1	63	63	63
LTR/Gypsy#Gypsy24-I_Dpse	1	39	39	39
DNA/hAT-Tip100#hAT-1_TCa	3	261	87	87
LINE/RTE-BovB#RTE-5_MMa	2	2584	1292	1292
DNA/PIF-ISL2EU#Harbinger-1N1_LSal	3	264	88	68
LTR/Gypsy#Gypsy58-I_AG	2	182	91	91
LTR/Gypsy#Gypsy-1_TCa-I	1	111	111	111
LINE/L2#Daphne-41_LMi	1	67	67	67
DNA/hAT-Tip100#hAT-13_LMi	1	55	55	55
LINE/L2#Crack-10_CQ	3	195	65	65
DNA/TcMar-Mariner#Mariner-39_HSal	2	126	63	63
DNA/RC#Helitron-N32_CGi	2	118	59	59
LTR/Pao#CER11-I_CE	2	136	68	68
PLE/Penelope-Athena#AthW1	154	121062	786.12	125.5
LTR/Pao#BEL2-I_Dmoj	3	285	95	95
DNA/PiggyBac#piggyBac-N12_LMi	2	63	31.5	31.5
DNA/TcMar-Tc1#Mariner-N39_HSal	1	16	16	16
LINE/CR1#CR1_Ele39	2	100	50	50
DNA/Ginger#Ginger2b_Av	28	11996	428.43	108
LTR/Gypsy#Gypsy-162_AA-I	4	185	46.25	39.5
LTR/Gypsy#Gypsy-90_AA-I	2	168	84	84
LTR/Gypsy#Gypsy-32_SI-I	2	173	86.5	86.5
LINE/I#I_Ele15	1	51	51	51
LINE/I#Ag-I-2	2	104	52	52
LINE/Dong-R4#R4-2_SRa	2	137	68.5	68.5
LINE/CR1#CR1-125_AAe	2	124	62	62
LTR/Gypsy#Gypsy-8_LG-I	2	129	64.5	64.5
LINE/Dong-R4#R4-3_SRa	1	40	40	40
DNA/hAT-Ac#hAT-N1_DEl	1	195	195	195
LTR/Pao#BEL-4_DEu-I	1	44	44	44
LTR/Gypsy#Gypsy-2_BM-I	4	189	47.25	47
LINE/R1#Ag-R1-6	1	73	73	73
DNA/Zator#Zator-3_CGi	5	267	53.4	51
LTR/Gypsy#Gypsy-10_HMM-I	1	52	52	52
LINE/RTE-BovB#BovB_ALi	2	2603	1301.5	1301.5
LINE/L2#rnd-5_family-1308	34	22780	670	340
LINE/RTE#RTE2_Av	27	30240	1120	433
LTR/Gypsy#Gypsy-76_CGi-I	1	68	68	68
LTR/Gypsy#Gypsy-13_CGi-LTR	1	43	43	43
LTR/Copia#Copia-11_LMi-I	1	25	25	25
DNA/TcMar-m44#Mariner-41_LMi	1	91	91	91
DNA/PIF-Spy#ISL2EU-17_CGi	8	628	78.5	92
DNA/TcMar-Tc1#Mariner-22_SIn	1	60	60	60
LTR/Gypsy#Gypsy-29_LMi-I	1	41	41	41
LTR/Pao#BEL-14_DTa-I	1	72	72	72
LINE/RTE-X#RTEX-14_CGi	5	336	67.2	67
DNA/PiggyBac-Looper#Looper4_Av	40	27586	689.65	623.5
PLE/Penelope-Athena#AthW	110	90400	821.82	179
DNA/TcMar-Tc1#Tc1_Av	22	19439	883.59	1054
LTR/Gypsy#Gypsy-37_CQ-I	5	398	79.6	72
LTR/Gypsy#Gypsy-1-I_MI	1	117	117	117
LTR/Gypsy#Gypsy7-I_AG	1	54	54	54
LINE/L2#Daphne-50_LMi	1	45	45	45
LTR/Gypsy#Gypsy1-NVi_I	2	116	58	58
DNA/MULE-MuDR#DNA9-2_AAe	9	987	109.67	94
DNA/PiggyBac#piggyBac3_Av	24	15855	660.63	157.5
DNA/TcMar-Tc1#Mariner-6_DY	1	138	138	138
LTR/Gypsy#ltr-1_family-38	4	272	68	68
LTR/Gypsy#Gypsy-1-I_MH	3	240	80	83
DNA/PiggyBac#piggyBac2_Av	83	24201	291.58	105
DNA/MULE-MuDR#MuDR6_Av	50	16113	322.26	181.5
LINE/L2#Kiri-23_AAe	1	88	88	88
LINE/Soliton#Soliton6a_Av	14	14993	1070.93	302
LTR/Pao#BEL-2_DPu-I	3	182	60.67	62
DNA/P#PROTOP	2	137	68.5	68.5
DNA/Zator#Zator-3_AAe	2	156	78	78
PLE/Penelope#rnd-5_family-3182	41	15639	381.44	208
LINE/R2-NeSL#NeSL-1_CA	1	63	63	63
DNA/CMC-EnSpm#CACTA2_Av	34	6133	180.38	87
DNA/hAT#DNA8-3_CB	1	202	202	202
LTR/Gypsy#Gypsy-6_DEu-I	1	108	108	108
LINE/L2#Kiri-3_AAe	4	261	65.25	64.5
DNA/RC#Helitron-1_DEl	1	43	43	43
LTR/Copia#Copia-3_DWil-I	2	128	64	64
LTR/Gypsy#Gypsy-133_AA-I	2	178	89	89
DNA/TcMar-Tc1#Tc5_cons_Av	46	10701	232.63	51
LTR/Pao#BEL-14_DWil-I	1	37	37	37
DNA#DNA3-4_CGi	13	1227	94.38	94
LTR/Gypsy#Gypsy-8_DMoj-I	2	104	52	52
DNA/TcMar-Tc1#Mariner-7_HMM	1	102	102	102
LINE/RTE-BovB#RTE_BovB_Av	46	38257	831.67	313
LTR/Copia#Copia-1_Deu-I	2	138	69	69
DNA/P#DNA-26_LSal	1	68	68	68
LINE/I#I-58_AAe	2	82	41	41
LINE/L2#Daphne-16_HRo	6	445	74.17	79.5
PLE/Penelope#Penelope-12B_LMi	3	167	55.67	52
LTR/Pao#BEL-271_AA-I	1	69	69	69
DNA/PIF-Harbinger#Harbinger-1_DRh	1	50	50	50
LTR/Gypsy#Gypsy3_MH-I	1	102	102	102
LTR/Pao#BEL-17_DPu-I	1	50	50	50
LINE/RTE-X#RTEX-25_CGi	1	73	73	73
LTR/Pao#BEL-617_AA-I	1	59	59	59
DNA/TcMar-Tc1#Mariner-29_AEc	10	708	70.8	63.5
DNA/PIF-ISL2EU#ISL2EU-8_CGi	31	2439	78.68	81
DNA/TcMar-Tc1#Mariner-5_DK	1	52	52	52
LTR/Gypsy#Gypsy-55_DEl-I	2	116	58	58
LTR/Gypsy#Gypsy-203_AA-LTR	4	180	45	53.5
LINE/L2#Daphne-12_CTe	1	43	43	43
LTR/Gypsy#Gypsy-3_LVa-LTR	1	235	235	235
LTR/Gypsy#Gypsy-276_AA-I	2	111	55.5	55.5
DNA/Ginger#Ginger1-1_AC	38	3007	79.13	78
LTR/TelKA#TelKA4_Av	20	25169	1258.45	278
LTR/Pao#BEL-178_AA-I	2	158	79	79
DNA/Dada#Dada-U6_CT	1	46	46	46
LINE/I#I-3_LMi	1	39	39	39
DNA/Sola-1#Sola1-3_Lgigantea	1	48	48	48
DNA/TcMar-Tc1#Mariner-14_SIn	2	98	49	49
DNA/Merlin#Merlin2_Av	5	2075	415	248
LTR/Gypsy#Gypsy-30_AA-I	1	57	57	57
LINE/R1#TRAS-5_TUr	1	33	33	33
PLE/Penelope-Athena#AthL1a	82	23941	291.96	90
DNA/PiggyBac#rnd-5_family-335	34	12585	370.15	153.5
DNA/CMC-Transib#TRANSIB3	1	58	58	58
DNA#DNA-1_MMa	5	320	64	60
LTR/Gypsy#Gypsy-36_CGi-I	1	100	100	100
LTR/Mag#Mag_Av	11	5281	480.09	69
LINE/L2#Daphne-6_LMi	1	72	72	72
DNA/CMC-EnSpm#EnSpm4_Av	22	24210	1100.45	286
DNA/TcMar-Tc1#Mariner-76_LMi	1	101	101	101
LTR/DIRS#DIRS-2_ACal	1	73	73	73
DNA/hAT-Ac#Homo9	2	92	46	46
DNA/TcMar-Pogo#pogo1_Av	12	6230	519.17	128.5
DNA/hAT#hAT17_Av	14	16349	1167.79	536.5
LTR/Gypsy#Gypsy-19_SI-I	1	49	49	49
DNA/PiggyBac#piggyBac-1_AAe	2	155	77.5	77.5
DNA/hAT-hobo#HERMES	1	54	54	54
LINE/L1#L1-40_AAe	1	84	84	84
DNA/Sola#Sola2a_Av	11	7427	675.18	251
DNA/TcMar-Tc1#Tc17_Av	15	7868	524.53	373
LTR/Gypsy#Gypsy13-NVi_I	1	50	50	50
DNA/TcMar-Tc1#Mariner-15_CFl	1	53	53	53
DNA#DNA5-1B_LMi	1	47	47	47
LINE/I#I-9B_AAe	1	86	86	86
LTR/Gypsy#Gypsy-17_PPo-I	1	78	78	78
DNA/Sola-2#Sola2-4_AAe	1	172	172	172
LTR/Pao#BEL-21_DWil-I	5	247	49.4	53
DNA/CMC-Chapaev#mTA_Ele42	1	60	60	60
PLE/Penelope#Penelope-2_HRo	1	49	49	49
DNA/MULE-NOF#Rehavkus-1N1_HR	2	112	56	56
LINE/L2#L2-26_HRo	1	59	59	59
LTR/Gypsy#Gypsy-16_CGi-I	1	123	123	123
DNA/TcMar-Tc4#Mariner-38B_SIn	2	101	50.5	50.5
LTR/Gypsy#Gypsy3-LTR_AP	3	140	46.67	61
DNA/hAT-Charlie#hAT-26_LSal	1	64	64	64
DNA/TcMar-Mariner#Mariner-N11_ACe	2	97	48.5	48.5
LTR/Gypsy#Gypsy41-I_AG	2	84	42	42
LINE/I#I-68_AAe	2	70	35	35
DNA/CMC-Chapaev-3#Chapaev3-N1_HR	1	108	108	108
DNA/hAT#hAT20_Av	63	32028	508.38	150
DNA/PiggyBac#piggyBac-29_LMi	2	109	54.5	54.5
LINE/L2#L2B-7_AAe	1	59	59	59
PLE/Penelope#Penelope-88_LMi	1	62	62	62
DNA/Kolobok-Hydra#rnd-5_family-995	29	6608	227.86	216
LTR/Gypsy#Gypsy-34_CGi-I	1	68	68	68
LINE/L1-Tx1#Tx1-6_AAe	1	41	41	41
LTR/Pao#BEL-1_DEl-I	1	48	48	48
DNA/Kolobok#Kolobok2_Av	48	28784	599.67	270
LTR/DIRS#DIRS-1_NVi	3	170	56.67	66
LINE/CR1#CR1-90_AAe	1	55	55	55
LINE/CR1#CR1-13_HRo	1	51	51	51
LTR/Copia#Copia1-NVi_I	3	168	56	56
LTR/Gypsy#ltr-1_family-21	23	21734	944.96	393
LTR/Gypsy#Gypsy-270_AA-I	2	104	52	52
DNA/Maverick#Polinton-4_LMi	8	745	93.13	65
LTR/Pao#BEL-267_AA-LTR	2	130	65	65
LTR/Pao#BEL-7_DPu-I	3	114	38	37
DNA/Sola-1#Sola1-3_AP	1	78	78	78
DNA/MULE-MuDR#MuDR15_Av	15	6020	401.33	440
LINE/L2#L2-9_HRo	4	197	49.25	51.5
DNA/TcMar-m44#Mariner-21_CGi	1	113	113	113
LINE/L2#Daphne-65_LMi	2	125	62.5	62.5
LINE/L2#Daphne-38_LMi	3	149	49.67	54
LINE/L2#Daphne-49_LMi	3	153	51	51
LTR/Pao#BEL-2-I_NVi	7	507	72.43	77
PLE/Penelope#Penelope-65_LMi	2	116	58	58
DNA/hAT#DNA8-60_AP	1	63	63	63
DNA/TcMar-Mariner#Avmar1b_Av	10	4983	498.3	400
LTR/Gypsy#Gypsy-14_DAn-I	13	10063	774.08	73
DNA/TcMar-Sagan#rnd-5_family-456	71	49212	693.13	367
LINE/L2#L2-8_NVi	143	8494	59.4	56
LTR/Copia#Copia12-NVi_I	1	98	98	98
DNA/TcMar-Mariner#Mariner-N25_RPr	2	82	41	41
DNA/TcMar-Tc1#Mariner-N22_HSal	2	121	60.5	60.5
LTR/Gypsy#Gypsy-83_CGi-I	2	68	34	34
DNA/TcMar-Mariner#Mariner-1_DPe	1	75	75	75
DNA/TcMar-Tc1#Tx_mos	1	65	65	65
DNA/MULE-MuDR#MULE4_Av	4	7595	1898.75	2175.5
LINE/L2#Kiri-21_AAe	6	385	64.17	70.5
DNA/MULE-MuDR#MuDR1_Av	48	30793	641.52	273
DNA/P#P8_Av	26	19189	738.04	258
LTR/Gypsy#Gypsy-3_DKi-I	1	47	47	47
LTR/Gypsy#Gypsy-24_AA-I	1	368	368	368
LTR/Copia#Copia2-NVi_I	2	144	72	72
DNA/TcMar-Tc1#Mariner-37_LSal	1	69	69	69
LTR/TelKA#TelKA1_Av	28	53074	1895.5	549.5
DNA/RC#Helitron-N7B_CGi	2	138	69	69
LINE/I-Jockey#Jockey-N1_DVi	1	182	182	182
DNA/hAT-Ac#hAT-N1_AAe	4	314	78.5	80
PLE/Penelope#Penelope5a_Av	23	9114	396.26	158
LINE/L2#Crack-14_AAe	3	151	50.33	47
DNA/Maverick#Polinton-1_NVi	32	2028	63.38	63.5
LTR/Gypsy#Gypsy-21_RPr-LTR	1	94	94	94
LTR/Pao#CER10-I_CE	2	60	30	30
LTR/Gypsy#Gypsy-13_DTa-I	1	43	43	43
LTR/Gypsy#Gypsy-49_LMi-I	2	129	64.5	64.5
DNA/MULE-MuDR#MULE5_Av	27	7085	262.41	143
DNA/hAT#hAT15_Av	60	22631	377.18	123
LINE/RTE#RTE2a_Av	25	11465	458.6	85
DNA#DNA-63_LSal	1	50	50	50
DNA/PiggyBac#piggyBac-28_LMi	4	227	56.75	51
LTR/Pao#BEL-93_CQ-LTR	3	147	49	49
LINE/L2#Daphne-4_HRo	4	231	57.75	51
DNA/PiggyBac#npiggyBac-3_Hmel	1	85	85	85
LTR/Gypsy#Gypsy-14_CQ-LTR	2	86	43	43
DNA/Maverick#Polinton-2_LMi	1	75	75	75
DNA#DNA4-6_CGi	36	2749	76.36	77.5
DNA/Kolobok-E#KolobokE-2_AP	3	252	84	78
LTR/Gypsy#Gypsy-32-I_NVi	3	171	57	70
LTR/Pao#BEL-239_AA-I	1	68	68	68
LTR/Gypsy#Gypsy-220_AA-I	2	68	34	34
DNA/Ginger#Ginger2c_Av	54	13219	244.8	81
LINE/I-Jockey#Jockey-5_CQ	1	38	38	38
LTR/Gypsy#Gypsy-10_DAn-I	2	110	55	55
LTR/Gypsy#Gypsy-19_RP-I	2	125	62.5	62.5
LTR/Copia#Copia-13_LMi-I	1	59	59	59
LINE/L1-Tx1#Tx1-13_CQ	1	76	76	76
LTR/Gypsy#Gypsy-61_AA-I	3	242	80.67	92
DNA/PIF-Harbinger#ISL2EU-7_CFl	1	77	77	77
DNA/Kolobok-T2#Kolobok-12_CGi	3	189	63	53
PLE/Penelope#rnd-1_family-212	1	40	40	40
LINE/L2#CR1-1_NVi	1	58	58	58
LTR/Gypsy#Gypsy-253_AA-I	2	134	67	67
LTR/Gypsy#Gypsy-87_CQ-I	1	75	75	75
LTR/Gypsy#ltr-1_family-8	9	6321	702.33	268
LINE/I-Jockey#Jockey-5_DBp	2	113	56.5	56.5
LINE/I-Jockey#Jockey-2_DF	3	217	72.33	73
LTR/Gypsy#Gypsy-14_LMi-I	1	48	48	48
LTR/Gypsy#Gypsy-35_DWil-I	1	32	32	32
LTR/Gypsy#Gypsy10_I	1	34	34	34
LINE/CR1#CR1-69_AAe	1	68	68	68
LTR/Gypsy#Gypsy-184_AA-I	1	44	44	44
DNA/PiggyBac#piggyBac-24_LMi	2	127	63.5	63.5
DNA/RC#Helitron-2_NVi	3	968	322.67	298
DNA/Maverick#Polinton-1_DGr	18	1391	77.28	69
LTR/Gypsy#Gypsy-129_AA-I	1	97	97	97
DNA/hAT-Tip100#hAT-N29_LMi	1	91	91	91
DNA/TcMar-Tc1#Mariner-52N1_HSal	7	474	67.71	59
DNA/TcMar-Tc1#rnd-5_family-3418	89	20010	224.83	132
DNA/hAT#hAT7_Av	41	24042	586.39	272
DNA/TcMar-Mariner#Mariner-32_HSal	2	146	73	73
DNA#DNA-97_LSal	1	51	51	51
DNA/Academ-1#Academ-1_AP	1	33	33	33
DNA/TcMar-Tc1#Mariner-29_LMi	2	411	205.5	205.5
LINE/L2#L2-2_NVi	1	72	72	72
LTR/Pao#CER15-I_CE	1	74	74	74
DNA/TcMar-Tc1#Tc11_Av	16	7700	481.25	242
LTR/Juno-Vesta#Juno3_Av	6	10162	1693.67	361.5
LINE/L2#Daphne-9_CTe	3	196	65.33	72
LINE/I-Jockey#Jockey-6_RPr	2	94	47	47
DNA/PIF-Spy#ISL2EU-N1_CGi	12	883	73.58	69.5
LINE/L2#Daphne-53_LMi	2	126	63	63
DNA/PIF-Spy#DNA-24_CGi	1	53	53	53
LTR/Gypsy#Gypsy-57_DWil-I	2	94	47	47
LTR/Pao#BEL-1_DGri-I	2	96	48	48
LTR/Unknown#ltr-1_family-9	1	32	32	32
LTR/Pao#BEL-92_AA-I	2	115	57.5	57.5
LTR/Gypsy#Gypsy-62_DWil-LTR	1	81	81	81
DNA/TcMar-Tc1#Tc7_Av	10	2734	273.4	108.5
DNA/Kolobok-Hydra#Kolobok-3_Aplcal	28	2199	78.54	84
DNA/hAT-hAT19#hAT-2_LSal	1	41	41	41
LTR/Unknown#ltr-1_family-25	19	6443	339.11	317
LINE/L2#Daphne-80_LMi	1	70	70	70
LINE/L1#L1-19_LSal	2	150	75	75
DNA/Kolobok#Kolobok3_Av	22	25000	1136.36	212.5
LTR/Gypsy#Gypsy-297_AA-I	1	74	74	74
DNA/PIF-Spy#ISL2EU-6_CFl	1	196	196	196
LTR/Gypsy#Gypsy-72_CGi-I	3	180	60	64
DNA/RC#Helitron-5_DRh	1	74	74	74
LINE/CR1#CR1-6_HRo	2	136	68	68
LTR/Gypsy#TRANSPAC_I	1	67	67	67
LTR/Copia#Copia-2_DPu-I	2	92	46	46
DNA/RC#Helitron-N1_PBa	62	4484	72.32	70
LINE/R1#RTAg4	104	15339	147.49	93
LINE/L2#Daphne-64_LMi	2	144	72	72
LINE/CR1#CR1_Ele27	2	85	42.5	42.5
DNA/PiggyBac#piggyBac1_Av	39	9208	236.1	104
DNA/TcMar-Mariner#Mariner-1_HRo	1	52	52	52
DNA/Merlin#Merlin-1_Aplcal	2	104	52	52
LTR/Gypsy#Gypsy25-I_AG	1	31	31	31
LINE/CR1#CR1-1_CQ	1	89	89	89
DNA/PIF-ISL2EU#ISL2EU-15_CGi	10	754	75.4	80.5
DNA/P#Galileo_DM	10	557	55.7	46.5
DNA/hAT-hAT19#DNA8-95_AP	1	59	59	59
LINE/I#I_Ele4	1	75	75	75
DNA/RC#Helitron-N19_CGi	2	104	52	52
LINE/L2#L2-8_AAe	7	226	32.29	40
DNA/hAT-hobo#HOBO	2	129	64.5	64.5
LTR/Pao#BEL-131_AA-I	2	92	46	46
LINE/L2#Daphne-13B_HRo	4	250	62.5	68
LTR/Gypsy#Gypsy-23_LSal-I	2	204	102	102
DNA/hAT-Tip100#hAT-N27_RPr	2	138	69	69
LINE/L2#Daphne-37_HRo	2	111	55.5	55.5
DNA/Maverick#Polinton1N_TCa	3	192	64	72
DNA/hAT-Pegasus#Homo6	10	606	60.6	63.5
DNA/TcMar-Tc1#PrD37D	14	1162	83	78.5
LTR/Gypsy#ltr-1_family-14	8	1782	222.75	149.5
LTR/Gypsy#Gypsy-4_CQ-I	5	302	60.4	56
LINE/R1-LOA#LOA_Ele4	1	72	72	72
DNA/Kolobok-T2#Kolobok-2_AP	32	1657	51.78	51.5
LINE/L2#Daphne-45_LMi	3	133	44.33	41
DNA/hAT#DNA8-13_CQ	2	94	47	47
LTR/Unknown#ltr-1_family-39	9	863	95.89	108
PLE/Penelope-Athena#AthJ-W	139	172725	1242.63	94
LTR/Pao#BEL-64_CQ-I	1	35	35	35
LTR/Gypsy#Gypsy-55_LMi-I	2	100	50	50
LINE/I-Jockey#Jockey-2_DGri	16	983	61.44	60
LINE/CR1#CR1-22_HRo	2	84	42	42
LTR/Gypsy#Gypsy-88_CQ-I	2	235	117.5	117.5
LTR/Pao#BEL-13_CGi-I	1	100	100	100
LINE/I-Jockey#DOC3_DM	1	58	58	58
LTR/Copia#Copia-12_DPu-LTR	2	98	49	49
LINE/CR1#CR1-14_CTe	1	38	38	38
DNA/RC#Helitron-N2d_CGi	1	54	54	54
LINE/I#I-3_AC	3	217	72.33	67
DNA/TcMar-Tc1#Mariner-69_HSal	2	124	62	62
LTR/Gypsy#Gypsy-9_DEu-I	2	146	73	73
LTR/Gypsy#Gypsy-6_DSim-I	1	52	52	52
LINE/L1-Tx1#Tx1-12_CGi	2	105	52.5	52.5
LTR/Pao#BEL-18_DEl-I	1	45	45	45
LINE/R1#TRAS-3_TUr	1	45	45	45
DNA/Sola#Sola2h_Av	55	23859	433.8	303
LINE/RTE-X#rnd-1_family-282	27	9592	355.26	343
DNA/hAT-Ac#hAT-1_DSi	1	41	41	41
LTR/Gypsy#Gypsy-12_LSal-LTR	1	58	58	58
DNA/PIF-ISL2EU#ISL2EU-N1_RPr	1	79	79	79
DNA/RC#Helitron-N11B_LMi	1	42	42	42
DNA/PIF-Spy#ISL2EU-N11_CGi	1	65	65	65
DNA/CMC-EnSpm#DNA-54_LSal	1	66	66	66
DNA/MULE-MuDR#MuDR11_Av	31	7048	227.35	71
LTR/Gypsy#Gypsy22-I_Dpse	3	189	63	63
LINE/L2#L2-19_CTe	4	237	59.25	11.5
DNA/TcMar-Mariner#Mariner-4_SIn	2	94	47	47
LTR/Gypsy#Gypsy20-I_Dpse	2	192	96	96
LTR/Gypsy#Gypsy-22_DAn-I	2	156	78	78
LINE/I#I-7_DBp	2	64	32	32
LTR/Gypsy#Gypsy-20_DWil-I	1	36	36	36
DNA/Sola-2#Sola2-1_NVi	1	55	55	55
DNA/Merlin#Merlin1_Av	24	6388	266.17	140.5
LINE/L2#L2-6_Hmel	3	135	45	42
LTR/Gypsy#Gypsy-40_DAn-I	1	70	70	70
LINE/L2#L2-5_HRo	2	108	54	54
DNA/TcMar-Tc1#MARINER43_CB	1	80	80	80
DNA/Maverick#Polinton-5_NVi	21	1504	71.62	73
LTR/Pao#BEL-597_AA-I	2	138	69	69
LINE/CR1#CR1-6_DT	1	42	42	42
DNA#DNA2-5_LMi	1	37	37	37
LINE/I#Loner_Ele4	2	114	57	57
LINE/RTE-ORTE#ORTE-5_AAe	6	418	69.67	59
LTR/Copia#Copia11-NVi_LTR	1	47	47	47
DNA/TcMar-Mariner#rnd-6_family-4324	23	4123	179.26	140
LINE/CR1-Zenon#CR1-2_CGi	1	47	47	47
LTR/Gypsy#Gypsy-4_DEl-I	1	84	84	84
DNA/P#P-9_LSal	1	80	80	80
LTR/Pao#BEL-264_AA-I	2	210	105	105
LTR/Copia#Copia-27_SI-I	1	41	41	41
DNA/PiggyBac#piggyBac-4B_LMi	2	148	74	74
DNA/CMC-EnSpm#EnSpm-N1_CGi	1	61	61	61
LINE/L2#Daphne-58_LMi	2	84	42	42
DNA/TcMar-Tc4#Mariner-7_LHu	4	497	124.25	124
DNA/TcMar-Mariner#Avmar11_Av	28	12035	429.82	166
DNA/Sola-1#Sola1-2_BM	1	89	89	89
LINE/L2#Kiri-2_DEl	1	70	70	70
DNA/RC#Helitron-9_CGi	85	4838	56.92	56
LTR/Gypsy#Gypsy-3_DTa-LTR	3	138	46	46
DNA/hAT#DNA8-2_CB	1	151	151	151
DNA/CMC-Chapaev-3#Chapaev3-2_AA	2	106	53	53
LTR/Pao#BEL-265_AA-I	1	34	34	34
DNA/PIF-Harbinger#Harbinger-N2_LMi	1	46	46	46
LINE/RTE-BovB#RTE-6_HRo	1	787	787	787
LINE/I-Jockey#Jockey-2_DVi	4	246	61.5	62
DNA/hAT#hAT26_Av	28	16328	583.14	99
LTR/Gypsy#ltr-1_family-31	4	517	129.25	63.5
LTR/Pao#BEL-166_AA-LTR	2	146	73	73
DNA/Sola-2#Sola2-4_NVi	1	81	81	81
DNA/hAT#DNA8-105_AP	1	73	73	73
LINE/L2#Kiri-29_AAe	2	154	77	77
LTR/Gypsy#ACCORD2_I	2	78	39	39
LTR/Pao#BEL-164_AA-I	1	44	44	44
DNA/RC#Helitron-1_DT	1	45	45	45
LINE/RTE-BovB#RTE-59_LMi	1	77	77	77
LTR/Gypsy#Gypsy-140_AA-I	2	100	50	50
LINE/I#Nimb-3_CTe	1	39	39	39
DNA/PiggyBac#piggyBac-N1_CGi	1	119	119	119
SINE/tRNA-Deu#BivaMD-SINE1_TeGr	5	303	60.6	59
DNA/Academ-1#Academ-1_Dpulex	1	75	75	75
DNA/Crypton#Crypton_Av	54	16676	308.81	73
LINE/RTE#RTE3_Av	36	40737	1131.58	359
DNA/TcMar-Mariner#Mariner-34_HSal	2	112	56	56
LTR/Gypsy#Gypsy-54_DEl-LTR	2	62	31	31
PLE/Penelope#Penelope-47_LMi	4	274	68.5	66
LTR/Gypsy#Gypsy11_I	3	195	65	57
DNA/PIF-ISL2EU#DNA-58_LSal	1	77	77	77
SINE/tRNA#SINE-4_CQ	1	101	101	101
LTR/Gypsy#Gypsy-42_DEl-I	1	46	46	46
DNA/TcMar-Tc1#ITmD37E-N1_AAe	1	52	52	52
LTR/Gypsy#Gypsy-7_DEu-I	3	108	36	28
DNA#DNA8-8_CGi	2	119	59.5	59.5
LINE/R2-NeSL#Utopia-1_SM	1	48	48	48
LTR/Copia#Copia-20_DPu-I	2	92	46	46
DNA/hAT#hAT1_Av	95	25206	265.33	75
LTR/Pao#BEL8-I_AG	2	110	55	55
LTR/Gypsy#Gypsy-7_LG-LTR	1	46	46	46
LTR/Gypsy#Gypsy-18B_PBa-I	1	76	76	76
LTR/Gypsy#Gypsy-8_CFl-LTR	1	91	91	91
LINE/L1#L1-25_LSal	2	91	45.5	45.5
DNA/TcMar-Pogo#pogo7_Av	23	15457	672.04	207
DNA/MULE-MuDR#DNA-64B_LSal	3	140	46.67	47
LTR/Gypsy#Gypsy-1_RP-LTR	3	208	69.33	59
DNA/MULE-MuDR#MuDR-4_LSal	2	72	36	36
LINE/R1#TRAS-1_PXu	1	47	47	47
DNA#DNA-1_BTe	1	68	68	68
LTR/Gypsy#Gypsy-224_AA-I	1	53	53	53
DNA/TcMar-Tc1#Mariner-19_HSal	5	1043	208.6	206
DNA/Sola-2#Sola2-6_AAe	1	65	65	65
DNA/hAT-Ac#hAT-1_DRh	2	160	80	80
LTR/Gypsy#Gypsy-30_DYa-LTR	1	60	60	60
DNA/CMC-Transib#Transib-4_DAn	2	124	62	62
DNA/TcMar-Tc1#Mariner-6_DAn	1	72	72	72
DNA/TcMar-Tc1#MINOS	1	51	51	51
DNA/RC#Helitron-1_AAe	2	126	63	63
LINE/CR1#CR1_Ele9	16	1397	87.31	85.5
DNA/MULE-MuDR#CEMUDR2	1	70	70	70
DNA/PIF-ISL2EU#ISL2EU3_Av	40	7320	183	65
LTR/Pao#BEL-5_CGi-I	5	256	51.2	51
LTR/Gypsy#Gypsy-31_CT-I	2	80	40	40
PLE/Penelope#Penelope2a_Av	6	6682	1113.67	984.5
LTR/Unknown#ltr-1_family-32	25	24607	984.28	204
LTR/Gypsy#Gypsy57-LTR_AG	1	39	39	39
DNA/PiggyBac-PB#AvPB1	49	8666	176.86	60
LINE/R1-LOA#LOA-1_DBi	1	39	39	39
LTR/Gypsy#Gypsy-590_AA-I	1	100	100	100
DNA/RC#Helitron-7_CGi	3	220	73.33	86
DNA/hAT-Charlie#hAT-11_HRo	51	2961	58.06	61
DNA/Maverick#Polinton-2_RPr	8	425	53.13	54
LINE/R1#RT2	4	322	80.5	63.5
LINE/I#I-3_DAn	1	70	70	70
DNA/TcMar-Mariner#Mariner-9_ACe	1	62	62	62
DNA/TcMar-Tc1#Mariner-9_HSal	2	118	59	59
LINE/L2#Daphne-35_HRo	4	179	44.75	45.5
LTR/Pao#BEL-87_AA-I	1	55	55	55
DNA/P#P1_Av	13	7952	611.69	399
DNA/PiggyBac-Looper#Looper_Av	10	7688	768.8	674.5
DNA/hAT-hAT19#DNA8-90_AP	1	61	61	61
DNA#DNA8-9_CGi	1	62	62	62
LTR/Pao#BEL-2_ASu-I	1	57	57	57
LTR/Pao#BEL-14_AA-I	1	50	50	50
LINE/L1#L1-17_LSal	2	92	46	46
LTR/Gypsy#Gypsy-11_DWil-I	1	46	46	46
LINE/L2#L2-3_HRo	2	134	67	67
LTR/Pao#BEL-23_AA-I	1	65	65	65
LINE/L2#Kiri-15_AAe	5	377	75.4	69
LINE/L2#CR1-6_Hmel	1	71	71	71
PLE/Penelope#Penelope-63_LMi	1	102	102	102
LINE/L1#L1_Ele13	2	98	49	49
DNA/Zator#Zator-1_DPu	1	46	46	46
LINE/L2#Daphne-77_LMi	1	82	82	82
LTR/Gypsy#Gypsy-10_DBp-I	1	52	52	52
DNA/P#P10_Av	20	16254	812.7	259.5
DNA/TcMar-Tc2#DNA2-22_CGi	1	49	49	49
LTR/Unknown#ltr-1_family-28	1	944	944	944
DNA/hAT-hobo#rnd-5_family-982	350	159729	456.37	199
PLE/Penelope#Penelope-44_LMi	5	198	39.6	45
LTR/Gypsy#Gypsy-14_DEu-I	1	1289	1289	1289
LTR/Gypsy#Gypsy-41_DEl-I	3	159	53	58
LTR/Pao#BEL-2_LG-I	1	48	48	48
DNA/Kolobok-Hydra#Kolobok-3_CGi	1	118	118	118
DNA/CMC-Chapaev#DNA-5_AAe	2	104	52	52
LINE/R2-Hero#HERO-3_HR	9	533	59.22	65
DNA/PIF-ISL2EU#IS4EU-1_AA	3	253	84.33	98
LTR/Gypsy#Gypsy-55_LMi-LTR	2	76	38	38
LINE/CR1#CR1-79_AAe	1	61	61	61
LINE/I-Jockey#Jockey-2_DPer	1	19	19	19
LINE/I#I_Ele4E_AAe	1	49	49	49
LTR/Pao#BEL-1_DPer-I	2	80	40	40
DNA/PIF-Spy#ISL2EU-2_CGi	2	2158	1079	1079
LTR/Gypsy#Gypsy-2_LMi-I	1	64	64	64
LTR/Copia#Copia-6_AG-I	1	50	50	50
LTR/Pao#BEL-651_AA-I	1	51	51	51
LINE/L2#L2B-2_AAe	2	122	61	61
LINE/L2#L2B-5_CQ	1	88	88	88
LTR/Copia#Copia-1_DBi-I	3	231	77	77
LTR/Gypsy#Gypsy-7B_LVa-LTR	1	176	176	176
LTR/Gypsy#Gypsy-100_CQ-I	1	83	83	83
DNA/hAT#hAT3_Av	7	10128	1446.86	1491
LINE/L1-Tx1#Tx1-6_LMi	1	52	52	52
DNA/Sola#Sola2b_Av	44	31976	726.73	307.5
LTR/Gypsy#Gypsy-171_AA-I	2	115	57.5	57.5
DNA#DNA9-4_CGi	4	200	50	51.5
LINE/L2#L2B-6_AAe	1	101	101	101
LINE/CR1#CR1-67_AAe	3	177	59	59
LTR/Unknown#ltr-1_family-20	23	6374	277.13	329
DNA/RC#rnd-1_family-128	142	52709	371.19	375
DNA/PiggyBac-PB#AvPB2	6	2889	481.5	94
LTR/Gypsy#Gypsy-1_DAn-I	3	264	88	88
LTR/Gypsy#Gypsy-5_DPu-I	2	102	51	51
DNA/TcMar-Mariner#Mariner-2_HSal	2	66	33	33
LTR/Pao#BEL-1_DKi-I	1	52	52	52
LINE/I#Nimb-1_LG	1	37	37	37
DNA/TcMar-Tc1#Tc14_Av	13	9263	712.54	421
LINE/CR1#CR1-2_Hmel	1	48	48	48
LTR/Gypsy#Gypsy-14_PBa-I	2	134	67	67
LTR/Gypsy#Gypsy-128_AA-I	1	51	51	51
DNA/hAT-Ac#Hoana5	2	161	80.5	80.5
LINE/R2-R9#R9a_Av	12	24694	2057.83	1037
DNA/TcMar-Pogo#pogo11_Av	29	10910	376.21	137
LTR/Gypsy#Gypsy-3_AEc-I	2	108	54	54
DNA/P#Galileo_DW	1	30	30	30
PLE/Penelope#Nematis_Cr	5	583	116.6	116
LTR/Gypsy#Gypsy3-I_Dmoj	3	105	35	35
LTR/Gypsy#Gypsy-23_DEl-I	2	2641	1320.5	1320.5
DNA/hAT-Tip100#hAT-28_LMi	1	30	30	30
LTR/Pao#BEL-19_DTa-I	1	48	48	48
LTR/Pao#BEL-215_AA-LTR	1	85	85	85
LTR/TelKA#TelKA3b_Av	48	22725	473.44	153.5
LTR/Gypsy#Gypsy-26-I_NVi	14	891	63.64	61
LINE/L1#L1-20_LSal	1	35	35	35
DNA/Ginger#Ginger2a_Av	21	8416	400.76	81
DNA/TcMar-Mariner#Mariner_CA	1	38	38	38
DNA/CMC-Mirage#MIRAGE1	1	64	64	64
LINE/RTE-BovB#RTE-28_LMi	1	63	63	63
LINE/L2#Daphne-9_HRo	1	35	35	35
LTR/Gypsy#Gypsy-35_DPu-I	1	71	71	71
LTR/Gypsy#Gypsy-289_AA-I	1	55	55	55
LTR/Pao#BEL-155_AA-LTR	4	143	35.75	35.5
LTR/Pao#BEL-63_AA-I	1	49	49	49
DNA/RC#Helitron1_CE	5	3741	748.2	122
LINE/L1#L1-28_LSal	1	84	84	84
LTR/Copia#Copia-8_DWil-I	1	67	67	67
LTR/Gypsy#Gypsy68-I_AG	73	5319	72.86	70
LINE/I-Jockey#Jockey-1_LVa	1	113	113	113
LINE/I-Jockey#Jockey-4_DEu	2	82	41	41
LTR/Gypsy#Gypsy63-I_AG	1	80	80	80
DNA#DNA2-10_CGi	24	1738	72.42	75
LTR/Gypsy#rnd-5_family-2269	24	12355	514.79	169
LTR/Copia#Copia-15_SI-I	3	123	41	41
DNA/hAT-Ac#Hoyak2	3	167	55.67	55
DNA/TcMar-Tc1#Mariner-N10_RPr	1	31	31	31
LTR/Pao#BEL-639_AA-I	1	44	44	44
LINE/I-Jockey#Vingi-7_LMi	1	44	44	44
DNA/PiggyBac-Pokey#Pokey2_Av	24	30697	1279.04	1279.5
DNA/RC#HelitronY1A_CE	4	337	84.25	96
DNA/CMC-EnSpm#EnSpm5_Av	31	18611	600.35	232
LTR/Ngaro#rnd-6_family-5248	33	97178	2944.79	585
LINE/L2#L2-22_HRo	1	71	71	71
LTR/Copia#Copia-2_LH-I	1	41	41	41
DNA/TcMar-Tc1#Mariner-6_HMM	1	41	41	41
LINE/L1#L1_Ele17	2	98	49	49
LINE/RTE-X#RTEX-16_CGi	1	66	66	66
LTR/Pao#BEL-30_CQ-LTR	6	315	52.5	54
DNA/MULE-MuDR#MuDR-3_CGi	1	45	45	45
LTR/Gypsy#Gypsy-7_DFi-I	4	391	97.75	87
LTR/Gypsy#Gypsy-8_HMM-LTR	7	338	48.29	48
LTR/Gypsy#Gypsy-30_DWil-I	2	110	55	55
LTR/Copia#Copia_I	3	220	73.33	73
LTR/Pao#BEL-3_DPu-I	3	236	78.67	79
DNA/CMC-Transib#Transib-N3_AAe	1	76	76	76
DNA/TcMar-Mariner#Avmar1a_Av	55	31144	566.25	375
LINE/CR1#CR1-11_CTe	2	90	45	45
LTR/Pao#BEL-49_AA-I	1	42	42	42
LTR/Copia#Copia-23_DPu-I	1	53	53	53
LINE/L1#L1-7_LSal	3	154	51.33	49
PLE/Penelope#Penelope-78_LMi	2	158	79	79
DNA/PiggyBac#piggyBac-4_LMi	2	286	143	143
DNA/PIF-ISL2EU#ISL2EU-18_CGi	12	842	70.17	67
LTR/Gypsy#Gypsy1-I_DM	3	173	57.67	61
PLE/Penelope#Penelope-1_SIn	1	53	53	53
LTR/Gypsy#Gypsy-21_LG-I	3	189	63	35
DNA/TcMar-Mariner#Mariner-10_LHu	2	106	53	53
DNA/PIF-ISL2EU#ISL2EU1_Av	47	32692	695.57	322
PLE/Penelope#Penelope5_Av	31	9299	299.97	67
LTR/Pao#BEL-66_CQ-I	2	170	85	85
DNA/RC#Helitron-4_HMM	1	68	68	68
PLE/Penelope#Penelope-5_HRo	81	5392	66.57	67
LTR/Gypsy#BLOOD_LTR	5	227	45.4	45
SINE/tRNA-Deu-RTE#SINE2-1_LMi	4	323	80.75	69
DNA/RC#Helitron-N3_CGi	2	126	63	63
LTR/Copia#Copia-30_CQ-I	2	106	53	53
LTR/Gypsy#Gypsy-12_TCa-I	2	92	46	46
LTR/Pao#BEL-268_AA-I	1	60	60	60
LINE/RTE-BovB#RTE-1_DBi	1	80	80	80
DNA/PIF-Harbinger#Harbinger-5_CGi	14	973	69.5	55
LTR/Gypsy#Gypsy-7_IS-I	2	104	52	52
LTR/Pao#BEL-5_SI-I	1	58	58	58
LINE/L2#Kiri-17_HMM	17	977	57.47	58
DNA/P#P3_Av	21	8366	398.38	73
LTR/Copia#Copia-22_CQ-LTR	2	170	85	85
LINE/L2#Kiri-1_DPer	2	104	52	52
PLE/Penelope#Penelope-69_LMi	1	38	38	38
LTR/Gypsy#Gypsy12-I_Dpse	3	167	55.67	50
LTR/Gypsy#Gypsy-2_DSim-I	2	88	44	44
LINE/L1-Tx1#L1-1_CQ	1	57	57	57
PLE/Penelope-Athena#AthK-V	194	75935	391.42	80.5
LTR/Gypsy#Gypsy48-I_AG	1	54	54	54
LTR/Copia#Copia-1_DSim-I	1	56	56	56
LTR/Gypsy#Gypsy-8_DSe-I	4	239	59.75	63
LINE/CR1#LINE2A_CB	1	45	45	45
DNA/TcMar#NAVIMARN1	2	140	70	70
DNA/CMC-Chapaev#Chapaev-1_AA	15	1142	76.13	62
LTR/Gypsy#Gypsy-14_DBi-I	1	56	56	56
LTR/Unknown#ltr-1_family-27	1	182	182	182
DNA/TcMar-Tc1#Tc2_Av	32	9549	298.41	122.5
DNA#CELE14B	1	50	50	50
DNA/hAT-Charlie#hAT-N24_LSal	1	76	76	76
DNA/TcMar-Tc1#Mariner-77_HSal	1	713	713	713
LINE/L2#L2-33_HRo	3	412	137.33	164
DNA/Kolobok-T2#Kolobok-N1_AEc	110	6611	60.1	55.5
DNA/P#Galileo_DB	2	86	43	43
LINE/RTE-X#RTEX-20_CGi	1	41	41	41
DNA/TcMar-Tc1#rnd-6_family-7598	6	1736	289.33	234.5
LINE/CR1#CR1_Ele30	2	130	65	65
LTR/Gypsy#Gypsy-11_DBp-I	1	87	87	87
LTR/Gypsy#Gypsy-23_LG-I	1	114	114	114
DNA/TcMar-Tc4#Mariner3-1_LMi	1	263	263	263
LTR/Pao#BEL-255_AA-LTR	2	82	41	41
LINE/L2#Crack-8_AAe	2	114	57	57
LTR/Gypsy#Gypsy5-I_AG	1	51	51	51
LINE/Dong-R4#Dong-1_HMM	1	65	65	65
LTR/Gypsy#Gypsy-97_CQ-I	1	53	53	53
LINE/R1#MinoAg1	13	954	73.38	66
LTR/Pao#BEL-227_AA-I	7	554	79.14	50
LTR/Gypsy#Gypsy-38_NVi-LTR	12	846	70.5	71
LINE/RTE#RTE4_Av	14	11248	803.43	475
LTR/Pao#BEL-2_DFi-I	1	58	58	58
LTR/Gypsy#Gypsy-5_MMa-I	1	51	51	51
DNA/PiggyBac#rnd-5_family-6513	48	35748	744.75	395.5
LINE/L2#Daphne-13_HRo	3	120	40	40
LINE/I#I_DM	1	51	51	51
LTR/Copia#Copia-29_CQ-I	1	71	71	71
LTR/Gypsy#Stalker2_I	2	76	38	38
LTR/Gypsy#Gypsy-214_AA-I	1	51	51	51
DNA/MULE-MuDR#MuDR-1_CGi	1	69	69	69
LINE/L1#L1-46_LSal	2	100	50	50
LTR/Gypsy#Gypsy-8_CGi-I	1	279	279	279
LTR/Gypsy#Gypsy-258_AA-I	1	73	73	73
LTR/Gypsy#Gypsy-17_DPu-I	1	46	46	46
DNA/hAT#hAT22_Av	29	32491	1120.38	305
LINE/L2#Daphne-24_HRo	1	104	104	104
LINE/L2#L2-14_CTe	2	108	54	54
DNA/RC#Heli3a_Av	148	57817	390.66	168
DNA/hAT-Ac#DNA8-3_CGi	3	211	70.33	60
DNA/TcMar-Tc1#Mariner-84_HSal	2	75	37.5	37.5
LTR/Pao#BEL-10_LH-I	2	136	68	68
LTR/Gypsy#Gypsy-42_AA-I	1	41	41	41
LINE/L2#Crack-28_AAe	2	194	97	97
LINE/Soliton#Soliton7_Av	20	20172	1008.6	103
LINE/L1#L1-16_LSal	2	66	33	33
LTR/Gypsy#Gypsy-32_CGi-I	4	276	69	85.5
DNA/TcMar-Tc1#Mariner-N6_SIn	7	510	72.86	77
LINE/I#I-1_PBa	4	212	53	53
LTR/Gypsy#Gypsy-13_CFl-I	20	1127	56.35	56
DNA/CMC-Chapaev-3#EnSpm-2_LSal	1	83	83	83
LTR/Gypsy#Gypsy64-I_AG	2	1206	603	603
DNA/TcMar-Tc1#DNA-7_LMi	5	350	70	79
DNA/hAT#DNA5-10_CGi	1	64	64	64
LTR/Pao#BEL-16_DEl-I	1	41	41	41
DNA/PiggyBac#piggyBac9_Av	12	3432	286	253
LTR/Gypsy#Gypsy-41_CQ-I	1	85	85	85
LINE/L2#Daphne-29_HRo	14	940	67.14	67.5
DNA/PiggyBac#AvPB1	2	1572	786	786
DNA/Sola-3#DNA4-26_CGi	1	41	41	41
DNA#DNA4-2_LVa	1	91	91	91
DNA/Zator#Zator2_Av	17	17852	1050.12	879
DNA/CMC-EnSpm#EnSpm-3_SIn	1	33	33	33
DNA/MULE-MuDR#MuDR7_Av	11	13007	1182.45	415
DNA/MULE-MuDR#MuDR2_Av	24	17698	737.42	335
LTR/TelKA#TelKA3a_Av	40	23396	584.9	247
LTR/Pao#BEL-37_AA-I	1	40	40	40
DNA/CMC-EnSpm#EnSpm-N1_NVi	1	62	62	62
LTR/Gypsy#CER2-I_CE	2	86	43	43
DNA/PIF-Harbinger#rnd-5_family-455	232	51316	221.19	50.5
LTR/Pao#BEL-11_DTa-I	1	43	43	43
LTR/Gypsy#Gypsy-286_AA-I	2	180	90	90
DNA/TcMar-Tc1#Mariner-10_LSal	1	49	49	49
DNA/PiggyBac#AVPB1	2	813	406.5	406.5
PLE/Penelope#rnd-5_family-39	75	74934	999.12	545
LINE/CRE#CRE-1_HRo	7	717	102.43	45
DNA/hAT-Ac#hAT-2_CGi	3	184	61.33	67
PLE/Penelope#Penelope-6_LMi	1	68	68	68
DNA/CMC-Transib#Transib-1_DBi	1	47	47	47
LTR/Juno-Vesta#Juno4a_Av	8	12572	1571.5	212
LTR/Gypsy#Gypsy-25_DWil-I	2	112	56	56
DNA#DNA-5_PPo	1	32	32	32
DNA/hAT-Blackjack#hAT-34_LMi	2	102	51	51
PLE/Penelope#rnd-6_family-5747	21	7607	362.24	160
LTR/Gypsy#Gypsy-8_TCa-I	1	44	44	44
DNA/Sola-2#Sola2-3N1_LSal	1	43	43	43
LTR/Gypsy#Gypsy-13_CQ-I	2	108	54	54
LTR/Pao#BEL-156_AA-I	2	76	38	38
LTR/Gypsy#GYPSY5-I_CB	3	231	77	85
LTR/Gypsy#Gypsy-22_DPu-I	1	158	158	158
LTR/Pao#BEL-248_AA-I	2	141	70.5	70.5
LINE/I#Nimb-2_AAe	2	92	46	46
LTR/Gypsy#Gypsy-617_AA-I	3	161	53.67	43
LTR/Gypsy#Gypsy-67_LMi-I	2	190	95	95
LTR/Gypsy#ltr-1_family-37	6	15459	2576.5	770.5
LTR/Pao#BEL-1_LMi-I	2	92	46	46
LTR/Pao#BEL-4_DPer-I	4	388	97	92
LINE/I#I_Ele35	2	84	42	42
DNA/TcMar-Mariner#Avmar8_Av	33	8607	260.82	153
DNA/TcMar-Mariner#Mariner-N31_RPr	2	98	49	49
LINE/L2#L2-39_HRo	2	94	47	47
DNA/CMC-EnSpm#DNA3-N1_SIn	1	63	63	63
DNA/hAT-Tip100#hAT-12_HRo	1	90	90	90
DNA/RC#Helitron-like-13_Hmel	12	1065	88.75	98
DNA/Kolobok-Hydra#Kolobok-1_LMi	4	224	56	60.5
LINE/R1#Waldo-4_AAe	1	72	72	72
DNA/MULE-NOF#Rehavkus-2_HR	1	71	71	71
LINE/L2#Daphne-15_CTe	2	204	102	102
LTR/Gypsy#Gypsy-64_LMi-I	3	220	73.33	67
LTR/Gypsy#Gypsy-280_AA-I	1	76	76	76
DNA/RC#Helitron-like-4a_Hmel	1	47	47	47
LTR/Gypsy#GYPSY4-I_CB	1	47	47	47
DNA/CMC-Chapaev-3#Chapaev3-3_AA	1	51	51	51
DNA/Kolobok-T2#REP-4_PBa	35	2025	57.86	54
LTR/Gypsy#Gypsy-254_AA-I	3	168	56	54
LINE/L1-Tx1#L1-2_CQ	2	97	48.5	48.5
LTR/Unknown#ltr-1_family-12	30	20074	669.13	285.5
DNA/TcMar-Mariner#Mariner-4_BM	1	79	79	79
LTR/Pao#BEL-4_DAn-I	1	48	48	48
DNA/hAT-Charlie#hAT-1_DAn	2	112	56	56
DNA/CMC-Transib#Transib1N1_AA	2	78	39	39
LINE/R1#R1D_NGi	1	66	66	66
DNA/TcMar-Mariner#Mariner-1_Dro	1	72	72	72
LTR/Gypsy#Gypsy-10_DVir-LTR	33	1634	49.52	46
LINE/CR1#CR1-1_CTe	1	140	140	140
DNA/IS3EU#IS3EU-2N1_CGi	2	481	240.5	240.5
DNA/Sola-1#Sola1-2_AC	13	766	58.92	61
DNA/hAT-hobo#rnd-5_family-808	49	21489	438.55	133
LTR/Gypsy#Gypsy4-I_Dmoj	4	196	49	49
PLE/Penelope-Athena#AthL3	159	60882	382.91	135
DNA/TcMar-Tc1#Mariner-79B_HSal	9	844	93.78	97
LTR/Gypsy#Gypsy-33-I_NVi	1	46	46	46
DNA/RC#Helitron-2_LG	3	183	61	61
LTR/Gypsy#Gypsy-20_DBp-I	1	51	51	51
LTR/Gypsy#Gypsy-46_CGi-I	1	39	39	39
DNA#DNA-like-14_Hmel	3	131	43.67	46
LINE/I#I-7B_AAe	20	924	46.2	51
LTR/Pao#BEL14-I_AG	1	76	76	76
DNA/MULE-MuDR#MuDRx-1_LVa	1	90	90	90
LTR/Gypsy#Gypsy-615_AA-I	2	167	83.5	83.5
LINE/L2#L2-21_CTe	2	333	166.5	166.5
LINE/R1#R1_DYa	4	406	101.5	65.5
LTR/Pao#BEL-13_LH-I	5	226	45.2	45
DNA/TcMar-Tc4#Mariner3-4N1_LMi	12	599	49.92	62
LINE/CR1#CR1-50_AAe	1	31	31	31
LTR/Gypsy#Gypsy-113_AA-I	1	50	50	50
LTR/Copia#Copia-1_DAn-LTR	1	43	43	43
DNA/hAT#HAT16_CB	7	376	53.71	57
DNA/hAT-hATm#hAT-33_LSal	1	39	39	39
LINE/R1-LOA#LOA_Ele6B_AAe	2	143	71.5	71.5
LINE/L2#Crack-7_CQ	2	84	42	42
DNA/TcMar-Pogo#pogo4_Av	51	34447	675.43	236
LINE/L1#L1_Ele28	4	276	69	69
PLE/Penelope#Penelope-77_LMi	2	182	91	91
PLE/Penelope#Penelope-99_LMi	2	114	57	57
LTR/Gypsy#rnd-6_family-10885	13	2895	222.69	111
DNA/PiggyBac#rnd-5_family-2222	128	59606	465.67	221.5
LTR/Gypsy#ltr-1_family-16	6	547	91.17	83
DNA/hAT-Ac#hAT-15_LSal	2	96	48	48
LTR/Gypsy#Gypsy-5_DWil-I	2	162	81	81
LINE/I#I_Ele4B_AAe	1	52	52	52
DNA/hAT-Ac#Mariner-25_RPr	2	206	103	103
LINE/RTE-BovB#rnd-6_family-4823	20	16659	832.95	227.5
PLE/Penelope#Penelope3a_Av	12	5121	426.75	124.5
LTR/Copia#Copia-35_CQ-I	1	41	41	41
LTR/Gypsy#Gypsy-43_DWil-I	21	3337	158.9	154
LINE/CR1#CR1-59_AAe	2	76	38	38
LINE/L1-Tx1#Tx1-14_CGi	1	44	44	44
LTR/Gypsy#Gypsy-2_LH-I	1	47	47	47
DNA/MULE-NOF#NOF_FB	1	68	68	68
LTR/Pao#BEL2_MH-LTR	1	82	82	82
LTR/Gypsy#Gypsy-21_DBp-I	1	56	56	56
DNA/TcMar-Tc1#Mariner-2_AMel	1	85	85	85
LINE/R1-LOA#Loa-1_LSal	3	131	43.67	41
LTR/Gypsy#Gypsy-83_CQ-I	2	104	52	52
LTR/Gypsy#Gypsy-2_DAn-I	5	237	47.4	52
LTR/Gypsy#Gypsy-241_AA-I	1	45	45	45
LINE/L2#Crack-1_AAe	2	92	46	46
LINE/I-Jockey#Hebe_Av	152	245042	1612.12	965
PLE/Penelope-Athena#AthV-L1	74	75619	1021.88	131.5
DNA/TcMar-m44#Mariner-40_LMi	5	237	47.4	48
LINE/I#I_Ele4C_AAe	3	271	90.33	117
LTR/Pao#BEL-19_CQ-LTR	6	310	51.67	44.5
PLE/Penelope#Penelope-4_SIn	8	278	34.75	35
LINE/CR1#CR1-76_AAe	1	77	77	77
DNA/hAT-Charlie#hAT-4_RPr	2	164	82	82
DNA/RC#Helitron-9_DRh	4	192	48	48
DNA/hAT-Ac#Homo7	2	148	74	74
DNA/RC#rnd-5_family-1739	398	254239	638.79	72.5
DNA/TcMar-Mariner#Avmar6_Av	18	10934	607.44	172.5
LINE/Soliton#Soliton5_Av	12	9646	803.83	184
DNA/hAT#hAT14_Av	47	24807	527.81	152
DNA/Academ-1#Academ-1_DPu	2	126	63	63
DNA/Crypton-V#CryptonV-2_CFl	4	206	51.5	51.5
LINE/L1-Tx1#Tx1-1_CGi	12	1065	88.75	82
DNA/TcMar-Tc1#Mariner-2_LSal	2	58	29	29
LTR/Gypsy#Gypsy-5_DSim-I	2	84	42	42
LINE/L1#L1-47_LSal	2	74	37	37
LTR/Ngaro#DIRS-4_CGi	2	94	47	47
LTR/Gypsy#Gypsy-77_AA-I	2	135	67.5	67.5
DNA/TcMar-Tc2#MARINER61_CB	5	160	32	34
LTR/Gypsy#Gypsy67-I_AG	2	76	38	38
LTR/Gypsy#Gypsy-13_RP-I	2	142	71	71
LINE/L2#Daphne-12_LMi	1	51	51	51
LTR/Gypsy#Gypsy-17_PBa-I	1	53	53	53
LTR/Gypsy#Gypsy-16-I_NVi	1	13	13	13
LINE/L2#L2B-4_AAe	5	241	48.2	47
DNA/RC#Helitron-1_DEu	1	78	78	78
LINE/RTE-BovB#RTE-25_LMi	1	92	92	92
DNA/Maverick#Polinton-1_DY	11	747	67.91	74
DNA/PiggyBac#piggyBac-1_LMi	1	38	38	38
LTR/Unknown#ltr-1_family-18	7	1063	151.86	139
DNA/hAT-hATm#hAT-4D_AP	1	102	102	102
PLE/Penelope-Athena#AthP	30	20202	673.4	155
DNA/TcMar-Tc1#Mariner-N12_RPr	4	355	88.75	92
LTR/Gypsy#Gypsy-12_LMi-I	2	84	42	42
LINE/CR1#LINE2E_CE	2	100	50	50
LTR/Juno-Vesta#Vesta6c_Av	29	22313	769.41	144
DNA/PIF-Spy#rnd-5_family-6640	31	19516	629.55	139
DNA#DNA4-24_CGi	10	935	93.5	76
LTR/Gypsy#Gypsy-77_CQ-I	2	84	42	42
LTR/Gypsy#Gypsy-1_DVir-I	1	72	72	72
LTR/Copia#Copia-82_AA-I	1	51	51	51
DNA/TcMar-Tc1#Mariner-N35_RPr	2	84	42	42
LINE/I#I-5B_AAe	1	39	39	39
DNA/Sola#Sola2e_Av	13	17092	1314.77	536
DNA#DNA-2N1_PBa	1	51	51	51
DNA/hAT-Ac#HOPPER_BD	4	207	51.75	44.5
LTR/Gypsy#Gypsy-57_CQ-I	1	71	71	71
DNA/TcMar-Tc1#Tc10_Av	41	16299	397.54	215
LINE/I#I_Ele33	1	33	33	33
LTR/Gypsy#Gypsy-169_AA-I	2	72	36	36
LTR/Gypsy#Gypsy-588_AA-LTR	1	124	124	124
LINE/RTE-BovB#RTE-50_LMi	2	325	162.5	162.5
LINE/CR1#CR1-91_AAe	1	56	56	56
LINE/RTE-ORTE#ORTE-4_AAe	3	117	39	38
LTR/Gypsy#QUASIMODO_I	3	250	83.33	85
DNA#DNA-5_LMi	2	137	68.5	68.5
PLE/Penelope-Athena#AthQ	127	150728	1186.83	264
LINE/L1#L1-63_LSal	1	77	77	77
LINE/R2-NeSL#Utopia-1_PT	3	321	107	107
LINE/L2#Kiri-8_AAe	1	33	33	33
LTR/Gypsy#Gypsy-41_AA-I	1	53	53	53
LINE/L1-Tx1#Tx1-12_LMi	1	55	55	55
DNA/RC#Helitron-N46_CGi	2	120	60	60
PLE/Penelope#Penelope-57_LMi	2	116	58	58
LTR/Gypsy#ltr-1_family-23	16	27392	1712	654.5
LTR/Pao#BEL-10_DEl-I	2	104	52	52
PLE/Penelope-Athena#AthW-J	216	334220	1547.31	431
LTR/Pao#ROO_I	18	1599	88.83	98
DNA/Maverick#Polinton-1_CB	1	40	40	40
DNA/P#P-27_LSal	3	159	53	53
DNA/Sola-2#Sola2-1_AAe	1	144	144	144
DNA/RC#Helitron-N22_LMi	1	51	51	51
LINE/Proto2#Proto2-12_CTe	1	61	61	61
LTR/Gypsy#Gypsy-22_DWil-I	27	1587	58.78	55
DNA/PiggyBac#piggyBac8_Av	9	6772	752.44	309
DNA/TcMar-Tc1#MarinerN6_AG	2	94	47	47
DNA/Maverick#Polinton-3_TC	18	1443	80.17	75.5
LTR/Gypsy#Gypsy-273_AA-I	3	117	39	39
LTR/Gypsy#Gypsy-19_DWil-I	2	76	38	38
SINE/tRNA-Meta#BivaMeta-SINE1_HyCu	4	280	70	70
LTR/Pao#BEL-2_DWil-I	1	57	57	57
LTR/Gypsy#CER1	2	124	62	62
DNA/hAT#hAT30_Av	42	12128	288.76	148
LINE/CR1#CR1_Ele35	2	74	37	37
DNA/TcMar-Fot1#nMar-9_Hmel	1	35	35	35
LTR/Gypsy#Gypsy-139_AA-I	3	141	47	53
DNA/Maverick#Polinton-1_DBi	1	63	63	63
LTR/Gypsy#Gypsy-3_DWil-I	4	211	52.75	51.5
LINE/I#I-1_AA	1	53	53	53
DNA/hAT#hAT31_Av	9	7680	853.33	693
DNA#DNA4-1_AP	3	201	67	54
LTR/Gypsy#Gypsy-593_AA-I	1	69	69	69
LINE/CR1#CR1-126_AAe	1	44	44	44
DNA/hAT-Ac#rnd-6_family-8293	47	9489	201.89	146
LTR/Gypsy#Gypsy-46_DEl-LTR	4	252	63	62.5
DNA/hAT-Charlie#HATN1_AG	1	49	49	49
LINE/L2#Daphne-7_HMM	35	2012	57.49	50
LINE/L2#Crack-3_AAe	1	43	43	43
DNA/hAT#hAT29_Av	13	15066	1158.92	831
LTR/Gypsy#Gypsy-23_LMi-I	3	230	76.67	87
LTR/Gypsy#Gypsy-239_AA-I	1	87	87	87
LINE/I-Jockey#Jockey-6_DEu	2	68	34	34
DNA/Kolobok-T2#Kolobok-3_AP	1	115	115	115
DNA/Ginger#Ginger2-1_LS	1	162	162	162
DNA/CMC-EnSpm#CACTA5_Av	6	5454	909	241.5
LTR/Gypsy#Gypsy-6_MMa-LTR	1	39	39	39
LTR/Gypsy#Gypsy-35_CGi-I	83	11638	140.22	94
LINE/RTE-X#RTEX-7_RPr	1	52	52	52
DNA/CMC-EnSpm#CACTA-2_AA	2	133	66.5	66.5
LINE/I-Jockey#HeT-A2_DVi	2	76	38	38
DNA/Maverick#Polinton-1_ACe	29	1666	57.45	53
DNA/Kolobok-Hydra#Kolobok-7_CGi	18	1507	83.72	79
DNA/Zator#Zator-2_CGi	1	74	74	74
DNA/CMC-Transib#Transib-6_DBi	3	140	46.67	33
LTR/Unknown#ltr-1_family-15	1	122	122	122
DNA/Maverick#Polinton-4_PBa	27	2013	74.56	74
LINE/R1-LOA#LOA_Ele3C_AAe	2	109	54.5	54.5
LTR/Gypsy#Gypsy-13_DRh-I	1	51	51	51
LTR/Gypsy#Gypsy-12_CFl-I	1	83	83	83
LTR/Copia#Copia-109_AA-I	1	87	87	87
LTR/Gypsy#Gypsy-62_CQ-LTR	2	108	54	54
DNA/hAT-hAT19#hAT-1_RPr	3	108	36	36
LINE/L2#Daphne-78_LMi	1	46	46	46
LTR/Gypsy#Gypsy14-I_Dpse	1	69	69	69
LINE/CR1#CR1_Ele37	1	50	50	50
DNA/PiggyBac#piggyBac-2_Hmel	1	60	60	60
LTR/Gypsy#Gypsy-101_AA-I	2	93	46.5	46.5
LINE/I-Jockey#Jockey-8_DEu	2	140	70	70
LTR/Copia#Copia-10_SI-I	1	55	55	55
LINE/I#I-4_AC	3	241	80.33	69
LTR/Pao#BEL-22_AG-I	2	72	36	36
LINE/RTE-X#RTEX-13_CGi	1	74	74	74
LTR/Gypsy#Gypsy-22_DYa-I	2	254	127	127
LTR/Pao#BEL-8_DPu-I	1	51	51	51
LINE/R1#SARTTc7	1	95	95	95
DNA/RC#Helitron-3_DRh	1	61	61	61
DNA#DNA6-9_CGi	14	1017	72.64	73
DNA/P#P-1_LHu	27	1593	59	56
LTR/Gypsy#Gypsy-53_LMi-I	1	55	55	55
DNA/Sola-2#Sola2-3_DPu	3	188	62.67	72
LTR/Gypsy#Gypsy-63_LMi-I	4	212	53	53
LTR/Pao#BEL-20_DAn-I	1	47	47	47
LTR/Gypsy#Gypsy-40_LMi-I	2	90	45	45
LINE/RTE-BovB#RTE-7_HRo	1	77	77	77
LTR/Gypsy#NOMAD_I	1	77	77	77
DNA/CMC-Transib#Transib-1_SIn	2	101	50.5	50.5
LTR/Gypsy#Gypsy-63_LMi-LTR	2	92	46	46
DNA/hAT#hAT24_Av	50	34399	687.98	238
LINE/L2#Daphne-43_LMi	2	118	59	59
DNA/TcMar-Tc1#Tc18_Av	9	5484	609.33	375
DNA/hAT-Ac#hAT-2_DK	1	51	51	51
LTR/Gypsy#Gypsy-82_CQ-I	6	352	58.67	62.5
LINE/I#I-50_AAe	2	128	64	64
LTR/Gypsy#Gypsy-4_DSim-I	1	37	37	37
LINE/RTE-BovB#AviRTE_WBa	1	180	180	180
LTR/Gypsy#Gypsy17-LTR_AG	2	254	127	127
LINE/L2#L2-21_HRo	1	30	30	30
DNA/TcMar-Pogo#pogo10_Av	42	12410	295.48	146
LTR/Pao#BEL-272_AA-I	1	41	41	41
DNA/TcMar-m44#Mariner-55_LMi	1	86	86	86
DNA/IS3EU#IS3EU-N1_CGi	57	4001	70.19	70
LINE/CRE#CRE-5_HRo	1	44	44	44
LTR/Juno-Vesta#Juno2_Av	65	78153	1202.35	594
DNA/MULE-NOF#MuDR-1_DEl	1	50	50	50
LTR/Pao#BEL-1_DVir-I	1	35	35	35
LTR/Gypsy#Gypsy-13_LSal-I	1	36	36	36
DNA/MULE-MuDR#MULE3_Av	66	59289	898.32	516.5
LINE/L1-Tx1#Tx1-2_LMi	1	74	74	74
DNA/TcMar-Mariner#Mariner18_CB	1	190	190	190
LINE/L2#Crack-16_AAe	2	112	56	56
LTR/Gypsy#Gypsy55-I_AG	8	448	56	60
LINE/CR1-Zenon#CR1-13_CGi	1	76	76	76
DNA#nPIF-6_Hmel	1	93	93	93
LINE/R2#R2Amel	2	89	44.5	44.5
LTR/Gypsy#Gypsy5_I	1	80	80	80
LINE/I#I-6_AAe	2	122	61	61
LTR/Juno-Vesta#Vesta4a_Av	10	16843	1684.3	280.5
LTR/Pao#BEL-2_LH-I	2	151	75.5	75.5
DNA#Clu-39B_AG	2	116	58	58
DNA/hAT-Charlie#hAT-9_HRo	18	857	47.61	48.5
LTR/Gypsy#Gypsy-16_DBi-I	1	38	38	38
DNA/PiggyBac#piggyBac-1_DAn	1	99	99	99
LTR/Gypsy#Gypsy2-NVi_I	2	126	63	63
LTR/Gypsy#Gypsy-9_LVa-I	2	80	40	40
DNA/Sola-2#Sola2-N4_AAe	3	141	47	47
DNA/Maverick#Polinton-3_NVi	3	231	77	43
DNA/hAT-Ac#DNA8-20_AP	4	307	76.75	74.5
LTR/Gypsy#Gypsy-84_CGi-I	4	165	41.25	36
DNA/TcMar-Tc1#rnd-5_family-77	196	66260	338.06	142.5
DNA/P#P9_Av	36	17122	475.61	170.5
LINE/I-Jockey#Jockey-11_DBp	1	32	32	32
DNA/PIF-Spy#ISL2EU-4_CFl	4	345	86.25	96.5
LINE/I#I-72_AAe	2	106	53	53
SINE/tRNA#Metulj-2_Hmel	1	40	40	40
LINE/R2-R4#R4_Av	26	33764	1298.62	782
LINE/L2#L2-4_NVi	2	138	69	69
LTR/Pao#BEL-85_AA-I	1	56	56	56
DNA/RC#Heli1_Av	102	56790	556.76	229.5
LTR/Gypsy#Gypsy-16_LH-I	2	132	66	66
LINE/L2#L2-7_Hmel	5	262	52.4	56
LTR/Pao#BEL-12_LH-I	2	198	99	99
LINE/I-Jockey#Jockey-3_DVi	1	56	56	56
DNA/RC#Helitron-N2_PBa	2	166	83	83
DNA/TcMar-Tc1#Mariner-19_CGi	2	106	53	53
LTR/Pao#BEL-3_DWil-I	2	114	57	57
DNA/TcMar-Tc1#Mariner-2_DRh	1	48	48	48
DNA/PIF-ISL2EU#ISL2EU-11_CGi	1	47	47	47
LINE/RTE-X#RTEX-5_RPr	1	75	75	75
LTR/DIRS#DIRS-1_SIn	2	110	55	55
LINE/L1-Tx1#Tx1-11_CQ	1	46	46	46
DNA/PIF-Spy#ISL2EU-5_CFl	2	110	55	55
LTR/Gypsy#Gypsy-43_DEl-I	1	52	52	52
LTR/Gypsy#Gypsy-31_DEl-I	2	231	115.5	115.5
LTR/Gypsy#Gypsy-2_DPu-I	1	83	83	83
DNA/TcMar-Fot1#Mariner-24_CGi	16	888	55.5	48.5
SINE/tRNA-RTE#SINE2-2_LMi	2	94	47	47
DNA/TcMar-Tc1#Mariner-N6_HSal	3	159	53	53
DNA/hAT-hATm#hAT-4B_AP	1	70	70	70
LINE/R1-LOA#LOA-6_CQ	1	63	63	63
LTR/Gypsy#Gypsy61-I_AG	106	16892	159.36	62.5
LTR/Gypsy#Gypsy-54_DWil-I	2	94	47	47
LTR/Gypsy#Gypsy-10_LG-I	1	61	61	61
LTR/Pao#BEL-10_DBp-I	3	203	67.67	74
DNA/Academ-1#Academ-2_Lgigantea	1	41	41	41
DNA/TcMar-Mariner#Mariner-22_HSal	1	60	60	60
DNA/TcMar-Mariner#Avmar4_Av	40	11062	276.55	140.5
LINE/R2-NeSL#NeSL-3_CBre	4	246	61.5	61.5
DNA/PIF-Harbinger#Harbinger1_AG	1	51	51	51
DNA/hAT#hAT6_Av	17	6532	384.24	115
LTR/Gypsy#Gypsy3-I_AP	1	35	35	35
DNA/MULE-MuDR#MuDR-4_CGi	1	76	76	76
DNA/CMC-EnSpm#CACTA4_Av	23	16196	704.17	137
DNA/hAT-Charlie#hAT-3_RPr	1	60	60	60
DNA/TcMar-Mariner#Avmar5_Av	19	7116	374.53	167
DNA/RC#Helitron-8_CGi	4	216	54	54
LINE/L2#L2-23_CTe	3	269	89.67	90
LTR/Gypsy#Gypsy-11_CGi-I	2	94	47	47
DNA/hAT-hAT19#hAT-25N1_LSal	1	80	80	80
LTR/Gypsy#Gypsy-5_DBp-I	3	177	59	58
DNA/hAT-Tip100#hAT-17_LMi	2	160	80	80
DNA/TcMar-Tc1#Tc1-1_AG	2	60	30	30
SINE/tRNA-RTE#SINE2-1_PXu	1	16	16	16
DNA/hAT-hATm#hATm-4_HR	1	83	83	83
DNA/TcMar-Tc1#S2_DM	3	158	52.67	53
LTR/Copia#Copia-98_AA-I	2	62	31	31
DNA/MULE-MuDR#MuDR-1_LMi	15	893	59.53	58
LTR/Gypsy#Gypsy-25_DAn-I	2	108	54	54
LTR/Gypsy#Gypsy-10_LH-I	2	86	43	43
LINE/RTE-X#RTEX-3_CGi	1	61	61	61
DNA/hAT-Charlie#hAT-1_PBa	3	193	64.33	62
LTR/Copia#Copia-2_DEl-I	1	39	39	39
LINE/L2#Kiri-24_AAe	2	100	50	50
LTR/Pao#BEL-133_AA-LTR	1	74	74	74
DNA/TcMar-Mariner#Mariner-19_RPr	1	355	355	355
LTR/Juno-Vesta#Vesta3_Av	13	17297	1330.54	673
DNA/PiggyBac-Looper#Looper3_Av	46	21439	466.07	163
LTR/Gypsy#Gypsy-142_AA-I	1	76	76	76
DNA/Academ-1#Academ-13_LMi	2	98	49	49
DNA/PiggyBac-Looper#Looper2_Av	3	3210	1070	774
DNA/RC#Helitron-N12_CGi	2	74	37	37
LINE/CR1#CR1-70_AAe	2	68	34	34
DNA/RC#Helitron-3_HMM	2	114	57	57
DNA/RC#Helitron-like-3_Hmel	2	110	55	55
LTR/Gypsy#Gypsy-13_AA-I	1	54	54	54
DNA/TcMar-Tc1#Mariner-15_CGi	1	53	53	53
DNA/Sola-1#Sola1-1_LSal	1	48	48	48
LTR/Pao#BEL-612_AA-I	5	264	52.8	52
DNA/RC#Helitron-1_DAna	3	329	109.67	111
LTR/Pao#BEL-180_AA-I	1	58	58	58
DNA/TcMar-Tc1#Mariner-87N1_HSal	1	316	316	316
LTR/Gypsy#Gypsy-93_CQ-I	1	39	39	39
LINE/RTE-X#RTEX-1_CGi	1	53	53	53
LTR/Copia#Copia-117_AA-I	1	38	38	38
DNA/Sola#Sola3a_Av	14	15215	1086.79	553
DNA/hAT#hAT28a_Av	31	7729	249.32	73
PLE/Penelope#Penelope3b_Av	3	4657	1552.33	1167
DNA/TcMar-Mariner#Mariner-N22_RPr	2	83	41.5	41.5
LTR/Pao#BEL-3_LG-I	1	36	36	36
LINE/L2#L2-10_Hmel	7	313	44.71	48
LTR/Gypsy#Gypsy-21_CGi-I	1	46	46	46
LTR/Gypsy#Gypsy23-I_AG	1	55	55	55
LTR/Gypsy#Gypsy17-I_Dya	2	90	45	45
DNA/TcMar-Tc1#Mariner-4_PBa	1	65	65	65
DNA/TcMar-Mariner#Mariner-1N1_RPr	1	100	100	100
LTR/Gypsy#Gypsy-1_DVir-LTR	1	45	45	45
LINE/CR1#CR1_Ele4	1	55	55	55
DNA/hAT#hAT10_Av	4	2961	740.25	297.5
DNA/P#P-1_LSal	2	182	91	91
DNA/MULE-MuDR#MuDR13_Av	28	14069	502.46	156
DNA/Sola-2#Sola2-N1_AAe	2	132	66	66
DNA/hAT-hATm#hATm-1_LSal	1	48	48	48
LTR/Gypsy#Gypsy-40_LMi-LTR	1	39	39	39
LINE/L2#Daphne-8_HRo	2	161	80.5	80.5
LTR/Gypsy#Gypsy-31_SI-I	2	84	42	42
DNA/RC#Helitron-like-6b_Hmel	1	63	63	63
LTR/Juno-Vesta#Vesta2_Av	38	53984	1420.63	253.5
DNA/P#P3_AG	1	65	65	65
DNA/hAT#DNA8-37_AP	1	88	88	88
LTR/Gypsy#Gypsy-12_LVa-I	1	53	53	53
LTR/Copia#Copia14-NVi_I	1	34	34	34
DNA/MULE-MuDR#MuDR10_Av	7	6810	972.86	1339
DNA/PIF-Spy#ISL2EU-6_CGi	10	557	55.7	53.5
LINE/Dong-R4#DongAG	2	115	57.5	57.5
LTR/Gypsy#Gypsy10-I_AG	30	1907	63.57	64
LINE/CR1-Zenon#CR1-14_CGi	1	63	63	63
DNA/TcMar-Pogo#pogo2_Av	22	7179	326.32	77.5
LTR/Gypsy#Gypsy-95_CQ-I	2	70	35	35
LINE/I-Jockey#TART_DV	247	41066	166.26	122
DNA/hAT-Charlie#hAT-17_LSal	2	220	110	110
LINE/L1#L1-65_LSal	2	130	65	65
LTR/Pao#BEL-1_BM-I	2	136	68	68
LTR/Gypsy#Gypsy-181_AA-I	1	52	52	52
LINE/I-Jockey#Jockey-5_DVi	5	349	69.8	73
DNA/hAT-Tip100#hAT-15_HRo	48	2956	61.58	59.5
DNA/TcMar-Mariner#AVMAR1	3	1208	402.67	497
DNA#DNA2-7_CGi	17	1138	66.94	58
LINE/CR1#CR1_Ele3	2	94	47	47
LTR/Gypsy#Gypsy-66_LMi-I	2	118	59	59
LINE/RTE-BovB#RTE-3_CTe	2	122	61	61
LINE/Rex-Babar#Rex1-1_HRo	1	117	117	117
LTR/Pao#BEL-2_AA-I	1	54	54	54
LTR/Juno-Vesta#Vesta4b_Av	7	10312	1473.14	370
DNA/TcMar-Mariner#Avmar1c_Av	9	4370	485.56	430
LINE/I#I-10_AAe	1	45	45	45
LTR/Gypsy#Gypsy-12_DBp-I	1	68	68	68
LINE/L2#Crack-11_AAe	2	78	39	39
LTR/Gypsy#ltr-1_family-26	14	5258	375.57	91.5
LTR/Gypsy#Gypsy-164_AA-I	2	138	69	69
LTR/Gypsy#DM412	2	204	102	102
LTR/Gypsy#Gypsy-295_AA-I	1	77	77	77
LTR/Gypsy#Gypsy-11_LG-I	2	88	44	44
DNA/CMC-Chapaev#Chapaev-1_CE	1	107	107	107
DNA/TcMar-Tc1#Mariner-17_HSal	3	231	77	77
LINE/RTE-RTE#RTE-20_HMM	1	93	93	93
DNA/Kolobok-T2#Kolobok-1_CTe	2	108	54	54
LTR/Gypsy#Gypsy19-I_Dpse	2	3756	1878	1878
DNA/Sola-1#Sola1-5_CGi	2	68	34	34
DNA/CMC-Transib#Transib-1_DRh	2	110	55	55
LINE/CR1#CR1-45_AAe	1	41	41	41
DNA/Sola#Sola2g_Av	13	9844	757.23	307
LTR/Gypsy#Gypsy-72_AA-I	2	116	58	58
LTR/Gypsy#Gypsy5-I_Dya	4	271	67.75	56.5
LINE/L2#Kiri-9_CQ	1	35	35	35
LINE/L2#Kiri-37_AAe	2	102	51	51
DNA/Kolobok-Hydra#Kolobok-1_DBp	2	178	89	89
LTR/Gypsy#ROVER-LTR_DM	2	127	63.5	63.5
LINE/L2#Daphne-42_LMi	2	116	58	58
DNA/CMC-Transib#Transib-6_AAe	1	54	54	54
DNA/PiggyBac#piggyBac-16_LMi	2	101	50.5	50.5
LINE/RTE-RTE#RTE-32_PPo	1	80	80	80
DNA/Crypton-A#Crypton-11N1_CGi	1	63	63	63
DNA/hAT-Tip100#hAT-17_HRo	1	37	37	37
DNA/Crypton-A#Crypton-4_CGi	4	385	96.25	100
DNA/TcMar-Tc1#Mariner-6_CGi	1	45	45	45
LTR/Gypsy#Gypsy-6_CT-I	1	46	46	46
LTR/Copia#Copia-8_LMi-I	2	216	108	108
DNA/Kolobok-T2#Kolobok-2_CGi	2	111	55.5	55.5
DNA/Maverick#Polinton-1_DK	20	993	49.65	49
DNA/RC#Helitron-N1_HSal	16	1236	77.25	77.5
DNA/Maverick#Polinton-2_ACe	42	2183	51.98	50
LINE/L1-Tx1#Tx1-1_DPu	1	46	46	46
LTR/Pao#BEL-78_CQ-LTR	1	70	70	70
LTR/Gypsy#Gypsy-9_DPu-I	5	424	84.8	84
DNA/Sola-3#Sola3-1_CR	1	75	75	75
LTR/Pao#BEL-3_CQ-I	1	82	82	82
LTR/Gypsy#Gypsy-76_LMi-I	2	122	61	61
DNA#DNA8-12_CGi	3	181	60.33	57
DNA/TcMar-Mariner#Mariner-4_HSal	1	48	48	48
DNA/Maverick#Polinton-2_CB	2	142	71	71
DNA/RC#Heli2_Av_cons	161	192584	1196.17	446
DNA/Sola-2#Sola2-6_LMi	4	281	70.25	74
DNA/PIF-Harbinger#Harbinger-4_CGi	11	720	65.45	70
LINE/RTE-X#RTEX-9_RPr	1	65	65	65
DNA/TcMar-Mariner#Avmar1_Av	74	66190	894.46	912
DNA/hAT-Tip100#hAT-3_HRo	1	60	60	60
LTR/Pao#BEL-42_AA-I	2	112	56	56
DNA/Academ-1#Academ-1_LSal	2	94	47	47
LINE/RTE-RTE#RTE-4_BM	2	68	34	34
DNA#DNA-8_CTe	1	131	131	131
LTR/Gypsy#Gypsy66-I_AG	2	136	68	68
DNA#DNA4-42B_CGi	5	279	55.8	44
LTR/Gypsy#Gypsy-39_LSal-I	1	46	46	46
DNA/RC#Helitron1_AG	5	405	81	49
DNA/P#P-2_Hrobusta	5	353	70.6	66
LTR/Copia#Copia-16_AA-I	1	57	57	57
DNA/TcMar-Tc1#Mariner42_CB	1	58	58	58
DNA/CMC-Chapaev-3#EnSpm-1_LMi	2	120	60	60
LINE/I#I_Ele43	2	78	39	39
LTR/Gypsy#Gypsy-133_AA-LTR	1	112	112	112
DNA/RC#Helitron-N2e_CGi	1	51	51	51
DNA#DNA8-16_LMi	6	367	61.17	57
LINE/I-Jockey#Hebe2_Av	69	79812	1156.7	538
LINE/L2#Daphne-25_LMi	2	78	39	39
LTR/Gypsy#Gypsy-22_DWil-LTR	1	57	57	57
DNA/TcMar-Tc1#Mariner-26_CGi	1	600	600	600
LTR#LTR1_BM	1	80	80	80
LTR/Gypsy#Gypsy-18_CT-I	1	61	61	61
DNA/CMC-EnSpm#EnSpm-2_SIn	2	208	104	104
LINE/CR1#CR1_Ele12	2	147	73.5	73.5
DNA/PiggyBac#rnd-5_family-8810	52	40967	787.83	357
LTR/Gypsy#Gypsy-170_AA-I	2	97	48.5	48.5
LTR/Gypsy#Gypsy-18_LG-I	4	230	57.5	57.5
LINE/R2#R9Av	2	6866	3433	3433
LTR/Pao#BEL6-I_AG	3	169	56.33	46
LTR/Pao#BEL-269_AA-I	1	60	60	60
DNA/MULE-MuDR#Shinagawa-2_CQ	1	113	113	113
DNA/Sola#Sola2c_Av	33	34813	1054.94	547
PLE/Penelope#Penelope-2_CGi	2	102	51	51
LTR/Gypsy#Gypsy-28_CGi-I	1	44	44	44
LINE/CR1#CR1-2_CQ	31	6162	198.77	149
PLE/Penelope-Athena#AthW2-2	197	258025	1309.77	173
LINE/L2#L2-19_HRo	1	78	78	78
LINE/I-Jockey#Jockey-4_HMM	2	130	65	65
LTR/Gypsy#Gypsy-4_CFl-LTR	1	43	43	43
LTR/Pao#BEL-122_AA-I	2	74	37	37
LINE/L2#Daphne-15_HRo	1	76	76	76
LTR/Gypsy#Gypsy-3_DPer-I	1	51	51	51
DNA/PiggyBac#piggyBac-19_LMi	1	81	81	81
LTR/Copia#Copia-7_LH-I	1	82	82	82
LTR/Copia#Copia-65_AA-I	38	2168	57.05	58.5
LINE/L2#Kiri-25_AAe	1	63	63	63
LTR/Pao#BEL-21_DAn-I	3	180	60	60
DNA/TcMar-Tc1#Mariner-3_Dro	2	116	58	58
DNA/hAT-hATm#hAT-4C_AP	1	55	55	55
DNA/TcMar-Pogo#pogo9_Av	33	15471	468.82	118
LINE/I-Jockey#Jockey-12_AAe	1	81	81	81
DNA/TcMar-Tc1#Mariner-18_HSal	18	2224	123.56	61
LTR/Gypsy#Gypsy-2_HMM-I	2	110	55	55
LINE/RTE-BovB#RTE-4_LVa	2	86	43	43
DNA/Maverick#Polinton-8_NVi	92	8338	90.63	89
DNA/CMC-EnSpm#CACTA-3_AA	3	257	85.67	106
LTR/Pao#BEL-7_AA-I	1	59	59	59
DNA/Maverick#Polinton-1_PBa	34	2214	65.12	54.5
LINE/L2#Kiri-17_AAe	3	149	49.67	62
LTR/Unknown#ltr-1_family-3	4	506	126.5	127
DNA/Maverick#Polinton-2_PBa	29	39973	1378.38	60
LTR/Gypsy#Gypsy-186_AA-I	3	157	52.33	41
DNA/TcMar-Mariner#Mariner26_CB	2	76	38	38
PLE/Penelope#Penelope-52B_LMi	2	156	78	78
DNA/TcMar-Tc1#rnd-1_family-77	47	8094	172.21	145
DNA/MULE-MuDR#MuDr-2x_AP	2	98	49	49
DNA/PIF-Spy#ISL2EU-3N1_CFl	7	379	54.14	55
DNA/hAT-Tip100#hAT-N33_RPr	1	35	35	35
LTR/Gypsy#Gypsy-73_CGi-I	2	72	36	36
DNA#DNA-92B_LSal	1	38	38	38
DNA/hAT-Pegasus#hAT-9_DBp	2	86	43	43
LTR/Gypsy#Gypsy-620_AA-I	1	50	50	50
DNA/TcMar-Mariner#Mariner-5_AEc	1	46	46	46
DNA/RC#Helitron-N2_CGi	3	195	65	69
DNA/TcMar-Tc1#Mariner-36_LMi	1	50	50	50
LINE/L2#Kiri-10_CQ	2	106	53	53
DNA/P#P5_Av	12	7224	602	100
LTR/Copia#Copia-37_CQ-I	2	78	39	39
LTR/ERV1#rnd-5_family-4770	234	257109	1098.76	69.5
LTR/Gypsy#Gypsy-11_PBa-I	1	34	34	34
DNA/MULE-MuDR#MULE2_Av	136	61930	455.37	125.5
LTR/Gypsy#Gypsy-35_DAn-LTR	2	144	72	72
LTR/Copia#Copia-1_DEl-I	2	166	83	83
LTR/Gypsy#Gypsy-21_DEl-LTR	1	57	57	57
LTR/Gypsy#Gypsy-261_AA-I	2	108	54	54
LINE/L2#L2-41_HRo	1	65	65	65
LINE/L2#Crack-5_CQ	3	126	42	43
LTR/Copia#Copia-103_AA-I	1	87	87	87
DNA/PiggyBac#piggyBac-8N1_LMi	2	92	46	46
LTR/Gypsy#Gypsy-89_AA-I	2	188	94	94
DNA#DNA4-25_CGi	1	61	61	61
LTR/Pao#BEL-12_LG-I	3	164	54.67	48
DNA/TcMar-Tc1#Tc12_Av	40	30664	766.6	682
DNA/CMC-EnSpm#CACTA6_Av	13	14572	1120.92	954
LTR/Gypsy#GYPSY3-I_CB	1	53	53	53
DNA/P#P-17_LSal	1	45	45	45
DNA#DNA-26_CGi	1	42	42	42
LTR/Gypsy#Gypsy-18_DEl-LTR	1	50	50	50
LTR/Pao#BEL-15_DTa-I	1	55	55	55
DNA/MULE-MuDR#MuDR12_Av	37	6866	185.57	59
LINE/L2#L2B-1_CQ	1	36	36	36
DNA/TcMar-Mariner#Mariner-16_HSal	2	117	58.5	58.5
LINE/I-Jockey#Jockey-5_DPer	3	175	58.33	56
DNA/TcMar-Tc4#Mariner-N2_PBa	1	82	82	82
LTR/Gypsy#Gypsy-21_LH-I	1	55	55	55
DNA/hAT-hATm#hATm-2_HR	2	106	53	53
LINE/R2-Hero#HERO-5_HR	1	50	50	50
LINE/Dong-R4#R4-1_HG	1	41	41	41
DNA/Kolobok-H#rnd-6_family-1024	188	143469	763.13	100.5
DNA/RC#Helitron-3_NVi	2	193	96.5	96.5
LTR/Pao#BEL-5_LG-I	1	29	29	29
LTR/Pao#BEL-2_DGri-I	1	49	49	49
LTR/Gypsy#Gypsy-30_DAn-I	1	46	46	46
DNA/hAT-hATm#hAT-18_LSal	1	51	51	51
LTR/Copia#Copia-1_DPu-I	1	71	71	71
LTR/Gypsy#Gypsy-1_AC-I	28	1760	62.86	64
LINE/CR1#CR1-14_CQ	1	40	40	40
DNA/RC#rnd-1_family-256	55	17314	314.8	247
DNA/hAT-hobo#Hovi1	1	37	37	37
DNA/TcMar-Mariner#rnd-1_family-112	61	19303	316.44	261
LTR/Pao#BEL-15_DWil-I	2	82	41	41
DNA/PIF-Harbinger#Harbinger-1_AAe	5	223	44.6	35
LTR/Pao#BEL-7_DMoj-I	1	38	38	38
LINE/L1#L1-24_LSal	2	144	72	72
DNA/hAT-Blackjack#hAT-1_SIn	2	198	99	99
DNA/PIF-Spy#ISL2EU-3_CGi	3	849	283	131
DNA/PIF-Spy#ISL2EU-1_CFl	8	401	50.13	52
LINE/L2#L2B-5_AAe	2	118	59	59
DNA/TcMar-m44#Mariner-N8_LMi	1	42	42	42
LTR/Copia#Copia-14_AA-LTR	1	41	41	41
LINE/R1#TRAS3_BM	5	261	52.2	52
DNA/TcMar-Tc1#PARISa_DAn	1	210	210	210
LINE/I-Jockey#Jockey-15_DBp	3	101	33.67	28
LTR/Pao#BEL-232_AA-I	4	311	77.75	83
LTR#LTR-5_LMi	1	53	53	53
DNA/CMC-Transib#Transib-8_DAn	2	86	43	43
LTR/Copia#Copia-4_DMoj-I	1	91	91	91
PLE/Penelope-Athena#AthX-V-T	307	313768	1022.05	71
LINE/L2#CR1-1_AG	6	269	44.83	43.5
LINE/R1#R1D_NLo	1	28	28	28
DNA/hAT-Ac#Hoana7	1	56	56	56
DNA/hAT#hAT19_Av	48	21325	444.27	100.5
LTR/Gypsy#Gypsy-49_AA-I	1	53	53	53
LINE/CR1#CR1-48_AAe	2	140	70	70
DNA/TcMar-Mariner#rnd-6_family-704	67	18244	272.3	188
DNA/PiggyBac#piggyBac-3_LMi	3	229	76.33	84
LTR/Pao#BEL3_DM-I	5	320	64	56
DNA#DNA4-4C_CGi	2	103	51.5	51.5
DNA/TcMar-Tc4#rnd-6_family-3210	25	14042	561.68	311
DNA/TcMar-Mariner#Avmar2_Av	9	6243	693.67	572
DNA/hAT-Charlie#hAT-N25_LSal	2	76	38	38
LINE/L2#L2-26_CTe	1	49	49	49
LINE/CR1#CR1_Ele40	2	120	60	60
LINE/L1-Tx1#Tx1-3_CQ	1	51	51	51
DNA/hAT-Tip100#hAT-6_CGi	1	48	48	48
LTR/Gypsy#Gypsy-13_DBi-LTR	1	58	58	58
LTR/Gypsy#Gypsy-17_CGi-I	1	64	64	64
DNA/TcMar-Tc1#Tc16_Av	7	6414	916.29	1297
DNA/Maverick#Polinton-2_DK	1	83	83	83
LINE/RTE-BovB#AviRTE_LLo	4	403	100.75	101
DNA/TcMar-Mariner#Avmar5a_Av	33	9020	273.33	116
LINE/CR1#CR1-12_DTa	2	112	56	56
DNA/CMC-Transib#TRANSIB2	2	131	65.5	65.5
LTR/Gypsy#Gypsy-6_DWil-I	3	202	67.33	53
LINE/I-Jockey#Ag-Jock-1	54	7095	131.39	91
LTR/Gypsy#Gypsy-23_PBa-I	2	70	35	35
LINE/L1#L1_Ele21	2	102	51	51
DNA/PIF-ISL2EU#ISL2EU2_Av	38	19270	507.11	295
LTR/Gypsy#Gypsy-21_RPr-I	1	94	94	94
LINE/L2#Crack-1_IS	1	45	45	45
LINE/CR1#CR1-1_DRh	2	114	57	57
LTR/DIRS#DIRS-2_CGi	1	60	60	60
LINE/L2#Daphne-36_HRo	3	209	69.67	74
LTR/Copia#Copia17-NVi_I	6	483	80.5	89.5
LTR/Gypsy#Gypsy-69_CQ-I	1	96	96	96
DNA/RC#Helitron-like-11_Hmel	2	170	85	85
DNA#Mariner-N3_CTe	1	45	45	45
LTR/Pao#BEL-638_AA-LTR	1	38	38	38
DNA/MULE-MuDR#MuDR8_Av	71	15384	216.68	61
LTR/Gypsy#Gypsy-9_DVir-I	1	82	82	82
DNA/hAT-Blackjack#hAT-4_PBa	60	3615	60.25	62.5
PLE/Penelope#Penelope1a_Av	37	12823	346.57	155
LINE/L2#Kiri-1_DF	1	48	48	48
LTR/Pao#BEL-22_AA-I	2	114	57	57
DNA/CMC-Chapaev-3#Chapaev-1_BM	1	90	90	90
DNA/Maverick#Polinton-2_NVi	1	42	42	42
DNA/MULE-MuDR#MuDR4_Av	10	6830	683	195.5
LTR/Gypsy#Gypsy-17_LG-I	2	74	37	37
LINE/RTE-X#RTEY-2_CTe	1	94	94	94
DNA/Sola#Sola2f_Av	21	14540	692.38	340
LINE/I#I-2_DYa	1	101	101	101
LINE/L2#Daphne_DS	1	35	35	35
LTR/Gypsy#Gypsy-6_DVir-I	1	62	62	62
DNA/PiggyBac#piggyBac6_CB	1	17	17	17
DNA/TcMar-Mariner#Mariner-38_HSal	3	261	87	49
DNA/PiggyBac#piggyBac5_Av	49	26158	533.84	327
LTR/Gypsy#Gypsy-260_AA-I	1	54	54	54
LINE/Dong-R4#R4-2_AS	1	50	50	50
LTR/Pao#BEL-237_AA-I	1	47	47	47
LINE/RTE-BovB#RTE-44_LMi	2	84	42	42
DNA/Kolobok-T2#Kolobok-N1_PBa	4	226	56.5	64
LTR/Gypsy#Gypsy21-I_AG	1	55	55	55
LINE/RTE-BovB#RTE-9_PPo	1	80	80	80
DNA/TcMar-Pogo#pogo5_Av	50	15600	312	141
DNA#DNA-38_LSal	2	92	46	46
DNA/CMC-Transib#Transib-1_CQ	1	88	88	88
LINE/I-Jockey#Jockey-1_DPer	1	32	32	32
PLE/Penelope#Penelope-68_LMi	2	104	52	52
PLE/Penelope#Penelope-1_NVi	2	151	75.5	75.5
LTR/Copia#Copia-2_MMa-I	1	46	46	46
LINE/L2#L2-37_HRo	1	40	40	40
DNA/TcMar-Tc1#Mariner-17_AEc	31	2074	66.9	67
LTR/Gypsy#Gypsy-77_LMi-I	2	90	45	45
LINE/RTE-BovB#RTE-3_LMi	7	8781	1254.43	1143
LINE/R1-LOA#Loa-5_LSal	1	77	77	77
LTR/Gypsy#Gypsy-24-I_NVi	2	124	62	62
LTR/Pao#BEL-4_LSal-I	1	79	79	79
LTR/Gypsy#Gypsy-28_DBp-I	1	156	156	156
DNA/hAT#hAT9_Av	86	28836	335.3	155
LTR/Gypsy#Gypsy-62_CQ-I	3	200	66.67	70
DNA/TcMar-Tigger#Mariner-1_MMa	1	33	33	33
DNA/hAT-hobo#hAT-2_DY	2	124	62	62
LTR/Pao#BEL-8_SI-I	2	110	55	55
DNA/Merlin#Merlin3_Av	5	884	176.8	43
LTR/Pao#BEL-2_DBp-I	5	339	67.8	82
DNA/P#P7_Av	36	40373	1121.47	354.5
LINE/L1-Tx1#L1-5_CQ	1	121	121	121
LTR/Gypsy#Gypsy-29_DWil-I	9	513	57	66
DNA/Kolobok#Kolobok-10_CGi	3	193	64.33	74
LTR/Gypsy#Gypsy-44_DEl-LTR	2	129	64.5	64.5
LINE/R2#rnd-5_family-2967	54	43344	802.67	552.5
LINE/RTE-BovB#RTE-56_LMi	2	68	34	34
LTR/Gypsy#Gypsy-4_LG-I	1	44	44	44
DNA/MULE-MuDR#MuDR-1N1_LSal	1	78	78	78
LTR/Gypsy#Gypsy-168_AA-I	2	180	90	90
LTR/Gypsy#Gypsy27-I_AG	1	236	236	236
DNA/TcMar-Tc1#Mariner-N8_SIn	2	78	39	39
DNA/PIF-Harbinger#Turmoil2	1	77	77	77
DNA/Maverick#Polinton-3_PBa	29	2475	85.34	82
LTR/Gypsy#Gypsy-23_CQ-I	4	284	71	71
DNA/hAT#hAT-N10C_LSal	1	51	51	51
DNA/MULE-MuDR#DNA-64_LSal	2	64	32	32
LTR/Unknown#ltr-1_family-30	4	352	88	64
DNA/Zator#Zator1_Av	41	39070	952.93	289
LTR/Gypsy#Gypsy-1_LH-I	1	68	68	68
LINE/RTE-X#RTEX-15_CGi	1	61	61	61
LTR/Gypsy#Gypsy-26_DPse-I	2	114	57	57
LINE/I-Jockey#Jockey-4_DPer	2	124	62	62
LTR/Gypsy#Gypsy-35_CQ-I	8	394	49.25	46
LTR/Gypsy#Gypsy-26_CT-I	3	144	48	48
LTR/Gypsy#Gypsy10-I_Dpse	3	106	35.33	37
DNA/hAT-Charlie#hAT-N2_LSal	5	451	90.2	86
DNA/PiggyBac#piggyBac-1_LSal	1	41	41	41
LINE/I-Jockey#BS2	1	58	58	58
LTR/Gypsy#Gypsy-21_DYa-I	2	86	43	43
LINE/L2#Kiri-19_AAe	2	140	70	70
LINE/CR1#CR1-1_DWil	1	47	47	47
LINE/I-Jockey#Jockey-1_DRh	4	142	35.5	31
LTR/Copia#Copia-125_AA-I	1	48	48	48
LTR/Copia#Copia-28_SI-I	3	259	86.33	99
LINE/CR1#CR1-1_HMM	1	59	59	59
DNA/Sola-2#Sola2-N2_LSal	2	84	42	42
LTR/Gypsy#Gypsy-2_CGi-I	2	140	70	70
DNA/RC#rnd-1_family-261	13	8855	681.15	853
LINE/I-Jockey#Jockey-2_DEl	3	114	38	38
LTR/Gypsy#Gypsy-27_DEl-I	1	37	37	37
LTR/Gypsy#Gypsy-64_AA-I	1	57	57	57
LINE/R1#TRAS-7_TUr	2	88	44	44
DNA/Crypton#Crypton-1_CTe	140	30977	221.26	53
LINE/RTE-RTE#RTE-11_HMM	1	40	40	40
LINE/RTE-ORTE#ORTE-1_AAe	3	167	55.67	59
DNA/hAT-Charlie#hAT-7_LMi	1	69	69	69
LINE/I#I-81_AAe	3	234	78	75
DNA/Sola#Sola2_Av	35	34751	992.89	548
LINE/L1-Tx1#Tx1-8_CQ	1	52	52	52
LINE/L2#L2-16_HRo	1	45	45	45
LINE/CR1#CR1-18_HRo	16	1326	82.88	59
DNA/Sola-1#Sola1-4_AP	2	58	29	29
LTR/Gypsy#Gypsy-78_AA-I	1	37	37	37
LTR/Gypsy#Gypsy7-NVi_I	5	274	54.8	58
DNA/Sola-2#Sola2-1_LMi	1	95	95	95
DNA#DNA-TA-7_CQ	2	92	46	46
LTR/TelKA#TelKA1a_Av	67	56495	843.21	142
DNA/CMC-EnSpm#CACTA3_Av	11	8675	788.64	305
DNA/P#P2_Av	9	6937	770.78	108
DNA/hAT-Tip100#hAT-1_LMi	3	142	47.33	47
DNA/hAT-Tip100#hAT-N33_LMi	1	44	44	44
DNA#DNA-96_LSal	1	57	57	57
DNA/TcMar-Tc4#Mariner-15_AEc	2	121	60.5	60.5
DNA/Sola-1#DNA-like-7_Hmel	2	114	57	57
LINE/L2#Crack-3_CP	2	115	57.5	57.5
DNA/Sola-3#Sola3-1_CGi	2	202	101	101
LTR/Juno-Vesta#Vesta6b_Av	9	7268	807.56	246
DNA/TcMar-Tc1#Tc15_Av	11	8123	738.45	614
LTR/Gypsy#Gypsy-81_AA-I	1	75	75	75
DNA/TcMar-Tc1#Mariner-91_HSal	3	179	59.67	54
DNA/PiggyBac#piggyBac7_Av	14	2939	209.93	155
DNA#DNA-11_CGi	48	3840	80	73
DNA/hAT-Ac#Homo10	11	1014	92.18	101
LTR/Gypsy#Gypsy52-I_AG	2	70	35	35
LTR/Gypsy#Gypsy-14_DPu-I	3	96	32	31
LTR/Pao#BEL-199_AA-I	1	39	39	39
DNA/hAT-Charlie#hAT-9_LMi	1	61	61	61
LTR/Gypsy#Gypsy-12_CQ-I	1	56	56	56
DNA#DNA3-10_CGi	28	2297	82.04	85
PLE/Penelope#Penelope-3_SIn	2	142	71	71
DNA/CMC-EnSpm#CACTA-1_AA	1	65	65	65
DNA/MULE-NOF#Rehavkus-1_DA	1	115	115	115
DNA/P#P-2_PBa	4	236	59	58
DNA/Maverick#Polinton-2_TC	4	277	69.25	72
DNA/TcMar-Mariner#Mariner-31_AEc	1	51	51	51
LTR/Gypsy#Gypsy-21_AA-I	1	57	57	57
LTR/Gypsy#Gypsy-70_LMi-I	4	300	75	71
DNA/MULE-MuDR#MuDR-2_CGi	4	175	43.75	41
LTR/Gypsy#STALKER4_I	1	54	54	54
LINE/R1-LOA#LOA-10_AAe	1	81	81	81
LINE/Proto2#Proto2-5_CS1	3	151	50.33	47
PLE/Penelope#Penelope-9_LMi	1	74	74	74
LINE/R1#Waldo-3_AAe	1	40	40	40
LINE/R1#R1_DPs	2	346	173	173
LTR/Gypsy#Gypsy-42_CQ-I	1	40	40	40
LTR/Unknown#ltr-1_family-24	236	37956	160.83	152
LTR/Copia#Copia-13_LH-I	1	54	54	54
DNA/RC#Helitron-N21_CGi	3	192	64	64
DNA/P#P-1_DBp	9	491	54.56	48
LTR/Gypsy#Gypsy-71_CQ-I	1	89	89	89
LINE/L2#Kiri-10_AAe	1	34	34	34
LINE/L1#L1-39_AAe	2	92	46	46
LTR/Gypsy#rnd-5_family-1179	166	251923	1517.61	149.5
LINE/RTE-X#RTEX-26_CGi	2	102	51	51
LTR/Gypsy#Gypsy-41_DAn-LTR	1	66	66	66
DNA/Sola-2#Sola2-8_LMi	10	538	53.8	64
DNA/Sola-1#Sola1-6_AAe	1	52	52	52
DNA/Ginger#Ginger1-2_AP	5	309	61.8	56
DNA/RC#Pr_Helitron1	116	21695	187.03	125.5
LTR/Gypsy#Gypsy6-I_Dya	1	40	40	40
DNA/Academ-1#Academ-1_LMi	1	45	45	45
LINE/L2#L2-3_Hmel	1	44	44	44
DNA/Maverick#Polinton-3_RPr	5	261	52.2	55
DNA/PiggyBac#piggyBac-N10_LMi	4	168	42	42
LINE/CR1#CR1-5_HMM	2	118	59	59
DNA/Kolobok-Hydra#Kolobok-9_CGi	1	47	47	47
DNA/TcMar-Pogo#pogo8_Av	29	20122	693.86	322
DNA/Maverick#Polinton-3_LMi	28	1855	66.25	69
LINE/L1-Tx1#L1-N6_CQ	3	283	94.33	94
LTR/Gypsy#Gypsy-206_AA-I	1	38	38	38
LTR/Pao#BEL-30_CQ-I	3	839	279.67	268
LTR/Gypsy#Gypsy-274_AA-I	2	118	59	59
LTR/Pao#CER7-I_CE	2	164	82	82
LTR/Gypsy#Gypsy_I	1	38	38	38
LTR/Copia#Copia19-NVi_LTR	2	140	70	70
PLE/Penelope#Penelope-3_LVa	2	111	55.5	55.5
DNA/TcMar-Tc4#Mariner3-4_LMi	11	533	48.45	24
LTR/Pao#BEL-5_DMoj-I	2	66	33	33
LTR/Gypsy#BLOOD_I	4	148	37	37
DNA/CMC-EnSpm#EnSpm6_Av	7	4476	639.43	553
LINE/RTE-X#RTEX-5_CGi	1	135	135	135
DNA/hAT-Tip100#hAT-N23_LMi	2	124	62	62
LINE/L2#L2B-4B_AAe	25	1078	43.12	39
DNA/TcMar-Tc1#Mariner-42_LMi	2	112	56	56
LTR/Gypsy#Gypsy-27-I_NVi	2	108	54	54
LTR/Gypsy#Gypsy-104_AA-I	1	79	79	79
DNA/RC#Helitron-7_NVi	1	421	421	421
LTR/Gypsy#Gypsy-32_LSal-I	6	254	42.33	38
DNA/TcMar-Mariner#Mariner24_CB	1	50	50	50
DNA/TcMar-Mariner#Mariner-1_PBa	1	46	46	46
DNA/MULE-MuDR#MuDR3_Av	69	30542	442.64	136
LINE/L1#L1-2_LSal	1	76	76	76
DNA/hAT-Tip100#hAT-4_HRo	2	97	48.5	48.5
LINE/L2#Daphne-26B_LMi	1	120	120	120
LINE/Soliton#Soliton9b_Av	25	23068	922.72	171
DNA/hAT-Tip100#hAT-14_HRo	2	152	76	76
LTR/Gypsy#Gypsy-8_DAn-LTR	1	40	40	40
DNA/TcMar-Tc1#Tc9_Av	12	5906	492.17	350
DNA/hAT#HAT13_CB	1	131	131	131
DNA/TcMar-Tc1#Mariner-56_LMi	1	64	64	64
DNA/hAT-Tip100#rnd-6_family-1597	71	109015	1535.42	85
LINE/I-Jockey#Jockey-3_DPer	6	576	96	85.5
DNA/hAT#hAT-N34_LSal	1	76	76	76
DNA/RC#HELITRON7_CB	6	662	110.33	113.5
DNA/MULE-NOF#Rehavkus-3_TC	2	94	47	47
LINE/I#I-6_DY	2	100	50	50
LTR/Gypsy#Gypsy-294_AA-I	1	59	59	59
DNA/hAT#hAT21_Av	12	17283	1440.25	284
DNA/TcMar-Mariner#Mariner-28_HSal	1	82	82	82
LTR/Gypsy#Gypsy-20_DTa-LTR	2	108	54	54
LTR/Gypsy#Gypsy-33_SI-I	3	96	32	31
DNA/PiggyBac#piggyBac6_Av	69	31530	456.96	179
DNA/TcMar-Tc1#rnd-5_family-3525	4	731	182.75	164.5
DNA/MULE-MuDR#MuDR5_Av	21	13322	634.38	240
DNA/TcMar-Tc4#Mariner3-4_HSal	1	173	173	173
PLE/Penelope#Penelope-6_HRo	35	2691	76.89	75
LINE/L2#Kiri-7_HMM	5	363	72.6	75
LTR/Gypsy#Gypsy-6_AEc-I	8	384	48	45
DNA#DNA-5_LVa	4	367	91.75	92
LINE/I-Jockey#Vingi-49_LMi	1	51	51	51
LTR/Gypsy#Gypsy-10_DWil-I	1	65	65	65
LTR/Gypsy#Gypsy-230_AA-I	2	116	58	58
LTR/Gypsy#Gypsy-58_CGi-I	3	172	57.33	63
LINE/L2#Kiri-11_AAe	3	159	53	52
LINE/I-Jockey#Jockey_Ele3	1	57	57	57
LTR/Pao#BEL-114_AA-I	1	98	98	98
DNA/Maverick#Polinton-2_DEu	3	234	78	79
DNA/CMC-Chapaev-3#EnSpm-1_AEc	2	72	36	36
DNA/TcMar-Tc1#Mariner-3_LHu	1	81	81	81
DNA/Ginger#Ginger2d_Av	53	24097	454.66	92
LTR/Gypsy#Gypsy-24_DEl-I	15	1532	102.13	83
DNA/MULE-NOF#MuDR-1_LHu	1	55	55	55
DNA/RC#rnd-5_family-274	125	70078	560.62	160
DNA/TcMar-Tc2#Mariner35_CB	1	57	57	57
LTR/Gypsy#Gypsy-30_CQ-I	1	82	82	82
DNA/hAT#hAT-N10B_LSal	2	66	33	33
DNA/hAT#hAT27_Av	17	11016	648	150
LTR/DIRS#DIRS-3_CGi	1	75	75	75
LTR/Gypsy#Gypsy9-NVi_I	1	131	131	131
DNA/TcMar-Tc1#Mariner-79_HSal	3	192	64	65
LINE/CR1#CR1-96_AAe	2	86	43	43
LTR/Gypsy#Gypsy-75_LMi-I	1	50	50	50
DNA#DNA3-8_LMi	11	784	71.27	68
LINE/L2#Kiri-32_AAe	1	70	70	70
LTR/Gypsy#rnd-5_family-8925	60	41383	689.72	128
LTR/Copia#Copia-1_RP-LTR	1	42	42	42
LINE/L2#Kiri-3_CQ	1	86	86	86
LINE/L2#L2B-1_AG	2	95	47.5	47.5
LTR/Gypsy#Gypsy-10_PBa-LTR	7	298	42.57	45
LTR/Gypsy#Gypsy-24_CQ-I	1	45	45	45
LTR/Gypsy#Gypsy-5_DPer-I	3	165	55	55
LTR/Unknown#ltr-1_family-13	13	2515	193.46	184
DNA/hAT-Tip100#hAT-1_HRo	1	73	73	73
LINE/L2#Daphne-3_HMM	2	129	64.5	64.5
DNA/TcMar-Fot1#Mariner-78_LMi	2	131	65.5	65.5
DNA/PiggyBac#piggyBac-20_LMi	1	45	45	45
DNA/hAT-Ac#DNA8-2C_CGi	13	907	69.77	73
DNA/Crypton-A#Crypton-2_CGi	1	58	58	58
LTR/Copia#Copia-1_DAn-I	1	69	69	69
DNA/Academ-1#Academ-1_Aplcal	2	70	35	35
DNA/TcMar-Tc1#Mariner-71_LMi	1	49	49	49
DNA/TcMar-Tc1#Mariner-101_HSal	2	111	55.5	55.5
LTR/Gypsy#Gypsy6-I_Dmoj	5	337	67.4	72
LTR/Copia#Copia-1_LG-I	1	55	55	55
LTR/Copia#Copia-72_AA-I	1	47	47	47
DNA/hAT-hATm#hAT-N42_LSal	2	162	81	81
DNA/hAT-Tip100#hAT-15_LMi	1	95	95	95
LINE/L1#L1-61_LSal	1	54	54	54
LINE/I-Jockey#Jockey-3_DGri	40	3873	96.83	63.5
LTR/Unknown#ltr-1_family-11	4	2048	512	566.5
LTR/Unknown#ltr-1_family-22	3	291	97	119
LTR/Gypsy#Gypsy-38_DAn-I	1	75	75	75
LINE/CR1#CR1-44_AAe	1	31	31	31
DNA/RC#Helitron-1_DVir	2	85	42.5	42.5
DNA/MULE-NOF#MuDR-1_DF	2	87	43.5	43.5
LTR/Gypsy#Gypsy-37_NVi-I	4	317	79.25	79.5
LTR/Ngaro#rnd-6_family-5579	95	97986	1031.43	77
LTR/Gypsy#Gypsy-24_LG-I	4	275	68.75	67.5
LTR/Gypsy#Gypsy-21_PBa-LTR	6	394	65.67	64.5
LINE/R1-LOA#LOA-1B_DPer	1	50	50	50
DNA/RC#Helitron-5_NVi	2	138	69	69
LTR/Juno-Vesta#Juno1_Av	61	65688	1076.85	294
LTR/Gypsy#Gypsy-14_LG-I	1	30	30	30
LINE/L1#L1-26_LSal	1	69	69	69
LTR/Gypsy#Gypsy-14_CGi-I	1	84	84	84
DNA/MULE-MuDR#MuDR-N1_LMi	1	89	89	89
LTR/Gypsy#Gypsy-12_DPu-I	2	96	48	48
DNA/TcMar-Tigger#Tigger_Av	27	15669	580.33	413
LINE/R1#TRAS-2_TUr	1	43	43	43
LINE/L1#L1-44_AAe	1	57	57	57
DNA/RC#Heli3_Av	107	135262	1264.13	117
LINE/CR1#CR1-14_HRo	4	213	53.25	50.5
LTR/Copia#Copia-7_DAn-I	1	58	58	58
DNA/PiggyBac#piggyBac-N3_LMi	1	51	51	51
LINE/I#Loner_Ele3	1	60	60	60
LTR/Gypsy#Gypsy-7_LVa-LTR	3	367	122.33	68
LINE/CR1#CR1-43_AAe	2	166	83	83
LTR/Gypsy#Gypsy-9_DMoj-LTR	1	75	75	75
DNA/RC#Helitron-3N1_NVi	30	1768	58.93	59.5
DNA/TcMar-Mariner#Slatif2cons	1	53	53	53
DNA#DNA-2_LMi	9	584	64.89	65
PLE/Penelope-Athena#AthW1-J-R	165	115250	698.48	88
LTR/Copia#Copia-7_AG-I	1	34	34	34
DNA/TcMar-Mariner#DESMAR1	2	162	81	81
LTR/Gypsy#Gypsy-7_AA-I	1	36	36	36
LINE/R2-R9#R9_Av	15	8971	598.07	522
LTR/Gypsy#Gypsy-187_AA-I	2	178	89	89
LINE/L1-Tx1#Tx1-11_CGi	9	858	95.33	94
DNA/Maverick#Polinton-4_RPr	1	62	62	62
LINE/L2#L2-5_Hmel	3	119	39.67	46
DNA/PiggyBac#piggyBac-2_HRo	6	313	52.17	51.5
LTR/Gypsy#ltr-1_family-2	4	9297	2324.25	1697
DNA/TcMar-Mariner#rnd-5_family-605	82	66899	815.84	181.5
LINE/I-Jockey#TAHRE	1	59	59	59
DNA/TcMar-Pogo#pogo12_Av	35	11795	337	224
LINE/L2#Daphne-19_HRo	26	1459	56.12	59.5
LTR/Gypsy#Gypsy-6_AEc-LTR	7	397	56.71	64
DNA/CMC-Chapaev-3#EnSpm-3_LSal	2	92	46	46
DNA/RC#Helitron-N1_LMi	4	184	46	47
DNA/PiggyBac-Uribo#Uribo2_Av	13	5165	397.31	140
LINE/CRE#CRE-2_HRo	12	634	52.83	51.5
LINE/L2#L2-32_HRo	1	37	37	37
DNA/PiggyBac#piggyBac-2_DAn	2	140	70	70
DNA/Sola#Sola3b_Av	37	21727	587.22	232
LINE/L2#Crack-25_AAe	2	88	44	44
DNA/TcMar-Tc1#Mariner-N1_RPr	1	187	187	187
DNA/hAT-Ac#hAT-2_AP	2	156	78	78
LTR/Gypsy#Gypsy-21_DAn-I	1	55	55	55
LTR/Gypsy#Gypsy-236_AA-I	1	69	69	69
LTR/Pao#BEL-166_AA-I	3	114	38	38
DNA#DNA-2-1_NVi	2	201	100.5	100.5
LINE/RTE-RTE#RTE-4_Hmel	1	132	132	132
LTR/Gypsy#Gypsy-245_AA-I	1	50	50	50
LTR/Pao#Nobel_I	2	90	45	45
DNA/Maverick#Polinton-1_DAn	7	367	52.43	56
DNA/TcMar-Tc1#MarinerN1_AG	1	74	74	74
DNA/PiggyBac-Pokey#Pokey1_Av	35	13477	385.06	251
LINE/L2#Kiri-35_AAe	11	758	68.91	60
LTR/Gypsy#Gypsy15-I_AG	2	154	77	77
LTR/Gypsy#Gypsy-13_DEl-I	2	85	42.5	42.5
LTR/Pao#BEL19-LTR_AG	1	62	62	62
DNA/Zator#Zator-1_CGi	3	178	59.33	68
DNA/P#P-2_AP	2	92	46	46
DNA/TcMar-Tc1#rnd-1_family-146	13	4431	340.85	135
LTR/Gypsy#Gypsy-90_CQ-LTR	2	79	39.5	39.5
LTR/Unknown#ltr-1_family-5	5	845	169	169
PLE/Penelope-Athena#AthM	51	42933	841.82	341
DNA/CMC-Transib#Transib-5_DK	1	70	70	70
LTR/Juno-Vesta#Vesta1a_Av	62	75104	1211.35	379.5
LTR/Gypsy#Gypsy-240_AA-I	1	53	53	53
LINE/RTE-ORTE#ORTE-6_AAe	1	50	50	50
DNA/TcMar-Tc1#Mariner-4_LHu	1	52	52	52
LINE/I#I-1_DEu	2	110	55	55
LTR/Gypsy#Gypsy-42_DWil-I	3	135	45	41
DNA/hAT-Tip100#hAT-32_LMi	2	102	51	51
DNA/TcMar-Tc1#Tc8_Av	18	7946	441.44	323.5
LTR/Gypsy#Gypsy-55_AA-I	1	54	54	54
LTR/Gypsy#Gypsy-16_DPu-I	3	175	58.33	39
SINE/tRNA-Meta#HalSINE1	4	216	54	54
LINE/L1#L1-45_AAe	5	324	64.8	52
DNA/hAT#hAT18_Av	2	1144	572	572
DNA/RC#Helitron-N2B_CGi	1	57	57	57
DNA/Maverick#Polinton-5_LMi	1	51	51	51
LINE/CR1#CR1_Ele38	1	32	32	32
LTR/Pao#BEL-11_DEl-I	2	176	88	88
LINE/CR1#CR1-68_AAe	1	31	31	31
LINE/L2#L2-1_CTe	1	118	118	118
DNA#DNA-8N1_HSal	5	265	53	53
LTR/Gypsy#Gypsy-223_AA-I	2	136	68	68
DNA/TcMar-Mariner#Mariner-6_CFl	1	53	53	53
LINE/I-Jockey#Jockey-9_DY	1	87	87	87
DNA/PiggyBac-Pokey#Pokey3_Av	2	2507	1253.5	1253.5
LINE/L1-Tx1#Tx1-7_CGi	2	116	58	58
DNA/RC#Helitron-1_LG	2	89	44.5	44.5
LTR/Gypsy#Gypsy-237_AA-I	4	258	64.5	64.5
LTR/Gypsy#Gypsy-4_DVir-I	2	174	87	87
DNA/RC#Helitron-N3_DT	1	52	52	52
LINE/Soliton#Soliton8_Av	38	33233	874.55	178.5
LTR/Copia#Copia-37_DPu-I	5	387	77.4	60
LINE/I-Jockey#Jockey-6_DF	3	165	55	53
DNA/CMC-EnSpm#DNA3-1_CGi	34	2548	74.94	72.5
LTR/Unknown#ltr-1_family-35	7	769	109.86	111
PLE/Penelope-Athena#AthW2-1	145	90779	626.06	66
DNA/hAT-hATm#hAT-6_AP	1	86	86	86
DNA/hAT-hAT19#DNA8-98_AP	1	88	88	88
DNA/TcMar-Tc1#Tc20_Av	72	18819	261.38	135.5
LINE/I#Nimb-32_LMi	1	39	39	39
DNA/TcMar-Mariner#Mariner-13_ACe	2	74	37	37
DNA/hAT-Ac#hAT-2_AG	2	101	50.5	50.5
DNA/PIF-Spy#ISL2EU-N5_CGi	1	83	83	83
LTR/Gypsy#Gypsy-138_AA-I	1	53	53	53
LTR/Gypsy#Gypsy-176_AA-I	5	239	47.8	51
LTR/Unknown#ltr-1_family-17	3	158	52.67	44
LTR/Unknown#ltr-1_family-29	3	4276	1425.33	1937
LINE/RTE-RTE#RTE-2_Hmel	1	56	56	56
LTR/Gypsy#Gypsy-16_CFl-I	1	65	65	65
DNA/hAT-Ac#hAT-N1_DK	2	102	51	51
LINE/I-Jockey#Jockey-2_CQ	1	53	53	53
PLE/Penelope-Athena#AthO	28	22277	795.61	262
LINE/L2#Daphne-11_HRo	2	74	37	37
DNA/Sola-1#Sola1-7_AP	1	63	63	63
DNA/Kolobok#Kolobok-N2_CGi	3	252	84	84
LTR/Gypsy#Gypsy-613_AA-I	1	83	83	83
PLE/Penelope#Penelope-64_LMi	1	66	66	66
LTR/Unknown#ltr-1_family-33	10	3015	301.5	131
DNA/CMC-Chapaev-3#Chapaev3-1_HR	21	1128	53.71	49
LTR/Pao#BEL-1_BMa-I	2	152	76	76
LTR/Pao#BEL-195_AA-I	1	75	75	75
DNA/Sola-2#Sola2-1_Hrobusta	2	155	77.5	77.5
LTR/Pao#BEL-67_AA-I	2	132	66	66
DNA/PiggyBac#LOOPER1_DM	1	61	61	61
LINE/Soliton#Soliton4_Av	23	9678	420.78	127
DNA/hAT-Tip100#hAT-24_LMi	2	92	46	46
LINE/R1-LOA#Loa-4_LSal	2	132	66	66
DNA/Sola-1#Sola1-1_Lgigantea	3	180	60	65
DNA/CMC-Chapaev#Chapaev-N1_AAe	2	106	53	53
DNA/MULE-MuDR#MuDR16_Av	12	5789	482.42	391
LINE/RTE-BovB#RTE-3_AG	1	56	56	56
LTR/Gypsy#Gypsy-2_Deu-LTR	2	90	45	45
LTR/Gypsy#Gypsy26-I_AG	1	57	57	57
LINE/I#I-8_LMi	1	110	110	110
LTR/Gypsy#Gypsy-9_DEl-I	1	47	47	47
LTR/Copia#Copia5-NVi_I	2	88	44	44
LINE/I-Jockey#Jockey-6_DK	21	2387	113.67	101
LTR/Gypsy#Gypsy-30-I_NVi	2	198	99	99
LTR/Gypsy#Gypsy-124_AA-LTR	1	37	37	37
LTR/Gypsy#Gypsy-610_AA-I	1	67	67	67
DNA/RC#Helitron-N18_CGi	1	65	65	65
DNA#DNA8-1D_RPr	2	105	52.5	52.5
DNA/TcMar-Tc1#Mariner-68_HSal	1	61	61	61
DNA/hAT-Ac#hAT-1_DP	1	438	438	438
PLE/Penelope#Penelope-18_LMi	2	70	35	35
LINE/I#I-2_DK	1	94	94	94
LINE/I-Jockey#rnd-1_family-221	8	2989	373.63	368.5
LTR/Gypsy#Gypsy14-LTR_Dpse	24	1249	52.04	51
DNA/Sola-2#Sola2-3_LMi	1	40	40	40
DNA/hAT-Ac#hAT-3_DBp	1	39	39	39
LTR/Gypsy#Gypsy-33_CQ-I	1	61	61	61
LTR/Pao#BEL-219_AA-I	2	82	41	41
LTR/Copia#Copia-11_CQ-I	1	76	76	76
DNA/TcMar-Mariner#Avmar10_Av	3	1714	571.33	284
LTR/Gypsy#Gypsy-17_DAn-I	1	63	63	63
LTR/Gypsy#Gypsy-2_DWil-LTR	1	63	63	63
[truncated: 565 more rows]
