# Supplementary material for: Evolutionary dynamics of transposable elements in bdelloid rotifers
Source: eLife. 2021 Feb 5;10:e63194. doi: 10.7554/eLife.63194 (PMC7943196; doi:10.7554/eLife.63194)
Supplement: Figure 6—source data 1. [file elife-63194-fig6-data1.zip › Figure 6--source data 1. TE lengths data/Ar_ARIC003.out.one_code.bed.len.element.tab]

TE	COUNT	SUM	MEAN	MEDIAN
DNA/Crypton-V#CryptonV-3_CFl	1	44	44	44
DNA/TcMar-Tc1#Tc22_Av	5	2881	576.2	622
LTR/Pao#BEL-4_DWil-I	1	43	43	43
DNA/Sola-2#Sola2-1_AAe	1	19	19	19
LINE/L2#Daphne-27_LMi	1	46	46	46
DNA/hAT-hobo#Hoana4	2	102	51	51
DNA/MULE-MuDR#MuDR5x_AP	1	93	93	93
DNA/Crypton#Crypton-N23_CGi	1	88	88	88
LINE/L2#L2-10_Hmel	3	175	58.33	52
DNA/TcMar-Tc1#Mariner-4_DBp	1	113	113	113
LINE/L1#L1-17_LSal	1	48	48	48
DNA/hAT-Ac#hAT-N36_LMi	1	145	145	145
LTR/Gypsy#Gypsy-13_CFl-I	20	1292	64.6	59.5
LTR/Gypsy#Gypsy-1_RP-LTR	2	129	64.5	64.5
LTR/Gypsy#Gypsy-20_CQ-I	1	60	60	60
LINE/RTE-RTE#RTE-2_LVa	2	98	49	49
LINE/L2#Crack-14_AAe	1	45	45	45
LTR/Copia#Copia-14_LH-LTR	2	158	79	79
PLE/Penelope#Penelope-30_LMi	1	66	66	66
LTR/Gypsy#Gypsy-18_LH-I	1	42	42	42
DNA/TcMar-Tc1#Mariner-9_DBp	2	374	187	187
DNA/Sola-1#Sola1-N1_AAe	1	67	67	67
PLE/Penelope#Penelope-7_LMi	1	56	56	56
LINE/L2#Crack-1_IS	3	159	53	38
DNA/TcMar-Pogo#pogo13_Av	23	9222	400.96	125
LINE/L2#Crack-33_AAe	2	120	60	60
LTR/Pao#BEL-3_CQ-I	1	73	73	73
DNA/TcMar-Pogo#pogo1_Av	19	8616	453.47	289
LTR/Pao#BEL-34_AA-I	2	91	45.5	45.5
LTR/Gypsy#Gypsy-64_CQ-I	1	88	88	88
DNA/RC#Helitron-N6_CGi	2	81	40.5	40.5
LINE/I#I-1_DP	3	540	180	182
LTR/Copia#Copia-75_AA-I	1	34	34	34
DNA/MULE-NOF#Rehavkus-3_TC	2	112	56	56
LTR/Gypsy#Gypsy-17_DAn-I	1	84	84	84
LTR/Gypsy#Gypsy-253_AA-I	3	198	66	73
DNA/Merlin#Merlin3_Av	7	2795	399.29	437
DNA/hAT-Ac#rnd-5_family-2726	32	108522	3391.31	66.5
LTR/Gypsy#Gypsy-10_DBp-I	2	129	64.5	64.5
LTR/Gypsy#Gypsy-9_MMa-I	1	58	58	58
DNA/MULE-MuDR#DNA-64_LSal	4	272	68	71
DNA/Sola-2#Sola2-2_LHu	1	58	58	58
DNA/RC#Heli2_Av_cons	184	152732	830.07	378.5
LTR/Pao#BEL-172_AA-I	1	41	41	41
DNA#DNA-1_LMi	3	131	43.67	41
DNA#DNA-63_LSal	1	60	60	60
DNA/Maverick#Polinton-1_PBa	35	1784	50.97	48
LTR/Gypsy#Gypsy-37_CQ-I	5	313	62.6	62
DNA#DNA6-15_CGi	1	42	42	42
LTR/Gypsy#Gypsy-61_AA-I	2	150	75	75
LINE/Dong-R4#R4-1_BX	2	148	74	74
DNA/TcMar-Tc1#Mariner-17_CGi	1	64	64	64
DNA/MULE-MuDR#MuDR1x_MH	1	42	42	42
LTR/Gypsy#Gypsy-617_AA-I	1	88	88	88
LTR/Gypsy#Gypsy-51_AA-I	2	85	42.5	42.5
LINE/R1#Waldo-2_AAe	1	68	68	68
DNA/TcMar-Pogo#pogo5_Av	14	2860	204.29	105.5
LINE/I#I-1_CQ	1	48	48	48
LINE/I#I-2_NVi	2	62	31	31
DNA/Sola-1#Sola1-1_AA	2	185	92.5	92.5
DNA/hAT#REP-2_DF	2	127	63.5	63.5
LTR/Gypsy#Gypsy-22_DY-I	2	105	52.5	52.5
LTR/Gypsy#Gypsy-59_CQ-I	1	61	61	61
LTR/Pao#BEL-131_AA-I	2	1916	958	958
LINE/I#I-65_AAe	2	104	52	52
LINE/I-Jockey#Jockey-2_DGri	6	404	67.33	69
LINE/L2#Daphne-2_LMi	1	82	82	82
LINE/CR1#CR1-87_AAe	1	37	37	37
DNA#DNA8-4_CQ	1	50	50	50
DNA/Academ-1#Academ-1_Aplcal	1	38	38	38
DNA/P#P7_Av	26	18249	701.88	129.5
DNA/hAT-hATm#hAT-4_LSal	1	86	86	86
LINE/RTE#RTE4_Av	12	8223	685.25	461
LTR/Copia#Copia-11_LH-I	2	119	59.5	59.5
LINE/RTE-X#RTEX-16_CGi	1	48	48	48
DNA/TcMar-Mariner#Mariner-N36_RPr	1	64	64	64
DNA#Clu-111_AG	1	49	49	49
PLE/Penelope-Athena#AthK1	24	7982	332.58	145.5
DNA/Maverick#Polinton-3_PBa	9	836	92.89	86
LINE/Soliton#Soliton9b_Av	7	4815	687.86	254
DNA/Sola#Sola3b_Av	18	12312	684	168
DNA/PIF-Harbinger#Harbinger-5_CGi	6	356	59.33	59
DNA/Sola-2#Sola2-12_LMi	1	80	80	80
DNA/hAT#hAT3_Av	14	11361	811.5	272
DNA#DNA-22_LSal	1	54	54	54
LTR/Pao#BEL-20_DAn-I	2	102	51	51
LINE/CR1#CR1_Ele9	17	1771	104.18	80
LTR/Gypsy#Gypsy-6_DBi-I	1	45	45	45
LTR/Copia#Copia4-NVi_I	1	58	58	58
LTR/Copia#Copia1-NVi_I	2	76	38	38
LTR/Gypsy#Gypsy-5_PPc-I	1	59	59	59
DNA/CMC-Chapaev-3#Chapaev3-N1_HR	1	29	29	29
LTR/Pao#BEL-9_SI-I	1	61	61	61
DNA/TcMar-Mariner#Mariner-10_ACe	2	187	93.5	93.5
DNA/Crypton-V#CryptonV-3_HSal	2	96	48	48
DNA/hAT-Ac#HOPPER_BD	4	214	53.5	52
LTR/Gypsy#Gypsy-21_PBa-LTR	3	187	62.33	56
LTR/Pao#BEL-52_AA-I	1	54	54	54
LINE/CR1#CR1-64B_AAe	2	104	52	52
LTR/Pao#BEL-12_DBp-I	1	51	51	51
LTR/Gypsy#Gypsy-33-I_NVi	3	210	70	54
LTR/Copia#Copia-8_LH-I	1	48	48	48
DNA/TcMar-Pogo#rnd-5_family-1947	68	39207	576.57	302.5
LTR/Gypsy#Gypsy-57_DEl-I	1	58	58	58
DNA/PIF-ISL2EU#ISL2EU2_Av	12	5021	418.42	208.5
LINE/R2-NeSL#NeSL-1_CBri	1	76	76	76
LTR/Gypsy#Gypsy-129_AA-I	1	34	34	34
LTR/Gypsy#Gypsy-14B_DWil-I	1	51	51	51
PLE/Penelope#Penelope1a_Av	23	7847	341.17	149
LTR/Gypsy#Gypsy-2_HMM-I	2	94	47	47
LINE/L2#CR1-2_TCa	1	44	44	44
DNA#DNA-5_LMi	1	52	52	52
LTR/Gypsy#Gypsy-19_DTa-I	1	59	59	59
LINE/I-Jockey#Ag-Jock-13	3	142	47.33	47
LTR/Pao#BEL-89_CQ-I	1	80	80	80
LINE/CR1#CR1_Ele21	2	122	61	61
DNA/TcMar-Pogo#pogo10_Av	33	15542	470.97	216
LTR/Gypsy#Gypsy-108_AA-I	2	141	70.5	70.5
LTR/Pao#BEL-2_CQ-I	2	100	50	50
DNA/PiggyBac#piggyBac8_Av	3	1034	344.67	339
DNA/PIF-Harbinger#Harbinger-2N1_CGi	1	72	72	72
DNA/P#P4_Av	23	10992	477.91	73
DNA/TcMar-Mariner#Mariner-48_HSal	1	62	62	62
LINE/I#Loner_Ele1	3	173	57.67	62
LTR/Pao#BEL-234_AA-LTR	1	49	49	49
LTR/Pao#BEL-214_AA-I	1	55	55	55
LTR/Gypsy#Gypsy-257_AA-I	1	54	54	54
DNA/TcMar-Mariner#AVMAR1A	1	44	44	44
DNA/RC#Helitron-4_DRh	1	59	59	59
DNA/Crypton#Crypton_Av	33	12278	372.06	58
LINE/L1#L1-42_LSal	1	56	56	56
DNA/P#P-1_Aplcal	1	37	37	37
LINE/L2#Kiri-18_AAe	1	62	62	62
DNA/TcMar-Tc1#Mariner-15_DK	1	35	35	35
LINE/I#Loner_Ele4	2	122	61	61
LTR/Gypsy#Gypsy-625_AA-I	2	67	33.5	33.5
DNA/P#P-3_AP	1	60	60	60
LTR/Pao#BEL-246_AA-I	1	54	54	54
LINE/CR1#CR1_Ele20	2	159	79.5	79.5
PLE/Penelope-Athena#AthJ-N-W1	245	108573	443.16	182
LTR/Gypsy#Gypsy-5_DEl-I	1	55	55	55
DNA/TcMar-Tc1#Mariner-32_AEc	1	45	45	45
LINE/Proto2#Proto2-5_CS1	1	51	51	51
LINE/I-Jockey#Hebe_Av	44	26068	592.45	435
LTR/Gypsy#Gypsy-17_PBa-I	1	76	76	76
LTR/Gypsy#Gypsy-18_CGi-LTR	1	50	50	50
DNA/TcMar-Pogo#pogo7_Av	17	1712	100.71	83
LINE/L2#Kiri-14_AAe	1	79	79	79
DNA/Academ-1#Academ-9_LMi	2	78	39	39
LINE/L2#L2-4_Hmel	4	164	41	40
DNA/CMC-EnSpm#rnd-5_family-3469	28	57932	2069	104
LTR/Pao#BEL-641_AA-I	2	81	40.5	40.5
LINE/I-Jockey#Vingi-48_LMi	1	38	38	38
LTR/Copia#Copia-10_SI-I	1	54	54	54
LINE/I-Jockey#Jockey-1_DYa	1	43	43	43
LTR/Copia#Copia-26_AA-I	2	129	64.5	64.5
LTR/Gypsy#Gypsy-18_DWil-LTR	1	88	88	88
DNA/Sola-2#Sola2-3_NVi	1	116	116	116
DNA/P#P-N6_LSal	1	109	109	109
LINE/I#I-6_LMi	1	42	42	42
LINE/CR1#CR1-4_DBi	1	48	48	48
LTR/Gypsy#Gypsy-54_CGi-LTR	1	61	61	61
LTR/Copia#Copia-1_TCa-I	1	52	52	52
DNA/TcMar-m44#rnd-5_family-1949	54	41670	771.67	593.5
DNA#DNA4-31_CGi	1	91	91	91
DNA/PiggyBac#piggyBac9_Av	12	3132	261	279.5
DNA/RC#Heli3a_Av	358	168738	471.34	326
LINE/L2#Daphne-22_HRo	1	69	69	69
LTR/Gypsy#Gypsy-18B_PBa-I	1	88	88	88
DNA/TcMar-Tc1#Mariner-2_AAe	1	39	39	39
DNA#DNA-11_CGi	29	2194	75.66	75
LINE/Soliton#Soliton6_Av	17	12915	759.71	353
DNA/hAT-hobo#hAT-36_LMi	1	33	33	33
DNA/TcMar-Tc1#Mariner-N41_HSal	1	41	41	41
DNA/Crypton-V#CryptonV-2_CFl	2	96	48	48
LINE/R1#TRAS-4_TUr	1	45	45	45
LTR/Gypsy#Gypsy-73_CQ-I	1	48	48	48
LINE/L2#Daphne-70_LMi	2	156	78	78
LTR/Gypsy#Gypsy-16_LH-I	1	66	66	66
LTR/Gypsy#Gypsy-83_CGi-I	1	68	68	68
PLE/Penelope#Penelope-8_LMi	1	65	65	65
LINE/I#I-7D_AAe	3	147	49	41
LINE/I-Jockey#Vingi-1_BM	1	73	73	73
LINE/L1#L1-31_LSal	1	94	94	94
LTR/Gypsy#Gypsy-8_DEl-I	2	104	52	52
DNA/Sola-1#Sola1-1_CTe	1	72	72	72
LINE/I-Jockey#Jockey-2_HMM	1	63	63	63
DNA/TcMar-Tc1#Mariner-3_AAe	2	815	407.5	407.5
LINE/I#Nimb-4B_RPr	2	113	56.5	56.5
LTR/Gypsy#Gypsy-17-I_NVi	1	55	55	55
DNA/MULE-MuDR#rnd-5_family-67	66	45796	693.88	460
LINE/I#I-2_DK	2	96	48	48
LINE/CR1#CR1-68_AAe	2	72	36	36
PLE/Penelope#Penelope-1_LSal	2	147	73.5	73.5
LINE/RTE-BovB#RTE-2_DF	1	105	105	105
DNA/MULE-NOF#MuDR-1_LHu	2	86	43	43
LTR/Pao#BEL-13_LH-I	2	110	55	55
LINE/R1#SART-1_LHu	1	89	89	89
DNA/TcMar-ISRm11#Mariner-32_RPr	1	98	98	98
LTR/Pao#BEL-2_DFi-I	4	263	65.75	69
LTR/Pao#BEL-615_AA-I	2	108	54	54
PLE/Penelope-Athena#AthW2-2	141	32506	230.54	60
LTR/Pao#BEL-12_DPu-I	2	134	67	67
LTR/Pao#BEL-1_AEc-I	1	106	106	106
DNA/hAT-hAT19#DNA8-78_AP	1	45	45	45
LTR/Pao#BEL-98_AA-I	1	47	47	47
LINE/R2-NeSL#Utopia-2_LFu	2	122	61	61
DNA/CMC-EnSpm#EnSpm4_Av	4	2558	639.5	86.5
LINE/RTE-BovB#RTE-24_LMi	2	223	111.5	111.5
LTR/Gypsy#Gypsy-7_DFi-I	2	86	43	43
LTR/Gypsy#Gypsy-7_DSe-I	1	67	67	67
LTR/Pao#BEL10-I_AG	1	54	54	54
DNA/TcMar-Tc1#Tc1-1_AG	1	68	68	68
LTR/Pao#BEL-1_LVa-I	1	56	56	56
LINE/RTE-BovB#RTE-70_LMi	1	78	78	78
LTR/Gypsy#Gypsy-1_BT-I	1	100	100	100
LTR/Gypsy#Gypsy-10_CGi-I	2	135	67.5	67.5
LTR/Unknown#ltr-1_family-10	24	4423	184.29	208
LTR/Gypsy#Gypsy-147_AA-I	1	31	31	31
LINE/L2#Kiri-6_AAe	8	537	67.13	68
DNA#DNA-22_CGi	1	87	87	87
LTR/Gypsy#Gypsy-7_DEl-I	2	155	77.5	77.5
PLE/Penelope-Athena#AthX-V-T	194	74110	382.01	67
LTR/Gypsy#Gypsy-16-I_NVi	3	222	74	72
LINE/L2#Daphne-24_LMi	1	52	52	52
PLE/Penelope#Penelope-36_LMi	1	250	250	250
DNA/IS3EU#IS3EU-2_CGi	1	56	56	56
LTR/Gypsy#Gypsy-33_CGi-I	1	41	41	41
DNA/TcMar-Tc1#Mariner-9_DAn	2	109	54.5	54.5
LINE/L2#L2B-4_CQ	1	35	35	35
DNA/Crypton-V#CryptonV-11_CFl	1	49	49	49
LTR/Gypsy#Gypsy-50_AA-I	1	42	42	42
DNA/TcMar-Mariner#Dparag30	1	42	42	42
DNA/CMC-Transib#Transib-1_DAn	2	138	69	69
DNA/Sola-1#Sola1-N1B_LSal	1	63	63	63
LINE/I#I_Ele22	2	88	44	44
LINE/CR1#CR1-2_DEu	1	46	46	46
LINE/L2#Crack-8_AAe	5	257	51.4	57
DNA/IS3EU#IS3EU-2N1_CGi	2	315	157.5	157.5
LTR/Pao#BEL-239_AA-I	1	62	62	62
DNA/Sola-3#Sola3-2N1_CB	1	66	66	66
DNA/RC#Helitron-N34_CGi	15	1033	68.87	72
DNA/Kolobok-T2#Kolobok-N1_AEc	65	3876	59.63	56
LINE/Soliton#Soliton1_Av	29	37513	1293.55	654
LINE/CR1#LINE2A_CB	1	37	37	37
DNA/PiggyBac#rnd-5_family-5774	48	27432	571.5	298
LINE/I#I-4_LMi	2	93	46.5	46.5
LTR/Gypsy#Gypsy-4_DSim-I	1	75	75	75
LTR/Gypsy#Gypsy-91_CQ-I	2	199	99.5	99.5
LTR/Gypsy#Gypsy-16_DAn-I	1	50	50	50
LINE/L2#Daphne-13_CTe	1	70	70	70
DNA/TcMar-Mariner#Mariner-7_RPr	2	124	62	62
LINE/L2#Kiri-23_AAe	1	68	68	68
DNA/Sola#Sola2_Av	14	4763	340.21	220
DNA/TcMar-Tc1#DNA-7_LMi	4	242	60.5	62.5
LINE/I#I-5_DBp	1	43	43	43
DNA/TcMar-Mariner#Mariner-8_SIn	1	73	73	73
LTR/Gypsy#Gypsy6-I_Dmoj	1	66	66	66
LINE/CR1#CR1-8_CQ	1	35	35	35
DNA/TcMar-Tc1#Mariner-46N1_LSal	1	60	60	60
DNA/PIF-Spy#DNA-24_CGi	1	53	53	53
LTR/Gypsy#Gypsy-25_DP-I	1	38	38	38
LINE/Proto2#Proto2-4_CS1	2	114	57	57
LINE/I#I-72_AAe	1	89	89	89
LTR/Gypsy#Gypsy-610_AA-I	1	47	47	47
LINE/R2-NeSL#NeSL-4_CRem	3	191	63.67	64
LTR/Copia#Copia-37_CQ-I	1	50	50	50
LINE/RTE-X#RTEX-24_CGi	1	50	50	50
DNA/TcMar-Mariner#Mariner-64_HSal	1	70	70	70
DNA/TcMar-Mariner#Mariner-10_HSal	1	139	139	139
LTR/Gypsy#Gypsy5-I_Dya	1	53	53	53
DNA/TcMar-Tigger#nMar-10_Hmel	1	72	72	72
DNA/Sola-2#Sola2-7_LMi	1	61	61	61
LINE/L2#Daphne-5_HRo	1	74	74	74
LTR/Copia#Copia-3_LH-I	1	46	46	46
LTR/Pao#BEL-227_AA-I	8	436	54.5	56
DNA/TcMar-Tc4#Mariner3-2_HSal	1	42	42	42
LTR/Gypsy#Gypsy-41_DEl-I	2	100	50	50
PLE/Penelope#Penelope-3_LVa	1	64	64	64
LINE/L2#L2B-3_AAe	1	52	52	52
DNA/RC#Pr_Helitron1	30	3173	105.77	86
LINE/CR1#CR1_Ele15	1	56	56	56
LINE/CR1#CR1-127_AAe	1	50	50	50
LTR/Copia#Copia-1_DEl-I	1	54	54	54
DNA#DNA6-2_CGi	1	79	79	79
LINE/L2#L2-13_Hmel	4	135	33.75	29.5
LTR/Gypsy#Gypsy-158_AA-I	1	45	45	45
LTR/Gypsy#Gypsy-26_DYa-I	2	108	54	54
PLE/Penelope#Penelope-8_HRo	2	111	55.5	55.5
DNA/TcMar-m44#Mariner-33_LMi	2	98	49	49
LINE/I-Jockey#G4_DM	1	56	56	56
DNA/TcMar-Fot1#Mariner-9_CGi	2	212	106	106
LINE/L2#L2-43_HRo	2	78	39	39
LINE/L1-Tx1#Tx1-9_LMi	2	122	61	61
LINE/I#I-54_AAe	2	121	60.5	60.5
DNA/TcMar-Mariner#Mariner-3_PBa	1	51	51	51
LINE/RTE-X#RTEX-10_CGi	2	142	71	71
LTR/Pao#BEL-4_DBi-I	1	55	55	55
LTR/Gypsy#Gypsy-7_ACe-LTR	2	129	64.5	64.5
DNA/CMC-Chapaev-3#EnSpm-1_LSal	2	177	88.5	88.5
DNA/PiggyBac-Looper#Looper3_Av	24	5748	239.5	78
LINE/R1-LOA#Loa-3_LSal	1	108	108	108
DNA/TcMar-Tc1#Mariner-14_DRh	7	676	96.57	97
DNA/Ginger#Ginger2c_Av	28	11733	419.04	69
DNA/Sola-1#Sola1-1_DPu	2	79	39.5	39.5
DNA#DNA-8N1_HSal	5	260	52	53
DNA/PiggyBac#rnd-5_family-1412	49	20309	414.47	299
DNA/Kolobok-E#Kolobok-1_AA	2	167	83.5	83.5
LINE/R1#TRAS-2_TUr	1	36	36	36
DNA/hAT-Ac#hAT-N12_LMi	2	104	52	52
DNA/RC#Helitron-8_CGi	5	627	125.4	84
LTR/Pao#BEL-6_DAn-I	1	40	40	40
LINE/L2#L2-5_NVi	2	109	54.5	54.5
LTR/Gypsy#Gypsy-26_DP-I	1	34	34	34
LTR/Pao#BEL-646_AA-I	1	165	165	165
DNA/Maverick#Polinton-5_NVi	7	418	59.71	58
LTR/Gypsy#Gypsy-9_DPu-I	2	149	74.5	74.5
LTR/Pao#BEL-3_DYa-I	1	92	92	92
LTR/Gypsy#Gypsy-18_RP-I	1	64	64	64
DNA/PiggyBac#piggyBac-2_DBp	1	268	268	268
LTR/Gypsy#Gypsy68-I_AG	38	2646	69.63	66.5
LTR/Gypsy#Gypsy-3_CFl-I	1	39	39	39
LTR/Pao#BEL-243_AA-LTR	1	50	50	50
LINE/L1#L1-3_LSal	1	96	96	96
LINE/L1#L1_Ele16	1	38	38	38
LTR/Copia#Copia-3_Cfl-LTR	1	62	62	62
LINE/R1#TRAS3_BM	5	218	43.6	47
DNA/hAT-hATm#hATm-2_AA	1	44	44	44
LTR/Gypsy#Gypsy-264_AA-I	1	62	62	62
DNA#DNA-19_LSal	2	157	78.5	78.5
LINE/L1#L1-45_AAe	6	339	56.5	59.5
DNA/Maverick#Polinton-1_DGr	5	308	61.6	70
LTR/Ngaro#DIRS-6_CGi	1	67	67	67
DNA/Maverick#Polinton-2_DBi	4	241	60.25	58.5
DNA/PIF-Spy#ISL2EU-6_CFl	2	116	58	58
DNA/RC#Helitron-10_CGi	2	121	60.5	60.5
DNA/hAT-Ac#Hoana5	1	61	61	61
LTR/Gypsy#Gypsy20-I_Dya	1	120	120	120
LINE/Soliton#Soliton4_Av	25	13028	521.12	168
LTR/Gypsy#Gypsy-42_DEl-I	3	260	86.67	80
LINE/L1#L1-20_LSal	1	56	56	56
DNA/TcMar-Mariner#Mariner-8_LHu	1	49	49	49
DNA/TcMar#NAVIMARN1	4	227	56.75	57.5
DNA/hAT-hATm#NAVIHAT1	2	136	68	68
DNA/RC#Helitron-N1_HSal	8	671	83.88	91.5
LTR/Pao#BEL-173_AA-LTR	1	91	91	91
LTR/Gypsy#Gypsy21-I_AG	1	46	46	46
DNA/hAT-hAT19#hAT-6_LMi	1	50	50	50
DNA/TcMar-Tc1#Tc18_Av	6	2392	398.67	402
PLE/Penelope#Penelope-86_LMi	2	127	63.5	63.5
LINE/L2#Daphne-16_CTe	1	48	48	48
DNA/Crypton-V#CryptonV-1_CGi	1	52	52	52
LTR/Pao#BEL-32_AA-I	1	32	32	32
LINE/I-Jockey#Jockey-5_DVi	4	230	57.5	55
LTR/Gypsy#Gypsy-229_AA-I	3	203	67.67	59
LTR/Pao#BEL-88_AA-I	2	125	62.5	62.5
LINE/L2#L2-39_HRo	2	146	73	73
LINE/R2-NeSL#Utopia-1_PRe	1	35	35	35
DNA/RC#rnd-1_family-107	60	19648	327.47	298
LTR/Copia#Copia-12_LMi-I	2	118	59	59
DNA/hAT-Tip100#hAT-12_HRo	1	53	53	53
LTR/Gypsy#Gypsy-105_AA-I	2	111	55.5	55.5
DNA/TcMar-Tc1#ITmD37E_Ele3	1	38	38	38
LINE/Proto2#Proto2-11_CTe	1	55	55	55
LTR/Pao#BEL-190_AA-I	3	141	47	48
LTR/Gypsy#Gypsy-13_DEu-I	1	143	143	143
LTR/Copia#Copia-14_LH-I	2	127	63.5	63.5
LINE/I-Jockey#Jockey-1_DT	1	79	79	79
SINE/tRNA-Deu#BivaMD-SINE1_TeGr	3	180	60	60
DNA/TcMar-Mariner#Mariner-33_LSal	2	268	134	134
LINE/RTE-BovB#RTE-40_LMi	1	113	113	113
LINE/CR1-Zenon#CR1-14_CGi	1	58	58	58
LINE/L2#Daphne-1_TCa	1	63	63	63
LTR/Gypsy#Gypsy-1_PBa-I	2	152	76	76
LTR/Pao#CER7-I_CE	3	272	90.67	102
LTR/Copia#Copia-9_DPu-I	1	114	114	114
LTR/Pao#BEL-265_AA-I	1	140	140	140
DNA/TcMar-Tc4#Mariner3-N3_LMi	1	70	70	70
LTR/Gypsy#Gypsy-168_AA-I	2	128	64	64
LTR/Gypsy#Gypsy-69_CQ-I	2	94	47	47
DNA/TcMar-Tc4#Mariner-38_SIn	1	62	62	62
LTR/Gypsy#Gypsy-183_AA-I	1	75	75	75
DNA/CMC-Transib#Transib-7_DBi	1	56	56	56
LTR/Gypsy#Gypsy-8_DBi-I	1	60	60	60
LTR/Copia#Copia-5_CT-I	1	73	73	73
DNA/hAT-Charlie#hAT-7_LMi	1	33	33	33
LINE/CR1#CR1_Ele32	1	91	91	91
DNA/MULE-MuDR#MuDR2_Av	3	1820	606.67	119
DNA/Dada#Dada-U6_CT	2	162	81	81
DNA/hAT-Tip100#hAT-N17B_LSal	2	93	46.5	46.5
DNA/Academ-1#Academ-1_CTe	1	43	43	43
DNA/CMC-EnSpm#DNA-66_LSal	3	158	52.67	57
DNA/TcMar-Tc1#Tc14_Av	5	1898	379.6	61
LTR/Gypsy#Gypsy-22_DWil-I	20	1071	53.55	56.5
DNA/Kolobok-Hydra#Kolobok-3_Aplcal	18	1435	79.72	78.5
DNA/TcMar-Tc1#Mariner-7_BM	1	49	49	49
LINE/L2#Daphne-38_HRo	13	942	72.46	70
DNA/hAT-Tip100#hAT-2_HRo	2	84	42	42
DNA/Maverick#Polinton-6_NVi	4	172	43	38
LINE/CR1#CR1_Ele29	1	44	44	44
LTR/Pao#BEL-9_DTa-I	1	83	83	83
LTR/Copia#Copia-106_AA-I	1	70	70	70
PLE/Penelope#Penelope-44_LMi	2	106	53	53
LTR/Pao#BEL-122_AA-I	1	54	54	54
LTR/Pao#BEL-639_AA-I	2	90	45	45
DNA/hAT-hobo#Hogri1	1	67	67	67
LTR/Gypsy#Gypsy-37_DWil-I	1	49	49	49
LINE/RTE-BovB#RTE-1C_LMi	1	64	64	64
DNA/MULE-MuDR#CEMUDR2	1	43	43	43
LTR/Gypsy#ACCORD2_I	1	77	77	77
DNA/TcMar-Mariner#Mariner2_CE	1	56	56	56
DNA/hAT-Ac#HAT6_CB	4	308	77	79
DNA/TcMar-Mariner#Avmar9_Av	8	3818	477.25	311.5
DNA/MULE-MuDR#MULE4_Av	5	7600	1520	1712
LTR/Gypsy#Gypsy-2_DVir-I	3	186	62	57
DNA/TcMar-Tc1#Mariner-35_SIn	1	73	73	73
DNA/hAT#hAT29_Av	12	3633	302.75	143
DNA/TcMar-Mariner#Mariner-12_ACe	1	39	39	39
DNA/Maverick#Polinton-2_CB	1	56	56	56
LTR/Gypsy#Gypsy-26_CGi-LTR	1	43	43	43
LTR/Gypsy#Gypsy4-I_Dmoj	2	147	73.5	73.5
LTR/Copia#Copia-71_AA-I	1	32	32	32
LINE/CR1#CR1-8_HRo	1	45	45	45
DNA/RC#Helitron-2_LG	1	43	43	43
LTR/Pao#BEL-15_CQ-I	1	43	43	43
LINE/CR1#CR1-110_AAe	1	54	54	54
LINE/CR1#CR1_Ele14	1	55	55	55
LTR/Pao#BEL-5_DPu-I	1	95	95	95
LTR/Gypsy#Gypsy-11_CT-I	1	41	41	41
LINE/I#I-5_DK	1	58	58	58
LINE/I#I-9B_AAe	1	45	45	45
DNA#DNA7-1_AAe	1	87	87	87
LTR/Pao#BEL-71_AA-I	1	44	44	44
LINE/R2-Hero#HERO-5_HR	3	145	48.33	48
LINE/R1-LOA#LOA-1_CQ	1	49	49	49
LINE/Dong-R4#R4-1_SRa	1	60	60	60
LINE/L2#Kiri-5_AAe	1	94	94	94
DNA/TcMar-Tigger#Mariner-N23_LMi	1	58	58	58
LINE/R2-Hero#HERO-1_HR	1	38	38	38
DNA#DNA7-2_LMi	1	50	50	50
DNA/hAT#hAT6_Av	19	10107	531.95	176
LINE/I#I-2_DEl	1	90	90	90
LTR/Gypsy#Gypsy-33_DPu-LTR	1	47	47	47
LTR/Gypsy#Gypsy-67_CGi-I	2	108	54	54
DNA#nMar-19_Hmel	1	65	65	65
LTR/Gypsy#Gypsy-18_PBa-I	5	331	66.2	64
DNA/CMC-Chapaev#Chapaev-2_CE	1	52	52	52
LTR/Copia#Copia-3_MMa-I	1	114	114	114
LTR/Gypsy#Gypsy-28_DYa-I	2	117	58.5	58.5
LTR/Gypsy#Gypsy6-NVi_LTR	21	1220	58.1	64
DNA/Sola-1#Sola1-6_AAe	2	105	52.5	52.5
LINE/L1-Tx1#Tx1-11_CGi	7	594	84.86	83
LINE/I#I-7_LMi	1	47	47	47
LINE/R1#R1-6_DK	1	41	41	41
LTR/Copia#Copia-3_DAn-I	1	35	35	35
LTR/Copia#Copia-5_LH-I	2	133	66.5	66.5
LTR/Gypsy#Gypsy-36_CGi-I	1	39	39	39
LTR/Copia#Copia-96_AA-I	1	52	52	52
LTR/Copia#Copia-3_AA-I	1	54	54	54
LINE/CR1#CR1_Ele38	1	45	45	45
DNA#DNA8-3_CQ	3	135	45	45
LINE/I-Jockey#Jockey-1_DVi	1	64	64	64
DNA/RC#Helitron-4B_LSal	1	50	50	50
LINE/L2#Daphne-33_HRo	1	60	60	60
DNA/TcMar-Tc2#Mariner35_CB	1	21	21	21
DNA/hAT-Ac#DNA8-3_CGi	3	247	82.33	82
LINE/Proto2#Proto2-9_CTe	1	44	44	44
LTR/Pao#BEL-189_AA-I	1	77	77	77
LINE/RTE#RTE1_Av	47	53707	1142.7	782
DNA#DNA-14_AAe	1	40	40	40
DNA#DNA2-27_CGi	1	42	42	42
DNA#DNA2-7_CGi	9	613	68.11	67
DNA/hAT-Blackjack#hAT-1_HSal	1	41	41	41
LTR/Gypsy#Gypsy-25_DPse-LTR	1	32	32	32
DNA/Zator#Zator-1N1_CGi	3	192	64	69
DNA/CMC-Chapaev#Chapaev-N2_AAe	4	207	51.75	54
DNA/CMC-Transib#Transib1_Dmoj	1	81	81	81
LINE/CR1-Zenon#CR1-8_CGi	1	71	71	71
LTR/Copia#Copia-126_AA-LTR	1	34	34	34
DNA/hAT#hAT8_Av	8	5198	649.75	125
LINE/I#I-68_AAe	2	150	75	75
LTR/Pao#BEL-46_AA-I	1	35	35	35
DNA/PIF-ISL2EU#ISL2EU3_Av	15	3532	235.47	158
LTR/Gypsy#Gypsy-279_AA-I	2	74	37	37
DNA/hAT-Tip100#hAT-1_LMi	1	47	47	47
LTR/Gypsy#Gypsy-196_AA-I	1	103	103	103
LTR/Gypsy#Gypsy-30_AG-I	2	81	40.5	40.5
LINE/I-Jockey#Jockey-5_CQ	4	174	43.5	44.5
LINE/R1-LOA#LOA_Ele2	1	68	68	68
LINE/I-Jockey#Jockey-6_DVi	2	91	45.5	45.5
LINE/L2#Daphne-16_HRo	4	194	48.5	50
LTR/Gypsy#Gypsy12-I_Dpse	1	49	49	49
LTR/Pao#BEL1-I_AG	1	70	70	70
DNA/PiggyBac#piggyBac2_Av	57	10810	189.65	105
DNA/Maverick#Polinton-3_LMi	9	625	69.44	70
DNA/TcMar-Tc1#Mariner-13_CFl	1	169	169	169
LTR/Pao#BEL-10_DTa-I	1	59	59	59
LTR/Pao#BEL-2_HMM-I	1	59	59	59
LINE/I-Jockey#Vingi-19_LMi	1	45	45	45
LTR/Gypsy#Gypsy44-I_AG	1	34	34	34
PLE/Penelope#Penelope3a_Av	15	12283	818.87	133
DNA/P#P-8_LSal	2	93	46.5	46.5
LTR/Pao#BEL-209_AA-I	1	45	45	45
DNA/TcMar-Tc1#Mariner-26_LMi	2	241	120.5	120.5
LINE/I#I-4_RPr	3	110	36.67	36
LTR/Pao#CER15-I_CE	3	84	28	28
DNA/hAT-hobo#hAT-4_DRh	4	220	55	56
LTR/Gypsy#Invader4_I	1	78	78	78
LTR/Gypsy#Gypsy-616_AA-I	1	83	83	83
LTR/Gypsy#Gypsy-43_DWil-I	10	1338	133.8	155
LINE/CR1#CR1-22_HRo	2	210	105	105
LTR/Gypsy#Gypsy-590_AA-I	3	194	64.67	74
LTR/Pao#BEL-230_AA-I	1	142	142	142
LINE/L2#Crack-18_AAe	1	52	52	52
DNA/hAT-hobo#hAT-1N_DW	1	72	72	72
LTR/Copia#Copia-29_DPu-LTR	1	44	44	44
LTR/Pao#BEL-623_AA-I	2	105	52.5	52.5
LTR/Gypsy#Gypsy-258_AA-I	1	43	43	43
LTR/Gypsy#Gypsy-72_CQ-I	2	132	66	66
LTR/DIRS#DIRS-2_ACal	2	123	61.5	61.5
LTR/Pao#BEL2_MH-I	1	65	65	65
PLE/Penelope#PENEL1_NVi	3	162	54	55
LTR/Pao#BEL-617_AA-I	3	99	33	33
LTR/Gypsy#Gypsy-12_AA-I	1	45	45	45
DNA/Dada#Dada-U6_DPu	2	122	61	61
LINE/Soliton#Soliton5_Av	19	28488	1499.37	618
LINE/RTE-X#RTEX-4_CGi	3	157	52.33	49
LINE/L2#Crack-31_AAe	3	170	56.67	46
LTR/Gypsy#Gypsy-1_IS-I	1	42	42	42
LTR/Gypsy#Gypsy4-NVi_I	1	35	35	35
LTR/Gypsy#Gypsy-32_CGi-I	1	100	100	100
LTR/Copia#Copia-138_AA-I	1	31	31	31
LINE/I-Jockey#Outcast-1_DBi	1	42	42	42
LTR/Gypsy#MICROPIA_I	1	39	39	39
LTR/Gypsy#Gypsy-4_DSe-I	4	387	96.75	100.5
DNA/RC#Helitron-N28_CGi	1	38	38	38
LINE/R2#R2LcA	1	38	38	38
LTR/Gypsy#Gypsy-72_CGi-I	1	43	43	43
PLE/Penelope#Penelope-5_HRo	35	2547	72.77	68
LINE/CR1#CR1_Ele1	1	49	49	49
DNA/P#P-16_LSal	2	86	43	43
LTR/Gypsy#Gypsy-15_LSal-I	1	43	43	43
LINE/RTE-RTE#RTE-1	3	921	307	66
LINE/I#Nimb-2C_LMi	1	41	41	41
LTR#Gypsy-25_PBa-LTR	1	17	17	17
LTR/Copia#Copia-4_RPr-I	2	108	54	54
LTR/Gypsy#Gypsy-32-I_NVi	2	122	61	61
DNA/TcMar-Mariner#Avmar3_Av	34	9874	290.41	124
LTR/Gypsy#Gypsy-21_CT-I	1	90	90	90
LINE/L2#CR1-9_NVi	2	146	73	73
LINE/L2#L2-9_AAe	1	63	63	63
DNA/TcMar-Mariner#Avmar6_Av	29	9322	321.45	154
DNA/RC#Helitron-1_DPe	1	64	64	64
LTR/Pao#BEL-642_AA-I	1	46	46	46
DNA/CMC-EnSpm#DNA3-1_CGi	27	2116	78.37	73
DNA/hAT-Charlie#HATN1_AG	1	52	52	52
DNA#DNA-2_LMi	8	423	52.88	54
LTR/Gypsy#Gypsy-29_DWil-I	9	572	63.56	68
LTR/Gypsy#Gypsy-34_AA-LTR	2	78	39	39
PLE/Penelope#Nematis_C4	1	87	87	87
PLE/Penelope#Penelope-83_LMi	25	1634	65.36	64
LINE/RTE-X#RTEX-3_RPr	1	49	49	49
LTR/Copia#Copia-15_AA-I	1	27	27	27
LINE/CR1#CR1-11_AG	1	67	67	67
DNA/PiggyBac-Looper#Looper2_Av	5	2348	469.6	533
LTR/Gypsy#Gypsy-29_DEl-I	1	77	77	77
LTR/Pao#BEL-11_CGi-I	1	71	71	71
LTR/Pao#BEL-2_LMi-I	1	78	78	78
LINE/R2#R2_DPe	2	99	49.5	49.5
LINE/I-Jockey#Jockey_Ele5	1	62	62	62
DNA/Maverick#Polinton-1_CGi	6	374	62.33	50
DNA/TcMar-Tc1#Mariner-60_HSal	1	370	370	370
DNA/hAT-hobo#HOMER	1	56	56	56
DNA/RC#Helitron-3N1_NVi	6	375	62.5	65
LTR/Gypsy#GYPSY4-I_CB	1	40	40	40
DNA/hAT-Ac#Mariner-25_RPr	2	137	68.5	68.5
DNA/TcMar-Pogo#Mariner-10_CGi	2	191	95.5	95.5
DNA/TcMar-m44#Mariner-N3B_LMi	1	35	35	35
PLE/Penelope#Penelope4_Av	11	2519	229	134
LINE/L2#Daphne-35_LMi	1	35	35	35
LINE/L1#L1-33_LSal	1	43	43	43
LINE/CR1#CR1-56_AAe	2	87	43.5	43.5
LTR/Gypsy#Gypsy-601_AA-LTR	1	75	75	75
LTR/Juno-Vesta#Vesta5_Av	21	13011	619.57	81
LTR/Gypsy#Gypsy6-I_AG	1	32	32	32
LTR/Copia#Copia-9_LH-I	1	39	39	39
LTR/Gypsy#Gypsy20-I_Dpse	5	381	76.2	77
LTR/Gypsy#Gypsy-169_AA-I	4	229	57.25	53.5
LINE/R1#RTAg3	2	143	71.5	71.5
LTR/Gypsy#Gypsy-6_LH-I	1	58	58	58
LTR/Gypsy#Gypsy-2_DSim-I	1	195	195	195
DNA/RC#Helitron-N19_LMi	1	77	77	77
DNA/hAT-Ac#Homo2	1	43	43	43
LINE/L1#L1-21_LSal	2	122	61	61
LTR/Gypsy#Gypsy-3_LG-I	2	92	46	46
DNA/TcMar-Pogo#Mariner-N1_CTe	1	55	55	55
LINE/I-Jockey#Vingi-37_LMi	1	60	60	60
DNA/RC#HelitronY1_CE	2	119	59.5	59.5
LTR/Gypsy#Gypsy-5_DBp-I	1	39	39	39
LTR/Copia#Copia-37_AA-LTR	1	47	47	47
LTR/Pao#BEL-132_AA-I	1	52	52	52
DNA/TcMar-Tc1#Mariner-59N1_HSal	1	51	51	51
LTR/Copia#Copia-18_SI-I	1	80	80	80
DNA/TcMar-Tc1#Tc15_Av	27	16067	595.07	471
LTR/Pao#BEL-6_DMoj-I	1	107	107	107
DNA/TcMar-Tc1#Tc1-1_TCa	2	258	129	129
LINE/I-Jockey#DOC2_DM	3	221	73.67	86
DNA/hAT-hobo#hAT-7_DBp	1	51	51	51
LTR/Gypsy#Gypsy-10_SI-I	1	53	53	53
LTR/Gypsy#Gypsy-125_AA-I	1	53	53	53
LINE/CR1#CR1-2_CQ	32	6089	190.28	156.5
LINE/RTE-BovB#RTE_Ele5	2	154	77	77
DNA/PiggyBac#piggyBac7_Av	19	7138	375.68	277
LTR/Gypsy#Gypsy11-NVi_I	1	46	46	46
LTR/Gypsy#Gypsy-6_DFi-I	2	126	63	63
LTR/Gypsy#Gypsy-13_AA-I	1	50	50	50
LTR/Gypsy#Gypsy-38_AA-I	1	55	55	55
LTR/Pao#BEL-116_AA-I	1	73	73	73
DNA/RC#HELITRON6_CB	1	33	33	33
LINE/Rex-Babar#Rex1-1_HRo	1	39	39	39
LINE/L2#L2-22_HRo	1	47	47	47
LTR/Gypsy#Gypsy-9_LVa-I	1	45	45	45
LINE/L2#Crack-32_AAe	1	44	44	44
LINE/I-Jockey#Jockey-6_DTa	1	42	42	42
DNA/hAT-Tip100#hAT-27_LMi	1	54	54	54
LINE/L2#L2-23_HRo	1	102	102	102
LINE/L2#Crack-20_AAe	1	39	39	39
LTR/Gypsy#Gypsy6-I_Dya	4	203	50.75	42
LINE/L2#Daphne-58_LMi	2	69	34.5	34.5
DNA/Sola-2#Sola2-6_LSal	1	74	74	74
DNA/Academ-2#Academ-2_CGi	1	63	63	63
LTR/Pao#BEL-643_AA-I	1	61	61	61
LTR/Pao#BEL-2_AEc-I	1	54	54	54
DNA/hAT-Charlie#hAT-11_HRo	11	605	55	57
DNA/TcMar-Mariner#Mariner-8_AEc	1	83	83	83
LINE/CR1#CR1-20_CQ	3	175	58.33	48
LTR/Pao#BEL-47_AA-I	1	37	37	37
LTR/Juno-Vesta#Vesta4a_Av	20	28201	1410.05	164
LTR/Gypsy#Gypsy-42_CGi-I	1	68	68	68
PLE/Penelope-Athena#AthL1a	29	7038	242.69	87
DNA/hAT-Tip100#hAT-N22B_LSal	1	71	71	71
LTR/Gypsy#Gypsy1-I_AG	1	56	56	56
LTR/Gypsy#Gypsy-15_LH-I	2	180	90	90
LTR/Gypsy#GYPSY2-I_CB	2	62	31	31
DNA/Academ-1#Academ-8_LMi	3	149	49.67	60
LTR/Gypsy#Gypsy-287_AA-I	1	82	82	82
DNA/CMC-EnSpm#EnSpm3_Av	8	2379	297.38	75.5
LTR/Copia#Copia-18_DPu-I	1	41	41	41
LTR/Copia#Copia-2_DPu-I	2	128	64	64
DNA/PiggyBac-PB#AvPB2	26	3983	153.19	73
LTR/Gypsy#Gypsy-14_DBi-I	2	98	49	49
DNA/RC#Helitron-1_NVi	1	94	94	94
DNA/TcMar-Tc1#TSESSEBEII	3	106	35.33	41
DNA/hAT-Ac#Homo10	14	1299	92.79	79
LTR/Pao#BEL-6_DPu-I	2	150	75	75
LTR/Gypsy#Gypsy-26_DP-LTR	1	64	64	64
DNA/Sola-2#Sola2-3_DPu	1	120	120	120
DNA/MULE-MuDR#MuDR13_Av	22	8088	367.64	118
LTR/Copia#Copia-20_SI-I	1	49	49	49
LINE/I-Jockey#DOC3_DM	1	48	48	48
LTR/Gypsy#Gypsy-23_LSal-I	1	39	39	39
LTR/Pao#BEL-4_SI-LTR	1	38	38	38
LTR/Gypsy#Gypsy-75_LMi-I	1	67	67	67
LTR/Gypsy#Gypsy-13_CT-I	2	83	41.5	41.5
LINE/L2#Kiri-38_AAe	1	25	25	25
LTR/Pao#BEL-18_CQ-I	1	38	38	38
LTR/Gypsy#Gypsy-83_AA-I	2	111	55.5	55.5
PLE/Penelope#Penelope-42_LMi	1	71	71	71
LTR/Gypsy#Gypsy-75_CGi-I	1	46	46	46
LTR/Pao#BEL3-LTR_AP	1	67	67	67
LTR/Pao#BEL-15_AA-I	1	83	83	83
LINE/L1-Tx1#Tx1-1_LMi	2	86	43	43
DNA/hAT-Tip100#hAT-17_HRo	8	448	56	58
DNA/TcMar-Pogo#POGO	3	1370	456.67	468
LTR/Copia#Copia-7_CT-I	1	46	46	46
DNA#DNA2-10_CGi	10	777	77.7	79
LINE/L2#L2-12_HRo	2	215	107.5	107.5
LTR/Gypsy#Gypsy-605_AA-I	2	88	44	44
LINE/L2#L2-34_HRo	1	97	97	97
LTR/Gypsy#Gypsy-89_CQ-I	1	54	54	54
DNA/PIF-Harbinger#Harbinger-1_AAe	1	69	69	69
LINE/I#Nimb-1_LG	1	57	57	57
LINE/I-Jockey#Jockey-4_DAn	1	70	70	70
LTR/Pao#BEL-16_DWil-I	1	54	54	54
DNA#DNA-3_PPac	1	57	57	57
PLE/Penelope#Penelope5a_Av	14	8587	613.36	191
LTR/Gypsy#Gypsy-97_CQ-I	1	35	35	35
LTR/Gypsy#Gypsy-19_CT-I	2	78	39	39
LINE/CR1#CR1-49_AAe	3	267	89	91
LINE/L2#Daphne-77_LMi	1	113	113	113
LINE/I#Nimb-3_CTe	4	240	60	52
LINE/I#I_Ele13	1	71	71	71
LTR/Gypsy#Gypsy-22_IS-I	1	54	54	54
DNA/Sola-1#Sola1-N5_AAe	1	82	82	82
LTR/Copia#Copia-33_DPu-I	2	144	72	72
LTR/Gypsy#Gypsy-22_CQ-I	1	38	38	38
LINE/RTE-BovB#RTE-55_LMi	1	114	114	114
LTR/Pao#BEL-74_CQ-LTR	2	90	45	45
LTR/Gypsy#Gypsy-8_HMM-LTR	2	81	40.5	40.5
LINE/I#I_Ele4E_AAe	1	55	55	55
DNA/RC#Helitron-N3_CGi	6	464	77.33	81
DNA/hAT-Charlie#rnd-4_family-1787	37	71773	1939.81	56
LTR/Gypsy#Gypsy-19_LH-I	1	42	42	42
DNA/PIF-Harbinger#Harbinger-4_CGi	4	278	69.5	64
LTR/Pao#BEL-2_DPu-I	2	100	50	50
LTR/Gypsy#Gypsy-6_SI-I	2	124	62	62
LTR/Pao#BEL-271_AA-I	1	32	32	32
LTR/Gypsy#Gypsy-152_AA-LTR	1	58	58	58
SINE/tRNA-V#BivaV-SINE3_CoAn	1	46	46	46
DNA/PiggyBac#piggyBac-1_HRo	2	105	52.5	52.5
DNA/hAT-hobo#Homo1	1	38	38	38
DNA/Maverick#Polinton-7_NVi	7	299	42.71	36
DNA/P#P-20_LSal	1	43	43	43
DNA/TcMar-Mariner#Mariner-1_RPr	1	66	66	66
DNA/PiggyBac-Pokey#Pokey3_Av	19	10765	566.58	144
LTR/Gypsy#YOYO_I	1	66	66	66
LTR/Gypsy#Gypsy-4_PPo-I	1	56	56	56
LTR/Gypsy#Gypsy-257_AA-LTR	1	38	38	38
DNA#DNA-15_AAe	1	51	51	51
LINE/R1-LOA#Loa-4_LSal	1	31	31	31
LINE/R2#RaR2	2	104	52	52
LINE/CR1#CR1-10_AG	1	48	48	48
LTR/Copia#Copia-16_DPu-I	1	80	80	80
DNA/Zator#Zator-3N3_CGi	1	103	103	103
LTR/Copia#Copia-1_AC-I	6	301	50.17	50
PLE/Penelope-Athena#AthP	24	13877	578.21	144.5
DNA/TcMar-Tc1#Mariner-2_LSal	1	55	55	55
DNA/PIF-Harbinger#DNA3-11_CGi	5	353	70.6	77
LTR/Gypsy#Gypsy-12_DFi-I	2	125	62.5	62.5
DNA/Kolobok-Hydra#Kolobok-1_CGi	1	59	59	59
LTR/Pao#BEL-52_CQ-I	1	42	42	42
LTR/Gypsy#Gypsy-16_PBa-LTR	5	195	39	45
DNA/CMC-Mirage#Mirage1_CB	3	191	63.67	68
LINE/RTE-BovB#RTE-3_CTe	2	56	28	28
LTR/Gypsy#Stalker2_I	1	69	69	69
DNA#DNA5-1_LMi	1	45	45	45
LINE/I#I-15_AAe	1	56	56	56
DNA/RC#Helitron-N4_CGi	2	218	109	109
DNA#DNA-2-1_NVi	1	111	111	111
LTR/Gypsy#Gypsy-86_CQ-I	1	64	64	64
LINE/I#I_Ele8	1	28	28	28
LINE/L1#L1-19_LSal	2	186	93	93
LINE/I-Jockey#UVIR_DV	1	51	51	51
LTR/Pao#BEL-199_AA-I	5	308	61.6	66
LTR/Pao#BEL-18_DAn-I	1	66	66	66
LTR/Gypsy#Gypsy-22_RPr-I	2	97	48.5	48.5
DNA/TcMar-Mariner#Avmar1b_Av	4	1866	466.5	252
LTR/Gypsy#Gypsy-144_AA-I	2	76	38	38
DNA/RC#rnd-1_family-102	67	24595	367.09	356
LTR/Gypsy#Gypsy-614_AA-I	1	53	53	53
LINE/L2#Daphne-42_LMi	1	42	42	42
LINE/I#Nimb-1_HRo	1	59	59	59
PLE/Penelope-Athena#AthV-L1	47	53018	1128.04	120
LINE/L1-Tx1#Tx1-15_LMi	2	252	126	126
DNA/Sola-1#Sola1-1_AC	17	1142	67.18	63
DNA/Sola-3#Sola3-1_Lgigantea	2	128	64	64
DNA/TcMar-Mariner#ANM4	1	30	30	30
LTR/Pao#BEL-286_AA-I	1	58	58	58
LTR/Gypsy#Gypsy4-I_AP	1	45	45	45
LINE/L2#Kiri-5_DTa	1	56	56	56
LINE/I-Jockey#Vingi-1_CE	1	55	55	55
DNA/hAT-Ac#hAT-N1_AAe	2	170	85	85
DNA/CMC-Transib#Transib-N1_DYa	1	47	47	47
DNA/TcMar-Mariner#Mariner-63_HSal	1	41	41	41
LINE/R1#R1-2_DWi	1	71	71	71
DNA/TcMar-Tc4#Mariner3-3_LMi	1	41	41	41
LINE/L2#Kiri-8_AAe	2	152	76	76
LINE/RTE-X#RTE-1_SIn	1	40	40	40
LTR/Pao#BEL-249_AA-I	1	43	43	43
DNA/CMC-EnSpm#CACTA1_Av	6	5954	992.33	735.5
LTR/Gypsy#Gypsy-64_CGi-I	1	58	58	58
LINE/L2#L2-5_CTe	2	128	64	64
LTR/Gypsy#Gypsy40-I_AG	2	137	68.5	68.5
LINE/RTE-BovB#RTE-1_DBp	4	3223	805.75	856.5
DNA/Maverick#Polinton-1_NVi	23	1247	54.22	58
LTR/Gypsy#Gypsy-1-I_MH	2	76	38	38
DNA/MULE-NOF#Rehavkus-1_HR	2	113	56.5	56.5
LINE/CRE#CRE-1_HRo	1	68	68	68
DNA#DNA8-11_CGi	3	226	75.33	84
LTR/Pao#BEL-8_DEl-I	1	41	41	41
DNA#DNA-67_LSal	1	111	111	111
LINE/I-Jockey#Jockey-14_AAe	2	82	41	41
LTR/Gypsy#Gypsy43-I_AG	2	102	51	51
LINE/RTE-X#RTEX-20_CGi	1	44	44	44
DNA/hAT-Ac#rnd-5_family-9424	86	138554	1611.09	72
DNA/TcMar-Tc1#Mariner-77_HSal	2	638	319	319
LTR/Gypsy#Gypsy-22_CT-I	2	79	39.5	39.5
LINE/L2#Daphne-7_LMi	1	88	88	88
LTR/Gypsy#Gypsy-80_LMi-I	1	59	59	59
LTR/Copia#Copia-39_DPu-I	1	76	76	76
LINE/L2#Crack-4_CQ	2	89	44.5	44.5
LINE/R2#R2_DAn	1	33	33	33
DNA/TcMar-Mariner#Avmar11_Av	13	4685	360.38	169
DNA/hAT-Ac#hAT-2_DK	2	151	75.5	75.5
LTR/Pao#BEL-201_AA-I	3	234	78	60
DNA/TcMar-Mariner#DNA2-20_CGi	1	62	62	62
LTR/Gypsy#OSVALDO_LTR	1	32	32	32
DNA/CMC-EnSpm#CACTA6_Av	26	19403	746.27	221
LINE/L2#L2-29_HRo	2	96	48	48
LTR/Gypsy#Gypsy-2_MMa-I	2	97	48.5	48.5
DNA/hAT-Tip100#hAT-1_TCa	1	54	54	54
LINE/L2#Daphne-21_HRo	3	146	48.67	41
DNA/Zator#Zator-1_DF	3	318	106	116
LTR/Pao#BEL-618_AA-I	1	45	45	45
LTR/Gypsy#Gypsy-101_AA-I	3	201	67	61
DNA/MULE-MuDR#MULE1_Av	22	9570	435	175.5
DNA/hAT#DNA8-2_CB	5	633	126.6	90
LINE/I#Nimb-2_CQ	1	55	55	55
DNA/TcMar-Mariner#Avmar5_Av	13	4699	361.46	147
DNA/Academ-1#Academ-1_Hrobusta	2	83	41.5	41.5
DNA/TcMar-Tc1#ITmD37E_Ele5	2	122	61	61
LTR/Gypsy#Gypsy-6_DVir-I	1	72	72	72
DNA/CMC-Transib#Transib-8_DAn	1	58	58	58
DNA#DNA-46_LSal	1	51	51	51
LTR/DIRS#DIRS-1_LSal	1	59	59	59
LINE/L1-Tx1#Tx1-5_AAe	1	68	68	68
DNA/MULE-MuDR#MuDRx-1_LVa	3	337	112.33	92
LTR/Pao#BEL-108_AA-I	1	53	53	53
LINE/I-Jockey#HeT-A3_DVi	20	1208	60.4	56.5
LTR/Copia#Copia-58_AA-I	1	41	41	41
LINE/RTE-BovB#RTE-2_DBp	4	239	59.75	64
DNA#DNA-TA-5_CQ	2	112	56	56
LTR/Pao#BEL-273_AA-I	1	45	45	45
DNA/Maverick#Polinton-5_PBa	2	98	49	49
DNA/P#P-11_LSal	1	92	92	92
DNA/hAT#hAT23_Av	44	10677	242.66	102.5
DNA/CMC-Transib#Transib-6_DBi	2	86	43	43
LINE/Proto2#Proto2-1_CTe	1	56	56	56
LTR/Copia#Copia-17_DPu-I	1	84	84	84
LTR/Gypsy#Gypsy-9_CGi-I	2	156	78	78
LINE/I-Jockey#FW3_DM	1	51	51	51
LINE/Proto2#Proto2-3_CTe	1	42	42	42
LINE/L1#L1_Ele5	2	106	53	53
LTR/Gypsy#Gypsy-7_DWil-I	1	74	74	74
LTR/Copia#Copia-5_DPu-I	1	54	54	54
LINE/I-Jockey#Vingi-45_LMi	1	51	51	51
LINE/CR1#CR1_Ele25	2	92	46	46
LINE/L2#Daphne-24_HRo	2	107	53.5	53.5
LINE/I-Jockey#Jockey-1_LVa	1	149	149	149
LINE/RTE-ORTE#ORTE-5_AAe	1	65	65	65
DNA/Kolobok#Kolobok4_Av	5	1305	261	162
DNA/TcMar-Tc4#Mariner-N28_HSal	1	66	66	66
LTR/Juno-Vesta#Vesta6c_Av	13	19602	1507.85	477
LTR/Gypsy#Gypsy-3_PBa-I	3	187	62.33	48
LTR/Gypsy#Gypsy-124_AA-LTR	4	203	50.75	52
DNA/CMC-Transib#Transib-4_DAn	3	162	54	55
DNA/TcMar-Mariner#Mariner-93_HSal	1	48	48	48
DNA/Kolobok-E#KolobokE-1_TC	1	51	51	51
LTR#LT1_DPu-LTR	1	52	52	52
LTR/Gypsy#Gypsy-18_LG-I	1	46	46	46
DNA/hAT-Charlie#hAT-23_LMi	1	38	38	38
DNA/MULE-MuDR#MuDR-3N1_CGi	1	75	75	75
LTR/Gypsy#Gypsy-63_CQ-I	1	66	66	66
LINE/R1#RT1	35	4151	118.6	80
LINE/I-Jockey#Ingi-1_Rpro	1	33	33	33
LTR/Pao#BEL-6_DPer-I	1	38	38	38
DNA/MULE-MuDR#MuDR-1_DPu	1	62	62	62
LTR/Gypsy#Gypsy-27-I_NVi	1	57	57	57
DNA/PIF-Spy#ISL2EU-N5B_CGi	4	253	63.25	54
DNA/Sola-2#Sola2-1_DPu	1	65	65	65
LTR/Gypsy#Gypsy-6_DSim-I	2	66	33	33
LTR/Gypsy#Gypsy-21_CGi-I	3	152	50.67	34
LTR/Copia#Copia-19_DPu-I	1	47	47	47
LINE/L1-Tx1#Tx1-10_CQ	4	338	84.5	83.5
LINE/RTE-BovB#RTE-5_Hmel	1	74	74	74
DNA/hAT-Tip100#hAT-24_LMi	1	83	83	83
DNA/Sola-3#Sola3-1_DPu	1	128	128	128
DNA/PIF-Spy#ISL2EU-4_CFl	1	68	68	68
LTR/Copia#Copia1-I_Dpse	1	109	109	109
LINE/CR1#CR1-96_AAe	1	33	33	33
DNA/Ginger#Ginger1-1_AC	20	1267	63.35	66
LTR/Gypsy#Gypsy-27_DAn-LTR	1	42	42	42
DNA/PiggyBac#piggyBac4_Av	6	869	144.83	157.5
DNA/RC#Helentron_Av	26	19990	768.85	270.5
LTR/Gypsy#Gypsy-23_SI-I	1	48	48	48
LTR/Gypsy#Gypsy-31_SI-I	1	73	73	73
LTR/Pao#BEL-20_AG-I	2	142	71	71
LINE/R1-LOA#LOA-3_DPer	1	44	44	44
LINE/L2#L2-15_HRo	2	131	65.5	65.5
DNA#mTA_Ele45	1	76	76	76
LTR/Pao#BEL-7_LH-I	2	85	42.5	42.5
DNA/RC#Helitron-N49_CGi	1	44	44	44
LINE/L2#Kiri-17_HMM	6	346	57.67	58.5
LINE/R2-R9#R9_Av	3	5321	1773.67	2460
DNA/PiggyBac-PB#AvPB4	5	387	77.4	78
DNA/MULE-MuDR#MuDR-4_LSal	1	85	85	85
DNA/Academ-1#Academ-1_AP	2	107	53.5	53.5
DNA#DNA4-4B_CGi	1	64	64	64
LTR/Copia#Copia-29_DPu-I	1	40	40	40
LTR/Pao#BEL-612_AA-I	1	56	56	56
LINE/I-Jockey#Jockey-8_RPr	1	64	64	64
LTR/Gypsy#Gypsy-19_CQ-I	2	124	62	62
LINE/R1-LOA#LOA-9_AAe	5	202	40.4	42
LINE/L2#Crack-30_AAe	1	72	72	72
LINE/L2#Kiri-6_DK	1	87	87	87
LTR/Pao#BEL-11_DTa-I	1	48	48	48
DNA/RC#HELITRON9B_CB	1	52	52	52
LTR/Gypsy#Gypsy-25_AA-I	1	57	57	57
LINE/I#Nimb-2_LG	1	41	41	41
LINE/RTE-BovB#RTE-8_LMi	2	435	217.5	217.5
LTR/Gypsy#Gypsy-62_DWil-I	1	30	30	30
DNA/TcMar-Pogo#pogo4_Av	43	20804	483.81	267
LTR/Gypsy#Gypsy-174_AA-LTR	1	42	42	42
DNA/Merlin#Merlin-1_CGi	1	49	49	49
DNA/Sola-1#Sola1-N1_CQ	2	88	44	44
LINE/L2#Daphne-72_LMi	2	90	45	45
LTR/Copia#Copia-27_SI-I	1	47	47	47
LTR/Gypsy#Gypsy-8_DBp-I	1	52	52	52
DNA/RC#Helitron-4_CGi	1	122	122	122
LTR/Pao#BEL-2_CGi-I	1	42	42	42
DNA/TcMar-Mariner#Avmar8_Av	39	7498	192.26	135
LINE/L1#L1-51_LSal	5	376	75.2	62
LTR/Gypsy#Gypsy-18_AA-I	2	103	51.5	51.5
DNA/PiggyBac#piggyBac-1_DEu	1	59	59	59
DNA/Sola#Sola3c_Av	2	1844	922	922
LTR/Copia#Copia7-NVi_I	1	47	47	47
LINE/L2#Daphne-4_HRo	6	262	43.67	43.5
DNA/TcMar-Mariner#Mariner-19_AEc	2	98	49	49
LINE/CR1#CR1-125_AAe	1	99	99	99
LTR/Pao#BEL-21_DWil-I	8	468	58.5	66.5
LTR/Gypsy#Gypsy-12_CQ-I	3	175	58.33	50
DNA/hAT#hAT28a_Av	27	16851	624.11	203
LTR/Pao#BEL-7_DRh-I	2	143	71.5	71.5
DNA/Crypton-V#CryptonV-6_CFl	1	48	48	48
LTR/Gypsy#Gypsy-8_ACe-LTR	5	200	40	42
LTR/Gypsy#Gypsy33-I_AG	1	39	39	39
DNA/TcMar-Mariner#Mariner-2_DMac	1	40	40	40
LINE/L1-Tx1#Tx1-2_LMi	1	51	51	51
LINE/L1#L1-56_LSal	2	116	58	58
LTR/Gypsy#Gypsy10-I_AP	1	59	59	59
DNA/TcMar-Mariner#Mariner-56_HSal	1	35	35	35
DNA#DNA9-1_LMi	2	114	57	57
LINE/RTE-BovB#RTE-49_LMi	2	130	65	65
DNA/hAT-hobo#Hoyak1	2	132	66	66
LINE/Proto2#Proto2-1_CS1	2	112	56	56
LTR/Gypsy#Gypsy-4_ACe-I	1	46	46	46
LTR/Copia#Copia-31_DPu-I	1	47	47	47
LINE/R2-Hero#HERO-3_HR	2	133	66.5	66.5
LTR/Gypsy#Gypsy-41_LMi-I	1	75	75	75
DNA/CMC-EnSpm#EnSpm6_Av	11	4603	418.45	397
LINE/RTE-X#RTEX-11_CGi	1	48	48	48
DNA/P#P-31_LSal	1	55	55	55
LINE/CR1#CR1-113_AAe	1	61	61	61
DNA/PiggyBac#piggyBac5_Av	19	12756	671.37	496
DNA/RC#Helitron-5_NVi	2	570	285	285
LTR/Pao#BEL-156_AA-I	1	56	56	56
LTR/Copia#Copia-82_AA-I	1	71	71	71
LTR/Copia#Copia-2_Hm	1	81	81	81
LINE/CR1#CR1_Ele37	1	52	52	52
DNA/TcMar-Mariner#Mariner-6_DF	1	108	108	108
DNA/IS5#IS5_Av	17	6516	383.29	147
LINE/Soliton#Soliton9a_Av	16	10525	657.81	246.5
DNA/TcMar-Tc2#Mariner23_CB	2	102	51	51
LINE/R1#WaldoFs1	1	40	40	40
DNA/MULE-MuDR#MuDR-1_LMi	5	278	55.6	46
DNA#piggyBac-N2_HSal	1	50	50	50
SINE/tRNA#SINE-4_CQ	1	121	121	121
DNA/TcMar-Tc1#Tc5_cons_Av	58	10520	181.38	103
LINE/RTE-BovB#AviRTE_WBa	1	67	67	67
LTR/Pao#BEL-218_AA-I	1	52	52	52
LINE/CR1#CR1-2_LMi	1	70	70	70
LINE/L1-Tx1#Tx1-8_LMi	1	43	43	43
DNA/TcMar-Mariner#Mariner-26_RPr	6	3551	591.83	471.5
LINE/R1#R1_Ele9	1	61	61	61
LINE/I#I-6_AAe	1	56	56	56
DNA/PIF-ISL2EU#ISL2EU-16_CGi	1	63	63	63
LTR/Gypsy#Gypsy-27_DYa-I	1	37	37	37
LTR/Gypsy#Gypsy-2_DAn-I	1	57	57	57
DNA/CMC-EnSpm#CACTA-1_AA	1	49	49	49
LINE/CR1#CR1-14_HRo	4	193	48.25	46
LTR/Pao#BEL-614_AA-I	1	35	35	35
DNA/PiggyBac#piggyBac-2_Hmel	1	51	51	51
LTR/Gypsy#Gypsy-8_PPc-I	1	46	46	46
LTR/Gypsy#Gypsy-28_DBp-I	4	182	45.5	38
LTR/Gypsy#Gypsy-24_LSal-I	2	97	48.5	48.5
DNA/hAT-Tip100#hAT-15_HRo	27	1624	60.15	61
LINE/L2#Crack-23_AAe	1	63	63	63
LTR/Gypsy#Gypsy-284_AA-I	1	40	40	40
LTR/Pao#BEL-6_DTa-I	1	47	47	47
DNA/RC#Helitron-3_LMi	1	73	73	73
LTR/Copia#Copia-118_AA-I	2	99	49.5	49.5
PLE/Penelope#Penelope2_Av	4	3429	857.25	326
LTR/Copia#Copia9-NVi_I	1	38	38	38
LINE/I-Jockey#Jockey-4_DRh	1	40	40	40
DNA/TcMar-m44#Mariner-3_AP	1	46	46	46
LINE/I-Jockey#Jockey-2_RPr	1	60	60	60
DNA/MULE-F#MuDRF-1_DPu	1	99	99	99
LTR/Gypsy#Gypsy-256_AA-I	2	78	39	39
LTR/Pao#BEL-51_CQ-LTR	1	50	50	50
LTR/Pao#BEL1-I_Dya	1	42	42	42
LTR/Gypsy#Gypsy-152_AA-I	1	50	50	50
LINE/R1#SART-4_APi	1	71	71	71
LTR/Gypsy#Gypsy-54_DEl-I	4	821	205.25	90
PLE/Penelope-Athena#AthQ	51	33272	652.39	92
LTR/Gypsy#Gypsy-259_AA-I	1	75	75	75
DNA/Sola-2#Sola2-5_LSal	1	72	72	72
PLE/Penelope#Penelope-3_CQ	2	92	46	46
DNA/TcMar-Tc1#Mariner-N19_LMi	2	419	209.5	209.5
LINE/RTE-BovB#AviRTE_LLo	2	88	44	44
LINE/CR1#CR1_Ele3	1	79	79	79
DNA/hAT#hAT26_Av	13	6887	529.77	128
LTR/Pao#BEL-83_AA-I	5	227	45.4	48
LINE/Proto2#Proto2-1_LVa	3	117	39	39
DNA/TcMar-Mariner#Mariner-16_AEc	2	406	203	203
LTR/Pao#BEL-117_AA-I	3	117	39	39
LTR/Gypsy#Gypsy-3_DAn-I	1	69	69	69
DNA/RC#Helitron-N3_PBa	1	47	47	47
LINE/CR1#CR1_Ele36	1	61	61	61
DNA/MULE-MuDR#rnd-5_family-1643	41	22910	558.78	240
LINE/I#Loner_Ele2	2	101	50.5	50.5
DNA/TcMar-Tc1#Mariner-17_AEc	14	778	55.57	51
DNA/Kolobok-T2#Kolobok-2_AP	21	969	46.14	53
DNA/TcMar-Tc1#rnd-1_family-209	7	1205	172.14	132
LINE/I#I-71_AAe	2	63	31.5	31.5
LTR/Gypsy#Gypsy-208_AA-I	5	219	43.8	42
DNA/TcMar-Pogo#CELE12A	1	47	47	47
LINE/RTE-X#RTEX-18_CGi	2	94	47	47
LINE/I-Jockey#Jockey-10_DRh	1	47	47	47
LTR/Pao#BEL-79_AA-I	1	59	59	59
LINE/L2#CR1-1_AG	2	72	36	36
DNA/TcMar-Tc1#Mariner-31_LSal	2	79	39.5	39.5
LTR/Gypsy#Gypsy-151_AA-I	3	82	27.33	34
LTR/Gypsy#Gypsy-1_DEl-LTR	1	51	51	51
LINE/L1#L1-58_LSal	1	52	52	52
LINE/I-Jockey#Vingi-40_LMi	2	108	54	54
LINE/CRE#CRE-2_HRo	4	194	48.5	45.5
LTR/Gypsy#Gypsy-38_DAn-I	1	35	35	35
DNA/Merlin#Merlin1_Av	22	6021	273.68	149.5
LINE/I#I-4_AC	1	65	65	65
LINE/R2#NeSL-1	4	222	55.5	51.5
DNA/MULE-MuDR#DNA-64B_LSal	1	47	47	47
DNA/Crypton-V#CryptonV-2_HSal	1	66	66	66
DNA/TcMar-Tc1#Mariner-13_DF	1	71	71	71
LTR/Gypsy#Gypsy-64_LMi-I	4	243	60.75	52.5
DNA/TcMar-Tc1#FB4_DM	1	115	115	115
DNA/Sola-2#Sola2-1_CGi	1	183	183	183
DNA#DNA-84_LSal	1	40	40	40
DNA/TcMar-Pogo#pogo8_Av	53	27338	515.81	197
PLE/Penelope#Penelope-104_LMi	1	59	59	59
LTR/Gypsy#Gypsy-2_BM-I	1	73	73	73
DNA/TcMar-Mariner#rnd-1_family-143	36	7114	197.61	189.5
LTR/Pao#BEL-109_AA-I	2	100	50	50
DNA/Sola-2#Sola2-1_Hrobusta	2	80	40	40
LINE/L2#Crack-12_AAe	1	53	53	53
LTR/Gypsy#Gypsy-7_TCa-LTR	1	27	27	27
LTR/Gypsy#Gypsy-9_DMoj-I	3	173	57.67	52
DNA/TcMar-Mariner#rnd-5_family-2177	52	28072	539.85	375.5
LTR/Copia#Copia-2_DKi-I	1	55	55	55
DNA#DNA5-4_CGi	5	450	90	114
LTR/Copia#Copia-21_DPu-I	2	132	66	66
LINE/L2#Daphne-3_CTe	1	52	52	52
DNA/hAT-Tip100#hAT-29N1_LMi	1	50	50	50
LTR/Gypsy#Chouto_I	1	63	63	63
DNA/Crypton-A#Crypton-1_CGi	1	74	74	74
LTR/Copia#Copia-12_LH-I	3	121	40.33	40
DNA/TcMar-Mariner#Mariner18_CB	2	764	382	382
DNA/TcMar-Tc1#Tc1_Av	7	4693	670.43	612
LINE/RTE-RTE#RTE-1_PPac	1	42	42	42
DNA/TcMar-Tc1#Mariner-21_LMi	1	648	648	648
DNA/TcMar-Mariner#Mariner-11_LHu	2	635	317.5	317.5
LTR/Gypsy#Gypsy-34_DPu-I	1	50	50	50
DNA/PIF-Spy#ISL2EU-N5_CGi	2	139	69.5	69.5
LINE/I-Jockey#Ag-Jock-1	43	8027	186.67	95
LINE/I-Jockey#rnd-5_family-874	26	24098	926.85	723.5
LINE/Soliton#Soliton8_Av	10	2412	241.2	71
LTR/Pao#BEL-261_AA-I	1	42	42	42
DNA/RC#Helitron-1_DT	2	95	47.5	47.5
PLE/Penelope#Penelope-4_CQ	1	106	106	106
DNA/Maverick#Polinton-4_NVi	3	156	52	53
LINE/L2#Kiri-9_AAe	3	185	61.67	73
LTR/Gypsy#Gypsy-22_CGi-I	2	76	38	38
DNA/PIF-ISL2EU#Harbinger-2_LSal	1	41	41	41
LTR/Gypsy#Gypsy-17_DPu-I	3	194	64.67	65
LTR/Gypsy#Gypsy-230_AA-I	1	71	71	71
DNA/RC#rnd-5_family-1092	35	20968	599.09	437
DNA/Academ-1#Academ-13_LMi	1	61	61	61
LTR/Pao#BEL-159_AA-LTR	2	185	92.5	92.5
DNA/RC#Helitron1_AG	1	65	65	65
LTR/Gypsy#Gypsy-62_CQ-I	2	100	50	50
DNA/TcMar-Tc2#Mariner30_CB	1	44	44	44
DNA/Academ-1#Academ-6_LMi	1	75	75	75
LTR/Pao#BEL-637_AA-LTR	1	32	32	32
DNA/hAT-Ac#DNA8-2C_CGi	8	626	78.25	79
DNA/TcMar-Mariner#Avmar2_Av	12	4869	405.75	365.5
LTR/Gypsy#Gypsy5-I_Dpse	1	35	35	35
LTR/Gypsy#Gypsy-45_DEl-I	1	64	64	64
LTR/Gypsy#Gypsy14-NVi_I	1	27	27	27
LINE/L1-Tx1#Tx1-1_CGi	10	935	93.5	95.5
LINE/L2#Kiri-20_AAe	2	112	56	56
LTR/TelKA#TelKA3a_Av	31	13510	435.81	118
LTR/Gypsy#Gypsy-26_CT-I	1	53	53	53
DNA/PiggyBac#npiggyBac-3_Hmel	1	72	72	72
LTR/Pao#BEL-30_CQ-I	3	678	226	206
DNA/TcMar-Tc1#Mariner-2_DYa	1	35	35	35
LTR/Gypsy#Gypsy-16_CGi-I	2	148	74	74
DNA/PIF-ISL2EU#ISL2EU1_Av	43	29095	676.63	166
LINE/I#I-8_DBp	1	101	101	101
DNA/TcMar-Mariner#Mariner-6N2_LMi	1	76	76	76
LINE/CR1#CR1_Ele5	1	60	60	60
LINE/R1-LOA#LOA_Ele3	2	81	40.5	40.5
DNA/RC#PERI	3	166	55.33	51
DNA/P#AgaP15	3	220	73.33	73
LINE/L2#Daphne-9_HRo	1	44	44	44
LINE/R1#R1B_NVi	1	84	84	84
DNA/TcMar-Mariner#Mariner-9_PBa	1	36	36	36
LINE/I-Jockey#Jockey-12_DAn	1	47	47	47
LTR/Gypsy#Gypsy-233_AA-I	1	105	105	105
LTR/Pao#BEL-238_AA-I	1	39	39	39
LINE/Soliton#Soliton6a_Av	13	16328	1256	747
LINE/I-Jockey#Jockey-6_DBp	1	40	40	40
DNA/Kolobok#Kolobok-10_CGi	1	83	83	83
LINE/L2#Daphne-29_LMi	1	40	40	40
LTR/Gypsy#Gypsy-3_TCa-I	1	40	40	40
DNA/MULE-NOF#MuDR-1_DEl	1	67	67	67
LINE/RTE-BovB#JAM1	1	77	77	77
DNA/PiggyBac-Uribo#Uribo1_Av	48	19147	398.9	251
LINE/I#I-53_AAe	1	79	79	79
LINE/RTE-BovB#RTE-6B_HRo	2	109	54.5	54.5
DNA#DNA8-2_LMi	1	40	40	40
LTR/Gypsy#Gypsy-44_LMi-I	3	169	56.33	43
LTR/Pao#BEL2-I_Dya	1	60	60	60
DNA/RC#Helitron-1_AAe	1	43	43	43
LTR/Pao#BEL-181_AA-I	1	54	54	54
LTR/Pao#BEL-11_CQ-I	1	69	69	69
LTR/Gypsy#Gypsy37-I_AG	84	5114	60.88	57
LTR/Gypsy#Gypsy-32_DWil-I	2	89	44.5	44.5
DNA/TcMar-Tc1#Mariner-12_AEc	1	65	65	65
DNA/TcMar-Tc1#Mariner-N3_AEc	1	83	83	83
DNA/RC#Helitron-2_HMM	1	60	60	60
LTR/Gypsy#Gypsy-48_DEl-I	1	37	37	37
DNA/Sola-2#Sola2-4_LSal	1	38	38	38
LTR/Pao#BEL-228_AA-I	3	161	53.67	52
LTR/Pao#BEL-1_Cfl-I	1	33	33	33
LINE/CR1#CR1-2_DBi	2	104	52	52
LTR/Copia#Copia-8_DWil-I	1	37	37	37
LINE/L2#Daphne-10_LMi	2	129	64.5	64.5
LINE/CR1#CR1-70_AAe	2	95	47.5	47.5
DNA/Maverick#Polinton-10_NVi	1	47	47	47
LINE/Rex-Babar#Rex1-2_CTe	1	45	45	45
LINE/CR1#CR1-7_AG	1	42	42	42
DNA/Sola-2#Sola2-4N1_LSal	1	35	35	35
DNA/MULE-MuDR#rnd-5_family-398	50	22863	457.26	162.5
LTR/Gypsy#Gypsy4-I_Dpse	1	72	72	72
LTR/Gypsy#Gypsy-11_CQ-I	2	140	70	70
DNA/Maverick#Polinton-1_CB	5	324	64.8	65
LTR/Gypsy#Gypsy-91_AA-I	1	56	56	56
DNA/hAT#hAT3a_Av	12	3060	255	123.5
DNA/Zator#Zator2_Av	10	17124	1712.4	2025.5
LTR/TelKA#TelKA4_Av	5	1563	312.6	358
LTR/Pao#BEL-8_SI-I	2	115	57.5	57.5
DNA/PIF-Spy#ISL2EU-17_CGi	1	80	80	80
LTR/Copia#Copia-4_DWil-I	1	33	33	33
LTR/Gypsy#Gypsy-13_LMi-I	1	50	50	50
LINE/R2-NeSL#NeSL-3_CBre	3	228	76	76
LTR/Gypsy#BLASTOPIA_I	1	51	51	51
LINE/CR1#CR1-82_AAe	1	60	60	60
DNA#DNA4-3_CGi	1	59	59	59
DNA/MULE-MuDR#MuDR10_Av	13	5875	451.92	256
DNA/MULE-MuDR#MuDR3_Av	27	9835	364.26	205
LINE/R1#R1-1_LMi	1	74	74	74
DNA/Crypton-I#Crypton-2_TCa	1	87	87	87
LINE/I-Jockey#rnd-1_family-170	22	6183	281.05	295
LTR/Gypsy#Gypsy-10_DPu-I	2	132	66	66
LTR/Pao#BEL-232_AA-I	1	63	63	63
LTR/Gypsy#Gypsy-19-I_NVi	2	105	52.5	52.5
LTR/Gypsy#Gypsy-191_AA-I	1	95	95	95
LTR/Gypsy#Gypsy-34_CGi-I	1	57	57	57
DNA/TcMar-Tc4#rnd-4_family-428	63	43978	698.06	448
DNA/PiggyBac#piggyBac6_Av	28	13965	498.75	224
LINE/I-Jockey#Jockey-6_DK	23	2490	108.26	95
LTR/Copia#Copia3-NVi_I	2	170	85	85
DNA/PiggyBac#piggyBac-5_LMi	3	114	38	38
DNA/Sola-1#Sola1-1_BM	1	28	28	28
LINE/I#I_Ele43B_AAe	1	94	94	94
DNA/hAT-hATm#hAT-19_LSal	1	42	42	42
LTR/Gypsy#Gypsy-160_AA-I	1	56	56	56
LTR/Pao#BEL-4_DAn-I	1	84	84	84
LTR/Pao#BEL-93_CQ-LTR	1	64	64	64
LTR/Copia#Copia-1_DWil-I	2	72	36	36
DNA/P#P3_Av	26	11760	452.31	137.5
DNA/PIF-Harbinger#Harbinger1_Av	10	3689	368.9	127.5
LTR/Gypsy#Gypsy-21_DWil-I	1	38	38	38
LTR/Gypsy#Gypsy-52_DWil-I	1	42	42	42
LTR/Pao#BEL-64_AA-I	1	38	38	38
LINE/R1-LOA#Loa-6_LSal	1	43	43	43
LTR/Gypsy#Gypsy-1_DRh-I	2	137	68.5	68.5
DNA/TcMar-Pogo#pogo12_Av	60	18319	305.32	197
LTR/Gypsy#Gypsy-1_DTa-I	2	110	55	55
LTR/Gypsy#Gypsy-82_CQ-I	6	402	67	72
DNA/PiggyBac#piggyBac3_Av	8	3441	430.13	100
LTR/Gypsy#Gypsy-3_DBi-I	1	51	51	51
LTR/Gypsy#ltr-1_family-4	11	15477	1407	675
LTR/Gypsy#Gypsy3-I_AG	2	90	45	45
LTR/Pao#BEL-6_CGi-I	2	179	89.5	89.5
LTR/Pao#BEL-189_AA-LTR	1	51	51	51
DNA/Sola#Sola2f_Av	31	14776	476.65	113
LINE/I-Jockey#Jockey-3_DAn	1	36	36	36
DNA/hAT#hAT17_Av	12	4236	353	128.5
LTR/Gypsy#Gypsy-76_LMi-I	1	44	44	44
LTR/Gypsy#Gypsy-7_PBa-I	1	66	66	66
DNA/PIF-Harbinger#Harbinger1_AG	1	38	38	38
DNA/hAT-Blackjack#hAT-16N2_LMi	9	661	73.44	83
DNA/hAT-hAT19#DNA8-74_AP	1	53	53	53
LINE/R1#R1-N1_CFl	1	26	26	26
DNA/CMC-Transib#Transib2_AA	1	43	43	43
DNA/TcMar-Tc1#Mariner-N2_LMi	3	1188	396	262
LTR/Gypsy#Gypsy-29_CGi-I	2	150	75	75
DNA#DNA-2_DBp	1	46	46	46
LTR/Gypsy#Gypsy-52_DEl-I	3	139	46.33	45
DNA/MULE-MuDR#MuDR11x_AP	2	121	60.5	60.5
PLE/Penelope#Penelope-93_LMi	1	54	54	54
DNA/TcMar-Tc4#Mariner3-7_LMi	1	115	115	115
DNA/MULE-NOF#Rehavkus-1_TC	1	51	51	51
LTR/Gypsy#Gypsy-5_PBa-I	2	189	94.5	94.5
LTR/Pao#BEL-75_AA-I	1	67	67	67
LINE/I#Mosqul_Aa2	3	196	65.33	72
LTR/Pao#BEL-16_CGi-I	1	59	59	59
DNA/TcMar-Tc1#PALTA2_CE	1	48	48	48
LTR/Gypsy#Gypsy-30_AA-I	1	69	69	69
LTR/Gypsy#Gypsy-35_DAn-I	1	83	83	83
DNA/Maverick#Polinton-1_HSal	1	65	65	65
DNA/hAT-hAT19#DNA8-95_AP	1	64	64	64
LINE/I#I-79_AAe	1	34	34	34
LINE/I#Ag-Loner-1	1	52	52	52
DNA/TcMar-Tc1#Mariner-N8_SIn	1	61	61	61
LINE/I-Jockey#HELENA	1	85	85	85
DNA/hAT-Tip100#hAT-17_LMi	2	113	56.5	56.5
LTR/Gypsy#Gypsy-282_AA-I	1	49	49	49
LTR/Gypsy#Gypsy16-I_Dya	1	62	62	62
DNA/CMC-EnSpm#CACTA5_Av	9	7501	833.44	342
LINE/L2#L2-14_HRo	1	53	53	53
DNA#DNA8-1_CQ	1	60	60	60
LTR/Gypsy#Gypsy-9_LG-I	1	73	73	73
DNA/hAT#hAT19_Av	22	8572	389.64	121.5
DNA/PIF-Spy#ISL2EU-N9_CGi	1	91	91	91
LINE/L1-Tx1#Tx1-14_CQ	1	51	51	51
LINE/L1-Tx1#Tx1-3_AAe	3	266	88.67	83
LTR/Pao#BEL-100_AA-LTR	2	119	59.5	59.5
DNA/TcMar-Fot1#Mariner-24_CGi	13	706	54.31	50
DNA#DNA8-1D_RPr	2	125	62.5	62.5
DNA/Academ-1#Academ-1_CGi	3	193	64.33	68
LTR/Pao#BEL-171_AA-I	1	83	83	83
LTR/Gypsy#Gypsy2-I_Dmoj	1	60	60	60
LINE/I#I-50_AAe	2	127	63.5	63.5
LTR/Copia#Copia-26_CQ-I	2	96	48	48
LTR/Gypsy#Gypsy-220_AA-I	1	54	54	54
LTR/Gypsy#CER6-I_CE	1	34	34	34
LINE/CR1#CR1-16_HRo	17	1084	63.76	54
LINE/I#Nimb-36_LMi	1	38	38	38
LTR/Pao#BEL-63_CQ-I	1	50	50	50
LTR/Gypsy#Gypsy-1_BM-I	1	43	43	43
DNA/Sola#Sola2a_Av	22	11087	503.95	190
DNA/TcMar-Mariner#Mariner-8_RPr	1	55	55	55
LTR/Pao#BEL-113_AA-I	1	38	38	38
LTR/Gypsy#Gypsy-231_AA-I	1	59	59	59
LINE/CRE#CRE-6_HRo	1	42	42	42
LTR/Gypsy#Gypsy-92_AA-I	3	175	58.33	50
PLE/Penelope#Penelope_Ele2	1	89	89	89
LTR/Pao#BEL-35_AA-I	2	105	52.5	52.5
DNA/TcMar-Tc4#Mariner3-4_HSal	1	173	173	173
DNA/P#P-1_DPu	1	65	65	65
LTR/Pao#BEL-21_CQ-I	1	61	61	61
LTR/Gypsy#Gypsy-12_DVir-I	2	111	55.5	55.5
LINE/CR1#CR1-19_HRo	1	43	43	43
DNA/MULE-MuDR#rnd-5_family-1330	65	23056	354.71	219
DNA/PiggyBac#piggyBac-5_CGi	2	111	55.5	55.5
DNA/CMC-Transib#Transib-N2_LMi	1	34	34	34
LINE/L2#Kiri-1_DF	2	83	41.5	41.5
DNA#DNA8-8_CGi	4	852	213	216.5
LTR/Gypsy#Gypsy-33_AA-I	2	96	48	48
LINE/R1#R1_Ele8	1	92	92	92
DNA/TcMar-Mariner#Mariner-N22_RPr	1	77	77	77
LINE/I#Ingi-2_LMi	1	47	47	47
LTR/Gypsy#Gypsy-1_SI-I	1	51	51	51
LINE/I#I-74_AAe	2	163	81.5	81.5
LTR/Gypsy#Gypsy-203_AA-I	1	67	67	67
LINE/L1#L1-16_LSal	1	77	77	77
DNA/hAT-Blackjack#hAT-4_PBa	29	1745	60.17	57
LTR/Gypsy#Gypsy-15_IS-I	1	27	27	27
DNA/hAT#hAT32_Av	10	3105	310.5	129
LTR/Gypsy#Gypsy7-I_Dya	5	253	50.6	45
DNA#DNA-TA-8_CQ	2	88	44	44
LTR/Pao#BEL-3_DWil-I	2	191	95.5	95.5
LTR/Copia#Copia-1_CT-I	3	154	51.33	41
LINE/CR1#CR1-16_CQ	1	64	64	64
DNA/RC#Helitron-like-6b_Hmel	12	879	73.25	63
LTR/Gypsy#Gypsy-263_AA-I	3	187	62.33	54
DNA/PiggyBac-Pokey#Pokey4_Av	18	10580	587.78	321.5
DNA/Kolobok-T2#Kolobok-8_CGi	3	165	55	51
DNA/PiggyBac#POKEY_DP	1	34	34	34
LTR/Gypsy#Gypsy-68_CQ-I	2	170	85	85
LINE/CR1#CR1-2_AG	1	42	42	42
DNA/P#P-23B_LSal	1	53	53	53
LTR/Copia#Copia3-I_AG	1	47	47	47
DNA/RC#Helitron-1_CGi	1	50	50	50
LTR/Gypsy#Gypsy-41_AA-I	2	86	43	43
DNA/MULE-MuDR#DNA9-2_AAe	12	1572	131	114
LTR/Copia#Copia-63_AA-I	2	129	64.5	64.5
LINE/L2#Crack-26_AAe	1	54	54	54
DNA/TcMar-Mariner#Mariner-2_PBa	2	131	65.5	65.5
DNA#Mariner-N3_CTe	1	47	47	47
LTR/Gypsy#Gypsy11-I_Dya	1	140	140	140
LTR/Pao#BEL-222_AA-I	3	188	62.67	55
LTR/Pao#BEL-1_MMa-I	2	60	30	30
DNA/PiggyBac#piggyBac1_Av	22	7762	352.82	155.5
DNA/Sola#Sola2c_Av	34	18968	557.88	249.5
LINE/L2#L2-14_CTe	1	61	61	61
DNA/RC#Helitron-like-4a_Hmel	1	39	39	39
DNA/Kolobok#Kolobok_Av	31	12185	393.06	123
LTR/Pao#BEL-1_PPo-I	1	43	43	43
LINE/CR1#CR1-112_AAe	3	227	75.67	82
LTR/Gypsy#Gypsy58-I_AG	2	110	55	55
LINE/Proto2#Proto2-5_CTe	1	66	66	66
DNA/Maverick#Polinton-4_LMi	2	173	86.5	86.5
LINE/RTE-RTE#RTE-20_Hmel	1	369	369	369
DNA/hAT#hAT14_Av	73	19821	271.52	97
LTR/Gypsy#Gypsy-142_AA-LTR	2	144	72	72
LINE/R1#R1_DPs	1	91	91	91
LTR/Copia#Copia-6_DPu-I	1	55	55	55
DNA/TcMar-Tc1#DNA-2_RPr	1	52	52	52
PLE/Penelope-Athena#AthW-J	170	97702	574.72	233
LTR/Pao#BEL-285_AA-I	1	38	38	38
LTR/Gypsy#Gypsy-598_AA-I	1	52	52	52
DNA/PIF-Harbinger#Turmoil1	1	66	66	66
DNA/hAT#hAT-N35_LMi	1	34	34	34
LTR/Gypsy#Gypsy-37_LSal-I	1	73	73	73
LTR/Copia#Copia-42_AA-LTR	1	49	49	49
DNA/Maverick#Polinton-2_RPr	13	714	54.92	56
LTR/Gypsy#Gypsy-25_DAn-LTR	1	41	41	41
DNA/RC#Helitron-2_DF	3	326	108.67	130
LINE/L2#CR1-1_Hmel	1	38	38	38
LTR/Gypsy#Gypsy-53_DEl-I	1	61	61	61
DNA/TcMar-Tc1#Mariner-66_HSal	2	94	47	47
LTR/Pao#BEL-25_AA-I	1	50	50	50
LINE/I-Jockey#Hebe2_Av	41	26040	635.12	314
DNA/Maverick#Polinton-1_RPr	1	51	51	51
DNA/TcMar-Tc1#Mariner-N10_SIn	1	61	61	61
LTR/Gypsy#Gypsy-622_AA-I	1	43	43	43
LTR/Gypsy#Gypsy-10_DEu-I	2	105	52.5	52.5
DNA/Maverick#Polinton-2_TC	1	60	60	60
LTR/Gypsy#Gypsy-7_LG-I	4	177	44.25	46
LINE/RTE-X#RTEY-2_CTe	1	111	111	111
DNA/TcMar-Tc1#rnd-5_family-5901	32	19547	610.84	475.5
DNA/TcMar-Tc1#Mariner-18_HSal	9	517	57.44	60
PLE/Penelope-Athena#AthW2-1	80	19438	242.98	66
DNA/hAT-Tip100#hAT-N22_LSal	3	129	43	41
DNA#DNA-24B_CGi	2	64	32	32
LTR/Gypsy#Gypsy63-I_AG	1	65	65	65
PLE/Penelope#Penelope-51_LMi	5	303	60.6	53
DNA/PIF-Harbinger#DNA3-9_CGi	1	42	42	42
LTR/Gypsy#Gypsy-23_DEl-I	2	236	118	118
LTR/Gypsy#Gypsy-29_DPu-I	1	74	74	74
DNA/Sola-2#Sola2-3_AAe	1	41	41	41
LINE/L2#Daphne-1_CTe	1	70	70	70
LTR/Gypsy#Gypsy7-I_AG	1	41	41	41
DNA/TcMar-Mariner#Mariner-100_HSal	1	41	41	41
LTR/Copia#Copia-11_LMi-I	1	68	68	68
LINE/RTE-BovB#RTE-2_CTe	1	81	81	81
DNA/TcMar-Tc1#Mariner-95_HSal	1	205	205	205
LTR/Gypsy#Gypsy-7_BM-I	1	49	49	49
LINE/RTE-BovB#rnd-5_family-56	60	40213	670.22	233.5
LINE/I#I_Ele14	3	151	50.33	57
LINE/Proto2#Proto2-14_CTe	1	52	52	52
LTR/Pao#BEL-3_DMoj-I	1	47	47	47
LINE/L2#Kiri-37_AAe	1	72	72	72
LTR/Gypsy#Gypsy-19_RP-I	1	41	41	41
LTR/Gypsy#Gypsy-35_AA-I	2	88	44	44
DNA/PiggyBac#piggyBac-22_LMi	1	46	46	46
DNA/RC#Helitron-N18_LMi	2	102	51	51
LTR/Pao#BEL-638_AA-I	1	36	36	36
DNA/PIF-Harbinger#Harbinger3_Av	14	5360	382.86	181
LINE/Soliton#Soliton2_Av	8	2187	273.38	289.5
LTR/Gypsy#MDG3_I	2	173	86.5	86.5
DNA/TcMar-Tc4#Mariner3-4_LMi	12	539	44.92	35
LINE/L1-Tx1#L1-5_CQ	5	339	67.8	71
LTR/Gypsy#Gypsy-49_CGi-I	2	260	130	130
LTR/Copia#Copia-38_DPu-I	3	163	54.33	48
LTR/Gypsy#Gypsy-2_DEl-I	1	72	72	72
DNA/TcMar-Mariner#Mariner-3_BM	1	76	76	76
DNA/TcMar-Mariner#Mariner-1_HRo	2	120	60	60
LINE/L1-Tx1#Tx1-4_CQ	2	72	36	36
LTR/Copia#Copia-12_SI-I	2	135	67.5	67.5
LTR/Pao#BEL-21_DAn-I	1	66	66	66
LINE/I#I-5_AAe	1	104	104	104
DNA/TcMar-Tc1#Mariner39_CB	2	117	58.5	58.5
LTR/Gypsy#Gypsy-11_DAn-I	1	56	56	56
LINE/CR1#CR1-98_AAe	1	40	40	40
DNA/TcMar-Mariner#Mariner-38_HSal	1	837	837	837
LINE/CR1#CR1-3_AG	4	243	60.75	67
LTR/Pao#BEL-12_LG-I	1	89	89	89
LTR/Gypsy#Gypsy-181_AA-I	2	109	54.5	54.5
DNA#DNA-57_LSal	2	154	77	77
LTR/Gypsy#Gypsy-51_AA-LTR	2	132	66	66
DNA/TcMar-Mariner#Mariner-N37_RPr	1	70	70	70
PLE/Penelope-Athena#AthJ-N	123	91500	743.9	253
DNA/TcMar-Tc1#Mariner-N22_HSal	4	226	56.5	59
LTR/Pao#CER15-1-I_CE	3	121	40.33	38
LINE/I-Jockey#Jockey-6_DPer	3	203	67.67	68
LTR/Gypsy#Gypsy10-I_AG	5	261	52.2	61
DNA/RC#Helitron-like-12_Hmel	2	112	56	56
LTR/Gypsy#ltr-1_family-15	15	8088	539.2	202
DNA/TcMar-Tc1#Mariner-15_SIn	7	391	55.86	49
LTR/Gypsy#Gypsy-66_AA-I	1	38	38	38
DNA/MULE-MuDR#MuDR9x_AP	2	416	208	208
DNA/P#Galileo_DM	8	498	62.25	67
LTR/Gypsy#Gypsy-16_SI-I	1	75	75	75
DNA/Sola-2#Sola2-13_LMi	1	45	45	45
DNA/hAT-Tip100#hAT-4_CGi	2	122	61	61
LTR/Copia#Copia-2_DWil-I	1	76	76	76
DNA#DNA3-10_CGi	11	865	78.64	72
LTR/Gypsy#Gypsy-24_SI-I	1	32	32	32
DNA/TcMar-m44#Mariner-47_LMi	1	37	37	37
LINE/CR1#CR1-100_AAe	1	55	55	55
LTR/Gypsy#Gypsy-14_LVa-I	1	36	36	36
DNA/TcMar-Tc1#Tc4_Av	22	6529	296.77	119
DNA#Tetris_Dvir	1	70	70	70
LINE/I#I-1_DF	1	53	53	53
PLE/Penelope#Penelope-4_HRo	3	160	53.33	52
DNA/hAT-hATm#hAT-14_LSal	1	28	28	28
DNA/hAT-Charlie#hAT-2_RPr	5	344	68.8	65
LTR/Gypsy#Gypsy-25_DP-LTR	1	94	94	94
DNA/CMC-Chapaev-3#Chapaev3-2_AA	1	55	55	55
LTR/Gypsy#Gypsy11-I_AG	1	53	53	53
LINE/RTE-RTE#RTE-6_HMM	1	50	50	50
LTR/Unknown#ltr-1_family-13	3	309	103	103
LTR/Gypsy#Gypsy-273_AA-I	2	129	64.5	64.5
DNA/Maverick#Polinton-1_DAn	3	184	61.33	51
LTR/Pao#BEL-180_AA-I	3	139	46.33	42
LINE/L2#Daphne-8_HRo	3	219	73	63
LTR/Gypsy#Gypsy-9_PPc-I	1	77	77	77
DNA/RC#Helitron-N1_PBa	29	1916	66.07	66
LTR/Gypsy#Gypsy-9_CT-I	1	52	52	52
DNA/Sola#Sola2h_Av	34	15204	447.18	259
LTR/Gypsy#Gypsy-21_DYa-I	1	75	75	75
LTR/Gypsy#Gypsy13-LTR_Dya	1	83	83	83
LTR/Pao#BEL-17_DPu-I	1	80	80	80
PLE/Penelope-Athena#AthM	68	50047	735.99	263.5
DNA/PIF-Harbinger#Turmoil2	3	247	82.33	69
DNA/Maverick#Polinton-3_TC	15	948	63.2	60
LINE/RTE-BovB#RTE-33_LMi	1	89	89	89
DNA/hAT-Charlie#hAT-N11_LMi	3	231	77	78
LTR/Gypsy#Gypsy-24_DEl-I	3	373	124.33	91
DNA/Merlin#Merlin2_Av	1	168	168	168
LTR/Gypsy#Gypsy-10_IS-I	1	112	112	112
LTR/Gypsy#Gypsy-289_AA-I	2	135	67.5	67.5
SINE/tRNA-V#BivaV-SINE1_MiYe	13	416	32	32
LINE/L2#Daphne-12_HRo	2	112	56	56
LTR/Gypsy#Gypsy-9_LMi-I	1	40	40	40
LINE/L2#Daphne-12_CTe	1	45	45	45
LTR#LTR-1_LMi	2	100	50	50
DNA/TcMar-Tc1#PARISa_DEl	1	82	82	82
DNA/hAT-Tip100#PrTip	8	3170	396.25	154
DNA/Sola-3#DNA4-26_CGi	2	122	61	61
DNA/TcMar-Tc1#Mariner-N1_LHu	1	51	51	51
LINE/I-Jockey#Jockey-9_DPer	3	135	45	42
DNA/TcMar-Mariner#Mariner-N11_ACe	1	73	73	73
LTR/Gypsy#Gypsy-23-I_NVi	2	74	37	37
LTR/Gypsy#Gypsy-39_LSal-LTR	1	58	58	58
LTR/Gypsy#Gypsy-55_CQ-I	1	67	67	67
DNA/TcMar-Mariner#FAMAR1	1	80	80	80
LTR/Gypsy#Gypsy29-I_AG	1	68	68	68
LINE/L2#Crack-13_AAe	2	93	46.5	46.5
DNA/RC#Helitron-5_CGi	5	281	56.2	57
DNA/PIF-Spy#ISL2EU-1_CFl	5	282	56.4	49
DNA/PIF-ISL2EU#ISL2EU-18_CGi	7	510	72.86	74
LTR/Gypsy#Gypsy-31_AA-I	1	51	51	51
LTR/Gypsy#Gypsy32-I_AG	1	43	43	43
LTR/Gypsy#Gypsy12-NVi_LTR	2	91	45.5	45.5
DNA#rnd-5_family-692	52	95449	1835.56	55
LTR/Gypsy#Gypsy-14_LMi-I	1	45	45	45
LTR/Copia#Copia-5_DAn-I	1	59	59	59
DNA/P#P-1_DRh	5	402	80.4	91
DNA/PiggyBac#piggyBac-6_LMi	1	77	77	77
LINE/I#I_Ele35	2	91	45.5	45.5
PLE/Penelope#Penelope-9_HRo	21	1523	72.52	68
LINE/L2#Crack-27_AAe	1	58	58	58
DNA/Kolobok-E#KolobokE-4_AP	2	204	102	102
LTR/Pao#BEL-6_LG-I	2	122	61	61
DNA/Maverick#Polinton-1_LMi	1	85	85	85
LTR/Pao#BEL-9_LH-I	1	51	51	51
LTR/Unknown#ltr-1_family-11	36	6169	171.36	185
LTR#LTR-1_LSal	2	106	53	53
DNA/Sola-3#Sola3-1_CGi	1	91	91	91
LTR/Pao#BEL-242_AA-I	1	49	49	49
PLE/Penelope-Athena#AthL2	30	26613	887.1	388.5
LTR/Gypsy#Gypsy-38_NVi-LTR	10	586	58.6	54.5
DNA/TcMar-Tc1#Mariner-87_HSal	2	680	340	340
DNA/hAT#HAT2_CE	1	58	58	58
LTR/Copia#Copia-30_DPu-I	1	71	71	71
LTR/Gypsy#Gypsy-23_CT-I	1	74	74	74
DNA/TcMar-Mariner#Mariner-9_SIn	1	49	49	49
DNA/Kolobok-E#KolobokE-2_AP	1	62	62	62
LTR/Unknown#ltr-1_family-16	54	9105	168.61	177
LTR/Gypsy#Gypsy-46_DEl-LTR	1	54	54	54
LTR/Gypsy#Gypsy-1_LVa-I	1	39	39	39
DNA/Kolobok-Hydra#Kolobok-3_LMi	1	55	55	55
DNA/MULE-MuDR#MuDR12_Av	12	5108	425.67	86.5
DNA/P#P-2_PBa	3	187	62.33	58
DNA/TcMar-Tc1#Mariner1_CB	1	70	70	70
DNA/hAT#hAT12_Av	18	11469	637.17	159
DNA/MULE-MuDR#MuDR-N1_LMi	2	146	73	73
DNA#DNA-69_LSal	1	63	63	63
DNA/CMC-EnSpm#EnSpm-3_SIn	1	64	64	64
SINE/tRNA-Meta#HalSINE1	6	237	39.5	43
LTR/Pao#BEL-155_AA-I	1	39	39	39
DNA/PIF-Spy#ISL2EU-3_CFl	3	138	46	61
LTR/Gypsy#Gypsy-65_AA-I	1	85	85	85
DNA/PiggyBac#AvPB1	1	351	351	351
PLE/Penelope#Penelope6_Av	15	15723	1048.2	577
LINE/CR1#WORF_DMi	1	36	36	36
LTR/Pao#BEL-631_AA-I	1	50	50	50
LTR/Copia#Copia-1_DSe-I	1	53	53	53
DNA/MULE-NOF#MuDR-1_RPr	1	40	40	40
LTR/Pao#BEL-6_DPe-I	1	35	35	35
LINE/R1-LOA#Baggins-1_NVi	2	54	27	27
LTR/Gypsy#Gypsy-52_AA-I	1	30	30	30
LTR/Gypsy#Gypsy-31_DYa-I	1	70	70	70
LTR/Gypsy#Gypsy-14_PBa-I	1	95	95	95
DNA/TcMar-Mariner#Mariner-14_CFl	1	69	69	69
LTR/Gypsy#Gypsy-2_LH-I	3	225	75	46
DNA/RC#Helitron-N2_DBi	1	121	121	121
LTR/Pao#BEL-59_AA-I	1	102	102	102
LINE/I#I-1_DAn	2	161	80.5	80.5
LINE/L2#L2B-4B_AAe	14	594	42.43	40
LTR/Gypsy#Gypsy-12_DPu-I	2	96	48	48
DNA/P#P-29_LSal	1	42	42	42
PLE/Penelope#Penelope-1_SIn	1	67	67	67
LINE/RTE-BovB#AMPLICON_AA	2	140	70	70
DNA/hAT#hAT11_Av	47	17467	371.64	134
LTR/Gypsy#Gypsy-21_LG-I	1	54	54	54
LTR/Gypsy#Gypsy-2_AC-I	1	89	89	89
LTR/Gypsy#Gypsy-25_CGi-I	1	67	67	67
DNA/TcMar-Pogo#Mariner-54_LSal	1	67	67	67
LINE/CR1#CR1-15_CQ	1	112	112	112
LTR/Gypsy#Gypsy-55_CGi-I	15	922	61.47	66
LTR/Gypsy#Gypsy-150_AA-I	2	112	56	56
DNA#DNA-50_LSal	1	40	40	40
LTR/Gypsy#Gypsy-22_DBp-I	1	79	79	79
LTR/Gypsy#Gypsy-14_DPu-I	1	45	45	45
LTR/Gypsy#Gypsy-25_CT-I	2	84	42	42
DNA/P#P-1_DY	1	79	79	79
LTR/TelKA#TelKA2_Av	26	24949	959.58	185.5
LINE/I#I-2_RPr	1	40	40	40
DNA/RC#Helitron-3_NVi	3	149	49.67	49
PLE/Penelope#Penelope-5_LVa	1	67	67	67
DNA/hAT-Tip100#hAT-13_LSal	1	84	84	84
DNA/Ginger#Ginger2-N2_AP	2	154	77	77
DNA/TcMar-Mariner#Avmar10_Av	3	2349	783	870
LINE/L1-Tx1#Tx1-9_CGi	1	35	35	35
LINE/L2#L2-21_HRo	1	51	51	51
LTR/Gypsy#Gypsy-49_LMi-I	1	41	41	41
LTR/Gypsy#Gypsy-43_CQ-I	2	138	69	69
LTR/Gypsy#Gypsy-1_RP-I	1	50	50	50
LTR/Pao#BEL-8_DMo-I	2	122	61	61
DNA/hAT-Tip100#hAT-5_HRo	1	92	92	92
LTR/Gypsy#QUASIMODO_I	1	42	42	42
LINE/CR1#CR1-126_AAe	1	59	59	59
LTR/Gypsy#Gypsy-8_MMa-I	1	54	54	54
PLE/Penelope#Penelope-50_LMi	4	336	84	84
LINE/I-Jockey#Vingi-4_LMi	1	43	43	43
PLE/Penelope#Penelope3_Av	23	20160	876.52	337
LTR/Gypsy#Gypsy55-I_AG	20	1088	54.4	49
LINE/I#I_Ele16	1	68	68	68
LINE/I#I_Ele4D_AAe	1	72	72	72
LTR/Gypsy#Gypsy-3_DSim-I	1	35	35	35
DNA/hAT-Charlie#hAT-1N1_PBa	1	78	78	78
LINE/I-Jockey#Jockey-2_DBp	2	88	44	44
DNA/hAT-Ac#hAT-3_DK	3	155	51.67	50
LTR/Pao#CER12-I_CE	1	31	31	31
DNA/TcMar-Fot1#Mariner-1_DPu	1	53	53	53
LINE/L2#Kiri-21_AAe	5	363	72.6	67
DNA/hAT#hAT21_Av	5	4999	999.8	839
LINE/I#IVK_DM	2	107	53.5	53.5
LINE/L1-Tx1#Tx1_Av	5	4761	952.2	209
DNA/Kolobok-H#rnd-5_family-1147	64	98663	1541.61	69.5
DNA/PIF-Harbinger#Harbinger-N2_CGi	1	96	96	96
PLE/Penelope#Penelope-37_LMi	2	186	93	93
DNA/TcMar-Mariner#Mariner-72_HSal	1	144	144	144
LTR/Pao#BEL-4_DBp-I	2	121	60.5	60.5
DNA/TcMar-Tc1#Mariner-68_HSal	2	111	55.5	55.5
LTR/Gypsy#Gypsy-28_LSal-I	1	71	71	71
LTR/Gypsy#Gypsy-7_LMi-I	2	86	43	43
LTR/Gypsy#Gypsy-24_DBp-I	1	53	53	53
DNA/hAT#hAT4_Av	37	13217	357.22	90
LTR/Gypsy#Gypsy-286_AA-I	1	40	40	40
LTR/Gypsy#Gypsy-24_DPu-I	1	44	44	44
LINE/CR1#CR1-1_IS	1	86	86	86
LTR/DIRS#PAT	1	53	53	53
DNA/TcMar-Mariner#Mariner-1_BM	2	99	49.5	49.5
LTR/Gypsy#Gypsy-70_AA-I	2	90	45	45
DNA/TcMar-Tc1#PARISa_DBu	1	91	91	91
LTR/Gypsy#BLOOD_LTR	1	46	46	46
DNA/hAT-Tip100#hAT-N1_LMi	2	146	73	73
LINE/L2#L2-3_NVi	1	77	77	77
DNA/TcMar-Tc1#Mariner-N24_LSal	1	52	52	52
LINE/L2#L2-33_HRo	3	339	113	88
LTR/Gypsy#Gypsy-217_AA-I	1	55	55	55
DNA/PIF-Spy#ISL2EU-3_CGi	2	83	41.5	41.5
LINE/I#I-5_DBi	2	107	53.5	53.5
LTR/Gypsy#Gypsy-11_SI-I	1	33	33	33
LTR/Gypsy#Gypsy-6_DEu-I	9	993	110.33	74
DNA/Kolobok-T2#Kolobok-1_LG	1	59	59	59
LTR/Juno-Vesta#Vesta1a_Av	38	42003	1105.34	478
LTR/Copia#Copia-24_AA-LTR	1	57	57	57
LINE/I#Nimb-40_LMi	1	61	61	61
DNA/CMC-Transib#Transib-2_DEl	2	168	84	84
DNA/TcMar-Tc1#Mariner-15_CFl	1	54	54	54
DNA/TcMar-Pogo#pogo6_Av	36	13458	373.83	109
DNA/PiggyBac-Pokey#Pokey2_Av	27	13986	518	366
LINE/I-Jockey#Jockey-10_DF	1	48	48	48
LTR/Copia#RETRO92_AG-I	4	364	91	78
DNA/TcMar-Tc1#Mariner-8_DBp	2	469	234.5	234.5
LTR/Pao#BEL-7_DPu-I	2	117	58.5	58.5
LTR/Gypsy#Gypsy-5_DGri-I	1	59	59	59
DNA/PiggyBac-Pokey#Pokey1_Av	19	7160	376.84	237
DNA/PiggyBac#piggyBac-N11_LMi	1	31	31	31
LTR/Gypsy#Gypsy-4_HMM-I	1	54	54	54
LINE/RTE-BovB#RTE-17_LMi	1	53	53	53
LINE/I-Jockey#Vingi-39_LMi	1	42	42	42
LTR/Gypsy#CER3-I_CE	1	53	53	53
LTR/Gypsy#Gypsy-1_CT-I	1	38	38	38
DNA/RC#Helitron-3_AAe	1	56	56	56
LINE/L2#Crack-4_CP	4	159	39.75	39
LINE/L2#Daphne-5_CTe	1	35	35	35
DNA/Kolobok-T2#Kolobok-2_CGi	2	78	39	39
LINE/I-Jockey#Jockey-1_DBp	2	84	42	42
LTR/Gypsy#Gypsy-34_LMi-I	1	33	33	33
DNA/Ginger#Ginger1-2_AP	1	48	48	48
DNA/TcMar-Mariner#Mariner-70_HSal	3	163	54.33	34
LTR/Gypsy#Gypsy-6_LMi-I	1	50	50	50
DNA/RC#Helitron-7_NVi	1	74	74	74
DNA/hAT-hATm#hAT-7_AP	1	43	43	43
DNA/Zisupton#rnd-5_family-2687	37	64621	1746.51	89
LINE/L1#L1-1_LSal	2	95	47.5	47.5
LTR/Gypsy#Gypsy-87_CQ-I	2	117	58.5	58.5
LTR#LTR-3_LMi	1	76	76	76
DNA/CMC-Transib#Transib-3_DBp	1	56	56	56
LTR/Gypsy#Gypsy-5_HMM-I	2	104	52	52
LTR/Gypsy#Gypsy-1_DVir-I	3	163	54.33	53
DNA/hAT-Ac#hAT-5_LSal	1	121	121	121
LINE/L2#Daphne-20_HRo	2	88	44	44
DNA/TcMar-Mariner#Avmar4_Av	63	16428	260.76	154
LTR/Gypsy#Gypsy-19_DBp-LTR	1	82	82	82
LTR/Pao#BEL-63_AA-I	1	39	39	39
LINE/CR1#CR1-77_AAe	1	70	70	70
LTR/Gypsy#Gypsy-4_PPc-I	1	47	47	47
LTR/Gypsy#Gypsy-71_CQ-I	2	92	46	46
LINE/L1#L1_Ele9	1	68	68	68
DNA/TcMar-Mariner#Mariner-N1_ACe	1	62	62	62
LINE/L1#L1-31_AAe	3	243	81	60
DNA/TcMar-Tc1#Mariner-20_CGi	3	450	150	150
DNA/P#P-14_LSal	1	33	33	33
DNA/hAT-Tip100#hAT-N17_LMi	1	33	33	33
DNA/TcMar-Mariner#Mariner-12_CFl	1	68	68	68
PLE/Penelope#rnd-1_family-126	22	9324	423.82	469
LTR/Gypsy#Gypsy-26_DPu-I	3	139	46.33	45
DNA/hAT-Tip100#hAT-30_LSal	1	70	70	70
DNA#DNA-42_LSal	1	101	101	101
DNA/CMC-Transib#Transib3_DP	2	94	47	47
LINE/CR1-Zenon#CR1-4_CGi	1	49	49	49
LTR/Pao#BEL-208_AA-I	1	55	55	55
DNA/PIF-Harbinger#Harbinger-8_CGi	1	44	44	44
LTR/Gypsy#Gypsy-32_LSal-I	2	141	70.5	70.5
LTR/Pao#BEL-19_AA-I	1	47	47	47
DNA/RC#rnd-6_family-1621	68	52529	772.49	559.5
DNA/Maverick#Polinton-2_PBa	29	2552	88	82
LTR/Copia#Copia14-NVi_I	2	99	49.5	49.5
DNA/PIF-Spy#ISL2EU-1_LHu	5	243	48.6	46
LTR/Gypsy#Gypsy-2_DGri-I	2	87	43.5	43.5
LTR/Copia#Copia-109_AA-LTR	2	167	83.5	83.5
LTR/Pao#BEL1-I_AP	1	67	67	67
LTR/Pao#BEL-2_CT-I	2	96	48	48
LINE/L2#Daphne-26_HRo	1	98	98	98
DNA/hAT-Tip100#hAT-22_LMi	1	92	92	92
LTR/Gypsy#Gypsy-214_AA-I	2	125	62.5	62.5
DNA/hAT-hATm#hAT-22_LSal	1	74	74	74
LINE/I-Jockey#Jockey-6_DEl	1	41	41	41
DNA/Academ-1#Academ-2N1_LMi	1	60	60	60
DNA#DNA8-12_CGi	4	354	88.5	62
LINE/CR1#CR1_Ele19	1	47	47	47
LTR/Juno-Vesta#Juno2_Av	48	45410	946.04	275
LTR/Pao#BEL-8_LG-I	1	31	31	31
LINE/I#Nimb-2_AAe	1	39	39	39
DNA/TcMar-Tc4#Mariner3-5_LMi	1	37	37	37
LTR/Pao#BEL-12_AA-I	1	38	38	38
LTR/Gypsy#Gypsy-25-I_NVi	1	93	93	93
LINE/I#I-1_BM	1	65	65	65
LINE/RTE-X#RTEX-22_CGi	1	63	63	63
DNA/PIF-Spy#ISL2EU-13_CGi	3	680	226.67	63
DNA/Sola-2#Sola2-3_LMi	5	400	80	95
LTR/Pao#BEL-607_AA-I	1	51	51	51
DNA/Sola-2#Sola2-8_LMi	10	658	65.8	60.5
LTR/Gypsy#Gypsy-15_CT-I	2	81	40.5	40.5
LTR/Pao#BEL-12_CGi-I	1	35	35	35
LINE/L2#L2-20_HRo	3	171	57	63
LINE/CR1#CR1-1_DWil	1	41	41	41
DNA/Crypton-V#CryptonV-1_HSal	3	146	48.67	63
DNA/RC#Helitron-2_DVir	5	233	46.6	59
LINE/L2#Daphne-61_LMi	2	104	52	52
DNA/CMC-Transib#TRANSIB3_AG	3	147	49	51
DNA/TcMar-Tc1#Mariner-N6_SIn	3	176	58.67	78
LTR/Pao#BEL-9_DWil-I	2	117	58.5	58.5
DNA/hAT-hAT19#hAT-N15_AP	1	45	45	45
DNA/P#P-1_AAe	1	45	45	45
LTR/Copia#Copia-12_AA-I	1	53	53	53
LTR/Pao#BEL-224_AA-I	1	47	47	47
LTR/Pao#BEL-62_AA-I	1	58	58	58
DNA/CMC-Chapaev-3#EnSpm-1_RPr	2	106	53	53
LTR/Gypsy#Gypsy-46_LMi-LTR	1	80	80	80
LTR/Gypsy#Gypsy-609_AA-I	3	158	52.67	50
LTR/Gypsy#Gypsy-14_CQ-I	1	47	47	47
DNA/TcMar-Tc1#Mariner-1_DSim	1	74	74	74
LINE/CR1#CR1-84_AAe	1	48	48	48
DNA/TcMar-Mariner#Mariner-28_HSal	1	156	156	156
LTR/Gypsy#rnd-5_family-1087	64	26045	406.95	148
LTR/Gypsy#Gypsy-39_CQ-I	4	716	179	172.5
LTR/Pao#BEL-105_AA-I	1	65	65	65
DNA/TcMar-Tc1#BARI_DM	1	41	41	41
LTR/Copia#Copia-1_DYa-I	1	43	43	43
DNA/hAT#hAT-N35_LSal	1	114	114	114
DNA/hAT-Charlie#hAT-3N1_RPr	1	68	68	68
PLE/Penelope-Athena#AthX-V-S	73	25863	354.29	126
LTR/Gypsy#Gypsy-189_AA-I	1	39	39	39
LTR/Gypsy#Gypsy-9_DTa-I	1	75	75	75
DNA/TcMar-Tc1#Mariner-3_DEl	1	59	59	59
DNA/hAT#hAT13_Av	18	9653	536.28	223.5
LTR/Pao#BEL-22_CQ-I	1	61	61	61
LINE/L2#L2-8_HRo	1	61	61	61
DNA/TcMar-Tc1#Mariner-18_CGi	2	131	65.5	65.5
LTR/Pao#BEL-217_AA-LTR	1	53	53	53
LTR/Gypsy#CIRCE	1	52	52	52
LTR/Gypsy#Gypsy-24_DY-I	1	90	90	90
LINE/L2#Crack-15_AAe	1	52	52	52
DNA/Merlin#Merlin4_Av	16	4602	287.63	138
DNA/TcMar-Mariner#Mariner-11_CFl	1	237	237	237
LTR/Gypsy#Gypsy-21_DAn-LTR	1	112	112	112
LTR/Gypsy#Gypsy-35_CQ-I	6	359	59.83	58.5
LTR/Gypsy#Gypsy11_I	1	35	35	35
LINE/R2#R2Amel	1	34	34	34
LINE/I-Jockey#Jockey-8_DVi	1	48	48	48
DNA/PIF-ISL2EU#Harbinger-1N1_LSal	2	122	61	61
LTR/Gypsy#Gypsy59-I_AG	2	63	31.5	31.5
LTR/Pao#BEL-8_LSal-I	1	77	77	77
LINE/R1#SART1_R1_Hmel	1	49	49	49
LINE/CR1-Zenon#CR1-12_CGi	1	73	73	73
LTR/Gypsy#Gypsy8-I_Dpse	13	1167	89.77	84
LTR/Gypsy#Gypsy-53_AA-I	1	66	66	66
LTR/Gypsy#Gypsy-76_CGi-I	1	61	61	61
DNA/RC#Helitron-6_CGi	1	63	63	63
PLE/Penelope-Athena#AthW	76	44942	591.34	121.5
LINE/L1#L1_Ele19	2	107	53.5	53.5
LINE/I-Jockey#Jockey-8_DYa	1	47	47	47
DNA#DNA2-6_CGi	4	217	54.25	51.5
DNA#DNA-38_LSal	1	35	35	35
LTR/Pao#BEL-62_AA-LTR	2	170	85	85
LTR/Gypsy#Gypsy-172_AA-I	11	554	50.36	49
LTR/Pao#BEL-3_DAn-I	2	108	54	54
LTR/Gypsy#Invader1_I	3	171	57	59
LTR/Gypsy#Gypsy-3_CGi-I	1	66	66	66
LTR/Gypsy#Gypsy-57_DWil-LTR	1	40	40	40
DNA/RC#Helitron-like-13_Hmel	20	1683	84.15	84
LTR/Gypsy#Gypsy-156_AA-I	1	57	57	57
DNA/hAT-Charlie#hAT-33_LMi	1	88	88	88
LTR/Gypsy#Gypsy-62_LMi-I	1	52	52	52
LTR/Gypsy#Gypsy-27_DP-I	1	111	111	111
DNA/TcMar-m44#Mariner-41_LMi	1	60	60	60
LTR/Pao#BEL-258_AA-LTR	1	41	41	41
LINE/I#I-14_AAe	1	53	53	53
LTR/Gypsy#Gypsy-24_CQ-I	2	140	70	70
DNA/MULE-MuDR#MuDR-13_CB	1	62	62	62
DNA/CMC-Transib#TRANSIB3	1	44	44	44
LINE/L2#Crack-10_AAe	1	83	83	83
LTR/Juno-Vesta#Juno4a_Av	11	7240	658.18	188
LTR/Pao#BEL-637_AA-I	2	74	37	37
DNA/TcMar-Tc1#Mariner-24_LMi	2	354	177	177
LTR/Pao#BEL-68_AA-I	1	62	62	62
LTR/Pao#BEL-1_SI-I	3	129	43	44
LTR/DIRS#DIRS_Nvi	2	108	54	54
DNA/MULE-MuDR#MULE3_Av	28	14950	533.93	127
LINE/R1-LOA#LOA_Ele3B_AAe	2	165	82.5	82.5
LINE/I#I-63_AAe	2	122	61	61
DNA/P#Galileo_DB	2	68	34	34
LINE/L2#L2-8_AAe	3	214	71.33	59
LTR/Gypsy#Gypsy-249_AA-I	1	54	54	54
LINE/L2#Crack-5_CQ	1	169	169	169
DNA/Sola-2#Sola2-2_LMi	2	127	63.5	63.5
LTR/Gypsy#Gypsy-9_PBa-LTR	1	34	34	34
LINE/R2-NeSL#Utopia-1_CFl	4	243	60.75	63.5
LINE/CR1#CR1-105_AAe	1	140	140	140
DNA/TcMar-Tigger#Tigger_Av	13	6014	462.62	97
LTR/Gypsy#Gypsy-8_DVir-I	1	99	99	99
LINE/I#I_Ele19	1	50	50	50
DNA/TcMar-Tc4#Mariner-36_SIn	1	56	56	56
DNA#nMar-3_Hmel	1	76	76	76
DNA/CMC-EnSpm#EnSpm-1_NVi	1	73	73	73
LTR/Pao#BEL-199_AA-LTR	1	46	46	46
LTR/Gypsy#CER4-I_CE	1	68	68	68
DNA/TcMar-Tc1#Tc13_Av	37	11107	300.19	192
LTR/Gypsy#Gypsy-6_ACe-I	2	131	65.5	65.5
LINE/L1#rnd-4_family-527	108	160697	1487.94	85
LTR/Gypsy#Gypsy-8_AA-I	3	123	41	45
DNA#DNA8-11_LMi	1	63	63	63
LTR/Gypsy#Gypsy-218_AA-I	2	123	61.5	61.5
LTR/Juno-Vesta#Juno4b_Av	10	15091	1509.1	160
DNA/RC#Helitron-1_DEu	2	102	51	51
LTR/Gypsy#Gypsy-50_CGi-I	1	1339	1339	1339
LTR/Copia#Copia-10_DPu-I	2	109	54.5	54.5
LINE/L2#Kiri-25_AAe	1	59	59	59
LINE/R2#R2-2_DWi	2	108	54	54
LTR/Gypsy#Gypsy-9_PBa-I	1	54	54	54
LTR/Gypsy#Gypsy-2_DTa-I	2	72	36	36
LTR/Pao#BEL-4_DFi-I	3	159	53	43
LTR/Gypsy#Gypsy-7_DWil-LTR	1	104	104	104
LINE/RTE-BovB#RTE-4_LVa	1	40	40	40
LINE/CR1#CR1-3_CQ	1	35	35	35
LINE/R1#TRAS9_SC	1	55	55	55
LTR/Gypsy#Gypsy-8_DWil-I	1	41	41	41
DNA#DNA-5_ACe	1	66	66	66
LTR/Gypsy#Gypsy45-I_AG	1	43	43	43
LTR/Pao#BEL-13_DTa-I	1	55	55	55
LTR/Pao#BEL-37_AA-I	1	89	89	89
LINE/I-Jockey#Vingi-42_LMi	1	47	47	47
DNA/RC#Helitron-N2_LMi	1	70	70	70
LTR/Gypsy#Gypsy-8_DSe-I	1	102	102	102
LTR/Pao#BEL-1_DGri-I	1	58	58	58
LINE/R1#R7Ag2	3	193	64.33	60
DNA/hAT-hATm#hAT-N11B_LSal	2	149	74.5	74.5
DNA/TcMar-Tc1#Mariner-52_HSal	6	394	65.67	41.5
LTR/Gypsy#Gypsy-6_AEc-I	2	98	49	49
LTR/Gypsy#Gypsy-591_AA-I	2	92	46	46
DNA/hAT-Tip100#hAT-15_LMi	1	56	56	56
DNA/TcMar-Tc4#Mariner3-3_HSal	1	50	50	50
LTR/Gypsy#Gypsy-14_CT-I	1	52	52	52
LINE/L2#Kiri-32_AAe	4	178	44.5	43
LINE/CR1#CR1-18_CQ	1	50	50	50
LTR/Gypsy#Gypsy-38_NVi-I	1	57	57	57
LTR/Pao#BEL-10_DBp-I	4	224	56	45
DNA#DNA3-4_CGi	6	408	68	67
LTR/Gypsy#Gypsy-1_CGi-I	1	67	67	67
LTR/Gypsy#Gypsy-25_DWil-I	2	123	61.5	61.5
LTR/Gypsy#Gypsy-37_NVi-I	2	129	64.5	64.5
DNA/hAT-Ac#DNA-14_LSal	2	113	56.5	56.5
DNA/RC#Helitron-N8_CGi	1	47	47	47
LTR/Pao#AGM1-I	2	197	98.5	98.5
DNA/TcMar-Tc1#Mariner-13_LSal	1	33	33	33
DNA/Crypton-A#Crypton-10_CGi	2	79	39.5	39.5
LINE/I#I-1_DBp	2	93	46.5	46.5
LTR/Gypsy#Gypsy-5_DVir-LTR	1	73	73	73
LTR/Gypsy#Gypsy-49_DWil-I	2	102	51	51
DNA/Merlin#Merlin5_Av	2	308	154	154
LTR/Gypsy#Gypsy-19_DWil-I	3	149	49.67	57
LTR/Copia#Copia-60_AA-I	2	136	68	68
LTR/Gypsy#Gypsy-6_PBa-I	1	40	40	40
DNA/MULE-MuDR#MuDR-5N1_LSal	6	663	110.5	82
DNA/MULE-MuDR#MuDR-5_LSal	1	43	43	43
DNA/TcMar-Tc1#Mariner-35_LMi	1	192	192	192
LINE/L2#Kiri-17_AAe	1	93	93	93
LTR/Gypsy#Gypsy-9_ACe-LTR	8	657	82.13	77
DNA#DNA8-3_LMi	1	46	46	46
DNA/Ginger#Ginger2d_Av	39	7758	198.92	95
LINE/I-Jockey#Jockey-13_DBp	1	60	60	60
DNA/TcMar-Mariner#Avmar7_Av	83	34267	412.86	194
DNA#DNA4-1_CQ	2	74	37	37
LTR/Gypsy#Gypsy-78_AA-I	2	69	34.5	34.5
LTR/Gypsy#Gypsy-12_PBa-I	1	44	44	44
DNA/Sola-2#Sola2-N1_AAe	1	79	79	79
LTR/Gypsy#Gypsy-77_CQ-I	1	35	35	35
DNA/TcMar-Tc1#Tc2_Av	19	6632	349.05	262
LINE/I#I-1_AA	2	143	71.5	71.5
DNA/Crypton-A#Crypton-N19_CGi	1	60	60	60
LTR/Gypsy#Gypsy-73_LMi-I	1	90	90	90
DNA/RC#Helitron-9_CGi	76	4497	59.17	56
DNA/TcMar-Tc1#Mariner-2_DAn	1	53	53	53
DNA/TcMar-Mariner#Mariner-27_HSal	3	234	78	78
DNA/hAT-Charlie#AeBuster1	2	110	55	55
LTR/Copia#Copia-28_DPu-I	1	31	31	31
LINE/CR1#CR1-3_DWi	2	140	70	70
DNA#DNA4-6_CGi	16	1068	66.75	67
LINE/R1#R1-1C_DK	1	46	46	46
LTR/Copia#Copia8-NVi_I	1	48	48	48
LTR/Gypsy#Gypsy-33_DPu-I	3	142	47.33	46
LINE/I-Jockey#Jockey-6_DF	6	251	41.83	37.5
LTR/Pao#BEL-600_AA-I	1	59	59	59
LINE/RTE-BovB#RTE-48_LMi	3	135	45	46
LTR/Copia#Copia-30_SI-I	1	50	50	50
LTR/Gypsy#Gypsy14-LTR_Dpse	17	840	49.41	51
DNA/Academ-1#Academ-1_Dpulex	1	87	87	87
DNA/MULE-MuDR#MuDR-1_LSal	3	272	90.67	81
LTR/Gypsy#BURDOCK_I	1	55	55	55
DNA/Sola-1#Sola1-2_AP	2	85	42.5	42.5
DNA/TcMar-Tc1#PrD37E	5	3263	652.6	540
LTR/Gypsy#Gypsy-619_AA-I	3	135	45	47
LTR/Pao#BEL-5_CGi-I	2	96	48	48
DNA/hAT-hATm#hATm-5_HRo	1	70	70	70
LINE/I-Jockey#Jockey-4_Hmel	2	154	77	77
LTR/Gypsy#GYPSY6-I_CB	1	59	59	59
LTR/Gypsy#Gypsy-41_CQ-I	5	292	58.4	61
SINE/tRNA-Deu-RTE#SINE2-1_LMi	6	487	81.17	73
DNA/P#DNA-53_LSal	1	61	61	61
LINE/L1-Tx1#Tx1-12_CGi	1	41	41	41
DNA/TcMar-Tc1#Mariner-101_HSal	1	55	55	55
LTR/Gypsy#Gypsy-142_AA-I	1	81	81	81
DNA/PIF-Harbinger#Harbinger-1N1_DRh	1	67	67	67
DNA/TcMar-Mariner#Avmar1a_Av	62	38889	627.24	540.5
DNA/MULE-MuDR#MuDR6_Av	16	2975	185.94	139
LINE/RTE-RTE#RTE-11_HMM	2	109	54.5	54.5
LINE/RTE-BovB#BovB_BM	1	63	63	63
LTR/Gypsy#Gypsy-104_AA-I	1	56	56	56
LTR/Gypsy#Gypsy-18_CQ-I	1	72	72	72
LTR/Gypsy#Gypsy-296_AA-I	1	42	42	42
DNA/hAT-Tip100#hAT-14_HRo	2	249	124.5	124.5
LINE/R2-R4#R4_Av	7	11250	1607.14	1073
LTR/Gypsy#Gypsy-87_AA-I	3	138	46	45
DNA/RC#Helitron-N19_CGi	1	99	99	99
LTR/Pao#BEL-231_AA-I	1	42	42	42
LINE/CR1#CR1-19_CQ	1	39	39	39
DNA/MULE-NOF#MuDR-1_DT	2	90	45	45
LTR/Gypsy#Gypsy-23_DY-LTR	1	95	95	95
LTR/Gypsy#Gypsy1-I_DM	1	64	64	64
LTR/Gypsy#Gypsy-5_DPu-I	1	89	89	89
DNA/PiggyBac-PB#AvPB3	43	35500	825.58	305
LINE/CR1#CR1_Ele30	1	51	51	51
LTR/Copia#Copia17-NVi_I	1	92	92	92
LTR/Gypsy#Gypsy-8_LG-I	1	51	51	51
LINE/L2#Daphne-37_LMi	1	48	48	48
LTR/Gypsy#Gypsy-6_AEc-LTR	4	228	57	66
LTR/Pao#BEL-243_AA-I	1	51	51	51
LTR/Gypsy#Gypsy-24_LH-I	1	46	46	46
LTR/Gypsy#Gypsy-93_AA-I	2	117	58.5	58.5
LTR/Gypsy#Gypsy-10_DVir-LTR	4	210	52.5	49
LTR/Gypsy#Gypsy-20_DWil-I	1	30	30	30
DNA/RC#HELITRON9C_CB	1	38	38	38
LINE/L1#L1-39_AAe	1	89	89	89
LTR/Pao#BEL-11_DBp-I	1	64	64	64
LINE/I-Jockey#Jockey-1_DGri	1	43	43	43
LTR/Gypsy#Gypsy-89_AA-I	1	44	44	44
LINE/L2#Daphne-14_HRo	1	34	34	34
LTR/Gypsy#Gypsy-1_NG-I	8	486	60.75	61.5
DNA/Kolobok-T2#REP-4_PBa	18	1168	64.89	62.5
LINE/R1#SARTTc3	1	43	43	43
LTR/Gypsy#Gypsy-69_CGi-I	2	142	71	71
LTR/Gypsy#Gypsy-20_PBa-I	4	312	78	78
LTR/Gypsy#Gypsy-23_PBa-I	1	39	39	39
DNA#DNA6-9_CGi	3	305	101.67	109
LTR/Gypsy#Gypsy7-I_Dmoj	1	66	66	66
LTR/Pao#CER10-I_CE	1	56	56	56
DNA/TcMar-Mariner#Mariner-10_CFl	1	166	166	166
DNA/Sola-1#Sola1-11_AP	1	50	50	50
LTR/Gypsy#Gypsy-162_AA-I	1	55	55	55
LINE/L2#L2-18_CTe	1	55	55	55
LTR/Pao#BEL5-I_AG	1	42	42	42
DNA/Maverick#Polinton-1_DBi	2	115	57.5	57.5
DNA/hAT-Tip100#hAT-29_LMi	1	55	55	55
LTR/Unknown#ltr-1_family-3	17	3174	186.71	193
LTR/Gypsy#Gypsy-63_CGi-I	1	79	79	79
DNA/Kolobok-E#KolobokE-1_LGig	1	57	57	57
DNA/MULE-MuDR#MuDR8_Av	68	16570	243.68	74.5
LTR/Gypsy#Gypsy-62_CGi-LTR	1	75	75	75
DNA/TcMar-Mariner#MCMAR1	1	47	47	47
LTR/Gypsy#Gypsy-19_LSal-I	3	127	42.33	41
LINE/I#I-12_AAe	1	68	68	68
LTR/Gypsy#Gypsy-83_CQ-I	1	56	56	56
LTR/Gypsy#Gypsy-30_DAn-I	1	68	68	68
LINE/CR1#CR1-121_AAe	2	62	31	31
LTR/Gypsy#Gypsy-205_AA-I	1	36	36	36
DNA/Ginger#Ginger2-1_AP	1	68	68	68
LINE/I-Jockey#Jockey-N4_CQ	1	65	65	65
DNA/PiggyBac-PB#AvPB1	31	5026	162.13	66
DNA/hAT-Ac#hAT-5N1_CGi	1	48	48	48
LTR/Gypsy#Gypsy-1_Deu-I	1	59	59	59
LINE/L2#Crack-6_AAe	1	52	52	52
LTR/Pao#BEL-2_LVa	2	91	45.5	45.5
LTR/Pao#BEL-58_CQ-I	1	55	55	55
DNA/P#P-2_Hrobusta	1	11	11	11
LTR/Pao#BEL-23_CQ-I	1	121	121	121
DNA/TcMar-Tc1#Tc12_Av	70	19547	279.24	130
DNA/Ginger#Ginger2e_Av	47	10191	216.83	80
DNA/CMC-Transib#Transib-7_AAe	1	57	57	57
DNA/MULE-MuDR#MULE2_Av	104	46689	448.93	173.5
DNA/Sola-2#rnd-5_family-2443	134	46271	345.31	151
DNA/TcMar-Tc1#Tc7_Av	14	4272	305.14	116
DNA/PIF-Spy#ISL2EU-5_CGi	2	76	38	38
PLE/Penelope#Penelope-43_LMi	1	48	48	48
DNA/CMC-EnSpm#CACTA-1_Dpulex	1	79	79	79
LTR/Pao#BEL-9_DAn-I	1	54	54	54
DNA/TcMar-Tc1#Mariner-N5_PBa	1	49	49	49
LTR/Gypsy#TIRANT_I	1	44	44	44
LINE/Dong-R4#R4-1_TCa	1	75	75	75
LINE/CR1#CR1_Ele16	1	75	75	75
LINE/CR1#CR1-119_AAe	2	109	54.5	54.5
LTR/Gypsy#Gypsy-98_AA-I	1	60	60	60
LINE/L1#L1-12_LSal	2	90	45	45
LTR/Gypsy#Gypsy-26-I_NVi	4	251	62.75	59
DNA/PiggyBac#piggyBac-2_HRo	7	376	53.71	44
LINE/RTE-BovB#RTE-1_DF	2	192	96	96
LTR/Pao#BEL-3_DEl-I	1	67	67	67
LTR/Gypsy#Gypsy-23-LTR_NVi	1	73	73	73
LINE/I#Ingi-2_AC	1	52	52	52
LTR/Gypsy#Gypsy-157_AA-I	2	86	43	43
[truncated: 1,342 more rows]
