# Supplementary material for: Evolutionary dynamics of transposable elements in bdelloid rotifers
Source: eLife. 2021 Feb 5;10:e63194. doi: 10.7554/eLife.63194 (PMC7943196; doi:10.7554/eLife.63194)
Supplement: Figure 6—source data 1. [file elife-63194-fig6-data1.zip › Figure 6--source data 1. TE lengths data/Dc_DCAR706.out.one_code.bed.len.element.tab]

TE	COUNT	SUM	MEAN	MEDIAN
LINE/I-Jockey#rnd-6_family-2825	31	15280	492.9	361
SINE/tRNA-RTE#SINE2-1_PXu	3	268	89.33	105
DNA#DNA8-7_CGi	2	122	61	61
LINE/L2#L2-2_NVi	4	205	51.25	54
LINE/I-Jockey#Outcast-1_DEl	2	110	55	55
LINE/L2#L2-12_CTe	1	148	148	148
DNA/MULE-MuDR#MuDR11_Av	11	3773	343	193
LINE/I#I_Ele15	1	34	34	34
LTR/Gypsy#rnd-6_family-28040	42	13776	328	228
LINE/I#I-72_AAe	1	36	36	36
DNA#DNA-3_LMi	1	61	61	61
LTR/Gypsy#Gypsy-34_DAn-I	1	43	43	43
LTR/Pao#BEL-2_LMi-I	3	201	67	67
DNA/PiggyBac#piggyBac-4_LSal	1	114	114	114
DNA/RC#Helitron-1_PBa	2	104	52	52
LINE/R1#R1-2_DBi	2	94	47	47
DNA/PIF-Harbinger#Harbinger-1_LMi	2	91	45.5	45.5
LINE/CR1#CR1-3_DK	2	138	69	69
LTR/Gypsy#Gypsy-59_CQ-I	3	158	52.67	54
LINE/L2#Crack-4_CP	1	219	219	219
LTR/Pao#BEL-217_AA-LTR	1	55	55	55
LINE/L1#L1-69_LSal	1	80	80	80
DNA/TcMar-Tc1#Mariner-17_AEc	29	1867	64.38	61
LINE/CR1-Zenon#ltr-1_family-25	757	143128	189.07	133
LINE/I-Jockey#Vingi-25_LMi	1	107	107	107
LTR/Pao#CER16-2-I_CE	2	111	55.5	55.5
DNA/Zator#Zator-N3_AAe	1	86	86	86
LINE/CR1#CR1-4_DWi	1	50	50	50
LTR/Copia#Copia-20_DPu-I	1	54	54	54
LTR/Gypsy#Gypsy-184_AA-I	2	158	79	79
DNA/TcMar-Mariner#Mariner-9_SIn	2	411	205.5	205.5
DNA/hAT-Tip100#hAT-22_LMi	7	727	103.86	98
LINE/L2#L2B-1_AAe	3	323	107.67	109
LTR/Gypsy#Gypsy-1_NG-I	3	219	73	76
DNA/RC#Helitron2_CE	7	638	91.14	98
LTR/Copia#Copia-31_DPu-I	2	136	68	68
DNA/Sola-2#Sola2-3_NVi	2	105	52.5	52.5
DNA/CMC-EnSpm#CACTA5_Av	10	1087	108.7	105.5
DNA/TcMar-Tc1#Tc15_Av	2	613	306.5	306.5
DNA/TcMar-Tc1#Mariner-18_DK	1	39	39	39
DNA/MULE-MuDR#MuDR10_Av	33	13421	406.7	231
LTR/Gypsy#Gypsy-11_LMi-I	1	57	57	57
LINE/L2#Daphne-52_LMi	1	56	56	56
LINE/R1-LOA#LOA_Ele2B_AAe	1	49	49	49
LTR/Gypsy#Gypsy-168_AA-I	1	88	88	88
DNA/Sola-2#Sola2-N2_LSal	1	43	43	43
LINE/L2#Kiri-2_HMM	1	56	56	56
LTR/Gypsy#Gypsy-9_DPu-I	1	86	86	86
LINE/I-Jockey#Jockey_Ele2	8	500	62.5	60.5
LINE/RTE-BovB#RTE-7_LMi	4	634	158.5	158.5
DNA/TcMar-Tc1#Tc22_Av	2	502	251	251
DNA/PiggyBac#AvPB1	1	718	718	718
DNA/Sola#Sola2a_Av	8	3456	432	206
DNA/TcMar-Mariner#Mariner-N3_RPr	1	433	433	433
LTR/Unknown#ltr-1_family-10	77	48375	628.25	431
LINE/L1#L1-44_AAe	2	115	57.5	57.5
LINE/L2#L2-38_HRo	2	98	49	49
DNA/PiggyBac#rnd-6_family-247	37	13764	372	368
DNA/Maverick#Polinton-1_DEl	2	111	55.5	55.5
DNA/TcMar-Mariner#Mariner-N29_RPr	2	170	85	85
LTR/Gypsy#Gypsy-17_PBa-I	1	40	40	40
DNA/MULE-MuDR#rnd-6_family-29495	23	6567	285.52	256
DNA#DNA3-12_CGi	2	148	74	74
LTR/Pao#BEL-8_DPe-I	1	73	73	73
DNA/hAT-Charlie#hAT-N44_LSal	1	50	50	50
LTR/Unknown#ltr-1_family-42	2	117	58.5	58.5
LINE/L2#Daphne-29_HRo	17	1106	65.06	67
DNA#PAL5A_CE	1	54	54	54
PLE/Penelope#Penelope-60_LMi	1	264	264	264
LTR/Gypsy#Gypsy-236_AA-I	1	49	49	49
DNA/hAT-Ac#HAT1_CE	1	151	151	151
LINE/L2#Daphne-16_CTe	10	1179	117.9	131
LINE/L2#Crack-1_LG	10	1194	119.4	117
DNA/TcMar-Mariner#Mariner-58_LMi	1	56	56	56
LINE/I-Jockey#Jockey-8_RPr	1	51	51	51
LINE/R1#Waldo-3_AAe	2	133	66.5	66.5
DNA/Zator#Zator2_Av	3	253	84.33	81
DNA/MULE-MuDR#rnd-6_family-8683	36	15933	442.58	414
DNA/Sola-1#Sola1-9_AP	1	90	90	90
LINE/I#I-64_AAe	1	67	67	67
DNA/hAT-Tip100#hAT-5_HRo	4	745	186.25	222
DNA/MULE-MuDR#rnd-5_family-3742	296	82206	277.72	205
LTR/Gypsy#Gypsy-1_ACe-I	1	212	212	212
LINE/CR1#CR1-4_LMi	3	657	219	226
DNA/hAT-Ac#hAT-N1_LSal	1	76	76	76
LTR/Gypsy#Gypsy-22_AA-I	1	63	63	63
LINE/R1#R7Ag1	1	47	47	47
LINE/CR1#rnd-1_family-712	149	23517	157.83	172
DNA/RC#Helitron-N5_LSal	1	133	133	133
DNA/TcMar-Mariner#Mariner-72_HSal	8	5308	663.5	565.5
LTR/Gypsy#Gypsy-42_CQ-I	3	190	63.33	69
LTR/Pao#AGM1-I	1	39	39	39
LINE/Proto2#Proto2-2_CTe	1	43	43	43
LTR/Gypsy#Gypsy-66_CGi-I	5	374	74.8	78
DNA/Ginger-2#rnd-5_family-963	175	33839	193.37	163
LINE/I-Jockey#Jockey-N1_CQ	2	135	67.5	67.5
LTR/Gypsy#Gypsy-18-I_NVi	1	48	48	48
DNA/Kolobok#Kolobok-10_CGi	3	191	63.67	58
DNA/Maverick#Polinton-6_NVi	1	51	51	51
LTR/Pao#BEL-42_AA-I	1	43	43	43
DNA/Crypton-V#CryptonV-3_CFl	2	110	55	55
LTR/Gypsy#Gypsy-42_DWil-I	2	115	57.5	57.5
LTR#LTR-15_Hm_I	2	262	131	131
DNA/MULE-MuDR#rnd-5_family-3278	106	27956	263.74	198
DNA/CMC-EnSpm#rnd-5_family-6651	52	45608	877.08	537
LTR/Gypsy#Gypsy-23_IS-I	1	186	186	186
DNA/hAT-Ac#rnd-1_family-1725	64	8831	137.98	101
LINE/L2#Daphne-16_HRo	6	364	60.67	57
LINE/R1#R1-1_DEr	1	40	40	40
LINE/I#I-7B_AAe	5	238	47.6	49
LTR/Gypsy#Gypsy-27_DEl-I	2	91	45.5	45.5
LTR/Gypsy#Gypsy-26_DYa-I	2	92	46	46
LTR/Pao#BEL-2_CQ-LTR	1	56	56	56
LINE/CR1#CR1-4_AG	8	797	99.63	54
LTR/Pao#BEL-1_DWil-I	4	240	60	63
DNA/hAT-Tip100#hAT-N22B_LSal	3	236	78.67	85
DNA/TcMar-Tc1#Mariner-8_DAn	1	133	133	133
LTR/Gypsy#Gypsy-11_IS-LTR	1	55	55	55
DNA/hAT-Charlie#hAT-33_LMi	2	125	62.5	62.5
DNA/P#P-1N1_DBp	1	49	49	49
DNA/Sola-1#Sola1-8_AP	4	270	67.5	63
DNA/TcMar-Pogo#pogo6_Av	61	15771	258.54	120
LTR/Gypsy#Gypsy-37_DPu-I	1	189	189	189
LINE/L2#Kiri-38_AAe	3	252	84	60
LTR/Pao#BEL-12_LG-I	1	44	44	44
LINE/L2#Daphne-22_LMi	1	78	78	78
LINE/I-Jockey#Jockey-5_CQ	1	33	33	33
LTR/Gypsy#Gypsy-81_CGi-I	1	60	60	60
LINE/L2#rnd-5_family-6026	174	62794	360.89	254.5
LTR/Gypsy#Gypsy-41_DAn-I	3	169	56.33	56
LTR/Gypsy#Gypsy-19_LG-I	1	96	96	96
LTR/Gypsy#Gypsy-21_PBa-I	1	98	98	98
DNA/CMC-Chapaev#Chapaev-1_ACa	2	134	67	67
DNA/hAT-hobo#hAT-3_DT	1	71	71	71
LTR/Gypsy#Gypsy21-I_Dpse	2	115	57.5	57.5
DNA/RC#Helitron-like-11_Hmel	4	294	73.5	77
LTR/Gypsy#Gypsy-23_LG-I	3	187	62.33	70
LINE/CR1#CR1-25_CQ	2	91	45.5	45.5
LINE/I-Jockey#Ag-Jen-1	1	58	58	58
LINE/CR1#CR1-14_CTe	1	63	63	63
LTR/Gypsy#MDG3_I	2	189	94.5	94.5
LINE/I#Nimb-40_LMi	1	43	43	43
LTR/Gypsy#Gypsy-104_AA-I	4	376	94	86.5
LINE/L2#L2-12_Hmel	3	297	99	95
DNA/TcMar-Tc1#Mariner-N27_LSal	1	37	37	37
LINE/L2#rnd-6_family-21759	74	17552	237.19	259
LTR/Gypsy#Gypsy-50_LMi-I	1	44	44	44
LINE/I#Nimb-24_LMi	1	46	46	46
SINE#rnd-6_family-2164	105	16027	152.64	119
LINE/R1-LOA#Loa-1_DAn	1	27	27	27
LTR/Copia#Copia-9_LMi-I	1	46	46	46
LTR/Gypsy#rnd-6_family-1348	46	7383	160.5	126
DNA/MULE-MuDR#rnd-6_family-5668	106	26533	250.31	171
LINE/I-Jockey#Jockey-4_DSim	1	44	44	44
LTR/Pao#BEL-12_AA-I	1	79	79	79
LINE/L2#Daphne-8_LMi	19	3097	163	135
DNA/TcMar-Pogo#pogo1_Av	16	5183	323.94	367.5
LINE/L2#L2-31_HRo	5	482	96.4	88
LINE/RTE-X#RTEX-27_CGi	1	42	42	42
DNA/TcMar-Tc4#rnd-6_family-19947	219	32350	147.72	114
LINE/I#I-2_DWi	2	122	61	61
DNA/hAT-Tip100#hAT-N19_LSal	1	55	55	55
LINE/R1#R1-2_DEl	3	165	55	54
LTR/Gypsy#Gypsy-36_AA-I	2	104	52	52
DNA/MULE-NOF#Rehavkus-1_TC	1	79	79	79
DNA/MULE-NOF#Rehavkus-1_DA	1	62	62	62
LTR/Gypsy#Gypsy-6_DPu-I	3	269	89.67	84
LTR/Gypsy#Gypsy-10_RP-I	1	37	37	37
LTR/Pao#BEL-21_DTa-I	3	136	45.33	43
LINE/R2#R2-1_TSP	1	34	34	34
LTR/Gypsy#Gypsy-9_DEu-I	3	154	51.33	52
DNA/CMC-Chapaev#ltr-1_family-49	7	3339	477	362
DNA/hAT#hAT14_Av	59	6258	106.07	78
LTR/Gypsy#Gypsy-622_AA-LTR	1	65	65	65
DNA/Maverick#Polinton-3_TC	18	1181	65.61	64
DNA#DNA3-9_LMi	4	176	44	44
DNA/Sola-1#Sola1-3_LMi	1	64	64	64
DNA/TcMar-Mariner#Avmar2_Av	19	10021	527.42	525
DNA/TcMar-Tc4#Mariner3-1_CFl	3	163	54.33	52
DNA/TcMar-Mariner#Avmar5_Av	72	46126	640.64	640.5
PLE/Penelope#Penelope-44B_LMi	2	135	67.5	67.5
DNA/hAT-Tip100#hAT-3N1_CGi	1	90	90	90
LINE/CR1-Zenon#rnd-6_family-1094	129	37642	291.8	180
LINE/L2#Crack-3_CP	2	253	126.5	126.5
LTR/Gypsy#Gypsy-51_DWil-I	3	246	82	87
LTR/Gypsy#Gypsy-13_LSal-I	2	147	73.5	73.5
LTR/Gypsy#Gypsy-588_AA-I	1	49	49	49
LINE/L2#L2-21_HRo	1	34	34	34
DNA/TcMar-Mariner#Mariner-1_LSal	2	262	131	131
PLE/Penelope#Penelope-16_LMi	1	64	64	64
LTR/Gypsy#Gypsy-9_ACe-LTR	8	620	77.5	73
DNA/P#P2_Av	22	6589	299.5	91
LTR/Gypsy#Gypsy16-I_AG	3	186	62	69
DNA/MULE-MuDR#MuDR-12B_CB	8	740	92.5	88
LTR/Copia#Copia-4_DGri-I	1	46	46	46
LINE#rnd-1_family-1605	179	41631	232.58	209
LINE/I#I-57_AAe	1	63	63	63
LINE/CR1#CR1-3_TCa	1	275	275	275
DNA/Ginger-2#rnd-4_family-163	459	154463	336.52	225
LINE/L2#Crack-2_CQ	8	668	83.5	85
DNA/RC#Helitron-N1_HSal	33	2513	76.15	73
LINE/L1#L1-1_LSal	1	41	41	41
DNA/TcMar-Mariner#Mariner-N20C_LSal	1	39	39	39
LINE/I-Jockey#Hebe2_Av	24	7476	311.5	172.5
LTR/Gypsy#Gypsy-19_CGi-I	2	130	65	65
DNA/CMC-EnSpm#EnSpm4_Av	44	17309	393.39	240
DNA/Kolobok-T2#Kolobok-N1_PBa	1	93	93	93
DNA/RC#Heli3a_Av	69	13828	200.41	78
DNA/TcMar-Mariner#rnd-6_family-2339	61	15389	252.28	207
LTR/Gypsy#Gypsy-15_AA-I	1	73	73	73
DNA/hAT-hAT19#DNA8-64_AP	1	38	38	38
DNA/Maverick#Polinton-2_DK	1	44	44	44
LTR/Gypsy#Gypsy-183_AA-I	1	61	61	61
LINE/L2#Kiri-10_CQ	5	566	113.2	56
LINE/L2#Crack-3_AAe	1	115	115	115
LTR/Gypsy#Gypsy-37B_DWil-LTR	1	39	39	39
LTR/Gypsy#ltr-1_family-57	115	61805	537.43	360
LTR/Gypsy#Gypsy-11_LSal-I	1	39	39	39
DNA/PiggyBac-PB#AvPB4	8	1532	191.5	104.5
DNA/MULE-MuDR#rnd-1_family-1581	39	5426	139.13	123
LINE/RTE-BovB#RTE-50_LMi	1	48	48	48
DNA#DNA2-13_CB	3	201	67	67
DNA/hAT-Charlie#hAT-2_RPr	2	108	54	54
LINE/RTE#RTE1_Av	30	16951	565.03	174
DNA/hAT-Tip100#hAT-15_LMi	4	2125	531.25	631
DNA/MULE-MuDR#MuDR-1_LSal	2	133	66.5	66.5
DNA#DNA4-27_CGi	5	316	63.2	65
DNA/TcMar-Mariner#MAR_MJ	1	380	380	380
LTR/Gypsy#Gypsy3-I_Dpse	1	82	82	82
LTR/Copia#Copia-1_TCa-I	2	124	62	62
LTR/Gypsy#Gypsy-22_CGi-I	2	161	80.5	80.5
DNA/RC#Helitron-N52_CGi	1	64	64	64
DNA/CMC-Chapaev#Chapaev-1_AA	4	378	94.5	101.5
DNA/hAT-Ac#HOPPER_BD	2	111	55.5	55.5
DNA/TcMar-m44#Mariner-44_LMi	2	108	54	54
LTR/Pao#BEL-63_CQ-I	2	99	49.5	49.5
DNA#DNA-TA-8_CQ	1	40	40	40
DNA/PIF-Spy#ISL2EU-N1_HSal	1	54	54	54
DNA#DNA-61_LSal	2	130	65	65
LTR/Pao#BEL-4_DPer-I	7	382	54.57	52
LINE/I#I-4_AC	2	116	58	58
DNA/TcMar-Tc1#Mariner-10N1_LMi	1	35	35	35
LINE/CR1#CR1-16_CQ	3	170	56.67	48
DNA/TcMar-Tc1#Mariner-19_DRh	3	138	46	40
LTR/Gypsy#Gypsy-4_LH-I	2	107	53.5	53.5
LINE/L2#Daphne-30_LMi	1	52	52	52
LTR/Gypsy#Gypsy8-I_Dya	3	295	98.33	77
LINE/Dong-R4#R4-2_HG	2	103	51.5	51.5
LINE/I-Jockey#Vingi-28_LMi	1	44	44	44
DNA/CMC-Chapaev#Chapaev-2_CE	3	196	65.33	68
DNA/TcMar-Tc1#Mariner-11_DBp	1	42	42	42
LINE/L2#Daphne-10_CTe	6	964	160.67	170.5
LINE/L1#L1_Ele5	2	99	49.5	49.5
LTR/Pao#BEL-9_CGi-LTR	1	70	70	70
PLE/Penelope#Penelope-2_AAe	1	53	53	53
DNA/TcMar-Mariner#Mariner-N38_LSal	2	92	46	46
DNA#DNA6-8_CGi	1	84	84	84
LTR/Gypsy#Gypsy23-I_AG	1	52	52	52
LINE/L2#Kiri-35_AAe	14	1330	95	75.5
LTR/Pao#BEL-221_AA-I	1	42	42	42
LINE/I-Jockey#DOC	1	34	34	34
LINE/RTE-BovB#rnd-5_family-523	222	51901	233.79	144.5
DNA/RC#rnd-6_family-14016	103	12017	116.67	103
LINE/CR1-Zenon#rnd-6_family-6171	47	20823	443.04	282
DNA/TcMar-Mariner#Mariner-8_LHu	1	392	392	392
LTR/Gypsy#Gypsy-596_AA-I	2	76	38	38
LINE/R2#rnd-6_family-6985	29	9408	324.41	207
DNA/PiggyBac#piggyBac-2_DEu	1	219	219	219
DNA/TcMar-Mariner#Mariner-29_HSal	1	52	52	52
DNA/Kolobok-E#KolobokE-1_TC	1	91	91	91
LTR/Gypsy#Gypsy-293_AA-I	3	142	47.33	49
DNA/CMC-Transib#TRANSIB2	1	77	77	77
DNA/PiggyBac#piggyBacN1_AG	1	25	25	25
DNA/RC#rnd-6_family-2441	349	155192	444.68	263
LTR/Gypsy#Gypsy-31_SI-I	1	93	93	93
LTR/Gypsy#rnd-6_family-6390	47	18688	397.62	257
DNA/RC#Helitron-N3_LMi	9	403	44.78	43
PLE/Penelope-Athena#AthJ-W	100	22027	220.27	99.5
LINE/I#Nimb-5_LMi	2	188	94	94
DNA/TcMar-Mariner#Mariner-1_CFl	1	75	75	75
LINE/CR1-Zenon#rnd-5_family-2790	55	16439	298.89	220
DNA/RC#Helitron-N4_LMi	2	181	90.5	90.5
DNA#DNA-5_LMi	5	264	52.8	55
LTR/Gypsy#Gypsy-172_AA-I	1	32	32	32
LTR/Copia#Copia-6_DWil-I	7	341	48.71	49
LTR/Gypsy#Gypsy-245_AA-I	1	48	48	48
LINE/R1#R1_DVi	2	142	71	71
PLE/Penelope#Penelope-117_LMi	3	390	130	93
LTR/Pao#BEL-11_DWil-I	2	105	52.5	52.5
DNA/P#P-1_Aplcal	2	71	35.5	35.5
LINE/Proto2#Proto2-5_CS1	1	72	72	72
LINE/R1#R1-1_HSal	1	31	31	31
LTR/Gypsy#Gypsy-17_DBi-I	3	123	41	41
DNA#DNA8-7_CQ	2	109	54.5	54.5
LINE/L1#L1-32_AAe	1	58	58	58
LTR/Pao#BEL-8_DEl-I	7	409	58.43	47
DNA/CMC-Transib#Transib-4_DBi	1	62	62	62
DNA/hAT-Tip100#hAT-2_HRo	3	171	57	38
DNA/MULE-NOF#Rehavkus-1_NVi	1	69	69	69
DNA/RC#Helitron-3_LMi	3	291	97	111
LTR/Gypsy#Gypsy-41_AA-I	3	180	60	45
LINE/L2#rnd-6_family-24916	49	16790	342.65	176
LINE/CR1#CR1_Ele42	2	125	62.5	62.5
LINE/CR1#CR1-16_HRo	13	780	60	56
LINE/I#I-65_AAe	2	112	56	56
LTR/Gypsy#Gypsy-6_LG-I	1	71	71	71
LINE/L1-Tx1#Tx1-6_CGi	1	48	48	48
DNA/hAT-hobo#rnd-6_family-39191	73	15953	218.53	143
LINE/I#AARA8_AG	2	143	71.5	71.5
LTR/Gypsy#Gypsy10-I_AG	10	733	73.3	70
LINE/CR1#CR1-2_IS	3	466	155.33	142
LINE/R1#WaldoAg2	1	50	50	50
LTR/Unknown#ltr-1_family-17	17	3207	188.65	206
LTR/Gypsy#Gypsy27-I_AG	1	45	45	45
LINE/RTE-X#NAVIRTE1	2	54	27	27
LINE/I#I_Ele25	1	44	44	44
LINE/RTE-RTE#RTE-1_MMa	1	198	198	198
DNA/CMC-Chapaev#Chapaev-N1_AAe	3	197	65.67	74
DNA/CMC-Transib#Transib-2_DBi	1	86	86	86
DNA/Zator#Zator-1_AA	1	484	484	484
LTR/Pao#BEL-602_AA-I	2	110	55	55
LINE/L2#Crack-32_AAe	1	63	63	63
LINE/CR1#LINE2A_CB	5	294	58.8	61
LTR/Gypsy#Gypsy-21_CQ-I	1	60	60	60
LTR/Gypsy#Gypsy-228_AA-I	1	39	39	39
DNA/TcMar-Tc1#Mariner-26_LMi	1	63	63	63
DNA/TcMar-Tc2#Mariner29_CB	4	410	102.5	101.5
LINE/RTE-BovB#rnd-5_family-2071	209	98984	473.61	314
LTR/Copia#Copia-1_CQ-I	1	47	47	47
PLE/Penelope#rnd-1_family-1221	145	23822	164.29	136
LTR/Gypsy#Gypsy-14_PBa-LTR	1	39	39	39
PLE/Penelope#rnd-5_family-43	199	106131	533.32	313
DNA/Zator#Zator-3_AAe	3	296	98.67	107
LINE/L2#L2-4_NVi	1	46	46	46
LTR/Gypsy#Gypsy-24_DY-I	3	213	71	57
LINE/CR1-Zenon#rnd-5_family-138	158	45170	285.89	173
PLE/Penelope#Penelope-1_LMi	2	123	61.5	61.5
DNA/Kolobok-Hydra#rnd-6_family-4136	83	38521	464.11	267
LTR/Pao#BEL-608_AA-I	1	47	47	47
LINE/CRE#CRE-3_HRo	1	62	62	62
LTR/Gypsy#Gypsy-1_IS-I	1	50	50	50
LINE/L1#L1-9_LSal	1	46	46	46
DNA/hAT-Charlie#hAT-10_LMi	3	184	61.33	62
LINE/CR1#CR1-2_DEu	2	92	46	46
DNA/MULE-MuDR#MuDR-3N1_LSal	1	119	119	119
DNA/Merlin#Merlin4_Av	4	391	97.75	74.5
DNA/PIF-Spy#ISL2EU-3_CGi	8	1797	224.63	175
DNA/TcMar-Tc1#Mariner-4_DAn	1	90	90	90
PLE/Penelope#Penelope-2_LVa	3	229	76.33	72
DNA/MULE-MuDR#rnd-6_family-5940	65	22540	346.77	214
LTR/Gypsy#Gypsy-4_DSim-I	1	40	40	40
LINE/L2#Crack-20_AAe	9	644	71.56	57
LINE/R2-NeSL#Utopia-1_AEc	1	54	54	54
DNA/TcMar-Tc4#Mariner-N2_PBa	1	63	63	63
DNA/PiggyBac#piggyBac-1_DAn	1	47	47	47
DNA#rnd-6_family-2757	215	37550	174.65	136
LTR/Pao#BEL-23_CQ-LTR	1	52	52	52
LTR/Pao#BEL-89_AA-I	1	164	164	164
DNA/MULE-NOF#MuDR-1_RPr	1	42	42	42
DNA/Academ-2#Academ-2_CGi	1	49	49	49
LINE/I#I_Ele20	2	136	68	68
LINE/L1-Tx1#Tx1-11_CQ	3	199	66.33	48
DNA/Kolobok-Hydra#Kolobok-3_LMi	3	163	54.33	50
LINE/I#Ingi-1_LMi	3	77	25.67	22
SINE/tRNA-V#BivaV-SINE3_SpSo	1	69	69	69
LINE/I#Nimb-13_LMi	1	162	162	162
LINE/CR1#CR1_Ele13	2	441	220.5	220.5
LTR/Gypsy#Gypsy-1_LH-I	1	65	65	65
LINE/R1-LOA#LOA-1B_DPer	2	89	44.5	44.5
LTR/Gypsy#Gypsy-242_AA-I	1	39	39	39
LTR/Pao#BEL-4_DBi-LTR	1	73	73	73
LINE/CR1#CR1-105_AAe	2	372	186	186
LTR/Gypsy#Gypsy-14_LG-I	3	1310	436.67	53
DNA/MULE-NOF#Rehavkus-2_HR	6	368	61.33	57
DNA#DNA-31_LSal	1	81	81	81
LINE/R1-LOA#LOA_Ele6	2	112	56	56
LINE/L2#L2-20_HRo	2	107	53.5	53.5
DNA/PiggyBac#piggyBac-1_DW	3	158	52.67	51
LTR/Gypsy#Gypsy-201_AA-I	1	65	65	65
LINE/R1-LOA#Loa-1_RPr	1	76	76	76
LTR/Gypsy#Gypsy-6_AEc-LTR	12	595	49.58	54
PLE/Penelope#Penelope6_Av	61	17896	293.38	188
PLE/Penelope#Penelope-62_LMi	1	51	51	51
LTR/Pao#BEL-122_AA-I	2	71	35.5	35.5
LTR/Gypsy#Gypsy-83_LMi-I	1	49	49	49
DNA/hAT-hobo#hAT-7_DBp	2	110	55	55
LTR/Gypsy#OSVALDO_LTR	1	70	70	70
LTR/Gypsy#Gypsy-55_CGi-I	5	358	71.6	73
LINE/I-Jockey#Jockey-4_DEu	3	333	111	105
LTR/Gypsy#Gypsy-22_DBp-I	2	142	71	71
DNA/hAT-hobo#HECTOR	1	49	49	49
DNA/TcMar-Tc1#Tc4_Av	10	1373	137.3	134
DNA/TcMar-Tc1#rnd-6_family-17866	59	23400	396.61	189
LTR/Gypsy#Gypsy-25_CGi-I	1	58	58	58
LINE/I-Jockey#Jockey-3_RPr	7	1058	151.14	183
LINE/L2#Daphne-1_Hmel	1	97	97	97
LTR/Gypsy#Gypsy-10_DBp-I	1	82	82	82
DNA/hAT-Tip100#hAT-17_HRo	4	868	217	268
DNA/TcMar-Tc1#Mariner-N22_AG	16	1300	81.25	75
LTR/Gypsy#Gypsy6-I_Dya	4	499	124.75	117.5
LTR/Juno-Vesta#Vesta7_Av	156	68930	441.86	173
PLE/Penelope#Penelope-1_HMM	1	41	41	41
DNA/MULE-NOF#MuDR-1_DEl	1	67	67	67
DNA/TcMar-Tc1#rnd-6_family-17563	25	11388	455.52	323
DNA/MULE-MuDR#rnd-6_family-5133	121	26221	216.7	140
LTR/Gypsy#Gypsy-8_PPc-LTR	1	74	74	74
LTR/Juno-Vesta#Juno2_Av	75	21715	289.53	159
LTR/Pao#BEL11-I_AG	2	145	72.5	72.5
LTR/Pao#BEL-239_AA-I	1	49	49	49
LTR/Gypsy#ACCORD_I	4	1160	290	252
DNA/TcMar-Tc1#Mariner-10_SIn	1	247	247	247
DNA/TcMar-Mariner#rnd-5_family-14174	73	24862	340.58	240
DNA/TcMar-Tc1#Mariner-4_LHu	3	180	60	49
LTR/Gypsy#Gypsy-3_SI-I	2	103	51.5	51.5
LINE/RTE-BovB#RTE-21_LMi	1	135	135	135
DNA/CMC-EnSpm#CACTA-1_AA	1	42	42	42
LINE/I-Jockey#Outcast-16_AAe	4	205	51.25	54.5
DNA/Academ-1#Academ-2N1_LMi	2	145	72.5	72.5
LTR/Copia#Copia-1-I_DY	2	1541	770.5	770.5
DNA/Maverick#Polinton-2_DEu	3	197	65.67	61
LINE/I-Jockey#TART_B1	1	130	130	130
PLE/Penelope#rnd-6_family-16104	229	30052	131.23	96
DNA/RC#rnd-6_family-22187	62	26014	419.58	217
LTR/Gypsy#Gypsy-65_AA-I	2	115	57.5	57.5
DNA/CMC-Transib#Transib-2_DW	1	79	79	79
LINE/L2#Daphne-36_HRo	4	308	77	69.5
LTR/Unknown#ltr-1_family-35	13	3195	245.77	279
LTR/Gypsy#Gypsy-12_DVir-I	4	222	55.5	51
DNA/TcMar-Tc1#Mariner-32_AEc	1	51	51	51
DNA/CMC-EnSpm#CACTA1_Av	21	19442	925.81	280
LINE/RTE-BovB#rnd-6_family-7183	51	22764	446.35	422
LINE/L2#L2-8_HRo	5	559	111.8	74
DNA/hAT#hAT-N10C_LSal	5	260	52	52
LTR/Pao#BEL-90_AA-I	2	92	46	46
DNA/CMC-Transib#Transib-5_DAn	1	77	77	77
LINE/CR1#CR1-71_AAe	1	40	40	40
DNA#DNA-57_LSal	2	110	55	55
DNA/Kolobok-Hydra#Kolobok-6_CGi	4	289	72.25	78
DNA/PiggyBac#piggyBac-24_LMi	3	198	66	69
LTR/Gypsy#Gypsy-264_AA-I	4	220	55	50.5
LINE/RTE-X#RTEX-16_CGi	2	112	56	56
LINE/R2-Hero#HERO-8_HR	1	67	67	67
LTR/Gypsy#Gypsy-40_AA-I	5	278	55.6	55
LINE/CR1#CR1-9_CQ	1	74	74	74
LTR/Gypsy#Gypsy-50_DWil-I	3	151	50.33	58
LTR/Gypsy#Gypsy29-LTR_AG	1	34	34	34
LTR/Gypsy#Gypsy10_I	1	81	81	81
LTR/Gypsy#Gypsy13-I_Dya	1	45	45	45
LTR/Gypsy#Gypsy-215_AA-I	1	57	57	57
DNA/TcMar-Mariner#Avmar3_Av	11	2925	265.91	215
DNA/PIF-Spy#ISL2EU-17_CGi	11	859	78.09	78
LTR/Gypsy#Gypsy16-I_Dpse	2	362	181	181
LTR/Gypsy#Gypsy-1-I_DP	1	58	58	58
LINE/I-Jockey#Hebe_Av	52	24558	472.27	243
LINE/RTE-BovB#RTE-12_LMi	1	52	52	52
LTR/Gypsy#DM297_I	2	116	58	58
LTR/Gypsy#Gypsy-7_DSim-I	2	173	86.5	86.5
DNA/TcMar-Mariner#ltr-1_family-4	684	95258	139.27	99
LTR/Copia#Copia-29_DPu-I	4	294	73.5	47.5
LTR/Gypsy#Gypsy-2_DSe-I	1	30	30	30
LINE/L1-Tx1#Tx1-8_CQ	1	42	42	42
DNA/hAT-Tip100#rnd-1_family-186	597	80456	134.77	128
LTR/Pao#BEL-78_AA-I	2	949	474.5	474.5
LINE/CR1#rnd-6_family-12918	44	4800	109.09	100
LTR/Pao#BEL-177_AA-I	1	47	47	47
DNA#DNA6-6_CGi	1	125	125	125
LINE/CR1#rnd-5_family-11299	129	39918	309.44	268
LTR/Gypsy#Gypsy-24_LMi-I	2	141	70.5	70.5
PLE/Penelope#rnd-6_family-2207	320	95043	297.01	167
LINE/L2#L2-N1_HRo	1	34	34	34
LINE/L2#Daphne-12_HRo	4	451	112.75	95.5
LTR/Gypsy#Gypsy-86_AA-I	3	156	52	56
DNA/Maverick#Polinton-1_ACe	9	744	82.67	66
LINE/CR1#CR1-4_TCa	2	69	34.5	34.5
DNA/RC#Helitron-2_SIn	1	56	56	56
LINE/L2#Crack-1_AAe	6	1184	197.33	206.5
LTR/Gypsy#Gypsy-157_AA-I	5	288	57.6	58
LTR/Gypsy#Gypsy12-I_Dpse	1	36	36	36
LTR/Pao#BEL-3_DBp-I	1	37	37	37
LTR/Unknown#ltr-1_family-23	124	13960	112.58	113.5
DNA/CMC-Transib#Transib-1_LMi	1	37	37	37
LINE/CR1#CR1_Ele15	4	573	143.25	127
DNA/TcMar-Tc1#Mariner-79_HSal	11	637	57.91	62
LTR/Gypsy#Gypsy-1_DAn-I	2	128	64	64
LTR/Pao#BEL-269_AA-I	2	176	88	88
LTR/Gypsy#Gypsy-3_MMa-I	1	54	54	54
PLE/Penelope#Penelope2_Dw	2	161	80.5	80.5
DNA/TcMar-Fot1#Mariner-78_LMi	2	92	46	46
LTR/Gypsy#Gypsy-36_CGi-I	8	1768	221	156
LINE/I-Jockey#rnd-6_family-15967	38	14058	369.95	176
LTR/Gypsy#Gypsy-58_LMi-LTR	1	104	104	104
SINE/tRNA-Core#OK	12	525	43.75	46
LINE/RTE-BovB#rnd-6_family-2648	39	22984	589.33	277
DNA/hAT-Tip100#hAT-30_LMi	1	47	47	47
LINE/CR1#CR1-2_LG	6	745	124.17	123.5
LTR/Pao#BEL-40_CQ-LTR	1	63	63	63
LTR/Gypsy#Gypsy-3_LG-I	3	255	85	96
DNA/TcMar-Mariner#Mariner3_CB	1	41	41	41
LTR/Gypsy#rnd-5_family-5646	84	40449	481.54	326.5
DNA/TcMar-Tc1#Mariner38B_CB	1	54	54	54
DNA/Crypton-V#CryptonV-11_CFl	1	78	78	78
DNA/hAT-Ac#rnd-6_family-17838	99	16203	163.67	145
DNA/hAT-Ac#hAT-10_LSal	1	40	40	40
PLE/Penelope#rnd-5_family-9417	137	23778	173.56	124
LINE/I-Jockey#TART-1_DWi	1	44	44	44
LTR/Gypsy#Gypsy-1_DSe-I	4	717	179.25	86.5
LINE/CR1#CR1_Ele37	2	160	80	80
LINE/L2#Daphne-15_CTe	2	141	70.5	70.5
LINE/CR1-Zenon#CR1-10_CGi	8	1293	161.63	142
DNA/TcMar-Mariner#Avmar7_Av	16	7221	451.31	262
LINE/I-Jockey#Jockey-3_Hmel	2	125	62.5	62.5
LTR/Gypsy#Gypsy-88_CQ-I	2	198	99	99
DNA/RC#HELITRON13_CB	2	322	161	161
LTR/Gypsy#Gypsy-16_DTa-I	1	33	33	33
LINE/CR1#rnd-1_family-705	260	60146	231.33	176
DNA/TcMar-Mariner#Mariner-23_HSal	1	407	407	407
PLE/Penelope#rnd-4_family-346	404	106934	264.69	166
LTR/Gypsy#Gypsy-2_DVir-I	3	230	76.67	70
LINE/CR1#CR1-14_HRo	11	923	83.91	47
LTR/Gypsy#Gypsy-8_ACe-LTR	12	582	48.5	51.5
LINE/CR1-Zenon#rnd-5_family-607	318	90270	283.87	190
DNA/Academ-1#Academ-3_LMi	1	71	71	71
LINE/CR1#CR1-8_AG	1	113	113	113
DNA/CMC-EnSpm#DNA-66_LSal	3	198	66	72
LTR/Pao#BEL-625_AA-I	1	69	69	69
DNA/TcMar-Tc1#Mariner-N25_LSal	1	90	90	90
LINE/L2#Kiri-17_HMM	10	720	72	66
DNA#DNA4-22_CGi	2	148	74	74
DNA/TcMar-Tigger#DNA-4_AG	7	331	47.29	47
LINE/L2#Crack-14_AAe	4	445	111.25	76
LTR/Gypsy#Gypsy-209_AA-I	1	36	36	36
DNA/RC#Helitron-5_NVi	11	2747	249.73	246
LTR/Gypsy#Gypsy-52_DEl-I	2	145	72.5	72.5
LTR/Gypsy#ACCORD2_I	1	41	41	41
LTR/Gypsy#Gypsy-196_AA-I	1	42	42	42
LTR/Gypsy#Gypsy-199_AA-I	5	324	64.8	64
LINE/RTE-X#RTEX-1_LG	3	124	41.33	35
LTR/Gypsy#Gypsy-258_AA-I	2	160	80	80
LTR/Pao#BEL-160_AA-I	1	55	55	55
LINE/CR1#rnd-5_family-2196	85	35083	412.74	293
LTR/Gypsy#Gypsy-605_AA-I	1	52	52	52
LTR/Pao#BEL-15_CGi-I	1	47	47	47
LINE/L2#Daphne-28_HRo	2	152	76	76
LTR/Gypsy#Gypsy-5_PPc-I	1	77	77	77
DNA/Merlin#rnd-5_family-4748	126	45808	363.56	167
DNA#DNA4-6_CGi	36	2719	75.53	74.5
DNA/RC#Helitron-N4_CGi	1	34	34	34
LTR/Unknown#ltr-1_family-21	217	32077	147.82	131
DNA#DNA8-12_CGi	18	1425	79.17	74
LTR/Gypsy#Gypsy-10_DVir-LTR	16	860	53.75	50.5
LINE/RTE-X#RTEX-13_CGi	3	202	67.33	65
LINE/L2#L2B-4_CQ	5	229	45.8	41
DNA/P#P-N1_LSal	1	50	50	50
LINE/RTE-X#RTEX-24_CGi	1	43	43	43
DNA/P#AgaP12	4	308	77	73
LINE#rnd-6_family-2916	38	17683	465.34	399.5
DNA/Zator#Zator-1_DF	18	1729	96.06	101
LINE/I#I-8_DBp	1	106	106	106
DNA/TcMar-Tc1#Mariner-43_LSal	1	50	50	50
LINE/I#Loner_Ele3	1	60	60	60
DNA/RC#Helitron-N17_CGi	1	60	60	60
DNA/hAT-hATm#hAT-22_LSal	1	56	56	56
LTR/Gypsy#Gypsy-1_DPer-LTR	1	76	76	76
DNA/CMC-EnSpm#EnSpm-2_SIn	3	211	70.33	75
PLE/Penelope#Penelope-119_LMi	3	212	70.67	71
LTR/Gypsy#Gypsy37-I_AG	13	851	65.46	68
DNA/TcMar-Tc4#MARINER53_CB	1	35	35	35
DNA/TcMar-Mariner#Avmar8_Av	38	7340	193.16	96
LTR/Copia#Copia-37_DPu-I	1	49	49	49
DNA/TcMar-Tc1#Mariner-1_DT	4	461	115.25	119.5
PLE/Penelope#Penelope-102_LMi	1	75	75	75
LINE/CR1#CR1-18_HRo	23	3693	160.57	110
LTR/Copia#Copia-7_LMi-I	1	36	36	36
DNA/TcMar-Tc4#MARINER54_CB	1	34	34	34
LTR/Gypsy#Gypsy-69_CGi-I	6	387	64.5	62
LTR/Gypsy#Gypsy-260_AA-I	2	113	56.5	56.5
DNA/hAT#HAT3_CE	1	56	56	56
DNA/MULE-MuDR#MuDR-5N1_LSal	6	249	41.5	46.5
DNA/TcMar-m44#Mariner-33_LMi	1	42	42	42
LTR/Gypsy#Gypsy-20_LMi-I	2	109	54.5	54.5
LINE/I#I-9B_AAe	3	210	70	70
LTR/Pao#BEL6-I_AG	1	71	71	71
LTR/Gypsy#Gypsy-623_AA-I	2	96	48	48
DNA/RC#Helitron-2N1_RPr	1	49	49	49
DNA/TcMar-Tc1#Mariner-5_DY	1	51	51	51
LTR/Gypsy#Gypsy-19_DEl-I	1	53	53	53
DNA/hAT-Ac#hAT-N36_LMi	27	1259	46.63	45
DNA/Kolobok-Hydra#Kolobok-7_CGi	19	1711	90.05	82
LTR/Gypsy#rnd-5_family-663	363	102977	283.68	159
LTR/Copia#Copia-4_MMa-I	2	116	58	58
LTR/Gypsy#Gypsy-2_DGri-I	1	37	37	37
DNA/TcMar-m44#rnd-1_family-1665	133	27964	210.26	233
DNA/RC#Helitron-N2_LMi	1	41	41	41
LTR/Gypsy#Gypsy-5_DKi-I	2	176	88	88
DNA/TcMar-Tc1#Mariner-13_SIn	2	69	34.5	34.5
DNA#DNA3-2_CGi	1	53	53	53
LTR/Gypsy#Gypsy-159_AA-I	3	373	124.33	90
LTR/Gypsy#Gypsy-86_CQ-LTR	1	42	42	42
LINE/L2#CR1-4_NVi	2	140	70	70
LINE/L2#Daphne-35_HRo	3	163	54.33	73
LTR/Gypsy#Gypsy-13_DBp-I	2	98	49	49
DNA/MULE-MuDR#MuDR3_Av	59	28340	480.34	211
DNA/Ginger-2#rnd-6_family-8554	55	15333	278.78	236
DNA/RC#Helitron-1_DVir	1	70	70	70
LTR/Gypsy#Gypsy-36_NVi-LTR	2	55	27.5	27.5
DNA/TcMar-Tc1#Tc6_Av	6	908	151.33	157
DNA/MULE-MuDR#Shinagawa-6_AAe	42	3408	81.14	76.5
LINE/Soliton#Soliton5_Av	131	69623	531.47	312
LINE/L2#Daphne-10_HRo	5	520	104	113
LTR/Gypsy#Gypsy-38_DEl-I	1	52	52	52
DNA/TcMar-Tc1#Mariner-7_DRh	1	73	73	73
DNA/P#P-25_LSal	1	46	46	46
LINE/CR1#CR1-4_DRh	1	45	45	45
LINE/RTE-BovB#rnd-6_family-27659	16	6152	384.5	196
LTR/Gypsy#Gypsy-3_LH-I	2	920	460	460
DNA/PIF-Spy#ISL2EU-N4_CGi	2	92	46	46
LTR/Gypsy#Gypsy-13_DBi-I	1	31	31	31
LINE/CR1-Zenon#rnd-5_family-844	148	36237	244.84	149.5
DNA/PiggyBac#piggyBac7_Av	28	6004	214.43	220
LINE/R1-LOA#Loa-2_LSal	3	168	56	49
DNA/MULE-MuDR#rnd-6_family-646	114	34407	301.82	186.5
LINE/I-Jockey#HETA_DSi	2	150	75	75
DNA/hAT-Tip100#hAT-24_LMi	1	360	360	360
LTR/Gypsy#Gypsy-75_LMi-I	3	217	72.33	63
LTR/Pao#CER11-I_CE	3	149	49.67	53
LTR/Gypsy#Gypsy-15_CGi-I	1	424	424	424
DNA/TcMar-Mariner#Mariner-7_RPr	1	68	68	68
DNA/TcMar-Tc1#Mariner-10_DBp	1	77	77	77
LINE/L1#L1-30_LSal	3	137	45.67	51
DNA/MULE-MuDR#rnd-5_family-4080	90	26957	299.52	144
LINE/RTE-BovB#RTE-5_MMa	2	560	280	280
LTR/Pao#BEL-105_AA-I	1	56	56	56
DNA#DNA9-4_CGi	23	1782	77.48	78
DNA/hAT-Tip100#hAT-13_LSal	1	73	73	73
DNA/hAT-Tip100#hAT-13_LMi	7	968	138.29	90
LTR/Gypsy#Gypsy-14_PBa-I	6	319	53.17	48.5
LTR/Pao#BEL-270_AA-LTR	1	63	63	63
LINE/I-Jockey#Jockey-1_DPer	4	471	117.75	124.5
LTR/Gypsy#Gypsy-41_CGi-I	1	51	51	51
LINE/RTE-BovB#RTE-66_LMi	2	133	66.5	66.5
LINE/L2#L2-14_HRo	1	47	47	47
DNA/TcMar-Tc1#Mariner-16_LMi	1	45	45	45
LTR/Gypsy#Gypsy-2_DKi-I	2	89	44.5	44.5
DNA/TcMar-Tc1#rnd-6_family-13826	72	16489	229.01	129.5
LTR/Gypsy#ltr-1_family-2	241	100789	418.21	191
DNA/TcMar-Tc4#Mariner3-4_HSal	2	316	158	158
LINE/I#I-79_AAe	5	328	65.6	63
LTR/Gypsy#Gypsy-26_DAn-LTR	2	99	49.5	49.5
DNA/Maverick#Polinton-1_DBp	3	152	50.67	46
DNA/PIF-ISL2EU#rnd-1_family-809	315	62802	199.37	234
LINE/I-Jockey#Outcast-1_DBi	1	68	68	68
LTR/Juno-Vesta#Vesta1a_Av	62	29229	471.44	258
LTR/Gypsy#Gypsy-274_AA-I	3	166	55.33	59
DNA/Sola-2#Sola2-2_AAe	1	87	87	87
DNA/hAT-Blackjack#hAT-1_DBp	1	46	46	46
DNA#DNA3-7_LMi	1	63	63	63
DNA/PIF-Spy#ISL2EU-N10_CGi	1	62	62	62
LINE/I-Jockey#Jockey_Ele7	1	47	47	47
DNA/TcMar-Mariner#Mariner-27_AEc	1	1079	1079	1079
DNA/PIF-Spy#ISL2EU-4_CGi	7	1323	189	125
DNA#DNA8-2_CQ	48	7603	158.4	137
DNA/TcMar-Tc1#Mariner-22_DK	1	71	71	71
LINE#rnd-5_family-11638	92	27529	299.23	215
DNA/TcMar-Tc1#Mariner-10_BM	1	106	106	106
DNA/CMC-Chapaev#Chapaev-N2_AAe	2	120	60	60
LTR/Pao#BEL-1_DVir-I	1	43	43	43
LTR/Gypsy#Gypsy-19_SI-I	1	69	69	69
LINE/CR1-Zenon#CR1-1_LG	19	2476	130.32	121
PLE/Penelope#rnd-6_family-10332	176	54874	311.78	243
LTR/Gypsy#Gypsy3-I_Dya	1	41	41	41
DNA#DNA-12_CGi	3	214	71.33	64
DNA/PiggyBac-Looper#Looper4_Av	50	24461	489.22	243.5
DNA/CMC-Chapaev#Chapaev-N3_AAe	1	35	35	35
LINE/I-Jockey#Outcast-1_DEu	1	67	67	67
DNA/hAT-Tip100#rnd-6_family-2591	30	7696	256.53	245.5
DNA/TcMar-Mariner#Mariner-23_SIn	1	342	342	342
LINE/CR1-Zenon#rnd-6_family-16201	46	12436	270.35	156.5
LTR/Gypsy#Gypsy-288_AA-I	1	48	48	48
LTR/Gypsy#rnd-6_family-5480	54	22764	421.56	204
DNA/P#P-15_LSal	1	77	77	77
DNA/MULE-MuDR#MuDR15_Av	6	617	102.83	96
LINE/CR1-Zenon#rnd-5_family-311	121	66983	553.58	323
DNA/Ginger#Ginger2d_Av	75	13795	183.93	81
DNA/RC#Helitron-4_CGi	5	835	167	62
PLE/Penelope#rnd-5_family-4676	86	26939	313.24	153.5
DNA/Academ-1#rnd-6_family-525	143	89090	623.01	218
LTR/Gypsy#Gypsy-8_DVir-I	1	78	78	78
LTR/Gypsy#Gypsy-6_DFi-I	2	104	52	52
LTR/Pao#rnd-6_family-327	49	20897	426.47	233
LTR/Gypsy#Gypsy-55_CQ-I	1	56	56	56
LINE/L2#Crack-36_AAe	3	312	104	102
LTR/Pao#Nobel_I	1	45	45	45
DNA/RC#Helitron1_CE	4	1958	489.5	387
LINE/CR1-Zenon#rnd-6_family-8905	110	33327	302.97	194.5
DNA/RC#Helitron-2_DBp	4	879	219.75	174
LINE/L2#Daphne-29_LMi	1	57	57	57
LINE/I-Jockey#DOC3_DM	5	266	53.2	47
DNA/TcMar-Tc1#Mariner-5_CGi	1	98	98	98
LTR/Pao#BEL-8_DTa-I	1	46	46	46
LTR/Gypsy#Gypsy6-LTR_Dmoj	1	54	54	54
LINE/L2#Kiri-5_CQ	1	42	42	42
LTR/Gypsy#Gypsy-13_DAn-I	1	69	69	69
LINE/CR1#CR1-11_AG	1	103	103	103
LTR/Gypsy#Gypsy-13_DWil-I	1	193	193	193
LTR/Gypsy#Gypsy-103_AA-I	2	112	56	56
LINE/RTE-RTE#RTE-2_LVa	7	4598	656.86	137
LTR/Gypsy#Gypsy42-I_AG	2	150	75	75
LINE/RTE-BovB#JAM1	1	635	635	635
DNA/Kolobok-Hydra#Kolobok-1N1_LMi	1	70	70	70
LTR/Copia#Copia-23_DPu-I	2	92	46	46
LTR/Unknown#ltr-1_family-47	6	924	154	78.5
DNA/Ginger-2#rnd-5_family-6748	120	32142	267.85	143
LTR/Gypsy#Gypsy-593_AA-LTR	1	45	45	45
DNA/hAT-Charlie#hAT-17A_LSal	1	56	56	56
LINE/RTE-BovB#RTE-1_CQ	1	217	217	217
DNA/TcMar-Tc1#Mariner-1_DEu	1	50	50	50
DNA#DNA-like-13_Hmel	1	59	59	59
DNA/P#P-10_LSal	1	66	66	66
DNA/hAT-Tip100#rnd-6_family-7122	56	11953	213.45	157
LINE/L2#Crack-17_AAe	5	488	97.6	56
DNA/CMC-EnSpm#CACTA2_Av	106	14832	139.92	65
LTR/Gypsy#Gypsy9-NVi_I	1	63	63	63
DNA/TcMar-Tc1#Mariner-23_CGi	1	41	41	41
LINE/L2#Daphne-1B_LMi	7	920	131.43	138
LINE/R1#RT1	10	604	60.4	52
LTR/Gypsy#Gypsy-21_DAn-LTR	1	79	79	79
DNA/TcMar-Tc1#Mariner-12_RPr	1	286	286	286
LINE/L1-Tx1#Tx1-1_CQ	2	85	42.5	42.5
DNA/TcMar#Mariner-N4_ACe	2	106	53	53
DNA/P#PROTOP	2	155	77.5	77.5
DNA/Maverick#Polinton-2_RPr	4	194	48.5	45
DNA/RC#Helitron-1_CFl	2	92	46	46
LINE/I-Jockey#Jockey-5_DVi	8	394	49.25	37
LINE/CR1-Zenon#rnd-6_family-21199	71	30710	432.54	301
LTR/Copia#Copia2-NVi_I	4	266	66.5	65
DNA/hAT#hAT3_Av	14	3112	222.29	147.5
LINE/L1#L1_Ele28	4	242	60.5	57
LTR/Pao#BEL-5_DFi-I	1	35	35	35
LTR/Gypsy#Gypsy-241_AA-I	1	81	81	81
LTR/Gypsy#Gypsy15-LTR_AG	1	53	53	53
LTR/Gypsy#Gypsy-26_DBp-I	1	96	96	96
LTR/Pao#rnd-6_family-10593	259	76681	296.07	174
LINE/RTE-BovB#rnd-6_family-14841	54	18525	343.06	232.5
DNA/TcMar-Tc1#rnd-6_family-15988	39	19636	503.49	432
LTR/Gypsy#ltr-1_family-52	356	69522	195.29	115
DNA/Crypton-A#Crypton-13N1_CGi	1	50	50	50
LTR/Gypsy#Gypsy-54_CQ-I	2	178	89	89
LINE/L2#Daphne-13B_HRo	7	600	85.71	88
LTR/Copia#Copia-11_LMi-I	1	48	48	48
LINE/CR1#CR1-3_DT	1	125	125	125
LTR/Gypsy#Gypsy-16_LMi-I	1	49	49	49
LTR/Gypsy#Gypsy-16_DRh-I	1	70	70	70
LTR/Gypsy#Gypsy-29_DAn-I	1	217	217	217
LTR/Pao#BEL1_MH-I	1	68	68	68
LINE/CR1#CR1-9_Hmel	3	364	121.33	156
DNA/CMC-Transib#Transib-6_AAe	1	49	49	49
DNA/hAT-hobo#hAT-1_DF	1	74	74	74
LINE/I#I-45_AAe	1	46	46	46
LINE/L2#Daphne-67_LMi	2	94	47	47
LTR/Gypsy#Gypsy-21_RPr-I	2	160	80	80
LINE/I-Jockey#Jockey-5_DEu	1	75	75	75
DNA/PiggyBac#piggyBac2_Av	164	34854	212.52	118
LTR/Pao#BEL-151_AA-LTR	1	39	39	39
LTR/Gypsy#Gypsy-24_LSal-I	3	192	64	72
LTR/Gypsy#Gypsy-60_LMi-I	1	50	50	50
LINE/I-Jockey#Jockey-1_DEl	7	417	59.57	63
LTR/Pao#BEL-1_LH-I	1	90	90	90
LTR/Pao#BEL-3_DEl-I	1	49	49	49
LTR/Juno-Vesta#Vesta2_Av	145	82215	567	351
LINE/R2-Hero#HERO-7_HR	1	59	59	59
LINE/CR1-Zenon#rnd-5_family-5007	93	29900	321.51	225
DNA/TcMar-Mariner#Mariner-1_LHu	2	345	172.5	172.5
LINE/RTE#RTE2_Av	185	83397	450.79	295
LTR/Gypsy#Gypsy11-LTR_AG	1	57	57	57
LINE/R1#R1_DPs	4	413	103.25	98.5
LTR/Unknown#ltr-1_family-26	21	6279	299	261
LINE/CR1#CR1-111_AAe	7	530	75.71	69
SINE/MIR#rnd-1_family-597	607	88715	146.15	158
LINE/I#rnd-6_family-5778	30	17020	567.33	428.5
LTR/Pao#BEL-183_AA-I	1	50	50	50
LTR/Gypsy#Gypsy-5_DBp-I	4	257	64.25	64
DNA/CMC-Chapaev-3#Chapaev3-1_AA	1	69	69	69
LINE/Dong-R4#Dong-1_HMM	1	62	62	62
LINE/CR1-Zenon#rnd-5_family-7590	82	30907	376.91	274.5
DNA/Academ-1#Academ-11_LMi	1	26	26	26
LTR/Pao#BEL-19_DPu-I	1	56	56	56
LINE/CR1#CR1-89_AAe	1	44	44	44
DNA/TcMar-Tc1#Mariner-2_DRh	1	45	45	45
DNA/PIF-Spy#rnd-6_family-2809	86	28382	330.02	238.5
DNA/TcMar-Mariner#Mariner-4_BM	1	45	45	45
DNA/RC#Helitron-4_NVi	9	2577	286.33	276
LTR/Gypsy#Gypsy-37_DWil-I	1	43	43	43
LINE/I-Jockey#Jockey-3_DF	2	125	62.5	62.5
DNA/RC#Helitron-3_CGi	3	244	81.33	47
LINE/CR1#CR1-7_HMM	2	126	63	63
LINE/CR1-Zenon#rnd-1_family-1475	209	43705	209.11	236
LTR/Gypsy#Gypsy-32_AA-I	6	310	51.67	51.5
LTR/Juno-Vesta#Vesta3_Av	46	23032	500.7	313
LINE/Soliton#Soliton2_Av	177	99806	563.88	397
DNA/TcMar-Tc1#Mariner-N19_RPr	1	42	42	42
LTR/Gypsy#Gypsy-34_AA-I	3	147	49	48
DNA/TcMar-Mariner#Mariner-11_CFl	1	965	965	965
LINE/I#I-3_HMM	2	132	66	66
LINE/L2#Daphne-24_LMi	1	124	124	124
DNA/CMC-Transib#TRANSIBN1_AG	1	52	52	52
LINE/R2#R2La	1	52	52	52
LINE/I-Jockey#Jockey-3_CQ	3	299	99.67	90
LINE/L2#L2-24_HRo	1	55	55	55
LTR/Copia#Copia-6_CQ-I	1	81	81	81
LINE/I-Jockey#Jockey-7_DAn	1	43	43	43
DNA/P#P-3_LSal	3	156	52	49
DNA/hAT-Tip100#DNA8-106_AP	1	60	60	60
DNA/RC#HELITRON9A_CB	6	870	145	81
LINE/Soliton#Soliton3_Av	55	16575	301.36	231
LTR/Unknown#ltr-1_family-3	19	1935	101.84	79
DNA/TcMar-Mariner#Mariner-N19_HSal	2	113	56.5	56.5
LTR/Copia#Copia13-NVi_I	1	31	31	31
DNA/TcMar-Tc1#Mariner-8N1D_CFl	2	141	70.5	70.5
LTR/Copia#Copia-25_DPu-LTR	1	69	69	69
LINE/L2#Daphne-17_CTe	7	770	110	59
DNA/MULE-MuDR#Shinagawa-2_AAe	15	1751	116.73	107
DNA/RC#Helitron-N19B_LMi	1	45	45	45
LTR/Gypsy#Gypsy-34_NVi-I	1	68	68	68
LTR/Gypsy#Gypsy-2_DAn-I	4	190	47.5	42
LTR/Gypsy#Invader2_LTR	1	48	48	48
PLE/Penelope#rnd-6_family-13796	61	24756	405.84	225
DNA/RC#Helitron-4C_LSal	1	55	55	55
LTR/Pao#BEL-98_AA-I	3	177	59	59
DNA/TcMar-Tc1#rnd-6_family-14954	93	29204	314.02	238
LTR/Gypsy#Gypsy-35_DAn-LTR	2	86	43	43
LTR/Gypsy#Gypsy-63_CQ-LTR	1	43	43	43
PLE/Penelope#Penelope3_Av	63	14755	234.21	159
LTR/Gypsy#Gypsy-193_AA-I	1	37	37	37
DNA/MULE-MuDR#rnd-6_family-7842	73	18319	250.95	199
LINE/L1-Tx1#Tx1-2_CQ	2	97	48.5	48.5
LTR/Copia#Copia-5_SI-I	1	40	40	40
DNA#DNA2-5_LMi	1	50	50	50
LINE/R1#R1-3_DVi	1	37	37	37
LTR/Gypsy#Gypsy-32_DYa-I	1	61	61	61
DNA#DNA-15B_LSal	1	95	95	95
DNA/Ginger-2#rnd-6_family-5321	52	17659	339.6	173
LINE/L2#Kiri-6_DK	1	48	48	48
DNA/MULE-MuDR#rnd-6_family-46476	100	25241	252.41	176
LTR/Copia#Copia12-NVi_I	3	174	58	65
DNA/Sola-2#Sola2-1_LG	3	175	58.33	50
DNA/Ginger#Ginger2-N1_AP	2	85	42.5	42.5
LINE/L1#L1_Ele12	1	103	103	103
DNA/Academ-1#Academ-1_LMi	1	74	74	74
LTR/Gypsy#Gypsy-4_PBa-I	3	238	79.33	73
LTR/Pao#BEL-6_AA-LTR	2	89	44.5	44.5
DNA/hAT#hAT-N30_LMi	3	125	41.67	44
DNA/CMC-EnSpm#CACTA-3_AA	2	95	47.5	47.5
LINE/CR1#CR1-1_IS	6	624	104	102
LINE/L2#Kiri-22_AAe	16	970	60.63	39.5
LINE/L2#rnd-6_family-19896	36	11922	331.17	257.5
LINE/I#I-81_AAe	2	130	65	65
DNA/TcMar-Mariner#Mariner-22_HSal	5	4060	812	931
LINE/L2#L2-14_Hmel	3	205	68.33	43
LINE/R2-NeSL#NeSL-1_CBri	74	11910	160.95	164.5
DNA/TcMar-Tc1#rnd-6_family-14993	60	15656	260.93	114
LTR/Pao#BEL-597_AA-I	2	88	44	44
PLE/Penelope#Penelope5_Av	24	4939	205.79	155.5
LTR/Gypsy#Gypsy-2_LSal-I	1	39	39	39
LINE/L2#CR1-1_AG	1	43	43	43
LTR/Pao#BEL-93_CQ-I	1	48	48	48
LINE/I#I-4_DAn	1	64	64	64
DNA/MULE-NOF#NOF_FB	4	317	79.25	91
LTR/Pao#BEL-97_AA-I	1	32	32	32
DNA/TcMar-Tc1#Mariner-4_ACe	5	3361	672.2	559
DNA/Sola-1#Sola1-1_LSal	1	68	68	68
DNA/TcMar-Tc4#Mariner3-1_LMi	4	792	198	193
LTR/Gypsy#Gypsy-95_AA-LTR	2	89	44.5	44.5
LTR/Gypsy#Gypsy-280_AA-I	3	642	214	57
LTR/Gypsy#ltr-1_family-14	17	13011	765.35	372
LTR/Gypsy#Gypsy24-I_Dpse	3	220	73.33	62
LTR/Gypsy#Gypsy-4_CFl-I	1	50	50	50
DNA/CMC-Transib#Transib-1_DBp	1	37	37	37
LTR/Gypsy#Gypsy-133_AA-I	1	69	69	69
DNA/hAT-Ac#hAT-5_DRh	2	335	167.5	167.5
LINE/L2#Kiri-36_AAe	2	207	103.5	103.5
LINE/I-Jockey#rnd-6_family-21389	118	25281	214.25	86.5
DNA/TcMar-Tc1#rnd-6_family-38560	50	12902	258.04	158
DNA/hAT-Charlie#hAT-11_HRo	32	2154	67.31	64.5
LINE/L2#L2-23_CTe	5	423	84.6	90
LINE/R1#R1_DPe	1	14	14	14
DNA#DNA-29_LSal	1	45	45	45
LINE/I-Jockey#Jockey-3_DEl	2	108	54	54
LINE/RTE-RTE#RTE-4_PPac	1	39	39	39
LINE/CR1#CR1_Ele9	9	727	80.78	78
LINE/CR1#CR1_Ele38B_AAe	2	226	113	113
LTR/Gypsy#Gypsy-26_LMi-I	1	51	51	51
DNA/hAT-Pegasus#Homo6	5	340	68	72
DNA#DNA8-2_PBa	1	49	49	49
LINE/CR1#CR1-80_AAe	1	137	137	137
LINE/R1#LINER1-2_NVi	1	50	50	50
LTR/Gypsy#Gypsy-7_BM-I	1	49	49	49
DNA/CMC-Transib#rnd-4_family-29	412	223962	543.6	323
LTR/Copia#Copia-8_LMi-I	1	35	35	35
LTR/Gypsy#Gypsy-237_AA-I	1	76	76	76
LTR/Copia#Copia-17_SI-I	1	53	53	53
LTR/Pao#BEL-638_AA-I	1	51	51	51
DNA/hAT-Tip100#hAT-N1_LMi	2	424	212	212
LINE/CR1#CR1-45_AAe	1	40	40	40
DNA/TcMar-Pogo#pogo5_Av	120	28431	236.93	167
LINE/CR1#CR1-6_CTe	6	377	62.83	72.5
LTR/Gypsy#Gypsy-58_CGi-I	2	66	33	33
LINE/CR1#CR1-2_HRo	4	669	167.25	187.5
LTR/Ngaro#DIRS-7_CGi	1	62	62	62
DNA/RC#Helitron-N10_CGi	1	51	51	51
LINE/L2#L2-18_HRo	5	308	61.6	63
LTR/Pao#BEL-7_DWil-I	1	40	40	40
DNA/TcMar-Mariner#Mariner-9_LHu	1	61	61	61
LINE/L2#Kiri-18_AAe	2	186	93	93
DNA/PIF-Harbinger#Harbinger-8N1_CGi	1	53	53	53
DNA/RC#Helitron-1_BM	1	64	64	64
LINE/I#I-11_AAe	2	144	72	72
LTR/Gypsy#Gypsy13-NVi_I	1	38	38	38
LINE/I-Jockey#Jockey-4_Hmel	2	72	36	36
LTR/Copia#Copia-1_DTa-I	4	248	62	63
DNA/Maverick#Polinton-4_NVi	1	97	97	97
LINE/I#Ingi-2_RPr	8	514	64.25	61.5
LINE/I-Jockey#TAHRE	3	270	90	71
DNA/PiggyBac#piggyBac-1_HRo	2	169	84.5	84.5
LINE/L2#Kiri-5_DK	2	227	113.5	113.5
LTR/Gypsy#Gypsy-29_DPu-I	1	83	83	83
LTR/Gypsy#rnd-6_family-294	103	29873	290.03	171
DNA/TcMar-Tc1#Mariner-2_DBi	1	77	77	77
LTR/Pao#BEL-14_CQ-I	4	240	60	60.5
DNA/P#P-17_LSal	6	344	57.33	60
PLE/Penelope#Penelope-1_LG	3	189	63	63
LTR/Copia#Copia-2_DYa-I	2	92	46	46
LTR/Gypsy#Gypsy-283_AA-I	1	59	59	59
LINE/RTE-X#RTEX-5_CGi	1	57	57	57
DNA/TcMar-Mariner#Mariner-56_HSal	1	273	273	273
LINE/L2#Crack-4_CQ	1	59	59	59
LTR/Copia#AACopia1_I	1	35	35	35
DNA#DNA-8_CTe	1	33	33	33
DNA/Zator#Zator-1_Lgigantea	1	57	57	57
LINE/CR1-Zenon#rnd-5_family-125	217	94630	436.08	287
LINE/CR1#CR1-119_AAe	5	318	63.6	56
LINE/L2#Daphne-55_LMi	1	40	40	40
LINE/CR1#CR1-4B_AG	3	263	87.67	91
LINE/R1#TRAS1	14	1112	79.43	76.5
LINE/R1#TRAS3_BM	14	880	62.86	67.5
LINE/I-Jockey#Jockey-3_DEu	4	429	107.25	110.5
LINE/CR1-Zenon#rnd-5_family-2274	164	45625	278.2	137
DNA/hAT-Tip100#hAT-3_AP	10	5000	500	203
LTR/Gypsy#Gypsy-15_PBa-I	1	49	49	49
LTR/Pao#BEL-114_AA-I	1	64	64	64
DNA/Merlin#Merlin5_Av	1	137	137	137
LINE/RTE-BovB#RTE-4_CTe	1	111	111	111
DNA/hAT#hAT1_Av	116	28209	243.18	168
LTR/Gypsy#Gypsy-2_TCa-I	5	327	65.4	73
LTR/Gypsy#Gypsy-97_AA-I	2	168	84	84
DNA/TcMar-Tc1#Mariner27_CB	1	53	53	53
PLE/Penelope-Athena#AthW-J	141	28285	200.6	108
DNA/hAT-Blackjack#hAT-4_PBa	66	4778	72.39	70.5
LTR/Gypsy#Gypsy-12_CQ-I	1	96	96	96
LINE/L1#L1-38_LSal	1	44	44	44
DNA/PIF-Spy#rnd-6_family-926	34	12738	374.65	267
PLE/Penelope#Penelope-58_LMi	1	107	107	107
LINE/I-Jockey#Jockey-9_DEu	1	165	165	165
LINE/L2#L2-7_NVi	3	168	56	47
PLE/Penelope#Penelope-2_HRo	1	116	116	116
LINE/CR1#CR1-5_HMM	9	932	103.56	94
DNA#rnd-5_family-1991	76	14227	187.2	166
LINE/I-Jockey#Jockey-1B_Hmel	2	114	57	57
DNA/MULE-MuDR#MuDR5_Av	114	20449	179.38	134
DNA/RC#Heli2_Av_cons	116	43240	372.76	156.5
DNA/RC#Helitron-like-8_Hmel	2	117	58.5	58.5
DNA/CMC-EnSpm#EnSpm-1_AA	3	120	40	44
DNA/TcMar-Tc1#nMar-14_Hmel	2	212	106	106
DNA/hAT#hAT23_Av	39	16459	422.03	178
DNA/CMC-Transib#Transib-N1_DM	1	67	67	67
LINE/L1-Tx1#Tx1-1_CGi	22	1819	82.68	90
LINE/R2#R2_KF	2	108	54	54
DNA/Sola-1#DNA-like-11_Hmel	1	75	75	75
SINE/tRNA#SINE2-1_CQ	5	412	82.4	84
LTR/Gypsy#Gypsy-252_AA-I	1	46	46	46
LTR#LTR-12_LMi	2	118	59	59
LTR/Gypsy#Gypsy-10_LVa-I	1	52	52	52
DNA/PIF-Spy#rnd-6_family-8958	43	11078	257.63	166
LTR/Pao#BEL-287_AA-I	1	72	72	72
LTR/Copia#Copia-1_DAn-I	1	54	54	54
DNA/hAT#hAT28a_Av	169	33860	200.36	101
LTR/Gypsy#Gypsy-12_SI-LTR	1	42	42	42
LTR/Gypsy#Gypsy-176_AA-LTR	1	56	56	56
DNA#DNA-25_CGi	1	37	37	37
DNA/TcMar-Tc1#Mariner-16_DRh	1	48	48	48
LTR/Gypsy#Gypsy-13_SI-LTR	1	53	53	53
DNA/hAT-hATm#hATm-6_HRo	1	61	61	61
LTR/Gypsy#Gypsy-17_CGi-I	4	257	64.25	61.5
LTR/Gypsy#ltr-1_family-8	143	43925	307.17	208
LINE/L2#Crack-6_AAe	7	963	137.57	144
LTR/Unknown#ltr-1_family-51	6	1014	169	192
PLE/Penelope#rnd-6_family-4251	62	15097	243.5	176.5
LINE/CR1#rnd-5_family-2740	155	32352	208.72	148
LINE/CR1-Zenon#CR1-6_CGi	4	334	83.5	87
LTR/Gypsy#Gypsy-604_AA-I	1	75	75	75
DNA/TcMar-Tc1#Tc3	1	120	120	120
LINE/I-Jockey#Jockey-6_DK	7	763	109	106
LTR/Gypsy#Gypsy-590_AA-I	2	139	69.5	69.5
LINE/L1-Tx1#Tx1-1_LMi	4	118	29.5	30
LINE/L1#L1-44_LSal	1	50	50	50
DNA#DNA4-28_CGi	1	53	53	53
LTR/Gypsy#Gypsy-1_LVa-I	1	285	285	285
LINE/CR1#CR1_Ele34	2	88	44	44
LINE/RTE-BovB#RTE-42_LMi	2	640	320	320
LINE/I-Jockey#Ingi-1_Rpro	1	76	76	76
DNA/TcMar-Tc4#rnd-6_family-10663	23	3720	161.74	159
LINE/I-Jockey#rnd-6_family-3889	64	31990	499.84	259.5
LINE/R2#NeSL-1	2	133	66.5	66.5
LINE/L2#L2-8_NVi	96	5293	55.14	52
LTR/Gypsy#Gypsy-71_CGi-I	6	468	78	67.5
DNA/TcMar-Mariner#Avmar9_Av	15	6562	437.47	208
DNA/MULE-MuDR#rnd-6_family-2878	83	24585	296.2	228
LTR/Gypsy#Gypsy-14_LVa-I	1	62	62	62
LTR/Gypsy#Gypsy-23_DAn-I	2	68	34	34
DNA/TcMar-Tigger#DNA-TA-7_AAe	2	160	80	80
LTR/Gypsy#Gypsy3_MH-I	3	192	64	64
LTR/Pao#BEL-58_AA-I	1	44	44	44
LTR/Gypsy#Gypsy-1_DWil-I	4	1761	440.25	323.5
DNA/hAT-hATm#hAT-8_AP	1	39	39	39
SINE/tRNA#SK	2	88	44	44
PLE/Penelope#rnd-6_family-5600	74	21048	284.43	192
LINE/CR1-Zenon#rnd-6_family-4118	42	15284	363.9	200.5
DNA/hAT-Tip100#hAT-N2C_LMi	1	73	73	73
LTR/Gypsy#Gypsy-21_AA-I	1	80	80	80
LINE/CR1#CR1-19_HRo	12	1688	140.67	134
LINE/CR1-Zenon#ZENON-2C_PPo	1	38	38	38
DNA/Zator#Zator-N1_PPo	1	57	57	57
LINE/I#I-6_RPr	1	66	66	66
LTR/Gypsy#Gypsy62-I_AG	1	57	57	57
LTR/Pao#BEL-14_AA-I	1	50	50	50
DNA/hAT-hATm#DNA8-14_CQ	1	91	91	91
LINE/CR1#CR1-95_AAe	1	40	40	40
LTR/Pao#DIVER_I	1	62	62	62
DNA#DNA2-14_CB	2	110	55	55
LTR/Gypsy#Gypsy-19_DAn-I	2	140	70	70
LINE/CR1-Zenon#rnd-6_family-12861	51	11184	219.29	177
DNA/MULE-MuDR#MuDR4_Av	6	1114	185.67	133.5
DNA/Zator#rnd-6_family-1754	52	15681	301.56	152.5
LINE/I-Jockey#Juan-A_AA	3	186	62	53
DNA/hAT-hobo#Hogri1	2	150	75	75
LINE/L2#Daphne-2_HMM	4	154	38.5	35.5
DNA#DNA3-10_CGi	41	3226	78.68	78
LINE/CR1#CR1-21_HRo	1	45	45	45
LTR/Gypsy#Gypsy-7_DPer-I	1	205	205	205
LINE/I#I-6_AAe	3	159	53	59
DNA#DNA-46_LSal	1	55	55	55
DNA/IS3EU#IS3EU-N1_CGi	55	3857	70.13	65
LINE/L1-Tx1#Ag-L1-5	2	119	59.5	59.5
LTR/DIRS#DIRS-1_PBa	2	102	51	51
LINE/L2#Daphne-1_LMi	3	364	121.33	143
LTR/Pao#BEL-5_DYa-I	1	35	35	35
DNA/TcMar-Pogo#pogo2_Av	230	35907	156.12	79
DNA/hAT-Charlie#hAT-2_MMa	1	67	67	67
LINE/RTE-BovB#RTE-4_MMa	2	166	83	83
LTR/DIRS#DIRS-2_ACal	6	482	80.33	87
LINE/CR1#CR1-15_CTe	4	480	120	64.5
DNA/hAT-Ac#rnd-6_family-9882	47	10202	217.06	184
LTR/Pao#BEL-38_AA-I	1	102	102	102
LINE/CR1#AGAM2	1	207	207	207
LTR/Pao#BEL-632_AA-LTR	1	56	56	56
DNA/hAT#hAT22_Av	28	12418	443.5	165.5
LTR/Pao#BEL-275_AA-I	1	47	47	47
LINE/I#I-1_DF	2	156	78	78
LTR/Pao#BEL-266_AA-I	2	101	50.5	50.5
LTR/Gypsy#Gypsy-229_AA-I	3	150	50	44
LTR/Gypsy#Gypsy-1-I_LG	1	335	335	335
LINE/L1#L1-29_LSal	2	94	47	47
PLE/Penelope#Penelope-104_LMi	2	106	53	53
LINE/L2#rnd-1_family-1758	28	3270	116.79	132
DNA/TcMar-Tc1#Mariner-21_DK	1	111	111	111
DNA/CMC-Transib#Transib-N3_AAe	1	85	85	85
DNA/PiggyBac#piggyBac9_Av	7	780	111.43	127
DNA/TcMar-Mariner#Mariner-7_PBa	1	43	43	43
DNA#DNA-2_LMi	10	586	58.6	58.5
LINE/L2#Daphne-40_LMi	1	169	169	169
DNA/TcMar-Tc1#rnd-6_family-2722	34	14797	435.21	289.5
LTR/Pao#BEL-2_CT-LTR	1	65	65	65
DNA/TcMar-Tc1#rnd-6_family-11801	40	9828	245.7	140.5
DNA/P#P-4_AP	1	44	44	44
DNA/hAT-Tip100#hAT-12_HRo	5	829	165.8	96
DNA/RC#Helitron-N12_CGi	3	306	102	108
DNA/TcMar-Tc1#rnd-6_family-10569	61	26163	428.9	224
LINE/I-Jockey#Outcast-18_AAe	1	59	59	59
DNA/TcMar-Mariner#Mariner-63_HSal	1	64	64	64
DNA/Kolobok-E#Kolobok-2_AA	2	120	60	60
LTR/Gypsy#Gypsy-31_DWil-I	3	148	49.33	53
LTR/Copia#Copia-72_AA-I	1	56	56	56
LINE/L2#Daphne-1_CTe	7	817	116.71	123
PLE/Penelope#Penelope-116_LMi	1	102	102	102
LTR/Pao#BEL-99_AA-LTR	1	45	45	45
DNA/TcMar-Mariner#Mariner-1_PBa	1	34	34	34
DNA/Academ-1#Academ-1_Dpulex	1	53	53	53
PLE/Penelope#Penelope_Ele2	1	53	53	53
DNA/TcMar-Tc1#Tc8_Av	22	11961	543.68	422.5
LINE/L1-Tx1#Tx1-2_LMi	1	51	51	51
DNA#rnd-6_family-5243	157	73065	465.38	263
DNA/hAT-Ac#rnd-1_family-732	277	48995	176.88	161
DNA/RC#Helitron-2N3_RPr	2	148	74	74
LTR/Gypsy#Gypsy-95_AA-I	1	60	60	60
LTR/Gypsy#Gypsy-622_AA-I	1	111	111	111
DNA/TcMar-Tc1#Mariner-N3_ACe	2	121	60.5	60.5
LTR/Pao#BEL-55_AA-I	4	280	70	81
LTR/Gypsy#Gypsy-12_DEl-I	1	87	87	87
DNA#DNA2-1_TCa	1	115	115	115
DNA/Sola-2#Sola2-8_LMi	27	1597	59.15	63
LINE/RTE-BovB#RTE-3_LVa	1	67	67	67
DNA/RC#Helitron-1_DYak	1	79	79	79
LINE/I#Ingi-1_LVa	1	47	47	47
LTR/Gypsy#Gypsy-268_AA-I	2	99	49.5	49.5
LTR/Gypsy#Gypsy-8_LH-I	2	404	202	202
PLE/Penelope#Penelope-7_LMi	4	317	79.25	79.5
DNA/CMC-EnSpm#EnSpm1_Av	28	16114	575.5	191
DNA/hAT-Ac#hAT-N15_LMi	1	42	42	42
LTR/Gypsy#Gypsy-71_CQ-LTR	1	81	81	81
DNA#Clu-47_AG	1	34	34	34
LINE/CR1#CR1-3_DBp	3	313	104.33	125
DNA/MULE-MuDR#rnd-6_family-2313	110	56612	514.65	326
LTR/Gypsy#Gypsy-78_CGi-I	3	172	57.33	52
DNA/P#P8_Av	167	50381	301.68	135
LINE/CR1#rnd-5_family-2545	262	67572	257.91	179
DNA/PIF-Spy#rnd-5_family-7437	60	20424	340.4	209
DNA/MULE-MuDR#LONGPAL2	1	36	36	36
LINE/L2#L2-22_CTe	1	75	75	75
LINE/R1-LOA#LOA-6_CQ	1	56	56	56
DNA/MULE-MuDR#rnd-5_family-3966	114	24664	216.35	210.5
DNA/Sola#Sola2g_Av	46	9966	216.65	115
LTR/Pao#BEL-623_AA-I	1	42	42	42
DNA/hAT-Ac#rnd-6_family-14593	71	21328	300.39	204
LTR/Gypsy#Gypsy2-I_Dpse	1	89	89	89
LINE/I-Jockey#Ag-Outcast-5	1	53	53	53
LTR/Gypsy#Gypsy-73_CQ-I	1	57	57	57
LTR/Pao#BEL1-I_Dya	1	144	144	144
DNA/P#P-1_AAe	1	32	32	32
LINE/L2#Daphne-73_LMi	1	58	58	58
LTR/Gypsy#Gypsy-13_DFi-I	6	349	58.17	38
DNA/TcMar-Tc1#Mariner-14_DRh	1	69	69	69
LTR/Gypsy#Gypsy16-I_Dya	1	76	76	76
DNA/PiggyBac#piggyBac-N3_LMi	17	861	50.65	52
LTR/Copia#Copia-102_AA-I	1	49	49	49
LINE/I-Jockey#Jockey-2_DT	4	274	68.5	70
LTR/Gypsy#Gypsy-56_DWil-I	1	71	71	71
LTR/Gypsy#Gypsy-1_DGri-I	1	54	54	54
DNA/PIF-Harbinger#Turmoil2	4	207	51.75	51
LINE/L2#Kiri-23_AAe	1	72	72	72
DNA/Maverick#Polinton-7_NVi	8	318	39.75	38.5
LTR/Gypsy#Gypsy-36_DAn-I	2	84	42	42
LINE/L2#L2B-1B_CQ	1	49	49	49
DNA/TcMar-Tc1#Clu-166_AG	1	67	67	67
DNA/PiggyBac#piggyBac-3_DBp	1	28	28	28
LINE/L2#Kiri-5_DTa	6	659	109.83	70.5
LTR/Gypsy#Gypsy-26_DPse-I	1	95	95	95
LINE/CR1#CR1-14B_CQ	1	94	94	94
DNA/Dada#Dada-U6_CT	1	34	34	34
DNA/TcMar-Tc4#Mariner-N8_PBa	3	125	41.67	37
DNA/TcMar-Tc1#rnd-6_family-17265	101	39208	388.2	260
LTR/Gypsy#Gypsy-238_AA-I	1	40	40	40
LINE/L1#L1-57_LSal	1	113	113	113
DNA/Sola#Sola2d_Av	54	9277	171.8	77.5
PLE/Penelope#Penelope-34_LMi	1	57	57	57
LINE/CR1-Zenon#rnd-5_family-44	170	47175	277.5	213
LINE/CR1#Ag-CR1-7	1	68	68	68
PLE/Penelope#Penelope-3_LMi	2	213	106.5	106.5
LTR/Unknown#ltr-1_family-7	371	36192	97.55	106
LINE/RTE-BovB#rnd-6_family-2516	24	6386	266.08	230
LINE/I-Jockey#rnd-1_family-1766	57	7847	137.67	136
LINE/I#I_Ele33	1	46	46	46
DNA/hAT-Ac#HAT6_CB	4	485	121.25	126.5
DNA/Sola-2#Sola2-1_HRo	3	202	67.33	62
LINE/CR1#CR1-3_AG	13	1259	96.85	89
DNA#DNA8-4_CQ	3	162	54	61
DNA/TcMar-Mariner#Avmar5a_Av	8	1968	246	168.5
LINE/RTE-RTE#RTE-13_Hmel	2	383	191.5	191.5
DNA/hAT-Ac#DNA8-11B_AP	1	103	103	103
DNA/hAT#rnd-6_family-13883	74	18176	245.62	172.5
PLE/Penelope#Penelope1_Dw	1	87	87	87
LTR/Copia#Copia-3_DEu-I	1	61	61	61
DNA/TcMar-Pogo#pogo13_Av	336	114314	340.22	202
DNA/TcMar-Mariner#Mariner-N24_LMi	1	56	56	56
DNA/TcMar-Tc1#rnd-5_family-3899	123	28318	230.23	175
DNA#DNA6-15_CGi	3	495	165	158
LTR/Gypsy#Gypsy-33_CT-I	1	51	51	51
DNA#DNA8-1_CTe	1	42	42	42
LTR/Pao#BEL-1_DEre-I	3	1486	495.33	159
LINE/L1#L1-20_LSal	1	36	36	36
DNA/MULE-MuDR#MULE4_Av	6	2779	463.17	266.5
LINE/L2#Crack-11_AAe	1	99	99	99
DNA/MULE-MuDR#MuDR8x_AP	1	111	111	111
LTR/Pao#BEL19-I_AG	1	68	68	68
LINE/CR1#CR1-8_HRo	2	141	70.5	70.5
LINE/RTE-BovB#RTE-3_HRo	1	51	51	51
LTR/Gypsy#Gypsy-1_CQ-I	1	40	40	40
LINE/CR1#CR1_Ele12	1	38	38	38
DNA/TcMar-Tc1#Tc21_Av	122	20497	168.01	138.5
DNA/TcMar-Tc1#Mariner-N35_LSal	1	54	54	54
LTR/Gypsy#Gypsy-2_BM-I	2	115	57.5	57.5
LTR/Copia#Copia-67_AA-I	1	50	50	50
LINE/L2#Daphne-26B_LMi	3	174	58	57
LINE/I-Jockey#Jockey-8_Hmel	1	98	98	98
DNA/TcMar-ISRm11#Mariner-N20_AG	1	39	39	39
LTR/Pao#BEL-50_AA-LTR	1	70	70	70
DNA/RC#rnd-6_family-9632	36	14041	390.03	293.5
LTR/Pao#BEL2_MH-I	3	1325	441.67	67
LINE/L2#Daphne-20_LMi	2	101	50.5	50.5
LTR/Gypsy#rnd-6_family-12435	39	12049	308.95	147
DNA/RC#Helitron-3N1_NVi	14	932	66.57	55
DNA/hAT-hATm#hAT-N37_RPr	1	51	51	51
LTR/Pao#BEL-17_CQ-I	2	156	78	78
LTR/Gypsy#Gypsy-119_AA-LTR	2	103	51.5	51.5
LINE/R2#rnd-6_family-24281	57	12352	216.7	166
DNA/TcMar-m44#Mariner-55_LMi	3	197	65.67	55
DNA/TcMar-Tc4#Mariner3-4_LMi	19	1049	55.21	31
PLE/Penelope-Athena#AthM	46	16334	355.09	301
DNA/hAT-Ac#rnd-5_family-3373	90	27281	303.12	237
LINE/I-Jockey#Jockey_Ele3	5	315	63	70
DNA/PiggyBac#piggyBac-1_DBp	1	60	60	60
LINE/CR1#CR1-113_AAe	2	69	34.5	34.5
LINE/RTE-X#RTEX-9_CGi	1	40	40	40
LTR/Gypsy#Gypsy-35_DPu-I	1	51	51	51
LINE/CR1-Zenon#rnd-5_family-146	125	52934	423.47	324
DNA/Zator#Zator-1_CP	1	65	65	65
DNA/TcMar-Tc4#Mariner-N27_HSal	3	109	36.33	33
DNA/MULE-MuDR#MULE1_Av	23	7131	310.04	304
LINE/I-Jockey#Jockey-5_DF	1	58	58	58
LINE/R2-NeSL#NeSL-1_CRem	1	67	67	67
LINE/L2#Daphne-57_LMi	8	919	114.88	131.5
DNA#TIR43YW1_CE	2	165	82.5	82.5
DNA/PIF-ISL2EU#ISL2EU3_Av	6	3592	598.67	629
DNA/PiggyBac#piggyBac-9_LMi	3	156	52	47
DNA/PiggyBac#piggyBac-3_LMi	3	827	275.67	223
DNA/PIF-Spy#ISL2EU-1_HSal	2	198	99	99
LTR/Gypsy#ltr-1_family-16	184	103228	561.02	298.5
DNA/PIF-Spy#ISL2EU-9_CGi	11	1835	166.82	150
DNA/CMC-EnSpm#rnd-6_family-2942	68	22296	327.88	143.5
LTR/Copia#Copia-117_AA-I	1	30	30	30
LINE/R1-LOA#LOA-10_AAe	1	33	33	33
DNA/CMC-EnSpm#rnd-6_family-764	57	19242	337.58	217
LTR/Gypsy#Gypsy-49_CQ-LTR	2	88	44	44
LINE/CR1#CR1-101_AAe	2	126	63	63
LINE#rnd-6_family-6929	29	11575	399.14	444
DNA/hAT-hAT19#DNA8-78_AP	1	71	71	71
LTR/Gypsy#Gypsy-130_AA-I	1	46	46	46
LINE/I#I-61_AAe	2	74	37	37
LTR/Gypsy#Gypsy-11_DRh-I	1	59	59	59
LTR/Copia#Copia-103_AA-I	3	143	47.67	43
LTR/Copia#Copia-30_SI-I	1	58	58	58
LINE/CR1-Zenon#rnd-6_family-9962	84	22501	267.87	265
LINE/CR1#CR1-11_CGi	3	323	107.67	106
DNA/hAT-Tip100#DNA8-28_AP	1	55	55	55
LINE/L2#Daphne-31_HRo	4	380	95	82.5
LINE/CR1-Zenon#rnd-6_family-16135	106	39777	375.25	265.5
LTR/Gypsy#Gypsy-19_DBp-I	1	55	55	55
DNA/RC#Helitron-N7B_CGi	1	51	51	51
LTR/Gypsy#Gypsy-1_CGi-I	1	60	60	60
LINE/I#Nimb-39_LMi	1	50	50	50
LTR/Gypsy#Invader2_I	2	162	81	81
LINE/L2#rnd-6_family-3595	105	24770	235.9	223
DNA/hAT-Tip100#hAT-3_HRo	4	460	115	116.5
DNA/CMC-Transib#Transib-7_DAn	1	49	49	49
LTR/Gypsy#Gypsy-28_DEl-LTR	1	58	58	58
PLE/Penelope#rnd-4_family-44	189	53861	284.98	166
LINE/CR1#CR1-96_AAe	2	77	38.5	38.5
LINE/R1#R1-1_DVi	2	103	51.5	51.5
DNA/MULE-MuDR#rnd-5_family-427	182	53079	291.64	205.5
DNA/TcMar-Tc1#Mariner-62_HSal	19	1911	100.58	60
LINE/CR1#CR1_Ele29	4	265	66.25	54.5
LINE/R1-LOA#LOA_Ele7	1	35	35	35
LTR/Pao#BEL-20_DAn-I	1	58	58	58
DNA/Kolobok-T2#Kolobok-1_Ppac	1	52	52	52
DNA/hAT-Ac#rnd-6_family-10098	387	49892	128.92	119
LTR/Gypsy#Gypsy-8_DBp-I	1	82	82	82
LTR/Gypsy#Gypsy-3_DKi-I	3	282	94	100
DNA/TcMar-Tc1#Mariner-N8_SIn	3	173	57.67	54
LTR/Gypsy#Gypsy-8_LMi-I	1	71	71	71
DNA/TcMar-Pogo#pogo3_Av	142	15637	110.12	74
LTR/Gypsy#Gypsy-28_CT-I	2	86	43	43
DNA/hAT#DNA8-1_CB	1	43	43	43
DNA/CMC-Transib#rnd-6_family-12971	48	10253	213.6	192
LTR/Gypsy#Gypsy48-I_AG	2	79	39.5	39.5
LTR/Pao#BEL-218_AA-I	1	44	44	44
LINE/I-Jockey#Ag-Jen-11	2	115	57.5	57.5
DNA/TcMar-Tc1#rnd-6_family-9991	130	22420	172.46	106
DNA/hAT-hobo#hAT-4_DRh	1	78	78	78
LTR/Pao#BEL-48_AA-I	1	100	100	100
LTR/Copia#Copia-3_CT-I	2	99	49.5	49.5
DNA#rnd-6_family-14173	69	19120	277.1	205
DNA/RC#rnd-5_family-4020	68	6860	100.88	107
LTR/Gypsy#ZAM_I	3	188	62.67	54
LTR/Pao#BEL-234_AA-I	1	45	45	45
LTR/Gypsy#rnd-6_family-3088	85	47519	559.05	296
LTR/Gypsy#Gypsy-1_DFi-I	1	59	59	59
LTR/Gypsy#Gypsy-28_CGi-I	1	73	73	73
DNA/Sola-3#rnd-5_family-4386	114	47383	415.64	294.5
LINE/L2#Kiri-3_DK	4	329	82.25	61.5
LINE/R1-LOA#LOA_Ele3B_AAe	3	169	56.33	59
LINE/I-Jockey#Jockey-4_HMM	2	116	58	58
DNA/PIF-ISL2EU#ISL2EU-16_CGi	2	117	58.5	58.5
LINE/I#rnd-6_family-8542	34	14901	438.26	284
LTR/Pao#BEL-15_DWil-I	1	324	324	324
LINE/RTE-X#RTEX-1_DT	1	76	76	76
LTR/Gypsy#Gypsy-232_AA-I	1	79	79	79
DNA/Sola-2#Sola2-N1_AAe	1	56	56	56
LINE/L2#Daphne-38_HRo	36	2959	82.19	57.5
DNA/Crypton-V#CryptonV-2_HSal	2	133	66.5	66.5
LTR/Pao#BEL-117_AA-I	1	38	38	38
LTR/Gypsy#Gypsy-53_CGi-I	2	141	70.5	70.5
DNA/TcMar-Tc1#Mariner14_CB	2	188	94	94
LTR/Gypsy#Gypsy-91_AA-I	1	72	72	72
LTR/Gypsy#Gypsy-70_LMi-I	23	1290	56.09	49
DNA/Sola-2#Sola2-4_LSal	1	52	52	52
LTR/Pao#BEL-273_AA-I	2	100	50	50
DNA/TcMar-Tc1#Tc13_Av	51	10576	207.37	193
DNA/Sola-1#Sola1-3_AC	1	62	62	62
LTR/Copia#Copia-13_AA-I	1	58	58	58
DNA/RC#HELITRON14_CB	2	206	103	103
LINE/I-Jockey#HELENA	1	42	42	42
PLE/Penelope#Penelope-77_LMi	4	292	73	69
LTR/Pao#BEL-7_DTa-I	1	42	42	42
DNA/TcMar-Tc1#rnd-5_family-4538	130	28839	221.84	104.5
DNA/hAT-Tip100#hAT-4_HRo	5	549	109.8	107
DNA/Sola#Sola3b_Av	29	9015	310.86	211
DNA/TcMar-Tc1#Mariner-2_BM	1	54	54	54
DNA/CMC-Transib#Transib-7_DRh	2	121	60.5	60.5
DNA#DNA6-1_CQ	2	514	257	257
DNA/hAT-hobo#Hoana3	1	45	45	45
LTR/Gypsy#Gypsy-11_DVir-I	2	127	63.5	63.5
LTR/Pao#BEL-17_CGi-I	2	95	47.5	47.5
LINE/I#I_Ele4G_AAe	4	178	44.5	39
DNA/MULE-NOF#MuDR-2_SIn	2	139	69.5	69.5
LINE/L2#Kiri-4_CQ	1	86	86	86
LINE/L1-Tx1#Tx1-11_CGi	13	1082	83.23	82
LINE/I#I-70_AAe	1	50	50	50
DNA/Academ-1#rnd-6_family-10370	89	70578	793.01	270
LINE/I-Jockey#TART-A	3	295	98.33	102
DNA/TcMar-Tc1#Mariner-22_SIn	3	147	49	39
DNA#DNA6-2_CGi	2	216	108	108
DNA/MULE-MuDR#CeRep1A	1	40	40	40
LTR/Copia#Copia4-NVi_I	1	66	66	66
LTR/Gypsy#Gypsy-6_DEu-I	3	320	106.67	139
LINE/I-Jockey#Jockey-4_DYa	2	86	43	43
DNA/hAT-Blackjack#hAT-27_LSal	2	110	55	55
LINE/I#Nimb-3_CTe	2	115	57.5	57.5
LINE/CR1#CR1-1_DEl	7	660	94.29	70
LTR/Copia#Copia-15_AA-I	1	62	62	62
LTR/Gypsy#Gypsy-15_CFl-I	1	56	56	56
LTR/Pao#BEL-25_AA-I	1	51	51	51
LINE/I#I-2_DAn	1	48	48	48
DNA#DNA-10_CTe	1	47	47	47
LINE/L2#Kiri-3_AAe	4	379	94.75	105
LTR/Pao#BEL4-LTR_AG	2	128	64	64
LTR/Copia#Copia-1_Deu-I	1	41	41	41
DNA/TcMar-Tc1#MARWOLEN1	1	49	49	49
DNA/PIF-Harbinger#Harbinger2_Av	7	2776	396.57	126
LINE/RTE-BovB#RTE-27_LMi	1	45	45	45
LTR/Gypsy#Gypsy-14_CGi-I	1	40	40	40
PLE/Penelope#Penelope-107_LMi	2	110	55	55
LINE/CR1#CR1-124_AAe	1	37	37	37
LTR/Gypsy#Gypsy-224_AA-I	2	95	47.5	47.5
LINE/RTE-BovB#RTE-51_LMi	1	192	192	192
DNA/hAT-Charlie#hAT-9_HRo	14	694	49.57	46.5
DNA/P#AgaP15	5	257	51.4	50
LINE/L2#Daphne-12_CTe	2	190	95	95
LTR/Gypsy#Gypsy-589_AA-I	1	47	47	47
LINE/L2#Daphne-38_LMi	5	633	126.6	124
LINE/L2#Daphne-60_LMi	5	283	56.6	57
DNA/TcMar-Tc1#Tc11_Av	29	10610	365.86	230
DNA/CMC-Transib#Transib-11_DAn	2	98	49	49
LINE/R2-NeSL#Utopia-1_PT	2	99	49.5	49.5
LINE#rnd-6_family-5013	25	6647	265.88	213
LTR/Pao#BEL-108_AA-LTR	1	84	84	84
LINE/L2#Daphne-4_CTe	4	525	131.25	122
DNA/CMC-Chapaev-3#EnSpm-1_DF	2	127	63.5	63.5
LINE/L2#Daphne-32_HRo	6	423	70.5	83.5
LTR/Pao#CER8-I_CE	4	284	71	73.5
LTR/Gypsy#Gypsy-39_DAn-I	2	121	60.5	60.5
DNA/hAT-hATm#hATm-1_AA	1	58	58	58
LINE/L1#L1-34_LSal	1	57	57	57
DNA/TcMar-Mariner#Mariner-1_HSal	1	170	170	170
LINE/I-Jockey#Jockey-1_DAn	6	414	69	62.5
LTR/Gypsy#Invader6_I	1	75	75	75
LTR/Pao#BEL-10_DBp-I	2	163	81.5	81.5
LINE/CR1#rnd-5_family-3199	114	23741	208.25	162
LINE/Soliton#Soliton8_Av	74	41165	556.28	253.5
DNA/PIF-Harbinger#DNA3-13_CGi	1	75	75	75
LTR/Pao#BEL-7_DRh-I	2	162	81	81
LTR/Copia#Copia2-I_Dpse	2	124	62	62
DNA#TIR23T5A_CE	1	48	48	48
LTR/Gypsy#GYPSY3-I_CB	1	51	51	51
LTR/Copia#Copia-7_SI-I	1	44	44	44
DNA/RC#rnd-5_family-200	19	1247	65.63	62
DNA/hAT-hAT19#hAT-11_LSal	2	104	52	52
LTR/Pao#BEL-14_DEl-I	1	50	50	50
DNA/CMC-EnSpm#EnSpm-3_SIn	1	58	58	58
LTR/Pao#BEL-203_AA-I	3	147	49	56
LTR/Pao#BEL-247_AA-I	1	54	54	54
LINE/CR1-Zenon#rnd-5_family-4730	81	30526	376.86	268
SINE/tRNA-Deu-RTE#SINE2-1_LMi	4	101	25.25	24.5
LTR/Pao#BEL-18_CGi-LTR	1	46	46	46
LINE/I-Jockey#DOC4_DM	1	36	36	36
DNA/TcMar-Tc4#TC5	2	129	64.5	64.5
DNA/TcMar-Tc1#Mariner-15_DAn	1	45	45	45
DNA/TcMar-Tc4#TC4	10	702	70.2	58
LTR/Pao#BEL3-I_Dpse	1	50	50	50
LTR/Gypsy#Gypsy-11_SI-I	3	404	134.67	94
LTR/Pao#BEL-648_AA-LTR	1	69	69	69
LTR/Pao#BEL-21_DAn-I	2	119	59.5	59.5
DNA/TcMar-Tc4#rnd-5_family-1474	77	25583	332.25	164
LINE/RTE-BovB#RTE-1_DF	1	63	63	63
LINE/CR1-Zenon#rnd-6_family-11141	51	18506	362.86	213
LTR/Pao#BEL-170_AA-I	1	91	91	91
PLE/Penelope#Penelope-9_HRo	17	1492	87.76	88
LTR/Gypsy#Gypsy-4_DWil-I	1	54	54	54
DNA/Maverick#Polinton-2_CB	5	291	58.2	52
DNA/RC#Helitron-1_DEl	1	191	191	191
DNA/Maverick#Polinton-1_CB	1	54	54	54
DNA#Shinagawa-1_CQ	1	96	96	96
LTR/Copia#Copia-36_AA-LTR	1	43	43	43
LTR/Unknown#ltr-1_family-12	7	2557	365.29	110
LINE/L1#L1-47_AAe	1	70	70	70
LTR/Pao#BEL-201_AA-I	1	70	70	70
LTR/Gypsy#Gypsy5-I_Dya	3	200	66.67	56
LTR/Gypsy#Gypsy-17_PPo-I	1	50	50	50
LTR/Gypsy#rnd-6_family-11585	53	14717	277.68	184
LTR/Gypsy#Gypsy-32_DAn-I	1	77	77	77
DNA/hAT-hATm#hATm-1_LSal	1	43	43	43
LTR/Gypsy#Gypsy-213_AA-I	1	42	42	42
DNA/hAT-Tip100#hAT-6N1_CGi	1	69	69	69
DNA#DNA-4_CQ	3	137	45.67	50
LTR/Copia#Copia-126_AA-I	1	69	69	69
LTR/Gypsy#Gypsy-131_AA-I	1	47	47	47
LINE/L2#Daphne-27_LMi	12	1157	96.42	99
DNA/RC#rnd-6_family-16195	65	15822	243.42	152
LTR/Gypsy#Gypsy-10_HMM-I	1	42	42	42
DNA/hAT#PAL8D_CE	1	34	34	34
LINE/L2#Daphne-35_LMi	3	168	56	53
DNA/Crypton-I#CryptonI-1_RPro	1	70	70	70
SINE#SINE-1_CQ	1	56	56	56
DNA/TcMar-Tc1#Mariner-27_DF	2	175	87.5	87.5
LTR/Copia#Copia-2_LH-I	1	61	61	61
DNA/hAT-hATm#hAT-9_LSal	3	179	59.67	57
DNA/PIF-Harbinger#rnd-6_family-4279	59	23832	403.93	209
DNA/PIF-Harbinger#Harbinger-1_DK	1	91	91	91
LINE/I#Nimb-1_HRo	1	42	42	42
LINE/R1-LOA#LOA-7_CQ	1	36	36	36
PLE/Penelope#rnd-5_family-3404	111	48530	437.21	305
LINE/RTE-ORTE#ORTE-2_AAe	3	215	71.67	75
LINE/I-Jockey#Jockey-15_AAe	1	69	69	69
DNA/RC#HelitronY1A_CE	7	5751	821.57	327
LTR/Gypsy#Gypsy19-I_Dya	1	70	70	70
DNA/PiggyBac#rnd-6_family-9223	52	11990	230.58	120
DNA/Maverick#Polinton-1_TC	6	348	58	51
LINE/L2#Daphne-64_LMi	1	82	82	82
DNA/Sola#Sola2b_Av	72	28792	399.89	141
LTR/Gypsy#Gypsy-13_SI-I	3	139	46.33	52
LTR/Gypsy#Gypsy-22_DPu-I	2	284	142	142
DNA/PIF-Spy#ISL2EU-3_CFl	6	449	74.83	79
DNA/hAT-hobo#HOBO	8	970	121.25	123
LINE/L2#rnd-5_family-534	159	68733	432.28	279
LINE/CR1#CR1_Ele23	1	60	60	60
LTR/Gypsy#Invader1_I	2	114	57	57
DNA/hAT-Ac#DNA-TA-1_PPo	9	717	79.67	72
LTR/Gypsy#Gypsy-82_CQ-I	6	799	133.17	52
LINE/L2#L2-21_CTe	1	51	51	51
LTR/Pao#BEL-23_CQ-I	3	210	70	47
LTR/Gypsy#Gypsy1-I_Dya	1	62	62	62
LTR/Pao#BEL-124_AA-I	1	30	30	30
LTR/Copia#Copia-36_DPu-I	2	153	76.5	76.5
LTR/Pao#BEL-145_AA-I	1	56	56	56
DNA#rnd-6_family-6138	33	6788	205.7	191
LTR/Gypsy#Gypsy-1_DTa-I	2	170	85	85
PLE/Penelope#Penelope-20_LMi	1	76	76	76
DNA/Ginger#Ginger2-1_LMi	21	2101	100.05	78
LTR/Gypsy#Gypsy6-I_Dmoj	3	182	60.67	62
LINE/L1#L1-8_LSal	1	54	54	54
DNA/TcMar-Tc1#ITmD37D_Ele7	1	68	68	68
LTR/Pao#BEL-6_LH-I	3	148	49.33	51
DNA/hAT#hAT18_Av	13	1819	139.92	119
DNA/RC#HELITRON9D_CB	3	367	122.33	79
LTR/Gypsy#Gypsy-5_SI-I	1	158	158	158
DNA/MULE-MuDR#MuDR-2_LSal	1	109	109	109
LTR/Gypsy#Gypsy-21_DAn-I	2	97	48.5	48.5
LTR/Gypsy#Gypsy-605_AA-LTR	1	55	55	55
LTR/Gypsy#ltr-1_family-27	114	73158	641.74	253.5
LTR/Pao#BEL-52_AA-I	2	109	54.5	54.5
DNA/MULE-MuDR#MuDR-2_CGi	2	133	66.5	66.5
DNA/hAT-Charlie#SPIN-1_LSal	1	53	53	53
DNA/TcMar-Tc4#Mariner-38B_SIn	3	190	63.33	57
LTR/Ngaro#rnd-6_family-978	38	19017	500.45	257
DNA/RC#Helitron-2_HMM	3	213	71	67
LTR/Copia#Copia-3_DAn-I	1	72	72	72
LINE/L2#Daphne-3_HRo	9	801	89	59
LTR/Gypsy#Gypsy-189_AA-I	2	171	85.5	85.5
DNA/Maverick#Polinton-3_RPr	5	290	58	58
LINE/I-Jockey#rnd-6_family-39363	65	28337	435.95	366
LTR/Pao#BEL-5_LG-I	1	35	35	35
LINE/L2#L2B-4_AAe	4	196	49	49.5
PLE/Penelope#Penelope4_Av	38	4669	122.87	76.5
LTR/Gypsy#Gypsy-22_DY-I	1	48	48	48
LINE/I#rnd-6_family-503	31	26756	863.1	612
LINE/R1-LOA#LOA_Ele5	2	75	37.5	37.5
LINE/RTE-BovB#RTE-17_LMi	4	976	244	232.5
LINE/L2#L2-9_AAe	4	373	93.25	59
LTR/Gypsy#Gypsy-126_AA-I	1	52	52	52
LTR/Pao#BEL-2-I_NVi	3	293	97.67	92
DNA/CMC-Chapaev-3#EnSpm-3N1_RPr	1	60	60	60
DNA/TcMar-Tc1#Tc7_Av	6	4927	821.17	591
LTR/Gypsy#Gypsy70-I_AG	3	271	90.33	89
DNA/PIF-Spy#rnd-6_family-10179	74	27005	364.93	222
LINE/CR1#rnd-1_family-1653	144	27869	193.53	188.5
LTR/Pao#BEL-6_DAn-I	2	107	53.5	53.5
DNA/hAT-Tip100#hAT-N20_LSal	2	157	78.5	78.5
LTR/Gypsy#Gypsy-41_DAn-LTR	2	160	80	80
LTR/Gypsy#Gypsy-12_CT-I	6	264	44	45
LTR/Copia#Copia-12_LH-I	1	54	54	54
LINE/L1#L1-23_LSal	1	36	36	36
DNA/Maverick#Polinton-3_NVi	7	454	64.86	75
LINE/RTE-BovB#RTE_Ele4	1	40	40	40
LINE/L2#Daphne-7_CTe	11	1079	98.09	84
DNA/RC#Helitron-N14_LMi	2	108	54	54
LINE/R1#SART1_R1_Hmel	1	29	29	29
LTR/Gypsy#Gypsy-3_TCa-I	2	89	44.5	44.5
LINE/RTE-BovB#JAM1B_AAe	1	154	154	154
DNA#DNA-TA-4_CQ	2	172	86	86
DNA/TcMar-Mariner#Mariner-55_HSal	1	52	52	52
LTR/Gypsy#Gypsy-18_DWil-LTR	1	97	97	97
LTR/Gypsy#Gypsy-291_AA-I	1	68	68	68
LTR/Pao#BEL5-I_AG	1	50	50	50
DNA/TcMar-Tc1#Mariner-7_LMi	3	174	58	56
LINE/CR1#CR1-25_HRo	2	113	56.5	56.5
LTR/Gypsy#Gypsy-124_AA-LTR	2	91	45.5	45.5
DNA/PiggyBac#piggyBac-13_LMi	2	85	42.5	42.5
LTR/Pao#BEL-30_CQ-LTR	8	440	55	57.5
LINE/I-Jockey#DOC6_DM	6	437	72.83	74.5
LTR/Gypsy#Gypsy-14_DWil-I	3	171	57	57
LINE/L2#CR1-5_NVi	2	161	80.5	80.5
PLE/Penelope#Penelope-66_LMi	1	162	162	162
DNA/PiggyBac#piggyBac-1_RPr	1	58	58	58
LINE/L1#L1-66_LSal	1	40	40	40
LINE/CR1#CR1-10_DTa	1	47	47	47
DNA/hAT-hobo#Hoana1	2	118	59	59
LINE/L2#Crack-2_CP	6	677	112.83	69.5
LINE/CR1#CR1-12_DTa	2	128	64	64
LTR/Gypsy#rnd-6_family-6459	27	18827	697.3	443
DNA/RC#rnd-6_family-584	52	18204	350.08	247
DNA/hAT-Charlie#hAT-17_LSal	1	35	35	35
PLE/Penelope#Penelope-95_LMi	1	55	55	55
DNA/P#P-2_Hrobusta	11	733	66.64	62
LTR/Gypsy#Gypsy-17_RP-I	3	246	82	62
DNA#TTAA20_AP	2	100	50	50
LTR/Gypsy#Gypsy-208_AA-I	2	118	59	59
LINE/L1-Tx1#Tx1-10_CQ	1	107	107	107
LTR/Pao#BEL-260_AA-I	1	64	64	64
LINE/CR1#CR1_Ele40	2	252	126	126
LINE/L2#Daphne-6_CTe	5	612	122.4	112
DNA/Merlin#Merlin1_Av	18	5662	314.56	181.5
DNA/CMC-Transib#TRANSIB1_AG	1	48	48	48
LTR/Pao#BEL-223_AA-I	1	33	33	33
DNA#Clu-39B_AG	1	69	69	69
LINE/CR1-Zenon#rnd-6_family-471	77	23071	299.62	180
LINE/L2#Daphne-6_LMi	3	266	88.67	69
DNA/Zator#rnd-6_family-7119	24	10508	437.83	217.5
DNA/MULE-MuDR#MuDR10x_AP	1	82	82	82
PLE/Penelope#Penelope-85_LMi	2	162	81	81
LTR/Gypsy#Gypsy-2_CGi-I	1	40	40	40
LTR/Gypsy#Gypsy-177_AA-LTR	1	49	49	49
DNA/Maverick#Polinton-2_ACe	14	711	50.79	48.5
LTR/Gypsy#Gypsy-276_AA-I	1	56	56	56
LINE/L2#Daphne-66_LMi	3	191	63.67	65
LTR/Gypsy#Gypsy-33_DEl-I	4	350	87.5	80
DNA/RC#Helitron-4_DRh	2	141	70.5	70.5
LINE/CR1#CR1-2_AG	1	66	66	66
DNA/Maverick#Polinton-3_LMi	18	934	51.89	54.5
LINE/R1-LOA#LOA_Ele2	1	47	47	47
DNA/MULE-MuDR#rnd-5_family-437	296	92908	313.88	197.5
LTR/Gypsy#Gypsy-13_DVir-I	2	106	53	53
LINE/L1-Tx1#rnd-5_family-2323	84	23218	276.4	170
LINE/Soliton#Soliton1_Av	47	21651	460.66	288
LINE/I-Jockey#Outcast-17_AAe	1	70	70	70
LINE/CR1#rnd-6_family-416	96	22301	232.3	234.5
PLE/Penelope#Penelope-103_LMi	1	105	105	105
DNA#DNA8-4_CGi	1	48	48	48
LTR/Gypsy#Gypsy-16_PBa-I	1	49	49	49
LTR/DIRS#DIRS-1_DPu	1	211	211	211
LINE/L1#L1-65_LSal	1	38	38	38
LTR/Copia#Copia1-NVi_I	1	41	41	41
LINE/I#I-10_AAe	4	258	64.5	45.5
DNA/TcMar-Fot1#rnd-5_family-3144	158	38137	241.37	192
LTR/Gypsy#Gypsy-81_CQ-I	2	126	63	63
LINE/RTE-X#RTEX-2_DT	1	66	66	66
DNA/Sola-1#Sola1-3_AA	1	42	42	42
LINE/CR1#CR1-4_DK	3	223	74.33	56
DNA/Sola-2#Sola2-4N1_LSal	3	132	44	44
DNA/RC#Helitron-like-14_Hmel	1	63	63	63
LINE/L1#L1-40_LSal	1	87	87	87
DNA/hAT-Ac#rnd-6_family-7043	204	35332	173.2	135
DNA#DNA2-6_LMi	1	62	62	62
LTR/DIRS#DIRS-5_DPu	2	248	124	124
LINE/L2#Daphne-1_HRo	5	341	68.2	47
DNA/RC#Helitron-N1_LMi	3	865	288.33	368
DNA/TcMar-Mariner#Mariner-N3_PPo	2	170	85	85
DNA/RC#Helitron-2_NVi	3	195	65	62
LTR/Pao#BEL-131_AA-I	3	175	58.33	59
DNA/RC#Helitron-N2e_CGi	1	79	79	79
LTR/Unknown#ltr-1_family-6	158	91062	576.34	261.5
DNA/hAT-Ac#DNA-17B_LSal	4	360	90	100
LINE/I-Jockey#DOC5_DM	4	398	99.5	92.5
LINE/RTE-BovB#rnd-6_family-1248	141	40887	289.98	174
LINE/I#Nimb-11_LMi	1	57	57	57
LTR/Gypsy#Gypsy-21_DEl-I	2	86	43	43
DNA/TcMar-Tc1#Mariner-1_DAn	1	159	159	159
LINE/I#I-3_DEu	1	54	54	54
LTR/Ngaro#DIRS-5_CGi	5	311	62.2	61
LTR/Gypsy#Gypsy-5_AC-I	3	401	133.67	62
LTR/Pao#BEL-4_DAn-I	1	68	68	68
LINE/L2#CR1-1a_AG	1	190	190	190
LINE/I#I-76_AAe	1	39	39	39
LTR/Gypsy#Gypsy-22_DEl-I	1	54	54	54
LINE/I-Jockey#Jockey-1_CQ	5	432	86.4	66
LTR/Gypsy#Gypsy7-I_AG	1	97	97	97
LTR/Gypsy#Gypsy-58_LMi-I	1	47	47	47
PLE/Penelope#Penelope-5_SIn	1	57	57	57
LTR/Pao#BEL-617_AA-I	2	72	36	36
LINE/CR1-Zenon#rnd-6_family-19566	46	16296	354.26	250
DNA/Maverick#Polinton-4_PBa	9	559	62.11	58
LINE/L2#rnd-6_family-20319	47	16876	359.06	285
DNA/hAT-Ac#DNA8-111_AP	1	67	67	67
LTR/Pao#BEL-18_CGi-I	1	55	55	55
LTR/Pao#BEL-10_DAn-I	1	59	59	59
DNA/TcMar-Tc1#Mariner-5_DBp	1	91	91	91
LTR/Gypsy#Gypsy-28_DYa-I	2	112	56	56
LINE/I#I-3_DYa	3	141	47	47
DNA#DNA8-5_HSal	2	149	74.5	74.5
LINE/L2#Kiri-5_AAe	2	225	112.5	112.5
DNA/P#P9_Av	84	24536	292.1	179
PLE/Penelope#Penelope-2_SIn	1	59	59	59
LINE/L1#rnd-6_family-11903	99	62439	630.7	343
LTR/Pao#BEL-626_AA-I	1	33	33	33
LTR/Gypsy#Gypsy-13_DRh-I	1	44	44	44
LTR/Pao#BEL-2_DPu-I	4	157	39.25	33.5
LINE/L2#L2-5_NVi	2	120	60	60
LTR/Gypsy#Gypsy-14_DAn-I	54	3989	73.87	76
LINE/RTE-BovB#rnd-6_family-3163	34	7705	226.62	176.5
LINE/I#Nimb-1_CTe	1	62	62	62
LTR/Unknown#ltr-1_family-48	430	92806	215.83	155.5
PLE/Penelope#Penelope-3_CQ	2	68	34	34
LTR/Gypsy#Gypsy-11_DFi-I	2	172	86	86
DNA/CMC-EnSpm#CACTA4_Av	24	2497	104.04	65
DNA#DNA2-6_CGi	18	1192	66.22	62
DNA/TcMar-Sagan#rnd-4_family-454	225	77626	345	301
PLE/Penelope-Athena#AthL3	109	22008	201.91	93
DNA/Kolobok-Hydra#Kolobok-N5_LMi	1	47	47	47
DNA#DNA-1_CQ	95	46601	490.54	340
LTR/Gypsy#Gypsy_DS	1	90	90	90
DNA/Zator#Zator-1_HRo	7	963	137.57	106
LTR/Copia#Copia-12_LH-LTR	1	47	47	47
DNA/Sola#Sola2_Av	55	29395	534.45	256
LTR/Gypsy#Gypsy20-I_Dya	1	63	63	63
DNA/TcMar-Fot1#Mariner-1_DPu	1	60	60	60
DNA/Zator#Zator-2_Hrobusta	5	1661	332.2	421
LTR/Pao#NINJA_I	1	45	45	45
LTR/Pao#BEL-100_AA-LTR	1	75	75	75
LINE/L2#Daphne-10_LMi	3	358	119.33	113
DNA/TcMar-Tc1#Mariner-18_HSal	24	2902	120.92	65
DNA/P#AgaP8MITE2450	1	48	48	48
DNA/P#P2_AG	1	42	42	42
LTR/Pao#BEL-4_DBi-I	1	75	75	75
DNA/hAT-Ac#hAT-5N2_CGi	2	140	70	70
LTR/Gypsy#Gypsy-53_AA-I	3	144	48	48
LINE/L1#L1-34_AAe	1	90	90	90
DNA#DNA8-2_TCa	1	31	31	31
LINE/I#I-2_DYa	1	44	44	44
LTR/Gypsy#Gypsy-7_IS-I	1	56	56	56
LINE/I-Jockey#Jockey-16_AAe	1	42	42	42
LINE/Dong-R4#R4-1_TCa	2	103	51.5	51.5
LTR/TelKA#TelKA1a_Av	41	25488	621.66	242
LTR/Copia#Copia-36_CQ-I	1	63	63	63
DNA/TcMar-Pogo#pogo11_Av	85	37273	438.51	265
DNA#DNA2-31_CGi	2	103	51.5	51.5
DNA/CMC-Transib#Transib-N2_LMi	1	56	56	56
DNA/MULE-MuDR#Shinagawa-2_CQ	4	504	126	129.5
DNA/Crypton-A#Crypton-N21_CGi	1	68	68	68
LINE/L2#Kiri-19_AAe	4	527	131.75	128.5
DNA/CMC-EnSpm#rnd-5_family-10757	167	19315	115.66	85
LINE/I-Jockey#Jockey-3_DAn	3	150	50	49
LTR/Pao#BEL-73_AA-I	2	86	43	43
DNA/hAT-Ac#hAT-N1_DBp	2	169	84.5	84.5
LTR/Pao#BEL-630_AA-I	1	62	62	62
DNA/CMC-Chapaev-3#Chapaev3-1_NVi	3	147	49	51
DNA/TcMar-Tc1#CRMAR	1	61	61	61
LINE/RTE-BovB#RTE-58_LMi	7	922	131.71	121
DNA/TcMar-Tc4#rnd-5_family-6507	37	3803	102.78	91
LTR/Copia#Copia-4_AA-I	2	110	55	55
DNA/hAT-hATm#hAT-N5_LSal	1	102	102	102
DNA/hAT-Tip100#hAT-N33_RPr	2	449	224.5	224.5
DNA/RC#Helitron-N3B_LSal	1	66	66	66
LINE/CR1-Zenon#rnd-6_family-11479	33	14197	430.21	218
DNA/TcMar-Tc1#Tc14_Av	19	6312	332.21	281
LTR/Pao#BEL-24_AA-I	1	48	48	48
LTR/Gypsy#Gypsy-1_DBi-I	2	130	65	65
LTR/Copia#Copia-28_SI-I	1	78	78	78
DNA/RC#Helitron-1_DF	2	402	201	201
DNA/hAT#DNA8-3_CB	2	375	187.5	187.5
DNA/TcMar-Mariner#Mariner-3_PBa	1	1024	1024	1024
DNA/Sola-2#Sola2-1_AAe	2	189	94.5	94.5
LTR/Gypsy#Gypsy7-I_Dya	6	333	55.5	55
DNA/TcMar-m44#Mariner-21_CGi	4	234	58.5	51.5
DNA/Academ-1#Academ-9_LMi	1	44	44	44
LTR/DIRS#DIRS-2_DPu	2	941	470.5	470.5
LINE/I#Ingi-2_AC	1	43	43	43
DNA/hAT-hATm#hAT-N38_RPr	1	75	75	75
DNA/TcMar-Tc1#Mariner-N39_HSal	1	13	13	13
LTR/Pao#BEL-225_AA-I	1	59	59	59
DNA/hAT-Ac#Homo9	3	163	54.33	57
DNA/TcMar-Tc1#Mariner-14_ACe	1	43	43	43
LINE/L2#Daphne-22_HRo	2	190	95	95
DNA/RC#Helitron-1_AP	2	159	79.5	79.5
LTR/Pao#BEL-262_AA-I	2	119	59.5	59.5
DNA/PiggyBac#piggyBac1_AG	1	42	42	42
LINE/L1-Tx1#rnd-4_family-520	341	108158	317.18	181
DNA/Sola-3#rnd-6_family-15525	34	28066	825.47	307
DNA/TcMar-Mariner#Mariner-26_RPr	13	8572	659.38	684
LTR/Gypsy#Gypsy-26_DAn-I	1	63	63	63
LINE/L1#L1-50_LSal	3	181	60.33	57
LINE/L2#L2-10_Hmel	5	416	83.2	86
DNA/RC#Helitron-N1C_CGi	1	55	55	55
DNA/hAT-Ac#rnd-6_family-1572	95	21642	227.81	153
DNA/Sola-1#DNA2-4B_LMi	1	39	39	39
DNA/PIF-Spy#ISL2EU-5_CGi	9	903	100.33	91
LTR/Pao#BEL-222_AA-I	2	112	56	56
PLE/Penelope#rnd-5_family-4282	106	46707	440.63	274.5
LINE/CR1#rnd-5_family-2947	230	42528	184.9	147
LTR/Gypsy#Gypsy-8_DMoj-I	3	356	118.67	129
LTR/Copia#Copia-1_DBp-I	3	145	48.33	46
LINE/CR1#rnd-1_family-986	329	82572	250.98	240
LINE/L2#Daphne-1_HMM	3	193	64.33	63
DNA/RC#Helitron1_AG	3	1674	558	546
LINE/Soliton#Soliton9a_Av	30	5185	172.83	168
LINE/L2#Crack-25_AAe	7	660	94.29	85
LTR/Pao#BEL-615_AA-I	1	64	64	64
DNA/Sola#Sola3a_Av	44	18740	425.91	151.5
LTR/Gypsy#Gypsy-19_LMi-I	1	99	99	99
LINE/CR1#CR1-68_AAe	2	139	69.5	69.5
LTR/Gypsy#Gypsy8-I_Dpse	2	255	127.5	127.5
DNA#DNA2-19_CGi	1	31	31	31
LTR/Gypsy#Gypsy14-I_Dpse	1	44	44	44
LINE/L1-Tx1#Tx1-1_DPu	1	36	36	36
LTR/Gypsy#Gypsy3-LTR_AP	1	56	56	56
LINE/CR1-Zenon#CR1-3_CGi	7	745	106.43	122
LTR/Copia#Copia-10_SI-I	1	64	64	64
LTR/Unknown#ltr-1_family-56	8	889	111.13	96
DNA/TcMar-Mariner#Mariner-20_AEc	1	53	53	53
LINE/CR1#CR1-4_DEl	1	77	77	77
LTR/Pao#CER13-I_CE	2	116	58	58
DNA#DNA-1_DPu	1	38	38	38
DNA/PiggyBac#rnd-5_family-6739	82	24875	303.35	225
DNA/TcMar-Mariner#Mariner-32_HSal	2	599	299.5	299.5
LTR/Pao#BEL-248_AA-I	1	35	35	35
DNA/hAT-Tag1#rnd-6_family-31377	51	17831	349.63	146
LINE/L2#Crack-6_CQ	8	1258	157.25	136
DNA/PiggyBac#piggyBac-27_LMi	3	222	74	74
DNA/TcMar-Pogo#pogo8_Av	137	40630	296.57	132
DNA/TcMar-Mariner#Mariner-33_LSal	3	216	72	56
LTR/Pao#BEL-9_DWil-I	2	172	86	86
DNA/RC#rnd-6_family-141	24	7439	309.96	185
DNA/hAT-hobo#Homo11	1	80	80	80
DNA/Crypton#Crypton_Av	13	10571	813.15	85
DNA/TcMar-Tc1#Mariner-29_AEc	8	423	52.88	45
DNA/MULE-MuDR#rnd-6_family-6944	23	16872	733.57	397
LINE/L2#Daphne-81_LMi	1	62	62	62
DNA/TcMar-Tc1#Mariner-19_HSal	1	55	55	55
DNA#DNA6-9_CGi	49	4704	96	84
LINE/L2#Kiri-8_CQ	9	1052	116.89	108
LTR/Pao#BEL-107_AA-I	1	44	44	44
DNA#DNA3-3_LMi	1	55	55	55
DNA/RC#Helitron-N20_CGi	2	117	58.5	58.5
LINE/CR1#rnd-6_family-18219	113	25858	228.83	181
DNA/MULE-MuDR#MuDR1_Av	33	7935	240.45	86
DNA/Kolobok-E#KolobokE-4_AP	2	110	55	55
LTR/Pao#BEL-6_DEl-I	1	53	53	53
LINE/L1-Tx1#Tx1-3_CGi	1	50	50	50
LTR/Gypsy#Gypsy-597_AA-I	10	535	53.5	51.5
LTR/Gypsy#Gypsy-68_CGi-I	2	98	49	49
LINE/L2#Daphne-11_LMi	13	1632	125.54	98
LTR/Gypsy#Gypsy-38_DWil-I	3	164	54.67	42
LTR/Gypsy#Gypsy-23_CQ-I	3	242	80.67	80
LTR/Gypsy#rnd-6_family-4889	70	17564	250.91	165.5
PLE/Penelope#Penelope-57_LMi	2	116	58	58
LINE/Dong-R4#R4-1_SRa	1	64	64	64
LTR/Pao#BEL-7_AA-I	1	44	44	44
PLE/Penelope#rnd-6_family-13862	108	51441	476.31	247
DNA/PIF-Spy#rnd-6_family-11446	67	10131	151.21	79
DNA/MULE-MuDR#Shinagawa-1_CQ	22	1649	74.95	74
LTR/Pao#BEL-125_AA-I	1	43	43	43
DNA#DNA3-4_LMi	1	42	42	42
DNA/MULE-MuDR#rnd-6_family-4050	74	12464	168.43	149
DNA/TcMar-Mariner#Mariner-N20_LSal	1	113	113	113
LTR/Copia#Copia-14_SI-I	1	37	37	37
DNA/Sola-2#Sola2-1_DPu	3	148	49.33	46
PLE/Penelope#rnd-5_family-2451	249	70296	282.31	185
DNA/Kolobok-T2#Kolobok-N1_AEc	104	6330	60.87	58
LINE/I#Nimb-2_LG	3	241	80.33	40
LINE/I-Jockey#Jockey-8_LMi	1	31	31	31
DNA/TcMar-Fot1#Mariner-N9_SIn	1	47	47	47
DNA/Zator#rnd-6_family-4545	76	22021	289.75	192.5
DNA/P#P-1_LHu	29	1839	63.41	63
LINE/L2#Crack-1_CQ	5	562	112.4	75
LINE/L2#Kiri-17_AAe	9	654	72.67	49
DNA/Merlin#Merlin1_CB	1	74	74	74
LINE/L2#Daphne-8B_HRo	3	260	86.67	115
DNA/RC#rnd-6_family-7504	61	19044	312.2	203
LTR/Gypsy#Gypsy-5_DWil-I	5	221	44.2	38
LTR/Gypsy#Gypsy-31_DYa-I	2	135	67.5	67.5
LTR/Gypsy#Gypsy-37_CQ-I	7	404	57.71	50
DNA/Merlin#Merlin-1_Hrobusta	2	95	47.5	47.5
DNA/Ginger-2#rnd-6_family-36887	54	19992	370.22	237
DNA/hAT-Tip100#VEGE_DW	1	58	58	58
DNA/RC#Helitron-N50_CGi	1	69	69	69
LTR/Gypsy#Gypsy-19_RP-I	1	124	124	124
LTR/Gypsy#ltr-1_family-32	226	50187	222.07	124.5
LINE/R1#R1-2_DWi	1	64	64	64
LINE/I-Jockey#G5_DM	1	71	71	71
DNA/Sola-2#Sola2-11_LMi	3	167	55.67	64
LINE/L2#Daphne-7_HRo	4	267	66.75	64
LINE/I-Jockey#NonLTR-2_LVa	2	157	78.5	78.5
LINE/CR1#CR1-62_AAe	3	220	73.33	61
DNA/hAT-Ac#rnd-6_family-10163	112	19841	177.15	116.5
LTR/Pao#BEL-7_DPer-I	1	51	51	51
DNA/TcMar-Tc1#MarinerN1_AG	2	110	55	55
LINE/L2#rnd-6_family-3641	51	14991	293.94	152
DNA/PiggyBac-Looper#Looper2_Av	46	20316	441.65	268.5
LTR/Gypsy#Gypsy2-I_DM	2	619	309.5	309.5
DNA/Sola-2#Sola2-5_LMi	1	43	43	43
LINE/L2#Daphne-40_HRo	1	108	108	108
LTR/Pao#BEL-10_DWil-I	1	60	60	60
DNA/Merlin#Merlin3_Av	4	1166	291.5	197
DNA#DNA-50_LSal	1	41	41	41
LINE/L2#Daphne-4_HRo	6	441	73.5	68
DNA/RC#Helitron-6_CGi	2	409	204.5	204.5
LINE/I#I-2_DK	1	43	43	43
LINE/CR1#rnd-1_family-1288	24	2824	117.67	118
SINE/tRNA-V#BivaV-SINE3_CoAn	1	20	20	20
LINE/L1#L1-36_AAe	2	117	58.5	58.5
DNA/TcMar-Tc1#Mariner-14_SIn	2	141	70.5	70.5
LTR/Gypsy#Gypsy-4_DEl-I	1	167	167	167
LINE/CR1#rnd-6_family-25222	60	11485	191.42	113
DNA/hAT-hobo#rnd-6_family-36829	57	19709	345.77	201
DNA#DNA8-8_CQ	2	119	59.5	59.5
LTR/Gypsy#rnd-6_family-378	109	22140	203.12	135
LTR/Gypsy#Gypsy-38_NVi-LTR	11	701	63.73	57
LINE/CR1#CR1-87_AAe	1	52	52	52
LINE/L2#Daphne-54_LMi	2	139	69.5	69.5
LINE/L2#L2B-1_PBa	2	309	154.5	154.5
LINE/CR1-Zenon#rnd-4_family-1081	853	387951	454.81	269
DNA/RC#HelitronY4_CE	10	2467	246.7	262
LTR/Gypsy#Gypsy7-I_AP	1	80	80	80
DNA#DNA3-8_LMi	2	179	89.5	89.5
DNA/Crypton-A#Crypton-11N1_CGi	1	46	46	46
LTR/Gypsy#Gypsy-20_DBp-I	1	66	66	66
LINE/CR1-Zenon#rnd-5_family-3713	197	58104	294.94	182
DNA/TcMar-Tc1#Mariner-7_DBp	1	36	36	36
DNA/MULE-MuDR#MuDR-3_LSal	1	97	97	97
DNA/TcMar-Tc1#Mariner-N2_ACe	1	47	47	47
LINE/L1-Tx1#Tx1-4_CQ	4	295	73.75	69
LTR/Copia#Copia-30_DPu-I	1	49	49	49
DNA/Sola-1#Sola1-3_Lgigantea	1	53	53	53
DNA/Ginger#Ginger1-1_AP	1	62	62	62
DNA/CMC-EnSpm#rnd-6_family-5414	48	20215	421.15	258.5
DNA/Academ-1#rnd-6_family-1502	97	16683	171.99	116
LINE/L2#Crack-16_AAe	2	96	48	48
LINE/CR1-Zenon#rnd-4_family-1683	365	147098	403.01	245
DNA/P#P_DB	1	89	89	89
LINE/R1#TRAS-3_TUr	3	152	50.67	49
DNA/PiggyBac#rnd-6_family-23242	55	14515	263.91	174
DNA/P#AgaP4MITE559	1	45	45	45
LINE/L2#Daphne-47_LMi	6	480	80	72
DNA/Ginger-2#rnd-6_family-11049	84	19946	237.45	153
LTR/Gypsy#Gypsy-76_CGi-I	1	80	80	80
LINE/L1-Tx1#Tx1-5_CQ	4	239	59.75	49
DNA/PiggyBac#piggyBac4_Av	100	26231	262.31	146.5
LINE/CR1-Zenon#rnd-6_family-1065	61	12590	206.39	164
LINE/CR1-Zenon#rnd-5_family-5016	115	26489	230.34	165
DNA/Academ-1#Academ-4_LMi	1	62	62	62
LTR/Pao#BEL-4_DPu-I	4	618	154.5	100.5
LTR/Gypsy#Gypsy-5_RP-I	1	68	68	68
LTR/Gypsy#Gypsy5-LTR_Dya	1	47	47	47
LINE/L2#Kiri-2_DPer	7	643	91.86	59
LTR/Gypsy#Gypsy-6_DSim-I	1	61	61	61
LTR/Juno-Vesta#Juno1_Av	160	68103	425.64	215.5
LINE/I-Jockey#Jockey-6_DF	3	208	69.33	61
LTR/Gypsy#Gypsy3-I_Dmoj	4	224	56	65
DNA/PiggyBac#piggyBac-4_HMM	4	567	141.75	149.5
LTR/Copia#rnd-5_family-8169	64	8569	133.89	126
DNA/Sola-2#Sola2-2_LHu	2	226	113	113
LTR/Gypsy#Gypsy-616_AA-I	1	58	58	58
LINE/L2#L2-1_HSal	5	533	106.6	118
DNA/hAT-Charlie#hAT-25_LMi	1	84	84	84
LINE/R1#TRAS-2_TUr	1	74	74	74
DNA/TcMar-Tc1#Mariner-7_DAn	1	60	60	60
DNA/TcMar-Tc1#Tc12_Av	132	21073	159.64	115
LINE/RTE-BovB#RTE-1_HRo	2	94	47	47
LTR/Pao#BEL-47_AA-I	1	44	44	44
LINE/Rex-Babar#Rex1-1_HRo	1	100	100	100
LTR/Gypsy#Gypsy-34_DPu-I	3	1305	435	309
LINE/L1-Tx1#Tx1-8_CGi	1	32	32	32
LTR/Pao#BEL-21_DWil-I	2	109	54.5	54.5
DNA/hAT-Charlie#hAT-1_MMa	1	54	54	54
DNA/TcMar-Fot1#rnd-6_family-27871	68	25453	374.31	285
LINE/RTE-BovB#RTE-52_LMi	1	59	59	59
LINE/RTE-BovB#RTE-1_DSa	2	603	301.5	301.5
DNA/TcMar-Tc1#rnd-6_family-266	61	16775	275	209
PLE/Penelope#rnd-6_family-8421	121	24835	205.25	144
LTR/Gypsy#rnd-6_family-6151	35	8676	247.89	165
DNA/TcMar-Mariner#nMar-21_Hmel	1	68	68	68
LTR/Gypsy#Gypsy-46_LMi-I	2	95	47.5	47.5
DNA/P#P1_Av	23	7827	340.3	129
LTR/Pao#BEL-3_DVir-I	1	41	41	41
DNA/hAT-Ac#rnd-6_family-2699	32	11258	351.81	286
DNA/TcMar-m44#rnd-6_family-9915	83	34537	416.11	224
LTR/Gypsy#Gypsy-7_SI-I	2	107	53.5	53.5
DNA/Ginger#Ginger2e_Av	14	1937	138.36	119
LINE/CR1-Zenon#rnd-6_family-23778	177	58709	331.69	257
LINE/RTE-RTE#RTE-19_Hmel	2	87	43.5	43.5
LINE/CR1#rnd-5_family-2390	159	54991	345.86	285
LINE/L2#Daphne-5_HRo	2	129	64.5	64.5
LTR/Gypsy#rnd-6_family-9876	54	8472	156.89	131
LTR/Gypsy#Gypsy-136_AA-I	2	138	69	69
LTR/Copia#Copia-97_AA-I	1	52	52	52
LINE/L1#L1-38_AAe	1	44	44	44
LINE/R2-Hero#HERO-3_HR	2	109	54.5	54.5
DNA/hAT#hAT9_Av	51	12612	247.29	130
LINE/RTE#RTE-1_AG	1	35	35	35
LTR/Gypsy#rnd-5_family-883	130	40728	313.29	196.5
DNA#DNA3-6_LMi	1	33	33	33
DNA/Sola-2#Sola2-2_DPu	1	45	45	45
LTR/Gypsy#Gypsy-26_DPu-I	3	347	115.67	116
LINE/L2#Daphne-3_CTe	8	899	112.38	112.5
LTR/Pao#BEL-6_DEl-LTR	1	40	40	40
LINE/I#I-1_DEu	1	49	49	49
LTR/Gypsy#Gypsy-5_LVa-I	2	106	53	53
LINE/L2#Daphne-75_LMi	3	276	92	49
DNA/CMC-Transib#TRANSIB2_AG	3	188	62.67	55
DNA#DNA8-8_CGi	10	892	89.2	110
LTR/Unknown#ltr-1_family-19	4	668	167	200
LTR/Pao#BEL-74_AA-I	2	70	35	35
PLE/Penelope#Penelope-4_AAe	1	113	113	113
LTR/Gypsy#Gypsy-19_PBa-I	1	63	63	63
LTR/Gypsy#Gypsy2-I_AP	1	43	43	43
LINE/CR1#CR1-3_DEl	1	78	78	78
LINE/I#I_Ele43C_AAe	2	90	45	45
LINE/I-Jockey#Jockey-3_DRh	1	55	55	55
PLE/Penelope#rnd-6_family-16823	167	35794	214.34	140
LTR/Pao#BEL-7_SI-I	1	67	67	67
DNA/hAT#hAT28_Av	48	11696	243.67	126.5
DNA/Kolobok-Hydra#Kolobok-7N1_CGi	1	41	41	41
LTR/Juno-Vesta#Vesta4a_Av	12	2498	208.17	178
DNA/hAT-Tip100#hAT-17_LMi	2	136	68	68
LTR/Pao#BEL-16_DPu-I	2	75	37.5	37.5
DNA/MULE-MuDR#rnd-5_family-1081	252	53896	213.87	187
DNA/P#P4_AG	4	251	62.75	63
DNA/Kolobok-E#KolobokE-1_AP	1	72	72	72
DNA/P#P-1_Dpulex	1	77	77	77
LTR/Gypsy#Gypsy14-NVi_I	1	76	76	76
DNA/PiggyBac#piggyBac-29_LMi	3	411	137	54
DNA/PIF-ISL2EU#ISL2EU-11_CGi	1	45	45	45
PLE/Penelope#rnd-5_family-406	167	59664	357.27	189
LINE/I-Jockey#Jockey-1_Hmel	7	462	66	66
LTR/DIRS#DIRS-2_HSal	1	62	62	62
LTR/Copia#Copia-63_AA-I	1	91	91	91
DNA/RC#Helitron-N22_CGi	2	114	57	57
LTR/Copia#Copia4-I_AG	1	47	47	47
LTR/Gypsy#Gypsy-13_LH-I	1	63	63	63
LTR/Gypsy#Gypsy-14_CT-I	2	125	62.5	62.5
LTR/Gypsy#Gypsy-5_ACe-I	2	194	97	97
LTR/Gypsy#Gypsy-9_DEl-I	1	61	61	61
LTR/Gypsy#Gypsy-167_AA-I	1	62	62	62
LTR/Gypsy#Gypsy-18_RP-I	2	106	53	53
DNA/TcMar-Mariner#Mariner-96_HSal	7	1134	162	124
LTR/Pao#BEL-99_AA-I	2	106	53	53
DNA/RC#Helitron-N49_CGi	1	41	41	41
LTR/Gypsy#Gypsy-180_AA-I	1	99	99	99
DNA/Kolobok-Hydra#Kolobok-4_CGi	2	160	80	80
LTR/Gypsy#Gypsy-72_CGi-LTR	1	55	55	55
DNA/MULE-MuDR#MuDR7_Av	17	7308	429.88	192
LTR/Gypsy#Gypsy69-LTR_AG	1	40	40	40
LTR/Gypsy#Gypsy-18B_PBa-I	2	131	65.5	65.5
LINE/R1#TRAS-1_TUr	1	56	56	56
LTR/Gypsy#Gypsy-56_AA-I	3	192	64	70
LTR/Pao#BEL-246_AA-I	1	58	58	58
LTR/Pao#BEL-277_AA-I	1	49	49	49
LINE/L2#L2B-4B_AAe	7	361	51.57	52
LINE/L1-Tx1#Tx1-4_CGi	2	107	53.5	53.5
LTR/Juno-Vesta#Vesta1b_Av	76	48100	632.89	424
DNA/Kolobok#Kolobok4_Av	30	19093	636.43	304
LTR/Pao#BEL-8_SI-I	3	217	72.33	69
LTR/Gypsy#Gypsy-18_CGi-I	1	91	91	91
DNA/hAT-Ac#rnd-5_family-14326	178	41382	232.48	130.5
[truncated: 3,350 more rows]
