# Supplementary material for: Evolutionary dynamics of transposable elements in bdelloid rotifers
Source: eLife. 2021 Feb 5;10:e63194. doi: 10.7554/eLife.63194 (PMC7943196; doi:10.7554/eLife.63194)
Supplement: Figure 6—source data 1. [file elife-63194-fig6-data1.zip › Figure 6--source data 1. TE lengths data/Rg_MAG3.out.one_code.bed.len.element.tab]

TE	COUNT	SUM	MEAN	MEDIAN
LTR/Gypsy#Gypsy8-NVi_I	1	71	71	71
LINE/I#I-9_AAe	6	379	63.17	59
LINE/Soliton#Soliton6a_Av	81	37524	463.26	224
DNA#DNA8-70_AP	1	48	48	48
LINE/RTE-X#RTEX-1_CGi	1	48	48	48
DNA/CMC-Chapaev#Chapaev-1_AA	1	85	85	85
LTR/Gypsy#Gypsy-8_DEl-LTR	1	45	45	45
DNA/P#P-28_LSal	4	249	62.25	67
DNA#DNA2-10_CGi	23	1643	71.43	75
LTR/Gypsy#rnd-6_family-3802	28	4774	170.5	196.5
DNA/CMC-Chapaev-3#Chapaev3-2_AA	1	37	37	37
LTR/Gypsy#Gypsy-7_DVir-I	1	79	79	79
DNA/hAT-Tip100#hAT-21N2_LMi	4	246	61.5	60
LTR/Gypsy#Gypsy-6_AEc-LTR	7	565	80.71	95
LTR/Copia#Copia-5_SI-I	1	39	39	39
LINE/I-Jockey#Jockey-2_DPer	1	106	106	106
LTR/Gypsy#Gypsy-71_CGi-I	2	211	105.5	105.5
LTR/Pao#BEL-224_AA-I	1	77	77	77
PLE/Penelope#Penelope3a_Av	5	2134	426.8	100
DNA/Kolobok-T2#Kolobok-2_CGi	6	272	45.33	36.5
DNA/Sola-1#Sola1-1_LMi	1	46	46	46
LINE/I-Jockey#Ag-Jock-13	2	79	39.5	39.5
LTR/Copia#Copia1-I_Dmoj	1	48	48	48
LINE/RTE-BovB#RTE-6B_HRo	1	414	414	414
LINE/L2#Kiri-12_HMM	3	357	119	115
LTR/Gypsy#Gypsy-59_CQ-LTR	1	58	58	58
LTR#Gypsy-25_PBa-LTR	1	19	19	19
LTR/Unknown#ltr-1_family-1	170	18111	106.54	87
DNA/CMC-EnSpm#EnSpm3_Av	67	19186	286.36	140
DNA/Kolobok-T2#Kolobok-1_CB	1	61	61	61
LINE/I#I_Ele4F_AAe	2	130	65	65
LINE/L1-Tx1#Tx1-10_CGi	4	282	70.5	70.5
DNA/RC#Helitron-N49_CGi	2	108	54	54
DNA/PIF-Spy#ISL2EU-5_CGi	2	160	80	80
LTR/Pao#BEL-6_LSal-I	3	183	61	61
LTR/Gypsy#Gypsy-85_AA-I	1	33	33	33
PLE/Penelope#rnd-5_family-3136	99	35152	355.07	229
LTR/Gypsy#Gypsy61-I_AG	107	6943	64.89	59
LINE/L2#L2-5_Hmel	2	139	69.5	69.5
LTR/Gypsy#Gypsy-5_PBa-I	1	64	64	64
LTR/Gypsy#Gypsy-21_DYa-I	2	207	103.5	103.5
SINE/tRNA-V#BivaV-SINE1_MiYe	7	224	32	32
LTR/Gypsy#Gypsy10-I_Dya	1	83	83	83
LINE/L2#Crack-32_AAe	2	156	78	78
DNA/TcMar-Pogo#pogo12_Av	18	3529	196.06	159.5
DNA/PiggyBac#piggyBac-2_DF	3	138	46	46
LINE/Soliton#Soliton5_Av	43	21873	508.67	313
DNA/Academ-1#Academ-13_LMi	1	77	77	77
DNA/hAT-Blackjack#rnd-1_family-1257	65	13200	203.08	181
DNA/TcMar-Tc4#Mariner3-6_LMi	1	51	51	51
PLE/Penelope#rnd-1_family-1620	21	4220	200.95	162
DNA/TcMar-Tc1#rnd-1_family-1291	131	33304	254.23	191
LINE/RTE-ORTE#ORTE-3_AAe	1	36	36	36
LTR/TelKA#TelKA3a_Av	89	24346	273.55	161
LTR/Pao#BEL1-I_AG	2	76	38	38
LTR/Gypsy#Gypsy-37_CQ-I	4	263	65.75	70
LINE/L2#Daphne-15_LMi	1	46	46	46
LINE/R1#RTAg4	73	6797	93.11	71
LTR/Copia#Copia12-NVi_LTR	1	46	46	46
DNA/TcMar-Tc1#Mariner-61_HSal	1	169	169	169
LTR/Gypsy#Gypsy4-LTR_Dpse	1	45	45	45
LINE/CR1#CR1-55_AAe	1	46	46	46
LTR/Gypsy#Gypsy2-I_DM	4	164	41	40
LINE/I#I-78_AAe	2	112	56	56
LINE/L1-Tx1#L1-N1_CQ	1	74	74	74
DNA/PIF-Spy#ISL2EU-2_CFl	3	365	121.67	135
LINE/L1#L1-2_LSal	1	59	59	59
DNA/hAT-Tip100#hAT-N10_LMi	1	75	75	75
DNA/hAT-Ac#DNA8-9_LMi	1	91	91	91
LINE/I#I-57_AAe	6	318	53	53
LINE/RTE-RTE#RTE-20_Hmel	1	74	74	74
LTR/Gypsy#TRANSPAC_LTR	1	70	70	70
DNA/RC#Helitron-3N1_NVi	33	1909	57.85	60
LINE/RTE-BovB#rnd-6_family-1956	83	19624	236.43	185
DNA#DNA4-2_LVa	1	38	38	38
LINE/CR1#CR1-78_AAe	3	178	59.33	58
DNA#DNA8-7_CQ	3	138	46	46
DNA/TcMar-Tc1#Mariner-3_SIn	2	126	63	63
DNA#DNA3-8_LMi	6	340	56.67	65
DNA/Zator#Zator-3N4_CGi	2	153	76.5	76.5
DNA/PIF-Spy#ISL2EU-1_LHu	9	580	64.44	54
LTR/Gypsy#Gypsy-105_AA-I	1	48	48	48
DNA/hAT#hAT27_Av	46	14690	319.35	180
PLE/Penelope-Athena#AthW1	135	18967	140.5	75
LINE/I-Jockey#rnd-5_family-50	527	221728	420.74	227
DNA/hAT#hAT32_Av	6	1589	264.83	190
DNA#DNA-8_LMi	1	76	76	76
LTR/Gypsy#Gypsy-60_AA-I	1	38	38	38
LINE/RTE-BovB#RTE-1_DSa	5	775	155	125
SINE/tRNA-Meta#BivaMeta-SINE1_HyCu	3	219	73	74
LINE/L2#CR1-8_Hmel	1	131	131	131
LTR/Gypsy#rnd-6_family-6461	110	27994	254.49	185
LTR/Pao#BEL-128_AA-LTR	1	43	43	43
LINE/L2#Kiri-5_HMM	1	76	76	76
DNA/hAT-Ac#hAT-N1_AAe	31	2983	96.23	93
LINE/L2#Daphne-29_HRo	11	790	71.82	71
DNA/RC#Helitron-1_DK	8	782	97.75	63
DNA/Ginger#Ginger2e_Av	106	18084	170.6	66
LTR/Gypsy#Gypsy-58_LMi-I	3	146	48.67	52
LTR/Gypsy#Gypsy-93_AA-I	2	124	62	62
LINE/CR1#CR1-2_DBi	1	81	81	81
DNA/IS3EU#IS3EU-2N1_CGi	1	142	142	142
LTR/Gypsy#Gypsy-73_LMi-I	2	126	63	63
LTR/Gypsy#Gypsy-236_AA-I	1	66	66	66
DNA/TcMar-Mariner#Mariner-20_HSal	1	43	43	43
LTR/Pao#BEL-4_SI-LTR	1	43	43	43
LINE/R2-Hero#HERO-4_HR	1	56	56	56
DNA#DNA-1_MMa	3	181	60.33	47
LINE/RTE-RTE#RTE-21_PPo	1	93	93	93
DNA/TcMar-Tc1#rnd-6_family-163	43	10755	250.12	207
DNA/hAT-Charlie#hAT-2_MMa	1	55	55	55
DNA/TcMar-Sagan#rnd-5_family-299	91	28632	314.64	177
DNA/hAT-Pegasus#Homo6	4	237	59.25	45.5
DNA/RC#Helitron-1_NVi	2	113	56.5	56.5
LINE/L2#CR1-1_NVi	1	49	49	49
LTR/Copia#Copia-4_SI-I	2	118	59	59
DNA/TcMar-Mariner#Mariner-6_SIn	1	38	38	38
LINE/I-Jockey#Jockey-12_DAn	3	165	55	46
DNA/Kolobok-Hydra#Kolobok-7_CGi	23	1835	79.78	75
LINE/CR1#CR1-62_AAe	1	69	69	69
LINE/L2#L2-5_CTe	3	185	61.67	62
LINE/RTE-RTE#RTE-2_LVa	18	4305	239.17	182
DNA/Merlin#Merlin5_Av	1	147	147	147
DNA/P#P2_Av	109	29331	269.09	117
LTR/Gypsy#Gypsy-100_CQ-I	2	524	262	262
DNA/PIF-Harbinger#HarbingerN1_AG	1	38	38	38
LINE/L2#Daphne-3_HMM	5	466	93.2	90
DNA/TcMar-Mariner#Mariner-52_LSal	1	52	52	52
LTR/Pao#BEL-4_DAn-LTR	1	58	58	58
LTR/Gypsy#Gypsy-204_AA-I	1	42	42	42
LTR/Gypsy#Gypsy-27_AA-I	1	52	52	52
DNA/Maverick#Polinton-1_DEu	1	57	57	57
DNA/P#P-2_LG	2	115	57.5	57.5
LTR/Gypsy#Gypsy-196_AA-I	1	63	63	63
DNA/CMC-Chapaev-3#EnSpm-3N1_RPr	1	46	46	46
DNA/hAT-Tip100#hAT-8_HRo	7	992	141.71	139
LTR/Gypsy#Gypsy-14_DPu-I	1	51	51	51
PLE/Penelope#Penelope-2_CGi	1	29	29	29
DNA/hAT-Ac#hAT-N10_LSal	1	41	41	41
DNA/PIF-Harbinger#Harbinger-2_AG	1	48	48	48
LINE/L2#L2-12_Hmel	1	88	88	88
DNA/TcMar-Tc1#rnd-4_family-427	122	55259	452.94	243
LINE/I#I_Ele4C_AAe	4	257	64.25	66
DNA/Maverick#Polinton-3_RPr	1	35	35	35
LTR/Gypsy#Gypsy-39_DAn-LTR	1	41	41	41
LINE/R1#Waldo-1_AAe	1	68	68	68
DNA/hAT#hAT9_Av	234	31052	132.7	70
LTR/Gypsy#Gypsy-148_AA-I	1	52	52	52
LTR/Gypsy#rnd-6_family-269	43	10738	249.72	158
DNA/PIF-Harbinger#ISL2EU-N2_LMi	3	218	72.67	58
LTR/Pao#BEL-18_CQ-I	1	63	63	63
LTR/Gypsy#Gypsy-17-I_NVi	1	50	50	50
LINE/I#I-75_AAe	1	61	61	61
LTR/Gypsy#Gypsy-2_DSim-I	1	136	136	136
DNA/hAT-Tip100#rnd-6_family-1577	45	13351	296.69	243
DNA/TcMar-Tc1#Mariner-N22_HSal	2	128	64	64
LINE/I#I-52_AAe	1	46	46	46
LINE/CR1#CR1-102_AAe	2	90	45	45
LINE/L2#L2-8_AAe	2	114	57	57
DNA/TcMar-Tc1#rnd-5_family-3307	93	18438	198.26	113
DNA/Sola-2#Sola2-5_LMi	5	288	57.6	48
DNA/Sola-2#rnd-5_family-1807	64	11649	182.02	143
LTR/Pao#BEL-6_DPe-I	1	40	40	40
DNA/TcMar-Tc1#Mariner-1_DW	3	147	49	49
LTR/Gypsy#Gypsy-103_AA-I	1	98	98	98
DNA/MULE-MuDR#MuDR9_Av	1	232	232	232
PLE/Penelope#Penelope-38_LMi	1	51	51	51
DNA/PiggyBac#piggyBac1_Av	53	5461	103.04	76
DNA/CMC-Transib#Transib4_AA	1	60	60	60
LTR/Pao#BEL-10_DBp-I	2	177	88.5	88.5
LTR/Gypsy#Gypsy9_I	1	94	94	94
DNA/PIF-Spy#ISL2EU-3N1_CFl	3	363	121	101
LINE/CRE#CRE-6_HRo	4	228	57	55
LINE/R1#R1-5B_DK	1	42	42	42
LTR/Gypsy#Gypsy-46_DEl-LTR	2	137	68.5	68.5
DNA/RC#Helitron-N35_CGi	10	756	75.6	77
DNA/Maverick#Polinton-2_RPr	3	130	43.33	44
LINE/I#I-67_AAe	1	55	55	55
SINE/tRNA-RTE#SINE2-2_LMi	1	25	25	25
DNA/hAT-Tip100#rnd-1_family-944	98	17636	179.96	142
LTR/Pao#BEL-32_AA-I	2	135	67.5	67.5
DNA/TcMar-Tc1#MAR1_BM	1	91	91	91
DNA/CMC-EnSpm#EnSpm6_Av	2	655	327.5	327.5
PLE/Penelope#Penelope-7_LVa	3	285	95	45
DNA/CMC-Chapaev-3#Chapaev3-1_HR	9	457	50.78	53
LINE/CR1#CR1-3_TCa	3	169	56.33	51
LTR/Gypsy#Gypsy-33-I_NVi	2	139	69.5	69.5
LINE/L1#L1-43_LSal	1	36	36	36
PLE/Penelope#Penelope-104_LMi	1	393	393	393
PLE/Penelope#Penelope-5_AAe	2	158	79	79
DNA/Maverick#Polinton-2_ACe	40	2533	63.33	57
DNA/TcMar-Tc1#rnd-6_family-2301	38	4866	128.05	118.5
LTR/Pao#BEL-651_AA-I	1	45	45	45
LTR/Gypsy#Gypsy-23_SI-I	1	43	43	43
LTR/Gypsy#Gypsy-25_CQ-I	1	164	164	164
DNA#DNA5-4_CGi	9	657	73	59
LTR/Gypsy#Gypsy-215_AA-I	1	50	50	50
DNA/P#AgaP8	4	224	56	56
LTR/Gypsy#rnd-5_family-8686	75	29461	392.81	243
DNA/hAT-Ac#hAT-5N1_DRh	1	56	56	56
DNA/TcMar-ISRm11#Mariner-3_AG	1	57	57	57
DNA/hAT-Ac#rnd-5_family-9339	99	15769	159.28	91
LINE/I#I_Ele4D_AAe	2	128	64	64
DNA/TcMar-Mariner#Mariner-N22_RPr	1	327	327	327
LTR/Gypsy#Gypsy-59_AA-I	1	46	46	46
LTR/Gypsy#Gypsy-36_LSal-LTR	1	32	32	32
LTR/Gypsy#Gypsy-2_DVir-I	3	869	289.67	100
DNA/RC#Helitron-N34_CGi	21	1541	73.38	73
LINE/I#Nimb-1_CTe	1	56	56	56
DNA/TcMar-Tc1#rnd-1_family-1133	58	17830	307.41	241
LINE/L2#Daphne-15_HRo	2	104	52	52
DNA/TcMar-Mariner#Mariner5_CB	1	56	56	56
LINE/L1-Tx1#L1-2_CQ	2	80	40	40
DNA/TcMar-Tc1#Tc17_Av	8	4982	622.75	796
LINE/L2#Crack-33_AAe	2	106	53	53
LINE/L1#L1-69_LSal	3	174	58	60
LINE/RTE-RTE#RTE-10_Hmel	1	41	41	41
LTR/Gypsy#Gypsy-206_AA-I	1	50	50	50
LTR/Gypsy#Gypsy-9_DWil-I	1	98	98	98
DNA/CMC-Chapaev-3#EnSpm-N1_LMi	1	69	69	69
PLE/Penelope#rnd-6_family-2484	70	34140	487.71	261
LTR/Copia#Copia-3_LMi-I	4	204	51	58
DNA/TcMar-m44#Mariner-55_LMi	1	86	86	86
PLE/Penelope-Athena#AthK-V	213	31063	145.84	85
LINE/R1#R1_DPs	3	293	97.67	86
LTR/Pao#BEL-14_CGi-I	2	120	60	60
DNA/TcMar-Tc1#Mariner-60_HSal	2	600	300	300
LTR/Gypsy#Gypsy-107_AA-LTR	1	60	60	60
DNA/hAT-Tip100#hAT-30N1_LMi	1	38	38	38
DNA/PIF-Spy#ISL2EU-4_CGi	3	329	109.67	112
DNA/TcMar-Mariner#Avmar5_Av	33	10416	315.64	164
LTR/Copia#Copia1-NVi_I	3	216	72	72
DNA/hAT-hobo#hAT-1N_DW	1	83	83	83
LTR/Pao#BEL-216_AA-LTR	1	48	48	48
DNA/Sola#Sola2a_Av	4	556	139	125.5
DNA/P#P-2_PBa	1	56	56	56
LTR/Pao#BEL-23_AA-I	1	86	86	86
LTR/Gypsy#Gypsy-43_CGi-I	1	45	45	45
LTR/Copia#Copia-3_DGri-I	4	204	51	51
LTR/Gypsy#Gypsy37-I_AG	52	3444	66.23	55
LINE/RTE-BovB#rnd-1_family-1568	19	2917	153.53	157
DNA/hAT#REP-2_DF	4	259	64.75	57.5
LTR/Pao#BEL-174_AA-I	3	187	62.33	50
LINE/CR1#CR1-16_HRo	15	1943	129.53	52
LTR/Pao#BEL-233_AA-I	1	54	54	54
LTR/Gypsy#Gypsy-276_AA-LTR	1	54	54	54
DNA/P#P-8_LSal	1	91	91	91
LTR/Pao#BEL-5_DVir-I	1	34	34	34
DNA/Ginger#Ginger2-1_LS	3	415	138.33	171
PLE/Penelope#Penelope-59_LMi	1	40	40	40
DNA/P#P-25_LSal	1	38	38	38
LINE/RTE-BovB#RTE-8_LMi	1	89	89	89
DNA/PIF-Harbinger#ISL2EU-N1_LMi	1	51	51	51
LTR/Gypsy#Gypsy-15_LMi-I	1	58	58	58
LTR/Ngaro#DIRS-4_CGi	1	45	45	45
LTR/Gypsy#BLOOD_LTR	7	334	47.71	49
DNA/MULE-MuDR#MuDr-1x_AP	1	108	108	108
LTR/Pao#BEL-84_AA-I	1	63	63	63
LTR/Pao#BEL-199_AA-I	2	128	64	64
LTR/Copia#Copia-11_CQ-I	1	45	45	45
LINE/L1#L1-40_AAe	1	57	57	57
DNA/MULE-NOF#Rehavkus-1_HR	2	78	39	39
DNA/Merlin#MERLIN2_CB	1	112	112	112
DNA/TcMar-Tc1#Tc11_Av	41	16356	398.93	237
DNA#DNA8-1_CGi	1	89	89	89
LTR/Pao#BEL-10_LG-I	1	48	48	48
DNA/TcMar-Tigger#Tigger2_Av	221	77684	351.51	161
LINE/I-Jockey#Ag-Jock-12	1	136	136	136
LTR/Gypsy#rnd-5_family-3577	72	28495	395.76	243
LTR/Pao#BEL-227_AA-I	16	706	44.13	43
LINE/Dong-R4#R4-2_AS	1	95	95	95
DNA/hAT-Ac#Hoana7	1	53	53	53
LTR/Pao#BEL-16_DTa-I	1	36	36	36
DNA/RC#Helitron-N30_CGi	1	133	133	133
LINE/I-Jockey#Jockey-3_DVi	1	79	79	79
DNA/hAT-Tip100#hAT-6_HRo	38	2388	62.84	64
LTR/Gypsy#Gypsy14-NVi_I	1	36	36	36
LINE/CR1#CR1_Ele40	1	35	35	35
LTR/TelKA#TelKA1a_Av	160	50220	313.88	160.5
DNA/Sola#Sola2c_Av	128	69636	544.03	295
LTR/Pao#BEL-7_SI-LTR	1	94	94	94
DNA/hAT-Tip100#hAT-17_HRo	6	558	93	64.5
LTR/Gypsy#ltr-1_family-7	974	216732	222.52	234
DNA/TcMar-Tc1#Mariner-101_HSal	1	77	77	77
PLE/Penelope-Athena#AthO	3	3560	1186.67	162
DNA/Sola-1#Sola1-1_DPu	1	52	52	52
LTR/Copia#Copia-123_AA-I	1	43	43	43
DNA/MULE-NOF#rnd-6_family-863	43	14847	345.28	235
LINE/L1-Tx1#Tx1-2_CGi	5	465	93	70
LTR/Gypsy#Gypsy-26_DWil-I	1	64	64	64
LTR/Gypsy#Gypsy-8_TCa-I	1	36	36	36
DNA/TcMar-Tc1#rnd-6_family-8962	25	7213	288.52	243
LINE/L1-Tx1#Tx1-5_AAe	2	80	40	40
LTR/Gypsy#Gypsy-31_SI-I	2	138	69	69
DNA/MULE-MuDR#MuDR7x_AP	1	33	33	33
DNA#DNA-8N1_HSal	6	318	53	53
DNA/CMC-EnSpm#rnd-5_family-183	40	10153	253.83	195.5
LINE/R1#TRAS3_BM	7	382	54.57	48
LTR/Gypsy#Gypsy-126_AA-I	1	85	85	85
PLE/Penelope-Athena#AthL3	363	107650	296.56	159
LTR/Pao#BEL-20_AA-I	1	75	75	75
DNA/Sola-1#Sola1-3_Lgigantea	1	52	52	52
LTR/Gypsy#Gypsy-22_CGi-I	1	29	29	29
DNA/TcMar-Mariner#Mariner-33_HSal	6	1219	203.17	79.5
LTR/Copia#Copia-2_BM-I	1	45	45	45
LTR/Gypsy#Gypsy-37_LSal-I	3	102	34	34
LINE/CR1#CR1-3_CQ	1	36	36	36
DNA/Ginger-2#rnd-6_family-6009	25	8768	350.72	244
LINE/Soliton#Soliton9b_Av	104	41361	397.7	215.5
LINE/L2#Daphne-60_LMi	2	112	56	56
DNA/PIF-Harbinger#Turmoil2	1	42	42	42
DNA/RC#Helitron-N18_CGi	1	57	57	57
DNA/MULE-MuDR#MuDR-4_LSal	3	422	140.67	148
LINE/CR1#CR1-114_AAe	1	89	89	89
LINE#rnd-1_family-937	7	945	135	133
LTR/Pao#BEL-129_AA-I	1	44	44	44
DNA/hAT-hATm#hAT-14_LSal	1	56	56	56
LINE/CR1-Zenon#CR1-1_CGi	1	68	68	68
DNA/TcMar-Tc4#Mariner-N2_PBa	1	59	59	59
LINE/CR1#CR1_Ele42	1	33	33	33
LINE/L2#L2B-5_CQ	2	85	42.5	42.5
PLE/Penelope#rnd-1_family-311	140	36343	259.59	233.5
LTR/Pao#BEL-601_AA-I	1	54	54	54
LTR/Gypsy#Gypsy-41_LSal-I	1	41	41	41
DNA/Sola-2#Sola2-13_LMi	1	39	39	39
LINE/L2#L2-4_CTe	2	98	49	49
LTR/Gypsy#Gypsy-1_NG-I	1	94	94	94
DNA/PiggyBac-PB#AvPB3	15	5192	346.13	243
PLE/Penelope#rnd-5_family-2837	31	16686	538.26	222
LTR/Gypsy#Gypsy-24_AA-I	2	631	315.5	315.5
LTR/Gypsy#Gypsy-241_AA-LTR	1	53	53	53
LTR/Copia#Copia-19_CQ-I	1	30	30	30
DNA#Tetris_Dvir	4	219	54.75	54
DNA/RC#Helitron-3_DRh	4	240	60	56.5
LTR/Gypsy#Gypsy8-I_Dpse	8	529	66.13	58.5
DNA/IS3EU#IS3EU-2_CGi	1	38	38	38
DNA/PiggyBac#piggyBac-5_CGi	5	281	56.2	49
DNA/Ginger#DNA-14B_LSal	1	56	56	56
LTR/Gypsy#rnd-5_family-503	71	24629	346.89	208
DNA/TcMar-Mariner#Mariner-30_LSal	2	94	47	47
DNA/TcMar-Fot1#DNA-TA-5_AAe	1	44	44	44
DNA/hAT-Tip100#hAT-1_TCa	2	304	152	152
LTR/Gypsy#Gypsy-201_AA-I	2	124	62	62
LTR/Pao#BEL-60_AA-I	1	32	32	32
DNA/Kolobok-T2#Kolobok-2_AP	45	2655	59	53
LINE/RTE-ORTE#ORTE-4_AAe	3	120	40	39
LTR/Gypsy#Gypsy-67_CGi-I	2	114	57	57
DNA/Maverick#Polinton-4_PBa	49	3446	70.33	74
LINE/L1-Tx1#Tx1-6_CQ	2	245	122.5	122.5
DNA/PiggyBac#piggyBac-15_LMi	1	85	85	85
DNA/TcMar-Tc1#rnd-1_family-1488	55	27938	507.96	361
DNA/hAT#hAT20_Av	395	102539	259.59	181
DNA/Kolobok-T2#DNA4-36_CGi	1	76	76	76
LTR/Gypsy#Gypsy14-I_AG	1	85	85	85
LTR/Gypsy#Gypsy-18_LVa	1	45	45	45
DNA#DNA-5_LMi	3	200	66.67	71
LTR/Gypsy#Gypsy-69_CQ-I	2	112	56	56
DNA#DNA2-15_CB	1	50	50	50
LINE/I#I-3_DEu	1	52	52	52
DNA/PIF-Spy#ISL2EU-N1_CGi	9	544	60.44	58
LTR/Gypsy#Gypsy-58_CQ-I	1	27	27	27
DNA/RC#Helitron-3_RPr	4	479	119.75	119.5
LTR/Gypsy#Gypsy-22_DY-LTR	8	494	61.75	57
DNA/Sola-2#Sola2-4_LSal	3	123	41	42
LTR/Gypsy#rnd-1_family-991	55	7414	134.8	123
LINE/I-Jockey#Jockey-7_DRh	1	42	42	42
DNA/TcMar-Tc4#Mariner-N28_HSal	1	18	18	18
DNA/hAT-Tip100#rnd-1_family-1016	99	19800	200	162
DNA/hAT-Ac#rnd-6_family-6810	61	13554	222.2	206
LTR/Pao#BEL-64_AA-I	1	40	40	40
LINE/L2#L2-23_CTe	4	294	73.5	77.5
DNA/TcMar-Tc1#FB4_DM	2	158	79	79
LINE/RTE-BovB#RTE-5_MMa	7	1141	163	149
DNA/Crypton-A#Crypton-N7_CGi	1	61	61	61
LTR/Gypsy#Gypsy-1_DWil-I	1	65	65	65
LTR/Pao#BEL-4_SI-I	4	176	44	42.5
DNA/Kolobok-E#KolobokE-1_TC	1	66	66	66
LTR/Copia#Copia-22_DPu-I	1	58	58	58
LINE/RTE-ORTE#ORTE-6_AAe	1	46	46	46
LINE/L2#Crack-10_AAe	3	105	35	35
LTR/Gypsy#Gypsy-15_CFl-I	1	53	53	53
LINE/L2#L2-9_CTe	1	67	67	67
DNA/hAT-Ac#rnd-6_family-10331	56	8126	145.11	126
LTR/Gypsy#Gypsy-49_DWil-I	1	80	80	80
LTR/Gypsy#Gypsy-2_Cfl-I	1	50	50	50
SINE/tRNA#SK	2	104	52	52
LINE/I#I_Ele8	1	48	48	48
LINE/CR1-Zenon#CR1-6_CGi	1	44	44	44
LTR/Pao#BEL-76_AA-I	3	130	43.33	56
DNA/TcMar-Tc1#PALTA1_CE	1	94	94	94
LTR/Gypsy#Gypsy-17_AA-LTR	1	57	57	57
DNA/PIF-Harbinger#Harbinger-5_CGi	17	1037	61	60
LTR/Pao#BEL-5_CGi-I	1	61	61	61
DNA/Maverick#Polinton-2_DEu	1	57	57	57
DNA/Kolobok-Hydra#Kolobok-9_CGi	1	63	63	63
LINE/RTE-BovB#rnd-6_family-17516	30	8935	297.83	228.5
DNA/hAT-Tip100#hAT-11_LMi	12	674	56.17	52
DNA/MULE-MuDR#rnd-6_family-301	40	9765	244.13	191
DNA/hAT#rnd-6_family-11477	100	16890	168.9	131.5
DNA/MULE-MuDR#MuDR8x_AP	5	296	59.2	37
LINE/L2#rnd-4_family-1834	85	27844	327.58	239
DNA/hAT-hobo#hAT-N24_LMi	1	41	41	41
LINE/Soliton#Soliton2_Av	223	127422	571.4	232
LTR/Gypsy#Gypsy-42_DWil-I	3	138	46	39
DNA/Crypton-A#Crypton-14_CGi	3	195	65	65
LINE/L2#Daphne-6_LMi	1	60	60	60
LTR/Gypsy#Gypsy-28_AA-I	1	77	77	77
DNA/CMC-Transib#Transib1N1_AA	1	39	39	39
DNA/PIF-Spy#rnd-5_family-127	156	49634	318.17	195.5
LINE/Soliton#Soliton1_Av	87	50471	580.13	242
LTR/Pao#BEL-198_AA-I	1	46	46	46
LTR/Copia#Copia-1_LH-I	1	113	113	113
LINE/I#I-81_AAe	4	205	51.25	50
LINE/I#Nimb-28_LMi	1	59	59	59
LTR/Gypsy#Gypsy-619_AA-I	1	48	48	48
LINE/R1#TRAS-4_TUr	2	106	53	53
LTR/Pao#BEL-9_DEl-I	1	75	75	75
LTR/Gypsy#Gypsy-100_AA-I	1	40	40	40
LINE/RTE-RTE#RTE-7_PPo	2	178	89	89
DNA/Maverick#Polinton-3_LMi	12	660	55	63
DNA/RC#Helitron-1_AAe	4	277	69.25	71
LTR/Gypsy#rnd-6_family-2357	35	8282	236.63	233
LINE/L2#L2B-1_CP	1	34	34	34
LTR/Gypsy#Gypsy-54_CGi-I	2	125	62.5	62.5
LINE/I-Jockey#Jockey-1_DBi	2	108	54	54
LINE/RTE-X#RTEX-1_LG	1	49	49	49
DNA/MULE-MuDR#rnd-1_family-503	184	39095	212.47	194.5
DNA/MULE-MuDR#MULE2_Av	151	37647	249.32	162
LTR/Copia#Copia-14_LH-I	6	292	48.67	47
LTR/Copia#Copia1-I_AG	6	243	40.5	31
DNA/TcMar-Tc4#Mariner-34_SIn	1	38	38	38
DNA/TcMar-m44#Mariner-3_AP	5	250	50	50
LTR/Gypsy#Gypsy40-I_AG	1	62	62	62
LINE/L1-Tx1#Tx1-11_CGi	10	771	77.1	81.5
LINE/L1-Tx1#L1-N6_CQ	3	212	70.67	82
DNA/Ginger-2#rnd-5_family-6374	53	11825	223.11	155
DNA/Merlin#Merlin-N5_HSal	1	64	64	64
DNA/Sola-1#Sola1-6_LMi	1	80	80	80
LINE/I#I-1_LHu	1	63	63	63
DNA/CMC-Transib#Transib-10_DAn	1	65	65	65
LTR/Gypsy#Gypsy-70_CGi-I	8	704	88	62.5
LINE/L1-Tx1#Tx1-8_CQ	5	258	51.6	36
LTR/Unknown#ltr-1_family-5	168	20235	120.45	111
LTR/Copia#Copia-71_AA-I	1	49	49	49
DNA/hAT-Tip100#rnd-6_family-13122	146	18698	128.07	130
LTR/Gypsy#Gypsy-14_LSal-I	1	74	74	74
DNA#DNA-11_CGi	60	4547	75.78	79.5
LTR/Gypsy#Gypsy-75_LMi-I	2	88	44	44
PLE/Penelope#Penelope-65_LMi	2	116	58	58
DNA/IS3EU#IS3EU-N3_CGi	1	52	52	52
DNA/MULE-MuDR#MuDR12_Av	15	1344	89.6	75
DNA/hAT-Tip100#hAT-14_HRo	1	48	48	48
LTR/Gypsy#Gypsy-21_LH-I	1	98	98	98
LINE/L1#L1-36_AAe	2	82	41	41
PLE/Penelope#Penelope6_Av	4	2747	686.75	195.5
DNA/TcMar-Tc1#Mariner-59_LMi	3	324	108	108
DNA/CMC-Mirage#MirageN1b_CB	1	40	40	40
LTR/Gypsy#Gypsy-5_DWil-I	1	68	68	68
DNA/MULE-MuDR#MuDR-2_CGi	3	156	52	52
LTR/Copia#Copia-1_DAn-LTR	1	56	56	56
DNA/Sola-2#Sola2-1_LG	2	76	38	38
LINE/CR1-Zenon#rnd-1_family-1559	64	15233	238.02	187
LTR/Gypsy#Gypsy-5_DPu-I	2	175	87.5	87.5
LINE/I#rnd-1_family-598	111	23914	215.44	179
LTR/Gypsy#Gypsy7_I	1	70	70	70
DNA/hAT-Ac#rnd-1_family-538	221	53123	240.38	204
DNA/PIF-Spy#ISL2EU-9_CGi	3	385	128.33	93
LTR/Gypsy#rnd-1_family-566	21	4275	203.57	210
DNA/CMC-Transib#Transib-1_LHu	4	228	57	57
DNA/TcMar-Fot1#Mariner-22_RPr	1	39	39	39
DNA/TcMar-Tc2#Mariner-N21_LMi	1	49	49	49
LTR/Gypsy#Gypsy-8_DVir-I	4	243	60.75	58
PLE/Penelope#Penelope-68_LMi	2	104	52	52
LINE/R1#R1-N1_CFl	1	81	81	81
LTR/Gypsy#Gypsy21-I_Dpse	1	14	14	14
DNA/CMC-EnSpm#CACTA5_Av	23	4838	210.35	164
LINE/L2#Daphne-58_LMi	3	142	47.33	56
DNA#DNA6-8_CGi	1	68	68	68
PLE/Penelope#Penelope-44_LMi	1	66	66	66
LTR/Gypsy#Gypsy-23_DYa-I	1	62	62	62
DNA/Kolobok-Hydra#Kolobok-6_CGi	3	167	55.67	78
LINE/L2#Daphne-36_HRo	1	65	65	65
DNA#DNA-44_LSal	1	56	56	56
DNA/TcMar-m44#Mariner-2_AP	1	118	118	118
DNA/hAT-Pegasus#hAT-1_DT	2	105	52.5	52.5
DNA/CMC-Transib#Transib-5_DRh	1	72	72	72
LTR/Gypsy#Gypsy-63_DWil-I	1	83	83	83
LINE/L2#Kiri-29_AAe	3	204	68	68
LTR/Copia#Copia-19_DPu-I	3	150	50	50
DNA/hAT-Charlie#hAT-9_HRo	44	2477	56.3	46.5
LINE/Tad1#rnd-6_family-14349	27	3926	145.41	161
DNA/hAT#hAT16_Av	85	18249	214.69	125
DNA/Kolobok#Kolobok2_Av	45	13715	304.78	223
LTR/Gypsy#Gypsy-7B_LVa-LTR	1	158	158	158
DNA/hAT-Ac#hAT-N16B_LSal	4	278	69.5	68
LTR/Pao#BEL-201_AA-I	2	99	49.5	49.5
DNA/Crypton-A#Crypton-8_CGi	2	142	71	71
LTR/Gypsy#Gypsy-172_AA-I	7	258	36.86	38
DNA/TcMar-Tc2#Mariner29_CB	2	190	95	95
DNA#DNA6-1_CQ	6	1175	195.83	166.5
LINE/CR1#CR1-25_HRo	1	65	65	65
DNA/TcMar-Tc1#rnd-5_family-14676	36	15946	442.94	255.5
LTR/Gypsy#GYPSY6-I_CB	2	100	50	50
DNA/PiggyBac#piggyBac-1_CGi	1	34	34	34
DNA/Zisupton#rnd-6_family-6340	63	17175	272.62	164
LTR/Pao#BEL-4_LH-LTR	1	55	55	55
LTR/Copia#Copia-37_DPu-LTR	2	110	55	55
LTR/Gypsy#Gypsy7-I_Dpse	1	58	58	58
DNA/TcMar-Mariner#Mariner-26_SIn	1	48	48	48
LTR/Gypsy#Gypsy-32_CGi-I	4	238	59.5	57
LTR/Gypsy#QUASIMODO_I	2	184	92	92
DNA/PiggyBac-Pokey#Pokey2_Av	17	3834	225.53	201
DNA/hAT-Tip100#hAT-N2_LMi	2	104	52	52
DNA/TcMar-Tc4#Mariner3-1_CFl	1	35	35	35
LINE/L2#L2-9_HRo	10	618	61.8	56
LTR/Gypsy#Gypsy-268_AA-I	1	57	57	57
PLE/Penelope-Athena#AthP1	259	58002	223.95	124
DNA/PIF-Harbinger#Harbinger-1_AAe	1	59	59	59
DNA/MULE-MuDR#rnd-1_family-1158	110	29323	266.57	224
DNA/TcMar-Tc1#Mariner-29_RPr	3	168	56	56
LTR/Gypsy#Gypsy-42_LSal-I	1	51	51	51
DNA/hAT-Tip100#hAT-3_CGi	2	212	106	106
LINE/RTE#RTE2a_Av	88	37215	422.9	193.5
DNA/Ginger#Ginger2c_Av	300	83034	276.78	158.5
DNA/RC#Helitron-N1_PBa	65	4422	68.03	69
DNA/PIF-ISL2EU#DNA0-6_CGi	1	51	51	51
LTR/Gypsy#Gypsy-168_AA-I	1	74	74	74
DNA#DNA4-22_CGi	1	52	52	52
LTR/Copia#Copia-1_DSim-I	3	110	36.67	34
LTR/Gypsy#Gypsy-8_DPer-I	1	82	82	82
LINE/I#rnd-5_family-1565	160	62728	392.05	241.5
DNA/Sola-3#rnd-6_family-15435	34	9035	265.74	204.5
LTR/Pao#BEL-6_AA-LTR	6	262	43.67	42
DNA#CVG	1	41	41	41
PLE/Penelope#Penelope-83_LMi	21	1370	65.24	66
LINE/R1#R1-1_LMi	3	93	31	31
LTR/Gypsy#CER3-I_CE	3	168	56	56
PLE/Penelope#rnd-6_family-7882	50	14119	282.38	148
LINE/R1#TRAS1	6	275	45.83	57
DNA/Kolobok-Hydra#Kolobok-4_CGi	1	98	98	98
DNA/PiggyBac#piggyBac8_CB	1	110	110	110
DNA/hAT-Ac#rnd-6_family-5376	86	39032	453.86	273.5
LINE/L2#rnd-1_family-751	11	1353	123	124
LTR/Gypsy#Gypsy-1_PXu-I	3	139	46.33	34
DNA/TcMar-Mariner#Mariner-13_ACe	1	59	59	59
DNA/TcMar-Tc2#MARINER61_CB	3	113	37.67	38
DNA/P#P5_Av	35	12931	369.46	239
LTR/Gypsy#Gypsy-10_PBa-LTR	2	106	53	53
LINE/R2-NeSL#Utopia-6_LFu	1	46	46	46
DNA/hAT-hobo#hAT-6_DK	1	81	81	81
DNA/hAT-Tip100#hAT-29_LMi	1	89	89	89
DNA/TcMar-Tigger#rnd-5_family-2855	73	14638	200.52	128
LTR/Pao#BEL-252_AA-I	1	47	47	47
LTR/Pao#BEL-1-LTR_NVi	1	51	51	51
DNA/CMC-EnSpm#CACTA6_Av	43	13643	317.28	238
LTR/Gypsy#Gypsy-84_CGi-I	1	80	80	80
LINE/R1#R1D_NGi	1	44	44	44
DNA/Kolobok-T2#Kolobok-1_CTe	1	54	54	54
LINE/L2#CR1-1_AG	7	333	47.57	47
DNA/TcMar-Tc1#rnd-6_family-16581	88	11637	132.24	138.5
PLE/Penelope#Penelope1_Av	14	4376	312.57	154
LTR/Gypsy#IDEFIX_I	1	49	49	49
DNA/CMC-EnSpm#CACTA-3_AA	4	197	49.25	49.5
DNA/Maverick#Polinton-1_CB	2	112	56	56
LTR/Copia#Copia-1_DVir-I	1	34	34	34
LINE/I-Jockey#Jockey-1_DK	1	155	155	155
DNA/hAT-Blackjack#rnd-1_family-931	121	20292	167.7	149
DNA/Sola-2#Sola2-3_LMi	3	246	82	73
DNA/MULE-MuDR#rnd-6_family-8106	26	10882	418.54	251.5
LINE/I-Jockey#Vingi-38_LMi	1	33	33	33
LINE/R1#R1_DVi	1	87	87	87
LINE/I-Jockey#Jockey-7_DAn	4	223	55.75	57
DNA/TcMar-Tc1#rnd-6_family-19660	32	2980	93.13	95.5
DNA/hAT-Tip100#DNA8-28_AP	1	37	37	37
DNA/RC#HELITRON9D_CB	1	114	114	114
LINE/I-Jockey#G4_DM	1	35	35	35
LTR/TelKA#TelKA3b_Av	111	26819	241.61	125
LTR/Gypsy#Gypsy-18B_PBa-I	4	288	72	67
DNA#DNA-15_AAe	1	50	50	50
LINE/L1#L1-35_LSal	1	82	82	82
LTR/Gypsy#Gypsy-4_PPc-I	2	759	379.5	379.5
LTR/Pao#BEL-12_CGi-I	1	64	64	64
LTR/Gypsy#Gypsy-78_CGi-I	1	60	60	60
DNA/TcMar-Tc1#Mariner-19_DAn	1	55	55	55
DNA/PIF-ISL2EU#ISL2EU-1_CGi	1	63	63	63
DNA/CMC-EnSpm#CACTA-1_AA	3	113	37.67	40
LTR/Gypsy#Gypsy-17_RP-I	1	78	78	78
PLE/Penelope-Athena#AthJ-W	207	67114	324.22	116
DNA/TcMar-Tc4#Mariner3-3_LMi	1	134	134	134
DNA/hAT-Ac#DNA8-93_AP	2	116	58	58
LTR/Pao#BEL-1_HMM-I	1	54	54	54
DNA/Sola-1#Sola1-N1B_LSal	1	67	67	67
DNA/Maverick#Polinton-1_DBi	1	45	45	45
LTR/Pao#BEL-644_AA-I	1	76	76	76
LTR/Gypsy#ACCORD2_I	1	40	40	40
LINE/RTE-BovB#rnd-1_family-666	7	945	135	136
LTR/Gypsy#Gypsy-35_DEl-I	2	122	61	61
DNA/P#Galileo_DW	3	138	46	49
DNA/MULE-MuDR#MuDR4_Av	11	7093	644.82	254
LINE/L1#L1-1_LSal	1	56	56	56
LTR/Gypsy#Gypsy-132_AA-I	1	66	66	66
LINE/CR1#CR1_Ele4	1	56	56	56
LTR/Gypsy#Gypsy-625_AA-I	2	81	40.5	40.5
LINE/CR1#CR1_Ele26	1	67	67	67
LTR/Pao#BEL-5_DTa-LTR	1	48	48	48
LINE/I-Jockey#Jockey-2_DT	1	45	45	45
DNA/CMC-EnSpm#rnd-6_family-4220	61	19033	312.02	213
LINE/L2#CR1-7_NVi	1	55	55	55
DNA/TcMar-Fot1#rnd-6_family-5937	44	19272	438	162.5
LTR/Copia#MTANGA_I	1	95	95	95
LINE/L2#Daphne-17_HRo	10	706	70.6	68
LINE/I-Jockey#Jockey-6_RPr	2	118	59	59
LTR/Gypsy#Gypsy-42_CGi-I	1	45	45	45
LINE/CR1#CR1-1_DEl	2	120	60	60
DNA/CMC-Transib#Transib-2_SIn	2	170	85	85
LINE/RTE-BovB#rnd-1_family-426	89	27787	312.21	243
LINE/CR1#CR1-21_HRo	1	57	57	57
DNA/Sola-2#rnd-6_family-692	19	3875	203.95	189
LTR/Pao#BEL1-I_Dya	1	64	64	64
LTR/Pao#BEL-4_DBi-I	1	67	67	67
LINE/L2#Daphne-47_LMi	1	41	41	41
DNA#DNA-5_LVa	3	266	88.67	91
LINE/I#I_Ele13	1	51	51	51
LTR/Gypsy#Gypsy-86_CQ-I	2	110	55	55
DNA/TcMar-Tc1#Mariner-5_DBp	1	131	131	131
LINE/L2#L2-18_HRo	1	52	52	52
LINE/L1#L1-10_LSal	3	204	68	67
LTR/Gypsy#Gypsy35-I_AG	2	132	66	66
LINE/L2#CR1-1_Hmel	1	76	76	76
LTR/Pao#BEL-3_DPer-I	1	44	44	44
LINE/L1-Tx1#L1-8_CQ	1	31	31	31
LINE/RTE-BovB#rnd-1_family-726	98	27811	283.79	233.5
LINE/CR1#CR1-91_AAe	4	264	66	65
LTR/Gypsy#Gypsy-164_AA-I	2	148	74	74
LTR/Gypsy#Gypsy64-I_AG	2	96	48	48
LINE/CR1#CR1-4_TCa	1	36	36	36
LTR/Gypsy#Gypsy-48_CGi-I	1	947	947	947
DNA/Maverick#Polinton-1_PBa	26	1509	58.04	49.5
LTR/Gypsy#rnd-6_family-59358	10	2190	219	193
LTR/Gypsy#Gypsy-55_CGi-I	19	1507	79.32	77
LTR/Pao#BEL-7_DPu-I	1	58	58	58
DNA/hAT-hATm#hATm-4_HR	1	99	99	99
LTR/Gypsy#Gypsy-287_AA-I	1	49	49	49
DNA/P#P-1_LHu	60	4001	66.68	65
LINE/I#Ag-I-2	1	46	46	46
DNA/TcMar-Tc1#Mariner-7_BM	2	90	45	45
LTR/Gypsy#Gypsy-14_DAn-I	25	6771	270.84	74
DNA/RC#Helitron-4_NVi	6	4195	699.17	728
DNA/Sola-2#Sola2-3_AAe	2	144	72	72
LINE/I-Jockey#Jockey-1_DYa	1	40	40	40
DNA/Maverick#Polinton-2_LMi	2	96	48	48
LTR/Pao#BEL-254_AA-I	1	41	41	41
DNA/hAT-Blackjack#rnd-1_family-983	110	21720	197.45	154
DNA/hAT-Tip100#rnd-6_family-2649	46	16288	354.09	232
DNA/P#P-1_DY	1	56	56	56
LTR/Gypsy#Gypsy-22-I_NVi	1	55	55	55
DNA/CMC-EnSpm#rnd-6_family-3985	47	18219	387.64	239
DNA/Sola-2#Sola2-3N1_LMi	1	48	48	48
LINE/I#I-7_AAe	5	247	49.4	46
LINE/RTE-RTE#RTE-1_MMa	5	1053	210.6	229
DNA/hAT-Charlie#hAT-11_HRo	57	3280	57.54	59
LINE/CR1#CR1-1_DEu	1	42	42	42
DNA/TcMar-Tc1#Mariner-5_DRh	1	52	52	52
LINE/I#I-7_LMi	2	92	46	46
LTR/Gypsy#Gypsy-87_AA-I	1	66	66	66
LTR/Gypsy#Gypsy-24_LSal-I	1	62	62	62
LTR/Gypsy#Gypsy7-NVi_I	5	295	59	48
LTR/Gypsy#Gypsy-31_DPu-I	1	44	44	44
DNA/CMC-EnSpm#rnd-5_family-415	50	23645	472.9	248.5
LINE/L1#L1-19_LSal	2	145	72.5	72.5
LTR/Pao#BEL-283_AA-I	1	42	42	42
DNA/TcMar-Tc1#rnd-6_family-11972	71	17050	240.14	188
LTR/Gypsy#Gypsy-1_AA-I	1	50	50	50
LINE/CR1#CR1-111_AAe	2	62	31	31
LINE/RTE-BovB#rnd-1_family-399	220	44854	203.88	165
LTR/Pao#BEL1-NVi_I	1	50	50	50
LINE/L2#Crack-24_AAe	1	72	72	72
DNA/RC#Helitron-N8_CGi	1	86	86	86
DNA/TcMar-Tc1#Mariner-N7_HSal	1	51	51	51
LINE/R1#R6Ag1	1	56	56	56
LINE/RTE-BovB#rnd-1_family-1124	30	4131	137.7	128
DNA/TcMar-Tc4#rnd-6_family-160	111	35886	323.3	201
LINE/R2-NeSL#NeSL-1_CBri	1	104	104	104
DNA/TcMar-Pogo#pogo8_Av	22	3175	144.32	118
DNA/TcMar-Fot1#Mariner-28_CGi	1	52	52	52
PLE/Penelope#Penelope3b_Av	63	25193	399.89	200
LINE/I-Jockey#Jockey-13_AAe	2	88	44	44
PLE/Penelope-Athena#AthW	294	61888	210.5	147
DNA/TcMar-Mariner#Mariner-N29_RPr	2	224	112	112
DNA/PIF-Spy#ISL2EU-17_CGi	7	636	90.86	82
LTR/Gypsy#Gypsy72-I_AG	1	67	67	67
LINE/CR1#CR1-2_DWi	1	65	65	65
LTR/Gypsy#rnd-5_family-6071	74	27034	365.32	244.5
DNA/CMC-EnSpm#EnSpm-2_NVi	1	79	79	79
LTR/Pao#PAO_int	3	177	59	59
LTR/Gypsy#Gypsy-4_CQ-I	3	168	56	56
LTR/Gypsy#Gypsy-2_LVa-LTR	1	76	76	76
PLE/Penelope-Athena#AthM	71	33649	473.93	237
LTR/Gypsy#Gypsy-14_LH-I	2	82	41	41
LTR/Gypsy#Gypsy47-I_AG	1	42	42	42
LINE/CR1#CR1_Ele17	1	49	49	49
DNA/P#Galileo_DB	1	73	73	73
LINE/L2#Daphne-39_LMi	1	65	65	65
LTR/Juno-Vesta#Vesta1b_Av	125	74491	595.93	243
DNA/MULE-NOF#MuDR-1_RPr	1	38	38	38
LTR/Gypsy#Gypsy-9_DRh-I	1	71	71	71
DNA/PiggyBac#piggyBac-N12_LMi	1	32	32	32
LTR/Copia#Copia-2_DPer-I	1	56	56	56
LINE/L2#Daphne-7_HRo	1	39	39	39
LTR/Gypsy#Gypsy12-LTR_Dya	1	55	55	55
LINE/L2#Kiri-10_AAe	1	57	57	57
DNA/hAT-Tip100#hAT-N22B_LSal	2	141	70.5	70.5
DNA/hAT#HAT15_CB	1	78	78	78
LTR/Gypsy#Gypsy-24_CQ-I	1	47	47	47
DNA/TcMar-Mariner#rnd-5_family-1447	87	32397	372.38	188
LTR/Gypsy#Gypsy-20_LSal-I	1	49	49	49
DNA/Sola-2#Sola2-7_LMi	1	45	45	45
DNA/TcMar-Mariner#Avmar1a_Av	49	27518	561.59	243
LTR/Gypsy#CER2-I_CE	3	142	47.33	45
LINE/CR1#CR1-24_HRo	2	90	45	45
DNA/Sola-3#Sola3-1_DPu	1	52	52	52
LTR/Gypsy#rnd-5_family-4416	63	19940	316.51	233
DNA/CMC-EnSpm#rnd-5_family-7787	101	36983	366.17	236
DNA/Ginger#Ginger1-1_AP	1	109	109	109
LTR/Gypsy#Gypsy-3_DSim-I	5	260	52	51
LINE/I-Jockey#Jockey-6_DAn	1	17	17	17
DNA/hAT#DNA8-2_CB	1	98	98	98
DNA#rnd-6_family-3741	32	6359	198.72	204.5
DNA/Kolobok-E#KolobokE-2_TC	2	122	61	61
LTR/Gypsy#Gypsy-617_AA-I	2	78	39	39
DNA/Dada#Dada-U6_CT	3	161	53.67	55
LINE/I#I-6_DF	1	45	45	45
DNA/TcMar-Tc1#Mariner-69_HSal	1	180	180	180
LTR/Copia#Copia-23_DPu-I	1	65	65	65
DNA/RC#rnd-5_family-960	75	16627	221.69	171
LINE/L2#Daphne-80_LMi	7	418	59.71	79
DNA/TcMar-Tc1#Mariner-45_LMi	1	121	121	121
DNA#DNA8-11B_LMi	1	64	64	64
LINE/L1-Tx1#Tx1-1_CGi	20	1749	87.45	90
LTR/Gypsy#Gypsy-4_AA-I	1	81	81	81
LINE/L2#Daphne-3_CTe	2	149	74.5	74.5
DNA/hAT-Charlie#hAT-14_LMi	1	68	68	68
LTR/Gypsy#Gypsy-10_DBp-I	1	58	58	58
DNA/CMC-EnSpm#rnd-5_family-175	152	47454	312.2	189
LINE/L2#L2-12_CTe	4	397	99.25	85.5
DNA/TcMar-Pogo#pogo9_Av	27	4643	171.96	127
LTR/DIRS#DIRS-3_CGi	1	80	80	80
DNA/TcMar-Tc1#Tc12_Av	58	15647	269.78	149
DNA/hAT#DNA8-3_CB	1	114	114	114
DNA/TcMar-Tc1#Mariner-51_HSal	2	76	38	38
DNA/Maverick#Polinton-1_DGr	9	625	69.44	80
LTR/Gypsy#Gypsy-5_DFi-I	1	48	48	48
LINE/I-Jockey#Jockey-2_DBp	1	54	54	54
LINE/RTE-RTE#RTE-13_Hmel	1	1547	1547	1547
DNA/Kolobok#Kolobok4_Av	10	2088	208.8	182
LTR/Gypsy#Gypsy-2_DWil-LTR	1	85	85	85
DNA/PIF-Harbinger#Harbinger-8_CGi	1	37	37	37
LINE/R1-LOA#Loa-6_LSal	4	205	51.25	53
DNA/RC#Helitron-3_AAe	2	123	61.5	61.5
DNA/hAT-hATm#hATm-1_AA	1	38	38	38
DNA/TcMar-Tigger#DNA-TA-3_AAe	2	104	52	52
PLE/Penelope#Penelope-1_SIn	1	55	55	55
LTR/Pao#BEL-1_LVa-I	1	67	67	67
DNA/Crypton-A#Crypton-7_CGi	5	333	66.6	72
DNA/PiggyBac#piggyBac5_Av	7	547	78.14	61
LTR/Gypsy#rnd-6_family-21053	25	3572	142.88	151
LTR/TelKA#TelKA2_Av	98	38374	391.57	210
DNA#DNA-23_LSal	3	161	53.67	49
LINE/I-Jockey#Ingi-3_AC	1	100	100	100
DNA/hAT-Tip100#hAT-6_CGi	2	319	159.5	159.5
LTR/Pao#BEL-7_DBp-I	4	160	40	39
DNA/Ginger#Ginger2_Av	93	19324	207.78	133
DNA/hAT#nhat-7_Hmel	1	86	86	86
DNA/RC#Helitron-N2B_CGi	1	47	47	47
LINE/L2#L2-10_HRo	1	46	46	46
DNA/CMC-EnSpm#EnSpm5_Av	103	16799	163.1	162
DNA/Zator#Zator1_Av	69	31816	461.1	215
LINE/L2#L2B-3B_AAe	1	33	33	33
DNA/TcMar-Fot1#rnd-6_family-9077	32	10539	329.34	239
LTR/Gypsy#Gypsy-56_DWil-I	1	224	224	224
DNA/RC#Helitron-N19_CGi	2	111	55.5	55.5
LTR/Gypsy#Gypsy-26_SI-I	2	177	88.5	88.5
DNA/TcMar-Tc1#rnd-1_family-877	54	22593	418.39	243
DNA/P#P4_AG	3	220	73.33	76
LTR/Pao#BEL-1_PBa-I	6	390	65	65
DNA/MULE-MuDR#Shinagawa-2_CQ	1	37	37	37
DNA/Sola-2#Sola2-4_LMi	10	536	53.6	55.5
LTR/Gypsy#Gypsy-54_DWil-I	1	42	42	42
LINE/I-Jockey#rnd-1_family-627	114	35562	311.95	236.5
DNA/P#P-29_LSal	2	115	57.5	57.5
DNA/hAT-Blackjack#hAT-4_PBa	45	2865	63.67	60
DNA/P#P3_Av	32	5594	174.81	101
LTR/Juno-Vesta#Juno4b_Av	18	10989	610.5	209.5
DNA/TcMar-Tc1#rnd-5_family-4843	62	11612	187.29	171
DNA/RC#Helitron-5_CGi	5	235	47	46
LINE/L2#L2-3_HRo	2	178	89	89
DNA/hAT-Blackjack#rnd-1_family-439	215	64540	300.19	234
DNA/TcMar#Mariner-N6_CGi	1	92	92	92
DNA/PiggyBac#rnd-5_family-36	145	28399	195.86	154
DNA/Crypton-A#Crypton-N21_CGi	2	74	37	37
LTR/Copia#Copia-3_DWil-I	1	55	55	55
LTR/Copia#Copia-20_DPu-I	1	105	105	105
DNA/hAT-Ac#hAT-15N1_LSal	2	154	77	77
DNA/PiggyBac#piggyBac-9_LMi	1	49	49	49
DNA/hAT-Ac#hAT-N1_LSal	1	98	98	98
DNA/TcMar-Mariner#Mariner-10_LHu	1	36	36	36
DNA/Sola-1#Sola1-2_AA	3	172	57.33	58
DNA/Sola-1#Sola1-9_AP	1	61	61	61
LTR/Pao#BEL-264_AA-I	1	48	48	48
DNA/PiggyBac#piggyBac-2_LMi	4	251	62.75	71
DNA/MULE-MuDR#MuDR-5_LSal	1	70	70	70
DNA/Sola-2#Sola2-2_CTe	1	39	39	39
LINE/RTE-X#RTEX-8_CGi	1	63	63	63
LTR/Gypsy#Gypsy-1_DVir-I	1	57	57	57
LINE/L2#L2-6_NVi	1	34	34	34
LTR/Gypsy#Gypsy-13_LVa-I	1	126	126	126
DNA/MULE-MuDR#DNA9-2_AAe	55	5983	108.78	92
LTR/Gypsy#Gypsy7-I_Dya	23	1417	61.61	52
DNA/hAT-Ac#rnd-6_family-202	77	19865	257.99	195
LTR/Gypsy#Gypsy-228_AA-I	1	80	80	80
LINE/I-Jockey#Jockey-N1_DVi	5	288	57.6	59
DNA/RC#rnd-5_family-660	149	26844	180.16	181
DNA/Sola-1#Sola1-4_LMi	1	53	53	53
LINE/L1#L1-22_LSal	1	58	58	58
LTR/Gypsy#Gypsy-18_CGi-I	1	91	91	91
DNA/TcMar-Tc1#rnd-5_family-10103	129	23163	179.56	153
LINE/I-Jockey#Jockey-3_DYa	1	103	103	103
LTR/Pao#BEL-11_DWil-I	1	55	55	55
LINE/R1#Ag-R1-6	1	40	40	40
LTR/Pao#BEL-155_AA-LTR	3	141	47	43
LINE/RTE-X#RTEX-10_CGi	1	60	60	60
DNA/TcMar-Tc1#Mariner-79B_HSal	6	501	83.5	90
DNA/Sola-1#Sola1-1_LSal	1	54	54	54
LINE/L1#L1-46_AAe	2	122	61	61
LTR/Gypsy#Gypsy-11_MMa-I	1	51	51	51
LTR/Pao#BEL15-I_AG	2	130	65	65
LINE/R1-LOA#LOA_Ele3	1	54	54	54
LTR/Pao#BEL-7_LSal-LTR	1	56	56	56
LINE/Soliton#Soliton9a_Av	73	17890	245.07	173
DNA/hAT#HAT12_CB	2	148	74	74
LTR/Gypsy#rnd-5_family-1480	76	21114	277.82	193.5
DNA/CMC-Transib#Transib-2_DK	2	145	72.5	72.5
LINE/L2#CR1-6_Hmel	3	142	47.33	46
DNA/Ginger-2#rnd-5_family-2185	76	16468	216.68	143
LTR/Copia#Copia-96_AA-I	1	54	54	54
LTR/Gypsy#Gypsy70-I_AG	1	122	122	122
LTR/Gypsy#Gypsy-26-I_NVi	10	561	56.1	49.5
LTR/Pao#BEL-54_CQ-I	2	80	40	40
DNA/TcMar-Tc1#Mariner-N27_LSal	1	54	54	54
LTR/Gypsy#Gypsy13-I_Dya	1	48	48	48
DNA/CMC-Chapaev#Chapaev-N5_AAe	2	124	62	62
LINE/I#Nimb-1_DPu	1	66	66	66
LTR/Gypsy#GYPSY5-I_CB	2	134	67	67
LTR/Gypsy#Gypsy-8_DSim-I	1	69	69	69
DNA/Sola-1#Sola1-2_AC	15	886	59.07	70
DNA/PiggyBac#piggyBac-28_LMi	4	236	59	69
LTR/Gypsy#Gypsy-183_AA-I	1	47	47	47
DNA/hAT-Tip100#hAT-13_LSal	6	666	111	115.5
LINE/L2#Daphne-6_CTe	1	89	89	89
DNA/TcMar-Tc1#Clu-168_AG	2	126	63	63
LTR/Gypsy#rnd-4_family-432	94	38830	413.09	241
LTR/Gypsy#Gypsy-7_AC-I	3	114	38	38
LTR/Gypsy#Gypsy-16_PBa-I	1	59	59	59
DNA/PIF-Spy#ISL2EU-4_CFl	3	193	64.33	64
DNA/TcMar-Tc1#rnd-1_family-887	16	4762	297.63	206.5
LTR/Gypsy#Gypsy29-I_AG	3	190	63.33	58
LTR/Gypsy#Invader1_I	1	69	69	69
DNA/TcMar-Tc1#rnd-5_family-4971	116	41101	354.32	230.5
DNA/RC#Helitron-5_NVi	5	909	181.8	243
DNA/TcMar-Tc1#Tc21_Av	294	102247	347.78	242
LTR/Gypsy#Gypsy-266_AA-I	1	48	48	48
LTR/Gypsy#Gypsy-38_NVi-LTR	26	1639	63.04	63
LTR/ERV1#rnd-5_family-1332	137	35722	260.74	203
LINE/Soliton#Soliton4_Av	47	11043	234.96	127
LTR/Gypsy#Gypsy-26_DAn-I	8	379	47.38	43
LINE/CR1#CR1-95_AAe	1	105	105	105
LTR/Gypsy#Gypsy-186_AA-I	1	68	68	68
DNA/PiggyBac#rnd-5_family-10987	78	23622	302.85	221.5
LTR/Pao#BEL-3_LH-I	2	86	43	43
DNA/RC#PERI	2	89	44.5	44.5
DNA/MULE-MuDR#rnd-6_family-1684	99	24178	244.22	153
LINE/L2#Daphne-66_LMi	2	92	46	46
LINE/L2#Kiri-20_HMM	1	51	51	51
LTR/Gypsy#Gypsy-10_TCa-I	1	72	72	72
LINE/CR1#CR1-7_HMM	1	45	45	45
LTR/Pao#BEL-95_AA-I	1	66	66	66
DNA/PIF-Harbinger#ISL2EU-N3_LMi	1	31	31	31
DNA#DNA4-6_CGi	22	1951	88.68	88.5
DNA/MULE-MuDR#MuDR-1_CGi	1	52	52	52
DNA/hAT-hobo#rnd-6_family-22506	39	17314	443.95	225
DNA/P#P-3_LSal	1	56	56	56
LINE/CR1#CR1-105_AAe	2	94	47	47
LTR/Pao#BEL-13_LH-I	9	547	60.78	61
DNA/TcMar-Tc4#Mariner-36_SIn	1	52	52	52
DNA/hAT-Ac#DNA-TA-1_PPo	2	172	86	86
LINE/CR1#CR1-110_AAe	1	53	53	53
LINE/L1-Tx1#Tx1-2_AAe	2	97	48.5	48.5
LTR/Pao#BEL-6_DEl-I	5	286	57.2	53
DNA#DNA2-28_CGi	2	111	55.5	55.5
LINE/L1#L1-33_LSal	1	56	56	56
LINE/I#I-1_Hmel	1	57	57	57
DNA/hAT-Blackjack#rnd-1_family-374	377	93393	247.73	216
LTR/Gypsy#Gypsy-36_AA-I	1	77	77	77
DNA/RC#Helitron-N4_CGi	1	62	62	62
DNA/TcMar-Mariner#Avmar8_Av	55	16272	295.85	189
LINE/RTE-BovB#RTE-4_LMi	1	152	152	152
LTR/Gypsy#Gypsy2-I_Dya	1	53	53	53
LTR/Pao#BEL-26_CQ-LTR	3	150	50	51
DNA/TcMar-Tc4#Mariner-5_LHu	1	41	41	41
LTR/Gypsy#Gypsy-12_TCa-I	1	59	59	59
LINE/I#I-68_AAe	1	39	39	39
LTR/Gypsy#Gypsy-22_DWil-I	18	2601	144.5	51.5
LTR/Gypsy#Gypsy-6_PPc-I	1	60	60	60
LTR/Gypsy#Gypsy-29_DWil-I	19	1457	76.68	77
DNA/TcMar-Tc1#Tc1_Av	16	9218	576.13	287
DNA/RC#Heli3a_Av	149	40461	271.55	199
DNA/hAT-hAT19#hAT-25N1B_LSal	1	68	68	68
LTR/Gypsy#Gypsy-44_DEl-LTR	1	43	43	43
LTR/Gypsy#Gypsy-219_AA-I	1	84	84	84
DNA/TcMar-Tc1#Mariner-7_LMi	1	57	57	57
LTR/Gypsy#Gypsy-3_CFl-I	2	107	53.5	53.5
LTR/Copia#Copia-30_DPu-I	1	40	40	40
DNA/TcMar-Mariner#Mariner-N5_CGi	2	145	72.5	72.5
DNA/TcMar-Fot1#rnd-6_family-3509	37	11505	310.95	172
LTR/Gypsy#Gypsy-90_CQ-LTR	1	39	39	39
LTR/DIRS#DIRS-2_LSal	1	127	127	127
LTR/Gypsy#Gypsy-29_DPu-I	2	111	55.5	55.5
DNA/TcMar-Mariner#MARINA	1	47	47	47
LTR/Pao#CER13-I_CE	9	406	45.11	39
LTR/Pao#BEL-39_CQ-I	1	64	64	64
DNA/IS3EU#IS3EU-1_CGi	4	320	80	80
DNA/hAT-Tip100#DNA8-107_AP	3	103	34.33	34
LTR/Gypsy#Gypsy-25_DPse-LTR	1	64	64	64
DNA/TcMar-Mariner#Mariner-1_CFl	1	52	52	52
PLE/Penelope#Penelope2a_Av	13	4414	339.54	138
LTR/Gypsy#Gypsy-5_LH-I	1	54	54	54
PLE/Penelope-Athena#AthJ-N	216	90730	420.05	135.5
LINE/L2#Kiri-7_AAe	1	67	67	67
LTR/TelKA#TelKA4_Av	180	56674	314.86	219
LTR/Gypsy#Gypsy-600_AA-LTR	1	45	45	45
LTR/Gypsy#Gypsy-40_LMi-I	1	67	67	67
LINE/I#I-4_LMi	1	59	59	59
DNA/TcMar#NAVIMARN1	3	149	49.67	64
LTR/Pao#BEL-59_CQ-I	2	90	45	45
LINE/Dong-R4#DongAG	4	270	67.5	63.5
DNA/PiggyBac#piggyBac-2_CGi	1	70	70	70
LTR/Pao#BEL-8_DPe-I	2	138	69	69
LTR/Pao#BEL-1_DGri-I	1	38	38	38
LTR/Pao#BEL-6_DWil-I	2	87	43.5	43.5
LTR/Juno-Vesta#Vesta6c_Av	106	32146	303.26	143.5
LINE/RTE-BovB#rnd-1_family-1630	26	9459	363.81	262.5
DNA/CMC-Transib#Transib2_DP	1	54	54	54
LTR/Gypsy#Gypsy-249_AA-I	1	43	43	43
LINE/RTE-RTE#RTE-19_Hmel	7	331	47.29	37
DNA/P#P6_Av	122	31161	255.42	128
LTR/Gypsy#Gypsy-38_CGi-I	3	156	52	52
DNA/CMC-Chapaev-3#EnSpm-1_LMi	1	79	79	79
LINE/RTE-BovB#RTE-3_AG	1	69	69	69
LTR/Gypsy#rnd-5_family-6070	138	26787	194.11	150
LINE/Proto2#Proto2-14_CTe	4	144	36	36
PLE/Penelope#rnd-6_family-14133	52	16609	319.4	234.5
DNA/Kolobok#Kolobok_Av	144	29263	203.22	112
LTR/Copia#Copia-3_CGi-I	1	53	53	53
LINE/CR1#CR1-101_AAe	1	35	35	35
LTR/Gypsy#Gypsy-91_CQ-I	1	43	43	43
LINE/I-Jockey#Jockey-5_DEl	2	118	59	59
DNA/hAT-Blackjack#rnd-5_family-2980	53	12417	234.28	177
LTR/Pao#BEL-207_AA-I	1	51	51	51
LINE/L2#Daphne-19_HRo	9	532	59.11	65
DNA/MULE-MuDR#rnd-1_family-766	96	29813	310.55	243
LTR/Gypsy#Gypsy-64_LMi-I	3	132	44	44
LINE/RTE#RTE4_Av	46	14294	310.74	239.5
LTR/Juno-Vesta#Vesta7_Av	59	25380	430.17	242
LTR/Pao#BEL-17_CGi-I	2	95	47.5	47.5
LTR/Pao#BEL-253_AA-I	1	87	87	87
DNA/Kolobok-E#KolobokE-4_AP	1	30	30	30
LTR/Gypsy#Gypsy-32_SI-I	1	62	62	62
DNA/RC#Helitron-N3_PBa	2	90	45	45
LTR/Gypsy#Gypsy6-I_Dya	3	148	49.33	40
DNA/PIF-Spy#ISL2EU-N5B_CGi	8	680	85	79
LINE/RTE-RTE#RTE-11_Hmel	2	113	56.5	56.5
DNA/MULE-MuDR#MuDR-10_CB	1	47	47	47
LTR/Gypsy#Gypsy-48_CQ-I	3	141	47	43
LTR/Gypsy#Gypsy-10_DPu-I	2	84	42	42
LINE/L2#Daphne-8_LMi	1	54	54	54
DNA/MULE-MuDR#rnd-1_family-1058	42	3379	80.45	82
DNA/RC#Helitron-like-6a_Hmel	2	116	58	58
LTR/Copia#Copia10-NVi_I	1	59	59	59
LTR/Gypsy#Gypsy-21_CGi-I	1	61	61	61
LTR/Gypsy#Gypsy32-I_AG	1	65	65	65
DNA/MULE-MuDR#MuDR5x_AP	3	270	90	99
LTR/Gypsy#Gypsy-4_DBi-I	1	80	80	80
DNA/hAT-Tip100#hAT-N18_LSal	1	51	51	51
LTR/Gypsy#Gypsy-590_AA-I	2	80	40	40
LINE/L2#Kiri-7_HMM	4	139	34.75	33.5
PLE/Penelope#Penelope-92_LMi	1	119	119	119
LINE/R2-Hero#HERO-7_HR	1	65	65	65
LINE/L1#L1-45_AAe	5	445	89	72
LTR/Gypsy#Gypsy-40_DEl-I	1	240	240	240
LTR/Gypsy#Gypsy-83_LMi-I	1	44	44	44
DNA/hAT#HAT7_CB	3	176	58.67	59
DNA/PiggyBac#piggyBac-23_LMi	3	210	70	64
PLE/Penelope#Penelope3_Av	36	16054	445.94	243
LINE/L2#Daphne-9_CTe	3	250	83.33	81
DNA/hAT-Tip100#rnd-6_family-339	62	24494	395.06	266.5
LINE/R1-LOA#Loa-2_DK	2	102	51	51
DNA/TcMar-Tc1#PrD37D	179	35254	196.95	118
LINE/L2#L2-11_HRo	2	208	104	104
DNA/CMC-Transib#Transib-N3_AAe	1	71	71	71
LINE/I-Jockey#Jockey-6_DF	1	53	53	53
LTR/Gypsy#Gypsy-12_DEu-I	1	55	55	55
LINE/I#I-60_AAe	1	54	54	54
DNA/CMC-EnSpm#DNA-66_LSal	3	151	50.33	50
LINE/R1#R1-1_SIn	2	74	37	37
LINE/Proto2#Proto2-12_CTe	1	66	66	66
LTR/Gypsy#Gypsy-278_AA-I	1	61	61	61
LINE/L2#Daphne-76_LMi	1	68	68	68
LTR/Gypsy#Gypsy-24_LG-I	4	267	66.75	66
DNA/hAT-Ac#rnd-6_family-203	83	20548	247.57	188
LINE/I-Jockey#rnd-1_family-818	10	2028	202.8	216.5
LTR/Pao#BEL-222_AA-I	1	53	53	53
DNA/Crypton#Crypton-1_CTe	137	7078	51.66	52
LINE/RTE-ORTE#ORTE-2_AAe	1	36	36	36
DNA/MULE-MuDR#MuDR-1_LSal	2	205	102.5	102.5
LTR/Gypsy#Gypsy-59_CQ-I	3	218	72.67	71
LINE/I#I-4_CQ	1	39	39	39
LTR/Pao#CER16-I_CE	1	85	85	85
DNA/PIF-Spy#ISL2EU-3_CFl	7	509	72.71	69
LINE/I-Jockey#Jockey-13_DAn	1	41	41	41
DNA/hAT-hobo#hAT-1_DF	1	65	65	65
DNA/TcMar-Mariner#Mariner-N26_RPr	1	65	65	65
DNA/hAT-Charlie#AeBuster1	3	208	69.33	69
DNA/Maverick#Polinton-3_PBa	29	2385	82.24	85
LINE/I#I_Ele39	2	58	29	29
DNA/Kolobok-T2#REP-4_PBa	23	1606	69.83	70
LTR/Gypsy#Gypsy-76_CQ-I	2	96	48	48
DNA/PiggyBac#piggyBac-7_LMi	2	79	39.5	39.5
DNA/TcMar-Mariner#Mariner-11_CGi	3	261	87	87
DNA#DNA4-42B_CGi	6	540	90	86.5
DNA/TcMar-Tc1#Mariner-52_HSal	8	391	48.88	52
DNA/RC#Helitron-2_DRh	1	82	82	82
DNA/TcMar-Tc1#Mariner-29_AEc	3	128	42.67	46
DNA#DNA6-15_CGi	1	97	97	97
LINE/CR1#CR1-2_DK	1	45	45	45
DNA/hAT-Tip100#DNA8-106_AP	3	253	84.33	95
DNA/PIF-Spy#ISL2EU-6_CGi	16	1172	73.25	63
LTR/Pao#BEL-209_AA-I	1	57	57	57
LTR/Gypsy#Gypsy-601_AA-I	1	56	56	56
DNA#DNA-2_PBa	1	72	72	72
LTR/Pao#BEL-17_DAn-I	3	136	45.33	48
DNA/TcMar-Mariner#Mariner-8_AEc	2	104	52	52
DNA/Crypton-A#Crypton-3_CGi	1	51	51	51
DNA/hAT-Ac#hAT-2_AG	4	221	55.25	50
LINE/L2#Kiri-17_HMM	18	1222	67.89	64
LTR/Gypsy#Gypsy-155_AA-I	11	786	71.45	73
LTR/Gypsy#Gypsy-14_LVa-I	1	76	76	76
PLE/Penelope#rnd-1_family-1164	72	17073	237.13	196.5
LINE/L1#L1-32_LSal	1	34	34	34
DNA/PIF-Spy#rnd-6_family-18465	64	16158	252.47	185
DNA/RC#Helitron-N32_CGi	3	258	86	86
DNA/RC#Helitron-N20_CGi	1	55	55	55
LINE/L2#Daphne-7_CTe	3	153	51	65
DNA/hAT-Ac#hATN-1_HRo	5	253	50.6	40
DNA#DNA-like-14_Hmel	2	113	56.5	56.5
DNA/hAT-Tip100#rnd-6_family-5824	32	10325	322.66	192.5
DNA/Sola-3#Sola3-1_CB	1	62	62	62
DNA/hAT-hATm#hAT-8_LSal	1	56	56	56
DNA/RC#CVA	1	59	59	59
DNA/TcMar-Tc1#Mariner-18_DAn	1	145	145	145
DNA/TcMar-m44#Mariner-44_LMi	3	177	59	59
DNA/TcMar-Tc1#Tc22_Av	4	1262	315.5	181
DNA/hAT-Blackjack#rnd-5_family-7248	77	16487	214.12	152
DNA/CMC-EnSpm#EnSpm-N1_NVi	1	86	86	86
DNA/TcMar-Tc1#Mariner-13_RPr	1	58	58	58
LTR/Gypsy#Gypsy-12_DSim-I	1	66	66	66
DNA/TcMar-Fot1#Clu-11_AG	2	82	41	41
LINE/L1-Tx1#Tx1-8_LMi	1	48	48	48
DNA/TcMar-Pogo#Mariner-10_CGi	3	437	145.67	196
PLE/Penelope#Penelope-3_LVa	3	153	51	51
LINE/L2#L2-15_Hmel	1	53	53	53
LINE/L2#Daphne-36_LMi	2	122	61	61
DNA/TcMar-Tc1#Mariner-13_PBa	1	61	61	61
DNA/TcMar-Pogo#pogo5_Av	21	3770	179.52	123
LINE/L2#L2-12_HRo	1	46	46	46
LTR/Gypsy#Gypsy-33_CGi-I	1	68	68	68
DNA/P#P-1_DBp	13	876	67.38	68
LINE/I-Jockey#Outcast-19_AAe	1	99	99	99
DNA/PIF-ISL2EU#ISL2EU1_Av	49	15239	311	170
LTR/Gypsy#Gypsy-6_LH-I	1	63	63	63
LTR/Juno-Vesta#Juno4a_Av	6	890	148.33	160.5
DNA/MULE-MuDR#MULE4_Av	55	11865	215.73	158
LTR/Gypsy#Gypsy-25_AA-I	1	33	33	33
DNA/TcMar-Mariner#DESMAR1	1	45	45	45
LTR/Pao#BEL-67_AA-I	1	59	59	59
DNA/Kolobok-T2#Kolobok-N1_PBa	2	98	49	49
DNA/hAT#hAT23_Av	11	6669	606.27	250
LTR/Gypsy#Gypsy-284_AA-I	2	120	60	60
DNA/TcMar-Mariner#Mariner-12_CFl	1	40	40	40
LTR/Copia#Copia-9_AA-I	1	43	43	43
DNA/Sola-2#Sola2-1_Hrobusta	3	275	91.67	91
LTR/Gypsy#Gypsy-23-LTR_NVi	6	299	49.83	49
LINE/I-Jockey#Jockey-2_DRh	2	94	47	47
LTR/Copia#Copia-8_SI-I	10	610	61	64
LTR/Gypsy#Gypsy-6_AEc-I	7	464	66.29	68
LTR/Gypsy#Gypsy-33_LMi-I	2	146	73	73
DNA/RC#Helitron1_AG	9	2252	250.22	200
LINE/L1-Tx1#Tx1_Av	21	15391	732.9	285
LTR/Gypsy#Gypsy-594_AA-I	1	78	78	78
DNA#DNA8-8_CGi	4	327	81.75	49.5
DNA/hAT-Blackjack#rnd-1_family-647	37	5594	151.19	133
DNA/CMC-Transib#Transib-2_DAn	2	109	54.5	54.5
LINE/RTE-X#RTEX-7_CGi	1	39	39	39
DNA/Sola-3#Sola3-1_AA	2	138	69	69
LINE/L2#Kiri-18_AAe	2	133	66.5	66.5
DNA/TcMar-Fot1#Mariner-N28_LMi	2	88	44	44
LINE/CR1#CR1-5_DT	1	104	104	104
DNA/hAT-Ac#rnd-6_family-34	46	16526	359.26	240
LTR/Pao#BEL-164_AA-I	1	38	38	38
DNA/Sola-3#rnd-6_family-3961	61	18996	311.41	217
DNA/MULE-MuDR#rnd-5_family-4271	78	24403	312.86	233
DNA/TcMar-Tigger#nMar-11_Hmel	1	61	61	61
DNA/hAT#hAT17_Av	15	4151	276.73	228
LTR/Gypsy#rnd-6_family-5519	60	14197	236.62	174
DNA/TcMar-Pogo#pogo13_Av	6	497	82.83	96.5
DNA/TcMar-Tc1#rnd-1_family-23	682	269483	395.14	243
LTR/Gypsy#Gypsy-11_DBp-I	1	41	41	41
DNA#DNA-15_CGi	1	45	45	45
DNA/TcMar-Tc1#Tc10_Av	11	2979	270.82	214
PLE/Penelope#Penelope-1_LSal	3	129	43	43
LTR/Gypsy#Gypsy-22_DBp-I	1	57	57	57
LINE/I-Jockey#Jockey2	1	33	33	33
DNA/hAT-hobo#Hovi1	1	49	49	49
LINE/I#I-3_AC	1	73	73	73
DNA/TcMar-Fot1#Mariner-1_DPu	1	76	76	76
LTR/Gypsy#Gypsy-18_DBp-I	2	184	92	92
DNA/TcMar-Tc1#Mariner-12_CGi	1	35	35	35
LTR/Pao#BEL-612_AA-LTR	1	40	40	40
DNA/TcMar-m44#Mariner-1_AP	1	53	53	53
LTR/Gypsy#Gypsy-33_CT-I	1	47	47	47
LTR/Gypsy#Gypsy-9_ACe-LTR	2	58	29	29
LTR/Gypsy#Gypsy-149_AA-LTR	1	43	43	43
LTR/Gypsy#ACCORD_I	1	72	72	72
LTR/Gypsy#Gypsy-28_CQ-I	1	65	65	65
DNA/RC#Helitron-N31_CGi	2	152	76	76
LTR/Pao#BEL13-I_AG	5	370	74	74
LTR/Gypsy#Gypsy-32_DWil-I	1	45	45	45
LTR/Gypsy#Gypsy11-I_Dpse	1	52	52	52
LTR/Gypsy#Gypsy63-I_AG	3	123	41	31
LINE/L2#L2-4_NVi	1	66	66	66
LINE/I#I-1_DP	10	1456	145.6	166
LINE/Proto2#Proto2-4_CS1	1	57	57	57
DNA/CMC-EnSpm#EnSpm2_Av	76	28564	375.84	152
LTR/Gypsy#Gypsy-19_DAn-LTR	1	55	55	55
LTR/Gypsy#Gypsy-2_DBi-I	1	75	75	75
LTR/Pao#BEL-3_DBp-I	2	102	51	51
LTR/Gypsy#Gypsy-1_DWil-LTR	7	357	51	51
PLE/Penelope#Nematis_C4	1	38	38	38
LINE/L2#Kiri-36_AAe	2	90	45	45
DNA/RC#Helitron-2_DVir	18	1123	62.39	62.5
LTR/Gypsy#Gypsy-13_CFl-I	19	1101	57.95	63
LINE/I-Jockey#Jockey-7_DF	1	49	49	49
LTR/Gypsy#Gypsy-1-I_LG	1	63	63	63
LTR/Juno-Vesta#Vesta6a_Av	90	20223	224.7	112.5
LTR/Gypsy#Gypsy-5_DSe-I	2	118	59	59
DNA#DNA3-7_LMi	1	48	48	48
LINE/L2#Daphne-28_HRo	1	37	37	37
LTR/Gypsy#Gypsy-83_CGi-I	2	130	65	65
LTR/Juno-Vesta#Juno3_Av	56	26976	481.71	235
DNA/RC#Heli1_Av	110	46762	425.11	226
LTR/Gypsy#Gypsy-2_RP-I	1	43	43	43
LINE/L1-Tx1#Tx1-3_CGi	1	56	56	56
LINE/RTE-RTE#RTE-2_MMa	9	2772	308	201
LINE/L1#L1-70_LSal	1	43	43	43
LTR/DIRS#DIRS-1_PBa	1	49	49	49
LINE/L2#Crack-19_AAe	1	60	60	60
DNA/hAT-Ac#rnd-6_family-679	78	23557	302.01	192.5
LINE/CR1#CR1-13_HRo	1	40	40	40
DNA#DNA3-10_CGi	27	2335	86.48	88
LTR/Copia#Copia-16_CQ-LTR	1	47	47	47
LTR/Gypsy#Gypsy-3_CT-I	1	39	39	39
LINE/I#I-7B_AAe	20	936	46.8	46
DNA/PIF-Spy#ISL2EU-2_CGi	1	155	155	155
LINE/L2#Daphne-35_LMi	1	60	60	60
LTR/Gypsy#Gypsy-12_DTa-I	1	78	78	78
DNA/Kolobok-E#Kolobok-2_AA	3	220	73.33	72
LTR/Gypsy#Gypsy-77_AA-I	1	42	42	42
DNA#DNA8-16B_LMi	1	86	86	86
LTR/Gypsy#Gypsy-28_DAn-I	1	52	52	52
LTR/Gypsy#Gypsy-12_LMi-I	1	48	48	48
LTR/Gypsy#Gypsy-40_CGi-I	1	52	52	52
DNA/MULE-NOF#Rehavkus-2_HR	5	282	56.4	57
LTR/Gypsy#Gypsy-51_AA-I	1	41	41	41
DNA/Kolobok#Kolobok-10N1_CGi	9	597	66.33	64
DNA/Academ-1#Academ-1_CGi	2	89	44.5	44.5
DNA/Crypton#Crypton-N5_CGi	2	118	59	59
LTR/Gypsy#Gypsy-49_CQ-I	1	63	63	63
LTR/Gypsy#Gypsy-165_AA-I	1	112	112	112
LINE/I#rnd-5_family-640	85	37085	436.29	241
DNA/PIF-ISL2EU#IS4EU-1_AA	1	66	66	66
LTR/Gypsy#Gypsy-12_DAn-I	1	58	58	58
LTR/Gypsy#Gypsy-187_AA-I	1	58	58	58
LINE/RTE-X#RTEY-2_CTe	1	44	44	44
LINE/R1-LOA#Loa-1_DEl	1	44	44	44
LINE/RTE-X#RTEX-1_RPr	1	55	55	55
LTR/Gypsy#Gypsy-267_AA-I	1	53	53	53
LTR/Gypsy#Gypsy-5_DWil-LTR	2	72	36	36
DNA/Maverick#Polinton-8_NVi	76	6200	81.58	80.5
LINE/Rex-Babar#Rex1-1_CTe	1	37	37	37
DNA/PIF-Spy#ISL2EU-1_HSal	3	159	53	53
LTR/Gypsy#Gypsy-18-I_NVi	5	265	53	53
DNA/CMC-Chapaev-3#EnSpm-1_DF	1	48	48	48
LTR/Gypsy#Gypsy-609_AA-I	1	60	60	60
DNA/P#P-1_AAe	1	42	42	42
DNA/RC#Helitron-3_HMM	4	191	47.75	51.5
DNA#DNA4-17_CGi	2	86	43	43
DNA/CMC-Transib#TRANSIB1_AG	2	94	47	47
DNA/P#P-1_DRh	2	115	57.5	57.5
DNA/hAT-Ac#rnd-6_family-3153	40	11032	275.8	190
DNA/CMC-EnSpm#CACTA2_Av	94	20327	216.24	90
LINE/RTE-BovB#RTE-4_CTe	1	25	25	25
LINE/CR1#LINE2H_CE	2	90	45	45
DNA/TcMar-Tc1#Mariner-43_LSal	1	53	53	53
LTR/Gypsy#Gypsy-8_DFi-I	1	79	79	79
LTR/Pao#BEL-10_CGi-I	1	107	107	107
DNA/P#P-2_LMi	1	62	62	62
DNA/TcMar-Tc1#Mariner-52N1_HSal	3	139	46.33	47
LTR/Gypsy#Gypsy-4_PBa-I	2	101	50.5	50.5
DNA/PiggyBac#piggyBac-1_AAe	2	198	99	99
LTR/Juno-Vesta#Juno1_Av	239	103381	432.56	223
DNA/CMC-Transib#Transib-5_DK	2	134	67	67
LTR/Gypsy#Gypsy13-LTR_Dya	1	131	131	131
LTR/Copia#Copia-2_DEl-I	4	222	55.5	59
LINE/CR1#CR1-49_AAe	1	53	53	53
LINE/RTE-BovB#rnd-1_family-1536	19	1810	95.26	107
DNA/Sola-2#Sola2-1_NVi	1	51	51	51
LTR/Pao#BEL-268_AA-I	2	84	42	42
DNA/TcMar-Tc1#MINOS	1	75	75	75
LINE/RTE-RTE#RTE-15_Hmel	2	787	393.5	393.5
LINE/CR1#CR1-2_HMM	1	43	43	43
LINE/I-Jockey#Ag-Jock-1	42	3827	91.12	76
LTR/Gypsy#Gypsy-8_LMi-I	1	70	70	70
DNA/hAT-Tip100#rnd-5_family-9269	65	24473	376.51	243
DNA/TcMar-Tc1#Tc14_Av	47	21217	451.43	350
LTR/Gypsy#rnd-6_family-3119	27	4336	160.59	159
LINE/CR1#CR1_Ele21	1	51	51	51
LTR/Gypsy#Gypsy-5_Deu-I	1	49	49	49
LTR/Gypsy#Gypsy8-I_Dya	1	65	65	65
LTR/Pao#BEL-285_AA-I	1	56	56	56
LINE/L1#L1-26_LSal	2	101	50.5	50.5
LINE/I#I_Ele4B_AAe	2	86	43	43
DNA/hAT-Ac#HAT6_CB	3	161	53.67	47
DNA/hAT-Tip100#hAT-N13_LMi	1	105	105	105
DNA/TcMar-Tc1#rnd-5_family-3769	33	9799	296.94	255
LTR/Pao#BEL-93_CQ-LTR	3	144	48	48
DNA#DNA-2_LMi	10	520	52	49.5
LTR/Pao#BEL-1_DPu-I	3	147	49	49
DNA/Sola#Sola3b_Av	12	1614	134.5	100.5
DNA/MULE-MuDR#rnd-1_family-1499	70	10764	153.77	129.5
LTR/Gypsy#Gypsy-5_SI-I	1	98	98	98
LTR/Gypsy#Gypsy-47_CGi-I	4	398	99.5	106.5
DNA/TcMar-Tc1#Mariner-44_LSal	4	320	80	80
DNA/CMC-Transib#TRANSIB3_AG	1	57	57	57
DNA/PIF-ISL2EU#ISL2EU-18_CGi	8	501	62.63	60
DNA/hAT-Tip100#hAT-1_LMi	1	47	47	47
LINE/I#I-6_AAe	1	57	57	57
DNA/TcMar-Tc1#Mariner-15_SIn	4	180	45	45.5
DNA/RC#rnd-6_family-11157	71	34709	488.86	243
DNA/MULE-NOF#MuDR-1_LHu	5	253	50.6	48
LTR/Gypsy#Gypsy-273_AA-I	1	67	67	67
LTR/Gypsy#Gypsy-16-I_NVi	9	634	70.44	63
DNA/TcMar-Tc4#Mariner3-1_HSal	1	62	62	62
DNA/hAT-hATm#hAT-N11B_LSal	1	43	43	43
DNA/Sola-3#rnd-5_family-1857	53	18318	345.62	226
DNA/hAT-Tip100#DNA8-81_AP	1	101	101	101
DNA#DNA8-12_CB	4	210	52.5	45.5
DNA/TcMar-Mariner#Mariner-5_PBa	3	108	36	36
DNA/Maverick#Polinton-10_NVi	2	77	38.5	38.5
LINE/R1#R1C_NLo	1	75	75	75
LINE/R1-LOA#LOA-1_DGri	1	60	60	60
DNA/Maverick#Polinton-2_TC	3	199	66.33	62
LTR/Pao#BEL-194_AA-I	1	71	71	71
PLE/Penelope#rnd-6_family-13976	28	8576	306.29	234
LTR/Gypsy#Gypsy-297_AA-I	3	156	52	52
LTR/Gypsy#Gypsy-44_LMi-I	1	69	69	69
LINE/L2#Daphne-16_LMi	1	34	34	34
LINE/I-Jockey#Jockey-11_AAe	1	29	29	29
LTR/Pao#BEL-189_AA-I	2	135	67.5	67.5
LTR/Pao#BEL-12_CQ-I	1	65	65	65
LTR/Gypsy#Gypsy-142_AA-I	1	53	53	53
LTR/Gypsy#rnd-5_family-2169	83	21345	257.17	189
DNA/hAT#hAT28a_Av	81	18545	228.95	152
DNA/MULE-MuDR#MuDR10_Av	10	4522	452.2	241
LINE/Soliton#Soliton8_Av	104	49826	479.1	230
LINE/RTE-BovB#rnd-5_family-1604	37	6435	173.92	144
LINE/L2#Daphne-39_HRo	1	76	76	76
DNA/Zator#Zator-1_DF	11	917	83.36	83
LTR/DIRS#DIRS-1_LSal	1	32	32	32
LINE/RTE-BovB#rnd-1_family-1363	5	938	187.6	207
DNA/Sola#Sola2i_Av	1	352	352	352
DNA/RC#rnd-6_family-18087	21	12851	611.95	243
LTR/Gypsy#Gypsy-11_CGi-I	1	46	46	46
LINE/RTE-BovB#rnd-1_family-706	66	14022	212.45	199
LTR/DIRS#DIRS-1_CB	2	78	39	39
DNA/TcMar-Tc1#Tc3_Av	6	784	130.67	65
LTR/Gypsy#Gypsy15-I_AG	1	77	77	77
LINE/I#Nimb-1_AAe	2	112	56	56
DNA/TcMar-Tc4#Mariner3-3_HSal	6	223	37.17	45
DNA/TcMar-Tc1#Mariner-83_HSal	1	112	112	112
PLE/Penelope#Penelope-9_HRo	17	1621	95.35	99
DNA/PIF-ISL2EU#ISL2EU-7_CGi	6	464	77.33	65.5
DNA/hAT#hAT6_Av	23	9854	428.43	133
LINE/I#Nimb-8_LMi	1	52	52	52
DNA/TcMar-Tc1#rnd-6_family-3563	20	7027	351.35	267.5
DNA/P#P-1_LMi	2	101	50.5	50.5
LTR/Gypsy#rnd-5_family-623	87	23791	273.46	181
LINE/L1#L1-6_LSal	1	65	65	65
DNA/TcMar-Mariner#rnd-6_family-17862	52	5930	114.04	91.5
DNA/Sola#Sola3a_Av	14	3174	226.71	148.5
LTR/Gypsy#Gypsy15-I_Dpse	2	119	59.5	59.5
LTR/Copia#Copia-16_DPu-I	1	71	71	71
DNA/hAT#HAT18_CB	4	455	113.75	106.5
DNA#DNA4-7_CGi	1	67	67	67
DNA/PiggyBac#piggyBac-2_HRo	5	185	37	32
DNA/RC#Helitron-1_DYak	1	60	60	60
DNA/PIF-Spy#ISL2EU-N5_CGi	2	110	55	55
LTR/Gypsy#Gypsy-199_AA-I	2	105	52.5	52.5
DNA/hAT-Ac#hAT-1_DSi	2	193	96.5	96.5
LTR/Gypsy#Gypsy45-I_AG	1	28	28	28
LINE/L2#Kiri-6_AAe	8	376	47	45.5
LTR/DIRS#DIRS-1_SIn	2	191	95.5	95.5
LINE/L2#Kiri-15_AAe	1	86	86	86
LINE/R1#R1_DWi	2	106	53	53
LTR/Gypsy#Gypsy-10_DVir-I	1	26	26	26
LTR/Gypsy#Gypsy-16_DEl-I	1	35	35	35
PLE/Penelope#Penelope-14_LMi	3	184	61.33	66
DNA/P#P-N7_LSal	1	48	48	48
LTR/Pao#BEL-16_CGi-I	1	50	50	50
DNA/TcMar-Pogo#Mariner-13N2_CGi	1	77	77	77
LTR/Pao#BEL-47_AA-I	1	82	82	82
DNA/hAT-Ac#DNA8-2C_CGi	35	2503	71.51	69
LINE/I#I_Ele7	1	38	38	38
LTR/Pao#BEL-3_Deu-I	1	42	42	42
LINE/L2#L2-26_CTe	2	110	55	55
LTR/Gypsy#Gypsy-134_AA-I	1	51	51	51
LTR/Gypsy#Gypsy33-I_AG	1	53	53	53
LTR/Gypsy#Gypsy-15_DRh-I	2	84	42	42
DNA/hAT-Tip100#hAT-13_LMi	2	159	79.5	79.5
LTR/Gypsy#Gypsy-19_LG-I	1	44	44	44
LTR/Gypsy#Gypsy-13_DBi-I	1	72	72	72
DNA/TcMar-m44#Mariner-47_LMi	1	76	76	76
DNA/PIF-ISL2EU#ISL2EU3_Av	14	6691	477.93	459
LTR/Gypsy#Gypsy-30_LMi-LTR	3	178	59.33	66
LINE/L2#Daphne-16_HRo	5	255	51	49
LINE/L2#Daphne-38_HRo	19	1332	70.11	56
PLE/Penelope#Penelope-2_LVa	3	180	60	60
LINE/L2#L2-8_CTe	1	71	71	71
LTR/Juno-Vesta#Vesta5_Av	183	67860	370.82	191
LTR/Gypsy#Gypsy-37_NVi-I	1	75	75	75
DNA/hAT-Charlie#hAT-35_LMi	1	34	34	34
LTR/Gypsy#Gypsy-115_AA-I	2	116	58	58
DNA/hAT#hAT28_Av	55	22514	409.35	229
LTR/DIRS#DIRS-2_ACal	3	206	68.67	66
LINE/CR1#CR1_Ele22	1	98	98	98
DNA/Kolobok-T2#Kolobok-N1_ACe	1	42	42	42
LTR/Gypsy#Gypsy-11_CFl-LTR	1	43	43	43
LTR/Gypsy#Gypsy4-I_Dmoj	4	185	46.25	45.5
LTR/Gypsy#Gypsy-63_CQ-I	9	938	104.22	82
LTR/Gypsy#rnd-5_family-4223	154	58281	378.45	243
DNA/hAT-Blackjack#rnd-5_family-8862	83	25093	302.33	202
LTR/Gypsy#rnd-5_family-3275	209	50228	240.33	160
DNA/TcMar-Tc1#Tc16_Av	43	20741	482.35	316
DNA/TcMar-Tc1#rnd-6_family-1219	35	6485	185.29	162
DNA/RC#Helitron-N4_LMi	1	72	72	72
LTR/Gypsy#Gypsy-49_AA-I	1	77	77	77
DNA/CMC-EnSpm#EnSpm-1_AA	2	181	90.5	90.5
DNA/TcMar-Mariner#Mariner-7_ACe	2	122	61	61
LTR/Gypsy#Gypsy-42_AA-I	1	64	64	64
LINE/CR1#CR1_Ele18	2	78	39	39
LTR/Pao#BEL-219_AA-LTR	1	103	103	103
DNA#DNA7-2_LMi	1	97	97	97
LINE/CR1#CR1-10_HRo	1	48	48	48
DNA/MULE-MuDR#CEMUDR2	4	182	45.5	44
LTR/Gypsy#Gypsy-3_LSal-I	1	44	44	44
DNA/RC#Helitron-N15_LMi	1	31	31	31
LINE/L2#Daphne-20_HRo	1	46	46	46
LINE/I-Jockey#Hebe2_Av	31	5828	188	186
DNA/hAT#DNA8-105_AP	29	1985	68.45	74
DNA/hAT#hAT5_Av	61	9502	155.77	121
LINE/RTE-BovB#rnd-1_family-551	149	42383	284.45	241
PLE/Penelope#Penelope-12_LMi	3	1163	387.67	213
LINE/CR1#CR1-113_AAe	1	49	49	49
DNA/IS3EU#IS3EU-N1_CGi	34	2386	70.18	70.5
DNA/hAT-Ac#rnd-5_family-277	225	42279	187.91	106
LTR/Gypsy#Gypsy-36_DAn-I	2	103	51.5	51.5
LINE/R1#TRAS-2_PXu	1	58	58	58
DNA/hAT-Tip100#DNA8-13_AP	1	65	65	65
LTR/Pao#BEL-97_AA-I	1	52	52	52
LINE/L2#L2B-1B_CQ	1	69	69	69
LTR/Pao#BEL-8_DMo-I	1	75	75	75
LTR/Gypsy#BURDOCK_I	1	50	50	50
LTR/Gypsy#Gypsy-256_AA-I	5	434	86.8	101
DNA/TcMar-Tc1#Mariner-72_LMi	2	84	42	42
DNA/TcMar-Tc1#rnd-1_family-1473	39	4155	106.54	102
LTR/Gypsy#Gypsy-289_AA-I	1	41	41	41
SINE/tRNA-Core#OK	18	863	47.94	45.5
DNA/Maverick#Polinton-6_NVi	2	76	38	38
LTR/Gypsy#Gypsy-1-I_MI	6	425	70.83	54
LTR/Gypsy#Gypsy-31_AA-I	1	81	81	81
LTR/Pao#BEL-6_LG-I	3	213	71	71
DNA#DNA-16_CGi	2	104	52	52
DNA/Sola-1#Sola1-3_LMi	1	55	55	55
DNA/hAT-Blackjack#rnd-1_family-1545	89	16204	182.07	142
LINE/L2#Kiri-35_AAe	14	934	66.71	66.5
DNA/PIF-Spy#rnd-6_family-3011	54	17507	324.2	226.5
DNA/MULE-MuDR#rnd-5_family-1116	68	30788	452.76	293
DNA/MULE-MuDR#rnd-5_family-157	26	7239	278.42	178
DNA/MULE-MuDR#rnd-1_family-669	136	59971	440.96	238.5
DNA/hAT-hobo#hAT-4_DRh	1	38	38	38
LTR/Gypsy#Gypsy-18_PBa-I	8	641	80.13	80
LINE/I#Nimb-1_HRo	2	90	45	45
DNA/Academ-1#Academ-3_Aplcal	1	91	91	91
DNA/MULE-MuDR#MuDR-N1_LSal	1	76	76	76
LINE/L2#Crack-3_CP	2	149	74.5	74.5
LTR/Pao#BEL-262_AA-I	1	40	40	40
LTR/Gypsy#Gypsy14-I_Dpse	3	175	58.33	57
DNA/TcMar-Mariner#rnd-5_family-1168	30	6347	211.57	127
PLE/Penelope#Penelope-119_LMi	1	68	68	68
LTR/Pao#BEL-157_AA-LTR	1	61	61	61
LTR/Pao#BEL-14_DWil-I	1	64	64	64
LTR/Gypsy#ZAM_I	1	99	99	99
LTR/Pao#CER15-1-I_CE	3	176	58.67	61
LTR/Gypsy#Gypsy-17_PBa-LTR	1	57	57	57
DNA/CMC-EnSpm#rnd-5_family-5126	125	52012	416.1	243
DNA/Merlin#Merlin-1_PBa	2	152	76	76
LINE/I#I_Ele42	1	27	27	27
LTR/Gypsy#Gypsy-8_ACe-LTR	13	648	49.85	50
DNA/RC#Helitron-2N3_RPr	1	80	80	80
DNA/MULE-MuDR#MuDR8_Av	123	42101	342.28	182
LTR/Pao#BEL-184_AA-I	1	32	32	32
PLE/Penelope#Penelope-6_SIn	1	52	52	52
DNA/RC#Helitron-N17B_CGi	1	42	42	42
LTR/Gypsy#Gypsy-18_LG-I	1	37	37	37
DNA/PiggyBac#piggyBac3_Av	7	784	112	123
LTR/DIRS#DIRS-1_ACal	1	86	86	86
DNA/Kolobok-Hydra#DNA-23_CGi	1	72	72	72
LTR/Gypsy#Gypsy-33_CQ-I	2	137	68.5	68.5
LTR/Copia#Copia-39_DPu-I	1	72	72	72
LTR/Gypsy#Gypsy-7_RP-I	2	152	76	76
LINE/R1#R7Ag1	1	96	96	96
LINE/I-Jockey#Jockey-2_DF	1	59	59	59
LTR/Pao#BEL-1_TCa-I	1	48	48	48
LTR/Pao#BEL-23_CQ-I	1	37	37	37
LTR/Gypsy#Gypsy-211_AA-I	1	87	87	87
DNA/TcMar-Mariner#Mariner_AM	1	88	88	88
LTR/Pao#BEL-6_CQ-I	1	26	26	26
LINE/L2#Daphne-1_LMi	1	61	61	61
DNA/hAT-Ac#DNA8-3_CGi	11	747	67.91	68
LINE/I-Jockey#Outcast-1_DEu	1	56	56	56
LTR/Gypsy#Gypsy-218_AA-I	3	99	33	33
DNA#DNA3-14_CGi	36	2588	71.89	70
LTR/Gypsy#Gypsy-195_AA-I	1	74	74	74
LTR/Gypsy#Gypsy-88_AA-I	1	33	33	33
LTR/Gypsy#Gypsy-50_CQ-I	4	323	80.75	80.5
LTR/Gypsy#Gypsy-34_CGi-I	1	57	57	57
LTR/Copia#Copia-1_DSe-I	2	102	51	51
LTR/Juno-Vesta#Vesta6b_Av	107	27599	257.93	132
LTR/Pao#BEL-18_CQ-LTR	1	61	61	61
DNA/RC#Helitron-N2d_CGi	4	219	54.75	45
DNA#DNA2-23_CGi	1	59	59	59
LINE/CR1#LINE2C_CE	1	78	78	78
LINE/L2#Kiri-9_CQ	1	40	40	40
LINE/L1#L1-43_AAe	26	2124	81.69	73
DNA/TcMar-Tc1#Mariner-17_AEc	11	659	59.91	68
LINE/R1#TRAS-1_TUr	3	173	57.67	62
DNA/RC#Helitron-9_CGi	114	5905	51.8	50.5
LTR/Copia#Copia-4_DGri-I	2	137	68.5	68.5
DNA/RC#Helitron-N13_LMi	5	325	65	57
DNA/RC#Helitron-2_NVi	2	580	290	290
LTR/Gypsy#Gypsy-13_PBa-I	3	137	45.67	52
DNA/RC#Helitron-N21_CGi	10	620	62	57
DNA/TcMar-Mariner#Mariner-14_HSal	1	36	36	36
DNA/PIF-ISL2EU#ISL2EU-15_CGi	6	411	68.5	62.5
DNA/TcMar-Mariner#Mariner-N13_HSal	8	535	66.88	66
DNA#DNA4-4C_CGi	1	55	55	55
DNA/Academ-1#Academ-1_AP	2	96	48	48
DNA/Zator#Zator2_Av	17	14960	880	627
DNA/Zator#Zator-3_AAe	1	109	109	109
DNA/PiggyBac#piggyBac-6_CGi	1	37	37	37
LTR/Gypsy#Gypsy-1-I_DP	1	67	67	67
LTR/Copia#Copia-7_DPu-I	1	56	56	56
LINE/L1#L1-20_LSal	2	133	66.5	66.5
DNA/Crypton-V#CryptonV-4_CFl	1	57	57	57
LTR/Pao#BEL-4_DPu-I	1	50	50	50
DNA/PIF-Spy#ISL2EU-N2_CGi	1	28	28	28
LINE/R1-LOA#LOA-1_DYa	1	42	42	42
LTR/Copia#Copia-1_DBp-I	1	57	57	57
LTR/Gypsy#Gypsy-6_DGri-I	3	199	66.33	67
LTR/Gypsy#Gypsy-4_DRh-I	3	564	188	247
DNA/RC#Helitron-3_CGi	2	98	49	49
LTR/DIRS#DIRS-2_CGi	1	49	49	49
LTR/Copia#Copia-6_DWil-LTR	1	58	58	58
LTR/Pao#BEL-8_LG-I	2	91	45.5	45.5
DNA/MULE-NOF#Rehavkus1_AP	2	128	64	64
LTR/Gypsy#Gypsy-91_AA-I	1	45	45	45
LTR/Pao#BEL-193_AA-I	2	74	37	37
DNA/hAT#hAT4_Av	44	13475	306.25	145
DNA/TcMar-Pogo#rnd-6_family-2209	41	13621	332.22	243
DNA/TcMar-Tc2#Mariner62_CB	1	230	230	230
DNA/TcMar-Tc1#Mariner-21_LMi	2	803	401.5	401.5
DNA/hAT-hobo#Hoyak1	1	43	43	43
DNA/TcMar-Mariner#Mariner-9_PBa	1	68	68	68
LTR/Pao#BEL12-LTR_AG	1	41	41	41
DNA/hAT-Ac#Homo7	2	88	44	44
DNA/Ginger-1#rnd-1_family-1145	53	15425	291.04	244
DNA/Sola-3#Sola3-1_CGi	1	55	55	55
LINE/R1#SART1	1	42	42	42
DNA/RC#rnd-6_family-1728	73	16772	229.75	177
LINE/RTE#RTE1_Av	705	295188	418.71	237
LTR/Pao#BEL-12_DBp-I	1	49	49	49
LTR/Copia#Copia-65_AA-I	61	4086	66.98	69
DNA/P#P-20_LSal	1	39	39	39
LTR/Gypsy#Gypsy-7_LG-I	1	62	62	62
DNA#DNA5-2_CGi	2	112	56	56
DNA/Kolobok-Hydra#Kolobok-7_LMi	1	60	60	60
DNA/hAT#hAT2_Av	52	18224	350.46	138.5
DNA/CMC-EnSpm#rnd-5_family-374	47	18467	392.91	243
LINE/L1#L1-39_AAe	1	45	45	45
LINE/RTE-ORTE#ORTE-5_AAe	2	119	59.5	59.5
DNA/MULE-MuDR#MuDR11_Av	12	2639	219.92	128
DNA/hAT-Tip100#rnd-6_family-12859	50	10729	214.58	188.5
LTR/Gypsy#Gypsy-53_CGi-I	1	44	44	44
LTR/Gypsy#Gypsy-621_AA-I	1	73	73	73
DNA/hAT#hAT3_Av	11	1055	95.91	86
DNA#DNA-79_LSal	1	54	54	54
DNA/TcMar-Mariner#Mariner-11_SIn	2	84	42	42
DNA/Sola#Sola2e_Av	25	10357	414.28	273
LINE/L2#Crack-1_CQ	1	60	60	60
DNA/MULE-MuDR#rnd-4_family-2893	156	54098	346.78	225
DNA/TcMar-Tc1#Tc13_Av	28	5861	209.32	157.5
DNA/RC#Helitron-1_PBa	2	145	72.5	72.5
LTR/Gypsy#Gypsy-72_CQ-I	1	55	55	55
DNA/MULE-MuDR#rnd-5_family-11487	276	31066	112.56	84
DNA/TcMar-Mariner#Mariner-4_DBi	2	141	70.5	70.5
DNA/TcMar-Tc1#Mariner-11_BM	1	142	142	142
LTR/Gypsy#Gypsy-21_RPr-I	1	35	35	35
LTR/Gypsy#Gypsy-245_AA-LTR	2	125	62.5	62.5
DNA/Sola-1#Sola1-4_CGi	1	35	35	35
LINE/I#I-1_DBp	1	71	71	71
DNA/Ginger#Ginger1-1_AC	48	3703	77.15	69.5
DNA/hAT-Tip100#hAT-22_LMi	3	271	90.33	100
LINE/L2#Kiri-25_AAe	3	165	55	50
LTR/Gypsy#Gypsy-21_DWil-I	2	136	68	68
LINE/I-Jockey#Outcast-1_DBi	1	20	20	20
LTR/Pao#BEL-3_BMa-I	1	77	77	77
LTR/Gypsy#Gypsy-21_LG-I	2	84	42	42
DNA/TcMar-Pogo#pogo3_Av	88	34223	388.9	114.5
LINE/L2#Kiri-1_DTa	1	46	46	46
DNA#DNA-31_LSal	2	138	69	69
LTR/Gypsy#Gypsy-14_DBp-I	2	78	39	39
LINE/RTE-X#RTEX-3_RPr	1	48	48	48
LINE/L2#Daphne-13_LMi	1	54	54	54
DNA/Kolobok#Kolobok3_Av	23	6812	296.17	216
LTR/Gypsy#Gypsy-7_DPer-I	1	37	37	37
LTR/Gypsy#Gypsy-180_AA-I	1	60	60	60
LINE/R1#R1-5_DWi	1	92	92	92
LINE/RTE-RTE#RTE-5_CTe	3	671	223.67	225
LTR/Gypsy#Gypsy-38_CQ-I	1	48	48	48
LTR/Gypsy#Gypsy-30_LMi-I	4	964	241	240.5
DNA/RC#Helitron-like-13_Hmel	11	844	76.73	82
DNA/Zator#Zator-1_HRo	2	630	315	315
DNA/PiggyBac-Looper#Looper_Av	23	4077	177.26	125
DNA/CMC-EnSpm#DNA-2_ACe	1	52	52	52
DNA/RC#rnd-1_family-1419	54	14217	263.28	226
LTR/Gypsy#YOYO_I	1	67	67	67
LINE/L2#Daphne-4_LMi	1	50	50	50
LTR/Pao#BEL-147_AA-LTR	3	132	44	44
LTR/Gypsy#Gypsy-85_CQ-I	3	159	53	53
LINE/RTE-BovB#RTE-7_LVa	3	411	137	137
LTR/Gypsy#Gypsy-203_AA-I	1	86	86	86
LTR/Pao#BEL-85_AA-LTR	1	43	43	43
LINE/CR1#CR1-12_DTa	3	157	52.33	57
LINE/I-Jockey#HeT-A3_DVi	15	1088	72.53	68
LTR/Gypsy#Gypsy-20_LMi-I	1	182	182	182
LINE/I-Jockey#Outcast-20_AAe	3	232	77.33	90
LINE/RTE-BovB#rnd-1_family-1333	27	9598	355.48	242
DNA#DNA4-4D_CGi	1	67	67	67
DNA/TcMar-Tc1#Tc8_Av	22	11234	510.64	526.5
LINE/CR1#CR1-18_HRo	30	2298	76.6	69
LTR/Gypsy#Gypsy-73_CGi-LTR	3	125	41.67	38
DNA/P#P-2_Hrobusta	13	664	51.08	56
LTR/Gypsy#Gypsy-25_DWil-I	1	57	57	57
LTR/Gypsy#Gypsy-608_AA-I	1	41	41	41
DNA/TcMar-Tc1#Mariner-84_HSal	2	189	94.5	94.5
DNA/RC#Helitron-N2g_CGi	1	69	69	69
LTR/Gypsy#Gypsy-27-I_NVi	1	58	58	58
LINE/CR1#CR1_Ele19	1	37	37	37
DNA/RC#Helitron-7_CGi	2	164	82	82
LTR/Gypsy#Gypsy-9_LVa-I	1	69	69	69
LINE/L2#Crack-31_AAe	1	57	57	57
LTR/Gypsy#Gypsy-39_DAn-I	1	66	66	66
LTR/Gypsy#Gypsy-1_HAS-I	1	44	44	44
LTR/Gypsy#Gypsy-1_DSim-I	1	62	62	62
DNA/Maverick#Polinton-2_DBi	1	99	99	99
DNA/TcMar-Pogo#pogo1_Av	8	3405	425.63	238
LINE/CR1-Zenon#CR1-4_CGi	1	51	51	51
DNA/PIF-Harbinger#Harbinger-N1_PPo	1	61	61	61
LTR/Gypsy#CER1	1	45	45	45
DNA/MULE-MuDR#MuDR6x_AP	1	60	60	60
LINE/RTE#RTE2_Av	258	109123	422.96	232.5
DNA/RC#Helitron-N15_CGi	1	80	80	80
LINE/CR1#CR1_Ele20	4	164	41	42
DNA/hAT-Tip100#rnd-5_family-12659	54	20766	384.56	243
LTR/Gypsy#rnd-6_family-3568	73	16860	230.96	174
DNA/RC#rnd-6_family-3956	115	82279	715.47	244
LTR/Gypsy#Gypsy-8_HMM-LTR	3	190	63.33	68
LINE/L2#Crack-7_AAe	4	249	62.25	58
LINE/I#I-10_LMi	3	199	66.33	80
LTR/Gypsy#Gypsy-5_DBp-I	1	37	37	37
PLE/Penelope#PENELOPE	1	96	96	96
DNA/PiggyBac#piggyBac-3_CGi	1	132	132	132
DNA/PiggyBac#piggyBac-4_LSal	1	90	90	90
LINE/R1-LOA#Loa-2_LSal	1	58	58	58
LINE/RTE-BovB#RTE-34_LMi	4	152	38	40
LTR/Copia#Copia-2_DAn-I	1	34	34	34
DNA/hAT-Blackjack#rnd-1_family-809	72	14603	202.82	173
LTR/Gypsy#Gypsy-589_AA-I	2	121	60.5	60.5
LTR/Pao#BEL-4_DFi-I	1	50	50	50
DNA/Sola-3#Sola3-2_CB	1	52	52	52
LINE/CRE#CRE-1_HRo	5	343	68.6	64
DNA/PIF-Spy#ISL2EU-N11_CGi	2	122	61	61
LINE/L2#Daphne-11_HRo	1	59	59	59
DNA/Sola-1#Sola1-1_AP	1	100	100	100
LTR/Gypsy#Gypsy18-I_Dya	3	169	56.33	54
LINE/L2#Daphne-40_LMi	2	126	63	63
DNA/Crypton#Crypton-N15_CGi	2	321	160.5	160.5
LINE/L1#L1-14_LSal	1	74	74	74
LINE/R1#R1-9_DWi	1	58	58	58
DNA/RC#Helitron-2_RPr	4	369	92.25	83
DNA/Kolobok-T2#Kolobok-N1_AEc	104	6371	61.26	58
LINE/L2#rnd-5_family-3224	79	32747	414.52	311
LTR/Gypsy#Gypsy-226_AA-I	1	56	56	56
LTR/Juno-Vesta#Vesta2_Av	237	106062	447.52	224
LTR/Copia#Copia-8_LMi-I	2	82	41	41
LTR/Gypsy#Gypsy-72_CGi-I	1	61	61	61
PLE/Penelope#Penelope4_Av	11	2499	227.18	219
LTR/Gypsy#Gypsy-23_PBa-I	3	186	62	63
DNA/TcMar-Tc1#Mariner-21_SIn	3	360	120	129
LTR/Copia#Copia-3_DPu-I	1	60	60	60
LINE/I-Jockey#Jockey-1_LVa	1	69	69	69
DNA/PIF-Harbinger#Harbinger-7_CGi	2	144	72	72
PLE/Penelope#rnd-1_family-1484	94	9943	105.78	116
DNA#IR4	1	46	46	46
LINE/RTE-BovB#rnd-5_family-622	79	42890	542.91	243
DNA#DNA2-1_CQ	4	279	69.75	70
DNA/Sola#Sola2h_Av	52	16606	319.35	187.5
DNA/hAT#hAT8_Av	68	10882	160.03	90
DNA/Maverick#Polinton-5_PBa	1	45	45	45
LTR/Pao#LTR-4_Hm	1	77	77	77
LTR/Pao#CER12-I_CE	1	34	34	34
DNA/CMC-Transib#Transib-1_DRh	3	120	40	40
LINE/R1#R1_DYa	1	184	184	184
LTR/Gypsy#Gypsy-60_DWil-I	1	50	50	50
DNA/TcMar-Tc1#Mariner-N5_HSal	4	258	64.5	51
LTR/Pao#RETRO1_AG_LTR	1	89	89	89
LTR/Gypsy#Gypsy-39_DPu-I	2	188	94	94
LTR/Gypsy#Gypsy-43_DWil-I	11	1353	123	138
LTR/Gypsy#Gypsy-271_AA-I	1	80	80	80
LTR/Pao#BEL5-I_AG	1	53	53	53
LTR/Gypsy#Gypsy-37_DEl-I	1	45	45	45
DNA/PiggyBac#piggyBac-5_HMM	2	139	69.5	69.5
LTR/Gypsy#Gypsy-260_AA-LTR	4	284	71	84.5
DNA/TcMar-Tc1#Mariner-1_DT	1	63	63	63
LTR/Copia#Copia-1_Deu-I	1	45	45	45
LINE/L2#Kiri-24_AAe	3	138	46	46
LTR/Gypsy#Gypsy-3_DTa-I	1	44	44	44
DNA/TcMar-m44#Mariner-21_CGi	4	250	62.5	66
DNA/hAT-Charlie#SPIN-1_LSal	1	52	52	52
LTR/Pao#BEL10-I_AG	2	149	74.5	74.5
LTR/Pao#BEL-47_CQ-I	1	40	40	40
DNA/hAT-hobo#Homo11	1	111	111	111
DNA#DNA6-13B_CGi	4	307	76.75	73
LTR/Pao#BEL-4_DAn-I	1	36	36	36
LINE/CR1#CR1-52_AAe	1	50	50	50
LINE/CR1#CR1-2_LSal	1	54	54	54
LTR/Pao#BEL-3_PPo-I	1	59	59	59
DNA/CMC-EnSpm#EnSpm-3_SIn	1	63	63	63
DNA/Kolobok-T2#Kolobok-8_CGi	1	78	78	78
DNA/TcMar-Tc1#Mariner-25_DF	2	151	75.5	75.5
LTR/Gypsy#Gypsy-197_AA-I	3	105	35	35
LTR/Gypsy#Gypsy-32_LSal-I	3	297	99	99
LINE/L2#Daphne-42_LMi	3	166	55.33	56
LINE/L2#Daphne-40_HRo	1	56	56	56
LTR/Pao#BEL-4_DWil-LTR	2	235	117.5	117.5
LTR/Unknown#ltr-1_family-3	13	1748	134.46	142
LTR/Gypsy#Gypsy-33_DWil-I	1	65	65	65
DNA/RC#Helitron-N2_DBp	2	89	44.5	44.5
LTR/Gypsy#Gypsy-102_AA-I	1	61	61	61
LTR/Copia#Copia2-I_Dpse	1	40	40	40
DNA/MULE-MuDR#MuDR6_Av	4	828	207	210.5
LINE/L2#Daphne-38_LMi	2	84	42	42
LTR/Gypsy#Gypsy-10_ACe-LTR	1	41	41	41
LTR/Copia#Copia-15_DPu-LTR	1	53	53	53
DNA/P#AgaP2-P12MITE326	1	41	41	41
LTR/Gypsy#Gypsy-23_DWil-I	1	39	39	39
DNA/Sola#Sola2b_Av	155	42710	275.55	172
LINE/I-Jockey#Jockey-1_DGri	5	364	72.8	81
DNA#DNA6-1_CGi	1	230	230	230
DNA/TcMar-Mariner#Mariner-13_LHu	2	117	58.5	58.5
LINE/I#Nimb-32_LMi	1	45	45	45
DNA/Sola-1#Sola1-3_CGi	1	67	67	67
LINE/I#I-53_AAe	2	78	39	39
PLE/Penelope-Athena#AthV-L1	89	44114	495.66	197
DNA/MULE-NOF#Rehavkus-3_TC	1	52	52	52
LTR/Gypsy#Gypsy-40_DAn-I	2	120	60	60
LINE/R1-LOA#Loa-1_MMa	2	85	42.5	42.5
DNA/RC#Helitron-N46_CGi	3	159	53	53
LINE/RTE-RTE#RTE-6_PPac	2	154	77	77
LINE/R1-LOA#LOA-5_CQ	1	46	46	46
LTR/Copia#Copia-14_AA-I	2	52	26	26
DNA/TcMar-Tc1#Mariner-59N1_HSal	1	26	26	26
LTR/Copia#Copia16-NVi_I	1	64	64	64
DNA/PIF-ISL2EU#ISL2EU-8_CGi	29	2056	70.9	68
DNA/TcMar-Tc1#Tc2_Av	99	24576	248.24	174
DNA/TcMar-Tc1#TSESSEBEII	6	270	45	42.5
DNA/Kolobok-T2#Kolobok-N2_LHu	2	109	54.5	54.5
LTR/Gypsy#Gypsy-79_AA-I	2	117	58.5	58.5
DNA/hAT#HAT16_CB	5	403	80.6	80
LTR/Pao#BEL-71_AA-LTR	1	35	35	35
LTR/Gypsy#Gypsy-146_AA-I	2	290	145	145
LINE/L1-Tx1#L1-7_CQ	1	73	73	73
DNA/MULE-NOF#Rehavkus-1N1_HR	2	116	58	58
LTR/Gypsy#Gypsy-16_LH-I	3	144	48	42
LINE/CR1#LINE2F_CE	3	249	83	83
DNA/hAT-Tip100#hAT-6_RPr	2	114	57	57
LTR/Pao#BEL-84_AA-LTR	1	44	44	44
DNA/P#P9_Av	255	54884	215.23	166
LINE/R1#SARTTc1	2	82	41	41
DNA/MULE-MuDR#MuDR-6_LSal	1	38	38	38
LINE/CR1#CR1-94_AAe	1	96	96	96
DNA/TcMar-Tc1#Mariner-9_DBp	5	200	40	40
DNA/TcMar-Mariner#Avmar11_Av	88	18357	208.6	150
DNA/hAT-Charlie#hAT-N11_LMi	1	55	55	55
DNA/TcMar-Tc1#Tc18_Av	9	3540	393.33	198
DNA/TcMar-Pogo#rnd-1_family-1480	19	1745	91.84	91
LTR/Copia#Copia-81_AA-I	1	40	40	40
LTR/Gypsy#Gypsy-63_CGi-I	2	108	54	54
DNA/RC#Helitron-7_NVi	2	456	228	228
DNA/TcMar-Tc1#PARISa-2_DW	1	35	35	35
LTR/Gypsy#Gypsy26-I_AG	1	48	48	48
LINE/L1#L1-5_LSal	2	105	52.5	52.5
LINE/RTE-ORTE#ORTE-1_AAe	1	40	40	40
DNA/RC#Helitron-N33_CGi	3	195	65	65
DNA/hAT-Tip100#rnd-5_family-4161	70	23338	333.4	226.5
LTR/Gypsy#Gypsy16-I_Dya	1	40	40	40
DNA/TcMar-Tc1#Mariner-10_DK	3	216	72	62
LTR/Pao#BEL-11_LG-I	3	156	52	52
DNA/TcMar-Tc1#Tc6_Av	2	289	144.5	144.5
DNA#DNA4-18_CGi	1	57	57	57
LINE/RTE-BovB#RTE-4_LVa	4	323	80.75	85.5
LINE/CR1#CR1-2_DBp	1	37	37	37
DNA/RC#Helitron-2_DF	1	40	40	40
LINE/L2#Kiri-8_CQ	2	124	62	62
DNA/hAT-Ac#hAT-5_DRh	3	281	93.67	120
LTR/Gypsy#Gypsy-33_DAn-LTR	1	63	63	63
LINE/L2#Daphne-26_LMi	1	39	39	39
DNA/Ginger#Ginger2-N1_LSal	9	827	91.89	92
DNA/PIF-Spy#rnd-6_family-9705	34	6001	176.5	145
LTR/Gypsy#Gypsy-13_DWil-I	2	160	80	80
DNA/TcMar-Mariner#Avmar6_Av	61	12275	201.23	122
DNA/TcMar-Tc1#Mariner-N1B_CGi	1	62	62	62
LINE/RTE-BovB#RTE-68_LMi	1	81	81	81
DNA/MULE-MuDR#rnd-5_family-54	148	39323	265.7	185.5
LTR/Gypsy#Gypsy-15_CQ-I	1	42	42	42
LINE/RTE-X#RTEY-1_CTe	1	43	43	43
LINE/L2#L2-4_Hmel	2	131	65.5	65.5
LTR/Gypsy#Gypsy-12_CFl-I	2	158	79	79
DNA/TcMar-Tc1#Mariner-9_DF	1	40	40	40
LTR/Gypsy#Gypsy-6_AA-I	4	203	50.75	51
DNA#DNA9-6_CGi	1	46	46	46
DNA/hAT-Pegasus#PegasusA	1	55	55	55
LINE/L2#L2-35_HRo	3	183	61	61
LTR/Copia#Copia-7_CT-I	1	52	52	52
DNA/RC#HelitronY1_CE	30	2433	81.1	80
DNA/hAT-Ac#rnd-3_family-381	131	14723	112.39	103
LINE/R1#SART-1_CF	1	61	61	61
DNA/TcMar-Mariner#Mariner-33_AEc	1	33	33	33
LTR/Gypsy#Gypsy-10_LG-I	1	60	60	60
DNA/P#P4_Av	66	21872	331.39	77
DNA/PIF-Spy#ISL2EU-5_CFl	1	29	29	29
LTR/Gypsy#Gypsy-52_DWil-LTR	1	61	61	61
DNA/hAT-Tip100#hAT-5_HRo	4	195	48.75	60
DNA/RC#Helitron-N19_LMi	1	64	64	64
LTR/Gypsy#Gypsy-71_CQ-I	1	59	59	59
LINE/Proto2#Proto2-10_CTe	1	62	62	62
PLE/Penelope-Athena#AthW2-1	170	15375	90.44	59
LTR/Pao#BEL-8_DWil-I	1	63	63	63
DNA/hAT#DNA8-13_CQ	2	152	76	76
LTR/Gypsy#Gypsy-2-I_LG	3	99	33	33
LTR/Gypsy#Gypsy12-I_AG	1	75	75	75
DNA/Sola-2#Sola2-8_LMi	9	531	59	52
DNA/Kolobok-Hydra#rnd-5_family-9423	69	22757	329.81	204
DNA/TcMar-Tc1#Mariner-24_LSal	1	63	63	63
DNA/PiggyBac#piggyBac-1_LSal	1	59	59	59
LTR/Pao#BEL-2_BMa-I	1	37	37	37
LTR/Pao#BEL-262_AA-LTR	1	79	79	79
LTR/Pao#BEL-2_DPu-I	2	173	86.5	86.5
LTR/Copia#Copia-12_LMi-I	1	45	45	45
LTR/Gypsy#Gypsy-605_AA-I	2	126	63	63
DNA/Kolobok-T2#Kolobok-1_LG	1	59	59	59
LINE/R1#RT2	7	540	77.14	78
LINE/CR1#CR1-53_AAe	1	45	45	45
LTR/Gypsy#Gypsy3-I_AG	4	2415	603.75	57
DNA/TcMar-Tc4#Mariner-N7_PBa	1	47	47	47
LTR/Gypsy#Gypsy-46_CQ-I	4	246	61.5	49
LTR/Pao#BEL-156_AA-I	2	127	63.5	63.5
LTR/Gypsy#Gypsy-38_DPu-I	1	83	83	83
LTR/Gypsy#Gypsy-14_DTa-I	1	40	40	40
LTR/Gypsy#Gypsy-20_DAn-I	1	34	34	34
DNA/Academ-1#Academ-7_LMi	1	67	67	67
DNA/TcMar-Tc1#Mariner-18_HSal	17	1205	70.88	61
LTR/Pao#BEL-279_AA-I	1	75	75	75
DNA/RC#rnd-6_family-11650	18	9075	504.17	243
LINE/CR1#CR1-84_AAe	1	45	45	45
DNA/Sola-1#Sola1-1_Dpulex	1	93	93	93
DNA/Maverick#Polinton-1_NVi	32	2113	66.03	65
LINE/L2#Daphne-41_LMi	1	58	58	58
DNA/TcMar-Tc1#Mariner-90_HSal	3	129	43	43
LINE/R2-Hero#HERO-6_HR	1	80	80	80
DNA/hAT-Ac#rnd-6_family-4436	161	38222	237.4	155
LTR/Unknown#ltr-1_family-9	5	1013	202.6	166
LTR/Pao#BEL-50_CQ-LTR	1	52	52	52
LTR/Gypsy#Gypsy-49_CQ-LTR	2	154	77	77
DNA/hAT-Ac#hAT-N1B_DBp	1	65	65	65
LTR/Gypsy#Gypsy17-I_Dpse	3	208	69.33	80
DNA/Sola-2#rnd-6_family-24127	56	18487	330.13	227
PLE/Penelope#Penelope2_Av	19	10540	554.74	386
LTR/Gypsy#Gypsy-169_AA-I	3	129	43	42
LINE/R2-R4#R4_Av	23	17551	763.09	240
LINE/Soliton#Soliton3_Av	111	46461	418.57	187
LTR/Gypsy#Gypsy-41_DEl-I	3	178	59.33	58
DNA/Sola-2#Sola2-11_LMi	3	363	121	140
PLE/Penelope#rnd-6_family-4827	76	29436	387.32	243
DNA/Sola-2#Sola2-2_NVi	1	56	56	56
DNA#DNA-4_CQ	1	66	66	66
DNA/hAT-hAT19#DNA8-82_AP	1	50	50	50
DNA/Zator#Zator-1_DPu	7	1523	217.57	148
LINE/L2#Crack-35_AAe	3	170	56.67	49
LINE/I#rnd-1_family-312	135	37467	277.53	225
DNA/TcMar-Mariner#Mariner-57_LMi	3	123	41	41
LINE/L1-Tx1#L1-5_CQ	2	131	65.5	65.5
LTR/Gypsy#Gypsy-2_DRh-I	1	43	43	43
LTR/Gypsy#Gypsy-192_AA-I	1	72	72	72
DNA/Maverick#Polinton-1_ACe	29	1561	53.83	53
LTR/Gypsy#rnd-6_family-15332	40	9896	247.4	167.5
DNA/TcMar-m44#Mariner-21N2_CGi	1	78	78	78
LINE/L2#L2-5B_HRo	1	89	89	89
LINE/L1-Tx1#Tx1-2_CQ	1	83	83	83
DNA/hAT-Charlie#hAT-N14_AP	1	83	83	83
PLE/Penelope#Penelope-3_HRo	2	139	69.5	69.5
DNA/PIF-ISL2EU#ISL2EU2_Av	21	11110	529.05	235
DNA/TcMar-Tc1#Mariner38C_CB	2	143	71.5	71.5
LINE/RTE-X#RTEX-15_CGi	3	195	65	65
DNA/TcMar-Mariner#Mariner-16_AEc	1	49	49	49
DNA/MULE-MuDR#MuDR-3_LSal	1	117	117	117
DNA/MULE-MuDR#MuDR13_Av	42	6712	159.81	119
LINE/CR1#CR1_Ele14	1	57	57	57
LINE/R2#R2-1_RPr	3	111	37	37
DNA/Sola-2#Sola2-6_LSal	1	39	39	39
LINE/CR1#CR1-11_AG	1	69	69	69
LTR/Gypsy#Gypsy-11_LG-I	2	75	37.5	37.5
LINE/CR1#LINE2B_CB	1	50	50	50
LTR/Pao#BEL-638_AA-I	1	39	39	39
LTR/Pao#BEL-1_DKi-I	1	39	39	39
DNA/Kolobok-Hydra#DNA-19_CGi	1	93	93	93
DNA/TcMar-Tc1#Mariner-50_LMi	1	47	47	47
DNA/CMC-EnSpm#DNA3-1_CGi	43	3115	72.44	71
DNA/P#KBOC_DB	1	52	52	52
DNA/hAT-Tip100#hAT-3_AP	1	59	59	59
DNA/hAT-Blackjack#hAT-16N2_LMi	12	677	56.42	56
DNA/TcMar-Tc1#DEC1	1	73	73	73
LTR/Gypsy#Gypsy13-I_Dpse	2	95	47.5	47.5
DNA/Ginger#Ginger2b_Av	94	30392	323.32	214.5
LTR/Gypsy#rnd-6_family-3077	33	5777	175.06	176
DNA/Sola-3#rnd-6_family-22085	29	8967	309.21	197
DNA/PiggyBac-Pokey#Pokey4_Av	13	6701	515.46	373
DNA/PiggyBac-Uribo#Uribo2_Av	1	41	41	41
LTR/Pao#BEL-6_LH-I	1	87	87	87
DNA/PiggyBac#piggyBac4_Av	1	126	126	126
SINE/tRNA-V#BivaV-SINE2_MiYe	1	69	69	69
LTR/Gypsy#Gypsy-20-I_NVi	6	347	57.83	47
DNA/CMC-Chapaev-3#Chapaev3-2_HR	3	156	52	43
LTR/Gypsy#Gypsy-24_LH-I	1	68	68	68
LINE/I-Jockey#Jockey-2_DGri	5	548	109.6	94
DNA#DNA3-4_LMi	1	62	62	62
LTR/Pao#BEL-1_SI-I	1	49	49	49
DNA/TcMar-Tc4#rnd-6_family-19206	44	20679	469.98	241.5
DNA/CMC-EnSpm#rnd-5_family-4412	311	66119	212.6	191
LTR/Pao#DIVER_I	1	50	50	50
LTR/Pao#BEL-244_AA-I	3	148	49.33	56
DNA/TcMar-Tc1#Tc4_Av	23	12388	538.61	244
PLE/Penelope#Penelope-28_LMi	3	192	64	66
DNA/TcMar-Tc1#Tc1A	1	68	68	68
DNA/hAT-Ac#hAT-5_DBp	2	134	67	67
LTR/Gypsy#Gypsy-176_AA-I	1	66	66	66
LTR/Pao#Nobel_I	2	90	45	45
LTR/Gypsy#Gypsy-12_DVir-I	4	289	72.25	71.5
DNA/MULE-MuDR#MuDR-N1_LMi	1	105	105	105
DNA/Sola-2#rnd-5_family-5354	334	76999	230.54	134.5
LINE/L2#Kiri-8_AAe	4	220	55	47
LTR/Gypsy#rnd-4_family-2	81	15725	194.14	151
DNA/TcMar-Tc4#Mariner3-7_LMi	2	174	87	87
LINE/L1#L1-35_AAe	4	203	50.75	44
LTR/Gypsy#Gypsy-57_DWil-I	1	60	60	60
DNA/CMC-Transib#Transib-1_CQ	1	68	68	68
DNA/TcMar-Tc1#Mariner-20_LSal	3	174	58	58
LTR/Gypsy#Gypsy-21-I_NVi	1	49	49	49
DNA/PiggyBac#piggyBac-N1_DWil	1	51	51	51
LTR/Pao#BEL-5_DPer-I	3	147	49	51
LTR/Gypsy#Gypsy43-I_AG	1	54	54	54
LTR/Gypsy#Gypsy-19-LTR_NVi	1	31	31	31
LTR/Gypsy#Gypsy-3_DPer-I	1	225	225	225
DNA/TcMar-Mariner#Mariner-5_SIn	1	85	85	85
PLE/Penelope#rnd-5_family-1856	710	203529	286.66	196
DNA/CMC-Transib#Transib1_DP	1	68	68	68
LTR/Pao#BEL-647_AA-I	1	52	52	52
DNA/hAT#PAL8C_5	1	74	74	74
LTR/Gypsy#rnd-6_family-10920	36	5889	163.58	168.5
LTR/Gypsy#Gypsy-13_LSal-I	1	67	67	67
LTR/Pao#BEL-1_LSal-I	1	33	33	33
DNA/RC#HelitronY4_CE	3	346	115.33	100
LTR/Pao#BEL-9_DBp-I	1	79	79	79
LTR/Pao#BEL-177_AA-I	1	48	48	48
DNA/TcMar-Mariner#Mariner-1_LSal	2	114	57	57
DNA/MULE-NOF#Rehavkus-1_NVi	3	175	58.33	60
DNA/TcMar-Tc1#Mariner-2_AMel	2	120	60	60
DNA/Sola-2#Sola2-3_DPu	5	306	61.2	56
LTR/Gypsy#Gypsy-22_DPu-LTR	1	64	64	64
DNA/PiggyBac#piggyBac-24_LMi	1	38	38	38
LINE/L2#Daphne-75_LMi	1	57	57	57
DNA/TcMar-Mariner#Avmar7_Av	22	5543	251.95	190.5
LINE/I-Jockey#rnd-1_family-1026	20	2413	120.65	119
LINE/CR1-Zenon#CR1-1_LG	1	81	81	81
LTR/Gypsy#Gypsy-10_DTa-I	1	39	39	39
LINE/CR1#CR1-8_DTa	3	163	54.33	47
LINE/I-Jockey#Jockey-8_DAn	3	153	51	40
DNA/Sola#Sola2d_Av	97	15630	161.13	110
DNA/RC#HELITRON4_CB	1	102	102	102
DNA#DNA-15_LSal	2	110	55	55
LTR/Gypsy#ltr-1_family-4	675	178774	264.85	182
LTR/Copia#Copia-5_CT-I	1	72	72	72
DNA/TcMar-Tc1#Mariner-3_ACe	1	48	48	48
DNA/Sola-2#Sola2-1_DPu	6	348	58	58
LINE/I#Nimb-9_LMi	1	102	102	102
DNA/CMC-Chapaev#Chapaev-3_ACa	1	36	36	36
LTR/Pao#BEL-11_DAn-I	2	78	39	39
DNA/Sola-3#rnd-6_family-3847	31	15964	514.97	243
LTR/Copia#Copia15-NVi_I	2	86	43	43
PLE/Penelope-Athena#AthL2	76	13167	173.25	122
LTR/Gypsy#Gypsy-28_DWil-I	1	61	61	61
LTR/Gypsy#Gypsy-12_LH-I	1	37	37	37
LINE/L2#Daphne-35_HRo	2	162	81	81
DNA/TcMar-Tc1#Tc15_Av	46	20994	456.39	326.5
DNA#DNA6-9_CGi	13	920	70.77	69
LINE/I-Jockey#Jockey-5_DVi	4	217	54.25	51
LTR/Gypsy#Gypsy-50_DWil-LTR	1	46	46	46
DNA/PIF-Harbinger#DNA3-11_CGi	8	537	67.13	65
DNA/CMC-EnSpm#EnSpm-3_CGi	1	82	82	82
DNA/hAT-Charlie#hAT-9_LMi	1	48	48	48
DNA#DNA8-12_CGi	7	473	67.57	69
LTR/Gypsy#Gypsy-16_PBa-LTR	16	789	49.31	45.5
DNA/MULE-MuDR#MuDR2_Av	5	1788	357.6	114
PLE/Penelope-Athena#AthK1	63	36924	586.1	232
DNA/hAT-Tip100#rnd-6_family-12305	28	9828	351	154
DNA/Sola-2#Sola2-2_AAe	1	39	39	39
PLE/Penelope#Penelope-64_LMi	1	227	227	227
DNA/TcMar-Tc1#Mariner-11_DBp	1	45	45	45
LINE/I-Jockey#Jockey-4_Hmel	1	74	74	74
PLE/Penelope#Penelope-97_LMi	1	48	48	48
LTR/Gypsy#Gypsy-159_AA-I	3	114	38	38
LTR/Pao#BEL-65_AA-LTR	1	53	53	53
LTR/Pao#BEL-1_BM-I	1	59	59	59
LTR/Pao#BEL3_DM-I	4	242	60.5	60.5
LINE/RTE-X#RTEX-25_CGi	1	72	72	72
LTR/Gypsy#Gypsy-250_AA-I	1	45	45	45
DNA/TcMar-Tc1#rnd-5_family-5709	47	24108	512.94	270
DNA/Crypton-A#Crypton-N18_CGi	1	97	97	97
DNA#DNA4-24_CGi	6	478	79.67	82.5
LTR/Copia#Copia-102_AA-I	1	32	32	32
DNA/RC#Helitron-7_DRh	1	54	54	54
DNA/TcMar-Tc1#Mariner-10_BM	1	70	70	70
LTR/Gypsy#ltr-1_family-6	125	46211	369.69	218
DNA/TcMar-Pogo#rnd-6_family-2685	64	10328	161.38	93
DNA/hAT-hobo#Howilli4	3	193	64.33	64
LTR/Pao#BEL-188_AA-I	1	75	75	75
LTR/Gypsy#Gypsy-24_DY-I	1	40	40	40
LTR/Gypsy#Gypsy-221_AA-I	1	59	59	59
LINE/R1#R1_Ele9	1	58	58	58
DNA/PiggyBac#piggyBac-29_LMi	1	73	73	73
LTR/Gypsy#Gypsy-5_PPc-I	2	125	62.5	62.5
[truncated: 1,418 more rows]
