# Supplementary material for: Evolutionary dynamics of transposable elements in bdelloid rotifers
Source: eLife. 2021 Feb 5;10:e63194. doi: 10.7554/eLife.63194 (PMC7943196; doi:10.7554/eLife.63194)
Supplement: Figure 6—source data 1. [file elife-63194-fig6-data1.zip › Figure 6--source data 1. TE lengths data/Rc_Rc2018.out.one_code.bed.len.element.tab]

TE	COUNT	SUM	MEAN	MEDIAN
DNA/Crypton-V#CryptonV-2_CFl	2	115	57.5	57.5
DNA/P#P-7_LSal	1	65	65	65
LINE/L2#CR1-4_NVi	1	91	91	91
LTR/Juno-Vesta#Vesta7_Av	1	2842	2842	2842
LTR/Pao#BEL-43_AA-I	2	97	48.5	48.5
LTR/Gypsy#Gypsy-42_AA-I	1	49	49	49
DNA/P#DNA-60_LSal	1	51	51	51
DNA/TcMar-m44#Mariner-21N4_CGi	1	77	77	77
LTR/Gypsy#Gypsy-46_DEl-LTR	1	110	110	110
LTR/Gypsy#Gypsy-602_AA-I	1	76	76	76
LTR/Gypsy#Gypsy-40_DPu-I	3	134	44.67	35
LTR/Copia#Copia-67_AA-I	3	175	58.33	59
LINE/L1-Tx1#Tx1-7_CGi	2	74	37	37
LINE/L2#Daphne-13_LMi	2	112	56	56
LTR/Pao#BEL-1_LMi-I	2	160	80	80
DNA/TcMar-Mariner#BOTMAR1	1	64	64	64
LINE/R1#R7Ag1	1	37	37	37
LTR/Pao#BEL-169_AA-LTR	1	48	48	48
LTR/Gypsy#Gypsy-143_AA-I	2	144	72	72
LINE/L1-Tx1#Tx1-14_CGi	1	67	67	67
LTR/Copia#Copia-3_MMa-I	1	50	50	50
LTR/Gypsy#Gypsy-14_DBi-I	1	27	27	27
LINE/I-Jockey#Jockey_Ele10	1	35	35	35
DNA/TcMar-Tc1#rnd-6_family-24	96	34114	355.35	210
LINE/I#I-52_AAe	1	46	46	46
LINE/I-Jockey#Jockey-10_DBp	1	52	52	52
LINE/CR1-Zenon#CR1-1_LG	1	83	83	83
LINE/L2#L2-4_Hmel	5	232	46.4	50
DNA/TcMar-Mariner#Mariner-5_DBi	1	78	78	78
LTR/Gypsy#Gypsy-99_AA-I	1	38	38	38
LTR/Copia#Copia-14_LH-I	1	61	61	61
DNA/Maverick#Polinton-1_DY	7	398	56.86	53
LTR/Gypsy#Gypsy-5_DPer-I	2	128	64	64
LINE/L2#Kiri-9_CQ	2	95	47.5	47.5
LTR/Gypsy#Gypsy22-I_Dpse	1	49	49	49
DNA/TcMar-Mariner#Mariner-2_DF	1	49	49	49
DNA/Dada#Dada-U6_CGi	1	60	60	60
LINE/L2#Daphne-67_LMi	1	31	31	31
LINE/CR1#CR1-88_AAe	1	56	56	56
LTR/Gypsy#ltr-1_family-14	20	20531	1026.55	675
DNA/P#P-18_LSal	3	209	69.67	67
LTR/Gypsy#Gypsy-72_CGi-I	1	80	80	80
DNA/TcMar-Tc1#Mariner-30_DF	1	174	174	174
LTR/Pao#BEL-3_PBa-I	1	37	37	37
DNA/RC#Helitron-N4_CGi	1	54	54	54
LTR/Copia#Copia21-NVi_I	1	68	68	68
LINE/I-Jockey#DOC	1	42	42	42
LTR/Gypsy#Gypsy-3_DPu-I	1	80	80	80
LINE/L1-Tx1#Tx1-4_CQ	3	194	64.67	61
DNA/CMC-Chapaev-3#Chapaev3-1_HR	12	686	57.17	54.5
LINE/I-Jockey#Jockey-2_DVi	2	87	43.5	43.5
LINE/CR1#CR1_Ele34	1	72	72	72
DNA/Kolobok-T2#Kolobok-1_Ppac	1	38	38	38
DNA/Sola#Sola1-1_AC	1	97	97	97
LINE/L2#L2-10_HRo	1	59	59	59
LTR/Gypsy#Gypsy-20-I_NVi	1	80	80	80
DNA/TcMar-Mariner#Avmar1a_Av	2	1019	509.5	509.5
DNA/Maverick#Polinton-5_LMi	1	49	49	49
LINE/R1#R1-2_DF	1	81	81	81
DNA/Kolobok-Hydra#Kolobok-7_CGi	9	686	76.22	74
LTR/Gypsy#Gypsy-625_AA-I	1	35	35	35
DNA/RC#Helitron-like-6a_Hmel	2	104	52	52
LINE/Soliton#Soliton3_Av	44	57503	1306.89	946.5
LINE/R1-LOA#LOA-1_CQ	1	60	60	60
DNA/TcMar-Pogo#pogo5_Av	23	2773	120.57	115
LINE/CR1#CR1-80_AAe	1	45	45	45
LTR/Copia#Adg_Copia-70_AA-I	1	45	45	45
PLE/Penelope#Penelope-1_HMM	1	41	41	41
DNA/hAT-hobo#Howilli4	1	130	130	130
DNA/P#AgaP8	1	35	35	35
LTR/Pao#CER13-I_CE	4	246	61.5	58.5
LTR/Gypsy#Gypsy10-I_Dya	1	47	47	47
LTR/Gypsy#Gypsy-210_AA-I	1	43	43	43
LTR/Pao#BEL-6_LSal-I	2	96	48	48
LTR/Gypsy#Gypsy3_DV-I	1	52	52	52
LTR/Pao#CER15-1-I_CE	1	49	49	49
DNA/TcMar-Tigger#Tigger_Av	12	2057	171.42	161.5
LTR/Pao#BEL-275_AA-LTR	1	68	68	68
DNA#DNA-46_LSal	2	75	37.5	37.5
LTR/Pao#BEL-11_DBp-I	1	61	61	61
LINE#rnd-5_family-336	50	21869	437.38	168.5
LTR/Gypsy#Gypsy-10_ACe-LTR	7	401	57.29	57
LTR/Copia#Copia-1_DPu-I	1	77	77	77
LTR/Pao#BEL-176_AA-I	1	58	58	58
LTR/Gypsy#Gypsy-11_DAn-I	1	53	53	53
DNA/MULE-MuDR#MuDR9_Av	5	475	95	74
LTR/Unknown#ltr-1_family-8	223	101624	455.71	231
DNA/TcMar-Pogo#pogo7_Av	23	6101	265.26	156
LTR/Gypsy#Gypsy-12_DVir-I	10	508	50.8	47
LTR/DIRS#DIRS-5_DPu	1	50	50	50
DNA/hAT#HAT5_CB	2	170	85	85
DNA/Dada#Dada-1_CGi	2	105	52.5	52.5
LTR/Gypsy#Gypsy-604_AA-I	1	54	54	54
LTR/Unknown#ltr-1_family-11	6	1650	275	263
LTR/Gypsy#Gypsy19-I_AG	1	27	27	27
PLE/Penelope#Penelope3b_Av	19	17013	895.42	410
LINE/CR1-Zenon#CR1-5_CGi	2	145	72.5	72.5
LTR/Juno-Vesta#Vesta5_Av	29	40821	1407.62	101
DNA/RC#Helitron-N48_CGi	1	71	71	71
LINE/CR1#CR1-53_AAe	1	69	69	69
DNA/TcMar-Tc1#Mariner-6_DY	1	126	126	126
LINE/I-Jockey#Jockey-9_DRh	1	67	67	67
LINE/CRE#Cre-1_BM	1	87	87	87
LINE/L2#Daphne-24_LMi	2	116	58	58
DNA/hAT-hATm#hAT-N21_LSal	1	56	56	56
DNA/Kolobok-T2#Kolobok-1_LG	2	90	45	45
LTR/Copia#Copia-15_SI-I	1	34	34	34
LTR/Gypsy#CER5-I_CE	1	53	53	53
LINE/CR1-Zenon#CR1-8_CGi	1	59	59	59
LTR/Juno-Vesta#Vesta1a_Av	20	10521	526.05	259.5
DNA/hAT-Ac#Homo8	2	106	53	53
DNA/Academ-1#Academ-1_AP	2	143	71.5	71.5
DNA/TcMar-Tc1#Tc19_Av	34	10804	317.76	185
LINE/R1-LOA#Loa-1_SIn	1	58	58	58
SINE/tRNA#FEILAI_B	1	63	63	63
DNA#DNA9-1B_LSal	2	158	79	79
DNA/PiggyBac-Pokey#Pokey1_Av	4	995	248.75	274.5
LTR/Pao#BEL-1_BM-I	1	41	41	41
LTR/Pao#BEL-2_DEl-I	1	50	50	50
DNA/TcMar-Mariner#Mariner-9_AEc	2	535	267.5	267.5
DNA/PiggyBac-Looper#Looper4_Av	15	2217	147.8	179
DNA/PiggyBac#piggyBac-4_LMi	3	220	73.33	81
DNA/PiggyBac#piggyBac-13_LMi	1	42	42	42
LINE/CR1#CR1_Ele14	1	36	36	36
LTR/Pao#BEL-616_AA-I	1	49	49	49
DNA/CMC-Chapaev#Chapaev-N1_AAe	1	85	85	85
LINE/I-Jockey#Jockey-N7_CQ	1	60	60	60
DNA/MULE-MuDR#rnd-5_family-11753	105	45667	434.92	387
DNA/RC#Helitron-1_LG	1	83	83	83
LTR/Gypsy#Gypsy-34_CT-I	1	82	82	82
LTR/Pao#ROO_I	22	1859	84.5	84
DNA/RC#Helitron-4_CGi	4	245	61.25	54
DNA/hAT-Ac#hAT-5_LSal	1	61	61	61
LTR/Gypsy#Gypsy-615_AA-I	2	131	65.5	65.5
DNA/RC#Helitron-N35_CGi	11	770	70	71
LINE/RTE-X#RTEX-17_CGi	1	36	36	36
DNA/RC#Helitron-N1_RPr	1	85	85	85
LTR/Gypsy#Gypsy-28_DEl-LTR	1	56	56	56
LINE/I#I_Ele37	1	56	56	56
LINE/I-Jockey#Vingi-48_LMi	1	243	243	243
LTR/Gypsy#Gypsy-72_CGi-LTR	1	38	38	38
LINE/I#I-81_AAe	4	265	66.25	66
DNA/P#P6_Av	23	6677	290.3	106
LTR/Gypsy#Gypsy11-I_AG	1	43	43	43
DNA/TcMar-Mariner#Mariner-38_HSal	2	485	242.5	242.5
DNA/hAT#hAT-N35B_LSal	1	74	74	74
LTR/Pao#BEL-79_AA-I	1	49	49	49
LTR/Gypsy#Gypsy-54_CGi-I	1	66	66	66
LINE/CR1#CR1-4_DAn	2	116	58	58
LTR/Copia#Copia1-I_Dmoj	1	53	53	53
LINE/I#Nimb-6_LMi	1	39	39	39
LTR/Pao#BEL-199_AA-I	2	129	64.5	64.5
DNA/PIF-Harbinger#DNA3-11_CGi	2	122	61	61
LTR/Pao#BEL-4_DYa-I	2	108	54	54
DNA/Crypton-A#Crypton-N1_CGi	1	51	51	51
DNA/TcMar-Tc1#PrD37E	35	19535	558.14	434
DNA/Maverick#Polinton-1_DPe	3	183	61	58
LTR/Pao#BEL-601_AA-I	2	104	52	52
DNA/Crypton-V#CryptonV-3_HSal	1	40	40	40
DNA/CMC-EnSpm#DNA-2_ACe	1	16	16	16
LINE/RTE-BovB#rnd-5_family-1471	100	107608	1076.08	383
LTR/Copia#Copia-60_AA-I	1	50	50	50
LTR/Gypsy#Gypsy-7_CFl-I	1	237	237	237
LTR/Copia#Copia-105_AA-I	1	39	39	39
LTR/Gypsy#BLASTOPIA_I	1	63	63	63
LTR/Gypsy#ltr-1_family-2	38	54635	1437.76	381
LINE/L2#Daphne-81_LMi	1	27	27	27
DNA/Kolobok-Hydra#Kolobok1-N1_NVi	1	35	35	35
LTR/Copia#Copia-22_DPu-I	1	71	71	71
DNA/Sola#Sola2b_Av	29	21825	752.59	439
LTR/Gypsy#Gypsy45-I_AG	1	68	68	68
LINE/CRE#CRE-2_HRo	3	192	64	58
DNA/RC#Helitron-3_HMM	2	127	63.5	63.5
LTR/Pao#BEL4-I_AP	1	61	61	61
LINE/CR1#CR1-18_HRo	23	1975	85.87	63
LTR/Gypsy#Gypsy-13_PBa-I	1	57	57	57
DNA/hAT-hobo#Hogri1	1	48	48	48
LINE/I-Jockey#Jockey-8_DAn	1	71	71	71
LINE/Dong-R4#Dong-2_HMM	1	13	13	13
DNA/Sola-1#Sola1-4_LG	2	89	44.5	44.5
LTR/Copia#Copia-71_AA-I	1	57	57	57
LTR/Copia#Copia-8_DWil-I	1	51	51	51
LINE/R1-LOA#Loa-2_SIn	1	65	65	65
LTR/Gypsy#BLOOD_LTR	1	48	48	48
LTR/Gypsy#Gypsy-149_AA-I	1	41	41	41
DNA#DNA2-1_TCa	2	112	56	56
LTR/Gypsy#Gypsy-2_DPer-I	1	59	59	59
DNA/TcMar-Tc1#Mariner-28_AEc	1	44	44	44
LTR/Gypsy#Gypsy_6B	2	157	78.5	78.5
LTR/Pao#BEL-221_AA-I	1	60	60	60
DNA#DNA4-24_CGi	3	203	67.67	74
SINE/tRNA-Deu-RTE#SINE2-1_LMi	2	138	69	69
LINE/I#I-64_AAe	1	66	66	66
DNA/CMC-EnSpm#CACTA6_Av	4	636	159	56
LINE/L1#L1-6_LSal	1	43	43	43
LINE/CR1#CR1-93_AAe	1	61	61	61
LTR/Pao#BEL-21_DTa-I	1	36	36	36
LTR/Gypsy#Gypsy-21_PBa-LTR	8	510	63.75	69.5
LINE/CR1#CR1_Ele26	1	45	45	45
LTR/Gypsy#Gypsy-163_AA-LTR	1	55	55	55
DNA/TcMar-Mariner#Mariner-4_BM	3	2226	742	769
DNA/TcMar-Pogo#pogo12_Av	14	1154	82.43	78
LTR/Gypsy#Gypsy-12_LG-I	1	37	37	37
LINE/L1-Tx1#L1-1_CQ	1	51	51	51
LTR/Gypsy#Gypsy-1_DKi-I	1	50	50	50
LTR/Gypsy#Gypsy-6_HMM-I	1	38	38	38
PLE/Penelope-Athena#AthQ	18	16347	908.17	82.5
LTR/Copia#Copia-5_AA-I	2	89	44.5	44.5
LINE/Rex-Babar#Rex1-3_CTe	2	79	39.5	39.5
DNA/Ginger#Ginger2e_Av	27	6940	257.04	57
DNA/hAT#hAT28_Av	21	7570	360.48	198
DNA/TcMar-Tc1#Mariner-6_DAn	1	82	82	82
LTR/Gypsy#Gypsy-14_LVa-LTR	1	53	53	53
DNA/TcMar-Tc1#Mariner42_CB	1	68	68	68
LTR/Gypsy#Gypsy24-I_AG	1	142	142	142
LINE/L2#Crack-29_AAe	1	69	69	69
DNA/TcMar-Tc1#Tc10_Av	9	2935	326.11	294
DNA/CMC-EnSpm#EnSpm-1_NVi	2	102	51	51
LINE/RTE-BovB#RTE-4_LMi	1	49	49	49
DNA/RC#Helitron-N1C_CGi	1	61	61	61
DNA/hAT-Blackjack#hAT-34_LMi	1	81	81	81
LINE/RTE-BovB#RTE-1_DBi	1	39	39	39
LINE/R2-R4#R4_Av	11	26239	2385.36	2818
DNA#DNA-48_LSal	2	70	35	35
LINE/R1#WaldoAg2	1	42	42	42
LINE/RTE-BovB#RTE-44_LMi	2	109	54.5	54.5
DNA/hAT-hobo#rnd-1_family-367	144	28805	200.03	132
LINE/L2#L2B-1_LMi	1	51	51	51
PLE/Penelope#Penelope-1_CTe	1	65	65	65
LINE/I#I-4_DBp	1	42	42	42
DNA/Sola#Sola3b_Av	11	10222	929.27	322
DNA/Sola-2#Sola2-1_LHu	1	58	58	58
LTR/Gypsy#Gypsy-16_DPu-I	1	141	141	141
LINE/L2#L2-21_HRo	2	104	52	52
LINE/I-Jockey#TART_DV	181	103102	569.62	123
LTR/Copia#Copia-120_AA-I	1	88	88	88
DNA/TcMar-Tc1#rnd-1_family-572	20	10188	509.4	374
LINE/I-Jockey#Jockey-2_DGri	1	40	40	40
LINE/I-Jockey#Ag-Outcast-2	1	76	76	76
LTR/Gypsy#Gypsy-25_CT-I	1	113	113	113
LTR/Gypsy#Gypsy-26_CGi-I	1	50	50	50
LTR/Copia#Copia-1_DBp-I	2	99	49.5	49.5
LINE/CR1#CR1_Ele31	1	40	40	40
LTR/Gypsy#Gypsy57-I_AG	3	351	117	71
DNA/Zator#Zator-1_CGi	1	57	57	57
LTR/Gypsy#Gypsy8-I_Dya	1	42	42	42
DNA#DNA-2_AEc	2	108	54	54
LTR/Juno-Vesta#Vesta6c_Av	13	12518	962.92	72
LTR/Gypsy#Gypsy-19_AA-I	2	112	56	56
LTR/Gypsy#Gypsy19-I_Dpse	2	117	58.5	58.5
DNA/TcMar-Tc4#Mariner-38B_SIn	2	90	45	45
DNA/TcMar-Tc4#MARINER60_CB	1	60	60	60
DNA/Sola-1#DNA-ATAT-1_CQ	1	70	70	70
LTR/Pao#BEL9-I_AG	2	103	51.5	51.5
LINE/I#Nimb-26_LMi	1	59	59	59
LTR/Pao#BEL-192_AA-I	1	71	71	71
DNA/RC#Heli3a_Av	22	6211	282.32	197.5
LINE/I-Jockey#G_DM	1	56	56	56
LINE/I#I-3_AC	1	83	83	83
LTR/Gypsy#Gypsy-7_CT-LTR	1	52	52	52
LTR/Gypsy#Gypsy-9_TCa-I	1	35	35	35
DNA/TcMar-Tc1#Mariner-N22_HSal	8	506	63.25	71
LTR/Gypsy#Gypsy-235_AA-I	1	59	59	59
LINE/RTE-BovB#RTE-32_LMi	2	462	231	231
LTR/Pao#BEL17-I_AG	1	36	36	36
DNA/PIF-Spy#ISL2EU-13_CGi	3	282	94	69
DNA/MULE-MuDR#LONGPAL2	1	51	51	51
LTR/Gypsy#Gypsy-21_RPr-I	1	73	73	73
LTR/Juno-Vesta#Vesta2_Av	24	22576	940.67	328
LTR/Gypsy#Gypsy-8_DMoj-I	1	100	100	100
LINE/I-Jockey#Jockey-8_DYa	2	106	53	53
DNA/Sola-1#Sola1-2_BM	1	48	48	48
DNA/RC#Helitron-3_NVi	1	104	104	104
DNA#MuDR-N2_PBa	1	47	47	47
DNA/PiggyBac#piggyBac5_CB	1	67	67	67
LINE/R1#R1-3_AP	1	73	73	73
DNA/Zator#Zator-N1_AAe	1	164	164	164
LTR/Gypsy#Gypsy-6_DPu-I	3	607	202.33	44
DNA/Kolobok-Hydra#Kolobok-N1_DF	1	66	66	66
LTR/Pao#BEL-4_DBp-I	1	58	58	58
LINE/CR1#CR1-3_CQ	1	84	84	84
DNA/MULE-MuDR#MuDR-6_LSal	1	62	62	62
DNA/TcMar-Tc1#Mariner-56_LMi	1	34	34	34
LTR/Juno-Vesta#Vesta4b_Av	1	49	49	49
LINE/CR1#CR1-107_AAe	1	77	77	77
LTR/Gypsy#Gypsy-24_CT-I	1	72	72	72
LINE/R1#RT1	21	1725	82.14	79
LINE/L2#Kiri-7_AAe	1	95	95	95
LTR/Gypsy#Gypsy-24_DBp-I	1	37	37	37
DNA/TcMar-Mariner#Mariner-25_AEc	1	79	79	79
LTR/Gypsy#Gypsy10-NVi_I	1	50	50	50
DNA/PIF-ISL2EU#ISL2EU-10_CGi	1	56	56	56
DNA/PiggyBac#piggyBac-1_AAe	2	440	220	220
LINE/L2#L2B-1_CP	1	54	54	54
LINE/I#I_Ele4G_AAe	1	48	48	48
LINE/L1#L1-48_LSal	1	78	78	78
LTR/Gypsy#Gypsy-49_AA-I	1	47	47	47
DNA/TcMar-Pogo#pogo2_Av	30	10481	349.37	94.5
LINE/RTE#RTE2a_Av	49	18250	372.45	187
DNA/TcMar-Tc4#Mariner-N2_PBa	1	17	17	17
DNA/TcMar-Tc1#Mariner-N6_SIn	2	210	105	105
LTR/Gypsy#Gypsy-34_NVi-I	5	386	77.2	83
LTR/ERVK#rnd-6_family-14402	123	18634	151.5	73
LTR/Gypsy#Gypsy-59_AA-I	1	40	40	40
DNA/PIF-ISL2EU#ISL2EU-7_CGi	4	306	76.5	71.5
LINE/L2#L2-38_HRo	1	80	80	80
LTR/Gypsy#Gypsy-60_AA-I	1	100	100	100
DNA/MULE-MuDR#Shinagawa-6_AAe	1	118	118	118
LTR/Gypsy#Gypsy-16_LG-I	2	124	62	62
LINE/I-Jockey#Ag-Jock-1	37	5005	135.27	102
LTR/Pao#BEL-2_PBa-I	2	120	60	60
LINE/CR1#CR1-4_AG	3	140	46.67	46
DNA/hAT-Charlie#AeBuster1	1	69	69	69
DNA/MULE-MuDR#MuDR10_Av	30	7350	245	171
DNA/TcMar-Tc1#Mariner-N5_HSal	6	499	83.17	82
DNA/TcMar-Tc1#Mariner-33_SIn	1	90	90	90
LINE/L1#L1-4_LSal	1	58	58	58
LTR/Gypsy#Gypsy-16_PBa-LTR	27	1358	50.3	49
DNA/RC#Helitron1_AG	1	69	69	69
LTR/Gypsy#Gypsy28-I_AG	1	77	77	77
DNA/Kolobok-E#Kolobok-1_AA	2	88	44	44
DNA#DNA2-15_CB	2	156	78	78
LTR/Gypsy#Gypsy-3_LSal-I	1	48	48	48
DNA/MULE-NOF#Rehavkus-3_TC	1	52	52	52
DNA#DNA4-3_CQ	1	135	135	135
LINE/R1-LOA#LOA-8_AAe	1	62	62	62
LINE/CR1#CR1-2_DF	1	55	55	55
DNA#DNA3-4_CGi	12	870	72.5	74
DNA/Kolobok-E#KolobokE-1_AP	1	30	30	30
DNA/RC#Helitron-N2_DBp	2	255	127.5	127.5
LTR/Gypsy#Gypsy-38_DWil-I	8	388	48.5	50
DNA/PIF-ISL2EU#ISL2EU-8_CGi	14	864	61.71	64.5
LINE/I-Jockey#Outcast-2_DBp	1	98	98	98
LINE/R1#RT2	2	153	76.5	76.5
DNA/Sola-3#Sola3-2_CB	2	202	101	101
LTR/Gypsy#Gypsy-169_AA-I	1	66	66	66
LTR/Gypsy#Gypsy-41_LMi-I	2	138	69	69
LTR/Gypsy#Gypsy-2-I_LG	1	54	54	54
DNA/PiggyBac-PB#AvPB4	1	52	52	52
LTR/Gypsy#Gypsy-48_CQ-I	2	66	33	33
LTR/Pao#BEL-74_CQ-I	1	37	37	37
DNA/CMC-EnSpm#DNA3-1_CGi	20	1503	75.15	74.5
DNA/RC#Helitron-N21_CGi	4	298	74.5	71.5
DNA/hAT-Charlie#hAT-9_HRo	49	2867	58.51	50
LTR/TelKA#TelKA4_Av	13	15238	1172.15	323
DNA/P#DNA-53_LSal	2	146	73	73
DNA/MULE-MuDR#Shinagawa-8_AAe	1	84	84	84
LTR/Gypsy#Gypsy11-I_Dya	3	141	47	41
LINE/I-Jockey#Jockey_Ele8	1	63	63	63
DNA/PiggyBac#piggyBac-1_LSal	1	68	68	68
DNA/TcMar-Tc1#Tc12_Av	75	27355	364.73	245
LTR/Gypsy#Gypsy-12_CT-I	1	47	47	47
LINE/RTE-X#RTEX-7_RPr	1	31	31	31
LTR/Gypsy#Gypsy68-I_AG	137	14192	103.59	71
LINE/I-Jockey#Jockey-N1_DVi	1	59	59	59
LTR/Gypsy#Gypsy-203_AA-LTR	1	41	41	41
DNA/hAT-hobo#rnd-1_family-450	94	25195	268.03	233
LINE/Proto2#Proto2-6_CS1	1	69	69	69
LINE/CR1#CR1-50_AAe	1	57	57	57
LTR/Gypsy#Gypsy-37_CGi-I	4	200	50	47.5
LTR/Pao#BEL-94_CQ-LTR	1	49	49	49
DNA/P#P-9_LSal	2	135	67.5	67.5
LINE/RTE-BovB#BovB_BM	1	100	100	100
LTR/Copia#Copia-5_CT-I	1	54	54	54
LTR/Gypsy#Gypsy-31_AA-I	2	150	75	75
DNA/TcMar-Mariner#Mariner-33_AEc	1	60	60	60
LTR/Gypsy#Gypsy-10_DPu-I	2	125	62.5	62.5
DNA/P#P-1_PBa	1	49	49	49
LTR/Gypsy#Gypsy-10_DVir-I	1	82	82	82
LINE/I#I-59_AAe	1	43	43	43
LTR/Pao#BEL-12_CGi-LTR	1	56	56	56
DNA/MULE-MuDR#MuDR11_Av	3	2766	922	147
DNA/PIF-Spy#ISL2EU-3_CGi	4	769	192.25	188.5
LTR/Copia#Copia-61_AA-I	1	62	62	62
LTR/Gypsy#Gypsy-35_AA-I	3	153	51	50
LINE/RTE-BovB#RTE-62_LMi	1	56	56	56
DNA#DNA3-10_CGi	9	772	85.78	82
LTR/Pao#BEL-3_DMoj-I	1	47	47	47
LINE/I-Jockey#Outcast-1_DBp	1	69	69	69
DNA/TcMar-Tc1#BMMAR3	1	47	47	47
LTR/Gypsy#Gypsy-10_DTa-I	1	35	35	35
LINE/RTE-RTE#RTE-2_BM	1	52	52	52
DNA/hAT-hobo#HERMES	2	139	69.5	69.5
LINE/L2#Crack-34_AAe	1	32	32	32
DNA/hAT-Ac#DNA-14_LSal	1	60	60	60
LTR/Gypsy#Gypsy-226_AA-I	1	54	54	54
LTR/Gypsy#Gypsy-14_RP-I	1	92	92	92
LTR/Pao#BEL-15_CGi-I	1	109	109	109
LINE/Soliton#Soliton5_Av	14	10808	772	283
LTR/Gypsy#Gypsy-14_DAn-I	16	2179	136.19	75
LINE/L2#Daphne-28_HRo	1	77	77	77
LTR/TelKA#TelKA3b_Av	11	1642	149.27	52
LINE/L1#L1-41_AAe	2	103	51.5	51.5
DNA/MULE-MuDR#MuDR16_Av	5	942	188.4	157
DNA/TcMar-Mariner#Avmar6_Av	6	1356	226	154
LTR/Pao#BEL-16_CQ-LTR	1	94	94	94
DNA/RC#Helitron-3_DRh	1	79	79	79
DNA/CMC-EnSpm#CACTA8_Av	105	58639	558.47	163
LINE/L2#L2-30_HRo	1	50	50	50
LTR/Pao#BEL-7_CT-I	1	39	39	39
LTR/Gypsy#Gypsy-131_AA-I	2	86	43	43
LINE/L1#L1-22_LSal	3	196	65.33	55
LTR/Gypsy#Gypsy-21_AA-I	1	67	67	67
DNA/TcMar-Tc1#Mariner-N8_SIn	1	76	76	76
LTR/Gypsy#Gypsy-13_Hmel_I	1	38	38	38
DNA/PiggyBac-Looper#Looper2_Av	4	897	224.25	184
LTR/Gypsy#Gypsy-30_AG-I	1	30	30	30
LINE/I#Nimb-41_LMi	1	33	33	33
LINE/L2#Daphne-7_HRo	1	100	100	100
DNA/TcMar-Mariner#Avmar3_Av	9	5724	636	531
LTR/Gypsy#Gypsy-31_DEl-I	3	173	57.67	65
LTR/Gypsy#Gypsy-151_AA-I	1	90	90	90
LTR/Gypsy#Gypsy-46_DEl-I	2	111	55.5	55.5
LINE/I-Jockey#Jockey-4_DRh	1	30	30	30
DNA/CMC-Chapaev-3#EnSpm-1_LSal	2	68	34	34
LTR/Pao#BEL-1_MMa-I	1	60	60	60
DNA/Sola-1#Sola1-1_BM	1	35	35	35
LTR/Pao#BEL-46_CQ-I	1	41	41	41
LINE/L2#Daphne-42_LMi	1	72	72	72
LTR/Gypsy#Gypsy-297_AA-I	1	83	83	83
DNA#DNA-90_LSal	1	65	65	65
LTR/Copia#Copia-2_AA-I	1	47	47	47
DNA/TcMar-Tigger#Tigger2_Av	69	23727	343.87	104
LTR/Gypsy#Gypsy-270_AA-I	3	168	56	51
DNA/Sola-2#rnd-6_family-1387	78	26861	344.37	147
LINE/I-Jockey#Jockey-10_DAn	1	43	43	43
DNA/TcMar-Tc2#Mariner35_CB	1	48	48	48
DNA#DNA9-3_LMi	1	116	116	116
DNA/TcMar-Mariner#Mariner-46_HSal	1	33	33	33
DNA/hAT-Tip100#hAT-13_LMi	1	65	65	65
DNA/MULE-MuDR#PAL9A_CE	1	43	43	43
LTR/Gypsy#Gypsy-31_SI-I	2	104	52	52
LINE/RTE-X#RTEX-12_CGi	1	72	72	72
LTR/Gypsy#rnd-6_family-3091	35	21180	605.14	197
LTR/Gypsy#Gypsy-17_DWil-I	1	51	51	51
DNA/TcMar-Tc4#Mariner3-4_HSal	1	175	175	175
LINE/L2#Crack-1_AAe	1	44	44	44
DNA/PIF-Spy#ISL2EU-N6_CGi	1	73	73	73
LINE/I#I-5B_AAe	1	65	65	65
LINE/RTE-BovB#RTE-6B_HRo	1	62	62	62
LTR/Gypsy#Gypsy-70_CQ-I	1	59	59	59
LINE/L2#Daphne-5_HRo	1	26	26	26
DNA/hAT-hATm#hATm-2_AA	2	136	68	68
LTR/Gypsy#Gypsy-74_CGi-I	1	83	83	83
LINE/L1#L1-41_LSal	1	32	32	32
LTR/Gypsy#Gypsy63-I_AG	3	2210	736.67	159
DNA/hAT-Ac#hAT-1N_DP	1	65	65	65
LTR/Gypsy#Gypsy-1_AA-I	1	69	69	69
LINE/L2#Crack-8_AAe	1	66	66	66
DNA/TcMar-Tc1#Mariner-4_HMM	1	50	50	50
LTR/Pao#BEL-87_AA-I	1	45	45	45
DNA/hAT-Tip100#hAT-15_HRo	105	6239	59.42	60
LINE/I#I-2_BM	2	147	73.5	73.5
LTR/Pao#BEL-8_SI-I	1	39	39	39
LTR/Gypsy#Gypsy-260_AA-I	1	81	81	81
LTR/Gypsy#Gypsy-44_LMi-I	1	49	49	49
DNA/RC#Helitron-9_CGi	99	8574	86.61	52
DNA/hAT-Tip100#hAT-24_LMi	1	88	88	88
LINE/RTE-RTE#RTE-19_Hmel	4	148	37	38.5
LTR/Gypsy#Gypsy-1_LH-I	1	49	49	49
DNA/RC#Helitron-N26_CGi	1	81	81	81
LINE/L1-Tx1#Tx1-8_LMi	1	58	58	58
LINE/L2#L2-4_HRo	1	88	88	88
DNA#DNA4-4_CGi	1	41	41	41
DNA/CMC-Transib#DNA-like-9_Hmel	2	102	51	51
LINE/L2#Daphne-10_HRo	1	87	87	87
LTR/Pao#BEL-7_DAn-I	1	34	34	34
DNA/MULE-NOF#MuDR-1_DK	2	70	35	35
DNA/TcMar-Tc1#Tc2_Av	20	4203	210.15	118.5
LTR/Copia#Copia-20_SI-I	1	41	41	41
LTR/Gypsy#Gypsy-17_DBi-I	2	142	71	71
DNA/hAT-Ac#Hoana6	1	46	46	46
LTR/Gypsy#Gypsy-24_LH-I	1	71	71	71
DNA/Sola-2#Sola2-1_CGi	1	59	59	59
DNA#DNA-3_LMi	1	76	76	76
LTR/Pao#BEL-233_AA-I	1	47	47	47
LTR/Gypsy#Gypsy-5_AA-I	1	46	46	46
LTR/Gypsy#Gypsy-4_CGi-I	1	52	52	52
PLE/Penelope#Penelope-51_LMi	8	570	71.25	62.5
LTR/Pao#BEL-84_AA-LTR	1	35	35	35
LTR/Gypsy#Gypsy5-I_Dmoj	2	96	48	48
LTR/Gypsy#Gypsy-23_AA-I	1	52	52	52
DNA/TcMar-Tc1#Mariner-4_LMi	1	45	45	45
LTR/Gypsy#Gypsy-20_DAn-LTR	1	92	92	92
LINE/L2#L2-29_HRo	2	114	57	57
DNA/P#P2_AG	2	71	35.5	35.5
LTR/Gypsy#Gypsy20-I_Dya	1	43	43	43
LTR/Copia#Copia-2_DTa-I	1	59	59	59
LTR/Pao#BEL-17_DPu-I	1	70	70	70
LTR/Gypsy#Gypsy-97_CQ-I	2	103	51.5	51.5
DNA/P#P-1_DBp	32	1953	61.03	60.5
DNA#DNA-2_CTe	1	11	11	11
DNA/TcMar-Mariner#Mariner-23_HSal	3	236	78.67	70
LINE/RTE-X#RTEX-13_CGi	3	183	61	48
LINE/L2#Daphne-55_LMi	1	94	94	94
LTR/Pao#BEL-203_AA-I	1	47	47	47
DNA/TcMar-Tc1#Tc11_Av	30	19631	654.37	632.5
DNA/TcMar-Mariner#Mariner-26_AEc	1	54	54	54
DNA/TcMar-Pogo#pogo9_Av	14	2570	183.57	115
DNA/CMC-EnSpm#EnSpm-1_AA	1	49	49	49
LTR/Gypsy#Gypsy-2_SI-I	1	73	73	73
LTR/Gypsy#Gypsy-47_CGi-I	2	103	51.5	51.5
LINE/L2#Daphne-72_LMi	2	101	50.5	50.5
LTR/Juno-Vesta#Juno4b_Av	4	5512	1378	599.5
LINE/L2#L2-5_CTe	2	136	68	68
LTR/Copia#Copia-11_AA-I	1	67	67	67
LTR/Copia#Copia19-NVi_I	1	53	53	53
LINE/L2#Daphne-80_LMi	3	230	76.67	65
LINE/L2#Kiri-37_AAe	1	42	42	42
LTR/Gypsy#Gypsy-2_DGri-I	1	49	49	49
DNA/CMC-EnSpm#CACTA4_Av	16	16469	1029.31	98
DNA/MULE-MuDR#MULE3_Av	16	4619	288.69	88.5
LTR/Gypsy#Gypsy-9_CFl-I	1	66	66	66
DNA/PiggyBac#npiggyBac-7_Hmel	1	85	85	85
DNA/hAT-Tip100#hAT-4_CGi	1	55	55	55
DNA/TcMar-ISRm11#Mariner-28_RPr	1	55	55	55
LTR/Pao#BEL-1_SI-I	2	102	51	51
LTR/Gypsy#Gypsy-21_CT-I	3	224	74.67	60
LTR/Pao#BEL1-I_AP	2	118	59	59
LINE/L2#L2-1_Hmel	1	57	57	57
LTR/Gypsy#Gypsy55-I_AG	8	666	83.25	61
LTR/Gypsy#Gypsy-5_DWil-LTR	1	67	67	67
LTR/Gypsy#Gypsy-15_DBi-I	1	85	85	85
LTR/Gypsy#Gypsy-13_DBi-LTR	1	64	64	64
LTR/Gypsy#Gypsy-22_LSal-I	1	50	50	50
DNA/Sola-1#Sola1-3_CTe	1	62	62	62
DNA/Maverick#Polinton-1_DK	8	471	58.88	55
DNA/PIF-Spy#DNA-4_AAe	1	54	54	54
DNA/CMC-Chapaev-3#EnSpm-N1_LMi	1	53	53	53
DNA/TcMar-Mariner#rnd-5_family-436	41	28720	700.49	606
LTR/Juno-Vesta#Vesta4a_Av	15	6564	437.6	195
LTR/Gypsy#Gypsy33-I_AG	1	58	58	58
LTR/Pao#BEL-28_AA-I	2	141	70.5	70.5
LTR/Gypsy#Gypsy-8_DBp-I	1	54	54	54
DNA/TcMar-Tc1#Tc5_cons_Av	9	3790	421.11	96
DNA/RC#Heli1_Av	34	34946	1027.82	718
LTR/Juno-Vesta#Juno1_Av	43	63187	1469.47	401
DNA#DNA2-24_CB	1	47	47	47
DNA/hAT-Ac#hAT-5N1_CGi	1	44	44	44
LINE/CR1-Zenon#CR1-13_CGi	1	56	56	56
LINE/L2#Kiri-36_AAe	2	204	102	102
DNA/TcMar-Tc4#rnd-6_family-11363	91	32626	358.53	277
LTR/Pao#CER15-I_CE	3	177	59	54
PLE/Penelope-Athena#AthP1	166	47399	285.54	72.5
LTR/Gypsy#Gypsy-62_CQ-I	1	39	39	39
PLE/Penelope#Penelope-1_LMi	1	401	401	401
LTR/Pao#BEL-4_DAn-I	1	52	52	52
LINE/I#I-1_LMi	1	56	56	56
LINE/CR1#CR1-3_DT	2	136	68	68
DNA/RC#Helitron-N34_CGi	16	1232	77	73
LINE/L2#L2-N1_HRo	2	109	54.5	54.5
DNA/hAT#HAT8_CB	1	86	86	86
LINE/L2#Daphne-12_LMi	2	110	55	55
LTR/Gypsy#Gypsy-17_CFl-LTR	3	181	60.33	56
DNA/PiggyBac#piggyBac-3_DBp	2	180	90	90
LINE/L2#Crack-3_AAe	5	251	50.2	49
DNA/TcMar-Tc1#Mariner-4_LHu	1	75	75	75
LINE/L2#Kiri-8_AAe	1	58	58	58
SINE/tRNA#SINE2-2_CQ	1	41	41	41
LTR/Pao#BEL-155_AA-I	1	64	64	64
DNA/hAT-hATm#hATm-1_HR	1	80	80	80
DNA/hAT-Ac#hAT-10_LSal	2	150	75	75
LTR/Gypsy#Gypsy-5_DWil-I	2	144	72	72
LINE/R1#R1-1_DRh	1	88	88	88
LTR/Gypsy#Gypsy-148_AA-I	1	73	73	73
LINE/L2#Daphne-31_HRo	1	46	46	46
LTR/Gypsy#Gypsy-71_CGi-I	1	45	45	45
DNA/TcMar-Tc1#Mariner-84_HSal	1	88	88	88
LTR/Gypsy#Gypsy-2_DSim-LTR	1	63	63	63
LINE/I-Jockey#Jockey-4_RPr	1	76	76	76
LTR/Gypsy#Gypsy-14_LSal-I	1	33	33	33
DNA/Crypton-A#Crypton-4_CGi	2	125	62.5	62.5
LTR/Gypsy#Gypsy-197_AA-I	1	58	58	58
LTR/Copia#Copia-14_AA-I	1	81	81	81
DNA/Sola-2#Sola2-1_AAe	2	140	70	70
DNA/Kolobok-Hydra#Kolobok-N1_LMi	1	76	76	76
DNA/MULE-MuDR#rnd-5_family-1468	72	47391	658.21	601
DNA#DNA-11_CTe	1	63	63	63
DNA/RC#Helitron-N8_LMi	1	79	79	79
LINE/RTE-X#RTEY-2_CTe	2	165	82.5	82.5
LINE/R1#RTAg4	53	6122	115.51	84
DNA/TcMar-Tc1#Mariner-50_LMi	1	54	54	54
DNA/RC#Helitron-1_DK	1	60	60	60
LINE/I-Jockey#Jockey-4_DT	1	41	41	41
LTR/Gypsy#Gypsy5_I	2	103	51.5	51.5
PLE/Penelope#Penelope-97_LMi	2	181	90.5	90.5
DNA/P#P-8_LSal	1	76	76	76
LTR/Pao#BEL-211_AA-I	1	48	48	48
LTR/Copia#DM1731_LTR	1	83	83	83
LINE/I#Nimb-21_LMi	2	93	46.5	46.5
DNA/hAT-Ac#hAT-2_AG	2	100	50	50
LINE/Proto2#Proto2-14_CTe	2	148	74	74
DNA/MULE-NOF#Rehavkus-2_NVi	1	48	48	48
DNA/PIF-ISL2EU#ISL2EU3_Av	3	1957	652.33	829
DNA/RC#Helitron-1_DBp	1	54	54	54
DNA/hAT-Charlie#hAT-2_MMa	1	81	81	81
DNA/TcMar#NAVIMARN1	1	91	91	91
DNA/PiggyBac#piggyBac-28_LMi	1	37	37	37
LINE/I-Jockey#Outcast-2_DTa	1	66	66	66
LTR/Gypsy#Gypsy-205_AA-I	1	50	50	50
LTR/Unknown#ltr-1_family-21	46	9794	212.91	172.5
LTR/Gypsy#Gypsy12A_LTR	1	54	54	54
LTR/Copia#Copia5-I_AG	1	49	49	49
LTR/Gypsy#Gypsy-8_TCa-LTR	2	88	44	44
PLE/Penelope#Penelope4_Av	9	1803	200.33	186
DNA/hAT-Charlie#hAT-33_LMi	2	100	50	50
LINE/I#I-1_DP	3	414	138	174
LTR/Gypsy#Gypsy-79_AA-I	1	77	77	77
DNA/RC#Helitron-N25_CGi	1	59	59	59
LTR/Gypsy#Gypsy-23-LTR_NVi	4	211	52.75	60
LINE/R1-LOA#Loa-2_RPr	1	40	40	40
LTR/Pao#BEL-4_SI-I	1	60	60	60
DNA/Sola-1#Sola1-2_LMi	1	29	29	29
DNA/MULE-MuDR#DNA8-28B_AP	1	39	39	39
DNA/TcMar-Tc2#Mariner23_CB	3	183	61	61
LTR/Pao#BEL-241_AA-I	1	75	75	75
LTR/Gypsy#Gypsy-147_AA-I	1	83	83	83
LTR/Gypsy#Gypsy-29_CT-I	2	197	98.5	98.5
DNA/Zator#Zator2_Av	8	13181	1647.63	1120
LINE/I-Jockey#Jockey-1_DPer	2	88	44	44
LINE/L1-Tx1#Tx1-12_CGi	1	85	85	85
LTR/Gypsy#Gypsy-74_LMi-LTR	1	96	96	96
DNA/TcMar-Tc1#Tc8_Av	17	11387	669.82	808
DNA/RC#Helitron-N46_CGi	4	242	60.5	62
DNA/Crypton-V#CryptonV-1_HSal	3	103	34.33	40
LTR/Gypsy#Gypsy-16_DAn-I	1	40	40	40
LTR/Copia#Copia-18_SI-I	2	123	61.5	61.5
LTR/Pao#BEL-179_AA-I	1	61	61	61
LTR/Copia#Copia-2_RP-I	3	169	56.33	60
LTR/Gypsy#Gypsy-10_IS-I	1	51	51	51
LTR/Gypsy#Gypsy-28_DWil-I	1	41	41	41
LTR/Copia#Copia-12_SI-I	1	82	82	82
DNA/hAT#DNA8-112_AP	1	49	49	49
LTR/Gypsy#Gypsy-27_DAn-I	1	56	56	56
DNA/PIF-Spy#ISL2EU-4_CGi	2	1809	904.5	904.5
LINE/R1#Waldo1_AG	1	74	74	74
LTR/Gypsy#Gypsy-42_CGi-I	1	50	50	50
LTR/Gypsy#Gypsy-597_AA-I	2	116	58	58
DNA/RC#Helitron-N2d_CGi	2	109	54.5	54.5
DNA/TcMar#DNA-TA-1_AAe	1	71	71	71
DNA/P#P-13_LSal	2	112	56	56
DNA/RC#Helitron-N3_LMi	1	44	44	44
PLE/Penelope#Penelope-33_LMi	1	102	102	102
LINE/L2#L2-8_NVi	375	37184	99.16	56
DNA/TcMar-Tc1#Tc14_Av	25	10057	402.28	216
LTR/Pao#BEL-6_AA-LTR	3	114	38	43
LTR/Gypsy#Gypsy17-I_Dya	1	85	85	85
DNA/TcMar-Tc4#MARINER45_CB	1	56	56	56
DNA/Kolobok-Hydra#Kolobok-3_Aplcal	37	3079	83.22	82
DNA/hAT#hAT-N10C_LSal	1	103	103	103
LINE/R1#R1-1_DF	1	49	49	49
LINE/I-Jockey#Jockey-3_DGri	24	2994	124.75	91
DNA/hAT-Tip100#DNA2-2_CQ	1	44	44	44
DNA/Maverick#Polinton-2_ACe	26	3994	153.62	59
LTR/Gypsy#Gypsy-7_LMi-I	1	45	45	45
DNA/hAT-hATm#hAT-4_LSal	1	42	42	42
LTR/Gypsy#Gypsy-9_DRh-I	1	31	31	31
LTR/Gypsy#Gypsy-144_AA-I	1	52	52	52
DNA/PIF-ISL2EU#ISL2EU2_Av	39	14398	369.18	115
DNA/hAT-Ac#rnd-1_family-402	117	63574	543.37	624
LINE/I-Jockey#Vingi-25_LMi	1	95	95	95
LINE/I#I_Ele9	1	40	40	40
LINE/RTE-X#RTEX-20_CGi	1	95	95	95
LINE/I#I-9B_AAe	3	184	61.33	58
DNA/RC#HelitronY1A_CE	1	40	40	40
LTR/Gypsy#Gypsy-4_DSim-I	1	46	46	46
DNA/RC#Helitron-N14_LMi	2	125	62.5	62.5
DNA/MULE-NOF#NOF_FB	1	37	37	37
LINE/RTE-X#RTEX-10_CGi	1	101	101	101
LINE/L1#L1-53_LSal	1	55	55	55
LTR/Gypsy#Gypsy-80_AA-I	3	161	53.67	53
DNA/TcMar-Tc1#rnd-5_family-8177	30	29234	974.47	1163
DNA/MULE-MuDR#MuDR12x_AP	1	74	74	74
DNA/TcMar-Tc1#rnd-6_family-81	50	31241	624.82	349.5
LTR/Gypsy#Gypsy-33_DEl-I	1	98	98	98
DNA/RC#Helitron-1_PBa	3	234	78	80
LTR/Gypsy#Gypsy-61_DWil-I	2	92	46	46
PLE/Penelope-Athena#AthJ-N	58	43109	743.26	107
LTR/Gypsy#Gypsy6-I_Dya	1	42	42	42
DNA/PiggyBac#npiggyBac-2_Hmel	1	40	40	40
LINE/R1#R1D_NGi	1	61	61	61
LTR/Gypsy#Gypsy-88_AA-I	1	46	46	46
LINE/CR1#CR1-1_DRh	1	36	36	36
DNA/TcMar-Mariner#Mariner-5_HSal	1	925	925	925
DNA/TcMar-Tc1#Mariner-3_AAe	6	2150	358.33	357.5
LTR/Pao#BEL-7_DPu-I	2	114	57	57
LTR/Gypsy#Gypsy-28_LSal-I	1	79	79	79
LINE/CR1#CR1-124_AAe	1	43	43	43
DNA/TcMar-Tc1#PARISa-2_DW	1	89	89	89
LTR/Gypsy#Gypsy2-I_DV	1	69	69	69
DNA/TcMar-Tc1#Mariner-70_LMi	1	48	48	48
LTR/Gypsy#Gypsy-30-I_NVi	1	83	83	83
LTR/Pao#TAS_I	2	118	59	59
LINE/CR1#CR1-2_CQ	15	4356	290.4	251
DNA#DNA9-2_PBa	1	45	45	45
DNA/PIF-ISL2EU#ISL2EU-15_CGi	5	425	85	76
LINE/L2#Daphne-1_TCa	1	39	39	39
LTR/Gypsy#Gypsy-10_DEu-I	2	89	44.5	44.5
DNA/Sola#Sola2a_Av	11	2976	270.55	151
LTR/Gypsy#Invader3_LTR	1	48	48	48
LINE/RTE-BovB#RTE-47_LMi	2	162	81	81
DNA/hAT-hATm#hATm-5_HRo	2	100	50	50
LTR/Pao#BEL-1_DBp-I	1	45	45	45
DNA/CMC-EnSpm#EnSpm3_Av	38	24702	650.05	143.5
LTR/Gypsy#Gypsy-1_DG-I	2	118	59	59
LTR/Gypsy#MAG	1	44	44	44
DNA/RC#Helitron-N16_CGi	2	90	45	45
LTR/Gypsy#Gypsy-16_AA-I	1	72	72	72
DNA/P#Galileo_DM	12	641	53.42	52
DNA/MULE-NOF#MuDR-2_SIn	2	84	42	42
LTR/Copia#Copia-2_DYa-I	1	36	36	36
LINE/I-Jockey#Jockey-2_DEl	1	48	48	48
DNA/TcMar-Tc4#MARINER48_CB	1	51	51	51
PLE/Penelope#Penelope2_Av	18	5148	286	158
DNA/RC#Helitron-N1_LHu	1	48	48	48
LINE/L2#Crack-1_CQ	1	36	36	36
DNA/TcMar-Tc1#Tc1_Av	4	838	209.5	189
LTR/Gypsy#Gypsy-219_AA-I	1	74	74	74
LINE/R1#R1-5B_DK	1	43	43	43
PLE/Penelope#Penelope-105_LMi	1	41	41	41
DNA/Kolobok-E#KolobokE-5_AP	1	58	58	58
LINE/I-Jockey#HeT-A2_DVi	2	169	84.5	84.5
DNA/TcMar-Mariner#Mariner-73_HSal	1	48	48	48
LTR/Copia#Copia-2_CQ-I	1	70	70	70
LINE/R1#TRAS-4_TUr	1	75	75	75
LINE/I#I_Ele10	1	72	72	72
DNA/hAT#hAT11_Av	21	6342	302	190
DNA/RC#Helitron-2_DVir	23	1231	53.52	56
LTR/Gypsy#Gypsy-64_AA-I	1	190	190	190
DNA/Sola-2#Sola2-3_DPu	1	26	26	26
LINE/L2#rnd-6_family-76	67	72128	1076.54	425
LTR/Gypsy#Gypsy-57_CQ-I	1	66	66	66
DNA/PiggyBac#PALTTAA1_CE	1	43	43	43
LINE/RTE-BovB#AMPLICON_AA	2	90	45	45
LINE/Soliton#Soliton1_Av	39	27505	705.26	264
DNA#DNA8-8_CQ	1	41	41	41
LINE/I-Jockey#Jockey_Ele2	6	428	71.33	63.5
DNA/Ginger-2#rnd-1_family-589	4	413	103.25	104
DNA/Ginger#Ginger2_Av	26	10718	412.23	267.5
DNA/CMC-Transib#Transib-1_DF	1	46	46	46
LINE/L1#L1-43_AAe	9	1258	139.78	162
LTR/Gypsy#Gypsy-5_DKi-I	3	208	69.33	70
LTR/Gypsy#Gypsy-12_DEu-I	1	41	41	41
DNA/RC#HELITRON6_CB	1	58	58	58
LTR/DIRS#DIRS-1_PPo	2	102	51	51
LTR/Pao#BEL-615_AA-I	2	114	57	57
LTR/Gypsy#Gypsy-17_LH-I	2	106	53	53
DNA/MULE-MuDR#Shinagawa-2_CQ	2	99	49.5	49.5
LINE/L2#Kiri-3_DK	1	63	63	63
LINE/L2#Daphne-39_HRo	2	94	47	47
LINE/RTE-X#RTEX-14_CGi	2	137	68.5	68.5
LTR/Gypsy#Gypsy-11_CFl-LTR	2	89	44.5	44.5
DNA/hAT-Pegasus#Homo6	16	966	60.38	59
LTR/Gypsy#Gypsy-1_DPer-I	2	113	56.5	56.5
DNA/PiggyBac#piggyBac1_Av	18	2507	139.28	103.5
LINE/Soliton#Soliton8_Av	17	11165	656.76	382
DNA/TcMar-Tc1#TC1-2_DM	1	52	52	52
DNA/hAT-Charlie#hAT-1_PBa	8	488	61	58
LTR/Gypsy#Gypsy-49_CQ-I	1	55	55	55
DNA/RC#Pr_Helitron1	10	1542	154.2	119
LTR/Gypsy#Gypsy15-NVi_I	1	64	64	64
DNA/TcMar#Mariner-N43_HSal	1	94	94	94
LTR/Gypsy#Gypsy-2_HMM-I	1	55	55	55
LINE/R1-LOA#LOA-9_AAe	1	91	91	91
DNA/hAT-Tip100#hAT-N33_RPr	1	84	84	84
LINE/Soliton#Soliton6b_Av	24	21871	911.29	331.5
LTR/Gypsy#Gypsy-124_AA-LTR	6	280	46.67	48.5
DNA/TcMar-Tc1#AeTango2	1	116	116	116
LINE/CR1#CR1-16_HRo	37	2107	56.95	58
LTR/Copia#Copia-66_AA-I	1	44	44	44
LINE/I-Jockey#Outcast-18_AAe	1	64	64	64
LINE/R1#TRAS-6_TUr	3	242	80.67	82
DNA/hAT-Tip100#hAT-18_LMi	1	84	84	84
DNA/Academ-1#Academ-1_BM	1	66	66	66
LINE/I-Jockey#Vingi-15_LMi	1	53	53	53
LTR/Unknown#ltr-1_family-26	7	1187	169.57	167
LINE/L2#L2_Ele3	1	65	65	65
LINE/I#I-2_DBi	1	55	55	55
LTR/Gypsy#Gypsy6-NVi_LTR	190	13183	69.38	73.5
PLE/Penelope#Penelope-50_LMi	3	313	104.33	104
DNA#DNA8-17_LMi	1	44	44	44
DNA/Ginger#Ginger1-1_AC	44	9362	212.77	78.5
DNA/CMC-Transib#Transib-10_DAn	1	56	56	56
LTR/Gypsy#Gypsy4-I_Dmoj	6	373	62.17	69.5
DNA/hAT-Tip100#hAT-N2B_LMi	1	41	41	41
DNA/TcMar-Tc4#Mariner3-8_LMi	1	65	65	65
DNA/hAT-Ac#hAT-1_DP	2	144	72	72
DNA/Kolobok#Kolobok-N3_CGi	1	48	48	48
LTR/Gypsy#Gypsy-15_LH-I	1	130	130	130
LINE/I-Jockey#rnd-6_family-1655	38	35755	940.92	399
LTR/Juno-Vesta#Vesta3_Av	5	6688	1337.6	198
LTR/Gypsy#Gypsy-19_LG-I	1	63	63	63
LTR/Pao#BEL-2_LSal-I	1	43	43	43
DNA/MULE-MuDR#rnd-6_family-3146	32	20796	649.88	515.5
LTR/Gypsy#Gypsy-53_DEl-I	1	54	54	54
LTR/Copia#Copia-14_CQ-LTR	1	40	40	40
LTR/Pao#BEL-626_AA-LTR	1	39	39	39
LTR/Gypsy#Gypsy-4_DRh-I	1	53	53	53
DNA/PiggyBac#piggyBac-5_LSal	1	55	55	55
DNA/TcMar-Mariner#Mariner-6_RPr	1	68	68	68
LTR/Pao#BEL-9_DPu	1	63	63	63
DNA/CMC-Transib#Transib5	1	79	79	79
LTR/Gypsy#Gypsy-80_CGi-I	1	49	49	49
LINE/RTE-BovB#RTE_Ele2	2	298	149	149
DNA/RC#rnd-5_family-3310	270	31826	117.87	42.5
DNA/PiggyBac#piggyBac-N8_LMi	1	40	40	40
LTR/Gypsy#Gypsy-33_DWil-I	1	41	41	41
LTR/Gypsy#Gypsy-299_AA-I	1	39	39	39
LTR/Copia#Copia2_I	2	70	35	35
DNA/Sola-2#Sola2-9_LMi	2	141	70.5	70.5
DNA/TcMar-ISRm11#Mariner-6_MMa	1	34	34	34
DNA/Sola-2#Sola2-1_SIn	1	89	89	89
LTR/Pao#BEL-11_LG-I	2	94	47	47
LTR/Gypsy#Gypsy-212_AA-I	2	107	53.5	53.5
DNA/TcMar-Tc1#MarinerN8_AG	1	47	47	47
LTR/Pao#BEL-1_DEl-I	1	100	100	100
LTR/Gypsy#Gypsy-1_DBi-I	1	47	47	47
LTR/Gypsy#Gypsy-26_DPse-I	1	52	52	52
LINE/R1#R1-2_LMi	3	169	56.33	54
DNA/PIF-Spy#ISL2EU-N7B_CGi	1	59	59	59
LINE/CR1#CR1_Ele18	2	109	54.5	54.5
LINE/I-Jockey#Jockey-N8_CQ	1	54	54	54
LINE/L2#Daphne-20_HRo	2	113	56.5	56.5
LTR/Gypsy#Gypsy-225_AA-I	1	61	61	61
LINE/Proto2#Proto2-10_CTe	1	34	34	34
DNA/Kolobok-Hydra#Kolobok-8_LMi	1	41	41	41
LTR/Gypsy#Gypsy-44_DEl-LTR	1	63	63	63
DNA/Sola-1#Sola1-2_AA	1	66	66	66
DNA/TcMar-Pogo#pogo1_Av	8	2694	336.75	431.5
LTR/Pao#BEL-288_AA-LTR	1	90	90	90
LTR/Gypsy#Gypsy-2_AC-I	1	58	58	58
LTR/Pao#BEL-3_CGi-I	2	118	59	59
LTR/Pao#BEL-92_AA-I	1	36	36	36
DNA/hAT-hobo#rnd-1_family-382	122	35605	291.84	252
LTR/Gypsy#Gypsy-22-I_NVi	1	37	37	37
DNA/PIF-Harbinger#Harbinger-4_CGi	4	234	58.5	56.5
LTR/Gypsy#Gypsy-29_DPu-I	2	144	72	72
LTR/Pao#CER9-I_CE	1	80	80	80
LINE/L2#Daphne-14_HRo	2	94	47	47
DNA/TcMar-Tc1#Mariner-52_HSal	3	157	52.33	50
DNA/TcMar-Tc1#Mariner-13_DAn	1	630	630	630
DNA/MULE-MuDR#MuDR1_Av	58	28236	486.83	276
LTR/Gypsy#Gypsy-2_TCa-I	1	69	69	69
LTR/Pao#BEL-6_DWil-LTR	1	64	64	64
DNA/Sola#Sola2e_Av	14	7434	531	224.5
DNA/TcMar-Mariner#Mariner24_CB	1	89	89	89
DNA/Kolobok#Kolobok_Av	119	26718	224.52	107
LINE/L2#Crack-25_AAe	1	44	44	44
LTR/Gypsy#Gypsy-50_CQ-I	4	228	57	56
LTR/Gypsy#Gypsy-90_CQ-LTR	1	46	46	46
DNA/hAT-Tip100#hAT-17_HRo	4	469	117.25	76.5
DNA/TcMar-Tc1#nTc3-2_Hmel	2	123	61.5	61.5
LTR/Gypsy#Gypsy-91_AA-I	1	36	36	36
LINE/L2#Daphne-2_LMi	1	57	57	57
LTR/Pao#BEL-3_DPu-I	1	36	36	36
LTR/Gypsy#Gypsy-12_CGi-I	1	50	50	50
DNA#TTAA11_AP	1	55	55	55
DNA/hAT-Tip100#rnd-1_family-534	71	20530	289.15	281
LTR/Gypsy#Gypsy-258_AA-I	1	27	27	27
LTR/Gypsy#Gypsy-32_DPu-I	1	44	44	44
LTR/Gypsy#Gypsy-7_ACe-I	1	70	70	70
LTR/Gypsy#Gypsy-7_CGi-LTR	1	40	40	40
LINE/RTE-RTE#RTE-35_PPo	1	57	57	57
LTR/Gypsy#Gypsy-28_CGi-I	1	55	55	55
LINE/R1#Ag-R1-6	1	20	20	20
LINE/L2#Kiri-3_HMM	3	168	56	61
LTR/Gypsy#Gypsy22-I_AG	1	92	92	92
PLE/Penelope#Penelope3_Av	25	15162	606.48	347
LTR/Gypsy#Gypsy-54_CQ-I	2	163	81.5	81.5
DNA/hAT-hobo#Hoana1	2	128	64	64
LINE/R2-NeSL#Utopia-1_DPu	1	68	68	68
DNA/TcMar-Tc4#Mariner3-2_LMi	1	60	60	60
LINE/I#I-4_LMi	1	84	84	84
LTR/Gypsy#Gypsy-101_AA-I	1	54	54	54
DNA/MULE-MuDR#MuDR-1_CGi	1	42	42	42
LTR/Gypsy#Gypsy-623_AA-I	1	93	93	93
DNA/TcMar#Mariner-N15_LSal	1	45	45	45
DNA/CMC-Transib#TransibN2_AG	1	62	62	62
DNA/TcMar-Mariner#Avmar1c_Av	1	74	74	74
DNA/MULE-MuDR#rnd-6_family-3349	81	34791	429.52	320
DNA/hAT-Tip100#hAT-24_LSal	3	150	50	52
LINE/L2#L2-26B_HRo	1	84	84	84
DNA#DNA6-9_CGi	4	220	55	51.5
LTR/Pao#BEL-276_AA-I	1	35	35	35
LINE/R2-Hero#HERO-7_HR	1	55	55	55
DNA/hAT#hAT13_Av	4	2158	539.5	174.5
LINE/R2-NeSL#Utopia-2_LFu	1	38	38	38
DNA#DNA6-13_CGi	1	91	91	91
DNA/TcMar-Tc1#rnd-6_family-1947	56	30564	545.79	141.5
LINE/L2#Crack-1_LG	1	95	95	95
LTR/Gypsy#Gypsy-19_IS-I	1	43	43	43
DNA/hAT-Charlie#hAT-N18_RPr	1	58	58	58
DNA/TcMar-Mariner#Mariner-24_AEc	1	59	59	59
DNA/PiggyBac-PB#AvPB3	25	22899	915.96	805
DNA/TcMar#Mariner-N18_AG	1	40	40	40
LTR/Gypsy#Gypsy-6_DAn-I	2	130	65	65
LTR/Pao#CER8-I_CE	3	270	90	51
LTR/Gypsy#CER6-I_CE	1	51	51	51
LTR/Pao#BEL-2_BMa-I	3	199	66.33	67
LINE/Proto2#Proto2-11_CTe	1	71	71	71
LTR/Gypsy#Gypsy-6_PPc-LTR	1	33	33	33
LTR/Gypsy#Gypsy-13_DFi-I	3	150	50	45
DNA/TcMar-Tc1#Mariner-N17_LMi	1	89	89	89
LINE/CR1#CR1-66_AAe	1	41	41	41
LINE/CR1#CR1-112_AAe	1	61	61	61
LINE/L1-Tx1#Tx1_Av	2	4653	2326.5	2326.5
LTR/Gypsy#Gypsy-598_AA-I	1	47	47	47
LTR/Gypsy#Gypsy72-I_AG	1	41	41	41
DNA/TcMar-Mariner#Mariner-11_CFl	1	540	540	540
LTR/Pao#BEL-7_CQ-I	1	92	92	92
DNA/hAT#hAT9_Av	275	65811	239.31	67
LTR/Gypsy#Gypsy-40_AA-I	1	36	36	36
DNA/RC#Heli2_Av_cons	18	28428	1579.33	211.5
DNA/Sola-2#Sola2-6_LSal	2	112	56	56
DNA/Sola-1#Sola1-3_AA	1	46	46	46
LTR/Gypsy#Gypsy-17_RP-I	1	52	52	52
LTR/Gypsy#Gypsy-286_AA-LTR	1	53	53	53
DNA/TcMar-Mariner#Mariner-2_ACe	2	117	58.5	58.5
LTR/Gypsy#Gypsy-207_AA-I	1	38	38	38
LTR/Unknown#ltr-1_family-15	69	13805	200.07	227
PLE/Penelope-Athena#AthJ-N-W1	174	92105	529.34	105
LTR/Pao#BEL-109_AA-I	3	154	51.33	40
LINE/I-Jockey#UVIR_DV	2	113	56.5	56.5
LINE/I#I-14_AAe	1	52	52	52
LINE/L1-Tx1#L1-5_CQ	2	126	63	63
LTR/Gypsy#Gypsy-588_AA-I	1	72	72	72
LINE/I#I-54_AAe	2	120	60	60
LTR/Gypsy#Gypsy35-I_AG	1	65	65	65
LINE/I-Jockey#Outcast-19_AAe	1	58	58	58
LTR/Pao#BEL-23_AA-I	1	43	43	43
LTR/Gypsy#Gypsy-6_DRh-I	1	41	41	41
DNA/TcMar-Tc1#MAR1_BM	1	222	222	222
LTR/Gypsy#Gypsy-11_DBp-I	1	43	43	43
LTR/Gypsy#Gypsy-6_DPer-I	1	47	47	47
LINE/I-Jockey#TART_B1	2	111	55.5	55.5
LTR/Pao#BEL-2_DWil-I	1	53	53	53
DNA#DNA5-1_LMi	1	19	19	19
LINE/CR1#CR1-1_LMi	1	32	32	32
LTR/Copia#Copia-135_AA-I	1	58	58	58
DNA/hAT-Ac#hAT-N36_LMi	1	58	58	58
LTR/Gypsy#Gypsy-45_LMi-I	1	54	54	54
LINE/I-Jockey#Jockey-1_Hmel	1	66	66	66
LTR/Gypsy#Gypsy-85_AA-I	1	80	80	80
LINE/L2#Kiri-34_AAe	1	49	49	49
LTR/Gypsy#Gypsy-49_CQ-LTR	1	46	46	46
LTR/Gypsy#Gypsy-26-I_NVi	9	504	56	47
LTR/Pao#BEL-5_PPo-I	1	75	75	75
DNA/PIF-Spy#ISL2EU-1_LHu	2	117	58.5	58.5
DNA/Maverick#Polinton-1_DEl	1	81	81	81
LTR/Gypsy#Gypsy-4_DWil-I	1	59	59	59
LTR/Gypsy#Gypsy-8_ACe-LTR	25	1455	58.2	56
DNA/TcMar-Tc1#Mariner-4_DAn	3	1195	398.33	350
DNA/TcMar-Tc1#Mariner-21_LSal	1	104	104	104
LINE/L2#CR1-1_Hmel	1	76	76	76
LTR/Gypsy#Gypsy-12_DFi-I	3	168	56	61
LTR/Gypsy#Gypsy70-I_AG	1	112	112	112
LINE/CR1#CR1-74_AAe	2	102	51	51
LINE/L2#L2-2_HRo	3	226	75.33	61
DNA#DNA6-14_CGi	1	49	49	49
LTR/Gypsy#Gypsy-74_AA-I	1	83	83	83
LINE/Dong-R4#R4-2_SRa	1	85	85	85
LINE/I#I-75_AAe	2	94	47	47
LINE/I-Jockey#Ag-Outcast-5	1	56	56	56
DNA/Kolobok-T2#Kolobok-3_AP	2	122	61	61
DNA#DNA-8N1_PBa	2	107	53.5	53.5
LTR/Pao#CER7-I_CE	4	259	64.75	71.5
DNA/hAT-Tip100#hAT-30_LSal	1	53	53	53
DNA/Sola-1#Sola1-8_LMi	1	70	70	70
LTR/Gypsy#Gypsy-51_AA-I	2	143	71.5	71.5
LTR/Gypsy#Gypsy-13_CGi-I	2	167	83.5	83.5
DNA/Academ-1#Academ-13_LMi	2	96	48	48
DNA/CMC-Chapaev-3#EnSpm-1_AEc	1	79	79	79
LTR/Gypsy#Gypsy41-I_AG	1	67	67	67
LINE/Dong-R4#R4-1_SRa	1	50	50	50
LTR/Gypsy#Gypsy-14_PBa-I	2	152	76	76
DNA/TcMar-Tc1#rnd-5_family-1929	72	25891	359.6	154
PLE/Penelope#rnd-5_family-1515	155	74722	482.08	224
DNA/RC#Helitron-4_NVi	2	861	430.5	430.5
LINE/L2#L2-41_HRo	1	40	40	40
LTR/Gypsy#Gypsy6_I	1	47	47	47
LTR/Pao#BEL-14_DAn-I	1	66	66	66
LINE/L2#Kiri-7_DTa	1	71	71	71
LTR/Pao#BEL-625_AA-I	1	62	62	62
LTR/Gypsy#Gypsy-10_PBa-LTR	14	859	61.36	66
DNA#DNA8-1_AAe	1	50	50	50
LINE/RTE-BovB#RTE-1_DF	1	53	53	53
LINE/L2#L2-12_CTe	6	540	90	76.5
LINE/I#I_Ele20	1	38	38	38
DNA/P#P4_AG	4	285	71.25	76.5
LTR/Gypsy#Gypsy10-I_AG	43	2815	65.47	70
DNA/RC#HELITRON4_CB	1	79	79	79
LTR/Gypsy#Gypsy-73_LMi-I	1	57	57	57
DNA/PIF-Harbinger#Harbinger-5_CGi	4	227	56.75	52
LTR/Copia#Copia-26_AA-I	2	42	21	21
LINE/R1-LOA#LOA_Ele3C_AAe	1	36	36	36
DNA/RC#Helitron-2_SIn	3	608	202.67	260
LTR/Pao#BEL-2_HMM-I	1	71	71	71
DNA/hAT-Ac#rnd-6_family-3526	124	17260	139.19	48
DNA/TcMar-Mariner#Mariner-56_HSal	1	61	61	61
LTR/Gypsy#Gypsy-12_LSal-LTR	3	200	66.67	66
DNA/hAT-Tip100#hAT-N22_LSal	1	45	45	45
LINE/I-Jockey#Jockey-8_DVi	1	29	29	29
LINE/L1#L1-40_AAe	1	69	69	69
LTR/Gypsy#Gypsy-220_AA-I	1	55	55	55
DNA/Sola-2#Sola2-1_LG	1	73	73	73
DNA/PiggyBac-Pokey#Pokey3_Av	2	4699	2349.5	2349.5
DNA/Maverick#Polinton-1_CB	1	50	50	50
LINE/RTE#RTE4_Av	7	10680	1525.71	1474
LTR/Gypsy#Gypsy-182_AA-I	2	108	54	54
LINE/R1-LOA#Bilbo	1	102	102	102
LINE/R1-LOA#LOA-1_DGri	3	275	91.67	104
DNA#nMar-4_Hmel	1	60	60	60
LINE/L2#Daphne-12_CTe	1	53	53	53
DNA/CMC-EnSpm#EnSpm5_Av	12	9592	799.33	166.5
LTR/Gypsy#Gypsy2_MH-I	1	44	44	44
DNA/TcMar-Tc1#Mariner-62_HSal	18	1418	78.78	69
LTR/Gypsy#Gypsy7-I_Dpse	1	53	53	53
LINE/L2#Crack-4_CQ	1	32	32	32
LTR/Gypsy#Gypsy-155_AA-I	1	36	36	36
LINE/R1#TRAS1	13	736	56.62	54
PLE/Penelope-Athena#AthW1	80	40639	507.99	68.5
DNA/Academ-1#Academ-1_DPu	2	144	72	72
LTR/Gypsy#Chouto_I	2	121	60.5	60.5
DNA/IS3EU#IS3EU-N1_CGi	31	1939	62.55	64
LTR/Pao#BEL-10_LG-I	1	74	74	74
DNA/PiggyBac#piggyBac2_Av	50	5113	102.26	98
LINE/CR1#CR1-9_DTa	1	72	72	72
DNA/MULE-NOF#Rehavkus-1N1_HR	2	137	68.5	68.5
DNA/Sola-1#DNA-88_LSal	1	48	48	48
LINE/L1#L1-3_LSal	1	40	40	40
LTR/Gypsy#Gypsy-13_DVir-I	1	78	78	78
DNA/TcMar-m44#Mariner-40_LMi	8	322	40.25	38.5
DNA#DNA8-5_HSal	3	233	77.67	56
LINE/RTE-BovB#RTE-2_AG	1	38	38	38
LTR/Pao#BEL-8_DMo-I	1	62	62	62
DNA#DNA2-27_CGi	1	45	45	45
LTR/Pao#BEL-275_AA-I	1	41	41	41
DNA/TcMar-Tc1#Tc18_Av	9	4744	527.11	240
LINE/I#I-1_NVi	1	76	76	76
DNA/TcMar-Tc4#Mariner3-1_CFl	1	107	107	107
LINE/CR1#CR1-56_AAe	1	41	41	41
PLE/Penelope-Athena#AthX-V-S	24	2231	92.96	67.5
LINE/I#I-57_AAe	1	56	56	56
LINE/I-Jockey#Jockey-5_DYa	1	54	54	54
LTR/Gypsy#ltr-1_family-12	16	24762	1547.63	236.5
LTR/Gypsy#Gypsy-13_SI-I	1	209	209	209
DNA/Sola-2#Sola2-N1_LMi	2	358	179	179
LINE/L1#L1-55_LSal	1	57	57	57
LINE/I#Nimb-3_RPr	1	100	100	100
LINE/I#Nimb-17_LMi	1	50	50	50
LINE/L1-Tx1#Tx1-10_CGi	2	75	37.5	37.5
LINE/R1#SART-1_PXu	1	63	63	63
DNA/TcMar-Tc1#Mariner-1_AMel	1	138	138	138
LTR/Gypsy#Gypsy-66_AA-I	2	117	58.5	58.5
PLE/Penelope#Penelope5_Av	16	10939	683.69	733
LINE/CR1#CR1-64_AAe	1	47	47	47
LTR/Gypsy#Gypsy-46_LMi-LTR	1	35	35	35
LTR/Gypsy#Gypsy1-NVi_I	1	47	47	47
DNA#DNA4-19_CGi	1	48	48	48
LTR/Gypsy#Gypsy29-I_AG	1	206	206	206
LINE/RTE-BovB#RTE-45_LMi	2	100	50	50
LINE/I-Jockey#G6_DM	1	62	62	62
LINE/CR1#CR1-7_HRo	2	131	65.5	65.5
DNA/CMC-Chapaev-3#EnSpm-1_RPr	1	128	128	128
DNA/hAT-Tip100#DNA8-107_AP	2	92	46	46
PLE/Penelope#Penelope-3_AAe	1	35	35	35
LTR/Copia#Copia-6_AG-I	1	52	52	52
LTR/Copia#Copia-1_SI-I	2	108	54	54
DNA/CMC-Mirage#Mirage1_CB	2	98	49	49
DNA/MULE-MuDR#LONGPAL1	1	57	57	57
LTR/Pao#CER12-I_CE	1	79	79	79
LTR/Copia#Copia-9_DPu-I	2	157	78.5	78.5
LTR/Copia#Copia-65_AA-I	99	6709	67.77	63
DNA/Kolobok-Hydra#Kolobok-5_CGi	2	103	51.5	51.5
DNA/CMC-EnSpm#CACTA3_Av	5	3279	655.8	457
DNA/TcMar-Tc4#Mariner-38_SIn	1	37	37	37
LTR/Pao#BEL-13_LH-I	4	202	50.5	50
DNA/RC#Helitron-N11_LMi	1	45	45	45
LINE/L2#Daphne-35_HRo	2	100	50	50
DNA/RC#Helitron-N18_CGi	3	256	85.33	88
LINE/CR1#CR1-110_AAe	1	79	79	79
LTR/Gypsy#Gypsy37-I_AG	37	2552	68.97	54
DNA/TcMar-Tc1#Mariner-1N1_SIn	1	47	47	47
LTR/Pao#BEL-30_CQ-LTR	6	380	63.33	65.5
LTR/Gypsy#Gypsy-192_AA-I	1	83	83	83
DNA/P#Galileo_DB	3	190	63.33	62
LTR/Gypsy#Gypsy-274_AA-I	1	49	49	49
LINE/L1#L1-28_LSal	1	116	116	116
DNA/PIF-ISL2EU#ISL2EU-11_CGi	1	55	55	55
DNA/MULE-MuDR#MuDR8_Av	39	32638	836.87	898
LTR/Copia#Copia-118_AA-I	1	69	69	69
DNA#DNA4-6_CGi	10	720	72	70.5
LINE/L2#Daphne-17_LMi	1	60	60	60
LINE/L2#Daphne-8_LMi	2	76	38	38
DNA/RC#HelitronN-1_DPe	1	89	89	89
LTR/Gypsy#Gypsy40-I_AG	2	120	60	60
PLE/Penelope#Penelope-7_LMi	1	50	50	50
LINE/RTE-X#RTEX-4_RPr	1	54	54	54
LTR/Gypsy#Gypsy-265_AA-I	1	53	53	53
LINE/L2#Kiri-20_AAe	1	75	75	75
DNA/MULE-MuDR#MuDR-7_LSal	1	41	41	41
PLE/Penelope-Athena#AthW2-2	84	9167	109.13	47.5
DNA/PIF-Spy#ISL2EU-1_CFl	14	711	50.79	52.5
DNA/RC#Helitron-N3_CGi	4	289	72.25	79.5
LTR/Gypsy#Gypsy-32_DAn-I	2	77	38.5	38.5
LTR/Gypsy#Gypsy-165_AA-I	2	88	44	44
LTR/Gypsy#Gypsy-15_DTa-I	1	64	64	64
DNA/MULE-MuDR#DNA-76_LSal	1	54	54	54
LTR/Pao#BEL-66_AA-I	1	39	39	39
PLE/Penelope#Penelope-4_LMi	4	224	56	56
LTR/Pao#BEL12-I_AG	1	37	37	37
DNA/TcMar-Tc4#Mariner3-N3_LMi	1	67	67	67
DNA/Kolobok-T2#Kolobok-N1_HSal	1	51	51	51
LINE/CR1-Zenon#CR1-12_CGi	1	38	38	38
LTR/Pao#BEL-6_DEl-I	3	190	63.33	68
LTR/Gypsy#Gypsy-8_MMa-I	2	142	71	71
LTR/Gypsy#Gypsy-36_DAn-I	1	28	28	28
LTR/Unknown#ltr-1_family-16	9	6378	708.67	427
LTR/Copia#Copia-29_DPu-I	11	1025	93.18	83
DNA/MULE-MuDR#MuDR13_Av	26	4348	167.23	124.5
LTR/Gypsy#rnd-6_family-5925	35	85515	2443.29	1868
DNA/TcMar-Mariner#Avmar2_Av	18	8896	494.22	110
LTR/Gypsy#Gypsy-44_CGi-I	1	60	60	60
LTR/Pao#BEL-246_AA-I	1	71	71	71
DNA/P#P-1_AP	1	70	70	70
LINE/CR1#CR1-12_DTa	1	51	51	51
LINE/L2#Kiri-5_HMM	4	205	51.25	48.5
DNA/Ginger#Ginger2-N1_LSal	17	2060	121.18	116
DNA#DNA3-9_LMi	1	72	72	72
LTR/Pao#BEL-2_DPu-I	2	85	42.5	42.5
DNA/RC#Helitron-1_CGi	2	144	72	72
DNA/Crypton-A#Crypton-7_CGi	2	146	73	73
LTR/Copia#Copia-22_AA-LTR	1	67	67	67
LINE/L2#L2-7_Hmel	13	1052	80.92	82
SINE/tRNA-Meta#BivaMeta-SINE1_HyCu	3	201	67	67
DNA/PiggyBac#piggyBac5_Av	18	7971	442.83	282
DNA/TcMar-Tc1#Mariner-29_RPr	1	53	53	53
DNA/TcMar-Tc1#Mariner-18_HSal	14	853	60.93	66.5
LTR/Gypsy#Gypsy-10_AA-I	1	39	39	39
LINE/R2-NeSL#NeSL-1_CJap	1	44	44	44
PLE/Penelope#Penelope-77_LMi	1	37	37	37
LTR/Copia#Copia-52_AA-LTR	1	40	40	40
LTR/Pao#BEL-11_DTa-I	1	48	48	48
DNA/MULE-MuDR#MULE1_Av	11	17584	1598.55	383
LTR/Gypsy#Gypsy-3_DWil-I	1	11	11	11
LTR/Gypsy#Gypsy-7_DVir-LTR	1	56	56	56
LINE/I-Jockey#rnd-6_family-4072	86	88688	1031.26	464
LTR/Copia#Copia-4_LMi-LTR	1	36	36	36
DNA/Maverick#Polinton-2_TC	3	176	58.67	70
LTR/Pao#BEL-3_LSal-I	2	115	57.5	57.5
DNA/TcMar-Sagan#rnd-5_family-30	71	34413	484.69	242
DNA/RC#Helitron-N1_PBa	138	10289	74.56	80.5
LTR/Gypsy#Gypsy-1_LMi-I	2	167	83.5	83.5
LTR/Gypsy#Gypsy15-I_Dpse	1	47	47	47
LTR/Gypsy#Gypsy-8_DPu-I	1	77	77	77
LINE/RTE-BovB#RTE-1_HMe	1	41	41	41
LTR/Pao#BEL-3_DYa-I	1	66	66	66
DNA/TcMar-Tc2#rnd-5_family-855	160	57872	361.7	154.5
LINE/L2#Kiri-15_AAe	2	122	61	61
PLE/Penelope-Athena#AthP	8	1143	142.88	126
LTR/Pao#BEL-69_AA-LTR	1	55	55	55
DNA/IS5#IS5_Av	4	413	103.25	90
DNA/TcMar-Mariner#Mariner-12_SIn	1	52	52	52
DNA/hAT#hAT19_Av	146	20601	141.1	62
DNA/TcMar-Tc1#PrD37D	51	13071	256.29	118
LINE/L2#Daphne-3_CTe	8	532	66.5	69.5
LINE/L1#L1-36_LSal	1	68	68	68
LTR/Copia#Copia-3_Cfl-I	1	56	56	56
LINE/I#I-1_DEl	1	60	60	60
LTR/Gypsy#Gypsy-288_AA-I	1	81	81	81
LINE/I#I_Ele4E_AAe	3	192	64	65
DNA/Academ-1#Academ-2_Lgigantea	1	57	57	57
LINE/I-Jockey#Jockey-6_DF	1	50	50	50
LINE/L2#Daphne-25_LMi	1	54	54	54
LTR/Pao#BEL-114_AA-I	1	78	78	78
LTR/Pao#BEL-31_AA-I	1	28	28	28
DNA/TcMar-Mariner#Avmar1_Av	2	759	379.5	379.5
LTR/Gypsy#Gypsy-9_DSim-I	1	147	147	147
DNA/hAT#hAT18_Av	8	2273	284.13	216.5
DNA/RC#Helitron-5_NVi	2	1683	841.5	841.5
DNA/hAT#HAT13_CB	1	69	69	69
LTR/Pao#BEL-26_AA-I	1	49	49	49
LINE/RTE-BovB#RTE-3_LMi	2	3309	1654.5	1654.5
PLE/Penelope#Penelope-9_LMi	1	193	193	193
DNA/Maverick#Polinton-3_TC	19	1870	98.42	72
LINE/R2-NeSL#NeSL-3_CRem	3	172	57.33	61
DNA/PIF-Harbinger#HarbingerN1_AG	1	54	54	54
DNA/PIF-Harbinger#Harbinger-2_AG	1	41	41	41
LTR/Copia#Copia_I	1	52	52	52
LINE/I-Jockey#Jockey-11_AAe	1	59	59	59
LTR/Pao#BEL-117_AA-LTR	1	57	57	57
LINE/L2#L2-19_CTe	3	265	88.33	89
DNA/TcMar-Tc4#Mariner3-4N1_LMi	5	333	66.6	69
DNA/TcMar-ISRm11#Mariner-3_AG	1	61	61	61
LTR/Gypsy#Gypsy-1_CGi-I	2	79	39.5	39.5
LINE/I#I_Ele39	1	74	74	74
LTR/Gypsy#Gypsy-10_MMa-I	1	61	61	61
LINE/L2#L2-21_CTe	4	300	75	73.5
DNA/TcMar-Tc1#Mariner-15_CFl	1	44	44	44
DNA/hAT-hATm#hATm-3_AA	1	58	58	58
DNA/RC#Helitron-like-9_Hmel	1	94	94	94
LTR/Gypsy#Gypsy-296_AA-I	2	61	30.5	30.5
LTR/Pao#CER16-2-I_CE	1	38	38	38
LTR/Gypsy#Gypsy-170_AA-I	2	133	66.5	66.5
LTR/Gypsy#Gypsy-1_DVir-I	1	62	62	62
LINE/L1#L1-21_LSal	1	69	69	69
LTR/Gypsy#Gypsy-78_AA-I	1	72	72	72
LINE/I#I-13_AAe	1	84	84	84
LTR/Pao#BEL-5_DPu-I	1	41	41	41
LINE/RTE-X#RTEX-8_CGi	1	54	54	54
DNA/Maverick#Polinton-9_NVi	52	3997	76.87	79.5
LTR/Gypsy#Gypsy-4_ACe-I	2	127	63.5	63.5
DNA/TcMar-Mariner#Mariner-12_LMi	1	49	49	49
LTR/Gypsy#Gypsy9_I	1	88	88	88
DNA/RC#HELITRON7_CB	14	3412	243.71	242.5
LTR/Gypsy#Gypsy-232_AA-I	1	90	90	90
LINE/L1#L1-14_LSal	1	52	52	52
DNA#DNA2-4_CGi	1	83	83	83
DNA/RC#Helitron-5_CGi	3	652	217.33	268
DNA/CMC-Transib#Transib-N1_CQ	1	45	45	45
LTR/Gypsy#Gypsy-14_DWil-I	2	87	43.5	43.5
LTR/Pao#BEL-236_AA-I	1	41	41	41
LTR/Gypsy#Gypsy-233_AA-I	2	140	70	70
DNA/TcMar-Tc4#Mariner3-5_LMi	1	67	67	67
DNA/TcMar-Mariner#Mariner-4_RPr	1	63	63	63
DNA/Merlin#rnd-6_family-3637	53	22968	433.36	176
LTR/Gypsy#Gypsy-14_CGi-I	1	45	45	45
DNA/Sola-2#Sola2-N1_AAe	1	110	110	110
LTR/Gypsy#Gypsy-153_AA-I	1	49	49	49
DNA/PiggyBac-PB#AvPB1	9	2682	298	340
LTR/Gypsy#Gypsy-187_AA-I	1	112	112	112
LINE/CR1#CR1-2_DEl	1	51	51	51
DNA/CMC-EnSpm#EnSpm1_Av	14	5918	422.71	181.5
LTR/Pao#BEL-193_AA-I	1	35	35	35
LINE/I#I_Ele17	1	52	52	52
DNA/Merlin#Merlin1_CB	2	144	72	72
LTR/Copia#Copia-4_DWil-I	1	33	33	33
DNA/CMC-EnSpm#CACTA-2_AA	3	184	61.33	35
LINE/L1#L1-29_LSal	1	66	66	66
LTR/Copia#Copia-99_AA-LTR	1	83	83	83
LINE/I#I_Ele36	1	40	40	40
DNA/Sola-2#Sola2-2_AAe	1	80	80	80
LINE/CR1#CR1-22_HRo	1	124	124	124
LTR/Gypsy#Gypsy27-I_AG	2	132	66	66
DNA/hAT-hATm#hAT-4C_AP	1	74	74	74
LINE/R1-LOA#Loa-2_DF	1	58	58	58
DNA/P#P9_Av	51	23646	463.65	193
DNA/RC#Helitron-like-6b_Hmel	26	1804	69.38	65
LINE/CR1#CR1-2_DBp	2	128	64	64
DNA/Sola-2#Sola2-1_BM	2	130	65	65
DNA/PiggyBac#piggyBac-4_LSal	1	52	52	52
DNA/TcMar-ISRm11#Mariner-N14_AG	1	75	75	75
DNA/TcMar-Tc1#Mariner-N22_LMi	1	44	44	44
LTR/Gypsy#Gypsy-25_DPse-LTR	1	30	30	30
SINE/tRNA-Meta#LitSINE1	2	130	65	65
LTR/Gypsy#ACCORD_I	2	128	64	64
LINE/CR1#Q	1	42	42	42
DNA/Maverick#Polinton-7_NVi	15	919	61.27	57
LTR/DIRS#DIRS-1_LSal	1	56	56	56
DNA/hAT-Ac#hAT-N10_LSal	1	41	41	41
LTR/Pao#BEL-1_DGri-I	1	37	37	37
DNA/PIF-Spy#ISL2EU-9N1_CGi	2	121	60.5	60.5
DNA/TcMar-Mariner#Mariner-3_DF	1	368	368	368
LTR/Pao#BEL-16_CGi-I	1	46	46	46
LTR/Gypsy#Gypsy-1_DEl-I	1	77	77	77
LINE/RTE-X#NAVIRTE1	1	39	39	39
DNA/hAT-Ac#hAT-1_DSi	3	186	62	62
DNA/hAT-Charlie#hAT-N19B_RPr	1	33	33	33
DNA/hAT#hAT7_Av	6	1031	171.83	141.5
PLE/Penelope#Penelope-44_LMi	1	64	64	64
LINE/L1#L1-31_LSal	1	45	45	45
LTR/Gypsy#Gypsy-613_AA-I	3	137	45.67	50
DNA/TcMar-Tc1#Mariner-21_SIn	2	289	144.5	144.5
DNA#TTAA15_AP	1	65	65	65
DNA/hAT#hAT3_Av	8	1719	214.88	107.5
LTR/Gypsy#Gypsy-170_AA-LTR	1	57	57	57
LTR/Gypsy#Gypsy-10_LG-I	1	36	36	36
LTR/Pao#BEL-51_CQ-I	1	56	56	56
SINE/tRNA#SINE2-1_CQ	1	69	69	69
DNA#DNA-11_CGi	30	2347	78.23	74
LINE/I#Nimb-32_LMi	1	50	50	50
DNA#DNA2-6_CGi	3	229	76.33	73
LTR/Gypsy#Gypsy-43_DEl-I	1	57	57	57
DNA/RC#Helitron-N3_PBa	3	134	44.67	39
LTR/Gypsy#Gypsy-15_SI-LTR	1	50	50	50
LTR/Copia#Copia-82_AA-I	2	119	59.5	59.5
LTR/Gypsy#Gypsy17-I_AG	1	59	59	59
DNA/PIF-Spy#ISL2EU-5_CGi	5	481	96.2	89
LTR/Pao#BEL-242_AA-I	1	52	52	52
LTR/Copia#Copia-29_DP-I	2	129	64.5	64.5
LINE/I-Jockey#DOC6_DM	1	53	53	53
LINE/RTE-X#RTEX-4_CGi	3	264	88	71
LTR/Gypsy#Gypsy-7_DTa-I	2	124	62	62
LTR/Pao#BEL-6_DTa-I	2	132	66	66
DNA/Maverick#Polinton-4_RPr	2	101	50.5	50.5
DNA#DNA9-4_CGi	4	297	74.25	67.5
LINE/R1#R1-2_DTa	1	45	45	45
LTR/Gypsy#Gypsy-18_PBa-I	10	667	66.7	70
LTR/Pao#BEL-4_DPu-I	1	48	48	48
DNA/Ginger#Ginger2d_Av	81	18088	223.31	121
LINE/I-Jockey#Outcast-1_DWi	1	39	39	39
DNA/TcMar-Mariner#Mariner-2_HSal	1	33	33	33
LTR/Gypsy#Gypsy-96_AA-I	2	92	46	46
LINE/L1-Tx1#Tx1-11_CGi	3	232	77.33	81
LTR/Gypsy#Gypsy-17_PBa-I	1	65	65	65
LINE/I-Jockey#DOC3_DM	1	148	148	148
LINE/CR1#CR1-9_Hmel	2	106	53	53
DNA/TcMar-Tc1#Mariner-13_DRh	2	209	104.5	104.5
LTR/Gypsy#Gypsy-56_CGi-I	1	47	47	47
DNA/hAT-Ac#rnd-5_family-7423	55	24141	438.93	133
DNA/CMC-EnSpm#EnSpm-2_NVi	1	49	49	49
LTR/Copia#Copia-6_AA-I	1	40	40	40
LINE/L2#Kiri-2_LMi	2	210	105	105
DNA#DNA-8N1_HSal	7	371	53	53
DNA/TcMar#Mariner-N31_HSal	1	66	66	66
LINE/RTE-X#RTEX-27_CGi	1	50	50	50
LINE/L2#L2B-4_AAe	2	71	35.5	35.5
DNA/hAT-Ac#hAT-5_RPr	2	114	57	57
LINE/L2#Crack-5_AAe	2	121	60.5	60.5
LTR/Pao#BEL-19_CQ-LTR	5	201	40.2	45
LTR/Gypsy#Gypsy-32_DYa-I	1	40	40	40
LINE/RTE-X#rnd-6_family-168	39	24212	620.82	376
DNA/Crypton#Crypton_Av	23	8471	368.3	74
LTR/Pao#BEL-58_CQ-I	1	75	75	75
LTR/Gypsy#Gypsy-37_DEl-I	2	100	50	50
LTR/Gypsy#QUASIMODO2-I_DM	1	77	77	77
LTR/Pao#CER10-I_CE	2	118	59	59
LINE/I-Jockey#Jockey-3_DT	1	66	66	66
DNA/PIF-Spy#ISL2EU-3_CFl	2	108	54	54
LINE/L2#L2-15_CTe	1	57	57	57
LTR/Copia#Copia-2_BM-I	1	89	89	89
DNA/TcMar-Tc1#Mariner-19_DAn	1	164	164	164
LTR/Gypsy#Gypsy-20_DAn-I	1	39	39	39
LTR/Copia#Copia-1_DEl-I	1	62	62	62
LINE/CR1#CR1-1_DAn	2	106	53	53
LINE/L2#Daphne-13B_HRo	12	902	75.17	62
LTR/Gypsy#Gypsy-589_AA-I	1	52	52	52
LINE/RTE-RTE#RTE-4_BM	1	71	71	71
LTR/Gypsy#QUASIMODO_I	1	85	85	85
LINE/RTE-X#RTEX-25_CGi	1	76	76	76
LTR/Gypsy#TV1I	1	56	56	56
SINE/tRNA#SINE2-2_PPo	1	88	88	88
DNA/MULE-MuDR#rnd-1_family-420	176	45892	260.75	226
LTR/Pao#BEL-40_CQ-LTR	1	82	82	82
DNA/hAT-hATm#hAT-6_LSal	1	45	45	45
LTR/Pao#BEL-6_DBp-LTR	1	30	30	30
LTR/Gypsy#Gypsy-132_AA-I	1	43	43	43
LTR/Pao#BEL-20_CQ-I	1	96	96	96
LINE/CR1#CR1-3_NVi	1	55	55	55
DNA/TcMar-Tc1#Tc21_Av	72	45519	632.21	448
LTR/Gypsy#Gypsy-58_CQ-I	4	281	70.25	78.5
DNA/hAT#hAT14_Av	16	1056	66	57.5
LTR/Gypsy#Gypsy-35_NVi-I	1	54	54	54
DNA/TcMar-Mariner#Mariner-34_HSal	1	56	56	56
LTR/Gypsy#Gypsy2-LTR_DV	1	39	39	39
LINE/L2#Daphne-1_CTe	1	91	91	91
LTR/Pao#BEL-1_DRh-I	1	31	31	31
LTR/Gypsy#Gypsy-11_DVir-I	1	47	47	47
LTR/Pao#BEL-175_AA-I	1	62	62	62
LTR/Pao#CER17-I_CE	1	36	36	36
DNA/hAT#hAT15_Av	142	55263	389.18	130
LTR/Gypsy#Gypsy14-LTR_Dpse	17	876	51.53	48
LINE/L2#Kiri-13_HMM	54	3650	67.59	57
DNA/TcMar-Tc1#Mariner-60_HSal	1	76	76	76
LTR/Pao#BEL-2_BMa-LTR	1	58	58	58
LTR/Pao#BEL-10_CGi-I	1	48	48	48
DNA/PIF-Spy#ISL2EU-2_CFl	2	136	68	68
LTR/Gypsy#Gypsy10-I_Dpse	1	50	50	50
LINE/I#I-44_AAe	1	54	54	54
DNA/Academ-1#Academ-8_LMi	1	47	47	47
DNA/RC#Helitron-2_RPr	2	703	351.5	351.5
LTR/Pao#BEL-129_AA-I	1	37	37	37
LINE/I#I_Ele4F_AAe	2	171	85.5	85.5
DNA/TcMar-Mariner#Avmar11_Av	15	4038	269.2	175
DNA/CMC-EnSpm#CACTA1_Av	15	13526	901.73	264
DNA/Kolobok-Hydra#Kolobok-1_Aplcal	1	50	50	50
LTR/Pao#BEL-26_AG-I	1	79	79	79
DNA/Sola-1#Sola1-4_CGi	2	101	50.5	50.5
LTR/Copia#Copia12-NVi_LTR	2	103	51.5	51.5
LTR/Gypsy#Gypsy-40_CQ-I	1	129	129	129
DNA/TcMar-Tc1#Mariner-43_LSal	1	71	71	71
LTR/Gypsy#Gypsy-11_RP-I	1	32	32	32
LTR/Gypsy#Gypsy-141_AA-I	1	56	56	56
DNA/TcMar-Tc1#DNA-7_LMi	6	352	58.67	55
LINE/L2#Daphne-24_HRo	1	73	73	73
LTR/Pao#BEL-208_AA-I	1	49	49	49
LTR/Pao#BEL-5_DWil-I	1	67	67	67
DNA/RC#Helitron-1_AAe	2	131	65.5	65.5
LTR/Gypsy#Gypsy-34_CGi-I	1	50	50	50
LTR/Gypsy#Gypsy-5_HMM-I	1	75	75	75
DNA#DNA-42_LSal	1	49	49	49
LTR/Gypsy#Gypsy-204_AA-I	1	78	78	78
LINE/I-Jockey#rnd-5_family-2984	52	65684	1263.15	473
DNA/hAT-Ac#hAT-2_DSe	3	159	53	47
LINE/L2#L2-6_Hmel	2	28	14	14
LTR/Pao#Nobel_I	2	97	48.5	48.5
DNA/MULE-MuDR#rnd-5_family-4939	291	60932	209.39	153
LINE/I#I-6_DBi	3	144	48	53
LTR/Gypsy#Gypsy-13_CQ-I	1	46	46	46
LTR/Gypsy#Gypsy-2_DVir-I	1	122	122	122
DNA/MULE-MuDR#MUDR5A_CB	2	87	43.5	43.5
DNA/TcMar-Pogo#Mariner-13_CGi	2	111	55.5	55.5
DNA/Academ-1#Academ-1_CGi	1	43	43	43
LTR/Copia#Copia-39_DPu-I	2	116	58	58
LTR/Unknown#ltr-1_family-4	6	5286	881	597.5
LINE/L2#Kiri-3_LMi	1	90	90	90
DNA/TcMar-Mariner#Mariner_CA	1	678	678	678
LTR/Pao#BEL-5_SI-I	1	68	68	68
DNA/CMC-Transib#Transib-N7_AAe	1	68	68	68
LINE/I#I_Ele42	1	73	73	73
DNA/TcMar-Tc1#Mariner-26_LMi	1	142	142	142
DNA/MULE-MuDR#MuDR5_Av	116	44527	383.85	126
DNA/MULE-MuDR#CEMUDR2	3	171	57	67
LTR/Pao#BEL-651_AA-I	1	59	59	59
DNA/CMC-EnSpm#CACTA-1_AA	1	74	74	74
DNA/Sola-3#Sola3-1_CGi	1	62	62	62
DNA/PiggyBac-Pokey#Pokey4_Av	11	10506	955.09	586
LTR/Unknown#ltr-1_family-3	41	14080	343.41	391
DNA/Sola-1#Sola1-6_AP	1	58	58	58
LTR/TelKA#TelKA2_Av	5	864	172.8	83
LINE/CR1#CR1-95_AAe	1	60	60	60
DNA/P#P2_Av	26	13057	502.19	113
LINE/RTE#RTE1_Av	74	41880	565.95	130.5
DNA/MULE-MuDR#MULE4_Av	7	9673	1381.86	1495
DNA/Maverick#Polinton-2_DBi	2	149	74.5	74.5
DNA/CMC-EnSpm#EnSpm-2_CGi	1	54	54	54
DNA/hAT#hAT30_Av	11	2287	207.91	158
LTR/Pao#BEL-9_LH-I	1	42	42	42
LINE/L2#L2-9_HRo	9	502	55.78	51
DNA/hAT-Charlie#hAT-N22_RPr	1	64	64	64
DNA/TcMar-Tc1#Mariner-17_SIn	3	121	40.33	42
LINE/Proto2#Proto2-8_CS1	1	44	44	44
LINE/L2#Kiri-14_AAe	1	100	100	100
DNA#Clu-12_AG	1	44	44	44
DNA/TcMar-Tc1#rnd-1_family-549	52	39468	759	982.5
LTR/Gypsy#Gypsy-240_AA-I	1	63	63	63
LINE/L2#Kiri-2_CQ	1	102	102	102
PLE/Penelope#Penelope5a_Av	15	12364	824.27	580
LTR/Gypsy#Gypsy-12_CFl-I	2	112	56	56
LINE/L2#Daphne-14_LMi	1	59	59	59
DNA/Crypton-A#Crypton-13_CGi	2	116	58	58
LTR/Gypsy#Gypsy-33_LSal-I	1	65	65	65
DNA/TcMar-Mariner#Avmar8_Av	4	1710	427.5	122.5
LTR/Pao#BEL-12_DBp-I	1	48	48	48
LTR/Pao#BEL-5_DVir-I	1	83	83	83
LTR/Gypsy#Gypsy-198_AA-I	1	33	33	33
DNA/RC#rnd-1_family-457	129	45954	356.23	399
LTR/Gypsy#Gypsy-35_CGi-I	52	4967	95.52	73
DNA#DNA2-28_CGi	1	68	68	68
DNA/TcMar-Mariner#Mariner-7_HSal	1	97	97	97
DNA/hAT-Tip100#hAT-N20_LSal	1	95	95	95
DNA/hAT#HAT12_CB	3	115	38.33	21
LINE/L2#Kiri-10_AAe	2	123	61.5	61.5
LINE/L1#L1_Ele3B_AAe	1	32	32	32
DNA/hAT-Charlie#hAT-23_LMi	2	102	51	51
LTR/Gypsy#BURDOCK_I	2	71	35.5	35.5
LTR/Copia#Copia-58_AA-I	1	43	43	43
DNA/RC#Helitron-like-11_Hmel	1	72	72	72
DNA/CMC-Chapaev#Chapaev-N2_AAe	1	50	50	50
DNA/hAT-Charlie#hAT-13_HRo	1	46	46	46
LTR/Gypsy#Gypsy-14_DPu-I	1	109	109	109
DNA/PIF-Spy#ISL2EU-4_CFl	1	50	50	50
DNA/hAT-hATm#hAT-N7_LSal	1	121	121	121
LTR/Gypsy#Gypsy-49_DEl-I	1	69	69	69
LTR/Pao#BEL-5_DYa-I	2	153	76.5	76.5
LINE/L2#L2-6_HRo	1	55	55	55
DNA#DNA8-1_CTe	1	62	62	62
DNA/hAT-hAT19#DNA8-49_AP	1	39	39	39
DNA/TcMar-Mariner#rnd-5_family-1138	75	33462	446.16	207
LTR/Gypsy#Gypsy-25_CGi-I	1	71	71	71
LINE/I-Jockey#G4_DM	1	61	61	61
LINE/R1#TRAS3_BM	8	407	50.88	60.5
PLE/Penelope-Athena#AthL1a	47	11765	250.32	102
DNA/TcMar-Tc1#Mariner-4_PBa	1	62	62	62
DNA/MULE-MuDR#MuDR-1B_LSal	1	98	98	98
LTR/Pao#BEL-604_AA-I	1	36	36	36
DNA/Maverick#Polinton-2_CB	4	275	68.75	70
DNA/P#P-31_LSal	2	83	41.5	41.5
LINE/L1#L1-17_LSal	1	74	74	74
LTR/Gypsy#Gypsy-1_PBa-I	1	69	69	69
LINE/I-Jockey#Vingi-37_LMi	1	43	43	43
LTR/Copia#Copia-37_CQ-I	1	45	45	45
DNA/PIF-Harbinger#Harbinger-1_DF	1	72	72	72
DNA/MULE-MuDR#MuDR-N1_LMi	2	197	98.5	98.5
DNA/P#P-1_Aplcal	2	119	59.5	59.5
DNA/Kolobok-T2#Kolobok-1_CB	1	41	41	41
LTR/Gypsy#Gypsy-5_SI-I	2	155	77.5	77.5
LTR/Copia#Copia-2_CT-I	2	141	70.5	70.5
DNA/TcMar-Tc4#Mariner3-3_LMi	1	101	101	101
DNA/hAT-Tag1#hAT-31_LSal	1	90	90	90
PLE/Penelope#Penelope-65_LMi	2	98	49	49
LTR/Gypsy#Gypsy7-NVi_I	3	262	87.33	58
LTR/Mag#Mag_Av	4	1977	494.25	158.5
PLE/Penelope-Athena#AthW2-1	72	33011	458.49	53
LINE/RTE-BovB#RTE-6_HRo	6	410	68.33	60
DNA/TcMar-Tc1#Mariner-N39_HSal	4	248	62	61
DNA/CMC-Transib#Transib2_AA	1	53	53	53
DNA/hAT#hAT31_Av	6	8434	1405.67	1452.5
DNA/TcMar-Tc1#Mariner-N10_SIn	1	48	48	48
DNA/hAT#hAT3a_Av	25	13528	541.12	288
LTR/Gypsy#Gypsy-24_DEl-I	14	4947	353.36	107
LTR/Gypsy#Gypsy-9_SI-I	2	111	55.5	55.5
DNA/hAT#hAT32_Av	1	111	111	111
LINE/RTE#RTE2_Av	25	33269	1330.76	533
DNA/TcMar-Tc1#Mariner-52N1_HSal	5	361	72.2	57
DNA/TcMar-Tc4#TC5	1	54	54	54
DNA/MULE-NOF#MuDR-1_DF	3	131	43.67	45
LTR/Gypsy#Gypsy-241_AA-I	2	98	49	49
DNA/TcMar-Pogo#pogo13_Av	60	13665	227.75	211
LTR/Copia#Copia-5_LH-I	1	75	75	75
DNA/P#P1_AG	1	105	105	105
LTR/Gypsy#Gypsy-55_AA-LTR	1	26	26	26
DNA/hAT-hAT19#hAT-11N1_LSal	1	42	42	42
DNA/PIF-Harbinger#DNA3-13B_CGi	16	1135	70.94	72
PLE/Penelope#Penelope-64_LMi	1	42	42	42
DNA/Maverick#Polinton-1_DGr	20	1332	66.6	70
LTR/Copia#Copia-1_BM-I	1	73	73	73
DNA/TcMar-Tc1#Mariner-64_LMi	1	30	30	30
LTR/Gypsy#STALKER4_I	1	74	74	74
DNA/TcMar-Mariner#Mariner-2_LHu	1	70	70	70
DNA/TcMar-Fot1#MITE_AA	1	105	105	105
LINE/Soliton#Soliton9b_Av	19	13384	704.42	443
LTR/Gypsy#Gypsy-612_AA-I	1	45	45	45
DNA/PiggyBac#POKEY_DP	1	50	50	50
DNA/Sola-3#Sola3-1_AA	2	84	42	42
LTR/Gypsy#Gypsy-9_ACe-LTR	2	192	96	96
DNA/Maverick#Polinton-1_ACe	40	2627	65.68	60
DNA/RC#Heli3_Av	94	61087	649.86	187
DNA/Kolobok-T2#Kolobok-N1_AEc	186	23007	123.69	62
DNA/P#P-1_Lgigantea	1	67	67	67
DNA/MULE-NOF#Rehavkus-2_HR	6	317	52.83	48.5
DNA/PIF-Spy#ISL2EU-3N1_CFl	7	433	61.86	66
DNA/PiggyBac#npiggyBac-6_Hmel	1	31	31	31
LTR/Gypsy#Gypsy21-I_AG	1	40	40	40
LINE/I-Jockey#Hebe2_Av	8	1296	162	132.5
DNA/PiggyBac#piggyBac-1_DW	1	68	68	68
DNA/TcMar-Tc1#Mariner-13_SIn	3	163	54.33	50
LTR/Copia#Copia-15_LH-I	2	119	59.5	59.5
DNA/Sola-2#Sola2-3_NVi	2	154	77	77
LTR/Gypsy#Gypsy-276_AA-I	1	39	39	39
DNA/MULE-MuDR#MuDr-1x_TCa	1	50	50	50
LTR/Pao#BEL-9_CQ-I	1	43	43	43
DNA/RC#Helitron-10_CGi	3	189	63	60
DNA/RC#HELITRON3_CB	1	47	47	47
LTR/Gypsy#Gypsy-8_AC-I	1	162	162	162
DNA/PIF-ISL2EU#ISL2EU-18_CGi	5	331	66.2	57
LTR/Pao#BEL-95_AA-I	1	68	68	68
LTR/Gypsy#Gypsy-293_AA-I	1	52	52	52
LINE/I-Jockey#Jockey-7_DRh	1	50	50	50
LINE/L1#L1-5_LSal	2	114	57	57
LINE/Proto2#Proto2-3_CS1	1	45	45	45
DNA/TcMar-Tc4#Mariner-15_AEc	2	130	65	65
LINE/L2#L2-24_HRo	1	42	42	42
LTR/Gypsy#Gypsy-32_LSal-I	1	42	42	42
LINE/L2#Daphne-56_LMi	1	38	38	38
LINE/R2#R2Tc	1	53	53	53
DNA/TcMar-Tc1#Mariner-4_CTe	1	38	38	38
LTR/Pao#BEL-3_DBp-I	1	57	57	57
DNA/Sola-3#Sola3-1_Lgigantea	5	521	104.2	113
LTR/Gypsy#Gypsy-9_MMa-I	1	48	48	48
DNA/TcMar-Fot1#Mariner-24_CGi	4	270	67.5	70.5
DNA/Maverick#Polinton-2_PBa	20	1744	87.2	86.5
LTR/Copia#AACopia1_LTR	1	35	35	35
DNA/TcMar-Mariner#Mariner-55_HSal	1	303	303	303
LTR/Pao#BEL1_MH-I	1	98	98	98
PLE/Penelope#Penelope-2_LHu	1	76	76	76
LINE/CR1#CR1-8_CQ	1	90	90	90
LTR/Gypsy#Gypsy-20_DWil-I	1	51	51	51
DNA/hAT-Tip100#hAT-1_LMi	2	139	69.5	69.5
DNA/MULE-MuDR#MULE5_Av	261	72276	276.92	128
DNA/PIF-Harbinger#ISL2EU-7_CFl	1	38	38	38
LINE/L1#L1-25_LSal	1	93	93	93
DNA/Sola-3#DNA4-26_CGi	2	115	57.5	57.5
LTR/Gypsy#Gypsy-26_DP-I	1	67	67	67
LTR/Gypsy#Gypsy6-LTR_Dya	1	60	60	60
LINE/I#I-1_DPe	1	89	89	89
LTR/Gypsy#Gypsy-236_AA-I	1	53	53	53
DNA/PIF-Harbinger#Harbinger2_Av	6	1917	319.5	237
DNA/TcMar-Mariner#Mariner-23_AEc	1	126	126	126
LTR/Gypsy#Gypsy-37_LSal-I	3	151	50.33	49
LINE/L2#L2-23_CTe	4	283	70.75	78.5
LINE/L1-Tx1#Tx1-6_AAe	1	85	85	85
DNA/Sola-2#Sola2-2_NVi	2	207	103.5	103.5
LINE/L2#L2B-4_CQ	1	34	34	34
DNA/RC#Helitron-7N1_CGi	4	152	38	38
LINE/I-Jockey#Jockey-11_DF	1	70	70	70
DNA/CMC-EnSpm#EnSpm6_Av	10	3376	337.6	382
LINE/I-Jockey#Jockey-4_Hmel	1	27	27	27
DNA/PiggyBac-Uribo#Uribo2_Av	1	61	61	61
DNA/PiggyBac#piggyBac-N1_LSal	1	65	65	65
DNA/TcMar-Tc1#Mariner-9_DAn	2	621	310.5	310.5
LINE/I-Jockey#Vingi-47_LMi	1	2353	2353	2353
DNA/P#P10_Av	18	14560	808.89	184.5
LTR/Pao#rnd-1_family-2	511	236480	462.78	282
PLE/Penelope-Athena#AthM	41	33988	828.98	418
LINE/L2#L2-22_CTe	2	108	54	54
LTR/Copia#Copia-32_DPu-I	1	45	45	45
LTR/Gypsy#ltr-1_family-22	14	7331	523.64	115
DNA/PiggyBac#piggyBac4_Av	1	290	290	290
LINE/I-Jockey#Jockey-1_DK	1	61	61	61
DNA/hAT#hAT20_Av	42	18044	429.62	186.5
DNA/TcMar-Tc1#Mariner-22_CGi	2	96	48	48
DNA/hAT#hAT28a_Av	54	10064	186.37	131.5
PLE/Penelope#Penelope-6_LVa	1	726	726	726
DNA/TcMar-Tc1#Mariner-7_CGi	1	36	36	36
LINE/CR1#CR1-70_AAe	1	50	50	50
DNA/Maverick#Polinton-6_NVi	4	243	60.75	54.5
DNA/Sola#Sola2c_Av	33	16079	487.24	413
LINE/L2#Daphne-7_HMM	31	1831	59.06	59
LTR/Gypsy#Gypsy-31_LSal-I	2	93	46.5	46.5
LTR/Pao#BEL-6_LH-I	1	54	54	54
DNA/TcMar-Tc1#Mariner-37_LSal	1	72	72	72
LTR/Gypsy#Gypsy-17_LVa	1	49	49	49
LINE/R1#R1E_NGi	1	51	51	51
DNA/P#P3_Av	12	2415	201.25	96.5
LTR/Pao#BEL3-I_AP	1	49	49	49
LINE/L2#Kiri-17_HMM	18	1161	64.5	63
DNA/RC#Helitron-2_HMM	5	278	55.6	52
LTR/Gypsy#Gypsy-41_CQ-I	2	122	61	61
DNA/IS3EU#IS3EU-2N1_CGi	1	42	42	42
LINE/CR1#CR1-2_LSal	1	97	97	97
LINE/RTE-BovB#RTE-8_HRo	1	68	68	68
LINE/RTE-BovB#RTE-33_LMi	1	61	61	61
LTR/Gypsy#Gypsy-24_DY-I	1	64	64	64
DNA/hAT-hobo#Hopers2	2	105	52.5	52.5
LTR/Gypsy#ltr-1_family-18	11	11477	1043.36	38
DNA/TcMar-Tc1#Mariner-19_CGi	1	59	59	59
DNA/Maverick#Polinton-4_PBa	33	2319	70.27	62
DNA/hAT-Tip100#hAT-27_LMi	2	223	111.5	111.5
LTR/Gypsy#Gypsy-280_AA-I	1	231	231	231
DNA/RC#Helitron-6_CGi	1	43	43	43
LINE/RTE-RTE#RTE-15_PXu	1	140	140	140
LINE/L2#Crack-8_CQ	1	44	44	44
DNA/PiggyBac#piggyBac-N7_LMi	1	102	102	102
LTR/Gypsy#Gypsy-58_CGi-I	2	352	176	176
LTR/Copia#Copia-107_AA-I	1	108	108	108
PLE/Penelope#Penelope-20_LMi	1	78	78	78
DNA/RC#Helitron-8_CGi	2	339	169.5	169.5
LTR/Gypsy#rnd-6_family-2701	31	19605	632.42	475
DNA/PiggyBac#piggyBac-1N1_CGi	1	106	106	106
DNA/RC#Heli4_Av	1	53	53	53
DNA/TcMar-m44#Mariner-55_LMi	2	146	73	73
LTR/Copia#Copia-134_AA-I	2	89	44.5	44.5
DNA/hAT-Tip100#DNA8-12_AP	1	54	54	54
DNA/TcMar-Tigger#DNA2-14B_CGi	1	57	57	57
LINE/L2#Daphne-8B_HRo	1	42	42	42
LTR/Gypsy#Gypsy-260_AA-LTR	1	99	99	99
LTR/Pao#BEL-127_AA-I	1	59	59	59
LINE/R2#R2Tl	5	6454	1290.8	1121
DNA/hAT-hobo#Homo11	2	173	86.5	86.5
LINE/RTE-BovB#RTE-31_LMi	2	164	82	82
DNA/Maverick#Polinton-1_DEu	1	154	154	154
LTR/Pao#BEL-20_AA-I	1	60	60	60
DNA#rnd-5_family-2520	57	36610	642.28	403
LTR/Copia#Copia-10_LMi-I	1	75	75	75
LTR/Pao#BEL-4_DTa-I	1	55	55	55
LINE/L1#L1-66_LSal	2	131	65.5	65.5
DNA#DNA8-10_CGi	9	564	62.67	60
LINE/L1-Tx1#Tx1-5_CGi	2	94	47	47
LTR/Pao#BEL-64_AA-I	1	64	64	64
DNA/hAT-Charlie#hAT-2_RPr	1	54	54	54
LTR/Pao#BEL-266_AA-I	1	91	91	91
LTR/Gypsy#Gypsy-21_DEl-LTR	1	75	75	75
LTR/Copia#Copia-111_AA-I	1	53	53	53
LINE/L2#rnd-6_family-2145	82	105168	1282.54	595
LTR/Gypsy#Gypsy-12_CFl-LTR	1	38	38	38
LTR/Pao#BEL-20_DWil-I	3	138	46	46
LINE/Soliton#Soliton6_Av	27	36946	1368.37	217
LTR/Gypsy#Gypsy-57_DWil-I	2	107	53.5	53.5
PLE/Penelope#Penelope-73_LMi	1	91	91	91
LTR/Gypsy#Gypsy-43_DWil-I	26	5023	193.19	169.5
PLE/Penelope#Penelope-24_LMi	1	91	91	91
DNA/Maverick#Polinton1N_TCa	1	79	79	79
DNA/hAT-Charlie#hAT-N2_LSal	4	175	43.75	30
LINE/L2#L2-5_HRo	3	201	67	66
LINE/L2#L2-26_CTe	1	64	64	64
LINE/L2#Daphne-58_LMi	5	350	70	77
LTR/Gypsy#Gypsy-5_DPu-I	3	243	81	88
DNA/Kolobok-E#Kolobok-2_AA	2	79	39.5	39.5
LTR/Pao#BEL-1_DPer-I	2	102	51	51
DNA/hAT-hobo#Hoana4	1	42	42	42
LTR/Gypsy#Gypsy-61_CGi-I	2	90	45	45
LTR/Copia#Copia-23_NVi-I	2	101	50.5	50.5
LINE/R1#R1_Ele8	2	112	56	56
DNA/Sola#Sola2h_Av	57	19958	350.14	246
DNA/TcMar-Mariner#Mariner-9_PBa	1	250	250	250
LTR/Gypsy#Gypsy-3_DPer-I	1	89	89	89
DNA/Sola-2#Sola2-N4_AAe	1	85	85	85
LINE/R1#R1-5_DPer	1	57	57	57
LTR/Pao#BEL-8_DBp-LTR	1	39	39	39
DNA/RC#Helitron-2_DF	1	100	100	100
LINE/CR1#CR1_Ele22	1	51	51	51
LINE/L2#Daphne-3_LMi	2	80	40	40
LTR/Pao#BEL-5_DAn-I	1	37	37	37
DNA/PiggyBac#piggyBac-2_HRo	4	210	52.5	47.5
LTR/Copia#Copia-7_CT-I	2	87	43.5	43.5
LINE/L2#Kiri-13_AAe	2	174	87	87
DNA/TcMar-Mariner#Mariner-N13_HSal	14	1075	76.79	84.5
DNA/hAT#hAT27_Av	24	11174	465.58	316.5
DNA/Maverick#Polinton-1_DAn	2	100	50	50
DNA/TcMar-Mariner#Mariner_TF	2	148	74	74
DNA/PiggyBac#piggyBac-5_LMi	1	84	84	84
LTR/Gypsy#Gypsy-4_DEl-I	1	40	40	40
DNA/TcMar-Tc1#Mariner-4_DY	1	56	56	56
DNA/MULE-MuDR#MuDR-3_CGi	1	83	83	83
LTR/Pao#BEL-220_AA-I	1	77	77	77
PLE/Penelope#Penelope-10_LMi	1	549	549	549
LINE/CR1#CR1-122_AAe	1	52	52	52
DNA#DNA-5_PPo	1	31	31	31
DNA/Ginger-2#rnd-6_family-5350	38	7958	209.42	151.5
DNA/PIF-Spy#ISL2EU-6_CGi	11	711	64.64	63
DNA#DNA4-31_CGi	1	52	52	52
DNA#DNA2-7_CGi	4	247	61.75	60
LINE/L2#Daphne-45_LMi	1	37	37	37
DNA/Sola-2#Sola2-2_LSal	1	73	73	73
LTR/Gypsy#Gypsy-90_CQ-I	2	85	42.5	42.5
LINE/RTE-BovB#AviRTE_LLo	2	214	107	107
DNA/MULE-NOF#Rehavkus-1_DA	1	52	52	52
LTR/Gypsy#Gypsy-97_AA-I	1	45	45	45
LTR/Gypsy#Gypsy-7_ACe-LTR	22	1137	51.68	52
PLE/Penelope-Athena#AthW1-J-R	104	106941	1028.28	80
LTR/Pao#BEL-2_DFi-I	1	67	67	67
LINE/L1-Tx1#Tx1-4_LMi	3	102	34	34
LTR/Gypsy#Gypsy-19_LSal-I	2	122	61	61
LTR/Gypsy#Gypsy-21_DEl-I	1	48	48	48
DNA/RC#Helitron-N16B_CGi	1	44	44	44
LINE/L2#L2-12_HRo	1	37	37	37
LTR/Pao#BEL3_DM-I	5	238	47.6	40
LTR/Gypsy#Gypsy-14_DBp-I	1	84	84	84
DNA/PIF-Spy#ISL2EU-N1_CGi	6	452	75.33	74
LTR/Gypsy#ZAM_I	1	56	56	56
LTR/Pao#BEL-14_LH-I	1	96	96	96
LTR/Gypsy#Gypsy-271_AA-LTR	2	125	62.5	62.5
LINE/RTE-BovB#RTE-46_LMi	1	45	45	45
LTR/Pao#BEL-111_AA-I	1	123	123	123
DNA/hAT-Ac#rnd-1_family-364	110	25077	227.97	242.5
DNA/MULE-MuDR#MuDR-1_LMi	7	429	61.29	44
DNA/hAT-Ac#hAT-N43_LSal	1	101	101	101
DNA/P#Galileo_DW	3	211	70.33	57
LTR/Pao#BEL-3_SI-I	1	58	58	58
LTR/Gypsy#Gypsy-14_LG-I	1	97	97	97
LINE/I-Jockey#Jockey-16_AAe	1	53	53	53
DNA#DNA6-15_CGi	2	147	73.5	73.5
LTR/Gypsy#Gypsy-284_AA-LTR	1	59	59	59
LINE/I#Ag-Loner-1	1	59	59	59
LINE/L2#Kiri-7_HMM	10	492	49.2	50.5
DNA#NDNAX2_CE	1	44	44	44
LTR/Copia#Copia-1_DWil-I	2	108	54	54
DNA/TcMar-Tc1#Tc4_Av	10	5906	590.6	380
LTR/Pao#BEL-5_DRh-I	1	51	51	51
PLE/Penelope#Penelope-38_LMi	1	113	113	113
LINE/L2#Daphne-21_HRo	1	75	75	75
LINE/CR1-Zenon#CR1-14_CGi	1	57	57	57
LINE/I#I-55_AAe	1	91	91	91
DNA/hAT-hobo#rnd-1_family-142	511	90514	177.13	93
LTR/Gypsy#MDG1_I	2	207	103.5	103.5
DNA/TcMar-Tigger#DNA-TA-7_AAe	1	44	44	44
DNA#IKIRARA1	1	63	63	63
SINE/tRNA-Meta#HalSINE1	5	267	53.4	56
DNA/TcMar-Mariner#Mariner-N8_RPr	1	55	55	55
DNA/Kolobok-T2#Kolobok-N1_PBa	1	25	25	25
LINE/I-Jockey#Outcast-17_AAe	1	43	43	43
LINE/L2#L2-17_HRo	1	67	67	67
LTR/Gypsy#Gypsy-279_AA-I	1	53	53	53
LTR/Gypsy#Gypsy-12_DVir-LTR	1	47	47	47
LTR/Gypsy#Gypsy-22_RPr-I	1	39	39	39
LTR/Copia#Copia-23_CQ-I	1	44	44	44
LINE/L2#L2-8_AAe	1	114	114	114
DNA#DNA6-8_CGi	1	88	88	88
DNA/TcMar-Mariner#Mariner-N12_ACe	1	96	96	96
PLE/Penelope#Penelope3a_Av	7	9198	1314	592
DNA/MULE-NOF#Rehavkus-1_CFl	1	46	46	46
DNA/Merlin#Merlin1_Av	3	1202	400.67	457
DNA/hAT#hAT26_Av	39	24705	633.46	266
LTR/Gypsy#Gypsy-3_PBa-I	5	317	63.4	71
DNA/hAT#REP-2_DF	5	295	59	56
DNA/TcMar-Tc1#Mariner36_CB	1	57	57	57
LTR/Gypsy#Gypsy-23_LG-I	1	59	59	59
LTR/DIRS#DIRS-2_ACal	2	99	49.5	49.5
LTR/Gypsy#Gypsy-15_DAn-I	1	129	129	129
DNA/Sola-2#Sola2-4_AAe	2	195	97.5	97.5
LTR/Gypsy#Gypsy6-I_Dmoj	9	1267	140.78	78
LINE/L2#CR1-1_AG	2	117	58.5	58.5
DNA/RC#Helitron-1_DT	2	169	84.5	84.5
DNA/TcMar-Tc1#Mariner-8_DRh	1	54	54	54
DNA#DNA5-4_CGi	2	192	96	96
LTR/Gypsy#Gypsy-33_LMi-I	1	41	41	41
DNA/Merlin#Merlin2_Av	1	270	270	270
LINE/CR1#CR1-86_AAe	3	173	57.67	51
LINE/R1#TRAS-2_TUr	1	53	53	53
DNA/hAT-Ac#rnd-6_family-8	83	74006	891.64	819
DNA/TcMar-Tigger#DNA-2_MMa	1	77	77	77
LINE/L2#L2B-3C_AAe	1	44	44	44
LTR/Copia#Copia-5_DWil-I	1	64	64	64
LTR/DIRS#DIRS-1_NVi	1	30	30	30
LTR/Gypsy#Gypsy-39_DPu-I	1	46	46	46
LTR/Gypsy#Gypsy-16_LSal-I	2	129	64.5	64.5
LTR/Gypsy#Gypsy-1_RP-LTR	1	59	59	59
DNA/TcMar-Mariner#Mariner-14_CFl	1	303	303	303
DNA/hAT#hAT-N10D_LSal	1	41	41	41
LTR/Juno-Vesta#Vesta6b_Av	16	17564	1097.75	312.5
LINE/I-Jockey#Helena_Ds	1	29	29	29
DNA#DNA2-24_CGi	2	166	83	83
LINE/L2#Daphne-38_HRo	19	1641	86.37	74
DNA/Crypton-A#Crypton-9_CGi	1	69	69	69
LTR/Gypsy#Gypsy-54_DWil-I	3	232	77.33	73
LINE/L2#Daphne-29_HRo	16	1122	70.13	62
DNA#DNA-67_LSal	2	97	48.5	48.5
LTR/Pao#BEL-252_AA-I	1	50	50	50
LTR/Gypsy#Gypsy-9_DPu-I	2	159	79.5	79.5
DNA/TcMar-Tc1#Mariner-17_DRh	1	53	53	53
LTR/Pao#BEL-76_AA-I	1	35	35	35
DNA/TcMar-Tc1#Mariner-91_HSal	2	135	67.5	67.5
LTR/Gypsy#Gypsy_DG_LTR	2	140	70	70
LINE/I#I-11_LMi	1	65	65	65
DNA/TcMar-Mariner#Mariner-1_LHu	1	49	49	49
LTR/Pao#BEL7-I_AG	1	60	60	60
DNA/Kolobok#Kolobok4_Av	9	3703	411.44	98
LTR/Gypsy#Gypsy-56_DWil-I	1	88	88	88
LINE/I#Nimb-34_LMi	1	37	37	37
LTR/Copia#Copia-1_DPer-I	1	59	59	59
DNA/TcMar#Mariner-N7_SIn	1	65	65	65
DNA/PiggyBac#piggyBac1_AG	1	47	47	47
LTR/Pao#BEL-1-LTR_NVi	5	261	52.2	53
DNA#DNA6-13B_CGi	1	43	43	43
LTR/Gypsy#Gypsy-32_LMi-I	1	112	112	112
LTR/Gypsy#Gypsy-185_AA-I	1	69	69	69
LTR/Pao#BEL-5_LG-I	1	53	53	53
LTR/Gypsy#Gypsy12-I_Dya	1	58	58	58
LINE/L2#Daphne-32_HRo	1	90	90	90
DNA/MULE-MuDR#MuDR9x_AP	5	296	59.2	50
LINE/I#I-5_LMi	1	58	58	58
DNA/Ginger#Ginger2-N2_RPr	1	46	46	46
DNA#DNA-like-14_Hmel	2	103	51.5	51.5
LINE/RTE-BovB#RTE-1_DSa	1	28	28	28
DNA/TcMar-Tc1#Mariner-17_AEc	19	1175	61.84	61
LTR/Copia#Copia19-NVi_LTR	1	37	37	37
PLE/Penelope#Penelope-59_LMi	2	144	72	72
LTR/Pao#BEL-10_DBp-I	2	436	218	218
DNA/PIF-ISL2EU#ISL2EU1_Av	17	10593	623.12	342
LINE/Dong-R4#DongAG	1	45	45	45
DNA/hAT-hobo#HOBO	1	126	126	126
DNA/TcMar-Tc1#Mariner-27_RPr	6	3260	543.33	540
LTR/Copia#Copia-1_RP-LTR	2	206	103	103
DNA/Sola-2#Sola2-8_LMi	9	546	60.67	70
LTR/Gypsy#Gypsy-26_DP-LTR	1	69	69	69
LTR/Gypsy#Gypsy-5_PPc-I	1	83	83	83
DNA/Ginger#Ginger2-N1_AP	1	63	63	63
LTR/Gypsy#Gypsy-261_AA-I	1	62	62	62
LTR/Gypsy#Gypsy-13_LVa-I	1	59	59	59
LTR/Copia#Copia-3_DGri-I	1	53	53	53
DNA/hAT#rnd-6_family-2357	37	11369	307.27	150
DNA/TcMar-Tc1#Mariner-65_LMi	1	62	62	62
LTR/Gypsy#Gypsy-75_CGi-I	1	38	38	38
LINE/I#I-65_AAe	2	123	61.5	61.5
LTR/Gypsy#Gypsy58-I_AG	2	143	71.5	71.5
DNA/hAT-Ac#hAT-N1_AAe	2	126	63	63
LTR/Copia#Copia-4_SI-I	1	50	50	50
DNA/TcMar-Tc1#Mariner2_AG	1	58	58	58
DNA/Sola-2#Sola2-12_LMi	1	74	74	74
DNA#DNA-95_LSal	1	59	59	59
DNA/hAT#hAT5_Av	48	7616	158.67	156
LINE/L1#L1-54_LSal	1	49	49	49
LTR/Copia#Copia-7_LH-I	1	45	45	45
DNA/RC#Helitron-1_DF	1	30	30	30
LINE/CR1#CR1_Ele8	1	50	50	50
LINE/R2-R9#R9_Av	5	11259	2251.8	916
LINE/I-Jockey#Jockey-6_DK	6	1099	183.17	169
LINE/L2#L2-14_CTe	1	90	90	90
LTR/Gypsy#Gypsy-94_AA-I	1	84	84	84
LTR/Gypsy#Gypsy-2-I_DP	2	81	40.5	40.5
LTR/Gypsy#Gypsy-50_DWil-I	1	40	40	40
LINE/CR1#CR1-1_CQ	4	296	74	82.5
DNA/RC#HelitronY3_CE	1	80	80	80
DNA/hAT#DNA8-1_CB	1	61	61	61
DNA/TcMar-Tc1#PARISa-1_DW	1	44	44	44
DNA/TcMar-Pogo#pogo8_Av	4	2813	703.25	226.5
LTR/Copia#Copia-102_AA-I	1	130	130	130
DNA#DNA2-31_CGi	2	114	57	57
LINE/RTE-BovB#RTE-23_LMi	1	45	45	45
LTR/Gypsy#Gypsy5-I_AP	1	56	56	56
PLE/Penelope#Penelope-5_SIn	1	77	77	77
DNA#DNA3-6_LMi	1	61	61	61
DNA/CMC-Chapaev-3#EnSpm-2_LSal	1	48	48	48
DNA/Maverick#Polinton-1_NVi	74	4522	61.11	62.5
LTR/Gypsy#Gypsy-17_LG-I	1	75	75	75
LTR/Gypsy#Gypsy-26_CQ-I	1	34	34	34
DNA/MULE-MuDR#DNA9-2_AAe	63	8770	139.21	127
LTR/Gypsy#Gypsy-62_CGi-I	1	104	104	104
DNA/TcMar-Mariner#Mariner-93_HSal	1	58	58	58
LTR/Gypsy#Gypsy-32_DYa-LTR	1	74	74	74
LTR/Gypsy#Gypsy-69_CQ-I	3	172	57.33	59
DNA/Ginger#Ginger2c_Av	132	44297	335.58	169
DNA/CMC-Chapaev-3#EnSpm-1_LMi	1	48	48	48
LINE/I#Nimb-38_LMi	1	50	50	50
DNA/RC#Helitron-3_RPr	2	103	51.5	51.5
PLE/Penelope#Penelope-9_HRo	18	1844	102.44	97
DNA/TcMar-Mariner#Mariner_DMA	1	44	44	44
DNA/TcMar-Mariner#Mariner-15_LHu	1	68	68	68
DNA/hAT-hAT19#DNA8-90_AP	1	93	93	93
LINE/L2#L2-5_Hmel	4	352	88	80.5
LINE/I#I-2_DEu	1	66	66	66
DNA/Maverick#Polinton-2_DEu	2	86	43	43
LTR/Gypsy#Gypsy-1_NG-I	3	209	69.67	77
LTR/Gypsy#Gypsy-233_AA-LTR	1	50	50	50
LTR/Copia#Copia1-NVi_I	1	53	53	53
LTR/Pao#BEL-4_DMoj-I	2	121	60.5	60.5
LTR/Gypsy#ACCORD_LTR	1	45	45	45
PLE/Penelope#Penelope2a_Av	17	14969	880.53	271
DNA/RC#Helitron-9_DRh	2	139	69.5	69.5
LINE/L2#Crack-1_IS	1	73	73	73
LTR/Pao#BEL-4_DBi-I	4	218	54.5	53.5
LTR/Gypsy#Gypsy-159_AA-I	1	42	42	42
LTR/Unknown#ltr-1_family-1	18	2499	138.83	174
LTR/Pao#BEL-10_DWil-I	3	179	59.67	43
LTR/Gypsy#Gypsy-24-I_NVi	2	74	37	37
LINE/L1-Tx1#Tx1-14_LMi	1	50	50	50
LINE/I#I-4_RPr	1	69	69	69
LTR/Gypsy#Gypsy-70_LMi-I	7	456	65.14	65
DNA#DNA-15_AAe	2	105	52.5	52.5
LTR#LTR-6_PPo-I	1	55	55	55
DNA/TcMar-Tc1#Mariner-29_AEc	6	389	64.83	60.5
DNA/Academ-1#Academ-1_Dpulex	1	61	61	61
DNA/Sola-2#Sola2-6_LMi	1	47	47	47
LTR/Gypsy#Gypsy-30_DAn-I	1	68	68	68
LINE/I#I_Ele4C_AAe	1	70	70	70
DNA/hAT-hAT19#hAT-1_LHu	1	49	49	49
LINE/CR1#CR1-4B_AG	1	52	52	52
DNA/P#P-2_PBa	4	188	47	52
LTR/Pao#BEL-619_AA-LTR	1	49	49	49
LTR/Pao#BEL-10_LH-LTR	1	51	51	51
LTR/Gypsy#Gypsy-286_AA-I	1	58	58	58
DNA/hAT-Tip100#rnd-6_family-3918	39	25186	645.79	438
LTR/Pao#BEL-5_DTa-I	1	37	37	37
DNA/PIF-Harbinger#Harbinger3_Av	12	6056	504.67	525.5
LTR/Pao#BEL-4_DFi-I	2	77	38.5	38.5
LTR/Pao#BEL-280_AA-LTR	1	57	57	57
DNA/RC#Helitron-N20_CGi	1	48	48	48
LTR/Gypsy#Gypsy14-I_Dpse	1	34	34	34
DNA/Crypton-V#CryptonV-2_HSal	1	59	59	59
LTR/Gypsy#Gypsy-35_DAn-I	2	73	36.5	36.5
DNA#DNA4-42B_CGi	4	289	72.25	83
LTR/Copia#Copia-11_LH-I	1	71	71	71
LTR/Copia#Copia-23_DPu-I	1	90	90	90
LINE/CR1#CR1-2_DAn	1	48	48	48
DNA/Ginger#Ginger2b_Av	77	27585	358.25	116
LINE/L1#L1-13_LSal	1	43	43	43
DNA/Maverick#Polinton-2_DBp	1	49	49	49
LTR/Gypsy#Gypsy13-I_AG	1	74	74	74
LTR/Ngaro#DIRS-7_CGi	1	42	42	42
DNA/PiggyBac#piggyBac-N4_RPr	1	184	184	184
LTR/Copia#Copia7-NVi_I	2	155	77.5	77.5
DNA/CMC-Chapaev-3#Chapaev3-2_AA	1	56	56	56
DNA#DNA-7_CTe	1	46	46	46
DNA/hAT-hobo#Homo1	2	126	63	63
DNA#DNA2-10_CGi	8	628	78.5	72.5
LTR/Pao#BEL2-I_Dya	1	47	47	47
LTR/Gypsy#Gypsy-59_CQ-I	2	103	51.5	51.5
DNA/TcMar-Tc1#Mariner-N16_RPr	2	123	61.5	61.5
DNA/TcMar-Tc1#Mariner-1_LMi	2	117	58.5	58.5
LTR/Copia#Copia4-I_AG	1	71	71	71
DNA/RC#Helitron-N5_RPr	1	56	56	56
LINE/L2#L2-40_HRo	1	66	66	66
LTR/Gypsy#Gypsy-6_DEu-I	3	570	190	183
DNA/hAT-Tip100#hAT-6_HRo	57	3385	59.39	56
LINE/L2#Daphne-4_HRo	10	636	63.6	66.5
LTR/Gypsy#Gypsy15-I_AG	2	106	53	53
LTR/Copia#Copia-27_SI-I	1	69	69	69
DNA/hAT-Tip100#hAT-10_HRo	2	127	63.5	63.5
LTR/Gypsy#Gypsy-30_DYa-I	2	117	58.5	58.5
DNA/PiggyBac-Looper#Looper3_Av	64	33472	523	438.5
LTR/Pao#BEL-16_DAn-I	1	86	86	86
DNA/hAT-Tip100#hAT-29_LMi	1	60	60	60
LTR/Pao#BEL-19_DTa-I	1	91	91	91
LTR/Gypsy#Gypsy-253_AA-I	1	64	64	64
DNA#DNA8-13_CB	1	44	44	44
DNA/MULE-MuDR#DNA-21_LSal	1	79	79	79
LTR/Copia#Copia-5_DAn-I	1	57	57	57
DNA/hAT-hATm#hAT-N23_LSal	2	102	51	51
LINE/L1#L1-57_LSal	1	42	42	42
LTR/Gypsy#Gypsy-7_CGi-I	4	268	67	71
LTR/Pao#BEL-244_AA-I	1	46	46	46
DNA#DNA8-16_LMi	1	63	63	63
LINE/I#Nimb-28_LMi	1	37	37	37
LTR/Gypsy#Gypsy-7_LG-I	3	158	52.67	49
DNA/TcMar-Mariner#Mariner-N13_SIn	1	258	258	258
LINE/L2#Daphne-15_CTe	2	200	100	100
DNA/Sola#Sola2i_Av	1	871	871	871
DNA/P#P-4_AP	1	45	45	45
DNA/RC#Helitron-3_CGi	2	151	75.5	75.5
LINE/CR1#CR1-17_CQ	1	25	25	25
LINE/R2#R2-1_RPr	1	70	70	70
DNA/TcMar-Tc1#Mariner33_CB	3	114	38	38
PLE/Penelope#Penelope-99_LMi	1	56	56	56
LTR/Gypsy#Gypsy-15_DRh-I	2	318	159	159
DNA/TcMar-Mariner#Mariner-13_LHu	1	63	63	63
LINE/RTE#RTE3_Av	71	27451	386.63	114
LTR/Pao#BEL-14_CGi-I	1	60	60	60
LTR/Copia#Copia-97_AA-I	2	106	53	53
[truncated: 1,230 more rows]
