# Supplementary material for: Evolutionary dynamics of transposable elements in bdelloid rotifers
Source: eLife. 2021 Feb 5;10:e63194. doi: 10.7554/eLife.63194 (PMC7943196; doi:10.7554/eLife.63194)
Supplement: Figure 6—source data 1. [file elife-63194-fig6-data1.zip › Figure 6--source data 1. TE lengths data/Rw_RSIL806.out.one_code.bed.len.element.tab]

TE	COUNT	SUM	MEAN	MEDIAN
DNA/TcMar-Tc1#Mariner-28_AEc	2	298	149	149
DNA/RC#Helitron-2_DRh	2	116	58	58
DNA/Maverick#Polinton-1_DEl	1	60	60	60
LTR/Gypsy#Gypsy10-NVi_I	1	48	48	48
LINE/R1#SARTTc5	1	39	39	39
LTR/Gypsy#Gypsy-24_DPu-I	1	53	53	53
DNA/MULE-MuDR#rnd-5_family-4665	115	35761	310.97	258
DNA/CMC-EnSpm#EnSpm-N1_CGi	3	363	121	124
DNA/TcMar-Tc1#Mariner-8N1E_CFl	1	33	33	33
LINE/RTE#RTE2a_Av	205	57930	282.59	143
LINE/L2#Kiri-1_DRh	3	216	72	78
LINE/L2#Kiri-36_AAe	1	49	49	49
LINE/L2#Daphne-2_HMM	1	153	153	153
DNA/TcMar-Tc1#Mariner-69_HSal	1	86	86	86
LTR/Pao#BEL-8_LG-I	1	32	32	32
LTR/Gypsy#Gypsy-44_LMi-I	2	123	61.5	61.5
DNA/Maverick#Polinton-2_TC	8	329	41.13	41
LTR/Gypsy#Gypsy-1_DG-LTR	1	55	55	55
LTR/TelKA#TelKA2_Av	15	5063	337.53	309
LTR/Gypsy#Gypsy-4_Deu-I	2	153	76.5	76.5
DNA/TcMar-Mariner#rnd-6_family-415	1	477	477	477
DNA/TcMar-Mariner#rnd-6_family-16787	45	20304	451.2	285
PLE/Penelope#rnd-6_family-994	65	33058	508.58	199
DNA/TcMar-Mariner#Avmar1_Av	15	4215	281	181
DNA/TcMar-Mariner#Mariner-23_LMi	1	104	104	104
LTR/Copia#Copia-1_DYa-I	1	35	35	35
DNA/hAT-Tip100#rnd-6_family-355	128	60228	470.53	145
LINE/L1#L1-45_AAe	2	169	84.5	84.5
DNA/Merlin#Merlin2_Av	9	2787	309.67	367
LINE/R1#SARTPx1	1	30	30	30
LTR/Gypsy#Gypsy-612_AA-I	1	53	53	53
LTR/Gypsy#Gypsy-66_AA-I	2	111	55.5	55.5
DNA/TcMar-Tc1#Mariner-67_LMi	1	60	60	60
DNA/TcMar-Tigger#DNA-TA-7_AAe	1	84	84	84
LINE/I#I-56_AAe	1	45	45	45
DNA/hAT-Ac#hAT-2_AG	1	43	43	43
LTR/Pao#BEL-16_DEl-I	1	41	41	41
LTR/Copia#Copia-3_CGi-I	2	95	47.5	47.5
LINE/CR1-Zenon#rnd-5_family-1154	78	53343	683.88	430.5
DNA/TcMar-Tc4#Mariner-38C_SIn	1	40	40	40
DNA/TcMar-Tc1#Mariner-21_LMi	2	973	486.5	486.5
LTR/Gypsy#TABOR_I	1	72	72	72
LTR/Gypsy#Gypsy-243_AA-I	2	137	68.5	68.5
DNA/MULE-MuDR#MuDR-5N1_LSal	6	627	104.5	91
DNA/PIF-Spy#ISL2EU-17_CGi	2	343	171.5	171.5
LINE/CR1#CR1-3_DBi	1	72	72	72
DNA/TcMar-Pogo#Mariner-N1_CTe	1	45	45	45
DNA/Crypton-A#Crypton-5_CGi	13	873	67.15	88
LTR/Pao#BEL1-I_AG	1	67	67	67
LINE/R1#TRAS-1_PXu	1	88	88	88
DNA/TcMar-Mariner#Mariner-48_HSal	1	37	37	37
DNA/TcMar-Tc1#Tc15_Av	29	9808	338.21	269
DNA/TcMar-Tc1#Mariner-N43_LSal	1	48	48	48
LTR/Pao#BEL-1_LMi-I	1	64	64	64
DNA/MULE-MuDR#MuDR3x_AP	2	189	94.5	94.5
LTR/Gypsy#Gypsy-13_CFl-I	7	426	60.86	57
LINE/RTE-BovB#RTE-7_LVa	1	221	221	221
DNA/hAT#hAT12_Av	35	14089	402.54	137
DNA#DNA2-34_CGi	1	83	83	83
DNA/hAT-hAT19#DNA8-79_AP	1	77	77	77
DNA/PIF-ISL2EU#ISL2EU2_Av	219	76219	348.03	262
LINE/RTE-RTE#RTE-5_CTe	1	29	29	29
LINE/L2#L2-11_CTe	1	40	40	40
PLE/Penelope-Athena#AthW-J	95	44549	468.94	125
DNA/CMC-Transib#Transib-N3_LMi	1	61	61	61
LTR/Pao#BEL-212_AA-I	1	50	50	50
DNA#DNA2-15_CB	2	134	67	67
LTR/Gypsy#Gypsy-25_DP-I	1	39	39	39
DNA/MULE-MuDR#DNA-64B_LSal	1	46	46	46
DNA/hAT-Ac#hAT-N36_LMi	2	111	55.5	55.5
LTR/Gypsy#Gypsy-40_DPu-I	1	35	35	35
DNA/PIF-Harbinger#rnd-6_family-6679	60	22359	372.65	205.5
LINE/L2#Daphne-21_LMi	2	154	77	77
LINE/R2#R2_DPe	1	39	39	39
DNA/TcMar-Mariner#rnd-1_family-364	120	22707	189.23	206.5
PLE/Penelope-Athena#AthQ	44	5671	128.89	96.5
LINE/CR1#LINE2D_CE	1	51	51	51
LINE/L1-Tx1#Tx1-11_CGi	3	295	98.33	87
DNA/TcMar-Mariner#rnd-1_family-254	170	39967	235.1	200
DNA/hAT-hobo#rnd-5_family-4073	67	15316	228.6	156
DNA/hAT-Ac#DNA8-9_CQ	1	46	46	46
DNA/P#P-1_Hrobusta	3	196	65.33	77
LTR/Gypsy#Gypsy3_MH-I	1	190	190	190
DNA/hAT-Tip100#hAT-3_HRo	1	79	79	79
LINE/I-Jockey#Jockey-N1_DVi	2	95	47.5	47.5
DNA#DNA-5_LMi	3	225	75	80
LINE/CR1#LINE2H_CE	1	96	96	96
LTR/Gypsy#Gypsy-6_DVir-I	1	56	56	56
DNA/TcMar-Tc4#Mariner-N1_LMi	2	176	88	88
DNA/TcMar-Tc1#rnd-6_family-1269	43	21324	495.91	342
LTR/Gypsy#Gypsy-21_PBa-LTR	1	52	52	52
LINE/L1#L1-56_LSal	1	52	52	52
LINE/CR1#CR1-67_AAe	5	180	36	36
LINE/R2-R9#R9_Av	5	2138	427.6	350
LINE/L1#L1_Ele28	4	290	72.5	54
DNA/TcMar-Tc1#PALTA2_CE	1	54	54	54
DNA/PiggyBac-Uribo#Uribo2_Av	2	224	112	112
DNA/TcMar-Tc1#rnd-6_family-10597	26	13264	510.15	561.5
LTR/Gypsy#Gypsy-47_AA-I	3	122	40.67	35
LTR/Copia#Copia-2_DEl-I	1	59	59	59
LTR/Pao#BEL-117_AA-I	1	49	49	49
DNA/TcMar-Tc4#Mariner-36_SIn	1	82	82	82
DNA/TcMar-Tc4#Mariner3-1_LMi	1	58	58	58
DNA/Sola-2#Sola2-6_LMi	2	172	86	86
LINE/R1-LOA#Loa-6_LSal	1	59	59	59
DNA/RC#Helitron-2_RPr	6	210	35	33
DNA/Kolobok-Hydra#Kolobok-4_CGi	1	41	41	41
LTR/Gypsy#Gypsy-13_DEl-I	1	51	51	51
LTR/Gypsy#ltr-1_family-12	2230	596432	267.46	129
LTR/Gypsy#Gypsy-3_CFl-I	2	167	83.5	83.5
DNA/TcMar-Mariner#Mariner-N13_HSal	7	572	81.71	74
DNA/Sola#Sola2h_Av	46	8776	190.78	98.5
DNA/PiggyBac#piggyBac-N1_LMi	1	36	36	36
LTR/Gypsy#Gypsy11-I_AG	1	51	51	51
PLE/Penelope-Athena#AthX-V-S	53	7390	139.43	65
DNA/PiggyBac#rnd-5_family-110	226	95450	422.35	242
LINE/I-Jockey#Outcast-17_AAe	1	66	66	66
DNA/MULE-NOF#Rehavkus-2_NVi	3	200	66.67	67
LTR/Copia#Copia10-NVi_I	1	47	47	47
LTR/Pao#BEL-58_AA-I	1	56	56	56
DNA/P#AgaP8	1	40	40	40
LINE/RTE-BovB#RTE-4_HRo	1	55	55	55
LINE/I#I-7_AAe	3	152	50.67	59
DNA/Sola-3#Sola3-1_CR	1	52	52	52
LINE/R1#RTAg4	31	4824	155.61	113
DNA/Sola-3#Sola3-2N1_CB	2	129	64.5	64.5
LINE/R2#R2Tl	14	6628	473.43	394.5
DNA/P#P8_Av	62	36499	588.69	200
DNA#DNA-2_DBp	1	60	60	60
LINE/L2#Daphne-3_HMM	3	286	95.33	115
LTR/Pao#BEL-4_DBi-I	1	61	61	61
LINE/L1#L1-33_LSal	1	59	59	59
LTR/Copia#Copia-2_Cfl-I	1	72	72	72
LTR/Pao#BEL-6_CGi-I	1	39	39	39
DNA/Sola-3#rnd-6_family-6514	33	25529	773.61	531
LTR/Gypsy#Gypsy-88_AA-I	2	94	47	47
LINE/L1-Tx1#L1-2_CQ	1	47	47	47
DNA/Sola-1#Sola1-N1_LMi	1	75	75	75
DNA/TcMar-Tc1#Mariner-11_BM	3	339	113	135
LTR/Gypsy#Gypsy-20_LMi-I	1	31	31	31
DNA/PiggyBac#rnd-6_family-20708	62	18742	302.29	191
DNA/hAT#hAT25_Av	54	14026	259.74	140
LTR/Gypsy#Gypsy-79_AA-I	2	482	241	241
LTR/Pao#CER11-I_CE	1	49	49	49
DNA/PiggyBac#piggyBac5_Av	92	34779	378.03	220.5
LTR/Gypsy#Gypsy20-I_Dpse	1	58	58	58
DNA/TcMar-Pogo#Mariner-10_CGi	1	38	38	38
LTR/Gypsy#Gypsy-602_AA-I	1	39	39	39
LTR/Juno-Vesta#Vesta2_Av	35	19116	546.17	148
LTR/Gypsy#Gypsy-211_AA-I	1	86	86	86
LTR/Gypsy#Gypsy3-LTR_AP	6	428	71.33	60.5
LINE/RTE-BovB#RTE-1_LVa	2	133	66.5	66.5
DNA#DNA4-24_CGi	5	449	89.8	82
DNA/Maverick#Polinton-9_NVi	23	1558	67.74	73
LTR/Pao#BEL-13_SI-I	1	48	48	48
LTR/Gypsy#Gypsy-13_LG-I	3	246	82	89
LINE/RTE-BovB#RTE-27_LMi	5	5969	1193.8	547
LINE/RTE-BovB#RTE-37_LMi	2	129	64.5	64.5
LTR/Gypsy#Gypsy-11_CT-I	1	31	31	31
LTR/Pao#BEL-77_AA-LTR	1	79	79	79
LINE/L2#L2-14_CTe	2	129	64.5	64.5
DNA/TcMar-Tc1#Mariner-2_DVi	1	105	105	105
LTR/Gypsy#Gypsy-22_AA-I	1	58	58	58
LTR/Gypsy#Gypsy-18_PBa-LTR	1	50	50	50
DNA/hAT-Ac#hAT-1_DK	4	297	74.25	76
LTR/Gypsy#Gypsy-72_CQ-I	2	124	62	62
DNA/CMC-EnSpm#EnSpm4_Av	32	8347	260.84	153
SINE/tRNA#Talub	1	74	74	74
LTR/Gypsy#Gypsy-57_AA-I	2	131	65.5	65.5
DNA#DNA4-28_CGi	1	81	81	81
DNA/PiggyBac#piggyBac-3_DBp	2	175	87.5	87.5
DNA/TcMar-Tc1#Tc13_Av	35	7526	215.03	199
LTR/Copia#Copia-3_DAn-I	1	96	96	96
LTR/Gypsy#Gypsy-72_CGi-LTR	2	84	42	42
DNA/CMC-Chapaev#Chapaev-2_CE	1	47	47	47
LTR/Gypsy#Invader1_I	2	155	77.5	77.5
LTR/Gypsy#Gypsy-60_CQ-I	1	39	39	39
DNA/hAT-Tip100#hAT-6_HRo	19	1131	59.53	61
DNA/TcMar-Tc1#Mariner36_CB	1	74	74	74
DNA/CMC-Transib#Transib-3_DAn	2	141	70.5	70.5
DNA/TcMar-Mariner#Mariner-8_PBa	1	63	63	63
DNA/TcMar-Tc1#Mariner-3_MMa	1	96	96	96
LTR/Copia#Copia-8_LH-LTR	1	53	53	53
LTR/Pao#BEL-88_AA-I	1	52	52	52
DNA#DNA6-13_CGi	1	28	28	28
DNA/Sola#Sola2b_Av	62	46276	746.39	296
DNA/P#P-2N1_LMi	1	73	73	73
DNA/TcMar-Tc1#Tc2_Av	89	36514	410.27	206
DNA/Sola-2#Sola2-4_NVi	1	76	76	76
LINE/I#I-10_AAe	5	396	79.2	79
LTR/Gypsy#Gypsy-18_DAn-I	1	58	58	58
DNA/MULE-MuDR#MuDR4_Av	34	6004	176.59	117.5
DNA/TcMar-Tc1#nMar-14_Hmel	1	67	67	67
DNA/CMC-Chapaev#Chapaev-2_ACa	3	170	56.67	58
DNA/hAT-hAT19#hAT-N8_AP	1	51	51	51
DNA#nMar-7_Hmel	1	46	46	46
LINE/I#I-1_RPr	2	103	51.5	51.5
PLE/Penelope#Penelope-5_HRo	91	7395	81.26	72
LINE/I#I-53_AAe	1	53	53	53
LTR/Gypsy#Gypsy-43_DWil-I	21	5014	238.76	208
LTR/Copia#Copia-13_DPu-I	1	82	82	82
DNA/TcMar-Tc1#Mariner-4_DK	2	92	46	46
LTR/Gypsy#Gypsy-3_LG-I	1	49	49	49
LTR/Gypsy#Gypsy-23_CQ-I	1	62	62	62
DNA/TcMar-Mariner#rnd-1_family-384	86	26238	305.09	243
LTR/Gypsy#Gypsy-84_AA-I	1	167	167	167
LTR/Copia#Copia-82_AA-I	1	57	57	57
LTR/Gypsy#Gypsy-1_DGri-I	4	179	44.75	48
LTR/Pao#BEL-70_CQ-I	2	90	45	45
DNA/PIF-Spy#ISL2EU-9_CGi	3	903	301	151
LTR/Gypsy#Gypsy-9_DEu-I	1	72	72	72
LTR/Gypsy#Gypsy-252_AA-I	1	81	81	81
DNA/MULE-MuDR#MuDR-1_CGi	3	332	110.67	78
DNA/P#AgaP15	2	207	103.5	103.5
LTR/Gypsy#Gypsy-6_MMa-I	1	44	44	44
LINE/I-Jockey#Vingi-41_LMi	1	34	34	34
PLE/Penelope-Athena#AthW1-J-R	215	119855	557.47	82
LTR/Gypsy#Gypsy-15_LG-I	1	172	172	172
LINE/CR1#CR1-12_CTe	1	40	40	40
LINE/L2#L2-14_Hmel	1	95	95	95
LINE/CR1#CR1_Ele17	1	94	94	94
LTR/Gypsy#Gypsy-227_AA-I	1	41	41	41
DNA/RC#Helitron-N18_CGi	1	70	70	70
DNA/PiggyBac#piggyBac-N1_HSal	1	51	51	51
LINE/I#I_Ele4D_AAe	1	56	56	56
LINE/RTE-X#RTEX-15_CGi	1	85	85	85
LINE/I#I-2_DAn	1	52	52	52
LINE/I#Nimb-1_CTe	3	156	52	52
LTR/Gypsy#Gypsy-30_SI-I	1	33	33	33
LTR/Pao#BEL-55_CQ-I	1	33	33	33
LINE/I#Ag-I-2	2	203	101.5	101.5
DNA/PIF-Spy#ISL2EU-5_CFl	1	79	79	79
DNA/P#P2_AG	1	37	37	37
DNA/TcMar-Tc1#Mariner-8_DRh	1	99	99	99
LINE/RTE-RTE#RTE-2_PPac	1	51	51	51
LTR/Pao#BEL-37_AA-I	1	51	51	51
DNA/P#P-2_Hrobusta	7	460	65.71	61
DNA/hAT#DNA8-112_AP	1	30	30	30
LTR/Gypsy#Gypsy5_I	2	91	45.5	45.5
LTR/Gypsy#Gypsy20-I_AG	2	121	60.5	60.5
LTR/Gypsy#Gypsy-6_AEc-I	5	321	64.2	59
DNA/hAT-hobo#rnd-6_family-13807	41	16567	404.07	135
DNA/MULE-MuDR#MuDR-3_LSal	2	110	55	55
DNA/RC#HELITRON9B_CB	1	100	100	100
LTR/Pao#BEL-14_DAn-I	1	61	61	61
DNA/TcMar-Tc1#Mariner-84_HSal	1	129	129	129
LTR/Pao#BEL-5_DEl-I	1	54	54	54
DNA/RC#Helitron-N23_LMi	2	128	64	64
LINE/CR1#CR1-13_CTe	1	59	59	59
LTR/Gypsy#Gypsy-71_CGi-I	1	38	38	38
DNA/Zator#Zator-1_DF	9	693	77	73
LINE/L2#rnd-6_family-6446	81	22042	272.12	94
LINE/L1-Tx1#Tx1-10_CGi	2	98	49	49
DNA/PIF-Harbinger#Turmoil2	2	180	90	90
DNA/Sola-1#Sola1-7_AP	2	92	46	46
LTR/Pao#BEL-14_AA-I	1	71	71	71
LINE/L2#L2B-3_AAe	1	41	41	41
LTR/Pao#BEL-1_LH-I	2	180	90	90
LTR/Pao#BEL-7_DPe-I	1	50	50	50
LINE/I#I-4_RPr	2	95	47.5	47.5
PLE/Penelope#Penelope-5_AAe	1	61	61	61
LTR/Gypsy#Gypsy-17-I_NVi	1	58	58	58
DNA/hAT-Ac#Homo10	9	914	101.56	129
LTR/Gypsy#Gypsy-615_AA-I	2	125	62.5	62.5
DNA/Sola#Sola2c_Av	40	34992	874.8	467.5
LINE/L1-Tx1#Tx1-7_LMi	2	96	48	48
PLE/Penelope#Penelope-4_LG	1	44	44	44
LINE/RTE-BovB#RTE-66_LMi	1	58	58	58
LTR/Gypsy#Gypsy-33_SI-I	1	61	61	61
LTR/Pao#BEL-1_DEl-I	1	59	59	59
LINE/L1#L1-5_LSal	1	63	63	63
LTR/Gypsy#Gypsy-70_LMi-I	8	546	68.25	69.5
DNA/hAT#hAT15_Av	131	20580	157.1	95
DNA/MULE-MuDR#DNA-76_LSal	4	256	64	58
LTR/Gypsy#Gypsy-62_CGi-I	4	317	79.25	77
LINE/L2#Crack-16_AAe	2	103	51.5	51.5
LINE/CR1#CR1_Ele23	1	67	67	67
DNA/TcMar-Mariner#Mariner-3_PBa	1	69	69	69
LTR/Copia#Copia-15_AA-I	1	64	64	64
DNA/hAT-Tip100#rnd-6_family-549	77	94889	1232.32	480
LTR/Gypsy#Gypsy-63_DWil-I	1	59	59	59
LTR/Copia#Copia-1_DTa-I	2	98	49	49
LTR/Gypsy#Gypsy7_I	2	106	53	53
LINE/L2#Daphne-70_LMi	1	76	76	76
LINE/R1#R1-2B_AP	1	50	50	50
DNA/TcMar-Mariner#rnd-5_family-6828	308	93459	303.44	232
DNA/Sola-1#DNA-88_LSal	1	49	49	49
DNA/Sola-2#Sola2-1_DPu	1	154	154	154
DNA/hAT-Tip100#hAT-11_LMi	1	134	134	134
LINE/CR1#CR1-11_HRo	1	38	38	38
DNA#DNA-TA-13_CQ	2	116	58	58
DNA/PIF-ISL2EU#Harbinger-1N1_LSal	1	61	61	61
LINE/L2#Crack-30_AAe	1	34	34	34
DNA/TcMar-Tc1#Mariner-24_RPr	1	63	63	63
DNA/TcMar-Tigger#DNA2-14B_CGi	1	57	57	57
DNA/TcMar-Tc1#Mariner-45_LMi	2	556	278	278
LINE/CR1#CR1-1_DK	1	50	50	50
DNA/MULE-MuDR#MuDR-1_LMi	4	244	61	61
DNA/Maverick#Polinton-4_NVi	1	33	33	33
LINE/I#I-5_DK	1	34	34	34
DNA/hAT-Ac#Mariner-25_RPr	16	1496	93.5	98.5
DNA/hAT-Ac#hAT-31N1_LMi	1	43	43	43
LTR/Gypsy#Gypsy-103_AA-I	1	99	99	99
LINE/L2#L2B-1_CQ	1	44	44	44
DNA#DNA-42_LSal	1	152	152	152
DNA/Ginger-2#rnd-6_family-8544	152	30630	201.51	151.5
LTR/Copia#Copia-5_Cfl-I	1	46	46	46
DNA/TcMar-m44#Mariner-40_LMi	4	153	38.25	37
DNA/TcMar-Tc1#Mariner-1_DSim	2	138	69	69
LINE/CR1#CR1-116_AAe	1	38	38	38
DNA/PiggyBac#piggyBac-1_DPu	1	51	51	51
DNA#DNA8-12_CB	10	631	63.1	49.5
DNA/PiggyBac#rnd-1_family-522	75	15272	203.63	229
LTR/Gypsy#Gypsy-31-I_NVi	1	52	52	52
LINE/L2#CR1-3_IS	2	107	53.5	53.5
DNA/TcMar-Mariner#Mariner-72_HSal	1	156	156	156
LTR/Copia#Copia-2_TCa-I	1	59	59	59
LTR/Gypsy#Gypsy-593_AA-I	2	88	44	44
DNA/RC#Helitron-3N1_NVi	15	937	62.47	59
LINE/RTE-X#RTEX-3_CGi	1	46	46	46
DNA/TcMar-Tc1#Mariner-101_HSal	1	67	67	67
DNA/PIF-Harbinger#Harbinger-1_DW	1	40	40	40
DNA/Sola#Sola2i_Av	4	2022	505.5	460
LTR/Pao#BEL-283_AA-I	1	40	40	40
LINE/CR1#CR1-13_HRo	1	41	41	41
DNA/TcMar-Tc1#Mariner-4_LHu	1	134	134	134
LTR/Gypsy#Gypsy-22_DY-LTR	4	266	66.5	69
DNA/TcMar-Mariner#Mariner-23_SIn	1	85	85	85
LTR/Pao#BEL-11_CQ-I	1	28	28	28
LTR/Gypsy#Gypsy-207_AA-I	1	49	49	49
DNA/RC#Helitron-6_CGi	1	97	97	97
DNA/TcMar-Tc1#Mariner-4_DF	1	60	60	60
DNA/RC#Helitron-4_CGi	15	1502	100.13	69
DNA/TcMar-Tc1#Mariner-N1B_CGi	1	36	36	36
LINE/L2#L2-26_HRo	1	49	49	49
LTR/Copia#Copia-120_AA-LTR	1	47	47	47
DNA/RC#Helitron-N2_LMi	2	114	57	57
DNA/MULE-MuDR#rnd-4_family-1947	394	135953	345.06	193
DNA/TcMar-Tc2#MARINER61_CB	4	138	34.5	32
LTR/Pao#BEL-8_AA-I	1	52	52	52
DNA/TcMar-Tc1#rnd-6_family-12906	80	36159	451.99	311.5
DNA/PiggyBac#rnd-6_family-1194	53	21574	407.06	211
DNA/hAT-Charlie#hAT-N24_LSal	1	87	87	87
DNA/Zator#Zator-2_Hrobusta	4	456	114	96
LINE/CR1#CR1-85_AAe	1	38	38	38
DNA/P#P1_Av	32	31285	977.66	468
LTR/Pao#BEL-2_CT-LTR	1	59	59	59
LINE/L1-Tx1#Tx1-6_AAe	1	54	54	54
LINE/I#Loner_Ele3	1	60	60	60
LTR/Gypsy#Gypsy-3_DBp-I	1	49	49	49
LTR/Copia#Copia-14_LH-I	2	105	52.5	52.5
DNA/Sola-1#Sola-1_DK	1	59	59	59
LTR/Gypsy#Gypsy5-NVi_I	1	55	55	55
LTR/Gypsy#Gypsy-11_DPu-I	3	158	52.67	60
LINE/L2#rnd-5_family-8071	68	71102	1045.62	560.5
LINE/CR1#CR1-4_DWi	1	91	91	91
DNA/Sola-1#Sola1-9_AP	1	64	64	64
DNA/CMC-Chapaev#DNA5-1_AAe	1	51	51	51
DNA/MULE-MuDR#MULE2_Av	181	56084	309.86	118
LINE/L2#Kiri-5_DTa	1	56	56	56
LTR/Gypsy#Gypsy-1_DAn-I	1	50	50	50
DNA/MULE-NOF#Rehavkus-1N1_HR	2	116	58	58
LTR/Gypsy#Gypsy-173_AA-I	2	108	54	54
LINE/L2#Daphne-64_LMi	1	41	41	41
DNA/TcMar-Tc1#Mariner-7_DYa	1	136	136	136
DNA/TcMar-Tc1#Mariner-14_SIn	2	126	63	63
LINE/L2#Daphne-18_HRo	1	43	43	43
DNA/TcMar-Mariner#Mariner-34_HSal	2	107	53.5	53.5
LTR/Gypsy#Gypsy-274_AA-I	1	58	58	58
DNA/PIF-ISL2EU#Harbinger-1_LSal	1	82	82	82
DNA/TcMar-Mariner#Mariner-29_DF	1	81	81	81
LINE/L2#L2-2_HRo	3	483	161	169
LINE/R1-LOA#LOA-9_AAe	1	38	38	38
LTR/Gypsy#Gypsy-87_CQ-I	1	68	68	68
LTR/Pao#BEL3-I_Dpse	1	43	43	43
LINE/L2#Daphne-48_LMi	2	107	53.5	53.5
LTR/Pao#BEL-598_AA-I	1	35	35	35
SINE/tRNA-V#BivaV-SINE1_MiYe	4	128	32	32
LTR/Gypsy#Gypsy-27_DAn-LTR	1	74	74	74
LTR/Gypsy#Gypsy-75_LMi-I	1	38	38	38
LTR/Gypsy#Gypsy-624_AA-I	1	47	47	47
DNA#DNA-12_CGi	6	327	54.5	50.5
LTR/Copia#Copia-117_AA-I	1	87	87	87
DNA/TcMar-Tc1#Mariner-21_SIn	6	1865	310.83	216.5
DNA/Crypton-A#Crypton-3_CGi	1	64	64	64
LINE/R1-LOA#LOA_Ele6C_AAe	1	72	72	72
LTR/Gypsy#Gypsy-43_AA-I	1	37	37	37
LINE/R1#R1_DEr	1	123	123	123
LTR/Gypsy#Gypsy-64_DWil-I	1	99	99	99
LINE/L2#Crack-15_AAe	1	52	52	52
DNA/hAT-Ac#Hoana5	1	65	65	65
LINE/Soliton#Soliton1_Av	32	31734	991.69	262.5
DNA/TcMar-Tigger#DNA2-2_CGi	1	60	60	60
LINE/Proto2#Proto2-4_CS1	1	42	42	42
DNA/TcMar-Tc1#rnd-6_family-237	22	8028	364.91	210
DNA/TcMar-Tc1#Mariner-61_HSal	1	54	54	54
LTR/Pao#BEL-8_CGi-I	2	79	39.5	39.5
LINE/CR1#CR1-3_NVi	2	138	69	69
LINE/L2#L2-13_Hmel	3	336	112	109
LINE/CR1#CR1_Ele16	2	94	47	47
LTR/Gypsy#Gypsy-25_DYa-I	2	114	57	57
DNA/Sola-1#Sola1-1_AC	20	2837	141.85	130.5
DNA/Merlin#Merlin-N3_RPr	1	68	68	68
LTR/Gypsy#Gypsy-1_LMi-I	1	46	46	46
LINE/L2#Crack-8_AAe	1	80	80	80
LTR/Pao#CER17-I_CE	1	55	55	55
DNA/TcMar-Tc1#rnd-6_family-14	69	20545	297.75	137
DNA/hAT-hobo#hAT-4_DRh	1	50	50	50
LTR/Gypsy#Gypsy-35_CGi-I	44	5686	129.23	76.5
LTR/Pao#BEL-1_LG-I	2	111	55.5	55.5
DNA/TcMar-Tc1#Mariner-49_LSal	1	69	69	69
DNA/RC#Helitron-N49_CGi	1	70	70	70
DNA/TcMar-Tc1#rnd-6_family-7235	115	35974	312.82	252
LTR/Pao#BEL-4_NVi-I	1	71	71	71
LTR/Gypsy#Gypsy-8_HMM-LTR	1	13	13	13
LINE/L2#L2-29_HRo	1	48	48	48
LTR/Copia#Copia-3_DPu-I	1	49	49	49
DNA/CMC-Chapaev#Chapaev-1_ACa	1	67	67	67
DNA/Maverick#Polinton-4_LMi	11	1036	94.18	86
LTR/Gypsy#Gypsy-5_DSim-I	2	100	50	50
DNA/TcMar-Tc1#rnd-4_family-462	309	131873	426.77	281
LTR/Pao#BEL-6_AA-I	1	61	61	61
DNA/PIF-Harbinger#ISL2EU-7_CFl	3	223	74.33	92
LTR/Gypsy#CER6-I_CE	1	33	33	33
LTR/Pao#BEL-224_AA-LTR	1	67	67	67
PLE/Penelope#Penelope2_Dw	1	45	45	45
LTR/Pao#BEL-145_AA-I	1	35	35	35
LTR/Gypsy#Gypsy-36_CGi-I	2	274	137	137
LINE/CR1#CR1-109_AAe	1	46	46	46
LINE/I-Jockey#Jockey-5_DPer	2	117	58.5	58.5
DNA/RC#Helitron-N48_CGi	1	70	70	70
DNA/RC#Helitron-N6_CGi	1	49	49	49
LINE/Dong-R4#Dong-1_PPo	1	59	59	59
DNA/RC#Helitron-2_LG	2	166	83	83
LINE/R1#R1-17_DWi	1	46	46	46
DNA/hAT#hAT-20_LSal	1	34	34	34
LTR/Gypsy#Gypsy-618_AA-LTR	1	55	55	55
LTR/Pao#Nobel_I	1	47	47	47
DNA#DNA2-28_CGi	3	135	45	40
LTR/Copia#Copia-7_LMi-I	1	52	52	52
LINE/I-Jockey#Jockey-13_DAn	1	89	89	89
DNA/TcMar-Mariner#Mariner-53_HSal	1	89	89	89
DNA/TcMar-Mariner#Mariner-60_LMi	1	70	70	70
LINE/L1-Tx1#L1-N4_CQ	1	65	65	65
DNA/Zator#rnd-6_family-15457	29	23068	795.45	491
DNA#DNA-2_LMi	6	283	47.17	51.5
DNA/RC#Helitron-N2_DEl	1	97	97	97
DNA/Crypton-A#Crypton-11N1_CGi	1	95	95	95
LINE/L2#CR1-8_Hmel	3	201	67	56
DNA/MULE-MuDR#MuDR16_Av	8	4136	517	285
LTR/Unknown#ltr-1_family-7	52	18431	354.44	184.5
DNA/Sola-2#Sola2-2_LSal	2	205	102.5	102.5
LTR/Gypsy#Gypsy-246_AA-I	1	64	64	64
LINE/L2#L2B-5_CQ	1	50	50	50
DNA/CMC-Chapaev#DNA-5_AAe	1	39	39	39
LINE/R2#NeSL-1	1	65	65	65
LTR/Pao#BEL-253_AA-I	1	43	43	43
LTR/Gypsy#Gypsy-2_PPc-I	1	52	52	52
DNA/RC#Helitron-3_NVi	1	44	44	44
DNA/hAT-Blackjack#hAT-N34_LMi	3	196	65.33	63
LTR/Gypsy#Gypsy3-I_Dmoj	1	55	55	55
LTR/Unknown#ltr-1_family-16	7	1911	273	273
DNA/TcMar-Tc4#rnd-6_family-11102	217	30061	138.53	105
LTR/Copia#Copia-64_AA-I	1	54	54	54
LTR/Gypsy#Gypsy-5_DWil-LTR	1	62	62	62
LTR/Pao#BEL-2_DPer-I	1	59	59	59
PLE/Penelope#Penelope-5_SIn	1	38	38	38
DNA/CMC-Chapaev-3#Chapaev3-2_AA	2	86	43	43
DNA/RC#Helitron-N36_CGi	1	59	59	59
DNA/PiggyBac-PB#AvPB1	17	6212	365.41	61
DNA/TcMar-Tc1#Mariner-12_RPr	1	200	200	200
LTR/Gypsy#Gypsy6-NVi_LTR	49	3013	61.49	62
DNA/MULE-MuDR#MuDR5x_AP	3	180	60	66
DNA/TcMar-Tc1#Mariner-59N1_HSal	3	259	86.33	86
LTR/Pao#BEL-8_DMo-I	3	128	42.67	41
DNA/Kolobok-Hydra#Kolobok-3_Aplcal	10	851	85.1	85
LINE/CR1#CR1_Ele18	3	172	57.33	57
LTR/Gypsy#Gypsy-276_AA-I	3	233	77.67	85
LTR/Gypsy#Gypsy-7_DWil-I	1	54	54	54
DNA/hAT-hATm#hAT-N32_LSal	1	51	51	51
LTR/Juno-Vesta#Vesta1b_Av	44	55699	1265.89	251.5
LINE/L2#Daphne-15_LMi	1	61	61	61
LTR/Gypsy#TOM_I	1	46	46	46
LTR/Pao#BEL-3-LTR_NVi	2	159	79.5	79.5
LINE/R2-NeSL#Utopia-1_HG	1	40	40	40
LTR/Pao#BEL-4_DPer-I	4	424	106	93.5
PLE/Penelope-Athena#AthP1	296	62951	212.67	136
DNA/hAT-hobo#Hovi1	3	200	66.67	55
LINE/I#I-8_LMi	2	154	77	77
DNA/TcMar-Mariner#rnd-6_family-557	123	23130	188.05	194
DNA/RC#Helitron-N1B_LMi	1	41	41	41
DNA#DNA-69_LSal	3	229	76.33	94
LTR/Gypsy#Gypsy6-I_AP	1	48	48	48
LINE/RTE-X#RTEX-20_CGi	1	98	98	98
DNA/TcMar-Tc1#Mariner-8_DBp	2	823	411.5	411.5
LTR/Gypsy#Gypsy-64_LMi-I	3	222	74	54
LINE/I-Jockey#Vingi-11_LMi	1	62	62	62
DNA/TcMar-Mariner#Avmar10_Av	23	3206	139.39	150
DNA/P#P-2_PBa	1	54	54	54
LTR/Gypsy#Gypsy-13_DBp-I	1	51	51	51
LTR/Gypsy#Gypsy-26_DPse-I	1	41	41	41
DNA/PiggyBac#piggyBac-5_CGi	1	47	47	47
DNA/Merlin#Merlin-1_Hrobusta	1	61	61	61
LINE/I-Jockey#Jockey-3_DBp	1	63	63	63
SINE/tRNA#Sepioth-SINE1	2	119	59.5	59.5
LINE/L2#Crack-23_AAe	1	44	44	44
LTR/Gypsy#Gypsy-6_PPc-I	1	40	40	40
DNA/CMC-Chapaev-3#Chapaev3-2_NVi	1	58	58	58
DNA/hAT#hAT20_Av	172	55482	322.57	177.5
DNA/TcMar-Tc4#MARINER54_CB	2	116	58	58
LINE/L2#Crack-29_AAe	2	178	89	89
DNA/TcMar-Tc1#Mariner33_CB	1	38	38	38
DNA/TcMar-Tc1#Mariner-8_DAn	2	131	65.5	65.5
LINE/I-Jockey#rnd-6_family-3172	52	55636	1069.92	564.5
LINE/I#I-9_AAe	3	194	64.67	74
LINE/L2#Kiri-24_AAe	1	43	43	43
LINE/L2#Daphne-1_Hmel	1	110	110	110
LTR/Pao#BEL-181_AA-I	1	35	35	35
PLE/Penelope#Penelope-33_LMi	1	35	35	35
LTR/Copia#Copia-29_DPu-I	6	426	71	77.5
LTR/Juno-Vesta#Vesta4a_Av	9	4811	534.56	106
DNA/RC#Helitron-N5_LSal	1	51	51	51
DNA/hAT#hAT1_Av	159	45370	285.35	147
LTR/Gypsy#Gypsy-11_DTa-I	1	92	92	92
DNA/TcMar-Mariner#Mariner-27_HSal	1	59	59	59
DNA/PiggyBac#POKEY_DP	1	58	58	58
PLE/Penelope#Penelope1a_Av	62	22211	358.24	143.5
DNA/TcMar-Tc1#rnd-6_family-3888	146	27459	188.08	89.5
LINE/L2#Daphne-4_LMi	1	40	40	40
LTR/Copia#Copia-5_AA-I	1	55	55	55
LTR/Copia#Copia-130_AA-I	1	70	70	70
DNA/P#P-1_DRh	1	48	48	48
DNA/TcMar-Tc1#Mariner-13_DAn	2	891	445.5	445.5
LINE/RTE-ORTE#ORTE-4_AAe	2	91	45.5	45.5
LINE/CR1#CR1-46_AAe	1	32	32	32
DNA/Sola#Sola3b_Av	55	40867	743.04	346
DNA/Kolobok-T2#Kolobok-8_CGi	1	93	93	93
DNA/hAT#hAT-N10C_LSal	1	59	59	59
LINE/I#I-66_AAe	1	71	71	71
PLE/Penelope-Athena#AthM	44	41279	938.16	528
DNA/TcMar-Mariner#Mariner-26_HSal	1	50	50	50
LINE/I#I-5_AAe	4	305	76.25	77.5
LTR/Unknown#ltr-1_family-5	470	84227	179.21	169
LTR/Gypsy#Gypsy-6_DEu-I	3	409	136.33	110
LINE/I-Jockey#Jockey-4_DK	1	55	55	55
LTR/Gypsy#Gypsy-7_AC-I	1	57	57	57
DNA/TcMar-Tc1#Mariner-4_PBa	1	55	55	55
LTR/Pao#BEL-32_AA-I	1	58	58	58
LTR/Gypsy#Gypsy16-I_Dya	2	105	52.5	52.5
LTR/Gypsy#Gypsy-67_CGi-I	1	44	44	44
LTR/Gypsy#Gypsy-24_LH-I	1	65	65	65
DNA/MULE-MuDR#rnd-5_family-2339	261	94025	360.25	213
LTR/Gypsy#ltr-1_family-2	3	5942	1980.67	595
LINE/R2#R2Amel	1	61	61	61
DNA/TcMar-Tc1#Mariner-43_LSal	2	150	75	75
LINE/R1#SART-1_LHu	1	58	58	58
DNA/P#Galileo_DM	3	222	74	47
LINE/L1#L1-42_AAe	1	33	33	33
DNA/RC#Helitron-N1_HSal	5	458	91.6	101
DNA/RC#HelitronN-1_DPe	1	67	67	67
LTR/Gypsy#Gypsy-7_DAn-LTR	1	33	33	33
LINE/I-Jockey#Jockey-3_RPr	1	39	39	39
DNA/hAT-Ac#hATN-1_HRo	4	282	70.5	64.5
LINE/L2#CR1-6_Hmel	1	157	157	157
LINE/CR1#CR1_Ele4	1	54	54	54
DNA/TcMar-Tc4#Mariner3-5_LMi	1	49	49	49
LTR/Pao#BEL-7_LSal-LTR	1	63	63	63
DNA/hAT-Tip100#hAT-N16_LMi	1	41	41	41
LTR/Gypsy#Gypsy-24_LG-I	1	80	80	80
LINE/R2#R2LcB	2	81	40.5	40.5
LTR/Unknown#ltr-1_family-9	34	4865	143.09	184.5
LTR/Gypsy#Gypsy-21_DPu-I	1	52	52	52
LTR/Gypsy#Gypsy-38_CGi-LTR	1	80	80	80
DNA/MULE-MuDR#MuDR1_Av	115	24173	210.2	85
DNA/TcMar-Tc1#Mariner-N42_LSal	1	84	84	84
DNA/TcMar-Tc1#Mariner-N2_RPr	1	70	70	70
DNA/hAT-Tip100#DNA8-2_AAe	1	110	110	110
DNA/TcMar-Mariner#rnd-6_family-5094	153	28835	188.46	92
DNA/P#P-6_LSal	2	91	45.5	45.5
DNA/TcMar-Mariner#Mariner-25_SIn	1	48	48	48
DNA/TcMar-Mariner#Mariner-N26_RPr	1	65	65	65
LTR/Gypsy#Gypsy-21_CGi-I	1	55	55	55
LINE/RTE-X#RTEX-1_LG	1	58	58	58
LTR/Pao#BEL-38_CQ-I	2	89	44.5	44.5
DNA/PIF-Harbinger#Turmoil1	1	47	47	47
LTR/Gypsy#Gypsy-7_DBi-I	1	90	90	90
LTR/Gypsy#Gypsy60-I_AG	1	55	55	55
LINE/CR1#Ag-CR1-22	2	102	51	51
DNA/Academ-1#Academ-1_DPu	1	47	47	47
LTR/Gypsy#Gypsy-6_AEc-LTR	5	530	106	91
LTR/Gypsy#Gypsy-7_SI-I	2	167	83.5	83.5
PLE/Penelope#rnd-5_family-3514	226	164742	728.95	427
DNA/hAT-Tip100#hAT-24_LMi	1	57	57	57
DNA#DNA-1_AAe	1	58	58	58
LTR/Gypsy#Gypsy-22_PBa-I	2	107	53.5	53.5
DNA#DNA5-4_CGi	3	279	93	87
DNA/RC#rnd-6_family-6996	62	20832	336	96
DNA/TcMar-Mariner#Mariner-2_RPr	1	56	56	56
LTR/Pao#BEL-14_DP-I	2	95	47.5	47.5
DNA/CMC-Chapaev#Chapaev-N2_AAe	1	73	73	73
DNA/TcMar-Tc1#Mariner19_CB	1	42	42	42
LTR/Gypsy#Gypsy-35_CQ-I	4	233	58.25	57.5
LINE/RTE-X#RTEX-11_RPr	1	54	54	54
DNA#TE-2_CQ	1	88	88	88
LINE/CR1#CR1-6_DT	1	52	52	52
LTR/Gypsy#Gypsy-28-I_NVi	1	54	54	54
LTR/Pao#BEL-7_LG-I	2	109	54.5	54.5
DNA/TcMar-Mariner#Mariner-N33_RPr	4	1010	252.5	210
LTR/Copia#Copia-13_AA-I	1	43	43	43
LTR/Gypsy#Gypsy-159_AA-I	1	52	52	52
LINE/L2#Daphne-1_TCa	2	108	54	54
LTR/Gypsy#Gypsy-16_DBi-I	1	34	34	34
LTR/Gypsy#Gypsy-124_AA-LTR	2	117	58.5	58.5
DNA/Kolobok-Hydra#Kolobok-3_LMi	1	142	142	142
LINE/I#I-52_AAe	1	70	70	70
LINE/CR1#CR1-126_AAe	2	154	77	77
DNA/PiggyBac#piggyBac-25_LMi	1	72	72	72
LTR/Gypsy#Gypsy-10_DVir-LTR	22	1211	55.05	56
DNA/Zator#Zator-3_AAe	2	132	66	66
DNA/hAT-Tip100#hAT-3_AP	1	45	45	45
DNA/hAT#hAT22_Av	19	19941	1049.53	203
DNA/TcMar-Fot1#Mariner-1_AAe	2	159	79.5	79.5
LTR/Gypsy#Gypsy-27_DAn-I	1	26	26	26
DNA/TcMar-Tc1#rnd-5_family-4143	120	52755	439.63	246.5
LTR/Gypsy#Gypsy-22_CQ-I	2	128	64	64
DNA#DNA4-31_CGi	1	33	33	33
DNA/Sola-2#Sola2-6_AAe	2	96	48	48
LTR/Gypsy#Gypsy-21_SI-I	1	59	59	59
LTR/Gypsy#Gypsy-39_DAn-I	1	70	70	70
DNA/hAT-Ac#DNA8-11_AP	1	58	58	58
DNA/PiggyBac#rnd-6_family-13054	79	13660	172.91	119
LINE/I#Nimb-1_MMa	1	84	84	84
DNA/PiggyBac#AvPB2	9	6069	674.33	186
DNA/TcMar-Fot1#Mariner-24_CGi	7	430	61.43	63
DNA/TcMar-Mariner#Mariner-39_HSal	4	1474	368.5	105.5
DNA/Maverick#Polinton-1_LMi	1	78	78	78
SINE/tRNA-Deu-I#Gecko	1	72	72	72
LTR/Gypsy#Gypsy2-I_DV	1	45	45	45
LINE/L2#Daphne-13_CTe	1	43	43	43
DNA/PiggyBac-Pokey#Pokey1_Av	20	8204	410.2	355.5
LTR/Copia#Copia-3_RPr-I	1	43	43	43
LTR/Copia#Copia-6_LMi-I	1	53	53	53
DNA/hAT-Charlie#hAT-9_LMi	1	65	65	65
DNA/PIF-Spy#ISL2EU-N7B_CGi	1	40	40	40
LTR/Gypsy#Gypsy11-NVi_I	1	73	73	73
LINE/RTE-BovB#rnd-4_family-629	179	148358	828.82	500
DNA/hAT-Charlie#hAT-1N1_PBa	1	33	33	33
PLE/Penelope-Athena#AthW2-1	100	8745	87.45	55
DNA/MULE-MuDR#MuDR1x_AP	1	39	39	39
LINE/I-Jockey#Jockey-6_DRh	2	133	66.5	66.5
LINE/I#I-6_LMi	1	43	43	43
DNA#DNA-19_LSal	2	60	30	30
LINE/L2#Kiri-10_HMM	1	70	70	70
LTR/Gypsy#Gypsy-14_DEu-I	1	35	35	35
DNA/Maverick#Polinton-1_DAn	4	307	76.75	76
LTR/Gypsy#Gypsy1-I_Dmoj	1	214	214	214
LINE/L2#L2B-3C_AAe	1	80	80	80
LINE/L2#Daphne-6_LMi	2	118	59	59
LTR/Copia#Copia-11_DPu-I	1	51	51	51
LTR/Pao#BEL-7_SI-I	1	38	38	38
DNA/hAT-Tip100#hAT-15_HRo	44	2909	66.11	62.5
DNA/hAT-Pegasus#PegasusA	1	45	45	45
DNA/hAT-Blackjack#rnd-6_family-4726	92	30049	326.62	249.5
DNA/hAT#hAT24_Av	23	4910	213.48	140
LINE/CR1#CR1_Ele33	2	82	41	41
DNA/TcMar-Pogo#POGO	1	61	61	61
LTR/Gypsy#Gypsy-45_DWil-I	1	68	68	68
LTR/Pao#BEL-210_AA-I	1	58	58	58
DNA/TcMar-Tc1#Mariner-N12_RPr	3	353	117.67	124
LTR/Copia#Copia-132_AA-I	1	52	52	52
LINE/CR1#CR1-2_CQ	24	6975	290.63	262.5
DNA/TcMar-Tc1#Mariner-89_HSal	1	55	55	55
DNA/hAT#hAT16_Av	20	6535	326.75	157
LINE/L2#Daphne-37_HRo	2	96	48	48
DNA/Crypton-V#CryptonV-1_CFl	1	51	51	51
LTR/Pao#BEL-4_DRh-I	1	62	62	62
DNA/RC#HelitronY4_CE	7	964	137.71	96
DNA/RC#Helitron-1_DEu	1	68	68	68
DNA/TcMar-Tc4#rnd-5_family-1619	79	37476	474.38	207
DNA/TcMar-Mariner#Mariner-27_AEc	2	626	313	313
LINE/L2#L2-37_HRo	1	49	49	49
LTR/Gypsy#Gypsy-25_DAn-I	1	57	57	57
LTR/Gypsy#Gypsy-3_MMa-I	1	49	49	49
LINE/I-Jockey#HeT-A3_DVi	12	759	63.25	56
DNA/TcMar-Tc2#Mariner62_CB	1	86	86	86
DNA/MULE-MuDR#rnd-6_family-6407	62	17599	283.85	199
LTR/Gypsy#Gypsy-28_DAn-I	1	57	57	57
LINE/L1#L1-50_LSal	1	69	69	69
DNA/hAT-Tip100#hAT-4_CGi	1	198	198	198
DNA/PiggyBac#piggyBac-1_LMi	4	281	70.25	47
LTR/Pao#BEL-9_DWil-I	1	81	81	81
DNA#DNA4-42B_CGi	3	257	85.67	85
DNA/TcMar-Mariner#Avmar11_Av	23	5507	239.43	154
LTR/Gypsy#Gypsy-62_DWil-I	2	138	69	69
LTR/Gypsy#Gypsy-72_CGi-I	3	182	60.67	67
LINE/RTE-BovB#RTE-8_HRo	1	85	85	85
LTR/Pao#BEL-270_AA-I	1	64	64	64
LTR/Gypsy#Gypsy-45_CGi-I	1	43	43	43
LTR/Gypsy#Gypsy-58_CGi-I	1	61	61	61
LINE/R1#R6Ag1	1	98	98	98
LINE/L2#L2-16_HRo	1	111	111	111
DNA/TcMar-Tc4#MARINER49_CB	2	103	51.5	51.5
LTR/Gypsy#Gypsy-598_AA-LTR	1	43	43	43
LTR/Gypsy#Gypsy-31_DP-LTR	1	54	54	54
LTR/Copia#Copia-5_DAn-I	1	48	48	48
LINE/L1-Tx1#Tx1-2_CGi	1	53	53	53
DNA/TcMar-Tc1#rnd-5_family-5309	254	80913	318.56	226.5
LTR/Gypsy#Gypsy-18_LG-I	1	51	51	51
DNA/hAT-Charlie#DNA8-47_AP	1	42	42	42
DNA/RC#Helitron-1_DVir	1	52	52	52
LINE/L2#Daphne-54_LMi	1	57	57	57
LTR/Gypsy#Gypsy-4_DRh-I	1	43	43	43
DNA/RC#CVA	1	47	47	47
LINE/RTE-BovB#rnd-5_family-3007	183	162462	887.77	440
LINE/I-Jockey#Jockey-2_DVi	2	86	43	43
LINE/L2#L2-25_HRo	4	228	57	61.5
DNA/CMC-EnSpm#EnSpm-3_CGi	1	41	41	41
DNA/PiggyBac#piggyBac-N10_LMi	1	50	50	50
LTR/Copia#Copia-1_RP-LTR	1	64	64	64
DNA/RC#Helitron-10_CGi	5	296	59.2	48
LINE/R1#WaldoFs1	1	48	48	48
LTR/Pao#BEL-123_AA-I	1	70	70	70
LINE/Soliton#Soliton4_Av	26	6872	264.31	138
DNA/P#P-27_LSal	1	60	60	60
DNA/RC#Helitron1_Dmoj	2	123	61.5	61.5
DNA/TcMar-Tc1#ITmD37E_Ele11	1	69	69	69
LTR/Copia#Copia-4_RPr-I	1	37	37	37
DNA#DNA4-22_CGi	2	149	74.5	74.5
DNA/CMC-Mirage#Mirage1_CB	2	115	57.5	57.5
LTR/Gypsy#Gypsy-5_Deu-I	1	34	34	34
LTR/Gypsy#Gypsy-244_AA-I	1	59	59	59
LINE/CR1-Zenon#ZENON-3_PXu	1	50	50	50
DNA/TcMar-Mariner#Mariner-1_LSal	1	619	619	619
LINE/R1#RT1	15	1885	125.67	79
LTR/Copia#Copia5-I_AG	1	71	71	71
LINE/L1-Tx1#Tx1-6_CQ	1	75	75	75
LINE/L1#L1-59_LSal	3	258	86	81
DNA#DNA8-12_CGi	2	126	63	63
LTR/Gypsy#Gypsy-24_IS-I	1	65	65	65
LTR/Gypsy#Gypsy-18_AA-I	1	41	41	41
DNA/PIF-Spy#ISL2EU-2_CFl	4	298	74.5	74.5
DNA/hAT-hATm#hAT-N11B_LSal	2	107	53.5	53.5
LINE/L1#L1-36_LSal	1	57	57	57
DNA/Academ-1#Academ-1_LMi	1	40	40	40
LTR/Gypsy#Gypsy-81_CQ-I	2	106	53	53
LTR/Copia#Copia-1_DSim-I	1	58	58	58
LINE/CR1-Zenon#CR1-1_CGi	1	59	59	59
LTR/Gypsy#Gypsy-29_SI-I	1	86	86	86
LTR/Pao#CER12-I_CE	5	367	73.4	87
LTR/Pao#BEL-23_AG-I	2	100	50	50
DNA/hAT-Tip100#rnd-6_family-13151	77	16755	217.6	179
LINE/I-Jockey#Jockey-4_DSim	3	255	85	82
DNA#DNA4-37_CGi	1	89	89	89
DNA/Academ-1#Academ-2_Lgigantea	2	110	55	55
LTR/Gypsy#Gypsy-28_DEl-I	1	55	55	55
DNA/TcMar-Tc1#Mariner-1_SIn	1	58	58	58
LTR/Ngaro#DIRS-4_CGi	1	47	47	47
LINE/I-Jockey#Outcast-1_DT	1	67	67	67
LTR/Gypsy#Gypsy-40_CGi-I	1	35	35	35
LINE/RTE-BovB#RTE-23_LMi	1	48	48	48
DNA/TcMar-Fot1#Mariner-22_RPr	1	138	138	138
LTR/Gypsy#Gypsy66-I_AG	3	265	88.33	96
DNA/CMC-EnSpm#CACTA-2_AA	1	113	113	113
LINE/L1#L1-1_LSal	1	35	35	35
DNA/hAT-Charlie#hAT-N23_RPr	1	65	65	65
LTR/Gypsy#Gypsy-13_CGi-I	1	58	58	58
LINE/RTE-BovB#AviRTE_LLo	3	330	110	115
LINE/L2#Daphne-32_HRo	5	338	67.6	60
DNA/hAT#nhat-2a_Hmel	3	153	51	45
LINE/I-Jockey#Ingi-3_AC	3	208	69.33	72
DNA/TcMar-Tc1#Mariner-9_BM	1	52	52	52
LTR/Gypsy#Gypsy18-I_Dya	1	46	46	46
DNA/TcMar-Tc1#Mariner-18_HSal	5	491	98.2	70
LTR/Pao#ROO_I	16	7073	442.06	80.5
DNA#DNA2-24_CB	1	62	62	62
LTR/Gypsy#Gypsy-10_LH-I	1	97	97	97
DNA/hAT-hATm#hAT-18_LSal	1	65	65	65
DNA/Sola-2#Sola2-3_DPu	3	79	26.33	25
LTR/Gypsy#Gypsy-22_DEl-LTR	1	84	84	84
PLE/Penelope#PENEL1_NVi	1	66	66	66
LTR/Gypsy#Gypsy-171_AA-I	3	205	68.33	51
DNA/CMC-Chapaev-3#EnSpm-2_RPr	2	138	69	69
DNA/TcMar-Tc1#Tc21_Av	49	18999	387.73	248
LINE/CR1#CR1_Ele20	1	44	44	44
DNA/TcMar-Mariner#Mariner-9_AEc	1	44	44	44
LINE/CR1#CR1-1_BM	2	120	60	60
LTR/Gypsy#Gypsy-594_AA-I	1	63	63	63
LTR/Gypsy#Gypsy39-I_AG	5	890	178	91
LTR/Pao#BEL-20_DWil-LTR	1	36	36	36
LTR/Gypsy#Gypsy16-I_AG	2	129	64.5	64.5
DNA/P#P10_Av	44	22842	519.14	222.5
PLE/Penelope#Penelope-28_LMi	2	58	29	29
LTR/Gypsy#Gypsy-607_AA-I	1	75	75	75
DNA#piggyBac-N2_HSal	2	87	43.5	43.5
DNA/P#P-3_Hrobusta	2	154	77	77
LTR/Gypsy#Gypsy-69_CQ-I	1	103	103	103
DNA/hAT#hAT11_Av	69	21489	311.43	150
LTR/Gypsy#Gypsy-91_AA-I	2	135	67.5	67.5
LINE/I#I-2_DWi	1	45	45	45
LINE/RTE-X#RTEX-1_DT	1	86	86	86
DNA/PiggyBac-Looper#Looper3_Av	68	11959	175.87	80
DNA/TcMar#DNA-TA-9_AAe	2	181	90.5	90.5
DNA/RC#Helitron-N30_CGi	2	100	50	50
DNA/Ginger-2#rnd-6_family-2873	76	13739	180.78	95.5
DNA/Sola-1#Sola1-3_AP	2	83	41.5	41.5
LTR/Gypsy#Gypsy-70_CQ-I	2	137	68.5	68.5
DNA/Maverick#Polinton-4_PBa	31	2200	70.97	67
LTR/Gypsy#Gypsy-49_CQ-I	2	148	74	74
DNA/hAT-Ac#rnd-6_family-725	50	11927	238.54	207.5
LTR/Gypsy#Gypsy-172_AA-I	7	393	56.14	61
LTR/Gypsy#Gypsy3-I_Dya	1	55	55	55
DNA/hAT-Ac#hAT-N40_LSal	1	44	44	44
DNA/TcMar-Pogo#pogo10_Av	22	6433	292.41	270
LTR/Pao#BEL-8_DPu-I	2	123	61.5	61.5
LTR/Gypsy#Gypsy-8_LG-I	1	104	104	104
DNA/CMC-Chapaev-3#EnSpm-2_LSal	1	40	40	40
LTR/Gypsy#Gypsy-13_Hmel_LTR	1	33	33	33
DNA/TcMar-Tc4#rnd-6_family-27282	52	30504	586.62	253.5
LTR/Pao#BEL-17_DAn-I	1	50	50	50
LTR/Juno-Vesta#Juno3_Av	14	11481	820.07	376.5
DNA#DNA-89_LSal	1	51	51	51
LINE/R1-LOA#LOA_Ele2B_AAe	1	58	58	58
DNA/hAT-hAT19#hAT-11N1_LSal	1	64	64	64
LINE/I-Jockey#Vingi-30_LMi	1	50	50	50
DNA/TcMar-Tc1#S2_DM	2	100	50	50
DNA/P#P-25_LSal	1	91	91	91
DNA/P#P-2_AP	3	172	57.33	46
DNA/hAT-Blackjack#hAT-4_PBa	40	3557	88.93	70.5
LTR/Gypsy#Gypsy-16_DRh-I	2	102	51	51
DNA/TcMar-Tc2#TC2	1	119	119	119
LTR/Gypsy#Gypsy-15_LH-I	1	42	42	42
DNA/Ginger-2#rnd-6_family-1614	213	57125	268.19	143
DNA/Sola-1#Sola1-N5_AAe	1	61	61	61
DNA#CELE7	1	45	45	45
LTR/Gypsy#Gypsy-12_CQ-I	1	85	85	85
LTR/Gypsy#Gypsy-60_CGi-I	1	41	41	41
DNA/TcMar-Mariner#Mariner-3_BM	1	58	58	58
LTR/Gypsy#Gypsy-8_ACe-LTR	6	354	59	55
DNA/Sola-3#DNA-TTAA-3_CQ	1	93	93	93
LINE/I#Nimb-37_LMi	1	51	51	51
LTR/Pao#BEL-54_AA-I	1	82	82	82
LTR/Gypsy#Gypsy-83_CGi-I	2	133	66.5	66.5
LTR/Pao#BEL-3_DBi-I	1	97	97	97
LTR/Gypsy#Gypsy-1-I_MI	3	228	76	77
LINE/L2#L2-23_CTe	1	134	134	134
DNA/TcMar-Tigger#nMar-12_Hmel	1	54	54	54
DNA/CMC-Transib#Transib4_DP	1	57	57	57
DNA/hAT#hAT27_Av	51	25416	498.35	209
LTR/Pao#BEL-179_AA-I	1	50	50	50
DNA/Sola-2#Sola2-N1_AAe	1	61	61	61
DNA/TcMar-Tc1#Mariner-33_SIn	1	37	37	37
LTR/Gypsy#Gypsy-22_DBp-I	2	161	80.5	80.5
LINE/I#I-50_AAe	1	59	59	59
DNA/hAT-Charlie#hAT-14_LMi	1	41	41	41
DNA/Kolobok-Hydra#Kolobok-7_CGi	3	196	65.33	70
PLE/Penelope#Penelope-1_CQ	1	55	55	55
LINE/RTE-X#RTEX-14_CGi	1	38	38	38
DNA/CMC-Mirage#MirageN1a_CB	1	45	45	45
LINE/R1#TRAS-3_TUr	1	55	55	55
DNA/RC#Heli1_Av	159	76028	478.16	201
LINE/L2#L2B-4_AAe	2	78	39	39
PLE/Penelope#Penelope-2_LG	1	60	60	60
DNA/hAT#rnd-6_family-5646	60	36362	606.03	260
DNA/hAT#HAT8_CB	1	58	58	58
DNA/Maverick#Polinton-1_DGr	10	630	63	65.5
LTR/Pao#BEL-101_AA-I	2	140	70	70
DNA/Maverick#Polinton-10_NVi	2	97	48.5	48.5
LINE/RTE-BovB#RTE_BovB_Av	54	26281	486.69	120.5
DNA/RC#Helitron-N40_CGi	2	163	81.5	81.5
DNA/PiggyBac#piggyBac-3_LMi	9	2080	231.11	193
LTR/Gypsy#Gypsy-10_CGi-I	1	47	47	47
LTR/Gypsy#Gypsy-66_CGi-I	2	117	58.5	58.5
LTR/Gypsy#Gypsy-144_AA-I	1	42	42	42
LINE/L2#L2-6_CTe	1	36	36	36
DNA/Sola-2#Sola2-4_LMi	4	314	78.5	82.5
DNA/RC#Helitron-2_CGi	3	309	103	74
LTR/Pao#BEL-72_AA-I	2	132	66	66
DNA/TcMar-Tc1#Mariner-15_SIn	2	93	46.5	46.5
LTR/Gypsy#Gypsy-25_DP-LTR	1	43	43	43
LINE/RTE-RTE#RTE-4_PPo	1	137	137	137
LINE/L2#Daphne-6_HMM	1	86	86	86
LTR/Gypsy#Gypsy41-I_AG	3	147	49	50
DNA/TcMar-Tc1#Mariner-16_SIn	1	71	71	71
DNA/hAT#hAT6_Av	47	22493	478.57	323
LTR/Gypsy#Gypsy-35_LSal-I	2	126	63	63
DNA/Sola-2#Sola2-6_LSal	1	58	58	58
LTR/Pao#BEL-8_CQ-I	3	132	44	44
DNA/TcMar-Mariner#Mariner-50_HSal	2	126	63	63
DNA/CMC-Chapaev-3#Chapaev3-3_HR	2	140	70	70
DNA/MULE-MuDR#MuDR7_Av	3	762	254	152
DNA/MULE-MuDR#MuDR8_Av	105	9404	89.56	57
DNA/Crypton#Crypton-1_CTe	121	7861	64.97	50
DNA/Sola-2#Sola2-12_LMi	2	78	39	39
LINE/R1-LOA#Bilbo	1	39	39	39
DNA/TcMar-Tc1#Mariner-3_AAe	1	479	479	479
LTR/Gypsy#Gypsy-60_AA-I	3	115	38.33	43
DNA/Maverick#Polinton-1_PBa	7	479	68.43	72
LTR/Pao#BEL2-I_Dmoj	2	119	59.5	59.5
DNA/TcMar-Mariner#Mariner-25_AEc	1	688	688	688
DNA/Merlin#Merlin5_Av	8	929	116.13	91
DNA/Maverick#Polinton-1_CTe	3	229	76.33	78
LINE/L2#Kiri-32_AAe	1	56	56	56
LINE/I#Nimb-32_LMi	1	52	52	52
DNA/CMC-EnSpm#CACTA8_Av	100	40942	409.42	213.5
LINE/CR1-Zenon#CR1-6_CGi	1	41	41	41
DNA#DNA9-1B_LSal	1	72	72	72
LTR/Gypsy#Gypsy56-I_AG	1	44	44	44
DNA/PIF-ISL2EU#ISL2EU-10_CGi	1	46	46	46
LINE/L2#CR1-7_NVi	1	42	42	42
LINE/R1#TRAS-5_TUr	2	131	65.5	65.5
DNA/hAT-Tip100#hAT-8_LMi	1	42	42	42
LTR/Pao#BEL-14_DWil-I	1	46	46	46
DNA/P#DNA8-26_AP	1	63	63	63
LINE/L2#Kiri-22_AAe	3	204	68	74
LINE/CR1#CR1-2_Hmel	1	56	56	56
LTR/Unknown#ltr-1_family-3	160	26412	165.08	169.5
LINE/CR1#CR1-98_AAe	2	97	48.5	48.5
LINE/L1#L1_Ele4	1	56	56	56
LTR/Gypsy#Gypsy-597_AA-I	2	172	86	86
LINE/CRE#Cre-2_BM	1	54	54	54
LTR/Gypsy#Gypsy-2_RP-I	1	89	89	89
DNA/TcMar-Tc4#Mariner3-4N1_LMi	6	400	66.67	63
DNA/RC#Helitron-N1_PBa	33	2343	71	69
DNA/RC#rnd-5_family-6931	65	41662	640.95	350
LTR/Gypsy#Gypsy-282_AA-I	4	311	77.75	79.5
LINE/L2#Kiri-8_AAe	3	156	52	55
DNA/TcMar-Mariner#Mariner-1_LHu	5	590	118	107
DNA/TcMar-Tc1#Mariner-1_DW	1	65	65	65
DNA/Crypton-V#CryptonV-3_HSal	5	266	53.2	51
DNA/CMC-Transib#Transib-3_DF	1	48	48	48
DNA/hAT-Ac#rnd-5_family-612	213	77468	363.7	373
DNA/Merlin#Merlin4_Av	8	2875	359.38	330
DNA/TcMar-Tc1#rnd-5_family-1325	100	26421	264.21	205
LINE/I-Jockey#DOC	1	72	72	72
LINE/CR1#CR1-4B_AG	1	48	48	48
DNA/Kolobok-E#KolobokE-4_AP	2	81	40.5	40.5
LTR/Gypsy#Gypsy-1_DSim-I	3	123	41	39
LTR/DIRS#DIRS-1_CB	2	100	50	50
PLE/Penelope#rnd-5_family-12658	59	46825	793.64	470
LINE/RTE-X#RTEY-2_CTe	2	274	137	137
LTR/Pao#BEL-1-LTR_NVi	1	60	60	60
LTR/Pao#BEL-193_AA-I	3	179	59.67	62
DNA/hAT#HAT19_CB	1	104	104	104
LINE/L1#L1-37_LSal	1	33	33	33
LTR/Pao#BEL-287_AA-I	1	73	73	73
DNA/hAT-hobo#rnd-6_family-7252	185	55111	297.9	154
DNA/hAT-Tip100#hAT-21_LMi	2	81	40.5	40.5
LTR/Gypsy#Gypsy-25_SI-I	1	64	64	64
DNA/MULE-MuDR#MuDR-6_LSal	2	299	149.5	149.5
DNA/PIF-Spy#ISL2EU-2_CGi	4	491	122.75	132.5
DNA/TcMar-Pogo#pogo2_Av	88	24751	281.26	100
LINE/CR1#CR1-59_AAe	1	48	48	48
DNA/MULE-MuDR#rnd-5_family-6108	101	39749	393.55	142
DNA/hAT#hAT21_Av	19	11981	630.58	171
DNA/hAT-Blackjack#rnd-6_family-5337	162	46970	289.94	187.5
LTR/Copia#Copia-2_MMa-I	1	89	89	89
LINE/L2#L2B-3_PBa	1	35	35	35
LTR/Copia#Copia-23_DPu-I	2	87	43.5	43.5
DNA/CMC-Transib#Transib-1_DRh	2	132	66	66
DNA/hAT-hobo#HERMIT	1	45	45	45
LTR/Gypsy#Gypsy-595_AA-I	1	77	77	77
DNA/RC#Helitron-2_DVir	10	550	55	54.5
DNA/hAT-Tip100#hAT-N4_PPo	1	61	61	61
DNA/RC#rnd-6_family-8143	103	26748	259.69	151
LTR/Gypsy#Gypsy-7_LSal-I	1	68	68	68
LTR/Gypsy#Stalker2_I	4	180	45	46
LTR/Gypsy#Gypsy-210_AA-I	1	48	48	48
LTR/Pao#CER9-I_CE	2	113	56.5	56.5
LTR/Gypsy#Gypsy-137_AA-I	1	50	50	50
LTR/Pao#BEL-647_AA-LTR	1	38	38	38
DNA/hAT-Tip100#hAT-17_HRo	6	523	87.17	70
LINE/L1#L1-28_LSal	1	56	56	56
LTR/Gypsy#ACCORD_I	2	97	48.5	48.5
DNA/RC#rnd-6_family-4759	47	24374	518.6	468
LINE/I-Jockey#Jockey-6_DPer	1	70	70	70
LTR/Gypsy#IDEFIX_I	2	113	56.5	56.5
DNA/PIF-Harbinger#DNA3-13_CGi	1	63	63	63
LTR/Gypsy#Gypsy-59_CQ-I	2	110	55	55
DNA/TcMar-Tc1#Mariner-N28_RPr	2	66	33	33
LTR/Pao#BEL-216_AA-I	1	39	39	39
DNA/MULE-NOF#Rehavkus-2_HR	2	82	41	41
DNA/TcMar-Tc1#Mariner-27_RPr	1	71	71	71
DNA/RC#rnd-6_family-8257	49	11913	243.12	99
DNA/Ginger-2#rnd-6_family-315	84	33548	399.38	248.5
LTR/Gypsy#Gypsy-29_CGi-I	1	57	57	57
DNA/CMC-EnSpm#EnSpm-2_SIn	2	119	59.5	59.5
LINE/L2#Daphne-72_LMi	2	107	53.5	53.5
DNA/PiggyBac#piggyBac-3_CGi	1	69	69	69
DNA/PiggyBac#rnd-5_family-1893	119	28178	236.79	185
LINE/L1#L1-20_LSal	3	204	68	63
DNA/RC#HELITRON7_CB	32	4443	138.84	131.5
LTR/Gypsy#Gypsy3_DV-I	2	97	48.5	48.5
LINE/L2#L2-21_HRo	1	64	64	64
DNA/CMC-Chapaev-3#Chapaev3-3_AA	1	60	60	60
LTR/Gypsy#Gypsy-619_AA-I	3	196	65.33	59
LINE/L1-Tx1#Tx1-1_DPu	1	47	47	47
LTR/Pao#BEL-12_DBp-I	3	128	42.67	44
LTR/Gypsy#Gypsy47-I_AG	2	91	45.5	45.5
LINE/L1#L1-54_LSal	1	55	55	55
LINE/R1#R1-2_DWi	1	64	64	64
LTR/Pao#BEL-195_AA-I	2	104	52	52
DNA/Maverick#Polinton-3_RPr	5	282	56.4	51
DNA/RC#Helitron-3_DRh	1	90	90	90
LINE/Soliton#Soliton7_Av	63	57878	918.7	493
LINE/RTE-RTE#RTE-2_BM	1	49	49	49
DNA/hAT-hobo#Howilli4	2	130	65	65
DNA/TcMar-Tc1#TSESSEBEII	2	205	102.5	102.5
DNA/hAT-Blackjack#hAT-12_LMi	1	146	146	146
LTR/Copia#Copia-1_DBi-I	3	188	62.67	64
LTR/Gypsy#Gypsy-18_DEl-I	1	35	35	35
LTR/Gypsy#Gypsy45-I_AG	2	115	57.5	57.5
LINE/I-Jockey#Hebe_Av	15	16826	1121.73	621
LINE/L2#Kiri-9_AAe	2	98	49	49
LTR/Gypsy#Gypsy-6_AC-I	1	41	41	41
DNA#DNA4-30_CGi	1	45	45	45
LINE/CR1#CR1-95_AAe	2	105	52.5	52.5
PLE/Penelope#Penelope-16_LMi	1	125	125	125
DNA/TcMar-Mariner#rnd-5_family-557	97	27401	282.48	177
DNA/hAT#hAT28a_Av	28	5639	201.39	149
DNA/TcMar-Mariner#Mariner-73_HSal	1	77	77	77
DNA/CMC-Transib#Transib-5_DK	1	53	53	53
LINE/L2#Kiri-2_DTa	2	92	46	46
LTR/Gypsy#Gypsy15-I_Dpse	2	125	62.5	62.5
DNA/hAT-Charlie#hAT-17A_LSal	1	74	74	74
DNA/TcMar-Tc1#Mariner-15_DK	1	93	93	93
LTR/Gypsy#Gypsy-2_DGri-I	4	258	64.5	63.5
LINE/L1#L1_Ele5	3	145	48.33	42
LTR/Mag#Mag_Av	17	14061	827.12	548
DNA/hAT-Ac#hAT-1N_DP	2	313	156.5	156.5
LTR/Gypsy#Gypsy-285_AA-LTR	1	48	48	48
LTR/Pao#BEL-38_AA-I	2	148	74	74
LTR/Pao#BEL-231_AA-I	1	66	66	66
DNA#DNA4-4_CGi	3	174	58	45
LTR/Copia#Copia-4_DGri-I	1	63	63	63
LINE/L2#Daphne-16_HRo	2	146	73	73
DNA#DNA9-1_CGi	2	173	86.5	86.5
LTR/Pao#BEL-617_AA-LTR	1	46	46	46
DNA/RC#Helitron1_AG	2	89	44.5	44.5
DNA/P#P-N4_LSal	1	34	34	34
DNA/MULE-MuDR#MuDR2_Av	4	3455	863.75	821
LINE/L2#Crack-32_AAe	1	51	51	51
LTR/Pao#BEL-225_AA-I	1	32	32	32
LTR/Gypsy#Gypsy-4_DSim-I	1	59	59	59
LTR/Pao#BEL-13_DWil-I	2	135	67.5	67.5
DNA/hAT#hAT-N1_DF	1	43	43	43
DNA/Sola-1#Sola1-2_BM	2	41	20.5	20.5
LTR/Gypsy#Gypsy-22_DPu-I	2	123	61.5	61.5
LTR/Pao#BEL-15_CGi-I	1	73	73	73
DNA/TcMar-Mariner#Mariner-2_CGi	1	44	44	44
DNA/RC#Helitron-1_DT	2	105	52.5	52.5
DNA/TcMar-Tc1#Mariner8_CB	1	62	62	62
LTR/Pao#BEL-6_LSal-I	1	34	34	34
DNA/MULE-NOF#Rehavkus-1_CFl	1	36	36	36
DNA/TcMar-Tc1#Mariner-12_HSal	1	421	421	421
LTR/Gypsy#Gypsy-83_LMi-I	1	44	44	44
LINE/RTE-X#RTEX-10_CGi	1	45	45	45
LINE/I-Jockey#Jockey-N8_CQ	1	39	39	39
LINE/L2#L2-41_HRo	1	39	39	39
LINE/L2#Daphne-3_HRo	1	84	84	84
DNA/P#P-10_LSal	1	42	42	42
LINE/I#I-48_AAe	1	66	66	66
LTR/Copia#Copia-95_AA-I	1	75	75	75
LTR/DIRS#DIRS-2_LSal	1	35	35	35
LTR/Gypsy#Gypsy-1_LVa-LTR	1	57	57	57
DNA/MULE-MuDR#MuDR9x_AP	2	417	208.5	208.5
LINE/RTE-BovB#RTE-14_LMi	1	40	40	40
DNA/hAT-Pegasus#Hopseu2	1	64	64	64
LTR/Gypsy#Gypsy-22_DEl-I	1	37	37	37
LINE/CR1#CR1_Ele29	1	31	31	31
DNA/TcMar-m44#DNA2-3_CB	1	45	45	45
LTR/Gypsy#Gypsy11-I_Dya	1	41	41	41
DNA/RC#HelitronY1_CE	10	1643	164.3	114
LINE/R1-LOA#LOA_Ele2	1	45	45	45
DNA/hAT#hAT3_Av	9	2711	301.22	146
DNA/TcMar-Tc1#Mariner-66_LMi	1	560	560	560
LTR/Gypsy#Gypsy-1_NG-I	3	163	54.33	43
LTR/Pao#BEL-1_DWil-I	2	106	53	53
LINE/L2#Kiri-11_AAe	1	72	72	72
LINE/L1-Tx1#Tx1-13_CQ	1	39	39	39
DNA/TcMar-Tc1#Tc16_Av	6	1754	292.33	118
LTR/Gypsy#Gypsy-37_LSal-I	1	35	35	35
LTR/Gypsy#Gypsy-111_AA-I	2	162	81	81
DNA/TcMar-Tc1#Mariner14_CB	1	39	39	39
LTR/Pao#BEL-17_CGi-I	1	145	145	145
DNA/Kolobok-E#Kolobok-2_AA	4	228	57	53
DNA/TcMar-Tc1#Mariner-10_DEl	1	53	53	53
LINE/L2#Kiri-9_CQ	1	83	83	83
DNA/TcMar-Tc1#Mariner-27_CGi	1	65	65	65
LTR/Gypsy#Gypsy48-I_AG	2	102	51	51
DNA/hAT-Ac#hAT-1_DSi	2	160	80	80
DNA/TcMar-Tc4#Mariner-N12_HSal	1	57	57	57
LTR/Gypsy#Gypsy-55_DEl-I	1	36	36	36
LTR/Ngaro#DIRS-7_CGi	1	117	117	117
DNA/PiggyBac#IR3_CE	1	78	78	78
DNA/TcMar-Tc1#Mariner-9_DK	1	69	69	69
LTR/Gypsy#Gypsy-278_AA-I	2	102	51	51
DNA/TcMar-Tc1#PARISa_DPe	2	755	377.5	377.5
DNA/TcMar-Tc1#rnd-5_family-4417	240	47238	196.83	117
SINE/tRNA-Core#OK	5	244	48.8	50
LINE/R1-LOA#LOA-2_DYa	1	47	47	47
DNA/hAT-Pegasus#hAT-1_DT	2	157	78.5	78.5
LTR/Copia#Copia-129_AA-I	1	51	51	51
DNA/PiggyBac#piggyBac-28_LMi	4	204	51	46
DNA/TcMar-Mariner#Mariner3_CB	1	33	33	33
LTR/Gypsy#Gypsy-17_CGi-I	2	116	58	58
DNA/hAT-Tip100#rnd-6_family-102	40	17959	448.98	239
LTR/Pao#BEL-42_AA-I	1	65	65	65
LTR/Gypsy#Gypsy-46_CGi-I	1	49	49	49
DNA#TTAA26_AP	1	80	80	80
LTR/Copia#Copia-27_SI-I	1	104	104	104
DNA/hAT#hAT26_Av	43	26066	606.19	532
LINE/CR1#CR1_Ele36	1	99	99	99
DNA/RC#Helitron2_AG	2	111	55.5	55.5
LTR/Gypsy#Gypsy-59_CGi-I	2	98	49	49
DNA/hAT-Tip100#hAT-13N1_LMi	4	340	85	85
LTR/Pao#BEL-4_LG-I	1	56	56	56
LTR/Gypsy#CER1	2	179	89.5	89.5
LINE/L1#L1-29_LSal	1	62	62	62
DNA/Academ-1#Academ-1_Lgigantea	1	81	81	81
LINE/L2#Daphne-33_HRo	1	85	85	85
LINE/CR1#CR1-17_CQ	1	46	46	46
LTR/Gypsy#Gypsy-22_DWil-I	20	1284	64.2	62.5
LINE/I-Jockey#Jockey-5_DEl	1	47	47	47
DNA/P#P5_Av	38	13645	359.08	130.5
DNA/TcMar#DNA-TA-6_AAe	1	37	37	37
DNA/Merlin#Merlin-N1_SIn	1	48	48	48
LINE/I#I_Ele36	1	37	37	37
LINE/L1-Tx1#L1-10_CQ	2	113	56.5	56.5
LTR/Pao#BEL-205_AA-LTR	1	45	45	45
LTR/Gypsy#Gypsy-37_DPu-I	1	60	60	60
LINE/I#I-1_PBa	1	63	63	63
LTR/Gypsy#MDG3_I	1	53	53	53
LINE/R2-NeSL#NeSL-1_CBri	3	199	66.33	66
LTR/Pao#BEL-2_LVa	2	117	58.5	58.5
DNA/PiggyBac#piggyBac-N3_LMi	2	91	45.5	45.5
DNA/PIF-Harbinger#Harbinger-7_CGi	2	106	53	53
DNA/TcMar-Mariner#Mariner-4_DBi	1	256	256	256
LINE/CR1#LINE2A_CB	2	117	58.5	58.5
LTR/Pao#BEL-2_LH-I	1	52	52	52
LTR/Pao#BEL-178_AA-I	1	50	50	50
DNA/Merlin#Merlin-1_CGi	1	34	34	34
LINE/L2#Kiri-38_AAe	2	111	55.5	55.5
LINE/RTE-BovB#RTE-47_LMi	6	939	156.5	63.5
LTR/Gypsy#Gypsy-29_DPu-I	1	41	41	41
DNA/PiggyBac#piggyBac-1_RPr	1	64	64	64
LINE/RTE-X#RTEX-9_CGi	2	135	67.5	67.5
LINE/RTE-X#RTEX-21_CGi	2	154	77	77
LINE/L2#L2-1_Hmel	2	223	111.5	111.5
LINE/L2#Daphne-2_CTe	1	55	55	55
LINE/CR1#CR1_Ele12	3	155	51.67	53
DNA/hAT-Tip100#hAT-24_LSal	1	50	50	50
DNA/hAT-hobo#Homo4	1	41	41	41
DNA/hAT#hAT4_Av	29	5461	188.31	109
LINE/I#I-67_AAe	3	178	59.33	56
LTR/Gypsy#Gypsy-27_DP-I	4	275	68.75	69
LINE/RTE-ORTE#ORTE-5_AAe	4	197	49.25	52
LINE/L2#Kiri-3_CQ	1	58	58	58
LTR/Gypsy#Gypsy-10_SI-I	1	64	64	64
LTR/Gypsy#Gypsy-10_RP-LTR	1	47	47	47
LINE/I#Ingi-2_LMi	1	41	41	41
LTR/Pao#BEL-35_AA-I	2	105	52.5	52.5
DNA/RC#Helitron-1_AAe	1	54	54	54
LINE/RTE-BovB#RTE-21_LMi	1	50	50	50
LTR/Copia#Copia-7_LH-I	1	75	75	75
DNA/RC#Helitron-6_NVi	1	52	52	52
DNA/Kolobok-T2#Kolobok-1_CTe	1	67	67	67
LINE/CR1#CR1-82_AAe	3	176	58.67	48
DNA/TcMar-Mariner#Mariner-16_LHu	1	56	56	56
DNA/Maverick#Polinton-2_NVi	1	66	66	66
LINE/I-Jockey#Jockey-8_CQ	1	53	53	53
LINE/L2#Daphne-5_HRo	1	50	50	50
LTR/Pao#rnd-5_family-8376	221	51992	235.26	81
LTR/Pao#BEL-1_DFi-I	1	32	32	32
LTR/Gypsy#Gypsy-23_CGi-I	1	61	61	61
DNA/Maverick#Polinton-2_PBa	7	427	61	64
DNA/MULE-MuDR#MuDR15_Av	4	565	141.25	139.5
DNA/TcMar-Tc1#Mariner-7_DF	1	96	96	96
LTR/Gypsy#Gypsy-147_AA-I	1	41	41	41
DNA/CMC-EnSpm#DNA3-1_CGi	16	1264	79	74
DNA/P#P6_Av	66	24085	364.92	97.5
LINE/L2#Daphne-22_LMi	2	151	75.5	75.5
LTR/Pao#BEL2-I_Dya	2	106	53	53
LTR/Pao#BEL-8_SI-I	1	69	69	69
SINE/tRNA-Deu#SINE-3_CQ	1	97	97	97
DNA/P#P-N8_LSal	1	51	51	51
LINE/CR1#CR1-69_AAe	1	38	38	38
PLE/Penelope#Penelope-70_LMi	1	110	110	110
LINE/I#I_Ele18	1	47	47	47
DNA/MULE-MuDR#rnd-6_family-12972	140	34901	249.29	145.5
LTR/Gypsy#Gypsy-2_DVir-I	2	142	71	71
LINE/CR1-Zenon#CR1-8_CGi	2	106	53	53
LTR/Copia#Copia-76_AA-I	2	89	44.5	44.5
LINE/L2#L2-8_CTe	1	50	50	50
DNA/hAT-Ac#AeHerves2	1	46	46	46
LINE/L2#Kiri-2_DPer	1	41	41	41
LINE/RTE-BovB#RTE-5_HRo	1	65	65	65
LTR/Pao#BEL-6_AA-LTR	1	34	34	34
LTR/Pao#BEL-77_AA-I	1	31	31	31
LTR/Gypsy#Gypsy-16_PBa-I	1	63	63	63
LTR/Gypsy#Gypsy-1_DVir-I	1	47	47	47
LTR/DIRS#DIRS-3_CGi	1	75	75	75
LINE/CR1#CR1-12_DTa	2	76	38	38
LTR/Pao#BEL-124_AA-I	1	43	43	43
DNA/MULE-MuDR#MuDRx-1_LVa	4	689	172.25	72
DNA/RC#Helitron-N35_CGi	6	352	58.67	62
LTR/Pao#BEL-631_AA-I	2	83	41.5	41.5
DNA/Ginger#Ginger2e_Av	94	12934	137.6	57
DNA/TcMar-Fot1#nMar-9_Hmel	1	54	54	54
LTR/Gypsy#Gypsy-271_AA-I	2	112	56	56
LTR/Gypsy#Gypsy-6_DFi-I	1	35	35	35
DNA/TcMar-Tc1#Mariner-N6_PBa	1	123	123	123
DNA/IS3EU#IS3EU-2N1_CGi	1	11	11	11
LINE/I-Jockey#DOC5_DM	1	49	49	49
LTR/Copia#Copia-3_MMa-I	6	420	70	74
LINE/L2#Daphne-8_LMi	1	73	73	73
LTR/Gypsy#Gypsy-4_PBa-I	1	50	50	50
PLE/Penelope#Penelope-77_LMi	2	93	46.5	46.5
DNA/Academ-1#Academ-1_AP	3	165	55	56
LINE/CR1#CR1-60_AAe	1	52	52	52
LTR/Gypsy#Gypsy-181_AA-I	1	44	44	44
LTR/Copia#Copia-44_AA-I	2	142	71	71
LTR/Gypsy#Gypsy-114_AA-I	1	44	44	44
LTR/Pao#BEL-15_DTa-I	2	120	60	60
DNA/Sola-3#Sola3-2_CB	4	264	66	66.5
LTR/Gypsy#Gypsy-7_ACe-I	2	114	57	57
PLE/Penelope#Penelope-63_LMi	1	95	95	95
PLE/Penelope-Athena#AthL1a	94	18527	197.1	167
LTR/Gypsy#Gypsy-614_AA-I	2	86	43	43
DNA/Kolobok-T2#Kolobok-N1_LHu	1	22	22	22
LTR/Gypsy#Gypsy-6_DSim-I	1	29	29	29
DNA/RC#Helitron-5_NVi	5	883	176.6	122
LINE/L2#Daphne-18_CTe	1	85	85	85
LTR/Gypsy#Gypsy-25_DPse-I	1	65	65	65
DNA/hAT#hAT17_Av	8	4092	511.5	394.5
LTR/Gypsy#Gypsy-44_CGi-I	1	76	76	76
LTR/Pao#BEL-5_DVir-I	1	61	61	61
LINE/L2#Daphne-59_LMi	1	55	55	55
DNA/TcMar-Tc1#Mariner-20_CGi	3	127	42.33	39
LTR/Gypsy#Gypsy-8_DSe-LTR	1	64	64	64
LINE/L2#Daphne-28_LMi	1	47	47	47
LTR/Pao#BEL-12_LG-I	1	64	64	64
LINE/RTE-ORTE#ORTE-3_AAe	1	53	53	53
DNA/CMC-Transib#Transib-6_DRh	1	36	36	36
LTR/Pao#BEL-73_CQ-I	1	44	44	44
DNA/PIF-Spy#ISL2EU-N11_CGi	1	38	38	38
DNA/Crypton#Crypton_Av	29	9200	317.24	73
DNA/CMC-Transib#Transib-2_DK	1	57	57	57
LTR/Gypsy#Gypsy-2_DSim-I	1	46	46	46
DNA/MULE-MuDR#CEMUDR1	1	58	58	58
DNA/TcMar-Tc1#Mariner-9_DAn	1	503	503	503
DNA#DNA4-1_LVa	1	55	55	55
LINE/Dong-R4#R4_Hmel	2	119	59.5	59.5
DNA/P#P-15_LSal	1	86	86	86
LTR/DIRS#DIRS-1_HSal	1	54	54	54
LTR/Copia#Copia-100_AA-I	1	48	48	48
LTR/Gypsy#Invader3_I	1	69	69	69
LTR/Gypsy#Gypsy8-I_Dpse	8	694	86.75	82
LINE/RTE-X#RTEX-7_RPr	3	182	60.67	67
LTR/Gypsy#Gypsy-76_AA-I	1	39	39	39
DNA/TcMar-Tc4#MARINER47A_CB	3	241	80.33	81
DNA/hAT#HAT15_CB	4	435	108.75	109
LTR/Gypsy#Gypsy-23_DEl-I	1	108	108	108
DNA/MULE-NOF#Rehavkus-1_NVi	3	225	75	80
DNA/TcMar-Tc1#Mariner-27_DF	1	140	140	140
LINE/L2#Kiri-35_AAe	8	443	55.38	55.5
LTR/Pao#BEL-7_DRh-I	4	275	68.75	54.5
DNA/CMC-Transib#Transib-2_DW	1	62	62	62
LTR/Gypsy#MDG1_I	1	60	60	60
LTR/Gypsy#Gypsy-7_BM-I	1	48	48	48
LINE/L2#Daphne-12_LMi	1	61	61	61
DNA/TcMar-Pogo#pogo13_Av	73	22431	307.27	167
LINE/RTE-BovB#RTE-5_MMa	1	36	36	36
LINE/Soliton#Soliton6_Av	59	35549	602.53	435
DNA/Maverick#Polinton-3_NVi	4	235	58.75	59
LTR/Gypsy#Gypsy10-I_AP	1	249	249	249
DNA/Sola-1#Sola1-1_RPr	1	114	114	114
DNA/hAT-hATm#hATm-2_AA	3	213	71	72
DNA#DNA2-7_CGi	4	287	71.75	65.5
LTR/Gypsy#Gypsy-52_AA-I	1	61	61	61
LINE/R1#RT2	2	143	71.5	71.5
DNA/PIF-ISL2EU#ISL2EU-N1_RPr	1	103	103	103
DNA#DNA2-1_TCa	2	95	47.5	47.5
DNA#DNA2-9_CB	1	53	53	53
LINE/CR1#CR1-6_NVi	1	41	41	41
LTR/Pao#BEL-5_DMoj-I	1	57	57	57
LTR/Gypsy#Gypsy-9_PBa-I	2	114	57	57
DNA/MULE-NOF#Rehavkus-1_HR	14	799	57.07	50
LINE/L2#L2-8_NVi	99	5239	52.92	48
DNA/Sola#Sola2e_Av	34	8618	253.47	130
LINE/R1#R1-2_DEu	3	181	60.33	64
DNA/Sola-2#Sola2-8_LMi	2	112	56	56
LTR/Pao#BEL-213_AA-I	1	36	36	36
LINE/L2#L2-38_HRo	1	60	60	60
DNA/TcMar-Pogo#pogo4_Av	49	31485	642.55	391
DNA/Kolobok-T2#Kolobok-2_AP	20	1303	65.15	65
LTR/Gypsy#Gypsy-13_LSal-I	1	50	50	50
LINE/L1#L1-52_LSal	1	58	58	58
LTR/Gypsy#Gypsy-33_CGi-I	1	65	65	65
LTR/Gypsy#Gypsy-13_DVir-LTR	1	40	40	40
LINE/I-Jockey#Outcast-2_DTa	2	164	82	82
LINE/I-Jockey#Outcast-20_AAe	2	149	74.5	74.5
DNA/P#P7_Av	88	16590	188.52	133
DNA/RC#Helitron-1_NVi	1	124	124	124
LTR/Gypsy#Gypsy-6_DAn-I	1	54	54	54
DNA#DNA-5_PPo	1	73	73	73
LTR/Gypsy#Gypsy-7_DPu-I	1	56	56	56
LTR/Pao#BEL-2_CT-I	2	82	41	41
LTR/Copia#Copia-24_SI-I	1	49	49	49
PLE/Penelope#Penelope-71_LMi	1	45	45	45
LTR/Pao#CER10-I_CE	1	33	33	33
LINE/I#I-5B_AAe	1	48	48	48
LTR/Gypsy#Gypsy-102_AA-I	2	104	52	52
DNA/P#P-21_LSal	1	52	52	52
LTR/Gypsy#Gypsy-292_AA-I	2	106	53	53
LINE/CRE#CRE-5_HRo	3	193	64.33	63
LINE/L1-Tx1#Tx1-5_LMi	1	44	44	44
LTR/Pao#BEL-5_SI-I	2	79	39.5	39.5
LINE/L2#Crack-17_AAe	3	202	67.33	71
LTR/Gypsy#Gypsy-24_AA-I	1	26	26	26
LINE/L2#L2-3_HRo	2	118	59	59
LTR#Gypsy-25_PBa-LTR	1	29	29	29
PLE/Penelope#Penelope-12B_LMi	1	92	92	92
LINE/L2#Daphne-3_CTe	4	228	57	69.5
DNA/TcMar-Mariner#Mariner18_CB	2	1140	570	570
LINE/CR1#CR1-110_AAe	2	120	60	60
PLE/Penelope-Athena#AthJ-W	75	41143	548.57	88
LINE/L1-Tx1#L1-N6_CQ	1	84	84	84
LINE/I#I-11_LMi	3	158	52.67	51
LTR/Gypsy#Gypsy-12_PBa-I	1	43	43	43
LTR/Pao#BEL-10_AA-I	1	39	39	39
LTR/DIRS#DIRS-1_PPo	1	51	51	51
DNA/PIF-Harbinger#DNA3-13B_CGi	4	306	76.5	76
LTR/Gypsy#Gypsy-8_DWil-I	1	73	73	73
DNA/hAT-Tip100#hAT-N22B_LSal	2	122	61	61
LTR/Gypsy#Gypsy-15_CQ-I	1	100	100	100
LTR/Pao#AGM1-I	1	35	35	35
DNA/RC#Helitron-N16B_CGi	4	190	47.5	42
DNA/P#DNA-53_LSal	1	57	57	57
LINE/I#Ingi-1_AC	1	44	44	44
DNA#DNA3-14_CGi	12	654	54.5	54.5
LINE/L1#L1-19_LSal	1	93	93	93
LTR/Pao#BEL-278_AA-LTR	1	43	43	43
DNA#NDNAX3_CE	1	55	55	55
LTR/Gypsy#Gypsy-54_DEl-I	2	81	40.5	40.5
DNA/TcMar-Mariner#MARINA	1	62	62	62
LTR/Gypsy#Gypsy65-I_AG	1	33	33	33
DNA/PIF-Spy#ISL2EU-N3_CGi	1	81	81	81
LINE/RTE-BovB#RTE-6_HRo	5	280	56	62
LTR/Pao#BEL1-I_AP	2	153	76.5	76.5
LTR/Pao#BEL-2_CGi-I	1	31	31	31
DNA#TTAA9_AP	1	65	65	65
PLE/Penelope-Athena#AthP	14	2895	206.79	106
DNA/P#P-1_LHu	23	1326	57.65	56
LTR/Gypsy#Gypsy-40_AA-I	1	77	77	77
LINE/R1#R1-4_DK	1	42	42	42
DNA/hAT-Ac#rnd-5_family-3121	71	12824	180.62	83
LTR/Pao#BEL-282_AA-I	1	68	68	68
LTR/Pao#BEL-89_CQ-I	1	45	45	45
LTR/Gypsy#Gypsy-284_AA-I	2	93	46.5	46.5
DNA/PiggyBac-Pokey#Pokey4_Av	189	93312	493.71	278
LINE/Proto2#Proto2-3_CS1	2	92	46	46
LTR/Gypsy#Gypsy-41_DAn-I	1	52	52	52
LINE/CR1#CR1-2_DWi	1	33	33	33
LTR/Gypsy#BURDOCK_I	2	115	57.5	57.5
LTR/Gypsy#Gypsy-34_DEl-I	1	42	42	42
LTR/Gypsy#Gypsy-11_DBp-I	1	82	82	82
DNA/Sola-3#Sola3-1_CGi	5	225	45	47
LINE/L2#Daphne-26_HRo	1	39	39	39
LTR/Gypsy#GYPSY4-I_CB	1	38	38	38
LTR/Gypsy#Gypsy-168_AA-I	3	176	58.67	42
DNA/Sola#Sola2a_Av	15	10747	716.47	437
LTR/Pao#BEL-197_AA-LTR	1	52	52	52
LTR/Gypsy#Gypsy-167_AA-I	1	68	68	68
DNA/TcMar-Tc1#Mariner-79_HSal	1	68	68	68
LTR/Gypsy#Gypsy-14B_DWil-I	3	738	246	282
DNA/TcMar-Tc1#rnd-6_family-3258	219	73152	334.03	181
DNA/Sola-3#Sola3-1_AA	6	934	155.67	81
PLE/Penelope#Penelope-2_AEc	1	56	56	56
DNA/hAT-hobo#rnd-5_family-2940	337	109507	324.95	286
LINE/CR1#CR1-1_HMM	1	52	52	52
LINE/I-Jockey#rnd-6_family-1094	57	23350	409.65	338
LTR/Pao#BEL-6_SI-I	1	48	48	48
DNA/TcMar-Tc1#Clu-166_AG	1	64	64	64
LINE/I-Jockey#Jockey-13_DBp	1	37	37	37
LTR/Gypsy#Gypsy-5_DWil-I	3	155	51.67	50
LINE/CR1#CR1-23_HRo	2	157	78.5	78.5
DNA/hAT-Ac#DNA-TA-1_PPo	3	214	71.33	84
LINE/R2-NeSL#NeSL-4_CRem	1	42	42	42
DNA/MULE-MuDR#MuDR-14_CB	1	44	44	44
DNA/Merlin#Merlin1m_CE	1	111	111	111
DNA/Sola-1#Sola1-1_AP	1	61	61	61
LINE/L2#L2B-4_CQ	1	79	79	79
LTR/Gypsy#Gypsy-54_CQ-I	8	572	71.5	72.5
LINE/RTE-X#RTEX-12_RPr	1	51	51	51
LINE/L2#L2-7_NVi	1	56	56	56
PLE/Penelope#Penelope-42_LMi	1	109	109	109
DNA/MULE-MuDR#MuDR11x_AP	1	46	46	46
DNA/Sola-1#Sola1-6_AP	1	40	40	40
LTR/Copia#Copia-9_DPu-I	1	62	62	62
LINE/L1-Tx1#Tx1-8_CGi	1	42	42	42
DNA/TcMar-Tc1#Mariner-N23_HSal	2	131	65.5	65.5
DNA/P#P4_AG	3	148	49.33	36
LTR/Gypsy#Gypsy63-I_AG	3	2016	672	103
LINE/L2#Kiri-37_AAe	1	273	273	273
LTR/Gypsy#rnd-6_family-2326	71	26113	367.79	101
DNA/Sola-1#Sola1-4_CGi	3	207	69	54
DNA/TcMar-Mariner#Mariner-10_ACe	1	58	58	58
DNA/MULE-MuDR#LONGPAL1	1	40	40	40
DNA/TcMar-Tc1#Mariner-N14_LSal	1	48	48	48
DNA/PiggyBac-PB#AvPB3	36	12521	347.81	220.5
DNA#DNA-63_LSal	1	29	29	29
DNA/PiggyBac#piggyBac1_AG	1	39	39	39
DNA#DNA9-4_CGi	2	150	75	75
DNA/RC#Helitron-1_CFl	4	1692	423	51.5
DNA/PIF-Spy#ISL2EU-N5_CGi	1	73	73	73
LINE/L1#L1-32_LSal	1	101	101	101
DNA/TcMar-Mariner#Mariner-12_LHu	1	85	85	85
DNA/RC#PERI	4	209	52.25	54.5
PLE/Penelope#Penelope4_Av	14	1769	126.36	84
LTR/Gypsy#Gypsy-165_AA-I	3	156	52	50
LTR/Gypsy#Gypsy-2_DWil-LTR	1	104	104	104
DNA#DNA8-10_LMi	1	48	48	48
LINE/L2#Daphne-58_LMi	1	55	55	55
LTR/Gypsy#GYPSY3-I_CB	2	124	62	62
DNA/PIF-ISL2EU#ISL2EU-18_CGi	7	557	79.57	71
DNA/P#P-2_LMi	1	79	79	79
DNA#DNA6-10_CGi	2	112	56	56
DNA/hAT#hAT9_Av	132	29836	226.03	114
LINE/I#I-3_HMM	2	140	70	70
LTR/Gypsy#Gypsy-41_LSal-I	1	47	47	47
LINE/I#I-2_CQ	1	42	42	42
LTR/Gypsy#Gypsy-16_AA-I	1	78	78	78
LINE/L2#Kiri-6_AAe	6	392	65.33	61
LINE/CR1#CR1-1_DEu	1	26	26	26
DNA#DNA4-7_CGi	1	43	43	43
LINE/CRE#CRE-2_HRo	5	296	59.2	60
LTR/Gypsy#Gypsy72-I_AG	2	122	61	61
LINE/L2#Daphne-23_LMi	1	60	60	60
DNA/hAT-Ac#hAT-N1_LSal	1	40	40	40
LTR/Copia#Copia-2_LG-I	4	171	42.75	37.5
LTR/Gypsy#Gypsy-590_AA-I	2	108	54	54
LTR/Gypsy#Gypsy-94_AA-I	1	82	82	82
DNA#DNA5-2_AAe	2	113	56.5	56.5
LTR/Copia#Copia-9_CQ-I	1	38	38	38
LTR/Gypsy#Gypsy-34_LSal-I	2	83	41.5	41.5
LTR/Gypsy#Gypsy-8_DEl-I	1	49	49	49
DNA/TcMar-Mariner#Mariner-N19_HSal	1	79	79	79
DNA/Maverick#Polinton-6_NVi	1	41	41	41
LTR/Copia#RETRO92_AG_LTR	1	46	46	46
LINE/RTE-X#RTEX-16_CGi	2	112	56	56
DNA/RC#Helitron-1_RPr	1	56	56	56
DNA/hAT-Ac#Homo9	5	245	49	43
DNA/TcMar-Tc4#Mariner-N1B_LMi	1	45	45	45
DNA/RC#Helitron-N19_LMi	1	39	39	39
LTR/Pao#BEL-13_DAn-I	1	37	37	37
DNA/CMC-Transib#Transib-2_DAn	2	100	50	50
LTR#LTR-15_Hm_I	2	464	232	232
DNA/Maverick#Polinton-5_LMi	1	68	68	68
LINE/RTE-BovB#RTE-4_LVa	2	144	72	72
DNA/TcMar-Tc1#Tc5_cons_Av	53	10835	204.43	98
LINE/L2#Daphne-4_CTe	2	117	58.5	58.5
LINE/R2-NeSL#NeSL-3_CBre	1	46	46	46
DNA#DNA8-12_CQ	2	75	37.5	37.5
DNA/Sola-1#Sola1-N1_LSal	1	79	79	79
LTR/Pao#BEL-2-I_NVi	4	239	59.75	64.5
DNA/CMC-Transib#Transib-2_SIn	1	53	53	53
LTR/Gypsy#Gypsy-298_AA-I	1	68	68	68
DNA/Maverick#Polinton-8_NVi	51	4507	88.37	90
LTR/Gypsy#Gypsy-216_AA-I	1	32	32	32
LTR/Gypsy#Gypsy-193_AA-I	1	39	39	39
LTR/Gypsy#Gypsy-6_DRh-I	1	95	95	95
LINE/CR1#CR1-1_CQ	3	267	89	104
LTR/Gypsy#Gypsy49-I_AG	1	44	44	44
LINE/RTE#RTE2_Av	74	57208	773.08	285.5
LINE/R1-LOA#LOA_Ele3	1	35	35	35
DNA/TcMar#DNA-TA-1_AAe	2	167	83.5	83.5
LINE/L2#Daphne-13B_HRo	5	624	124.8	119
LINE/L2#Kiri-7_HMM	3	259	86.33	96
DNA/TcMar-Tc1#Mariner-N29_HSal	1	49	49	49
DNA/TcMar-Sagan#rnd-6_family-11742	46	35810	778.48	572
LTR#LTR-7_LMi	1	37	37	37
LTR/Gypsy#Gypsy-76_LMi-I	1	119	119	119
DNA/Sola-1#Sola1-8_LMi	1	38	38	38
LINE/RTE-BovB#RTE-24_LMi	2	287	143.5	143.5
LTR/Gypsy#rnd-6_family-106	20	9646	482.3	396
DNA/Merlin#Merlin1_CB	1	48	48	48
LTR/Gypsy#Gypsy-6_CQ-I	1	46	46	46
DNA/hAT-Ac#hAT-N16B_LSal	3	145	48.33	49
LTR/Gypsy#Gypsy-23_RPr-LTR	1	46	46	46
DNA/Kolobok-T2#REP-4_PBa	43	5342	124.23	126
DNA/P#P_DG	1	56	56	56
DNA/TcMar-Tc1#Tc1-1_TCa	1	47	47	47
LINE/I#I_Ele4C_AAe	1	53	53	53
LINE/RTE-BovB#RTE-19_LMi	1	62	62	62
DNA/hAT-hATm#hAT-N11_LSal	2	138	69	69
LTR/Gypsy#Gypsy-18B_PBa-I	1	73	73	73
SINE/tRNA-Deu#OegopsSINE	2	177	88.5	88.5
LTR/Copia#Copia9-NVi_I	1	38	38	38
LINE/I-Jockey#Jockey-N6B_CQ	1	45	45	45
LTR/Pao#BEL-80_AA-I	1	37	37	37
DNA/hAT-Charlie#hAT-N11_LMi	1	53	53	53
LINE/CR1#CR1-16_CQ	1	56	56	56
LINE/I-Jockey#Jockey-4_Hmel	2	87	43.5	43.5
DNA/Kolobok-E#KolobokE-1_AP	3	174	58	53
LTR/Gypsy#Gypsy-56_AA-I	1	68	68	68
DNA/TcMar-Mariner#MAR_CE	1	47	47	47
DNA/Kolobok-Hydra#Kolobok-1_LMi	1	69	69	69
LINE/CR1#CR1-18_HRo	37	5429	146.73	108
PLE/Penelope-Athena#AthW2-2	87	6458	74.23	52
LTR/Copia#Copia-108_AA-I	1	34	34	34
LTR/Gypsy#Gypsy-19_CQ-I	1	36	36	36
LINE/CR1#CR1-3_AG	1	67	67	67
LTR/Copia#Copia17-NVi_I	1	41	41	41
LTR/Copia#Copia-62_AA-I	1	54	54	54
LTR/Copia#Copia-65_AA-I	27	1797	66.56	65
LTR/Copia#Copia12-NVi_LTR	1	46	46	46
DNA/Kolobok#Kolobok4_Av	17	10861	638.88	188
LTR/Gypsy#Gypsy-180_AA-I	1	60	60	60
LTR/Copia#Copia-6_DWil-I	1	80	80	80
LTR/Gypsy#Gypsy-5_AA-I	1	54	54	54
LTR/Juno-Vesta#Juno4a_Av	2	769	384.5	384.5
LTR/Gypsy#Gypsy-55_CGi-I	11	1209	109.91	78
DNA/PiggyBac#piggyBac-2_LSal	1	45	45	45
LTR/Gypsy#Gypsy-90_AA-LTR	3	120	40	40
DNA/MULE-MuDR#DNA9-2_AAe	109	17853	163.79	142
LTR/Gypsy#BLOOD_LTR	1	70	70	70
DNA/Kolobok-Hydra#Kolobok-7N1_CGi	1	72	72	72
LINE/L1-Tx1#Tx1-8_CQ	1	39	39	39
DNA/TcMar-Mariner#Avmar8_Av	94	30104	320.26	217.5
LTR/Gypsy#Gypsy-620_AA-I	1	56	56	56
LINE/L2#CR1-1_AG	5	209	41.8	41
LTR/Gypsy#rnd-5_family-3133	29	20155	695	193
DNA/hAT#hAT18_Av	24	6689	278.71	224
LTR/Pao#CER8-I_CE	2	101	50.5	50.5
LTR/Pao#BEL-620_AA-I	1	46	46	46
LINE/I-Jockey#Jockey-7_RPr	1	43	43	43
DNA/IS3EU#IS3EU-2_CGi	1	87	87	87
LTR/Gypsy#Gypsy-27-I_NVi	1	39	39	39
LINE/R1#TRAS-4_TUr	1	61	61	61
DNA/TcMar-Tc1#Mariner-5_LSal	1	66	66	66
DNA/hAT-hATm#hATm-4_HR	2	87	43.5	43.5
DNA/TcMar-Tc1#Mariner-17_AEc	6	536	89.33	65.5
LINE/I-Jockey#Vingi-1_Pp	1	66	66	66
LINE/L2#L2-4_Hmel	5	243	48.6	47
DNA/TcMar-Tc1#rnd-4_family-8	194	57314	295.43	252.5
LINE/RTE-BovB#RTE-59_LMi	1	46	46	46
LINE/L2#Crack-20_AAe	1	94	94	94
LINE/L2#rnd-6_family-4799	74	53643	724.91	389.5
LINE/I-Jockey#Jockey-3_DGri	14	1596	114	81
DNA/TcMar-Pogo#pogo6_Av	21	10449	497.57	294
DNA/hAT-Tip100#hAT-30_LSal	2	219	109.5	109.5
LTR/Gypsy#Gypsy-150_AA-I	2	142	71	71
LTR/Pao#BEL-13_LH-I	7	430	61.43	62
LINE/L1-Tx1#Tx1-15_LMi	2	144	72	72
LTR/Gypsy#Gypsy-25_DPse-LTR	1	54	54	54
DNA/P#KBOC_DB	1	48	48	48
DNA/TcMar-m44#Mariner-2_AP	2	100	50	50
DNA/CMC-Chapaev-3#EnSpm-3_LSal	4	184	46	48
LINE/L2#Daphne-7_HMM	11	639	58.09	51
LINE/L2#L2-8_HRo	2	118	59	59
LINE/Dong-R4#R4-2_AS	1	43	43	43
DNA/PiggyBac#piggyBac-4_LSal	1	38	38	38
DNA#nPIF-1_Hmel	3	228	76	76
LINE/Soliton#Soliton2_Av	98	59296	605.06	421.5
DNA/TcMar-Tc1#Mariner-10_DAn	1	76	76	76
DNA/MULE-MuDR#MuDR-3_CGi	2	145	72.5	72.5
LTR/Gypsy#Gypsy-5_PBa-I	2	119	59.5	59.5
LTR/Gypsy#Gypsy-1-I_MH	1	55	55	55
LTR/Gypsy#Gypsy-11_RP-I	2	64	32	32
PLE/Penelope#Penelope-31_LMi	1	113	113	113
LTR/Gypsy#Gypsy-18_DTa-I	1	40	40	40
LTR/Copia#Copia-8_SI-I	1	61	61	61
LINE/L2#Daphne-28_HRo	1	193	193	193
LINE/I-Jockey#TART_DV	210	50136	238.74	173.5
LTR/Gypsy#Gypsy-7_LH-I	1	32	32	32
DNA#DNA8-27_AP	1	43	43	43
DNA/TcMar-Tigger#Mariner-1_MMa	1	45	45	45
LINE/RTE-RTE#rnd-6_family-2916	25	25205	1008.2	668
DNA/RC#Helitron-1_PBa	1	49	49	49
DNA/CMC-Transib#Transib-5_DBi	1	58	58	58
DNA#DNA7-1_LSal	1	35	35	35
DNA/Kolobok-E#KolobokE-1_TC	3	227	75.67	84
DNA/PIF-Harbinger#Harbinger-1_CGi	1	82	82	82
LTR/Unknown#ltr-1_family-4	371	56756	152.98	157
LTR/Gypsy#Gypsy-33_AA-I	4	215	53.75	56
DNA/TcMar-Tc1#Mariner-7_DK	1	56	56	56
LINE/CR1#CR1-16_HRo	15	873	58.2	54
LINE/L2#Daphne_DS	1	60	60	60
LINE/RTE-RTE#RTE-2_LVa	5	3797	759.4	254
LTR/Gypsy#Gypsy21-LTR_Dpse	1	74	74	74
LINE/L2#L2-10_HRo	1	66	66	66
LINE/L1#L1-39_LSal	1	87	87	87
LTR/Pao#BEL-114_AA-I	2	144	72	72
LTR/Gypsy#Gypsy-20_LH-I	1	75	75	75
LTR/Pao#BEL-260_AA-I	2	86	43	43
DNA/TcMar-Tc1#Mariner-9_DEl	1	64	64	64
DNA/RC#Helitron-N13_CGi	1	73	73	73
LTR/Pao#BEL-261_AA-LTR	1	53	53	53
LTR/Gypsy#Gypsy-14_LSal-I	1	46	46	46
DNA/Sola-2#Sola2-5_LMi	2	127	63.5	63.5
LINE/I-Jockey#Jockey-1_Dro	1	93	93	93
DNA/Sola-2#Sola2-2_DPu	1	39	39	39
LTR/Pao#BEL-110_AA-I	1	38	38	38
LTR/TelKA#TelKA3a_Av	16	17883	1117.69	548.5
LTR/Gypsy#Gypsy36-I_AG	1	54	54	54
DNA/PiggyBac#piggyBac-1_CGi	2	185	92.5	92.5
LTR/Gypsy#Gypsy-8_CT-I	1	44	44	44
DNA/CMC-Transib#Transib-N1_LMi	3	167	55.67	46
LINE/I-Jockey#DOC3_DM	1	83	83	83
LTR/Gypsy#Gypsy-226_AA-LTR	1	44	44	44
LINE/L2#L2-2_Hmel	1	55	55	55
LTR/Pao#BEL-30_CQ-I	2	451	225.5	225.5
DNA/TcMar-Mariner#Mariner-74_HSal	2	610	305	305
LINE/L2#Daphne-22_HRo	1	51	51	51
LINE/I-Jockey#Jockey_Ele2	3	199	66.33	66
DNA/P#P-19_LSal	1	38	38	38
DNA/PIF-ISL2EU#ISL2EU-8_CGi	8	630	78.75	72
LINE/R2-R4#R4_Av	32	28490	890.31	510
PLE/Penelope#Penelope-107_LMi	1	53	53	53
LINE/I#Nimb-3_CTe	1	57	57	57
LINE/L2#Daphne-38_LMi	2	383	191.5	191.5
LTR/Gypsy#Gypsy2-I_DM	2	106	53	53
LINE/L2#Daphne-20_HRo	1	72	72	72
DNA#DNA-2_AAe	1	33	33	33
DNA/Ginger#Ginger2b_Av	21	6814	324.48	164
LTR/Gypsy#Gypsy4-I_Dmoj	2	120	60	60
LTR/Gypsy#Gypsy-139_AA-I	1	60	60	60
LTR/Pao#BEL-4_SI-I	1	57	57	57
DNA#DNA8-1_RPr	1	55	55	55
DNA/hAT-hATm#hAT-N5_LSal	2	177	88.5	88.5
LINE/L2#Daphne-7_HRo	1	58	58	58
DNA/hAT-Charlie#SPIN-1_LSal	1	50	50	50
DNA/hAT-Tip100#hAT-13_LMi	1	37	37	37
LINE/I-Jockey#HELENA	1	115	115	115
DNA/TcMar-Mariner#Mariner-N9B_RPr	1	50	50	50
DNA/hAT-Ac#hAT-31_LMi	1	46	46	46
LTR/Pao#BEL-600_AA-I	1	37	37	37
DNA/Merlin#Merlin1_Av	40	10236	255.9	163
DNA/P#P-24_LSal	1	34	34	34
DNA/hAT-hobo#hAT-1_DF	3	171	57	58
LINE/CR1#CR1-115_AAe	1	30	30	30
DNA/TcMar-Tc1#Mariner-79B_HSal	2	152	76	76
DNA/hAT-Ac#hAT-2_AP	2	118	59	59
LINE/I-Jockey#Jockey-9_DY	1	89	89	89
DNA/P#P-14_LSal	3	194	64.67	66
LTR/Gypsy#Gypsy-260_AA-LTR	4	292	73	93
DNA/MULE-NOF#MuDR-N1_HSal	1	37	37	37
LTR/Pao#BEL-651_AA-I	2	112	56	56
LTR/Gypsy#Gypsy54-I_AG	2	106	53	53
DNA/TcMar-Mariner#Avmar7_Av	85	39547	465.26	426
DNA/PiggyBac#piggyBac-2_CGi	3	257	85.67	73
DNA/hAT-Ac#DNA8-2C_CGi	10	804	80.4	83.5
LINE/L1#L1-67_LSal	1	46	46	46
LINE/RTE-BovB#RTE-55_LMi	1	62	62	62
DNA/CMC-EnSpm#CACTA4_Av	16	23844	1490.25	796.5
DNA/TcMar-Tc4#Mariner3-7_LMi	1	38	38	38
DNA/TcMar-Tc1#Mariner-29_RPr	2	119	59.5	59.5
DNA/PiggyBac#rnd-1_family-507	68	24272	356.94	375.5
LTR/Gypsy#Gypsy-26_DP-LTR	1	37	37	37
LINE/L2#Daphne-24_HRo	1	47	47	47
LTR/Unknown#ltr-1_family-1	14	2891	206.5	257
LTR/Gypsy#Gypsy-49_CGi-I	1	66	66	66
LINE/RTE-X#RTEX-26_CGi	2	80	40	40
DNA/RC#Helitron-N21_CGi	3	266	88.67	95
LTR/Gypsy#Gypsy-57_DEl-I	1	43	43	43
DNA/Sola#Sola2g_Av	14	8130	580.71	356
DNA/hAT-hAT19#hAT-25N1_LSal	1	53	53	53
DNA/TcMar-Tc1#Mariner-3_DEl	1	129	129	129
LTR/Copia#Copia-135_AA-I	1	83	83	83
LTR/Copia#Copia-14_SI-I	1	50	50	50
LINE/L2#L2-31_HRo	2	96	48	48
LTR/Gypsy#Gypsy-4_ACe-LTR	1	45	45	45
LTR/Pao#BEL-16_DWil-I	5	270	54	45
LINE/L2#L2-19_HRo	1	62	62	62
LTR/Gypsy#Gypsy-33_DAn-I	1	28	28	28
DNA/hAT-Ac#hAT-N4_LMi	1	55	55	55
LTR/Pao#BEL-22_DAn-I	1	74	74	74
LTR/Gypsy#Gypsy68-I_AG	62	4636	74.77	75.5
DNA/hAT-Ac#rnd-6_family-1463	74	20836	281.57	172
DNA/TcMar-Mariner#Mariner-1_DF	1	77	77	77
LTR/Gypsy#Gypsy-617_AA-I	3	183	61	58
DNA/TcMar-Tc1#Tc1_Av	22	7763	352.86	335
DNA#DNA3-8_LMi	12	706	58.83	65
DNA/hAT-Charlie#hAT-10_LMi	1	55	55	55
LINE/R2-NeSL#NeSL-2_CRem	2	92	46	46
DNA/hAT-Tip100#hAT-6_RPr	1	40	40	40
DNA/TcMar-Tc1#Mariner-3_DYa	1	125	125	125
LTR/Gypsy#Gypsy-151_AA-I	1	52	52	52
DNA/PIF-Spy#ISL2EU-4_CGi	8	2099	262.38	251
DNA/Sola-1#DNA-12_AAe	1	43	43	43
LTR/Gypsy#Gypsy-90_CQ-I	1	112	112	112
LINE/CR1-Zenon#CR1-2_CGi	1	55	55	55
LTR/Gypsy#Gypsy-2_TCa-I	1	27	27	27
LINE/I-Jockey#TAHRE	1	67	67	67
LTR/Copia#Copia-35_DPu-I	1	70	70	70
DNA/PiggyBac-Pokey#Pokey3_Av	21	12993	618.71	249
DNA/hAT-Ac#hAT-N39B_LSal	1	65	65	65
DNA/Merlin#Merlin-1_PBa	1	117	117	117
DNA/TcMar-m44#Mariner-21_CGi	2	150	75	75
LTR/Gypsy#Gypsy-11_DVir-I	1	68	68	68
DNA/RC#Helitron-N10C_CGi	1	59	59	59
DNA/MULE-MuDR#MuDR10x_AP	1	54	54	54
LTR/Gypsy#Gypsy7-I_AG	2	110	55	55
LINE/R1-LOA#LOA-2_DGri	1	57	57	57
LTR/Gypsy#Gypsy-18_PBa-I	1	12	12	12
LTR/Ngaro#DIRS-5_CGi	1	58	58	58
LTR/Gypsy#ltr-1_family-18	21	16188	770.86	498
PLE/Penelope-Athena#AthV-L1	78	26530	340.13	101.5
LINE/L1-Tx1#Tx1-6_CGi	1	41	41	41
DNA/hAT-Blackjack#rnd-6_family-6575	77	33813	439.13	290
LTR/Gypsy#Gypsy-74_CGi-I	3	276	92	77
LTR/Copia#Copia-10_DPu-I	1	44	44	44
DNA/hAT-Charlie#hAT-2_MMa	1	44	44	44
DNA/Maverick#Polinton-1_NVi	28	1625	58.04	60.5
DNA/hAT-Charlie#HATN1_AG	1	79	79	79
LINE/R1#R7Ag2	2	108	54	54
LTR/Gypsy#Gypsy-44_DEl-LTR	2	159	79.5	79.5
DNA/RC#Helitron-7_CGi	6	434	72.33	73
DNA/TcMar-Tc1#Mariner-N22_AG	14	1530	109.29	97.5
SINE/tRNA-Ceph#OegopSINE	2	129	64.5	64.5
DNA/PIF-ISL2EU#ISL2EU-15_CGi	9	586	65.11	61
LTR/Gypsy#Gypsy-286_AA-I	1	85	85	85
DNA/Sola#Sola3a_Av	13	8154	627.23	686
PLE/Penelope#Penelope-62_LMi	1	49	49	49
DNA/hAT-Ac#hAT-N1_CTe	1	28	28	28
LTR/Gypsy#Gypsy-11_LH-I	1	42	42	42
DNA/hAT#HAT12_CB	2	111	55.5	55.5
DNA/MULE-MuDR#MuDR4x_AP	1	62	62	62
LTR/Gypsy#Gypsy-2_DKi-I	1	41	41	41
DNA/RC#Helitron-N11B_LMi	1	61	61	61
DNA/MULE-MuDR#MUDR4_CB	1	74	74	74
DNA#DNA-106_LSal	1	76	76	76
LTR/Gypsy#Gypsy-46_DWil-I	1	49	49	49
DNA/MULE-NOF#MuDR-1_DEl	1	26	26	26
PLE/Penelope#rnd-6_family-3539	53	24105	454.81	261
DNA#DNA4-6_CGi	7	459	65.57	68
LINE/I-Jockey#Vingi-47_LMi	1	63	63	63
LTR/Gypsy#Gypsy-4_DBi-I	1	86	86	86
LTR/Pao#BEL-50_AA-I	1	51	51	51
LTR/Pao#BEL-239_AA-I	1	44	44	44
DNA/TcMar-Mariner#Mariner-1_DPe	5	2687	537.4	350
DNA/P#P-5_LSal	2	128	64	64
LINE/I-Jockey#Jockey-6_DYa	1	40	40	40
LTR/Gypsy#Gypsy-14_DPu-I	2	103	51.5	51.5
DNA/PiggyBac#piggyBac9_Av	38	7293	191.92	132
LTR/Gypsy#Gypsy-12_DRh-I	2	135	67.5	67.5
LTR/Pao#BEL-644_AA-LTR	1	92	92	92
DNA/TcMar-Mariner#Mariner-N29_RPr	1	96	96	96
LTR/Pao#BEL-125_AA-I	1	50	50	50
LINE/CR1#CR1-2_AG	2	156	78	78
LTR/Gypsy#Gypsy-63_LMi-LTR	1	48	48	48
LINE/L2#Crack-25_AAe	1	55	55	55
LINE/L1-Tx1#Tx1-5_CQ	1	71	71	71
LINE/R1#MinoAg1	3	253	84.33	84
PLE/Penelope#rnd-5_family-830	157	72483	461.68	235
DNA/PiggyBac#piggyBac-2_HRo	5	189	37.8	35
LTR/Gypsy#Gypsy-34_NVi-I	7	657	93.86	98
DNA/Ginger#Ginger1-1_AC	42	3507	83.5	81.5
DNA/hAT-hATm#hAT-22_LSal	1	59	59	59
DNA/Kolobok-Hydra#Kolobok-1_CGi	2	90	45	45
LINE/L1#L1-40_LSal	4	203	50.75	52
DNA/hAT-hobo#Hoana3	1	53	53	53
DNA/TcMar-Mariner#Mariner-16_HSal	2	622	311	311
LINE/L2#Kiri-7_DTa	1	46	46	46
DNA/hAT-Ac#HAT6_CB	2	143	71.5	71.5
LINE/L2#L2B-4B_AAe	15	624	41.6	40
LTR/Copia#Copia-26_DPu-I	1	54	54	54
DNA/MULE-MuDR#MuDR-N1_LSal	1	79	79	79
LINE/L2#Daphne-47_LMi	1	39	39	39
LINE/I#I-1_DP	2	458	229	229
LTR/Pao#BEL-16_CGi-I	2	128	64	64
LTR/Copia#Copia-98_AA-I	1	29	29	29
DNA/PIF-Harbinger#DNA3-11_CGi	3	198	66	44
LINE/RTE#RTE1_Av	23	12075	525	127
DNA/hAT-Ac#hAT-5_DRh	4	344	86	86
LINE/R1#R1_DYa	1	251	251	251
LTR/Gypsy#Gypsy-293_AA-I	1	52	52	52
DNA#DNA6-9_CGi	28	1475	52.68	40.5
DNA/hAT-Tip100#rnd-6_family-15597	67	31445	469.33	206
DNA/TcMar-Tc1#Tc3_Av	16	3896	243.5	187
DNA/hAT-hATm#hAT-33_LSal	1	70	70	70
DNA/TcMar-Mariner#Mariner-44_HSal	2	516	258	258
LINE/L2#Kiri-2_AAe	1	52	52	52
DNA/RC#HELITRON11_CB	1	47	47	47
LTR/Copia#Copia1-I_Dmoj	1	54	54	54
DNA/Sola-1#Sola1-8_AP	2	81	40.5	40.5
LTR/Gypsy#Gypsy-70_AA-I	2	120	60	60
LTR/Pao#BEL-119_AA-I	1	53	53	53
DNA/RC#Helitron-N17B_CGi	1	56	56	56
DNA/hAT-hATm#otherMITEs_Ele11	1	74	74	74
LTR/Gypsy#Gypsy-9_LH-I	1	45	45	45
DNA/Crypton-A#Crypton-4_CGi	3	184	61.33	62
LINE/R2-Hero#HERO-3_HR	7	368	52.57	49
LINE/L2#Daphne-29_HRo	3	265	88.33	81
LINE/R1-LOA#LOA-1_DGri	1	40	40	40
LTR/Gypsy#Gypsy-42_AA-I	1	64	64	64
LINE/I-Jockey#Jockey-4_RPr	1	64	64	64
LINE/L2#Daphne-7_CTe	2	167	83.5	83.5
LTR/Gypsy#Gypsy-10_LG-I	1	38	38	38
DNA/hAT-hAT19#hAT-11_LSal	2	78	39	39
DNA/TcMar-Tc1#Mariner-N16_LSal	1	54	54	54
LINE/I#I-5_DBi	1	49	49	49
DNA/RC#Helitron-N5B_LMi	1	55	55	55
LTR/Copia#Copia-3_DWil-I	1	64	64	64
DNA/hAT-hAT19#rnd-6_family-1633	58	25038	431.69	111
LTR/Copia#Copia-1_TCa-I	1	60	60	60
DNA/TcMar-Tc1#rnd-6_family-4792	27	13507	500.26	374
PLE/Penelope#Penelope-99_LMi	2	100	50	50
DNA/hAT-Ac#rnd-5_family-3667	119	35735	300.29	209
LTR/Pao#BEL-1_DTa-I	1	56	56	56
DNA/TcMar-Tc1#Tc19_Av	98	31761	324.09	212.5
PLE/Penelope#Penelope6_Av	14	14583	1041.64	624.5
DNA/TcMar-Tc1#Mariner-29_AEc	3	172	57.33	52
LINE/L1#L1-47_AAe	1	54	54	54
DNA/hAT-hobo#Hogri1	2	132	66	66
LTR/Gypsy#Gypsy-26_DPu-I	2	204	102	102
LTR/Pao#BEL3_DM-I	3	182	60.67	65
LTR/Gypsy#Gypsy-9_DPu-I	3	211	70.33	53
DNA/TcMar-Tc1#Tc12_Av	93	28327	304.59	189
DNA/Zator#rnd-6_family-33282	127	27575	217.13	164
LTR/Pao#BEL-10_CGi-I	1	62	62	62
LTR/Gypsy#Gypsy-31_LSal-I	1	34	34	34
LTR/Copia#Copia-131_AA-I	1	39	39	39
LTR/Gypsy#Gypsy7-NVi_I	3	210	70	59
LINE/RTE-BovB#RTE-6_BM	1	194	194	194
DNA/TcMar-Mariner#rnd-1_family-129	386	164746	426.8	290.5
DNA/Maverick#Polinton-7_NVi	13	708	54.46	52
PLE/Penelope#Penelope-34_LMi	1	43	43	43
LTR/Copia#Copia-2_DGri-I	1	34	34	34
LTR/Gypsy#Gypsy-41_DEl-I	5	283	56.6	51
LINE/R1#SARTTc1	1	34	34	34
LTR/Pao#BEL-591_AA-I	2	93	46.5	46.5
LINE/RTE-BovB#RTE-26_LMi	3	155	51.67	54
DNA/hAT-Ac#DNA-14_LSal	2	179	89.5	89.5
DNA/PIF-Spy#ISL2EU-3_CGi	5	1833	366.6	240
DNA/Zator#Zator-1_HRo	3	1412	470.67	381
LTR/Gypsy#Gypsy10-I_AG	21	1344	64	67
LINE/Dong-R4#Dong-2_HMM	1	38	38	38
LINE/L2#Daphne-19_HRo	10	551	55.1	51
LINE/L2#Kiri-3_LMi	1	45	45	45
LINE/RTE-BovB#RTE-52_LMi	1	105	105	105
DNA/PIF-Harbinger#Harbinger1_Av	6	4667	777.83	472
LTR/Gypsy#Gypsy-183_AA-I	2	97	48.5	48.5
DNA/TcMar-Tigger#DNA-TA-3_AAe	2	172	86	86
DNA/PiggyBac#rnd-5_family-3473	72	28640	397.78	468
DNA#DNA-1_CQ	74	15320	207.03	170
LTR/Gypsy#Gypsy-42_CQ-I	3	164	54.67	60
LINE/R2#R2-1_DWi	1	44	44	44
LTR/Gypsy#Gypsy-28_DEl-LTR	1	50	50	50
PLE/Penelope#Penelope-50_LMi	2	194	97	97
LINE/L2#Daphne-13_LMi	2	108	54	54
DNA/PiggyBac-Looper#Looper2_Av	22	14020	637.27	408
LINE/I#I-3_DAn	1	40	40	40
LTR/Gypsy#Gypsy-20-I_NVi	1	42	42	42
DNA/Maverick#Polinton-3_LMi	9	554	61.56	63
LTR/Gypsy#Gypsy2-I_AP	1	64	64	64
DNA/TcMar-Tc1#Mariner-2_DK	1	82	82	82
LTR/Gypsy#Gypsy-8_DRh-I	1	29	29	29
LTR/Gypsy#Gypsy-10_DWil-I	1	40	40	40
LINE/CR1#CR1-4_Hmel	2	105	52.5	52.5
DNA#DNA4-1_CQ	2	142	71	71
DNA/hAT-Charlie#hAT-16_HRo	1	60	60	60
LTR/Pao#BEL-10_DBp-I	3	326	108.67	133
LINE/L1#L1-43_AAe	8	917	114.63	124
LTR/TelKA#TelKA3b_Av	15	17893	1192.87	181
LINE/Tad1#rnd-6_family-10398	41	22111	539.29	350
LTR/Gypsy#Gypsy-2_DAn-I	2	81	40.5	40.5
DNA/TcMar-Tc4#rnd-6_family-11636	27	16480	610.37	324
DNA/Sola-1#Sola1-5_LMi	3	110	36.67	37
DNA/RC#HELITRON13_CB	2	259	129.5	129.5
LTR/Gypsy#Gypsy-26_LSal-I	1	52	52	52
LTR/Gypsy#Gypsy-623_AA-I	1	50	50	50
DNA/TcMar-Tc1#Mariner-1_DT	1	83	83	83
LINE/I-Jockey#Vingi-1_CJ	1	59	59	59
DNA/TcMar-Mariner#Mariner-14_LHu	1	108	108	108
DNA/TcMar#Mariner-N43_HSal	1	62	62	62
LTR/Pao#BEL16-LTR_AG	1	43	43	43
DNA/TcMar-Tc1#Mariner-3_LHu	5	766	153.2	183
LTR/Pao#BEL-20_CQ-LTR	1	49	49	49
DNA/PiggyBac-Uribo#Uribo1_Av	139	62482	449.51	251
LTR/Pao#BEL-10_DWil-I	2	183	91.5	91.5
LINE/R2-Hero#HERO-9_HR	1	53	53	53
DNA/hAT-Ac#hAT-5N1_LSal	1	55	55	55
LTR/Pao#BEL-1_TCa-I	4	217	54.25	53.5
LINE/I-Jockey#Jockey-1_DWi	1	46	46	46
DNA/P#P2_Av	125	29201	233.61	138
LINE/L1-Tx1#L1-1_CQ	2	103	51.5	51.5
LINE/L1#L1-47_LSal	4	238	59.5	61.5
LTR/Gypsy#Gypsy-9_MMa-I	1	52	52	52
DNA/CMC-Transib#Transib1_NVi	2	193	96.5	96.5
LTR/Gypsy#Gypsy-62_LMi-I	1	61	61	61
DNA/PIF-ISL2EU#DNA0-6_CGi	1	48	48	48
LTR/Gypsy#Gypsy-10_LMi-I	1	95	95	95
LTR/Gypsy#Gypsy5-I_Dmoj	2	93	46.5	46.5
LINE/R1#TRAS1	3	258	86	65
LINE/L1-Tx1#Tx1-6_LMi	1	30	30	30
LTR/Gypsy#Gypsy-13_SI-I	1	55	55	55
DNA/hAT-hobo#hAT-6_DBp	1	90	90	90
DNA/Maverick#Polinton-1_DK	7	362	51.71	50
DNA/P#P-26_LSal	2	122	61	61
PLE/Penelope#Penelope-44_LMi	1	20	20	20
LTR/Gypsy#Gypsy-128_AA-I	1	89	89	89
DNA/MULE-MuDR#MuDr-2x_AP	1	49	49	49
DNA/RC#Helitron-N5_LMi	1	48	48	48
DNA#DNA6-13B_CGi	5	662	132.4	141
PLE/Penelope#rnd-5_family-1150	408	169860	416.32	126.5
LTR/Pao#BEL-21_DAn-I	1	76	76	76
DNA/MULE-MuDR#MuDR11_Av	19	2153	113.32	68
LINE/Dong-R4#R4-2_BX	1	48	48	48
DNA/Sola-1#Sola1-2_AC	6	314	52.33	55.5
LINE/RTE-BovB#RTE-11_PPo	1	144	144	144
DNA/PiggyBac#rnd-1_family-330	169	44558	263.66	238
DNA/hAT#hAT8_Av	52	15008	288.62	85
LTR/Gypsy#Gypsy-12_DVir-I	2	91	45.5	45.5
LINE/L2#Daphne-6_HRo	2	105	52.5	52.5
LINE/RTE-BovB#RTE-16_LMi	2	202	101	101
LINE/R1#R6Ag3	1	49	49	49
LINE/CR1#CR1-9_CGi	2	99	49.5	49.5
DNA/P#P-1_Dpulex	1	64	64	64
DNA#rnd-6_family-4944	45	24804	551.2	237
LTR/Gypsy#Gypsy-6_DPu-I	1	42	42	42
LTR/Gypsy#Gypsy-23_DY-I	1	37	37	37
DNA#DNA8-5_PBa	1	60	60	60
DNA/Maverick#Polinton-3_PBa	5	413	82.6	83
LINE/L1-Tx1#Tx1-14_CGi	1	56	56	56
SINE/tRNA-Deu-RTE#SINE2-1_LMi	5	280	56	69
DNA/hAT-Tip100#hAT-N37_LMi	1	103	103	103
LTR/Gypsy#Gypsy-1_Deu-I	1	88	88	88
DNA/hAT-Ac#HATN4_AG	1	32	32	32
DNA/Maverick#Polinton-2_CB	6	409	68.17	56.5
LTR/Gypsy#Gypsy12-I_Dpse	1	52	52	52
LTR/Gypsy#DM412	1	55	55	55
LINE/I-Jockey#Jockey-N7_CQ	1	64	64	64
DNA/hAT-Tip100#rnd-6_family-18334	144	34420	239.03	113
DNA/hAT#DNA8-105_AP	1	97	97	97
DNA/PiggyBac#piggyBac8_Av	35	12823	366.37	237
DNA/TcMar-Mariner#Mariner-1_BM	1	55	55	55
DNA/Maverick#Polinton-1_TC	1	51	51	51
LTR/Gypsy#DM297_I	2	123	61.5	61.5
DNA/PIF-Spy#ISL2EU-1_LHu	2	164	82	82
DNA/TcMar-Mariner#Mariner-14_LMi	1	65	65	65
DNA/TcMar-Tc1#rnd-5_family-3766	209	69996	334.91	245
LTR/Gypsy#Gypsy-1_IS-I	1	46	46	46
LTR/Copia#Copia-131_AA-LTR	2	116	58	58
DNA/RC#Helitron-8_DRh	1	40	40	40
DNA/CMC-EnSpm#EnSpm2_Av	54	28109	520.54	162
LTR/Pao#BEL-64_AA-I	2	104	52	52
DNA#DNA4-40_CGi	1	65	65	65
LTR/Pao#BEL-3_DPu-I	2	125	62.5	62.5
DNA/RC#Helitron-N34_CGi	5	302	60.4	72
LTR/Gypsy#Gypsy-14_DFi-I	1	39	39	39
LINE/L1#L1-60_LSal	1	77	77	77
DNA/TcMar-Tc1#Mariner-N22_HSal	1	65	65	65
DNA/hAT#hAT31_Av	18	15835	879.72	342
LINE/CR1#CR1-87_AAe	2	70	35	35
LTR/Gypsy#Gypsy-82_CQ-I	3	171	57	56
DNA/TcMar-Tc1#Tc17_Av	24	11889	495.38	375.5
SINE/tRNA-Core#BivaCORE-SINE1_RuDe	6	574	95.67	96
LTR/Gypsy#Gypsy-19_DEl-I	1	53	53	53
LTR/Gypsy#Gypsy-25_IS-I	1	77	77	77
LTR/Pao#BEL-30_CQ-LTR	1	45	45	45
DNA#DNA4-4B_CGi	2	152	76	76
LTR/Gypsy#Gypsy-2_HMM-I	2	93	46.5	46.5
DNA#DNA8-11_LMi	1	44	44	44
LTR/Gypsy#Gypsy-50_DWil-I	2	154	77	77
DNA#DNA8-31_AP	1	87	87	87
LTR/Pao#BEL-19_DWil-I	1	54	54	54
LTR/Gypsy#Gypsy-170_AA-I	1	61	61	61
LTR/Pao#BEL-20_AA-I	1	66	66	66
LINE/I#I-51_AAe	2	134	67	67
LTR/Gypsy#Gypsy-53_CGi-I	1	59	59	59
LINE/L2#Crack-18_AAe	2	106	53	53
DNA/PIF-Harbinger#Harbinger-5_CGi	6	413	68.83	61.5
LTR/Pao#BEL-170_AA-I	1	55	55	55
LTR/Gypsy#Gypsy-173_AA-LTR	2	88	44	44
DNA/MULE-MuDR#rnd-6_family-2977	189	58348	308.72	181
LINE/CR1#CR1-2_DBp	1	65	65	65
LTR/Gypsy#Gypsy-190_AA-I	1	49	49	49
LINE/I-Jockey#rnd-5_family-9964	82	76777	936.3	438.5
DNA/MULE-MuDR#Shinagawa-10_AAe	2	152	76	76
LTR/Gypsy#Gypsy5-I_Dpse	1	45	45	45
DNA/PIF-Spy#ISL2EU-3N1_CFl	12	2020	168.33	165
LINE/I-Jockey#Outcast-1_DEu	1	49	49	49
LTR/Gypsy#Gypsy-16_DAn-I	1	64	64	64
DNA/CMC-Transib#Transib-2_DRh	3	234	78	57
LTR/Gypsy#Gypsy-50_DWil-LTR	1	69	69	69
LINE/L2#L2-N1_HRo	2	68	34	34
DNA/CMC-Transib#Transib2_DP	1	43	43	43
LTR/Gypsy#Gypsy-11_DVir-LTR	1	81	81	81
LTR/Pao#CER13-I_CE	6	358	59.67	61.5
DNA/TcMar-Pogo#pogo9_Av	90	31276	347.51	135.5
LTR/Pao#BEL-2_CQ-I	1	53	53	53
LTR/Pao#BEL-19_CQ-LTR	3	124	41.33	37
LINE/L2#L2-26B_HRo	1	130	130	130
DNA/CMC-EnSpm#CACTA1_Av	20	12616	630.8	113
LTR/Gypsy#Gypsy-35_DAn-I	1	56	56	56
LTR/Gypsy#Gypsy-63_CQ-I	1	182	182	182
DNA/PiggyBac#piggyBac-2_DF	1	36	36	36
LINE/R1#R1-17_PPo	1	30	30	30
[truncated: 1,692 more rows]
