# Supplementary material for: Evolutionary dynamics of transposable elements in bdelloid rotifers
Source: eLife. 2021 Feb 5;10:e63194. doi: 10.7554/eLife.63194 (PMC7943196; doi:10.7554/eLife.63194)
Supplement: Figure 6—source data 1. [file elife-63194-fig6-data1.zip › Figure 6--source data 1. TE lengths data/Bc_PSC1.out.one_code.bed.len.element.tab]

TE	COUNT	SUM	MEAN	MEDIAN
DNA/MULE-MuDR#MuDR12_Av	3	263	87.67	80
LTR/Gypsy#Gypsy-11_LG-I	1	65	65	65
DNA/MULE-MuDR#MuDR-14_CB	1	100	100	100
LTR/Pao#BEL-54_AA-I	1	49	49	49
DNA/RC#Helitron-2_SIn	2	551	275.5	275.5
DNA/MULE-NOF#Rehavkus-1_HR	2	98	49	49
LTR/Gypsy#Gypsy-44_DEl-LTR	1	39	39	39
LTR/Gypsy#rnd-5_family-1160	35	20798	594.23	349
DNA/Academ-1#Academ-2_LMi	1	63	63	63
DNA#DNA3-3_LMi	1	16	16	16
LINE/L2#Daphne-3_CTe	2	105	52.5	52.5
LINE/L2#Daphne-28_LMi	10	2354	235.4	244.5
DNA/MULE-MuDR#MuDR10_Av	2	164	82	82
DNA/RC#HELITRON7_CB	4	559	139.75	123
LTR/Gypsy#Gypsy-237_AA-I	2	93	46.5	46.5
PLE/Penelope#Penelope-3_CGi	2	123	61.5	61.5
DNA/TcMar-m44#Mariner-2_AP	1	95	95	95
LTR/Copia#Copia2_I	1	28	28	28
LINE/RTE-X#RTEX-27_CGi	3	258	86	53
LTR/Gypsy#Gypsy-29_DWil-I	4	272	68	69
LTR/Copia#Copia-1_DPer-I	2	124	62	62
LINE/L2#L2-14_HRo	1	55	55	55
LINE/I#I-4_AC	1	126	126	126
LTR/Gypsy#rnd-5_family-5483	52	27492	528.69	216.5
LINE/Proto2#Proto2-2_CTe	1	47	47	47
LINE/I-Jockey#BS	1	69	69	69
LTR/Gypsy#Gypsy-3_HMM-I	1	46	46	46
LTR/Pao#BEL-1_DBi-LTR	1	90	90	90
DNA/Maverick#Polinton-4_LMi	2	143	71.5	71.5
LTR/Gypsy#Gypsy-55_LMi-I	2	108	54	54
DNA/hAT#hAT12_Av	3	228	76	43
LTR/Gypsy#rnd-5_family-1262	66	20091	304.41	205.5
LINE/RTE-BovB#rnd-5_family-826	86	9471	110.13	104.5
DNA/CMC-EnSpm#CACTA8_Av	1	109	109	109
DNA#DNA-2N1_PBa	1	54	54	54
LINE/L2#Crack-26_AAe	1	59	59	59
LINE/L2#Daphne-73_LMi	4	750	187.5	195
DNA/TcMar-Tigger#DNA-TA-7_AAe	5	297	59.4	59
LINE/L2#Daphne-53_LMi	1	88	88	88
LINE/R1-LOA#LOA-1B_DPer	1	78	78	78
LTR/Gypsy#Gypsy-15_IS-I	1	47	47	47
LTR/Pao#BEL-288_AA-I	1	56	56	56
LTR/Gypsy#Gypsy-16_SI-I	2	89	44.5	44.5
DNA/hAT-Charlie#hAT-N11_AP	2	104	52	52
LTR/Copia#Copia-3_DPu-I	1	56	56	56
DNA/TcMar-Tc1#Mariner-76_LMi	1	39	39	39
LTR/Gypsy#Gypsy-13_DBi-I	1	83	83	83
LINE/CR1#CR1-2_HRo	4	392	98	94.5
LTR/Gypsy#Gypsy2-I_DV	1	58	58	58
LTR/Juno-Vesta#Vesta3_Av	1	58	58	58
LTR/Gypsy#Gypsy-15_DAn-LTR	1	44	44	44
LINE/R1#SART-1_PXu	1	72	72	72
LTR/Gypsy#Gypsy-12_DEl-LTR	1	48	48	48
DNA/TcMar-Tc4#Mariner-N1B_LMi	1	95	95	95
LINE/L2#Daphne-37_HRo	1	11	11	11
LINE/I-Jockey#rnd-4_family-1361	140	52974	378.39	298
LTR/Gypsy#GYPSY3-I_CB	1	39	39	39
DNA/hAT-Pegasus#hAT-9_DBp	1	56	56	56
LTR/Gypsy#Gypsy-1_BM-LTR	1	205	205	205
LINE/I-Jockey#Jockey_Ele5	1	113	113	113
LTR/Gypsy#Gypsy-133_AA-I	1	44	44	44
LINE/CR1#CR1-123_AAe	1	54	54	54
LINE/L2#Kiri-5_LMi	1	36	36	36
LTR/Juno-Vesta#Vesta5_Av	3	511	170.33	82
DNA/RC#Helitron-N1_PBa	1	57	57	57
LINE/CR1#rnd-1_family-453	65	13223	203.43	195
LTR/Gypsy#Gypsy-271_AA-LTR	2	112	56	56
LINE/CR1#CR1-125_AAe	1	43	43	43
DNA/CMC-Transib#Transib-10_DAn	1	65	65	65
DNA/hAT-hobo#hAT-3_DT	1	53	53	53
LINE/RTE-BovB#RTE-4_LMi	1	51	51	51
LINE/RTE-RTE#RTE-35_PPo	1	49	49	49
LINE/RTE-X#RTEX-11_CGi	1	53	53	53
DNA/TcMar-Tc1#Mariner-N7_RPr	1	43	43	43
LINE/Proto2#rnd-1_family-1122	21	3669	174.71	194
DNA/CMC-EnSpm#EnSpm-3_CGi	1	229	229	229
DNA#DNA4-2_RPr	1	41	41	41
LINE/Proto2#rnd-1_family-678	146	25127	172.1	181.5
LINE#rnd-5_family-319	45	32692	726.49	374
LINE/L2#Kiri-10_CQ	2	247	123.5	123.5
LTR/Gypsy#Gypsy-16_DAn-I	1	82	82	82
LTR/Gypsy#Gypsy-41_DEl-I	1	250	250	250
DNA/P#AgaP15	1	55	55	55
LINE/CR1#CR1-8_HRo	5	337	67.4	64
DNA/Sola-2#Sola2-1_RPr	1	59	59	59
LTR/Pao#BEL-18_DWil-I	1	54	54	54
LINE/CR1#CR1-4B_AG	1	46	46	46
LTR/Juno-Vesta#Vesta2_Av	13	2992	230.15	123
LTR/Copia#Copia-2_DTa-I	1	55	55	55
DNA/CMC-Transib#Transib-1_DEl	1	27	27	27
DNA/RC#Helitron-2_DVir	1	2454	2454	2454
LTR/Gypsy#Gypsy-592_AA-I	1	165	165	165
DNA/RC#Helitron-N41_CGi	1	48	48	48
LINE/CR1#CR1-91_AAe	1	46	46	46
LTR/Gypsy#Gypsy-199_AA-I	1	40	40	40
DNA/MULE-MuDR#rnd-1_family-944	5	673	134.6	126
SINE/tRNA-Deu-RTE#SINE2-1_LMi	3	286	95.33	96
DNA/hAT-Tip100#hAT-3_LMi	1	108	108	108
LINE/I#rnd-5_family-4044	55	22911	416.56	322
DNA/RC#HELITRON11_CB	2	115	57.5	57.5
LINE/I-Jockey#Ingi-3_AC	1	72	72	72
DNA/RC#Helitron-3_DRh	2	819	409.5	409.5
DNA/TcMar-Mariner#Mariner-2N1_RPr	1	35	35	35
LINE/L2#Daphne-27_HRo	1	84	84	84
DNA/Sola-2#Sola2-6_AAe	1	111	111	111
LINE/CR1#CR1-113_AAe	1	15	15	15
LTR/Gypsy#Gypsy-238_AA-I	1	43	43	43
LINE/R1#RTAg4	6	798	133	89
LINE/CR1#CR1-7_HRo	35	9014	257.54	232
DNA/PiggyBac-Looper#Looper_Av	1	45	45	45
LINE/CR1#CR1-19_HRo	3	503	167.67	173
LINE/CR1#CR1-1_DVi	2	105	52.5	52.5
LINE/CR1#CR1-18_HRo	19	2406	126.63	129
DNA#DNA2-14_CB	1	126	126	126
LTR/DIRS#rnd-5_family-1015	42	22738	541.38	313.5
LTR/Gypsy#Gypsy-8_AA-I	1	41	41	41
DNA/MULE-NOF#MuDR-1_DK	1	13	13	13
DNA/PIF-Spy#ISL2EU-13_CGi	4	309	77.25	73.5
LINE/L2#L2-5B_HRo	2	98	49	49
DNA/hAT#hAT3a_Av	1	59	59	59
LTR/Pao#BEL-48_AA-I	1	28	28	28
LINE/I-Jockey#Jockey-1_PPo	2	181	90.5	90.5
DNA/TcMar-Mariner#Mariner-57_LMi	1	48	48	48
PLE/Penelope-Athena#AthW	7	458	65.43	63
LTR/Gypsy#Gypsy-9_DRh-I	1	55	55	55
LTR/Gypsy#Gypsy-28_LSal-I	1	142	142	142
DNA/RC#Helitron2_CE	1	35	35	35
LTR/Pao#BEL-16_DPu-I	1	61	61	61
LTR/Gypsy#Gypsy-5_ACe-I	2	407	203.5	203.5
LTR/Pao#BEL-1_MMa-I	1	67	67	67
DNA/hAT-Ac#hAT-15N2_LSal	1	53	53	53
LTR/Gypsy#Gypsy-55_AA-I	1	42	42	42
LTR/Gypsy#Gypsy-624_AA-I	1	45	45	45
LINE/CR1#CR1-79_AAe	1	59	59	59
LINE/I#I-54_AAe	1	63	63	63
LINE/L1#L1-23_LSal	1	41	41	41
DNA/CMC-Transib#Transib-1_SIn	1	105	105	105
LTR/Gypsy#Gypsy-18-I_NVi	1	45	45	45
LTR/Pao#BEL-42_AA-I	1	45	45	45
LINE/RTE-BovB#RTE-5_LMi	1	30	30	30
DNA/TcMar-Tc1#Mariner38B_CB	1	74	74	74
DNA/hAT-Ac#rnd-5_family-973	104	17707	170.26	104
LINE/I#rnd-5_family-781	115	25805	224.39	123
LTR/Pao#BEL-1N_AA-I	1	64	64	64
DNA/TcMar-Fot1#Mariner-5_CTe	1	48	48	48
LTR/Gypsy#Gypsy-57_CQ-I	4	787	196.75	224
LTR/Gypsy#Gypsy-19_CQ-I	2	92	46	46
DNA/RC#Helitron-like-6b_Hmel	34	2778	81.71	82
DNA/TcMar-Tc2#rnd-5_family-4040	102	26576	260.55	213.5
LTR/Gypsy#Gypsy-82_CQ-I	4	1600	400	429
LTR/Gypsy#Gypsy15-I_Dpse	1	59	59	59
LTR/Gypsy#Gypsy-7_DPu-I	1	74	74	74
LINE/L2#Kiri-29_AAe	1	90	90	90
DNA#DNA4-5_CGi	1	96	96	96
LTR/Pao#BEL-44_CQ-I	1	45	45	45
LINE/I-Jockey#Jockey-1_DSi	1	61	61	61
LTR/Gypsy#Gypsy-12_CFl-LTR	1	66	66	66
DNA/Sola-2#Sola2-2_LHu	2	117	58.5	58.5
LTR/Gypsy#Gypsy12-I_AG	1	539	539	539
PLE/Penelope#rnd-4_family-971	76	31865	419.28	282.5
LTR/Gypsy#Gypsy-24_DBp-I	3	1066	355.33	191
LTR/Gypsy#Gypsy-63_CQ-I	1	186	186	186
DNA/MULE-MuDR#rnd-5_family-1303	111	27566	248.34	134
LTR/Pao#BEL-647_AA-I	1	60	60	60
LINE/L2#Daphne-13_HRo	3	274	91.33	99
DNA/TcMar-Tc1#Mariner-6_DY	1	53	53	53
DNA/TcMar#NAVIMARN1	9	707	78.56	79
DNA/PIF-Spy#rnd-5_family-1037	41	29472	718.83	647
DNA/P#P-16_LSal	1	91	91	91
DNA/P#P-20_LSal	1	74	74	74
LTR/Copia#Copia-11_CQ-I	2	124	62	62
DNA/RC#Helitron-2_NVi	2	335	167.5	167.5
DNA/Maverick#Polinton-2_ACe	3	153	51	44
DNA/hAT-Ac#hAT-15_LSal	2	96	48	48
DNA/RC#Helitron-N3B_CGi	1	61	61	61
LTR/Gypsy#Gypsy61-I_AG	29	2621	90.38	69
LINE/L1-Tx1#Tx1-5_CQ	1	89	89	89
DNA/Ginger#Ginger1-1_AC	3	302	100.67	102
DNA/PiggyBac#piggyBac-2_DBp	1	69	69	69
LINE/I#I-55_AAe	1	41	41	41
DNA/Academ-1#Academ-N1_LMi	1	57	57	57
LINE/RTE-ORTE#ORTE-1_AAe	1	47	47	47
PLE/Penelope#Penelope-76_LMi	2	150	75	75
DNA/MULE-MuDR#rnd-5_family-162	99	40878	412.91	153
DNA/TcMar-Tc1#Mariner-N34_HSal	1	85	85	85
LINE/CR1-Zenon#CR1-12_CGi	7	464	66.29	68
DNA/MULE-MuDR#rnd-5_family-3618	69	47051	681.9	494
LTR/Gypsy#Gypsy-5_SI-I	1	69	69	69
LTR/Gypsy#Gypsy-76_AA-I	1	396	396	396
LINE/I-Jockey#Jockey-3_Hmel	2	246	123	123
LTR/Gypsy#Gypsy5_I	3	804	268	163
LTR/Gypsy#Gypsy-10_DVir-LTR	1	44	44	44
LTR/Gypsy#Gypsy-10_DVir-I	1	59	59	59
LINE/I#I-79_AAe	1	46	46	46
LTR/Gypsy#Gypsy1-I_AG	1	39	39	39
DNA#DNA-47_LSal	1	61	61	61
LINE/CR1-Zenon#Zenon-2_Hmel	1	69	69	69
DNA/TcMar-Tc4#MARINER47A_CB	2	97	48.5	48.5
DNA/TcMar-Tc4#TC5	1	51	51	51
DNA/PIF-Spy#ISL2EU-4_CGi	4	624	156	102
LTR/Unknown#ltr-1_family-5	4	832	208	208
LTR/Gypsy#ltr-1_family-4	31	40893	1319.13	772
LINE/RTE-BovB#RTE-33_LMi	1	58	58	58
DNA/TcMar-Pogo#rnd-1_family-197	237	28232	119.12	121
LINE/L2#L2-38_HRo	1	54	54	54
DNA/RC#Helitron-3_CGi	2	474	237	237
LTR/Gypsy#Gypsy39-I_AG	1	79	79	79
LTR/Unknown#ltr-1_family-18	197	21892	111.13	118
LINE/I-Jockey#Juan-A_AA	2	279	139.5	139.5
DNA/TcMar-Pogo#rnd-1_family-665	66	11500	174.24	206.5
LTR/TelKA#TelKA2_Av	8	2606	325.75	324.5
LINE/L2#Daphne-8_CTe	1	140	140	140
DNA/MULE-MuDR#rnd-5_family-1310	99	62772	634.06	521
LINE/I-Jockey#Jockey-1B_Hmel	1	151	151	151
LTR/Gypsy#Gypsy-1_LG-I	2	88	44	44
LTR/Gypsy#Gypsy-23_DEl-I	1	334	334	334
LTR/Copia#Copia-2_DYa-I	1	60	60	60
LTR/Gypsy#Gypsy-195_AA-I	2	70	35	35
LTR/Pao#BEL1-I_AG	1	60	60	60
LTR/Gypsy#QUASIMODO2-I_DM	1	56	56	56
DNA/RC#Helitron-N15_LMi	2	77	38.5	38.5
LINE/L2#L2-24_HRo	1	44	44	44
LTR/Gypsy#Gypsy-2_CGi-I	3	2084	694.67	568
LTR/Unknown#ltr-1_family-35	4	539	134.75	147
DNA/hAT-hobo#Hopers2	1	27	27	27
DNA/TcMar-Tc4#Mariner3-8_LMi	4	459	114.75	118
DNA/TcMar-Tc1#Mariner-5_DK	1	48	48	48
LTR/Pao#BEL3-I_AP	1	51	51	51
DNA/TcMar-Tc1#Mariner-25_DF	1	44	44	44
DNA/MULE-MuDR#rnd-5_family-247	65	27827	428.11	290
LTR/Gypsy#Gypsy-28_DAn-LTR	1	48	48	48
DNA/RC#Helitron-N30_CGi	3	158	52.67	22
LTR/Gypsy#Gypsy-53_LMi-I	1	414	414	414
LINE/L2#L2-4_NVi	1	51	51	51
LTR/Gypsy#Gypsy68-I_AG	2	123	61.5	61.5
DNA/PiggyBac#piggyBac-1_DEu	1	86	86	86
LTR/Gypsy#Gypsy-14B_DWil-I	1	55	55	55
LTR/Copia#rnd-5_family-2158	42	28569	680.21	308
DNA/Kolobok#Kolobok_Av	1	84	84	84
LTR/Gypsy#Gypsy-19_DBp-I	1	34	34	34
DNA/RC#Helitron-N5_LSal	2	325	162.5	162.5
LTR/Gypsy#Gypsy-1_HAS-I	1	37	37	37
LINE/L2#Daphne-4_CTe	1	35	35	35
DNA/TcMar-Tc1#Mariner-27_RPr	1	22	22	22
LINE/CR1#CR1_Ele24	2	125	62.5	62.5
DNA/RC#HELITRON4_CB	1	37	37	37
LINE/L2#rnd-1_family-292	153	38184	249.57	197
LINE/R1#R1-2_DVi	1	50	50	50
LTR/Gypsy#Gypsy-47_CGi-I	1	61	61	61
DNA/TcMar-Pogo#pogo5_Av	1	55	55	55
LINE/L1-Tx1#Tx1-9_CQ	1	86	86	86
DNA/Maverick#Polinton-8_NVi	3	206	68.67	66
LTR/Gypsy#Gypsy-13_LG-I	2	248	124	124
DNA/RC#Helitron-3_LMi	1	45	45	45
DNA#DNA9-1_LSal	1	67	67	67
LINE/L2#Kiri-10_AAe	1	110	110	110
LINE/I#I-64_AAe	1	43	43	43
DNA/Maverick#Polinton-3_RPr	1	71	71	71
DNA/hAT-Ac#hAT-2_DSe	1	71	71	71
LINE/L2#Kiri-10_HMM	1	108	108	108
LINE/L2#Daphne-35_HRo	3	470	156.67	157
LTR/Pao#BEL1-I_Dya	1	39	39	39
DNA/MULE-MuDR#rnd-5_family-447	188	57781	307.35	155
PLE/Penelope-Athena#AthJ-N	1	39	39	39
LINE/CRE#CRE-2_HRo	1	73	73	73
LTR/Gypsy#Gypsy-27_DAn-I	1	429	429	429
LTR/Gypsy#Gypsy-56_DWil-I	1	74	74	74
LTR/Gypsy#Gypsy-11_DTa-I	1	128	128	128
LTR/Gypsy#Gypsy14-LTR_Dpse	1	32	32	32
LINE/R2#R2_DM	1	44	44	44
LINE/CR1#CR1-19_CQ	1	36	36	36
LTR/Juno-Vesta#Vesta4a_Av	1	57	57	57
LINE/CR1#rnd-1_family-355	123	16990	138.13	137
DNA#DNA-1_MMa	17	1266	74.47	97
LTR/Gypsy#Gypsy-2_DPer-I	1	30	30	30
LINE/L1-Tx1#Tx1-2_AAe	1	63	63	63
PLE/Penelope-Athena#AthJ-N-W1	8	617	77.13	61.5
DNA/hAT#hAT11_Av	3	268	89.33	89
DNA/hAT-Blackjack#hAT-4_PBa	2	71	35.5	35.5
DNA/Merlin#Merlin1m_CE	1	66	66	66
DNA/TcMar-Mariner#CERP4	1	144	144	144
DNA#DNA4-34_CGi	1	31	31	31
DNA/TcMar-Fot1#Mariner-1_DPu	1	46	46	46
LTR/TelKA#TelKA1_Av	7	2136	305.14	177
LINE/I-Jockey#Jockey-2_DEl	1	51	51	51
LTR/Copia#Copia-21_DPu-I	1	45	45	45
DNA/TcMar-Tc2#MARINER61_CB	4	271	67.75	73
DNA/TcMar-Tc1#Mariner-8_DRh	2	79	39.5	39.5
LINE/L1-Tx1#Tx1-1_CGi	1	41	41	41
DNA/RC#Helitron-4_NVi	8	3839	479.88	450.5
DNA/Zator#Zator-3N5_CGi	1	83	83	83
DNA/MULE-NOF#rnd-5_family-566	60	22169	369.48	147
DNA#DNA2-4_CGi	1	76	76	76
LINE/CR1#CR1-14_CTe	1	63	63	63
LINE/L2#Daphne-22_HRo	1	149	149	149
LTR/Gypsy#Gypsy-4_DPu-I	1	49	49	49
DNA/MULE-NOF#MuDR-1_DT	2	121	60.5	60.5
LTR/Pao#BEL-3_DPu-I	2	115	57.5	57.5
LINE/I-Jockey#rnd-5_family-1097	45	17135	380.78	135
LINE/I-Jockey#Syrinx_DS	1	64	64	64
LTR/Gypsy#Gypsy-15_LH-I	2	209	104.5	104.5
DNA/PIF-Spy#ISL2EU-6_CGi	3	222	74	75
DNA/Maverick#rnd-5_family-3157	24	16878	703.25	243.5
DNA/PIF-Harbinger#Harbinger-5_CGi	3	228	76	69
DNA/Kolobok#Kolobok-10_CGi	2	134	67	67
DNA/TcMar-Tc1#FB4_DM	1	84	84	84
LTR/Gypsy#Gypsy-19_DEl-I	1	52	52	52
LTR/Gypsy#Gypsy-24_DWil-I	1	49	49	49
DNA/TcMar-Tc1#Tc16_Av	1	68	68	68
LTR/Gypsy#Gypsy-21_AA-I	1	51	51	51
LINE/CR1-Zenon#CR1-5_CGi	6	981	163.5	192
LTR/Gypsy#Gypsy-597_AA-I	2	121	60.5	60.5
LTR/Gypsy#ltr-1_family-25	26	14044	540.15	181.5
LTR/Pao#BEL-9_DAn-I	1	63	63	63
LTR/Pao#BEL-11_DTa-I	1	53	53	53
LTR/Gypsy#Gypsy-32-I_NVi	1	45	45	45
DNA#DNA3-14_CGi	3	162	54	56
LTR/Gypsy#Gypsy-12_RP-I	2	133	66.5	66.5
LTR/Gypsy#Gypsy-18_CGi-I	1	462	462	462
LINE/L2#Kiri-5_DK	1	126	126	126
DNA/Ginger#Ginger2-1_LMi	1	67	67	67
DNA/P#P-2_LG	1	80	80	80
LINE/L2#Daphne-1_HRo	1	67	67	67
DNA/P#AgaP8MITE2450	1	58	58	58
LTR/Gypsy#Gypsy-59_LMi-I	1	154	154	154
LTR/Gypsy#Gypsy-2_MMa-I	1	56	56	56
LTR/TelKA#TelKA3a_Av	3	656	218.67	191
LINE/RTE-BovB#RTE-68_LMi	1	87	87	87
LINE/RTE-BovB#RTE-33_PPo	1	39	39	39
LINE/I-Jockey#Jockey-1_DPer	1	51	51	51
DNA/hAT#hAT30_Av	1	59	59	59
DNA/hAT-Tip100#hAT-4_CGi	2	147	73.5	73.5
LTR/Gypsy#Gypsy-37_DPu-I	3	1226	408.67	183
DNA/hAT#HAT2_CE	1	56	56	56
DNA#DNA-7_AAe	1	88	88	88
LINE/L2#Kiri-1_DBi	1	45	45	45
LTR/Gypsy#Gypsy38-I_AG	2	340	170	170
DNA/RC#Helitron-like-11_Hmel	1	94	94	94
LTR/Pao#BEL-264_AA-I	2	144	72	72
LTR/Gypsy#Gypsy-8_DEl-I	1	72	72	72
LINE/CR1#CR1-16_CQ	1	48	48	48
LTR/Gypsy#Gypsy-4_ACe-I	2	118	59	59
LINE/L2#Daphne-19_LMi	1	77	77	77
LINE/Proto2#rnd-5_family-2672	64	32928	514.5	224.5
LINE/CR1#CR1-14_HRo	2	121	60.5	60.5
DNA/PiggyBac#piggyBac-2_HRo	1	113	113	113
DNA/RC#Helitron-N3_DT	1	52	52	52
LINE/R1#R1-4_DVi	1	35	35	35
DNA/TcMar-Tc1#Mariner-23_RPr	1	45	45	45
DNA/hAT-Tip100#hAT-8_HRo	1	62	62	62
LINE/L2#Daphne-2_Hmel	1	44	44	44
DNA/Sola-1#Sola1-N1_AAe	1	65	65	65
DNA/hAT-Ac#rnd-1_family-226	177	44976	254.1	191
DNA/Maverick#Polinton-1_DBp	1	90	90	90
DNA/RC#Helitron-N32_CGi	1	42	42	42
LTR/Gypsy#Gypsy-3_LH-I	1	55	55	55
LINE/CR1#CR1-65_AAe	1	28	28	28
LINE/CR1#CR1-74_AAe	1	42	42	42
DNA/RC#DNAREP2_DSim	1	67	67	67
LINE/L2#Daphne-17_HRo	2	239	119.5	119.5
LINE/I-Jockey#Vingi-1_BM	1	67	67	67
DNA/PIF-ISL2EU#ISL2EU1_Av	3	347	115.67	74
LINE/L2#L2-1_CTe	1	60	60	60
LTR/Gypsy#Gypsy-25_DAn-I	2	132	66	66
DNA/hAT-Tip100#hAT-21N1_LMi	1	51	51	51
DNA/TcMar-Tc1#Tc1A	1	75	75	75
DNA/RC#Heli1_Av	1	46	46	46
LINE/I-Jockey#Jockey-9_DAn	1	90	90	90
DNA/hAT-Charlie#hAT-25_LMi	1	59	59	59
DNA/RC#Helitron-1_DAna	2	107	53.5	53.5
LTR/Gypsy#Gypsy-28_CGi-I	1	50	50	50
DNA/MULE-MuDR#rnd-4_family-630	163	72375	444.02	277
LTR/Copia#Copia-6_DWil-I	1	72	72	72
LINE/I#I-5B_AAe	1	66	66	66
LTR/Gypsy#Gypsy-8_DAn-I	1	67	67	67
DNA/RC#Helitron-1_DYak	1	210	210	210
LTR/Pao#BEL-3_CQ-I	1	85	85	85
LINE/R1-LOA#LOA-1_DPer	1	46	46	46
LINE/I-Jockey#L1BM	1	94	94	94
LINE/I-Jockey#Hebe2_Av	1	172	172	172
DNA/hAT-Charlie#hAT-3_RPr	1	56	56	56
DNA/TcMar-Tc1#Mariner-1_DVi	1	44	44	44
LINE/I#I-1_DP	2	167	83.5	83.5
DNA/TcMar-Tc1#rnd-5_family-6312	135	22901	169.64	101
DNA/TcMar-Tc1#rnd-1_family-1008	31	2982	96.19	95
DNA/Ginger#Ginger2c_Av	1	513	513	513
DNA/PIF-Spy#ISL2EU-9_CGi	4	459	114.75	115.5
LINE/L2#L2-15_HRo	1	50	50	50
DNA/Maverick#Polinton-2_PBa	9	631	70.11	57
DNA/MULE-MuDR#rnd-5_family-1637	33	9851	298.52	264
LTR/Pao#BEL-204_AA-I	1	57	57	57
LTR/Gypsy#Gypsy-87_CQ-I	1	62	62	62
LINE/I#I-75_AAe	1	52	52	52
LINE/Rex-Babar#rnd-1_family-933	7	465	66.43	69
DNA/CMC-Chapaev-3#Chapaev3-3_AA	1	60	60	60
LTR/DIRS#DIRS-1_CGi	1	33	33	33
DNA/P#P-29_LSal	1	140	140	140
LTR/Gypsy#Gypsy-37_CGi-I	2	561	280.5	280.5
DNA/TcMar#MARINER65_CB	1	40	40	40
PLE/Penelope#rnd-5_family-1383	58	20679	356.53	256
LTR/Gypsy#Gypsy3_DV-I	1	49	49	49
DNA/Maverick#Polinton-3_TC	7	549	78.43	80
LINE/Proto2#rnd-4_family-2513	93	90965	978.12	553
LTR/Gypsy#Gypsy-11_DVir-LTR	1	47	47	47
LINE/I-Jockey#Vingi-1_LVa	1	56	56	56
PLE/Penelope#rnd-1_family-703	90	23357	259.52	218.5
DNA/TcMar-Tc1#Mariner-19_DF	1	89	89	89
DNA/Crypton-A#Crypton-12_CGi	1	38	38	38
LTR/Pao#BEL-53_AA-I	1	52	52	52
LTR/Pao#BEL-2_LMi-I	1	89	89	89
DNA/PIF-Harbinger#DNA3-11_CGi	1	95	95	95
LTR/Copia#Copia-7_LMi-I	1	65	65	65
LINE/I#Nimb-1_LG	2	118	59	59
LINE/L2#Daphne-21_HRo	1	89	89	89
LINE/L2#Daphne-13_CTe	1	62	62	62
LTR/Gypsy#Gypsy-614_AA-I	1	169	169	169
LINE/L2#Daphne-32B_HRo	3	201	67	55
DNA/RC#Helitron-N48_CGi	1	69	69	69
DNA/RC#Helitron-like-8_Hmel	1	243	243	243
LINE/CR1#CR1-81_AAe	1	63	63	63
DNA/Kolobok-Hydra#Kolobok-3_Aplcal	3	250	83.33	81
LTR/Gypsy#Gypsy-34_NVi-I	2	149	74.5	74.5
DNA/TcMar-Pogo#rnd-5_family-2085	37	19561	528.68	349
LINE/RTE-BovB#RTE-56_LMi	2	118	59	59
LTR/Pao#rnd-1_family-921	41	5566	135.76	123
DNA/Kolobok-Hydra#Kolobok-N1_DF	1	65	65	65
LINE/L2#Daphne-24_LMi	1	73	73	73
DNA/RC#Helitron-2_HMM	2	795	397.5	397.5
LTR/Gypsy#Gypsy14-NVi_I	1	47	47	47
DNA/hAT-Ac#hAT-N16_LSal	2	138	69	69
DNA/CMC-EnSpm#EnSpm-1_CGi	3	309	103	86
DNA/TcMar-Tc1#rnd-1_family-48	169	65504	387.6	365
LTR/Unknown#ltr-1_family-19	348	58387	167.78	118.5
DNA/Ginger-2#rnd-5_family-1387	46	19381	421.33	199.5
LTR/Gypsy#DM176_I	1	274	274	274
LINE/CR1#CR1-6_CQ	1	519	519	519
LINE/L2#Daphne-65_LMi	1	125	125	125
LTR/Gypsy#Gypsy17-I_Dpse	1	62	62	62
LTR/Gypsy#Gypsy-31-I_NVi	1	50	50	50
LTR/Gypsy#Gypsy-62_DWil-I	1	51	51	51
PLE/Penelope#Penelope1a_Av	1	56	56	56
LINE/L2#Kiri-2_DPer	1	44	44	44
DNA#piggyBac-N2_HSal	1	48	48	48
SINE/tRNA-Core-L2#BivaCORE-SINE2_MiYe	1	13	13	13
PLE/Penelope#Penelope-48_LMi	1	119	119	119
LINE/CR1-Zenon#CR1-13_CGi	3	356	118.67	104
LTR/Copia#Copia-12_SI-I	1	37	37	37
LTR/Gypsy#Gypsy-30_CGi-I	2	263	131.5	131.5
LINE/L2#L2-43_HRo	1	148	148	148
DNA/hAT#hAT27_Av	1	59	59	59
LINE/CR1#CR1-116_AAe	1	98	98	98
LTR/Gypsy#Gypsy8-I_Dya	1	121	121	121
DNA/CMC-EnSpm#CACTA5_Av	3	144	48	45
LINE/CR1#CR1_Ele2	1	61	61	61
LINE/I-Jockey#HeT-A3_DVi	2	114	57	57
DNA/IS3EU#IS3EU-2N1_CGi	2	393	196.5	196.5
DNA/hAT-Ac#hAT-3_DBp	1	98	98	98
LTR/Gypsy#ltr-1_family-16	239	80124	335.25	142
DNA/TcMar-Tc1#rnd-1_family-716	34	2641	77.68	73.5
DNA/RC#PERI	1	63	63	63
DNA/PiggyBac-Pokey#Pokey3_Av	1	706	706	706
DNA/Sola-2#Sola2-1_CTe	1	64	64	64
DNA/PiggyBac#IFP2	1	85	85	85
LTR/Pao#BEL-1_RP-I	1	89	89	89
DNA#DNA9-4_CGi	3	228	76	75
LINE/L2#L2-37_HRo	1	123	123	123
LTR/Gypsy#rnd-4_family-2583	43	28928	672.74	449
LINE/L2#CR1-2_NVi	1	58	58	58
DNA/MULE-MuDR#rnd-5_family-928	101	17258	170.87	132
DNA/MULE-MuDR#rnd-4_family-840	633	150276	237.4	172
DNA#DNA5-4_CGi	1	30	30	30
LTR/Gypsy#Gypsy-25-I_NVi	1	133	133	133
LTR/Gypsy#ltr-1_family-34	32	45277	1414.91	789.5
DNA#DNA-TA-1_DTa	1	46	46	46
DNA/Kolobok-Hydra#DNA-19_CGi	3	360	120	126
LTR/Gypsy#Gypsy-42_DEl-I	1	38	38	38
LINE/CR1#CR1-100_AAe	1	136	136	136
DNA/MULE-MuDR#rnd-5_family-1427	61	43742	717.08	272
DNA/TcMar-Tc1#Mariner-14_DF	1	90	90	90
DNA/TcMar-Tc1#Mariner-15_CGi	1	60	60	60
DNA/PIF-Spy#rnd-4_family-3129	131	64050	488.93	307
DNA/hAT-hAT19#DNA8-45_AP	1	33	33	33
LINE/I-Jockey#Hebe_Av	1	32	32	32
LTR/Gypsy#Gypsy-59_CQ-I	1	80	80	80
LTR/Gypsy#Gypsy-6_BM-I	1	174	174	174
DNA/MULE-NOF#Rehavkus-2_NVi	4	323	80.75	76.5
LTR/Gypsy#Gypsy-27_CGi-I	1	121	121	121
LTR/Gypsy#Gypsy-218_AA-I	3	215	71.67	68
LTR/Gypsy#Gypsy-12_CGi-I	2	197	98.5	98.5
LINE/L2#L2B-2_PBa	1	109	109	109
LINE/I-Jockey#Jockey-1_Hmel	2	126	63	63
LINE/RTE-X#rnd-5_family-313	113	25425	225	206
LTR/Copia#Copia-6_Cfl-I	1	50	50	50
DNA/Kolobok-E#KolobokE-2_TC	2	132	66	66
DNA/MULE-MuDR#MuDR6x_AP	1	120	120	120
LTR/Gypsy#Gypsy-7_CFl-I	1	1125	1125	1125
DNA#PALTTTAAA1	1	98	98	98
DNA/PiggyBac#piggyBac-1_BM	1	90	90	90
DNA/hAT-Ac#hAT-1_DK	1	41	41	41
LINE/L2#Daphne-25_HRo	1	28	28	28
LINE/L2#L2-16_HRo	2	88	44	44
DNA/TcMar-Tc1#DNA-7_LMi	1	82	82	82
DNA/RC#Helitron-like-13_Hmel	15	1018	67.87	87
DNA/TcMar-m44#Mariner-1_AP	2	50	25	25
LINE/L2#L2-33_HRo	1	44	44	44
DNA/TcMar-Tc1#Mariner-83_HSal	1	59	59	59
LINE/CR1#CR1-2_DEl	1	81	81	81
DNA/hAT-hAT19#rnd-1_family-692	64	14497	226.52	210
LINE/L2#rnd-5_family-379	36	10955	304.31	138
LINE/CR1#LINE2E_CE	1	46	46	46
LINE/L2#Daphne-34_HRo	1	44	44	44
LTR/Pao#BEL-216_AA-I	1	75	75	75
LTR/Gypsy#Gypsy-19_LSal-I	1	69	69	69
LINE/L1#L1-14_LSal	1	68	68	68
PLE/Penelope#Penelope-2_AEc	1	31	31	31
LTR/Gypsy#Gypsy-25_AA-I	1	62	62	62
DNA/MULE-MuDR#MUDR5A_CB	1	95	95	95
LTR/Copia#Copia-6_LH-I	2	84	42	42
LINE/L2#Daphne-50_LMi	1	155	155	155
LINE/I-Jockey#Outcast-20_AAe	1	42	42	42
LINE/R1#TRAS6_BM	1	45	45	45
LINE/I#I-6_AAe	1	59	59	59
LTR/Gypsy#Gypsy-9_SI-I	5	653	130.6	61
LTR/Gypsy#Gypsy-44_AA-I	2	232	116	116
DNA/Merlin#Merlin1_CB	4	527	131.75	153.5
LTR/Gypsy#Gypsy12-NVi_I	1	99	99	99
LTR/Gypsy#Gypsy-3_AEc-I	1	48	48	48
LTR/Copia#Copia-8_DWil-I	1	37	37	37
SINE/tRNA#BivaMD-SINE1_CrVi	1	100	100	100
PLE/Penelope-Athena#AthL1a	4	226	56.5	54.5
DNA/TcMar-Tc4#MARINER51_CB	1	42	42	42
LINE/I#Nimb-2_AAe	2	213	106.5	106.5
DNA/Sola-2#Sola2-3_DPu	1	39	39	39
DNA/RC#Helitron-1_RPr	2	215	107.5	107.5
LINE/L1-Tx1#Tx1-10_CGi	1	59	59	59
LINE/CR1#CR1-2_HMM	2	208	104	104
LINE/CR1#rnd-3_family-274	179	59604	332.98	238
DNA/TcMar-Tc1#Mariner-3_MMa	1	32	32	32
LINE/I-Jockey#Outcast-1_DBp	1	138	138	138
LINE/CR1#CR1-4_DBi	1	48	48	48
DNA/hAT-hobo#Hoana1	1	143	143	143
LINE#rnd-5_family-1326	57	26177	459.25	210
LINE/L2#Daphne-11_HRo	1	106	106	106
PLE/Penelope#Penelope-121_LMi	1	35	35	35
LINE/I#I_Ele13	1	103	103	103
LTR/Gypsy#Gypsy-32_LMi-I	2	132	66	66
LINE/CR1-Zenon#CR1-8_CGi	4	680	170	135.5
LINE/L2#Kiri-2_DTa	2	106	53	53
DNA/Sola-1#Sola1-N1_CTe	1	60	60	60
DNA#DNA-TTAA-2_CQ	3	130	43.33	39
DNA/hAT-Blackjack#hAT-N5_LMi	1	69	69	69
LTR/Gypsy#Gypsy-22_DEl-I	1	41	41	41
DNA/PiggyBac#rnd-5_family-6194	164	39082	238.3	94.5
DNA/RC#Helitron-2_DBp	1	171	171	171
DNA/CMC-Transib#Transib-6_DBp	1	34	34	34
LTR/Unknown#ltr-1_family-23	34	4162	122.41	137.5
LINE/CR1#rnd-5_family-861	38	9997	263.08	169.5
LINE/RTE-BovB#rnd-5_family-3474	174	28246	162.33	145.5
LINE/L2#Daphne-25_LMi	2	309	154.5	154.5
LINE/L2#Kiri-7_DTa	2	261	130.5	130.5
LTR/Gypsy#Gypsy-26_DPu-I	1	65	65	65
LTR/Pao#BEL-1_Deu-I	1	49	49	49
DNA/RC#Helitron-6_CGi	1	258	258	258
DNA/TcMar-Tc1#Mariner-1_DW	2	390	195	195
LINE/CR1#Ag-CR1-7	1	63	63	63
LINE/R1#TRAS-1_PXu	1	85	85	85
DNA#DNA8-8_CGi	1	59	59	59
LINE/I#I-6_DBi	1	45	45	45
LTR/Pao#BEL-1_DGri-I	1	70	70	70
LINE/I#rnd-5_family-2467	35	7772	222.06	193
LTR/Pao#BEL-46_AA-I	2	108	54	54
DNA/TcMar-Tc1#Mariner-2_DVi	2	147	73.5	73.5
LTR/DIRS#DIRS_Nvi	1	32	32	32
LINE/L2#Kiri-7_AAe	2	199	99.5	99.5
LINE/RTE-RTE#RTE-10_PXu	1	55	55	55
DNA/RC#Helitron-N2B1_HMM	1	59	59	59
DNA/hAT-Ac#hAT-2_AP	5	636	127.2	141
LTR/Gypsy#Gypsy3_I	1	51	51	51
DNA/CMC-EnSpm#EnSpm-2_SIn	1	47	47	47
DNA/TcMar-Mariner#Avmar6_Av	1	77	77	77
LINE/L2#Daphne-49_LMi	1	69	69	69
DNA/hAT-hATm#hATm-1_AA	3	141	47	48
DNA#DNA6-1_CB	1	66	66	66
LINE/L2#CR1-8_HMM	1	63	63	63
LINE/Proto2#rnd-4_family-808	178	89969	505.44	360
LTR/Gypsy#rnd-5_family-1495	43	33213	772.4	530
LTR/Gypsy#Gypsy2-I_DM	1	46	46	46
LINE/CR1#rnd-1_family-325	157	34068	216.99	199
LINE/Proto2#Proto2-5_CTe	7	442	63.14	60
DNA/PiggyBac#piggyBac-N5_RPr	1	80	80	80
LINE/CR1#rnd-1_family-407	29	3765	129.83	116
DNA/PIF-ISL2EU#ISL2EU2_Av	2	56	28	28
LTR/Gypsy#Gypsy-7_PBa-I	2	414	207	207
LINE/L2#Daphne-2_LMi	1	80	80	80
LTR/Copia#Copia-1_BM-I	1	45	45	45
DNA/P#DNA-39_LSal	1	46	46	46
LTR/Gypsy#Gypsy-17_RP-I	1	77	77	77
DNA/TcMar-Pogo#rnd-5_family-2513	42	21466	511.1	299.5
LTR/Gypsy#Gypsy-27_DWil-I	1	42	42	42
LINE/L2#Daphne-41_LMi	1	71	71	71
DNA#DNA8-15_CQ	1	59	59	59
LINE/R2-NeSL#NeSL-3_CRem	1	43	43	43
LINE/L2#L2-21_HRo	1	68	68	68
DNA/RC#Helitron-7_NVi	4	401	100.25	82.5
LTR/Gypsy#Gypsy-276_AA-I	4	1862	465.5	477
LTR/Pao#BEL-249_AA-I	1	64	64	64
DNA/Sola-2#Sola2-4_LMi	1	63	63	63
DNA/PiggyBac-Looper#Looper3_Av	1	69	69	69
LTR/Gypsy#Gypsy-12_CQ-I	1	59	59	59
LTR/Gypsy#Gypsy-1_PXu-I	1	46	46	46
LTR/Pao#BEL-1_BMa-I	1	43	43	43
DNA/hAT-Tip100#hAT-N17_LSal	1	77	77	77
DNA/hAT-Ac#hAT-5_LSal	1	96	96	96
DNA/CMC-Transib#Transib-7_DAn	1	59	59	59
LINE/L2#Kiri-3_CQ	1	53	53	53
DNA/Sola-1#Sola1-5_AP	1	49	49	49
DNA/PIF-Harbinger#Harbinger-1N1_DF	1	51	51	51
LTR/Gypsy#Gypsy-10_DRh-I	1	34	34	34
DNA/Ginger#Ginger2-1_TS	1	64	64	64
LINE/CR1#LINE2C_CE	2	133	66.5	66.5
DNA/hAT-hATm#hAT-22_LSal	1	49	49	49
LINE/Rex-Babar#rnd-3_family-588	289	76024	263.06	191
LINE/L2#L2B-4_CQ	1	61	61	61
LTR/Pao#BEL-113_AA-I	1	55	55	55
LTR/Gypsy#Gypsy-7B_LVa-LTR	4	732	183	185.5
LINE/L2#L2-13_CTe	1	62	62	62
DNA/RC#Helitron-8_DRh	2	523	261.5	261.5
LINE/RTE-RTE#rnd-5_family-5644	37	17050	460.81	247
LINE/I#rnd-5_family-1413	43	20152	468.65	291
DNA/TcMar-Mariner#Avmar11_Av	5	687	137.4	125
LTR/Copia#rnd-4_family-1061	81	26224	323.75	180
LINE/I#I_Ele22	2	96	48	48
DNA/Maverick#rnd-4_family-1014	130	146536	1127.2	813.5
DNA#DNA-12_CGi	1	18	18	18
SINE/tRNA-Core#BivaCORE-SINE1_RuDe	3	310	103.33	104
LINE/CR1#CR1-13_CTe	2	337	168.5	168.5
DNA#DNA4-4D_CGi	1	53	53	53
LTR/Pao#BEL-22_AG-LTR	1	72	72	72
LTR/Copia#Copia-31_CQ-I	1	40	40	40
LINE/I#I_Ele4E_AAe	2	228	114	114
DNA/MULE-MuDR#rnd-5_family-2186	55	28775	523.18	412
LTR/Gypsy#Gypsy-178_AA-I	2	92	46	46
LINE/L2#Daphne-46_LMi	2	122	61	61
LTR/Unknown#ltr-1_family-24	3	558	186	186
DNA/RC#Helitron-1_AP	2	235	117.5	117.5
LINE/L2#Daphne-44_LMi	1	106	106	106
DNA/hAT-Tip100#hAT-12_HRo	1	150	150	150
LINE/L1#L1-69_LSal	1	64	64	64
LTR/Gypsy#Gypsy6-I_Dya	1	77	77	77
DNA/Maverick#Polinton-5_PBa	2	210	105	105
DNA/TcMar-Tigger#Tigger_Av	5	458	91.6	96
LINE/L2#Crack-8_AAe	1	56	56	56
DNA#DNA3-8_LMi	4	302	75.5	78.5
LTR/Gypsy#Gypsy-12_DTa-I	2	147	73.5	73.5
LINE/R1-LOA#LOA_Ele6B_AAe	1	55	55	55
LTR/DIRS#rnd-5_family-4245	32	28446	888.94	234.5
DNA/CMC-EnSpm#DNA3-1_CGi	3	207	69	72
LINE/L2#Daphne-36_HRo	1	103	103	103
LTR/Gypsy#Gypsy-24_LG-I	6	1937	322.83	139.5
LTR/Gypsy#Gypsy-2_DAn-I	3	1360	453.33	236
DNA/Sola-2#Sola2-7_LMi	3	129	43	44
LTR/Gypsy#Gypsy-1_NG-I	1	57	57	57
DNA/RC#rnd-1_family-283	102	8775	86.03	90
DNA/CMC-EnSpm#EnSpm-1_NVi	2	238	119	119
DNA#DNA4-11_CGi	1	70	70	70
LINE/L1#L1_Ele28	1	60	60	60
LINE/L2#Kiri-6_DK	1	43	43	43
LTR/Pao#CER13-I_CE	1	74	74	74
LTR/Copia#Copia-2_DEl-I	1	52	52	52
LTR/Gypsy#Gypsy-18_DEl-I	1	51	51	51
DNA/PIF-Spy#ISL2EU-17_CGi	2	191	95.5	95.5
DNA/CMC-Chapaev#mTA_Ele42	1	73	73	73
DNA/hAT-hAT19#hAT-N2_AP	4	580	145	138
DNA/PIF-Spy#ISL2EU-5_CGi	3	263	87.67	97
LTR/Pao#BEL-4_DEl-I	1	56	56	56
LINE/L2#Kiri-32_AAe	1	70	70	70
DNA/TcMar-m44#Mariner-21_CGi	2	111	55.5	55.5
DNA/RC#Helitron-5_NVi	6	1233	205.5	140
DNA/Kolobok-T2#Kolobok-1_AP	1	55	55	55
DNA/Merlin#Merlin-2_CGi	5	689	137.8	178
LINE/CR1#rnd-1_family-685	61	11330	185.74	135
DNA/TcMar-Mariner#Mariner-5_SIn	1	50	50	50
LTR/Gypsy#Gypsy-104_AA-I	1	59	59	59
LTR/Gypsy#Gypsy-53_DWil-I	2	671	335.5	335.5
DNA/hAT-Pegasus#hAT-1_DT	1	65	65	65
DNA/TcMar-Tc1#Mariner-9_DBp	1	45	45	45
LTR/Gypsy#Gypsy-24_DEl-I	6	929	154.83	135.5
PLE/Penelope#Penelope-82_LMi	1	60	60	60
LTR/Gypsy#Gypsy-42_AA-I	1	92	92	92
DNA/TcMar-Tigger#Tigger2_Av	7	1754	250.57	277
LTR/Gypsy#ltr-1_family-30	32	32388	1012.13	821
DNA/PiggyBac#rnd-5_family-43	52	15512	298.31	78
LINE/L1#rnd-1_family-684	143	25430	177.83	145
LINE/CR1-Zenon#CR1-2_CGi	4	706	176.5	182.5
LINE/L2#rnd-5_family-713	43	23921	556.3	194
LTR/Gypsy#Gypsy-26_SI-I	1	47	47	47
DNA/PiggyBac#piggyBac-N1_LSal	2	138	69	69
LTR/Gypsy#Gypsy-3_LVa-LTR	1	212	212	212
LINE/L2#Kiri-31_AAe	1	81	81	81
LINE/I#I-73_AAe	1	86	86	86
LTR/Gypsy#Gypsy-7_CT-I	2	82	41	41
DNA/Sola-1#Sola1-3_AP	1	50	50	50
LINE/RTE#RTE4_Av	25	9324	372.96	289
DNA/hAT#hAT14_Av	2	116	58	58
LTR/Pao#BEL-3_SI-LTR	1	44	44	44
LINE/L2#Daphne-13B_HRo	4	251	62.75	59.5
LINE/L2#rnd-5_family-1155	138	64069	464.27	219
LINE/RTE-BovB#RTE-26_LMi	1	61	61	61
LINE/L2#Daphne-28_HRo	2	126	63	63
LINE/CR1#rnd-1_family-464	40	8188	204.7	171.5
LTR/Gypsy#Gypsy8-I_AG	1	114	114	114
LTR/Gypsy#TABOR_I	1	45	45	45
LINE/L2#Daphne-70_LMi	1	134	134	134
LINE/L2#Daphne-2_HRo	1	379	379	379
DNA/Crypton-V#CryptonV-4_HSal	1	63	63	63
LINE/I#Ingi-2_RPr	1	50	50	50
LINE/CR1#CR1-1_DF	1	74	74	74
DNA/Kolobok-Hydra#Kolobok-1_NVi	1	42	42	42
LTR/Pao#BEL-12_DBp-I	1	48	48	48
LINE/CR1#CR1_Ele9	5	482	96.4	76
DNA/TcMar-Mariner#Mariner-34_HSal	1	55	55	55
LINE/RTE-BovB#RTE-1_DAn	2	167	83.5	83.5
DNA/Sola-3#Sola3-1_CR	1	52	52	52
DNA/hAT-Ac#DNA8-2C_CGi	2	135	67.5	67.5
LTR/Gypsy#Gypsy42-I_AG	1	44	44	44
LINE/I-Jockey#TART_DV	28	3422	122.21	106
DNA/TcMar-Tc1#Tc19_Av	1	43	43	43
DNA/Kolobok-E#KolobokE-1_TC	1	84	84	84
LTR/Gypsy#Gypsy-13_CFl-LTR	3	117	39	39
DNA/RC#Helitron-10_CGi	4	398	99.5	108.5
DNA/TcMar-Tc1#Mariner-3_DYa	1	94	94	94
DNA/TcMar-Tc1#Mariner-18_DF	1	50	50	50
DNA/CMC-EnSpm#EnSpm4_Av	1	33	33	33
DNA/hAT-Ac#Hoana2	2	193	96.5	96.5
LINE/CR1#CR1-23_HRo	3	195	65	63
LINE/CR1#rnd-1_family-348	48	11430	238.13	202
DNA/TcMar-Tc1#rnd-1_family-457	100	15950	159.5	167
LINE/CR1#CR1-3_DBi	1	160	160	160
LINE/L2#Kiri-34_AAe	1	38	38	38
DNA/CMC-Chapaev-3#EnSpm-2_LSal	1	60	60	60
DNA/PiggyBac#piggyBac-18_LMi	2	174	87	87
LTR/Gypsy#Gypsy-30_AG-I	1	38	38	38
DNA/hAT-Tip100#hAT-15_HRo	7	983	140.43	109
LTR/Copia#Copia-10_LH-I	1	53	53	53
DNA/TcMar-Tc1#rnd-1_family-273	65	16617	255.65	205
DNA/PiggyBac-PB#AvPB1	2	629	314.5	314.5
LTR/Gypsy#Gypsy-37_NVi-I	1	119	119	119
DNA/RC#Helitron-3_HMM	2	1515	757.5	757.5
DNA/IS3EU#IS3EU-N3_CGi	1	135	135	135
DNA/MULE-MuDR#rnd-4_family-2037	77	24539	318.69	143
LINE/L2#Daphne_DS	1	62	62	62
LTR/Pao#BEL16-I_AG	1	48	48	48
LTR/Gypsy#Gypsy-15_LG-I	2	102	51	51
LTR/Gypsy#Gypsy-187_AA-I	1	76	76	76
LTR/Pao#BEL-202_AA-I	2	56	28	28
LTR/Gypsy#Gypsy-12_LG-I	3	1099	366.33	449
DNA/RC#Helitron-N17B_CGi	1	57	57	57
LINE/I#I-71_AAe	1	41	41	41
DNA/Kolobok-Hydra#Kolobok-6N1_CGi	1	42	42	42
DNA/hAT-hATm#hAT-8_AP	1	81	81	81
DNA/RC#Helitron-N29_CGi	1	23	23	23
LTR/Copia#Copia-1_DFi-I	1	52	52	52
LTR/Gypsy#rnd-5_family-1040	127	55315	435.55	198
LINE/L2#Crack-32_AAe	2	137	68.5	68.5
LINE/RTE-BovB#RTE-10_PPo	1	35	35	35
LINE/R2-Hero#HERO-1_HR	1	108	108	108
LTR/Gypsy#DM412	1	40	40	40
DNA/CMC-Transib#Transib-2_DRh	1	66	66	66
LINE/RTE-BovB#RTE-67_LMi	1	98	98	98
LINE/L2#Kiri-36_AAe	2	202	101	101
DNA/hAT#hAT23_Av	1	283	283	283
DNA/Sola-2#Sola2-6_LSal	1	51	51	51
LTR/Pao#BEL-26_AG-I	1	76	76	76
DNA/PiggyBac#piggyBac-6_CGi	16	1477	92.31	102
DNA/PIF-ISL2EU#IS4EU-1_AA	1	55	55	55
DNA/TcMar-Mariner#Mariner-75_HSal	1	40	40	40
DNA/Sola-1#Sola1-5_CGi	1	43	43	43
LTR/Gypsy#Gypsy-6_DPu-I	5	2551	510.2	333
LTR/Gypsy#Gypsy-22_PBa-I	7	5447	778.14	304
LTR/Copia#Copia-2_CT-I	1	43	43	43
DNA/hAT#hAT8_Av	1	113	113	113
LINE/CR1#rnd-1_family-448	37	5372	145.19	141
LTR/Gypsy#Gypsy-10_SI-I	1	46	46	46
LINE/L2#CR1-2_TCa	4	577	144.25	130.5
DNA/Kolobok-Hydra#Kolobok-9_CGi	2	89	44.5	44.5
LINE/L2#Kiri-15_AAe	3	175	58.33	60
LTR/Gypsy#rnd-5_family-3212	45	13841	307.58	219
LTR/Gypsy#Gypsy-22_DY-LTR	1	48	48	48
DNA/CMC-Transib#TransibN5_DP	2	112	56	56
LTR/Gypsy#Gypsy-5_DSe-I	1	94	94	94
DNA/TcMar-Tc4#Mariner-N2_PBa	1	79	79	79
LTR/Gypsy#Gypsy-30-I_NVi	2	115	57.5	57.5
DNA/RC#Helitron-N20_CGi	1	52	52	52
LTR/Gypsy#Gypsy-8_CGi-I	2	123	61.5	61.5
DNA/Crypton-A#Crypton-4_CGi	1	42	42	42
DNA/CMC-EnSpm#EnSpm3_Av	1	49	49	49
LINE/L2#L2-2_NVi	2	71	35.5	35.5
LTR/Unknown#ltr-1_family-8	28	12078	431.36	258
LTR/Gypsy#Gypsy-12_DEl-I	1	43	43	43
DNA/TcMar-Tc1#Mariner-11_DF	2	151	75.5	75.5
DNA/TcMar-Tc1#Mariner-18_HSal	1	72	72	72
DNA/Sola-1#Sola1-8_LMi	1	40	40	40
LTR/Gypsy#Gypsy-77_CQ-I	1	93	93	93
LINE/I-Jockey#Jockey-1_DRh	1	62	62	62
LTR/Unknown#ltr-1_family-3	2	426	213	213
DNA/RC#HELITRON6_CB	1	69	69	69
LTR/Gypsy#Gypsy18-I_Dya	1	49	49	49
LINE/R1#R1_DYa	2	198	99	99
LTR/Gypsy#Gypsy-4_CT-I	1	77	77	77
DNA/TcMar-Fot1#Mariner-78_LMi	1	66	66	66
LTR/Gypsy#Gypsy-37_DAn-I	2	209	104.5	104.5
LINE/CR1#rnd-5_family-2548	88	23900	271.59	235
LINE/I-Jockey#rnd-5_family-1279	48	14910	310.63	227.5
DNA/MULE-NOF#Rehavkus-1_DY	1	61	61	61
PLE/Penelope#Penelope-45_LMi	1	52	52	52
LINE/I#rnd-1_family-976	76	15084	198.47	206.5
DNA#DNA-2-2_NVi	4	275	68.75	73
DNA/hAT-Ac#rnd-5_family-1263	121	21201	175.21	121
LINE/L2#Daphne-12_LMi	2	141	70.5	70.5
DNA/CMC-EnSpm#EnSpm2_Av	3	211	70.33	75
LTR/Pao#ROO_I	2	141	70.5	70.5
LINE/CR1#CR1-11_HRo	1	163	163	163
DNA/MULE-MuDR#rnd-5_family-4840	98	47951	489.3	290.5
DNA/CMC-Chapaev#EnSpm-4_LSal	1	71	71	71
LINE/CR1#rnd-5_family-981	72	12237	169.96	143
LTR/Gypsy#Gypsy-62_CQ-I	1	61	61	61
DNA/Kolobok-Hydra#Kolobok-7_LMi	1	49	49	49
DNA#DNA3-10_CGi	1	59	59	59
LTR/Gypsy#Gypsy-4_DWil-I	1	66	66	66
PLE/Penelope#rnd-5_family-615	89	30628	344.13	192
LINE/CR1#rnd-5_family-776	136	55599	408.82	243.5
DNA/Maverick#Polinton-5_LMi	1	58	58	58
LINE/L2#Daphne-14_HRo	2	217	108.5	108.5
DNA/RC#HelitronY1A_CE	2	222	111	111
LTR/Gypsy#Gypsy-20_CQ-I	1	68	68	68
DNA/CMC-Transib#Transib5	1	423	423	423
LTR/Gypsy#Gypsy-34_DEl-I	1	80	80	80
DNA/RC#Helitron-2_DRh	1	73	73	73
DNA/PiggyBac-PB#AvPB2	1	38	38	38
DNA/MULE-MuDR#rnd-5_family-5443	93	30340	326.24	132
LTR/Pao#BEL-4_SI-LTR	1	70	70	70
LINE/L2#Kiri-2_AAe	2	199	99.5	99.5
LTR/Gypsy#Gypsy-23_IS-I	3	984	328	330
LINE/I-Jockey#Jockey-8_LMi	1	120	120	120
DNA/P#P-1_DRh	1	57	57	57
DNA/RC#Helitron-3_RPr	1	99	99	99
LTR/Gypsy#Gypsy-6_DSe-I	1	74	74	74
LINE/Dong-R4#Dong	1	62	62	62
DNA/hAT-Tag1#hAT-31_LSal	1	59	59	59
LINE/R1#RT1	2	174	87	87
LINE/I-Jockey#rnd-5_family-1732	88	17078	194.07	114
LTR/Pao#BEL-2_LG-I	1	57	57	57
LINE/R1-LOA#Loa-6_LSal	1	71	71	71
LTR/Pao#BEL-269_AA-I	1	76	76	76
DNA/MULE-MuDR#MULE4_Av	1	44	44	44
LTR/Gypsy#Gypsy-234_AA-I	1	41	41	41
DNA/MULE-MuDR#rnd-5_family-835	101	26174	259.15	172
LTR/Gypsy#MDG3_I	1	90	90	90
LTR/Gypsy#Gypsy-296_AA-I	1	66	66	66
DNA/hAT-Charlie#hAT-9_HRo	2	148	74	74
DNA/Kolobok-T2#Kolobok-N2_LHu	1	58	58	58
DNA#DNA-8N1_HSal	3	159	53	53
LTR/Gypsy#Gypsy-52_CGi-I	1	61	61	61
LTR/Gypsy#LYDIA_I	3	878	292.67	274
DNA/MULE-MuDR#rnd-5_family-1704	33	16216	491.39	197
LINE/RTE-BovB#rnd-5_family-151	37	8277	223.7	201
DNA/P#P-18_LSal	1	47	47	47
DNA/PIF-Harbinger#Harbinger-4_CGi	2	124	62	62
LINE/CR1#CR1_Ele3	2	131	65.5	65.5
LTR/Gypsy#rnd-5_family-9487	31	15241	491.65	165
DNA/Sola-2#Sola2-1_CGi	1	39	39	39
DNA/Sola-1#Sola1-3_Lgigantea	1	57	57	57
LTR/Gypsy#Gypsy-1_DWil-LTR	1	34	34	34
LINE/L2#L2B-4_AAe	1	47	47	47
LINE/CR1#CR1-9_HRo	3	377	125.67	122
LINE/RTE-X#RTEX-14_CGi	1	82	82	82
LTR/Gypsy#Gypsy-3_CFl-I	1	252	252	252
LINE/CR1#CR1_Ele32	1	75	75	75
LINE/L2#Daphne-1_TCa	1	51	51	51
DNA#DNA4-37_CGi	1	55	55	55
LTR/Copia#Copia-35_DPu-I	1	46	46	46
LINE/CR1#rnd-4_family-58	92	21248	230.96	156
DNA/MULE-MuDR#MuDR3_Av	8	1282	160.25	165
LTR/Gypsy#Gypsy-57_CGi-I	1	321	321	321
DNA/PiggyBac#piggyBac-N2_RPr	1	88	88	88
LINE/R1#R1-1_DVi	1	35	35	35
DNA/MULE-MuDR#rnd-5_family-259	50	24622	492.44	260.5
DNA/Sola-1#Sola1-2_AP	1	40	40	40
DNA/RC#Helitron-N34_CGi	1	58	58	58
LTR/Gypsy#Gypsy-70_CQ-I	1	71	71	71
LTR/TelKA#TelKA1a_Av	18	5558	308.78	329
DNA#DNA4-44_CGi	1	77	77	77
DNA/hAT-hobo#HERMIT	1	129	129	129
DNA/Crypton-A#Crypton-3_CGi	1	94	94	94
LTR/Gypsy#Gypsy-20_LSal-I	1	87	87	87
LINE/L2#Crack-2_AAe	2	200	100	100
DNA/TcMar-Tigger#DNA-TA-3_AAe	1	126	126	126
LTR/Gypsy#Gypsy3-I_Dpse	2	130	65	65
LINE/CR1#CR1_Ele22	1	82	82	82
LTR/Gypsy#Gypsy-35_CGi-I	8	923	115.38	106
DNA/Maverick#Polinton-6_NVi	14	805	57.5	30
LINE/R1#MinoAg1	2	140	70	70
LTR/Gypsy#TABOR_DA-I	1	60	60	60
DNA/CMC-Chapaev-3#EnSpm-N3_RPr	1	39	39	39
DNA/RC#Helitron-1_DVir	1	220	220	220
LTR/Gypsy#Gypsy-12_DPer-I	1	49	49	49
DNA/Maverick#Polinton-3_PBa	2	109	54.5	54.5
LTR/Gypsy#Gypsy-113_AA-I	1	62	62	62
DNA/PIF-Harbinger#Harbinger-N2_LMi	1	60	60	60
LINE/L1-Tx1#Ag-L1-5	1	49	49	49
LINE/I#I-7B_AAe	1	52	52	52
DNA/hAT#hAT7_Av	1	40	40	40
LTR/Pao#BEL-2_DPu-I	2	113	56.5	56.5
LTR/Gypsy#Gypsy-5_CGi-I	2	268	134	134
LTR/Gypsy#rnd-1_family-1068	3	328	109.33	123
LINE/I-Jockey#Jockey_Ele7	1	11	11	11
PLE/Penelope-Athena#AthQ	3	189	63	72
DNA/P#P4_AG	3	228	76	80
LTR/Pao#BEL-4_LSal-I	1	47	47	47
LINE/CR1#CR1-96_AAe	2	233	116.5	116.5
LTR/Gypsy#Chimpo_I	1	36	36	36
DNA/PIF-ISL2EU#ISL2EU-7_CGi	1	59	59	59
DNA/hAT-Ac#HAT2_CB	1	78	78	78
DNA/TcMar-Mariner#Mariner-11_HSal	1	66	66	66
LTR/Gypsy#Gypsy19-I_AG	1	46	46	46
DNA/PIF-Harbinger#Harbinger-6_CGi	1	58	58	58
LINE/Rex-Babar#Rex1-1_HRo	1	86	86	86
LINE/I#I-7C_AAe	1	117	117	117
LTR/Gypsy#Gypsy-62_AA-I	1	72	72	72
DNA/MULE-NOF#MuDR-1_DEl	1	60	60	60
LINE/RTE-BovB#BovB_ALi	1	44	44	44
LINE/Soliton#Soliton8_Av	3	213	71	62
DNA/TcMar-Tc4#Mariner-38_SIn	2	151	75.5	75.5
LTR/Gypsy#Gypsy-33_DWil-I	7	419	59.86	64
LINE/CR1#CR1-23_CQ	2	375	187.5	187.5
LTR/Gypsy#Gypsy-35_AA-I	1	61	61	61
DNA/TcMar-Pogo#pogo6_Av	1	49	49	49
DNA#DNA4-22_CGi	1	45	45	45
LINE/I-Jockey#Jockey-6_DPer	1	70	70	70
LINE/I-Jockey#Jockey-5_CQ	1	49	49	49
DNA/hAT-hAT19#hAT-N4_AP	1	57	57	57
DNA#NDNAX1_CE	1	106	106	106
DNA/RC#Helitron-5_CGi	4	472	118	120
LTR/Gypsy#Gypsy-15_DWil-I	1	46	46	46
DNA/hAT-Charlie#hAT-2N1_RPr	1	56	56	56
LINE/I#I-10B_LMi	1	47	47	47
LINE/CR1#CR1-6_HRo	1	159	159	159
LINE/L2#L2-8_AAe	1	55	55	55
LTR/Pao#BEL-56_AA-I	1	41	41	41
DNA/TcMar-Tc1#rnd-5_family-605	32	11220	350.63	217.5
DNA/TcMar-Tc1#Mariner-1_DGr	1	105	105	105
DNA/TcMar-Pogo#Mariner-13_CGi	1	227	227	227
DNA#rnd-5_family-4837	112	48600	433.93	176.5
LINE/R2#R2-2_DWi	1	60	60	60
DNA/Sola-2#Sola2-3_LMi	3	155	51.67	52
DNA/MULE-MuDR#rnd-4_family-22	46	25753	559.85	315
DNA/TcMar-Tc1#rnd-1_family-356	19	1879	98.89	110
LINE/L2#Daphne-19_HRo	5	1210	242	62
LTR/Gypsy#Gypsy-1_DVir-I	1	108	108	108
DNA/MULE-MuDR#rnd-5_family-1059	129	75984	589.02	371
LINE/L2#L2-23_HRo	1	96	96	96
DNA/CMC-Transib#Transib-5_DBp	1	63	63	63
LTR/Juno-Vesta#Juno3_Av	2	489	244.5	244.5
LTR/Gypsy#Gypsy-27_DPu-I	5	5134	1026.8	543
LTR/Pao#BEL-4_DAn-I	1	82	82	82
DNA/MULE-MuDR#rnd-5_family-4997	42	23645	562.98	430.5
DNA/RC#Helitron-1_AAe	1	30	30	30
SINE/tRNA-Ceph-RTE#IdioSINE2	1	62	62	62
LTR/Gypsy#Gypsy-10_DPu-I	1	45	45	45
LTR/Pao#CER9-I_CE	1	40	40	40
LTR/Gypsy#Gypsy-55_DEl-I	1	49	49	49
DNA/CMC-EnSpm#EnSpm-N1_CGi	1	35	35	35
LTR/Copia#Copia-7_DPu-I	3	277	92.33	70
DNA/hAT-hobo#Hoyak1	1	31	31	31
LINE/L2#L2-20_CTe	1	156	156	156
LINE/I-Jockey#Vingi-31_LMi	1	35	35	35
DNA/TcMar-Tc1#TC1-2_DM	1	64	64	64
DNA/MULE-MuDR#MuDR-3_CGi	1	71	71	71
DNA/Kolobok-E#KolobokE-3_AP	1	55	55	55
DNA/TcMar-Mariner#Mariner-12_ACe	1	48	48	48
LINE/L2#L2-3_CTe	1	55	55	55
LTR/Gypsy#Gypsy-204_AA-I	1	52	52	52
LTR/Pao#BEL-5_DYa-I	1	61	61	61
DNA/hAT-Tip100#DNA8-81_AP	1	50	50	50
DNA/hAT-hATm#hAT-N5_LSal	1	101	101	101
LINE/I#I-3_DYa	1	51	51	51
LINE/L2#Daphne-31_HRo	1	80	80	80
LINE/R1-LOA#Loa-1_LMi	1	65	65	65
LTR/Gypsy#Gypsy-62_CGi-I	1	161	161	161
LINE/CR1#CR1-1_LMi	1	54	54	54
DNA/P#P3_AG	1	58	58	58
LINE/L2#rnd-5_family-1876	159	71540	449.94	391
DNA/Kolobok-E#Kolobok-2_AA	1	46	46	46
LTR/Unknown#ltr-1_family-41	4	890	222.5	256
LTR/Gypsy#Gypsy-6_IS-I	1	141	141	141
LINE/L2#Daphne-1_CTe	1	96	96	96
LTR/Gypsy#Gypsy-6_DBp-I	1	48	48	48
DNA#DNA2-28_CGi	1	57	57	57
DNA#DNA8-1_TCa	1	79	79	79
DNA/TcMar-Tc1#Tc14_Av	1	89	89	89
LINE/CR1-Zenon#CR1-4_CGi	5	592	118.4	77
LINE/CR1#rnd-1_family-513	57	6682	117.23	116
DNA/hAT-Ac#rnd-5_family-4170	28	26401	942.89	740
LTR/Gypsy#Gypsy-8_AC-I	3	160	53.33	54
DNA#DNA8-12_CGi	1	121	121	121
DNA/RC#Helitron-1_CGi	2	347	173.5	173.5
LTR/Gypsy#Gypsy-86_CQ-LTR	1	40	40	40
PLE/Penelope-Athena#AthX-V-S	2	163	81.5	81.5
LTR/Gypsy#Gypsy-86_CQ-I	1	51	51	51
DNA/Kolobok#Kolobok-N1_CGi	1	73	73	73
LINE/CR1#CR1-4B_LMi	1	97	97	97
DNA/CMC-EnSpm#EnSpm-N1_AAe	1	57	57	57
LTR/Gypsy#Gypsy-9_DPu-I	1	72	72	72
LINE/CR1#CR1-5_DT	1	71	71	71
LINE/CR1#rnd-5_family-2716	69	11442	165.83	158
LINE/Rex-Babar#rnd-5_family-1201	46	14673	318.98	178.5
LINE/I-Jockey#Jockey-1_Dro	1	53	53	53
DNA/CMC-Transib#Transib-N2_LMi	1	70	70	70
LINE/L2#Daphne-14_CTe	1	52	52	52
DNA/P#P7_Av	1	69	69	69
DNA/MULE-MuDR#Shinagawa-9_AAe	1	56	56	56
DNA/CMC-EnSpm#EnSpm-2_CGi	1	12	12	12
LINE/I-Jockey#Jockey-3_DK	1	40	40	40
LINE/L2#Crack-1_CS1	1	49	49	49
LINE/CR1#CR1-13_HRo	1	63	63	63
LTR/Gypsy#ltr-1_family-6	27	33971	1258.19	802
DNA/MULE-MuDR#CEMUDR2	2	166	83	83
LINE/L2#Kiri-30_AAe	1	58	58	58
LINE/CR1#CR1-5_Hmel	2	210	105	105
DNA#DNA-1_AAe	1	61	61	61
LTR/Gypsy#ltr-1_family-36	44	52586	1195.14	584.5
LTR/Gypsy#Gypsy-77_AA-I	1	101	101	101
DNA/Maverick#Polinton-2_TC	2	153	76.5	76.5
LTR/Gypsy#Gypsy-80_CGi-LTR	1	50	50	50
LINE/I#Nimb-N2_LVa	1	65	65	65
LINE/I-Jockey#Jockey-1_RPr	1	92	92	92
SINE/tRNA-V#BivaV-SINE3_CoAn	2	122	61	61
DNA/Sola-3#Sola3-2_CB	5	299	59.8	57
LTR/Gypsy#Gypsy-105_AA-I	1	43	43	43
LINE/L1-Tx1#Tx1-4_LMi	1	57	57	57
DNA/Academ-1#Academ-1_LSal	1	51	51	51
DNA/hAT-Tip100#hAT-N2C_LMi	1	56	56	56
LINE/L2#Daphne-8_LMi	1	89	89	89
DNA/CMC-EnSpm#EnSpm-3_SIn	2	138	69	69
DNA/MULE-MuDR#MuDR-3_LSal	2	276	138	138
DNA/RC#rnd-5_family-5395	54	43735	809.91	177.5
PLE/Penelope#Penelope-2_LMi	1	65	65	65
LTR/Gypsy#Gypsy-2_BM-I	1	47	47	47
DNA/CMC-EnSpm#EnSpm5_Av	3	198	66	73
LTR/Pao#BEL-255_AA-I	1	108	108	108
DNA#DNA-102_LSal	1	78	78	78
LINE/I-Jockey#Jockey-4B_DVi	2	96	48	48
LTR/Gypsy#Gypsy-31_CQ-I	1	60	60	60
LINE/CR1-Zenon#CR1-7_CGi	9	981	109	89
DNA/Kolobok-T2#Kolobok-1_CB	1	59	59	59
DNA#DNA6-13_CGi	6	616	102.67	97
LTR/Pao#BEL-166_AA-I	1	46	46	46
LTR/Gypsy#Gypsy-42_DWil-I	1	84	84	84
LTR/Gypsy#Gypsy-17_DWil-I	1	82	82	82
LINE/R1#TRAS-1_TUr	1	89	89	89
DNA/MULE-MuDR#rnd-5_family-1789	52	22573	434.1	315
DNA/TcMar-Tc1#Mariner-10_DK	1	63	63	63
LINE/I-Jockey#Jockey-2_DT	1	62	62	62
LINE/CR1#CR1-1_HMM	4	618	154.5	155.5
LTR/Copia#Copia-29_DPu-I	2	94	47	47
DNA/Maverick#Polinton-1_NVi	1	52	52	52
LINE/I-Jockey#G5A_DM	1	35	35	35
LTR/Gypsy#Gypsy-51_DWil-I	1	41	41	41
DNA/MULE-MuDR#rnd-1_family-974	11	772	70.18	71
LTR/Gypsy#Gypsy-41_AA-I	1	39	39	39
DNA/MULE-MuDR#MuDR-1_DPu	1	99	99	99
LINE/L2#L2-20_HRo	1	57	57	57
LINE/L2#L2B-5_CQ	1	70	70	70
DNA/hAT-hAT19#hAT-9_AP	1	119	119	119
LTR/Gypsy#Gypsy-81_CGi-I	1	68	68	68
DNA/RC#Helitron-1_PBa	2	235	117.5	117.5
DNA/TcMar-Tc1#PARISa_DK	1	87	87	87
DNA/RC#Helitron-1_SI	1	141	141	141
LINE/L2#L2-1_BM	1	65	65	65
LTR/Gypsy#Gypsy-21_CT-I	1	381	381	381
LTR/Gypsy#Gypsy-6_DAn-I	4	292	73	65
DNA/RC#rnd-1_family-452	32	2454	76.69	83
LINE/I-Jockey#Jockey-4_Hmel	1	72	72	72
DNA/RC#Helitron-1_AEc	2	185	92.5	92.5
DNA/P#P-8_LSal	1	36	36	36
LINE/Dong-R4#R4-4_BX	1	65	65	65
DNA/RC#HelitronY4_CE	5	450	90	79
DNA/TcMar-Mariner#Avmar3_Av	1	76	76	76
DNA/hAT-hATm#hAT-12_LSal	1	44	44	44
LINE/RTE-X#RTEX-8_RPr	2	120	60	60
LTR/Gypsy#Gypsy-603_AA-I	1	51	51	51
LINE/R1-LOA#LOA_Ele3	2	110	55	55
LTR/Gypsy#TIRANT_I	1	169	169	169
LTR#LTR-2_PPo-I	1	57	57	57
PLE/Penelope#Penelope-19_LMi	2	279	139.5	139.5
LTR/Gypsy#rnd-5_family-8789	30	21201	706.7	510.5
LTR/Gypsy#Gypsy-3_DAn-I	1	44	44	44
LTR/Gypsy#Gypsy-1_AA-I	1	63	63	63
DNA#DNAX-3_TCa	1	68	68	68
PLE/Penelope#Penelope-1_NVi	1	62	62	62
LINE/CR1#rnd-1_family-422	93	26452	284.43	214
LTR/Gypsy#Gypsy-32_SI-I	4	456	114	88.5
LTR/Gypsy#Gypsy-3_DRh-I	1	42	42	42
LINE/CR1#rnd-1_family-647	32	5252	164.13	128.5
DNA/Sola-3#Sola3-1_AA	1	46	46	46
LINE/CRE#CRE-1_HRo	1	49	49	49
DNA/TcMar-Tc1#Mariner-1_DAn	1	124	124	124
LINE/L2#Sake2_BM	2	215	107.5	107.5
LINE/L2#Kiri-33_AAe	2	317	158.5	158.5
LINE/CR1#CR1-111_AAe	1	48	48	48
DNA/hAT-Tip100#hAT-17_HRo	1	52	52	52
SINE/tRNA-Deu#SINE-3_CQ	1	88	88	88
DNA/RC#Heli3a_Av	1	71	71	71
DNA/TcMar-Mariner#Mariner-8_RPr	1	71	71	71
LTR/Gypsy#ltr-1_family-32	119	88356	742.49	177
LINE/L2#Crack-19_AAe	1	37	37	37
LTR/Gypsy#Gypsy-1_TCa-I	1	118	118	118
LTR/Pao#BEL-1_Cfl-LTR	1	41	41	41
DNA/PIF-ISL2EU#ISL2EU-15_CGi	1	90	90	90
DNA#DNA-TA-2_CQ	2	132	66	66
LINE/L1#L1-20_LSal	1	71	71	71
LINE/R1#SARTTc3	3	253	84.33	66
DNA/TcMar-Mariner#Mariner-1_PBa	1	44	44	44
DNA/MULE-MuDR#rnd-5_family-5223	30	18367	612.23	383.5
LTR/Unknown#ltr-1_family-1	19	3838	202	226
LINE/L2#CR1-1_TCa	2	195	97.5	97.5
DNA/Maverick#Polinton-1_TC	2	197	98.5	98.5
LTR/Gypsy#rnd-1_family-834	38	13676	359.89	243
LINE/CR1#CR1_Ele23	1	61	61	61
LTR/Gypsy#Gypsy-4_DRh-I	1	127	127	127
DNA#DNA4-32_CGi	1	69	69	69
LINE/L2#Daphne-30_HRo	6	1129	188.17	143.5
LTR/Copia#rnd-5_family-5128	62	39120	630.97	224
DNA/TcMar-Tc1#Mariner38C_CB	2	221	110.5	110.5
DNA/TcMar#DNA-TA-9_AAe	1	31	31	31
LINE/L2#Daphne-18_CTe	3	267	89	68
LINE/L2#Daphne-52_LMi	1	123	123	123
LINE/CR1#CR1-3_DWi	2	187	93.5	93.5
DNA/hAT-Ac#DNA8-5_CB	1	100	100	100
DNA/TcMar-Tc1#Mariner-10_DF	1	44	44	44
DNA/Ginger#Ginger2-N1_RPr	2	278	139	139
DNA/RC#Helitron-1_CFl	3	1096	365.33	282
LINE/RTE-BovB#rnd-5_family-348	91	30631	336.6	234
LTR/Unknown#ltr-1_family-28	21	11723	558.24	313
LINE/CR1#rnd-1_family-631	76	8962	117.92	96.5
LINE/R2#R2_RU	1	56	56	56
LINE/L1#L1-31_LSal	1	60	60	60
DNA#DNA8-7_CQ	1	82	82	82
LINE/Soliton#Soliton6b_Av	1	76	76	76
LTR/Gypsy#Gypsy-33-I_NVi	1	59	59	59
DNA/Kolobok-E#KolobokE-2_AP	3	185	61.67	74
LTR/Gypsy#Gypsy-47_LSal-I	1	48	48	48
DNA/MULE-MuDR#rnd-5_family-1431	47	27405	583.09	303
LINE/CR1#CR1-2_LMi	2	359	179.5	179.5
LINE/L2#L2-31_HRo	2	91	45.5	45.5
DNA/RC#Helitron-N49_CGi	1	37	37	37
DNA/MULE-MuDR#rnd-5_family-6681	73	24185	331.3	193
LINE/I-Jockey#Ingi-1_Rpro	1	67	67	67
LTR/Gypsy#Gypsy-19_DWil-I	1	52	52	52
LINE/CRE#Cre-1_BM	1	41	41	41
LTR/Gypsy#Gypsy-1-I_MI	2	166	83	83
LINE/CR1#rnd-1_family-200	141	39416	279.55	218
DNA/RC#Helitron-1_DK	1	71	71	71
LTR/TelKA#TelKA3b_Av	6	2946	491	510
LINE/CR1#CR1-98_AAe	1	74	74	74
DNA#DNA8-3_CQ	1	55	55	55
LTR/Gypsy#ltr-1_family-37	37	31182	842.76	332
LTR/Gypsy#Gypsy-9_DBp-I	3	175	58.33	51
PLE/Penelope-Athena#AthP	4	304	76	76
LINE/L2#Daphne-7_HRo	3	195	65	68
LINE/L1#L1-35_LSal	1	56	56	56
LINE/Dong-R4#R4-3_SRa	1	61	61	61
DNA/Sola-1#Sola1-2_LG	1	35	35	35
DNA/RC#Helitron-N19B_LMi	1	58	58	58
LTR/Gypsy#Gypsy-43_DEl-I	1	62	62	62
DNA/PIF-Spy#ISL2EU-1_HSal	1	65	65	65
LTR/Gypsy#Gypsy-11_LH-I	1	70	70	70
DNA/MULE-MuDR#rnd-5_family-115	124	70199	566.12	398.5
LINE/CR1#CR1-9_DTa	2	348	174	174
LTR/Gypsy#Stalker2_I	1	80	80	80
DNA/hAT#hAT9_Av	1	51	51	51
DNA/Maverick#Polinton-1_DEu	1	57	57	57
DNA/hAT#hAT31_Av	1	43	43	43
LINE/L2#L2-29_HRo	1	58	58	58
LINE/I#I-1_DF	1	46	46	46
LTR/Pao#BEL-94_AA-I	1	49	49	49
DNA/CMC-Transib#TransibN3_DP	1	767	767	767
LTR/Gypsy#Gypsy-29_LSal-I	2	116	58	58
LTR/Gypsy#Gypsy-7_CGi-I	2	916	458	458
DNA/RC#Helitron-2N3_RPr	1	74	74	74
LINE/L1#L1-18_LSal	2	113	56.5	56.5
DNA/hAT-hATm#hAT-6_LSal	2	109	54.5	54.5
LTR/Gypsy#Gypsy-164_AA-I	3	1242	414	431
LTR/Unknown#ltr-1_family-33	2	213	106.5	106.5
LINE/R1-LOA#Loa-5_LSal	1	50	50	50
LINE/L2#Kiri-6_AAe	1	71	71	71
DNA/hAT-hATm#NAVIHAT1	1	93	93	93
DNA#DNA2-7_CGi	10	880	88	95.5
DNA/TcMar-Tc4#Mariner3-4_LMi	9	711	79	26
LINE/CR1#LINE2D_CE	2	400	200	200
LTR/Gypsy#Gypsy-3_SI-I	1	53	53	53
DNA/TcMar-Tc4#Mariner-N7_PBa	2	126	63	63
LTR/Gypsy#Gypsy55-I_AG	3	173	57.67	64
LTR/Pao#BEL-3_LSal-I	2	68	34	34
LINE/RTE-X#RTEX-2_CGi	1	58	58	58
LINE/R1-LOA#rnd-4_family-1008	91	28951	318.14	208
LINE/L2#L2-30_HRo	1	53	53	53
DNA/Merlin#Merlin-1_LSal	4	291	72.75	70.5
DNA/Ginger#Ginger1-1_AP	2	140	70	70
PLE/Penelope#Penelope2_Av	1	161	161	161
DNA/TcMar-Tc1#rnd-1_family-1115	37	2843	76.84	85
DNA/TcMar-Tc1#Mariner-7_DRh	1	82	82	82
LINE/L1-Tx1#Tx1-13_LMi	2	97	48.5	48.5
LTR/Gypsy#Gypsy-616_AA-I	1	150	150	150
DNA/Kolobok-Hydra#Kolobok-7_CGi	3	219	73	68
LINE/CR1#CR1-2_CQ	4	909	227.25	146
DNA/Ginger#Ginger2d_Av	15	6346	423.07	445
LINE/RTE-X#RTEX-4_CGi	1	29	29	29
LINE/CR1#rnd-1_family-600	30	5488	182.93	157
DNA/TcMar-Mariner#Mariner-N6_AEc	2	93	46.5	46.5
LTR/Gypsy#Gypsy-43_DWil-I	7	982	140.29	152
LINE/L1-Tx1#Tx1-11_LMi	1	32	32	32
DNA#DNA-1_PPac	1	32	32	32
LINE/L2#Kiri-2_CQ	1	108	108	108
LINE/RTE-X#rnd-1_family-1161	52	8761	168.48	179
LTR/Gypsy#Gypsy-60_CGi-I	4	1279	319.75	62.5
LTR/Gypsy#Gypsy-36_CGi-I	6	2700	450	468.5
LTR/Gypsy#Gypsy-3_CGi-I	2	292	146	146
DNA/hAT#DNA8-11_CQ	2	327	163.5	163.5
LTR/Gypsy#Gypsy-37_CQ-I	3	157	52.33	50
LINE/CR1#rnd-1_family-253	157	39622	252.37	181
LTR/Unknown#ltr-1_family-7	49	8116	165.63	162
LINE/CR1#CR1-2_LG	4	586	146.5	151
LTR/Gypsy#Gypsy-6_DSim-I	1	152	152	152
LTR/Pao#BEL-210_AA-LTR	1	51	51	51
LTR/Gypsy#Gypsy-4_PBa-I	4	677	169.25	108.5
DNA/PIF-Spy#ISL2EU-5_CFl	6	746	124.33	85.5
DNA/RC#Helitron-7_CGi	8	1082	135.25	131
LTR/Pao#KAMIKAZE_BM-I	1	79	79	79
DNA/Crypton-A#CryptonA-1_LG	1	46	46	46
DNA/RC#Helitron-6_NVi	7	3245	463.57	229
DNA/hAT-Tip100#DNA8-107_AP	2	109	54.5	54.5
LINE/L2#Daphne-18_LMi	1	68	68	68
DNA/Merlin#rnd-5_family-363	220	62077	282.17	125.5
LTR/Gypsy#Gypsy-7_RP-I	1	503	503	503
LTR/Gypsy#Gypsy-42_CGi-I	2	104	52	52
LTR/Gypsy#Gypsy-9_LH-I	1	57	57	57
DNA/Kolobok-Hydra#Kolobok-5_CGi	1	59	59	59
DNA/MULE-MuDR#rnd-5_family-1423	84	41359	492.37	281.5
LINE/CR1#CR1-57_AAe	1	52	52	52
LTR/Gypsy#Gypsy-36_NVi-I	1	102	102	102
LTR/Pao#BEL-4_CT-I	1	53	53	53
LTR/Gypsy#Gypsy-3_LG-I	2	290	145	145
LTR/Gypsy#Gypsy-264_AA-I	1	40	40	40
DNA/hAT-Ac#hAT-N1_AAe	2	131	65.5	65.5
LTR/Copia#Copia17-NVi_I	1	46	46	46
LINE/I#Nimb-2_LVa	1	64	64	64
DNA/MULE-MuDR#MuDR-4_LSal	1	78	78	78
LINE/L2#Kiri-1_DRh	3	251	83.67	75
DNA/RC#Pr_Helitron1	1	149	149	149
DNA/MULE-MuDR#rnd-5_family-6200	87	38153	438.54	262
LTR/Gypsy#Gypsy-9_AC-I	1	74	74	74
LINE/L2#rnd-4_family-1933	162	136547	842.88	575
DNA/Sola-2#Sola2-3_AAe	1	34	34	34
LTR/Juno-Vesta#Juno2_Av	6	697	116.17	100.5
PLE/Penelope#rnd-1_family-364	168	19327	115.04	108.5
LTR/Unknown#ltr-1_family-27	10	1058	105.8	89.5
DNA/TcMar-Sagan#rnd-5_family-691	77	39294	510.31	355
LTR/Gypsy#Gypsy-1_DFi-I	2	128	64	64
LTR/Gypsy#Gypsy-29_CT-I	5	509	101.8	98
LINE/I-Jockey#rnd-5_family-70	97	28623	295.08	196
DNA/hAT-Charlie#hAT-13_HRo	1	47	47	47
LINE/L2#Daphne-10_LMi	5	552	110.4	63
DNA/RC#Helitron-N5_LMi	1	140	140	140
DNA/MULE-MuDR#MuDR9x_AP	3	351	117	136
LINE/L2#Kiri-37_AAe	2	165	82.5	82.5
DNA/CMC-Transib#rnd-5_family-274	31	18374	592.71	260
LINE/RTE-BovB#rnd-1_family-216	286	43079	150.63	136.5
DNA/hAT-Charlie#hAT-N22_RPr	1	79	79	79
LTR/Gypsy#Gypsy-50_CQ-I	2	347	173.5	173.5
PLE/Penelope#Penelope-3_SIn	1	50	50	50
LINE/L1-Tx1#Tx1-8_CQ	3	168	56	38
LTR/Pao#BEL-598_AA-I	1	47	47	47
LINE/I-Jockey#rnd-5_family-73	37	10136	273.95	189
SINE/tRNA-Meta#BivaMeta-SINE1_HyCu	4	295	73.75	75
DNA/Sola-2#Sola2-1_HRo	1	42	42	42
LTR/Copia#Copia-1_RP-LTR	1	60	60	60
DNA/TcMar-Tc1#Tc8_Av	1	60	60	60
LINE/L2#Kiri-11_AAe	1	67	67	67
LTR/Gypsy#Gypsy-27_SI-LTR	1	64	64	64
DNA/TcMar-Tc4#TC5A	1	52	52	52
LTR/Gypsy#MDG1_I	1	151	151	151
LTR/Gypsy#Gypsy-63_CGi-I	3	1416	472	162
LTR/Gypsy#ZAM_I	2	304	152	152
DNA/TcMar-Mariner#Mariner-30_LSal	1	12	12	12
DNA/RC#Helitron-2_RPr	2	131	65.5	65.5
DNA/Maverick#Polinton-9_NVi	12	588	49	48
DNA/RC#rnd-5_family-1031	39	51473	1319.82	942
LTR/Pao#BEL-605_AA-I	1	68	68	68
LINE#rnd-1_family-886	64	8836	138.06	150
LTR/Gypsy#Gypsy-3_PBa-I	3	659	219.67	190
LINE/I-Jockey#Jockey-4_HMM	2	112	56	56
DNA/CMC-Transib#Transib-1_DRh	1	67	67	67
LTR/Copia#Copia-14_DPu-I	1	106	106	106
LINE/I#I-1_DVi	1	62	62	62
LINE/CR1#rnd-1_family-160	260	44952	172.89	167
DNA/PIF-Harbinger#DNA3-13B_CGi	2	205	102.5	102.5
DNA/TcMar-Tc1#rnd-4_family-2849	331	59198	178.85	121
LTR/Gypsy#Gypsy-22_RPr-I	1	424	424	424
LINE/L1#L1-22_LSal	1	37	37	37
LTR/Gypsy#Gypsy-5_DSim-I	1	102	102	102
LINE/CR1-Zenon#CR1-1_LG	2	264	132	132
LINE/CR1#rnd-1_family-640	28	2822	100.79	110
DNA/hAT#hAT17_Av	1	35	35	35
LTR/Gypsy#Gypsy-14_Hmel_LTR	1	76	76	76
DNA/TcMar-Mariner#Mariner-10_ACe	1	57	57	57
LTR/Gypsy#Gypsy-17-I_NVi	1	121	121	121
LTR/Gypsy#Gypsy-279_AA-I	1	60	60	60
LINE/L2#Kiri-35_AAe	1	61	61	61
DNA/CMC-Chapaev#Chapaev-N6_AAe	1	72	72	72
DNA/Crypton-V#CryptonV-7_CFl	1	56	56	56
LTR/Gypsy#Gypsy-84_CQ-I	1	48	48	48
DNA/TcMar-Tc1#DNA-4_RPr	2	133	66.5	66.5
DNA#DNA-TA-10_CQ	1	70	70	70
LINE/CR1#CR1_Ele13	1	95	95	95
LINE/L2#L2B-4B_AAe	1	85	85	85
PLE/Penelope#Penelope-58_LMi	1	30	30	30
LINE/L2#Kiri-1_DF	1	184	184	184
DNA/TcMar-m44#Mariner-21N2_CGi	2	116	58	58
PLE/Penelope-Athena#AthW2-2	15	884	58.93	56
LINE/L1-Tx1#Tx1-6_CGi	1	63	63	63
DNA/RC#Helitron-1_DPe	3	536	178.67	240
LTR/Gypsy#Gypsy-134_AA-I	1	55	55	55
LINE/RTE-X#RTEX-17_CGi	3	215	71.67	67
DNA/RC#Helitron-N1_DEl	1	78	78	78
LINE/L2#L2-8_Hmel	1	52	52	52
LTR/Gypsy#Gypsy-6_AEc-I	1	92	92	92
LTR/Gypsy#rnd-4_family-2904	44	39830	905.23	714.5
LINE/CR1#CR1-2_Hmel	1	121	121	121
LINE/CR1#CR1-121_AAe	1	58	58	58
DNA/Maverick#Polinton-1_DBi	1	43	43	43
LINE/L2#Daphne-26B_LMi	1	64	64	64
DNA/MULE-MuDR#MuDR2x_AP	1	103	103	103
LTR/Gypsy#Gypsy37-I_AG	7	426	60.86	57
DNA#DNA6-15_CGi	3	349	116.33	111
DNA/RC#Heli2_Av_cons	2	187	93.5	93.5
DNA/TcMar-Tc1#Mariner-17_AEc	2	130	65	65
DNA/RC#Helitron1_AG	3	354	118	124
DNA/hAT-Ac#hAT-4_DBp	1	63	63	63
LINE/RTE-BovB#RTE-6_LMi	1	56	56	56
LTR/Gypsy#Gypsy-32_DAn-I	1	75	75	75
LINE/I#I-1_LHu	1	60	60	60
DNA/Kolobok-E#Kolobok-1_AA	1	54	54	54
LINE/L2#Daphne-13_LMi	2	131	65.5	65.5
DNA/hAT-Tip100#hAT-1_TCa	2	146	73	73
LTR/Gypsy#Gypsy-35_NVi-I	4	1715	428.75	382.5
DNA/TcMar-Tc4#MARINER50_CB	1	50	50	50
PLE/Penelope#Penelope-6_HRo	4	280	70	72
LINE/CR1#CR1-3_DAn	1	84	84	84
LINE/L2#Daphne-42_LMi	2	302	151	151
LINE/L2#Kiri-4_AAe	2	139	69.5	69.5
DNA/RC#Helitron-N2d_CGi	1	81	81	81
DNA/PiggyBac#piggyBac-1_LMi	1	51	51	51
LTR/Gypsy#Gypsy-13_DBi-LTR	1	69	69	69
LTR/Gypsy#Gypsy-30_LMi-I	2	449	224.5	224.5
LINE/L2#Daphne-30_LMi	1	71	71	71
DNA/CMC-Transib#Transib-1_DAn	1	161	161	161
LTR/Gypsy#Gypsy-83_CGi-LTR	2	246	123	123
LTR/Gypsy#IDEFIX_I	1	167	167	167
DNA#DNA3-18B_CGi	6	295	49.17	47
LTR/Pao#BEL-5_DEu-LTR	1	39	39	39
DNA/TcMar-Tc1#rnd-1_family-55	563	264048	469	383
DNA/TcMar-Pogo#POGO	3	258	86	55
LINE/CR1#CR1-106_AAe	1	51	51	51
LTR/Gypsy#Gypsy-38_CQ-I	1	54	54	54
DNA/hAT-Tip100#DNA8-83_AP	2	89	44.5	44.5
PLE/Penelope#Penelope-4_LMi	1	52	52	52
LINE/CR1#rnd-1_family-227	62	9292	149.87	126
PLE/Penelope-Athena#AthW1	4	240	60	60
PLE/Penelope-Athena#AthJ-W	9	600	66.67	64
DNA/CMC-Transib#Transib1_NVi	1	38	38	38
LTR/Gypsy#Gypsy-1_CGi-LTR	1	204	204	204
LTR/Gypsy#Gypsy-601_AA-I	1	238	238	238
DNA/Merlin#Merlin-N2_RPr	1	142	142	142
LINE/L1-Tx1#Tx1-14_LMi	3	264	88	90
LINE/I-Jockey#Jockey-4_DRh	1	47	47	47
DNA/TcMar-Tc4#Mariner3-4N1_LMi	2	112	56	56
DNA/PIF-ISL2EU#ISL2EU-14_CGi	2	88	44	44
LINE/I#I-50_AAe	1	67	67	67
DNA/P#P-30_LSal	1	68	68	68
PLE/Penelope#Penelope-2_PBa	2	162	81	81
LINE/R1-LOA#Loa-1_LSal	1	156	156	156
DNA/RC#Helitron-N35_CGi	2	101	50.5	50.5
DNA/RC#Helitron-N36_CGi	1	46	46	46
LTR/Gypsy#Gypsy-18B_PBa-I	1	81	81	81
LTR/Gypsy#rnd-4_family-558	85	57955	681.82	594
DNA/hAT-Tip100#hAT-5_HRo	3	95	31.67	36
LTR/Gypsy#Gypsy-211_AA-I	1	48	48	48
LTR/Gypsy#ROVER-I_DM	1	44	44	44
PLE/Penelope#Penelope-1_LMi	1	65	65	65
LTR/Copia#Copia-8_LMi-I	3	235	78.33	85
LTR/Gypsy#Gypsy-13_CFl-I	4	267	66.75	64
DNA/hAT-Tip100#hAT-17_LMi	1	48	48	48
LTR/Gypsy#Gypsy-81_AA-I	1	40	40	40
LINE/L2#Kiri-9_AAe	1	68	68	68
LTR/Gypsy#Gypsy-207_AA-I	1	82	82	82
LTR/Copia#Copia-11_DPu-I	1	42	42	42
LTR/Gypsy#Gypsy-260_AA-LTR	7	609	87	87
LINE/R2-NeSL#NeSL-2_CBre	1	96	96	96
LTR/Gypsy#Gypsy-3_LVa-I	1	40	40	40
DNA/TcMar-Tc1#Tc1_Ele13	1	66	66	66
LINE/CR1#CR1_Ele29	2	205	102.5	102.5
LINE/RTE-BovB#RTE-42_LMi	1	44	44	44
LTR/Gypsy#Gypsy-21_DEl-LTR	1	53	53	53
DNA/TcMar-Mariner#Mariner-N30_RPr	1	47	47	47
DNA/Maverick#rnd-1_family-1029	43	11826	275.02	356
LTR/Gypsy#ltr-1_family-22	198	53127	268.32	137
LTR/Gypsy#Gypsy-172_AA-I	5	299	59.8	55
DNA/TcMar-Tc1#rnd-1_family-327	66	17191	260.47	214
LINE/I#I-67_AAe	1	42	42	42
DNA/hAT-Ac#AeHerves2	1	53	53	53
DNA#Clu-137B_AG	1	48	48	48
LINE/CR1#rnd-1_family-627	95	13990	147.26	136
DNA/Maverick#rnd-4_family-130	63	56200	892.06	658
LINE/I-Jockey#Jockey-5_DEl	1	63	63	63
DNA/RC#Helitron-N26_CGi	1	169	169	169
DNA#DNA8-12_CB	4	381	95.25	89.5
LINE/L2#Daphne-51_LMi	1	73	73	73
LINE/L2#Kiri-1_AAe	2	170	85	85
LTR/Gypsy#rnd-4_family-1377	37	15737	425.32	308
DNA/MULE-MuDR#rnd-5_family-375	28	12951	462.54	265.5
DNA/Merlin#Merlin-1_Aplcal	3	302	100.67	109
LTR/Gypsy#Gypsy-29_CGi-I	1	38	38	38
DNA/hAT#hAT4_Av	2	167	83.5	83.5
LTR/Gypsy#Gypsy-145_AA-I	1	76	76	76
DNA/CMC-Transib#Transib-3_DBi	2	83	41.5	41.5
PLE/Penelope#Penelope3_Av	1	106	106	106
LTR/Gypsy#Gypsy-29_DPu-I	3	195	65	57
DNA/hAT-Tip100#hAT-N22_LSal	1	84	84	84
LTR/Gypsy#Gypsy5-I_AP	2	123	61.5	61.5
LINE/CR1#rnd-1_family-580	47	6938	147.62	153
DNA/RC#HELITRON9A_CB	1	45	45	45
LTR/Juno-Vesta#Juno4a_Av	3	294	98	83
LTR/Copia#Copia-4_MMa-I	1	33	33	33
LINE/I-Jockey#Jockey-3_CQ	2	74	37	37
DNA/hAT-Ac#hAT-N10_LSal	1	48	48	48
LTR/Gypsy#Gypsy-54_CGi-I	1	650	650	650
LTR/Pao#BEL-19_DWil-I	1	70	70	70
DNA/Zator#Zator1_Av	1	67	67	67
DNA/RC#HELITRON9D_CB	1	43	43	43
LTR/Gypsy#Gypsy-11_DWil-I	1	384	384	384
LINE/CR1#CR1-3_DK	1	124	124	124
LTR/Gypsy#Gypsy-83_CQ-I	1	44	44	44
DNA/hAT-Charlie#hAT-2_LMi	1	44	44	44
LINE/L2#Daphne-58_LMi	1	54	54	54
PLE/Penelope#Penelope-3_CQ	1	51	51	51
DNA/RC#Heli3_Av	1	39	39	39
LTR/Gypsy#Gypsy3-I_AG	1	56	56	56
DNA/MULE-MuDR#MuDR-4_CGi	1	112	112	112
LINE/Proto2#rnd-5_family-1430	39	24114	618.31	417
DNA#DNA5-1_LMi	2	99	49.5	49.5
LTR/Gypsy#Gypsy15-I_AG	2	584	292	292
LTR/Gypsy#Gypsy-9_DTa-I	1	101	101	101
PLE/Penelope#Penelope-2_SIn	1	42	42	42
LINE/L2#Daphne-7_HMM	1	54	54	54
LINE/I-Jockey#Jockey-1_DGri	1	33	33	33
LINE/L2#Crack-30_AAe	1	43	43	43
DNA/hAT-Ac#hAT-N16B_LSal	1	97	97	97
LINE/L2#Daphne-56_LMi	1	50	50	50
LTR/Pao#BEL-2_LSal-I	1	58	58	58
DNA/P#P-1_Aplcal	1	42	42	42
DNA/hAT-Ac#hAT-1_DSi	2	137	68.5	68.5
LTR/Gypsy#Gypsy-16_LG-I	2	206	103	103
LINE/CR1#CR1-102_AAe	1	26	26	26
DNA/Sola-1#Sola1-1_BM	1	56	56	56
DNA/hAT-Ac#Hoana7	1	56	56	56
LINE/Proto2#rnd-1_family-1131	27	5624	208.3	173
LTR/Copia#Copia-2_MMa-I	1	37	37	37
LINE/R1-LOA#Baggins-1_NVi	1	53	53	53
PLE/Penelope#rnd-5_family-555	103	28100	272.82	169
LTR/Pao#CER7-I_CE	7	485	69.29	81
DNA/MULE-MuDR#MULE3_Av	6	815	135.83	138.5
LINE/L2#Kiri-3_DTa	2	135	67.5	67.5
LTR/Gypsy#Gypsy-25_DPse-I	1	378	378	378
DNA/TcMar-Mariner#Mariner-29_HSal	1	48	48	48
LINE/RTE-BovB#rnd-1_family-908	84	10331	122.99	115.5
DNA/TcMar-Mariner#Mariner-2_HSal	1	165	165	165
PLE/Penelope#Penelope-120_LMi	1	108	108	108
LTR/Unknown#ltr-1_family-38	7	1273	181.86	203
LTR/Copia#Copia-26_DPu-I	2	152	76	76
LTR/Gypsy#Gypsy19-I_Dya	2	129	64.5	64.5
LINE/R2#R2Ll	1	59	59	59
DNA/PiggyBac#piggyBac-4_CGi	1	735	735	735
DNA/hAT-Ac#Howilli1	2	157	78.5	78.5
LTR/Gypsy#Gypsy-4_CGi-I	1	182	182	182
DNA/TcMar-Tc1#MINOS	2	138	69	69
SINE/tRNA-V#BivaV-SINE1_MiYe	6	201	33.5	33.5
LTR/Gypsy#Gypsy-7_DFi-I	3	189	63	54
LTR/Gypsy#Gypsy-22_DPu-I	1	50	50	50
LTR/Unknown#ltr-1_family-15	79	13768	174.28	169
LTR/Gypsy#Gypsy17-I_AG	1	74	74	74
DNA/hAT-Ac#Mariner-25_RPr	1	65	65	65
LINE/RTE-X#RTEX-21_CGi	1	85	85	85
LINE/R2-NeSL#NeSL-4_CRem	1	36	36	36
DNA/CMC-EnSpm#EnSpm-2_NVi	3	316	105.33	90
LTR/Gypsy#Gypsy-15_CGi-I	5	4522	904.4	852
LINE/L2#L2B-3_PBa	2	279	139.5	139.5
LTR/Gypsy#Gypsy-18B_PBa-LTR	1	46	46	46
LTR/Gypsy#Gypsy-26-I_NVi	3	207	69	73
DNA/CMC-Chapaev-3#EnSpm-3_RPr	2	107	53.5	53.5
DNA/RC#rnd-1_family-380	16	1222	76.38	83
LINE/CR1#CR1-11_CTe	1	74	74	74
DNA/P#P3_Av	4	249	62.25	61
LINE/CR1#rnd-4_family-1977	47	11093	236.02	155
LTR/Gypsy#Gypsy-28_DYa-I	1	38	38	38
DNA/TcMar-Tc1#Mariner40_CB	2	111	55.5	55.5
LINE/CR1#CR1-122_AAe	1	46	46	46
PLE/Penelope-Athena#AthK-V	5	314	62.8	56
LTR/Gypsy#Gypsy-63_LMi-I	1	54	54	54
LTR/Gypsy#rnd-5_family-704	40	38418	960.45	572.5
LTR/Gypsy#Gypsy-142_AA-LTR	1	37	37	37
LINE/I-Jockey#Ag-Jock-1	11	797	72.45	78
LINE/CR1#CR1-26_CQ	1	65	65	65
DNA/hAT-hAT19#rnd-1_family-695	67	15126	225.76	191
LINE/I#I-1_DEl	1	82	82	82
DNA/RC#Helitron-N3_CGi	22	3133	142.41	94
LTR/Gypsy#Gypsy-28_DWil-I	1	61	61	61
LTR/Gypsy#Gypsy-274_AA-I	1	118	118	118
LINE/I#rnd-5_family-1593	61	48661	797.72	316
PLE/Penelope-Athena#AthV-L1	3	164	54.67	55
LINE/I-Jockey#Ag-Jen-11	5	339	67.8	62
LINE/I#I-3_RPr	1	55	55	55
LINE/CR1-Zenon#CR1-6_CGi	6	755	125.83	125
DNA/Ginger-2#rnd-5_family-2602	75	29520	393.6	255
DNA/TcMar-Tc1#Tc20_Av	1	52	52	52
LINE/I#I-1_BM	1	45	45	45
LTR/Gypsy#Gypsy1-I_DV	2	145	72.5	72.5
LINE/L1-Tx1#L1-1_CQ	1	70	70	70
DNA/RC#HELITRON13_CB	2	114	57	57
LINE/CR1#rnd-1_family-100	285	46365	162.68	142
DNA/PiggyBac#piggyBac-N1_LMi	1	86	86	86
DNA/RC#Helitron-7_DRh	1	90	90	90
DNA/hAT-Tip100#hAT-27_LMi	1	71	71	71
DNA/hAT-hobo#hAT-1N_DW	1	85	85	85
LTR/Gypsy#Gypsy-60_DWil-I	2	163	81.5	81.5
DNA/RC#Helitron-like-6a_Hmel	1	40	40	40
LINE/L2#Daphne-21_LMi	2	160	80	80
LINE/I#Nimb-16_LMi	1	49	49	49
LTR/Gypsy#Gypsy-33_DAn-I	1	58	58	58
LINE/R2-Hero#HERO-5_HR	1	55	55	55
LTR/Gypsy#Gypsy-17_DBi-I	1	119	119	119
LINE/R1#R1_DMo	1	32	32	32
DNA/MULE-MuDR#MuDR5_Av	1	34	34	34
LTR/Pao#BEL-15_DP-I	1	68	68	68
LINE/Dong-R4#DongAG	1	85	85	85
DNA/RC#Helentron_Av	11	3733	339.36	114
DNA#DNA4-3_AP	1	122	122	122
DNA/TcMar-m44#Mariner-40_LMi	2	131	65.5	65.5
LINE/R1-LOA#LOA_Ele6C_AAe	1	86	86	86
PLE/Penelope#Penelope6_Av	1	56	56	56
LINE/I#Nimb-1_CTe	1	57	57	57
LINE/CR1#CR1-15_CTe	3	122	40.67	33
DNA/Sola-2#Sola2-N2_LMi	1	81	81	81
DNA/hAT-Ac#HAT6_CB	5	667	133.4	123
LINE/L2#L2B-3B_AAe	1	61	61	61
DNA/TcMar-Tc4#Mariner3-1_HSal	1	48	48	48
LINE/I-Jockey#Jockey-4_DYa	1	54	54	54
LTR/Gypsy#Gypsy-53_DEl-I	1	62	62	62
LINE/L2#Crack-12_AAe	1	34	34	34
DNA/IS3EU#IS3EU-N1_CGi	2	80	40	40
LINE/I-Jockey#Jockey-2_DF	2	133	66.5	66.5
DNA/TcMar-Tc1#Mariner-10_SIn	1	74	74	74
DNA/TcMar-Tc1#Mariner15_CB	1	65	65	65
LTR/Gypsy#Gypsy-14_DAn-I	14	1066	76.14	73
LINE/L2#Daphne-1B_LMi	3	231	77	79
LINE/I-Jockey#Ag-Jock-12	1	68	68	68
DNA#DNA-18_CGi	1	68	68	68
LINE/I#I-49_AAe	1	36	36	36
DNA/Maverick#rnd-5_family-5834	24	22146	922.75	529.5
LTR/Gypsy#Gypsy-5_CFl-LTR	1	68	68	68
LINE/RTE-BovB#RTE-45_LMi	1	35	35	35
LTR/Gypsy#Gypsy-20_PBa-I	1	50	50	50
LTR/Pao#BEL-3_DBp-I	1	45	45	45
PLE/Penelope#rnd-5_family-755	37	27825	752.03	399
LINE/L1#L1_Ele5	1	125	125	125
LTR/Gypsy#Gypsy-45_AA-I	2	138	69	69
LINE/Tad1#rnd-5_family-5656	49	30169	615.69	421
DNA/RC#rnd-1_family-319	27	2122	78.59	78
LTR/Gypsy#Gypsy-58_CQ-I	1	77	77	77
LTR/Juno-Vesta#Vesta1b_Av	3	253	84.33	99
LINE/L2#Daphne-29_HRo	1	63	63	63
LTR/Gypsy#Gypsy-11_DVir-I	2	139	69.5	69.5
LINE/L1#L1-29_LSal	1	64	64	64
LINE/CR1#CR1-1_IS	1	194	194	194
DNA/TcMar-Tc1#rnd-1_family-250	220	97676	443.98	320
LINE/L2#Crack-1_CP	1	121	121	121
DNA/PIF-Spy#DNA-24_CGi	1	26	26	26
LTR/Gypsy#ltr-1_family-12	35	32717	934.77	396
LINE/CR1-Zenon#CR1-10_CGi	6	1240	206.67	225.5
LTR/Gypsy#Gypsy-588_AA-I	3	170	56.67	43
LINE/L1#rnd-4_family-2500	113	28586	252.97	196
LTR/Pao#BEL-12_DPu-I	1	40	40	40
LTR/Gypsy#Gypsy-106_AA-I	1	108	108	108
LTR/Pao#BEL-636_AA-I	1	31	31	31
LTR/Gypsy#Gypsy54-I_AG	1	115	115	115
LTR/Gypsy#Gypsy-93_AA-I	1	37	37	37
DNA/CMC-Transib#Transib-5_DAn	1	282	282	282
LTR/Pao#BEL-21_DAn-I	2	110	55	55
LINE/I-Jockey#Jockey-1_DVi	1	60	60	60
LINE/CR1#rnd-1_family-1062	9	989	109.89	86
LTR/DIRS#DIRS-3_DPu	1	46	46	46
DNA/RC#Helitron-2_CGi	4	510	127.5	68.5
LINE/RTE-BovB#AviRTE_LLo	1	34	34	34
DNA/PIF-Spy#ISL2EU-4_CFl	6	719	119.83	131.5
DNA/Sola-2#Sola2-5_AAe	2	95	47.5	47.5
DNA/hAT-hobo#hAT-2_DF	1	60	60	60
LTR/Pao#BEL-190_AA-I	1	35	35	35
DNA#DNA4-16_CGi	1	79	79	79
LINE/CR1#rnd-1_family-220	126	28329	224.83	201.5
DNA/Maverick#Polinton-4_PBa	4	194	48.5	46.5
DNA/hAT#DNA8-101_AP	1	66	66	66
DNA#DNA-3_CQ	1	72	72	72
DNA/TcMar-Tc1#rnd-1_family-346	44	7889	179.3	149.5
LTR/Gypsy#Gypsy-16_LVa	1	41	41	41
DNA/RC#Helitron-2_DF	1	79	79	79
DNA/TcMar-m44#Mariner-44_LMi	1	50	50	50
DNA/RC#HelitronY1_CE	2	258	129	129
LTR/Gypsy#Gypsy-19-I_NVi	1	173	173	173
LINE/I#I-8_DBp	1	63	63	63
DNA/hAT-Tip100#rnd-1_family-827	71	13962	196.65	218
LTR/Gypsy#ltr-1_family-14	20	25820	1291	483.5
LTR/Pao#BEL-10_CGi-I	1	77	77	77
LTR/Gypsy#Gypsy-67_CGi-I	1	48	48	48
DNA/TcMar-Pogo#pogo12_Av	22	2029	92.23	91
DNA/Maverick#Polinton-1_DAn	1	39	39	39
LTR/Gypsy#Invader4_I	2	129	64.5	64.5
LINE/L2#rnd-1_family-527	132	27405	207.61	150.5
DNA/Zator#Zator-1_DPu	1	47	47	47
LTR/Gypsy#Gypsy-203_AA-I	1	65	65	65
LINE/Dong-R4#Dong-2_HMM	1	59	59	59
LINE/I-Jockey#FW_DM	2	172	86	86
DNA/RC#Helitron-6_DRh	1	165	165	165
DNA/hAT-Tip100#hAT-6_RPr	3	249	83	82
LINE/Proto2#Proto2-1_CS1	1	133	133	133
LTR/Gypsy#Gypsy-17_DAn-I	3	395	131.67	127
DNA/RC#Helitron-3_NVi	3	217	72.33	87
DNA/hAT-Tip100#hAT-2_HRo	3	352	117.33	146
LTR/Gypsy#Gypsy-6_DEu-I	1	55	55	55
DNA/RC#Helitron1_CE	4	654	163.5	161.5
LINE/R1#R1-2_LMi	1	30	30	30
LINE/L2#L2B-6_AAe	1	48	48	48
DNA/Academ-1#Academ-6_LMi	1	81	81	81
LTR/Gypsy#Gypsy-200_AA-I	1	48	48	48
DNA/MULE-MuDR#MuDR-5_LSal	2	127	63.5	63.5
DNA/hAT-Ac#DNA-TA-1_PPo	1	70	70	70
DNA/CMC-Transib#TRANSIB3_AG	1	50	50	50
LINE/L2#Kiri-5_CQ	1	55	55	55
LTR/Juno-Vesta#Juno4b_Av	2	862	431	431
LTR/Copia#Copia-6_DAn-I	1	47	47	47
DNA/CMC-Transib#Transib-4_DF	1	77	77	77
LTR/Gypsy#rnd-5_family-719	59	28022	474.95	323
LINE/I#I-8_LMi	1	104	104	104
LTR/Gypsy#Gypsy-167_AA-LTR	1	95	95	95
LTR/Gypsy#Gypsy-293_AA-I	2	143	71.5	71.5
DNA/TcMar-Tc1#ltr-1_family-21	294	51598	175.5	103
LINE/CR1#CR1-95_AAe	1	24	24	24
DNA/TcMar-Tc1#nTc3-2_Hmel	1	42	42	42
LTR/Pao#BEL-7_DRh-I	1	71	71	71
DNA/hAT-hATm#DNA8-14_CQ	1	41	41	41
LINE/L1#rnd-1_family-1053	14	1532	109.43	101.5
LINE/L2#Daphne-16_HRo	2	173	86.5	86.5
DNA/PiggyBac#piggyBacN2_AG	1	95	95	95
LINE/RTE-X#RTEX-13_CGi	1	73	73	73
LINE/RTE-BovB#RTE-13_LMi	1	755	755	755
PLE/Penelope#Penelope-5_HRo	9	1184	131.56	109
PLE/Penelope-Athena#AthL3	16	1162	72.63	70
DNA/hAT-hATm#hAT-9_LSal	1	53	53	53
LINE/I-Jockey#Jockey_Ele3	2	96	48	48
DNA/Maverick#Polinton-2_DEu	1	32	32	32
DNA#DNA-25_CGi	1	52	52	52
DNA/PiggyBac#AvPB2	1	401	401	401
DNA/RC#HELITRON9B_CB	1	56	56	56
LINE/L2#Crack-5_AAe	1	37	37	37
LTR/Gypsy#Gypsy-14_PBa-I	2	212	106	106
DNA/CMC-Chapaev#Chapaev-N1_AAe	1	52	52	52
LTR/Gypsy#rnd-4_family-999	43	54825	1275	820
LTR/Gypsy#Gypsy-73_CQ-I	1	60	60	60
LINE/L1#L1-9_LSal	1	97	97	97
LTR/Gypsy#Gypsy-167_AA-I	1	53	53	53
LTR/Gypsy#Gypsy-N1_DPu-I	1	100	100	100
LTR/Gypsy#Gypsy-23_LG-I	1	39	39	39
LINE/CR1#CR1-24_HRo	6	541	90.17	81.5
LTR/Pao#BEL-126_AA-I	1	68	68	68
LTR/Gypsy#Gypsy-2-I_LG	2	111	55.5	55.5
LINE/CR1#CR1-6_CTe	4	303	75.75	72.5
LTR/Gypsy#rnd-4_family-851	42	31132	741.24	464
LTR/Gypsy#rnd-1_family-505	26	6567	252.58	250
LTR/Gypsy#rnd-5_family-4534	81	54932	678.17	558
LINE/R2-NeSL#NeSL-1_CBri	1	79	79	79
LTR/Gypsy#Gypsy-4_LH-I	1	53	53	53
DNA/Sola-2#Sola2-8_LMi	1	77	77	77
LINE/L2#Kiri-5_AAe	2	174	87	87
LTR/Gypsy#Gypsy13-I_AG	1	34	34	34
LTR/Gypsy#Gypsy-170_AA-I	2	116	58	58
DNA/hAT-hATm#hAT-4_AP	1	50	50	50
DNA/Ginger-2#rnd-5_family-1362	70	23628	337.54	190
LINE/I-Jockey#Ag-Outcast-6	2	218	109	109
LINE/L2#Daphne-38_HRo	13	1094	84.15	65
LTR/Gypsy#Gypsy-14_DPu-I	6	793	132.17	79
LTR/Gypsy#Gypsy-2_SI-I	1	256	256	256
LTR/Gypsy#Gypsy-16_PBa-LTR	1	39	39	39
DNA/PIF-Spy#ISL2EU-N1_CGi	1	63	63	63
DNA#DNA-105_LSal	1	51	51	51
DNA/TcMar-Tc1#Mariner-1_DEu	1	89	89	89
LINE/I-Jockey#TART-1_DWi	2	132	66	66
DNA/TcMar-Tc1#rnd-1_family-76	165	46823	283.78	266
DNA/TcMar-Tc4#Mariner3-3_LMi	12	1366	113.83	122.5
LINE/L2#Kiri-38_AAe	1	123	123	123
DNA/Kolobok-Hydra#Kolobok-1_DBp	1	78	78	78
LINE/L2#L2-4_Hmel	1	70	70	70
LINE/CR1#CR1-3_AG	1	60	60	60
LTR/Copia#Copia-2_RP-I	1	62	62	62
LTR/Unknown#ltr-1_family-39	15	1520	101.33	87
LTR/Gypsy#Gypsy-598_AA-I	1	58	58	58
LINE/L2#L2-7_HRo	1	60	60	60
LINE/Soliton#Soliton9b_Av	1	139	139	139
LINE/RTE-RTE#RTE-2_Hmel	1	92	92	92
DNA/MULE-NOF#Rehavkus-1_NVi	2	101	50.5	50.5
DNA/Crypton#Crypton-N2_CGi	1	69	69	69
LTR/Gypsy#Gypsy-35_CQ-I	27	1811	67.07	67
DNA/RC#HELITRON5_CB	1	33	33	33
LTR/TelKA#TelKA4_Av	1	77	77	77
DNA/PiggyBac#piggyBac-28_LMi	1	55	55	55
LINE/CR1-Zenon#CR1-1_CGi	2	329	164.5	164.5
DNA#DNA-2_LMi	1	52	52	52
DNA/MULE-MuDR#rnd-5_family-4587	70	22025	314.64	184
LTR/Copia#Copia-19_CQ-I	1	39	39	39
DNA/hAT-Blackjack#hAT-16N2_LMi	2	150	75	75
PLE/Penelope#Penelope3b_Av	4	169	42.25	40.5
LTR/Gypsy#OSVALDO_I	2	93	46.5	46.5
LTR/Pao#BEL-12_LG-I	6	1194	199	143
LTR/Gypsy#Gypsy-620_AA-I	1	35	35	35
LINE/L2#Daphne-1_LMi	1	43	43	43
DNA/hAT-hATm#hAT-19_LSal	1	36	36	36
DNA/CMC-EnSpm#CACTA-3_AA	1	37	37	37
DNA/TcMar-Tc1#Mariner-12_CGi	1	46	46	46
LINE/I#I-4_DK	1	97	97	97
DNA/Maverick#Polinton-5B_LMi	2	139	69.5	69.5
LTR/Gypsy#Gypsy-79_AA-I	2	203	101.5	101.5
LINE/RTE-BovB#RTE-1_DF	1	40	40	40
DNA/MULE-NOF#rnd-5_family-3241	41	25821	629.78	358
DNA/Ginger#Ginger2-1_LS	1	76	76	76
LINE/I-Jockey#Jockey-5_DVi	1	42	42	42
LTR/Gypsy#Gypsy-56_CGi-I	1	79	79	79
DNA/MULE-MuDR#rnd-5_family-1544	68	20098	295.56	99
LTR/Gypsy#Gypsy-76_CGi-I	1	45	45	45
LTR/Gypsy#Gypsy-51_CGi-I	6	2172	362	294.5
LTR/Gypsy#Gypsy-13_CGi-I	2	158	79	79
DNA/Kolobok-Hydra#Kolobok-7N1_CGi	6	605	100.83	101
LINE/Soliton#Soliton7_Av	1	63	63	63
DNA/hAT#hAT19_Av	1	44	44	44
LTR/Gypsy#Gypsy-3_DWil-I	1	53	53	53
LTR/Pao#BEL-614_AA-I	1	58	58	58
LTR/Gypsy#Gypsy-9_PBa-I	9	7415	823.89	372
PLE/Penelope-Athena#AthW2-1	17	824	48.47	43
LINE/I#rnd-5_family-2806	74	27379	369.99	339.5
DNA/Ginger#Ginger2-2_LMi	4	1465	366.25	344
LINE/CR1#rnd-1_family-342	19	3258	171.47	169
PLE/Penelope-Athena#AthW1-J-R	9	494	54.89	54
DNA/TcMar-Tc1#rnd-1_family-593	41	7611	185.63	147
LINE/L2#L2B-1_AAe	1	59	59	59
DNA/MULE-MuDR#rnd-5_family-1467	66	14773	223.83	122
DNA/TcMar-Tc1#Tc1-1_TCa	1	36	36	36
LTR/Pao#BEL-4_DMoj-I	1	63	63	63
LTR/Gypsy#Gypsy-18_DWil-I	1	55	55	55
DNA/hAT-Ac#hAT-N8_LSal	1	57	57	57
LINE/I-Jockey#Jockey-1_DAn	2	280	140	140
LTR/Gypsy#Gypsy-64_CGi-I	1	62	62	62
DNA/PIF-Spy#ISL2EU-N8_CGi	2	124	62	62
LINE/Proto2#rnd-1_family-1087	39	6360	163.08	184
LINE/L2#Daphne-6_LMi	1	65	65	65
LTR/Gypsy#Gypsy-8_DSe-I	1	926	926	926
DNA/PIF-ISL2EU#Harbinger-2_LSal	1	47	47	47
LINE/CR1#LINE2B_CE	2	188	94	94
LTR/Gypsy#Gypsy-617_AA-I	2	156	78	78
DNA/TcMar-Mariner#Mariner-11_SIn	1	51	51	51
LTR/Pao#BEL-22_DAn-I	1	341	341	341
DNA/MULE-MuDR#Shinagawa-1_CQ	6	438	73	71
LTR/Gypsy#Gypsy-78_CGi-I	1	47	47	47
LINE/I#I-48_AAe	2	91	45.5	45.5
LTR/Gypsy#Gypsy-15_DBi-I	2	551	275.5	275.5
DNA/CMC-EnSpm#CACTA4_Av	3	217	72.33	53
LINE/RTE-BovB#RTE-47_LMi	1	46	46	46
DNA/Merlin#rnd-4_family-460	160	56695	354.34	286.5
LTR/Pao#BEL-616_AA-I	1	35	35	35
DNA/MULE-NOF#Rehavkus-3_TC	5	350	70	53
DNA/MULE-MuDR#MULE5_Av	3	318	106	88
LINE/Proto2#rnd-1_family-567	104	21813	209.74	203
LINE/CR1#CR1-20_HRo	1	109	109	109
DNA/hAT-Ac#DNA8-11_AP	9	1039	115.44	118
DNA/Maverick#Polinton-3_NVi	1	71	71	71
DNA/hAT-Ac#hAT-5_DRh	1	53	53	53
DNA/MULE-MuDR#MuDR8_Av	3	929	309.67	133
DNA/hAT#HAT4_CE	1	69	69	69
LTR/Gypsy#Gypsy-22_DY-I	1	53	53	53
LTR/Gypsy#Gypsy-31_DWil-I	1	66	66	66
DNA/hAT-Ac#hAT-2_AG	4	410	102.5	106.5
LINE/L1#L1_Ele13	1	109	109	109
LINE/R1-LOA#LOA-9_AAe	1	87	87	87
DNA/RC#Helitron2_AG	1	55	55	55
LINE/CR1#rnd-5_family-7627	51	13010	255.1	138
DNA/MULE-MuDR#MuDR3x_AP	5	877	175.4	139
LTR/Unknown#ltr-1_family-2	16	9763	610.19	279.5
LTR/Gypsy#Gypsy-4_LG-I	1	50	50	50
DNA/MULE-MuDR#rnd-1_family-499	35	3282	93.77	104
LTR/Gypsy#Gypsy-69_CQ-I	1	53	53	53
DNA/hAT-Tip100#hAT-3_HRo	1	96	96	96
DNA/Ginger#Ginger2-1_AP	1	463	463	463
LTR/Copia#Copia-20_SI-I	1	60	60	60
DNA#DNA-16_CGi	2	121	60.5	60.5
DNA/PiggyBac#AVPB1	1	51	51	51
DNA/Academ-1#Academ-2_Aplcal	1	37	37	37
LINE/L2#Daphne-10_HRo	3	404	134.67	72
LTR/Pao#BEL-11_CQ-I	1	37	37	37
LINE/I#I_Ele4C_AAe	1	45	45	45
LINE/L2#Daphne-60_LMi	1	40	40	40
LTR/Gypsy#Gypsy-78_CQ-I	1	74	74	74
LINE/I#I_Ele4D_AAe	2	80	40	40
LTR/Gypsy#rnd-1_family-930	44	11171	253.89	294.5
LINE/RTE-BovB#rnd-1_family-148	392	58555	149.38	126
LINE/I#Nimb-2C_LMi	1	42	42	42
LTR/Pao#BEL-2_PBa-I	1	69	69	69
DNA/hAT-Ac#hAT-N39_LSal	1	48	48	48
LINE/L1#L1-50_LSal	1	65	65	65
DNA/hAT-Tip100#hAT-6_CGi	2	204	102	102
DNA/RC#Helitron-4_CGi	2	150	75	75
DNA/MULE-MuDR#rnd-5_family-4827	106	15895	149.95	80.5
DNA/CMC-Transib#Transib-11_DAn	1	47	47	47
LINE/I-Jockey#Jockey-3_DGri	7	803	114.71	57
DNA/P#P-2_Hrobusta	1	56	56	56
LTR/Unknown#ltr-1_family-29	16	1947	121.69	128.5
DNA/TcMar-Pogo#Mariner-10_CGi	1	84	84	84
PLE/Penelope#rnd-5_family-2718	61	30228	495.54	274
LINE/L2#L2-14_Hmel	1	88	88	88
LINE/CR1-Zenon#CR1-14_CGi	3	318	106	87
LINE/L2#Daphne-17_CTe	1	77	77	77
LTR/Unknown#ltr-1_family-31	58	10332	178.14	189
LTR/Gypsy#ROVER-LTR_DM	1	55	55	55
DNA/TcMar-Tc4#Mariner-N1_LMi	1	73	73	73
DNA/TcMar-Tigger#Mariner-48_LMi	5	1008	201.6	257
LTR/Copia#Copia13-NVi_I	1	49	49	49
DNA/TcMar-Tigger#DNA2-2_CGi	9	639	71	80
LINE/CR1#rnd-1_family-1048	24	3309	137.88	90
LINE/CR1#rnd-1_family-440	67	15696	234.27	200
LTR/Gypsy#Gypsy10-I_AP	1	30	30	30
LINE/CR1#CR1-56_AAe	1	80	80	80
DNA/PIF-Harbinger#Harbinger-1N1_CGi	1	39	39	39
DNA/TcMar-Tc1#PALTA1_CE	1	101	101	101
LINE/L2#CR1-1_AG	1	40	40	40
DNA/Maverick#Polinton-2_CB	2	84	42	42
LINE/CR1#CR1-8_DTa	1	83	83	83
LTR#LTR-5_Hm	1	44	44	44
DNA/RC#Helitron-9_CGi	19	1002	52.74	46
LTR/Gypsy#Gypsy-18_LG-I	1	52	52	52
LINE/L2#Daphne-3_LMi	5	532	106.4	114
LINE/L2#L2-4_HRo	1	40	40	40
DNA/TcMar-Tc4#Mariner-36_SIn	1	82	82	82
DNA/MULE-MuDR#MuDR1x_MH	1	131	131	131
DNA/hAT#hAT28a_Av	2	243	121.5	121.5
LINE/L2#Crack-1_LG	2	193	96.5	96.5
DNA/hAT-Charlie#hAT-N1_CQ	1	92	92	92
LTR/Gypsy#Gypsy-4_RP-LTR	1	71	71	71
DNA/Merlin#rnd-5_family-5674	63	16816	266.92	227
LINE/L2#Kiri-28_AAe	1	37	37	37
DNA/TcMar-m44#Mariner-41_LMi	1	155	155	155
LTR/Gypsy#Gypsy-5_DBi-I	1	2776	2776	2776
LTR/Gypsy#Gypsy-32_CGi-I	1	2719	2719	2719
DNA/TcMar-Tc2#rnd-4_family-496	127	60069	472.98	319
DNA/RC#Helitron-N1_HSal	3	223	74.33	74
LINE/I-Jockey#Jockey-8_DAn	1	99	99	99
DNA/Crypton-A#Crypton-9N1_CGi	1	90	90	90
LTR/Unknown#ltr-1_family-9	22	3498	159	135
DNA/MULE-NOF#MuDR-1_DF	5	334	66.8	58
DNA/CMC-Transib#Transib1_AA	1	37	37	37
DNA#TTAA6_AP	1	66	66	66
LINE/L2#Kiri-13_AAe	1	71	71	71
LTR/Pao#BEL-233_AA-I	1	32	32	32
LINE/I-Jockey#TART-A	1	63	63	63
LINE/RTE-BovB#RTE-5_HRo	1	61	61	61
LTR/DIRS#DIRS-1_SIn	1	61	61	61
LTR/Gypsy#Gypsy-45_DEl-I	2	309	154.5	154.5
LINE/R1#TRAS-5_TUr	1	43	43	43
LTR/Gypsy#Gypsy-38_DWil-I	3	220	73.33	69
LINE/I#I-5_CQ	1	27	27	27
LINE/I-Jockey#rnd-4_family-1871	82	30145	367.62	236
LINE/RTE-BovB#rnd-5_family-1398	68	18270	268.68	176
LINE/I#I-5_AAe	1	49	49	49
DNA/TcMar-Tc1#rnd-1_family-846	36	3888	108	95
LTR/Gypsy#rnd-5_family-6100	50	34551	691.02	564.5
LTR/Gypsy#Gypsy-22_AA-I	1	72	72	72
DNA/MULE-MuDR#MuDR-1_LSal	3	389	129.67	71
LTR/Gypsy#Gypsy-44_CGi-I	2	650	325	325
LTR/Gypsy#rnd-5_family-1818	25	22924	916.96	343
LTR/Gypsy#Gypsy-281_AA-I	1	52	52	52
DNA/MULE-NOF#Rehavkus-1N1_HR	1	114	114	114
LINE/I-Jockey#TART_B1	1	206	206	206
PLE/Penelope#Penelope-97_LMi	1	41	41	41
DNA/TcMar-Tc4#Mariner3-3N2_LMi	1	16	16	16
LINE/CR1#CR1-21_HRo	36	14545	404.03	191
DNA/Maverick#rnd-1_family-1133	42	10355	246.55	306
LINE/L2#Daphne-32_HRo	2	177	88.5	88.5
LTR/Copia#Copia-1_DBi-I	1	42	42	42
LINE/R2#R2A_NVi	1	59	59	59
LINE/CR1#CR1_Ele20	1	33	33	33
DNA/Sola-1#Sola1-1_DPu	2	118	59	59
LINE/CR1#rnd-1_family-467	34	7994	235.12	171
DNA/MULE-MuDR#rnd-5_family-4324	55	24150	439.09	330
DNA/TcMar-Tc1#MARWOLEN1	1	41	41	41
LINE/I-Jockey#Jockey-6_DK	1	40	40	40
LTR/Gypsy#Gypsy-11_AA-I	1	63	63	63
LINE/L2#rnd-1_family-436	160	71752	448.45	312.5
DNA/TcMar-Mariner#Mariner-46_HSal	1	43	43	43
LINE#rnd-5_family-1402	90	45525	505.83	187
LTR/Gypsy#Gypsy7-I_Dmoj	1	55	55	55
LTR/Gypsy#Gypsy-15_DAn-I	1	234	234	234
LTR/Copia#Copia-14_LH-I	2	188	94	94
DNA/Academ-1#Academ-1_Hrobusta	1	73	73	73
DNA/hAT-hATm#hATm-2_AA	2	160	80	80
LINE/L2#CR1-1a_AG	1	59	59	59
LINE/CR1#CR1-7_HMM	1	47	47	47
LINE/I-Jockey#Jockey-6_DYa	1	74	74	74
LINE/CR1#CR1-3_TCa	1	71	71	71
LTR/Gypsy#ltr-1_family-10	34	36380	1070	796.5
DNA/RC#Helitron-1_DBp	1	120	120	120
LINE/I-Jockey#rnd-4_family-207	115	81670	710.17	412
DNA/PIF-Spy#rnd-5_family-663	63	34222	543.21	411
DNA/RC#Helitron-N13_LMi	1	37	37	37
DNA/hAT-hATm#hAT-N7_LSal	1	75	75	75
LINE/CR1#rnd-1_family-702	41	6181	150.76	156
LINE/CR1#rnd-1_family-1063	49	6367	129.94	151
DNA/PIF-Spy#ISL2EU-3_CGi	2	146	73	73
LTR/Gypsy#Gypsy-15_DEl-I	1	122	122	122
DNA/PiggyBac#piggyBac8_CB	1	104	104	104
LTR/Gypsy#Gypsy-66_CGi-I	1	392	392	392
LTR/Gypsy#Gypsy-20-I_NVi	2	138	69	69
PLE/Penelope-Athena#AthX-V-T	8	431	53.88	49.5
DNA/RC#Helitron-N2_CGi	1	46	46	46
LTR/Gypsy#Gypsy-146_AA-I	1	604	604	604
LTR/Gypsy#ltr-1_family-17	15	8534	568.93	249
DNA/RC#rnd-5_family-5332	20	25966	1298.3	1065.5
LTR/Copia#Copia-1-I_DY	1	61	61	61
LINE/L2#L2-27_HRo	1	114	114	114
DNA/CMC-EnSpm#CACTA-1_AA	1	91	91	91
LTR/Gypsy#Gypsy-2_ACe-I	1	99	99	99
DNA/RC#Helitron-8_CGi	3	207	69	54
DNA#DNA-15_AAe	3	140	46.67	45
DNA/MULE-MuDR#MuDR5x_AP	3	300	100	88
LTR/Gypsy#Gypsy-86_AA-I	1	258	258	258
LINE/L2#Daphne-4_LMi	4	710	177.5	152.5
DNA/hAT-Ac#HOPPER_BD	1	85	85	85
DNA/RC#Helitron-1_NVi	2	252	126	126
LTR/Gypsy#Gypsy-6_DRh-I	2	109	54.5	54.5
DNA/Zator#Zator-3_CGi	1	60	60	60
DNA/CMC-Transib#Transib-1_CQ	1	94	94	94
LINE/L2#Kiri-17_AAe	3	427	142.33	121
LINE/L1#L1-32_AAe	1	56	56	56
LTR/Unknown#ltr-1_family-11	9	1128	125.33	157
LTR/Gypsy#Gypsy-216_AA-I	1	50	50	50
DNA/PiggyBac#piggyBac-10_LMi	2	199	99.5	99.5
LINE#rnd-5_family-2168	63	24226	384.54	214
DNA/hAT-hAT19#rnd-4_family-323	69	46976	680.81	636
LTR/Copia#Adg_Copia-70_AA-I	1	58	58	58
DNA/hAT-hAT19#DNA8-49_AP	1	126	126	126
LTR/Juno-Vesta#Vesta6a_Av	4	644	161	101
LINE/CR1#CR1-1_DEl	2	186	93	93
LTR/Gypsy#Gypsy-11_TCa-I	1	56	56	56
DNA/Maverick#Polinton-1_DPe	1	84	84	84
DNA/TcMar-Tc1#Mariner-N1B_CGi	1	61	61	61
PLE/Penelope#Penelope-4_SIn	1	58	58	58
LTR/Gypsy#ltr-1_family-42	9	13246	1471.78	565
DNA/CMC-Transib#Transib1_Dmoj	1	57	57	57
DNA/TcMar-Tc1#Mariner-52N1_HSal	1	54	54	54
LTR/Gypsy#Gypsy-72_AA-I	1	42	42	42
LINE/I-Jockey#Jockey_Ele2	1	94	94	94
DNA/CMC-Transib#Transib-1_LHu	1	55	55	55
LINE/L2#Daphne-12_CTe	1	48	48	48
DNA/PiggyBac-Pokey#Pokey4_Av	1	55	55	55
LTR/Gypsy#Gypsy-1_DSim-I	1	80	80	80
LINE/RTE-X#RTEX-15_CGi	3	190	63.33	50
DNA#DNA-15B_LSal	1	79	79	79
DNA/Ginger#Ginger1-2_AP	1	113	113	113
LTR/Gypsy#Gypsy-14_Hmel_I	1	90	90	90
LTR/Juno-Vesta#Vesta6b_Av	1	142	142	142
LTR/Pao#BEL-1_LH-I	3	137	45.67	26
LTR/Gypsy#Gypsy-40_CGi-I	1	51	51	51
DNA/MULE-MuDR#rnd-4_family-259	105	39522	376.4	174
LINE/L2#Daphne-69_LMi	1	106	106	106
LTR/Gypsy#Gypsy-225_AA-I	1	52	52	52
DNA/TcMar-Mariner#Mariner-20_SIn	1	59	59	59
[truncated: 143 more rows]
