# Supplementary material for: Evolutionary dynamics of transposable elements in bdelloid rotifers
Source: eLife. 2021 Feb 5;10:e63194. doi: 10.7554/eLife.63194 (PMC7943196; doi:10.7554/eLife.63194)
Supplement: Figure 6—source data 1. [file elife-63194-fig6-data1.zip › Figure 6--source data 1. TE lengths data/Rd_RSOR408.out.one_code.bed.len.element.tab]

TE	COUNT	SUM	MEAN	MEDIAN
DNA/CMC-EnSpm#CACTA5_Av	9	3633	403.67	388
DNA/RC#Heli1_Av	45	24556	545.69	348
LTR/Gypsy#Gypsy2-I_DV	1	87	87	87
LTR/Gypsy#Gypsy-21_CGi-I	1	42	42	42
DNA/PiggyBac#piggyBac-1_Hmel	2	107	53.5	53.5
LTR/Gypsy#Gypsy-2_MMa-I	1	83	83	83
DNA/TcMar-Tc1#Mariner-19_CGi	1	41	41	41
DNA/P#P-1_DY	1	56	56	56
LTR/Gypsy#Gypsy-25_CQ-I	1	256	256	256
DNA/Maverick#Polinton-3_NVi	3	173	57.67	60
LTR/Pao#CER15-1-I_CE	4	1048	262	296.5
LTR/Copia#Copia-26_AA-I	1	105	105	105
LINE/I#Nimb-3_CTe	2	107	53.5	53.5
LTR/Pao#BEL-224_AA-I	1	51	51	51
DNA/Sola-2#Sola2-1_AAe	1	30	30	30
LTR/TelKA#TelKA4_Av	6	5371	895.17	450.5
DNA/PiggyBac#piggyBac-N2_RPr	1	72	72	72
DNA#DNA9-4_CGi	7	548	78.29	76
DNA/PiggyBac#rnd-5_family-6448	95	46601	490.54	476
LTR/Gypsy#Gypsy-590_AA-I	2	476	238	238
LTR/Pao#BEL-246_AA-I	1	40	40	40
DNA/CMC-Chapaev-3#EnSpm-2_LSal	1	59	59	59
DNA/Sola-2#Sola2-5_LSal	1	94	94	94
DNA/TcMar-Tc1#Mariner-15_CGi	1	137	137	137
LTR/Gypsy#Gypsy-56_AA-I	1	45	45	45
DNA/TcMar-Tc1#Mariner-N34_HSal	1	54	54	54
LINE/I#I-9_AAe	1	86	86	86
LTR/Gypsy#Gypsy-13_PBa-I	2	130	65	65
LTR/Copia#Copia-22_CQ-I	1	48	48	48
DNA/Crypton-V#CryptonV-12_CFl	1	44	44	44
LTR/Gypsy#Gypsy33-I_AG	2	97	48.5	48.5
DNA/RC#Helitron-6_NVi	6	2163	360.5	429
DNA/P#P-2_LG	1	40	40	40
LTR/Pao#BEL-91_AA-I	1	112	112	112
DNA/hAT-Blackjack#hAT-16N2_LMi	7	473	67.57	66
LINE/CRE#CRE-3_HRo	1	38	38	38
LINE/CR1#CR1-65_AAe	3	178	59.33	60
LTR/Gypsy#TABOR_I	2	140	70	70
LTR/Gypsy#Gypsy-50_LMi-I	2	212	106	106
DNA#DNA2-10_CGi	12	713	59.42	61.5
LTR/Copia#Copia-7_AG-I	1	60	60	60
DNA/TcMar-Tc1#TC1_DM	1	76	76	76
LTR/Gypsy#Gypsy-1_RP-LTR	1	42	42	42
LINE/L2#Daphne-69_LMi	1	65	65	65
DNA/Maverick#Polinton-1_DK	15	793	52.87	48
DNA/CMC-EnSpm#CACTA8_Av	107	41577	388.57	169
DNA/MULE-MuDR#rnd-1_family-707	19	3501	184.26	131
LTR/Gypsy#Gypsy-19_LMi-I	1	103	103	103
DNA/hAT-Tip100#rnd-5_family-4471	177	63339	357.85	156
LTR/Gypsy#Gypsy-81_CQ-I	1	29	29	29
DNA/Merlin#Merlin1_Av	17	5299	311.71	145
DNA/TcMar-Tc1#Mariner-101_HSal	1	40	40	40
DNA/hAT-Tip100#hAT-N33_LMi	1	52	52	52
LTR/Gypsy#Gypsy-2_CT-I	1	68	68	68
DNA/Academ-1#Academ-1_LMi	1	57	57	57
LINE/I-Jockey#Jockey-1_LVa	2	217	108.5	108.5
LTR/Gypsy#Gypsy-81_CGi-I	1	59	59	59
LTR/Pao#BEL-10_DWil-I	2	409	204.5	204.5
DNA/MULE-MuDR#rnd-6_family-7785	121	41665	344.34	175
DNA/hAT-Ac#hAT-2_AP	1	141	141	141
DNA#DNA8-12_CGi	2	134	67	67
DNA/TcMar-Tc1#Mariner-N22_AG	10	804	80.4	93.5
DNA/TcMar-Mariner#Mariner-4_HSal	1	47	47	47
PLE/Penelope#Penelope-66_LMi	1	70	70	70
DNA/TcMar-Tc1#rnd-5_family-1462	149	26379	177.04	106
PLE/Penelope-Athena#AthK1	56	53632	957.71	387
LTR/Gypsy#Gypsy-25-I_NVi	1	53	53	53
LTR/Gypsy#Gypsy-38_DAn-LTR	1	34	34	34
LINE/L1#L1-27_LSal	1	46	46	46
DNA/P#P-10_LSal	2	138	69	69
DNA/Zator#Zator-N1_PPo	1	114	114	114
LTR/TelKA#TelKA3a_Av	21	3176	151.24	128
DNA/hAT-hobo#hAT-6_DBp	1	84	84	84
LTR/Copia#Copia-3_RPr-I	2	122	61	61
LINE/RTE-RTE#RTE-2_LVa	9	5220	580	275
LTR/Gypsy#Gypsy55-I_AG	2	112	56	56
DNA/hAT-Tip100#hAT-N23_LMi	1	94	94	94
LINE/L2#Kiri-6_DTa	1	46	46	46
DNA/P#P-N9_LSal	1	65	65	65
LINE/L1-Tx1#Tx1-11_CGi	7	605	86.43	85
DNA/MULE-MuDR#MuDR-1_LMi	4	211	52.75	52.5
DNA/PIF-Harbinger#Harbinger-1_AAe	3	122	40.67	41
DNA/TcMar-Tc1#Mariner-4_PBa	1	156	156	156
LINE/L1#L1-47_LSal	4	221	55.25	52
DNA/PIF-Harbinger#Harbinger-1_DF	2	116	58	58
LTR/Gypsy#MDG3_I	1	43	43	43
LTR/Gypsy#Gypsy-207_AA-LTR	1	69	69	69
DNA/P#P-1_LMi	1	37	37	37
DNA#DNA-15B_LSal	3	181	60.33	75
LINE/I#I-49_AAe	2	77	38.5	38.5
DNA/CMC-Transib#Transib-7_DBi	1	56	56	56
LINE/L1-Tx1#Tx1-7_CGi	1	60	60	60
DNA/hAT#hAT2_Av	31	15063	485.9	115
DNA#DNA3-11_LMi	1	94	94	94
LTR/Pao#BEL-1_AA-I	1	43	43	43
DNA/TcMar-Tc1#Mariner-1_DVi	3	182	60.67	61
DNA/Sola-1#DNA2-4B_LMi	2	127	63.5	63.5
DNA#DNA4-16_CGi	1	42	42	42
LTR/Pao#BEL-267_AA-I	1	76	76	76
LTR/Copia#Copia-30_DPu-I	1	45	45	45
DNA/TcMar-Pogo#Mariner-54N1_LSal	1	69	69	69
LTR/Gypsy#Gypsy3-I_AP	1	48	48	48
LTR/Gypsy#MICROPIA_I	2	105	52.5	52.5
DNA/MULE-MuDR#MuDR9_Av	6	1431	238.5	124
DNA/TcMar#Mariner-N43_HSal	1	74	74	74
DNA/TcMar-Tc1#rnd-5_family-371	203	60995	300.47	270
LTR/Gypsy#Gypsy17-I_AG	1	103	103	103
DNA/TcMar-Tc1#Mariner-17_AEc	11	896	81.45	65
LTR/Gypsy#ltr-1_family-8	26	24535	943.65	534
DNA/RC#Helitron-2_DVir	14	876	62.57	58
LTR/Gypsy#Gypsy-64_LMi-I	2	143	71.5	71.5
DNA/TcMar-Tc1#Mariner-N5_HSal	7	313	44.71	50
DNA/Academ-1#Academ-8_LMi	2	80	40	40
LINE/Soliton#Soliton4_Av	28	6152	219.71	158.5
LINE/R1#Waldo-1_CQ	1	43	43	43
LTR/Gypsy#Gypsy-28_CGi-I	2	157	78.5	78.5
LINE/Soliton#Soliton6_Av	42	20047	477.31	280.5
LTR/Pao#BEL-6_DWil-I	1	35	35	35
DNA/hAT-Tip100#DNA8-106_AP	1	65	65	65
LTR/Gypsy#Gypsy-31_DYa-I	1	165	165	165
LINE/L2#CR1-8_HMM	1	45	45	45
LINE/L2#Daphne-20_LMi	1	36	36	36
DNA#SNAPBACK_TC	1	106	106	106
LTR/Gypsy#Gypsy-8_DVir-I	1	51	51	51
LTR/Gypsy#Gypsy-64_CQ-I	1	46	46	46
DNA/TcMar-Tc1#ITmD37D_Ele7	1	55	55	55
DNA/PiggyBac#rnd-5_family-3302	79	47201	597.48	426
LTR/Gypsy#Gypsy-60_AA-I	1	71	71	71
LTR/Gypsy#Gypsy-119_AA-LTR	1	124	124	124
LTR/Gypsy#Gypsy-70_CGi-I	8	961	120.13	103.5
DNA#DNA-70_LSal	1	92	92	92
LINE/Soliton#Soliton9a_Av	27	9885	366.11	437
LTR/Gypsy#Gypsy-208_AA-I	1	69	69	69
DNA/MULE-MuDR#Shinagawa-11_AAe	1	169	169	169
DNA/TcMar-Tc1#Mariner-N27_LSal	1	38	38	38
DNA/hAT#hAT13_Av	9	2018	224.22	121
DNA/PIF-ISL2EU#ISL2EU-16_CGi	1	43	43	43
DNA/Sola#Sola2e_Av	15	8958	597.2	423
DNA/Sola-2#Sola2-8_LMi	5	269	53.8	62
LTR/Gypsy#Gypsy-11_CGi-I	1	57	57	57
SINE/tRNA#SINE-4_CQ	4	291	72.75	82
LTR/Pao#BEL-12_LG-I	2	130	65	65
DNA/Sola-2#Sola2-2_LMi	1	40	40	40
LINE/L1#L1-43_AAe	5	568	113.6	98
LTR/Gypsy#Gypsy3-LTR_AP	6	434	72.33	67.5
LTR/Gypsy#Gypsy-46_LMi-I	2	288	144	144
LINE/I#I-5B_AAe	2	133	66.5	66.5
LINE/L2#Crack-24_AAe	1	61	61	61
LINE/I-Jockey#Jockey-2_DT	1	41	41	41
DNA/TcMar-Mariner#Mariner-6_LMi	1	88	88	88
LINE/L2#Daphne-26B_LMi	1	77	77	77
DNA/PIF-Spy#ISL2EU-3_CFl	8	1061	132.63	77.5
DNA/Sola-1#Sola1-11_AP	1	59	59	59
LTR/Juno-Vesta#Vesta6a_Av	16	11913	744.56	240
DNA/hAT-hATm#hAT-N11_LSal	1	61	61	61
DNA/TcMar-Tc4#MARINER54_CB	2	157	78.5	78.5
LINE/L1#L1-61_LSal	1	58	58	58
LINE/R1#R7Ag1	1	88	88	88
DNA/hAT-Ac#rnd-5_family-1229	345	72106	209	197
PLE/Penelope#Penelope-6_SIn	1	40	40	40
DNA/TcMar-Mariner#Mariner-2_MMa	1	134	134	134
LTR/Gypsy#Gypsy-37_DAn-I	3	186	62	54
DNA/Sola-1#Sola1-1_CTe	1	53	53	53
DNA/MULE-MuDR#rnd-6_family-3109	136	38346	281.96	137
LINE/RTE-BovB#RTE-56_LMi	2	71	35.5	35.5
DNA/hAT-Tip100#rnd-5_family-470	79	13255	167.78	134
DNA/hAT#hAT20_Av	87	38232	439.45	182
LINE/L2#Daphne-20_HRo	1	72	72	72
DNA/Crypton-I#Crypton-2_TCa	2	146	73	73
LINE/CR1#CR1-73_AAe	1	53	53	53
DNA/TcMar-m44#DNAX-7_AP	1	109	109	109
LTR/Gypsy#Gypsy-5_DBp-I	1	109	109	109
DNA/Kolobok-T2#Kolobok-2_AP	25	1368	54.72	49
LTR/Gypsy#Gypsy18-I_Dpse	1	64	64	64
LTR/Gypsy#Gypsy-195_AA-I	1	56	56	56
LTR/Pao#BEL-109_AA-I	1	68	68	68
DNA/TcMar-Tc1#rnd-4_family-152	250	120098	480.39	329.5
DNA/TcMar-Tc4#rnd-6_family-264	85	44513	523.68	216
DNA/PIF-Harbinger#Harbinger-1N1_CGi	1	42	42	42
DNA/Zator#Clu-186_AG	1	60	60	60
LINE/CR1#CR1-103_AAe	1	40	40	40
LTR/Gypsy#Gypsy-19_SI-I	1	64	64	64
DNA/TcMar-Tc1#Mariner-83_HSal	2	165	82.5	82.5
LTR/Pao#BEL-2-I_NVi	4	337	84.25	83
LTR/Gypsy#Gypsy-1_NG-I	2	119	59.5	59.5
DNA/Kolobok-T2#Kolobok-1_CB	1	45	45	45
LINE/I#I-57_AAe	1	59	59	59
LTR/Pao#BEL-18_DPu-I	1	60	60	60
LTR/Copia#Copia-1_DPer-I	1	55	55	55
DNA/TcMar-Tc1#Mariner-52_LMi	3	237	79	82
LTR/Gypsy#Gypsy-22_CQ-I	1	37	37	37
LINE/Proto2#Proto2-1_Hmel	1	62	62	62
DNA/Sola-1#Sola1-3_Lgigantea	2	94	47	47
DNA/CMC-Transib#Transib-N1_DYa	2	84	42	42
DNA/PiggyBac#piggyBac-3_RPr	1	61	61	61
DNA/PiggyBac#rnd-4_family-1351	123	39039	317.39	214
DNA/PiggyBac#piggyBac4_Av	48	23250	484.38	260
DNA/TcMar-Tc1#Mariner-1_DAn	2	305	152.5	152.5
LINE/L1#L1_Ele3C_AAe	1	105	105	105
DNA/TcMar-Tc1#Mariner-14_ACe	1	12	12	12
LINE/L1-Tx1#Tx1-6_AAe	3	244	81.33	82
LTR/Pao#BEL8-I_AG	1	45	45	45
DNA/hAT-Tip100#rnd-5_family-3879	72	35417	491.9	246.5
DNA/P#P-1_Dpulex	1	56	56	56
PLE/Penelope#Penelope-43_LMi	1	54	54	54
LTR/Gypsy#Gypsy-247_AA-I	3	152	50.67	49
DNA/TcMar-Tc1#Mariner-48_LSal	1	95	95	95
DNA/TcMar-Tc4#Mariner3-1_CFl	2	168	84	84
LINE/I#Ingi-2_AC	2	135	67.5	67.5
LINE/L2#Kiri-30_AAe	1	83	83	83
LTR/Gypsy#Gypsy-12_DSim-I	1	41	41	41
LTR/DIRS#DIRS-1_PBa	3	235	78.33	85
DNA/hAT-Tip100#rnd-6_family-6825	94	24470	260.32	184
PLE/Penelope-Athena#AthK-V	146	27101	185.62	94.5
DNA/Kolobok-E#Kolobok-2_AA	1	85	85	85
LTR/Gypsy#Gypsy-114_AA-I	2	77	38.5	38.5
LTR/Gypsy#Gypsy-18_DBp-I	1	70	70	70
DNA/Ginger#Ginger2c_Av	106	22730	214.43	107.5
DNA/TcMar-Tc4#Mariner3-8_LMi	2	134	67	67
DNA/TcMar-Tc1#rnd-6_family-6414	109	35099	322.01	233
LTR/Gypsy#Gypsy-33-LTR_NVi	1	82	82	82
DNA/RC#Helitron-4_CGi	10	871	87.1	84
LTR/Gypsy#Gypsy-14_LH-I	1	96	96	96
LTR/Gypsy#Gypsy7_I	1	35	35	35
DNA/hAT-hATm#hATm-1_HR	1	58	58	58
DNA/hAT-Ac#Hoana7	1	84	84	84
DNA#DNA4-37_CGi	2	151	75.5	75.5
PLE/Penelope#Penelope-6_LVa	2	150	75	75
LTR/Gypsy#Gypsy-11_DEu-I	1	56	56	56
LINE/Dong-R4#DongAG	2	134	67	67
DNA/TcMar-Pogo#rnd-6_family-1570	65	29974	461.14	270
LINE/CR1#CR1-12_DTa	1	56	56	56
DNA/TcMar-Tc1#Mariner-N24_RPr	1	33	33	33
LTR/Gypsy#rnd-5_family-1881	48	36125	752.6	467.5
DNA/P#P-2_LMi	1	66	66	66
LTR/Pao#BEL-53_AA-I	1	57	57	57
LTR/Gypsy#Gypsy-27_DAn-I	1	26	26	26
LINE/L2#L2-1_HRo	2	104	52	52
LTR/Gypsy#GYPSY3-I_CB	1	64	64	64
LTR/Copia#Copia-18_DPu-I	1	47	47	47
LTR/Pao#BEL-14_DP-LTR	1	34	34	34
LTR/Unknown#ltr-1_family-9	9	2018	224.22	256
LINE/L2#L2-9_HRo	5	358	71.6	73
LTR/Gypsy#Gypsy13-NVi_I	1	47	47	47
LINE/L2#Daphne-35_LMi	2	86	43	43
DNA/RC#Helitron-N11B_LMi	1	48	48	48
LTR/Copia#Copia-3_DPu-I	3	149	49.67	51
DNA/Kolobok-Hydra#Kolobok-2_Aplcal	2	123	61.5	61.5
DNA/Maverick#Polinton-3_PBa	12	1123	93.58	96.5
LINE/I#I-6_LMi	1	74	74	74
LTR/Pao#BEL-171_AA-I	1	38	38	38
LINE/I#Ingi-2_RPr	1	48	48	48
LTR/Gypsy#Gypsy-164_AA-I	1	41	41	41
LTR/Gypsy#Gypsy-60_DWil-I	2	152	76	76
LTR/Gypsy#Gypsy10-I_AG	36	2438	67.72	65
DNA/TcMar-Tc1#Mariner-18_HSal	7	423	60.43	61
LTR/Gypsy#Gypsy-1_AC-I	14	822	58.71	60
LINE/L2#Kiri-13_AAe	1	83	83	83
LTR/Gypsy#Gypsy-54_CQ-I	7	440	62.86	82
LTR/Gypsy#Gypsy-22_AA-I	1	41	41	41
DNA/TcMar-Mariner#AVMAR1	1	465	465	465
LINE/R1#TRAS1	7	414	59.14	58
LINE/I#I-2_LMi	3	222	74	58
LTR/Gypsy#Gypsy-1_DBp-I	1	46	46	46
DNA/RC#Helitron-N48_CGi	1	66	66	66
DNA/TcMar-Tc1#Mariner-35_LMi	2	202	101	101
DNA/TcMar-Tc1#rnd-5_family-5871	488	99466	203.82	165
LINE/R1#R6Ag1	1	39	39	39
LINE/CR1#CR1-18_HRo	27	4865	180.19	121
LTR/Pao#BEL-17_CQ-I	1	47	47	47
LINE/L1-Tx1#Tx1-1_DPu	1	47	47	47
LTR/Pao#BEL-64_AA-I	2	74	37	37
PLE/Penelope#Penelope-4_HRo	2	152	76	76
DNA/hAT#hAT-N10B_LSal	1	62	62	62
LTR/Gypsy#Gypsy-29_DYa-I	1	83	83	83
LTR/Gypsy#Gypsy-1_DWil-I	1	58	58	58
LTR/Gypsy#Gypsy-5_DWil-I	2	124	62	62
DNA/TcMar-Mariner#Mariner-6N2_LMi	1	59	59	59
DNA/hAT-Ac#hAT-3_DK	1	61	61	61
DNA/MULE-MuDR#MuDRx-1_AAe	1	136	136	136
DNA/Sola-2#Sola2-3_DPu	3	157	52.33	49
DNA/RC#Heli3a_Av	359	94418	263	230
DNA/hAT-hATm#DNA8-14_CQ	1	61	61	61
DNA/CMC-Chapaev#mTA_Ele42	1	52	52	52
LINE/L1-Tx1#Tx1-3_CGi	1	59	59	59
LINE/CR1#CR1-13_HRo	1	67	67	67
LTR/Gypsy#Gypsy-6_AA-I	1	100	100	100
LTR/Pao#BEL-9_CGi-I	1	54	54	54
LTR/Copia#Copia2-I_Dpse	1	74	74	74
LTR/Gypsy#Gypsy-10_DTa-I	1	63	63	63
DNA/TcMar-Mariner#Mariner-3_PBa	1	256	256	256
LTR/Gypsy#Gypsy-62_CQ-LTR	2	139	69.5	69.5
LTR/Gypsy#Gypsy-223_AA-I	1	105	105	105
DNA/PiggyBac#piggyBac-1_CGi	1	44	44	44
PLE/Penelope#Penelope-9_HRo	22	1676	76.18	72
PLE/Penelope#Penelope-91_LMi	1	81	81	81
LTR/DIRS#DIRS-3_DPu	1	40	40	40
PLE/Penelope#Penelope5a_Av	13	8624	663.38	249
DNA/hAT-Tip100#hAT-N16_AP	1	60	60	60
DNA/Crypton-V#CryptonV-1_HSal	3	193	64.33	69
DNA/hAT-Tag1#hAT-31_LSal	3	153	51	43
LINE/I#Ingi-2_LMi	1	35	35	35
LINE/I#Nimb-34_LMi	2	122	61	61
LTR/Gypsy#Gypsy2-NVi_I	1	94	94	94
DNA/RC#rnd-5_family-93	118	22784	193.08	135
DNA/MULE-MuDR#MuDR-14_CB	1	117	117	117
LTR/Gypsy#Gypsy-22_DPu-I	1	41	41	41
DNA/hAT#hAT12_Av	12	5278	439.83	96
DNA/TcMar-Tc1#Tc6_Av	21	6217	296.05	142
LINE/CR1#CR1-1_CQ	2	189	94.5	94.5
LTR/Pao#BEL-209_AA-LTR	1	88	88	88
LTR/Gypsy#Gypsy10_I	1	83	83	83
LTR/Gypsy#Gypsy37-I_AG	7	504	72	56
LTR/Gypsy#Gypsy-3_DGri-I	1	65	65	65
LTR/Gypsy#Steamer-I	1	31	31	31
DNA/PiggyBac-PB#AvPB3	58	26050	449.14	192.5
LINE/CR1#CR1-79_AAe	1	43	43	43
LTR/Gypsy#Gypsy-3_PBa-I	1	62	62	62
DNA/TcMar-Mariner#Mariner-1_DPe	4	1755	438.75	353
LTR/Gypsy#Gypsy-9_AC-I	1	40	40	40
LINE/R2-NeSL#NeSL-4_CRem	1	77	77	77
LINE/L2#L2B-5_AAe	1	82	82	82
LTR/Pao#BEL-251_AA-I	1	48	48	48
DNA/TcMar-Tc1#Mariner-17_DF	1	32	32	32
LINE/RTE-BovB#RTE-11_PPo	1	931	931	931
DNA/Academ-1#Academ-1_Dpulex	2	177	88.5	88.5
DNA#DNA-97_LSal	1	61	61	61
LTR/Pao#BEL-25_CQ-I	1	44	44	44
DNA#DNA-31_LSal	1	65	65	65
DNA/Kolobok#Kolobok_Av	161	65280	405.47	183
LTR/Pao#BEL-3_LH-I	1	50	50	50
DNA/PiggyBac#piggyBac-2_HRo	9	436	48.44	45
LTR/Pao#BEL-231_AA-I	1	44	44	44
PLE/Penelope#Penelope-1_DK	1	47	47	47
DNA/hAT-Ac#hAT-31_LMi	1	45	45	45
DNA/TcMar-Tc1#Mariner-6_DK	1	55	55	55
LTR/Gypsy#Gypsy-124_AA-LTR	4	201	50.25	50
DNA/CMC-Transib#Transib-1_DAn	1	98	98	98
DNA/hAT-hobo#rnd-1_family-285	449	79666	177.43	202
LINE/I#I-5_DBi	1	35	35	35
DNA/TcMar-Tc1#Mariner-6_DAn	1	51	51	51
LTR/TelKA#TelKA3b_Av	6	695	115.83	99.5
SINE/tRNA-Deu-RTE#SINE2-1_LMi	3	231	77	69
LTR/Gypsy#Gypsy-30_DAn-I	1	342	342	342
LINE/R1#SART-3_APi	2	120	60	60
LINE/I-Jockey#Jockey-2_DVi	1	59	59	59
LINE/CR1#CR1-1_DAn	1	49	49	49
LTR/Gypsy#Gypsy-17_DBi-I	1	84	84	84
DNA/TcMar-Tc1#Mariner-2_DT	2	176	88	88
LTR/Pao#BEL-255_AA-I	1	62	62	62
LINE/Proto2#Proto2-7_CS1	1	60	60	60
LTR/Pao#BEL-11_DEl-I	1	67	67	67
LTR/Pao#BEL-3-LTR_NVi	1	83	83	83
LINE/Soliton#Soliton6a_Av	27	19166	709.85	119
DNA/Maverick#Polinton-2_TC	2	82	41	41
DNA/RC#Helitron-10_CGi	1	55	55	55
DNA/MULE-MuDR#rnd-6_family-3112	106	39671	374.25	114
LINE/L2#Daphne-26_HRo	1	145	145	145
LTR/Copia#Copia-5_DPu-I	1	56	56	56
LINE/L2#Daphne-17_LMi	1	57	57	57
DNA/hAT-Charlie#hAT-2_LMi	1	82	82	82
DNA/TcMar-Tc2#Mariner-N21_LMi	1	53	53	53
DNA#DNA-4_PBa	1	86	86	86
LINE/R1-LOA#Loa-5_LSal	2	76	38	38
DNA/RC#Helitron-N1B_CGi	1	46	46	46
DNA/TcMar-Tc1#Mariner-10_LMi	1	45	45	45
LINE/L2#Kiri-35_AAe	4	387	96.75	98.5
LINE/L2#Daphne-40_LMi	1	69	69	69
LTR/Copia#Copia-1_DAn-I	1	54	54	54
DNA/CMC-Chapaev-3#EnSpm-1_AEc	1	71	71	71
LINE/L2#Daphne-4_HRo	2	109	54.5	54.5
DNA/CMC-EnSpm#EnSpm3_Av	36	27448	762.44	144.5
LTR/Gypsy#Gypsy-26_DPse-I	3	160	53.33	60
DNA/TcMar-Tc1#Mariner-12_HSal	3	454	151.33	192
LTR/Gypsy#Gypsy-38_DWil-I	6	432	72	69
LTR/Gypsy#Gypsy7-I_AP	1	66	66	66
DNA/TcMar-Tc4#rnd-6_family-2120	100	26983	269.83	72.5
LINE/CR1#CR1-62_AAe	1	60	60	60
LTR/Gypsy#Gypsy-133_AA-I	2	105	52.5	52.5
LTR/Pao#BEL-1_RP-I	1	50	50	50
DNA/TcMar-Mariner#rnd-5_family-17	162	42344	261.38	228
LTR/Gypsy#CER6-I_CE	1	54	54	54
PLE/Penelope#Penelope2a_Av	56	28928	516.57	258
LTR/Gypsy#ROVER-LTR_DM	1	63	63	63
LINE/RTE#RTE3_Av	30	20322	677.4	297.5
LTR#LTR-1_LSal	4	235	58.75	57
LINE/L2#Daphne-32_HRo	4	258	64.5	70.5
DNA/TcMar-Mariner#Mariner-N12_ACe	1	50	50	50
LTR/Copia#Copia-15_LH-I	2	83	41.5	41.5
LTR/Pao#BEL-12_DEl-I	2	79	39.5	39.5
DNA/RC#Helitron-N18_CGi	1	60	60	60
DNA/hAT-Ac#DNA8-54_AP	1	62	62	62
DNA/hAT#hAT8_Av	78	15798	202.54	84
DNA/RC#Helitron-like-4a_Hmel	2	125	62.5	62.5
DNA/hAT-hobo#Howilli4	1	54	54	54
DNA#DNA8-77_AP	1	34	34	34
DNA/RC#Helitron-like-8_Hmel	1	53	53	53
LTR/Ngaro#DIRS-7_CGi	2	129	64.5	64.5
DNA/Merlin#Merlin3_Av	12	5291	440.92	441.5
DNA/TcMar-Mariner#Mariner-9_PBa	1	68	68	68
PLE/Penelope-Athena#AthV-L1	143	66251	463.29	230
LINE/RTE-BovB#RTE_BovB_Av	68	20774	305.5	178
DNA/RC#rnd-6_family-2434	55	46918	853.05	468
DNA/CMC-Chapaev-3#Chapaev3-N1_HR	1	62	62	62
LINE/R1#R1B2_DAn	1	52	52	52
DNA/MULE-MuDR#MuDR5_Av	102	27961	274.13	138.5
LINE/RTE-BovB#RTE-16_LMi	3	260	86.67	89
DNA/Sola-1#Sola1-1_DPu	1	77	77	77
DNA/TcMar-Tc1#Tc10_Av	12	2368	197.33	189
LTR/Gypsy#Gypsy-19_DWil-LTR	1	75	75	75
DNA/TcMar-Tc1#Mariner-62_HSal	8	680	85	60
LINE/L2#Daphne-75_LMi	1	104	104	104
DNA/Kolobok-Hydra#Kolobok-4N1_LMi	1	58	58	58
LINE/RTE-BovB#RTE-29_LMi	1	84	84	84
LINE/L2#Daphne-25_HRo	1	57	57	57
LTR/Gypsy#Gypsy-46_CQ-I	4	205	51.25	51
LTR/Gypsy#Gypsy-270_AA-I	3	183	61	59
DNA/MULE-MuDR#MuDR-3_CGi	2	78	39	39
LINE/RTE-BovB#RTE-48_LMi	2	102	51	51
DNA/RC#Helitron-N2_CGi	2	106	53	53
LINE/L2#Kiri-13_HMM	27	1710	63.33	57
LINE/Rex-Babar#Rex1-1_HRo	1	23	23	23
DNA/Maverick#Polinton-1_CGi	4	299	74.75	74.5
DNA/PIF-Spy#ISL2EU-13_CGi	4	1354	338.5	320
LINE/RTE-BovB#RTE-6_HRo	4	243	60.75	65.5
DNA/CMC-Transib#Transib-1_CQ	4	242	60.5	62.5
LTR/Gypsy#Gypsy-54_DWil-I	4	275	68.75	67
LINE/CR1#CR1-2_DEu	1	66	66	66
SINE/tRNA-RTE#SINE2-2_LMi	1	40	40	40
DNA/PiggyBac#piggyBac-4_LMi	2	157	78.5	78.5
DNA/TcMar-Tc1#Mariner-14_CGi	1	62	62	62
LINE/R2-NeSL#Utopia-1_DYak	1	43	43	43
LTR/Gypsy#Gypsy12-I_Dpse	1	74	74	74
LTR/Gypsy#Gypsy-83_CGi-I	1	41	41	41
LTR/Gypsy#Gypsy-29_SI-I	1	38	38	38
LTR/Gypsy#Gypsy-16_LSal-LTR	1	45	45	45
LTR/Gypsy#Gypsy-23_LSal-I	2	73	36.5	36.5
DNA/TcMar-Tc1#rnd-6_family-1919	95	21574	227.09	55
LTR/Gypsy#Gypsy5-I_Dpse	1	61	61	61
DNA#DNA3-4_CGi	13	975	75	75
DNA/hAT-Ac#rnd-6_family-22245	86	25302	294.21	106
DNA/hAT-hobo#HOBO	6	704	117.33	115
DNA/Sola-2#Sola2-4_LMi	5	363	72.6	70
DNA/Maverick#Polinton-1_DEl	1	51	51	51
LINE/L1-Tx1#L1-7_CQ	1	44	44	44
LTR/Gypsy#ltr-1_family-11	10	11940	1194	127
DNA/hAT#hAT18_Av	18	4764	264.67	141
DNA#DNA8-5_HSal	2	102	51	51
PLE/Penelope#Penelope-29_LMi	1	45	45	45
LTR/Gypsy#Gypsy-167_AA-I	1	55	55	55
DNA/PiggyBac#rnd-1_family-860	3	652	217.33	207
LINE/R1-LOA#Loa-1_LSal	2	95	47.5	47.5
LINE/CR1-Zenon#CR1-14_CGi	2	112	56	56
DNA/PIF-Spy#ISL2EU-1_HSal	2	366	183	183
DNA/TcMar-Mariner#Mariner-22_HSal	1	204	204	204
LINE/I#Nimb-35_LMi	1	14	14	14
LINE/R2#R2_LP	1	52	52	52
LTR/Gypsy#Gypsy-48_CQ-I	1	48	48	48
LTR/Gypsy#Gypsy9-I_AG	1	56	56	56
LTR/Gypsy#Gypsy-8_SI-I	1	46	46	46
LTR/Gypsy#Gypsy-4_DBp-I	1	32	32	32
LINE/R1-LOA#LOA_Ele3	2	142	71	71
DNA/CMC-EnSpm#EnSpm-2_SIn	2	107	53.5	53.5
DNA/MULE-MuDR#MuDR8_Av	32	5263	164.47	81
DNA/TcMar-Pogo#Mariner-N1_CTe	1	46	46	46
LTR/Gypsy#Gypsy-25_DPse-LTR	2	134	67	67
DNA/hAT-Blackjack#rnd-6_family-704	47	22659	482.11	287
LINE/L2#Kiri-15_AAe	4	276	69	71
LINE/CR1#CR1_Ele7	1	58	58	58
LTR/Gypsy#Gypsy-11_DBp-I	2	98	49	49
LTR/Pao#BEL-279_AA-I	1	78	78	78
LTR/Gypsy#Gypsy-57_CQ-I	2	134	67	67
LTR/Gypsy#Gypsy-28_DAn-I	1	64	64	64
LTR/Copia#Copia-2_LMi-I	2	112	56	56
DNA/TcMar-Mariner#Mariner-34_HSal	2	140	70	70
LINE/L2#Kiri-9_CQ	1	68	68	68
LINE/CRE#CRE-1_HRo	4	318	79.5	77.5
DNA/TcMar-Tc1#Mariner-22_CGi	1	47	47	47
LTR/Pao#BEL1-I_AG	2	104	52	52
LTR/Gypsy#Gypsy-35_DEl-I	1	56	56	56
LINE/R2-NeSL#Utopia-1_DPu	2	124	62	62
DNA/TcMar-Mariner#rnd-6_family-8820	38	12828	337.58	300
LINE/L1#L1-13_LSal	3	141	47	54
SINE/tRNA-RTE#SINE2-1_PXu	1	57	57	57
LTR/Pao#BEL-1-I_NVi	1	70	70	70
DNA/hAT-Ac#hAT-5N1_LSal	1	55	55	55
LINE/L2#Daphne-80_LMi	1	93	93	93
DNA/TcMar-Tc1#Tc4_Av	32	8874	277.31	173.5
LINE/L2#L2-6_Hmel	1	111	111	111
DNA/PIF-Spy#ISL2EU-N1_HSal	1	69	69	69
DNA/TcMar-Tc1#Tc7_Av	11	3328	302.55	40
DNA/CMC-EnSpm#CACTA3_Av	7	3168	452.57	485
LTR/Pao#BEL-6_DAn-I	1	43	43	43
DNA/Sola-2#Sola2-2_SIn	3	401	133.67	95
DNA/TcMar-Tc1#Mariner-N6_PBa	1	95	95	95
DNA/hAT-Tip100#hAT-15_HRo	46	2722	59.17	56
DNA/CMC-EnSpm#CACTA-2_AA	3	236	78.67	72
DNA/Sola-2#Sola2-11_LMi	1	159	159	159
LINE/L2#Kiri-8B_HMM	1	41	41	41
LINE/L2#CR1-8_Hmel	4	260	65	57
LTR/Juno-Vesta#Vesta2_Av	70	50755	725.07	256.5
DNA/TcMar-m44#Mariner-40_LMi	2	104	52	52
LINE/L2#Crack-18_AAe	2	119	59.5	59.5
LTR/Gypsy#Gypsy-3_AA-I	4	201	50.25	50.5
LINE/I-Jockey#Jockey-7_DF	1	49	49	49
DNA/Academ-1#Academ-1_BM	1	59	59	59
LINE/L1#L1_Ele21	1	83	83	83
DNA/hAT#hAT3a_Av	78	21787	279.32	88
LINE/I#I-1_LHu	2	145	72.5	72.5
DNA/RC#Helitron-N3_CGi	3	205	68.33	81
DNA/Crypton-V#CryptonV-2_CTe	1	177	177	177
DNA/TcMar-Mariner#Mariner-73_HSal	1	418	418	418
DNA/PIF-Spy#ISL2EU-N7B_CGi	1	57	57	57
DNA/CMC-Chapaev-3#EnSpm-1_SIn	1	101	101	101
DNA/hAT#hAT5_Av	19	7484	393.89	117
DNA#DNA-48_LSal	2	112	56	56
DNA/TcMar-Pogo#pogo11_Av	26	13300	511.54	212
DNA/Sola-3#Sola3-1_CR	2	137	68.5	68.5
DNA/P#P-1_LHu	27	2065	76.48	79
DNA/TcMar-Tc1#Mariner-30N1_LMi	1	64	64	64
LTR/Copia#Copia-25_SI-I	1	75	75	75
DNA/TcMar-Tc1#Mariner-69_HSal	1	672	672	672
DNA#DNA3-7_CGi	1	76	76	76
DNA#DNA8-4_PBa	1	51	51	51
LINE/RTE-BovB#rnd-5_family-1182	176	54234	308.15	151.5
DNA/TcMar-Mariner#Mariner-46_HSal	1	46	46	46
LINE/R1#TRAS-1_TUr	1	61	61	61
LTR/Gypsy#Gypsy-7_DEl-I	1	35	35	35
LINE/CR1-Zenon#CR1-12_CGi	1	40	40	40
LTR/Pao#BEL-77_AA-I	1	44	44	44
LTR/Pao#BEL-5_LG-I	2	92	46	46
LTR/Gypsy#Gypsy-7_RP-I	1	50	50	50
LTR/Gypsy#Gypsy-23_AA-I	2	92	46	46
DNA/hAT-hAT5#rnd-6_family-2963	60	18598	309.97	223.5
LTR/Gypsy#Gypsy-134_AA-I	3	162	54	54
LTR/Gypsy#Gypsy-5_LSal-LTR	1	76	76	76
LTR/Copia#Copia20-NVi_I	1	50	50	50
LINE/CR1#CR1_Ele27	1	42	42	42
DNA#DNA5-4_CGi	4	340	85	85.5
LINE/I#I_Ele4F_AAe	1	45	45	45
DNA/PIF-Spy#ISL2EU-5_CFl	1	85	85	85
LTR/Gypsy#Gypsy-71_AA-I	1	55	55	55
LINE/R1#HalFs1	1	58	58	58
DNA/MULE-MuDR#rnd-6_family-3519	93	31237	335.88	152
LTR/Copia#Copia-1_DEl-I	1	67	67	67
LINE/R1-LOA#LOA-9_AAe	1	47	47	47
DNA#DNA-12_CGi	12	864	72	60.5
LTR/Pao#BEL-167_AA-I	1	44	44	44
PLE/Penelope-Athena#AthW1-J-R	197	93813	476.21	81
DNA/hAT-Charlie#hAT-33_LMi	1	58	58	58
LTR/Gypsy#Gypsy-78_CGi-I	3	197	65.67	68
DNA/TcMar-Pogo#pogo3_Av	98	24131	246.23	78
DNA/TcMar-Tigger#DNA-2_MMa	1	44	44	44
LTR/Gypsy#Gypsy-233_AA-I	3	126	42	42
LTR/Pao#BEL-9_DBp-I	1	48	48	48
LTR/Gypsy#Gypsy-58_AA-I	1	65	65	65
DNA/TcMar-m44#Mariner-41_LMi	1	43	43	43
LINE/L2#Kiri-38_AAe	1	57	57	57
DNA/MULE-MuDR#MuDR4_Av	41	19864	484.49	339
LTR/Gypsy#Gypsy-33_LMi-LTR	1	31	31	31
DNA/hAT-hobo#rnd-6_family-8198	114	45321	397.55	154.5
DNA/CMC-Chapaev#DNA5-1_AAe	1	51	51	51
LTR/Gypsy#Gypsy-10_PBa-LTR	3	193	64.33	51
LTR/Pao#BEL-49_AA-I	1	74	74	74
DNA/hAT-Ac#rnd-5_family-790	70	14260	203.71	197
LTR/Gypsy#Gypsy-162_AA-I	1	50	50	50
LTR/Gypsy#Gypsy-14_DAn-I	14	1045	74.64	73.5
DNA/RC#Helitron-like-13_Hmel	12	876	73	89.5
LINE/RTE-BovB#RTE-38_LMi	1	54	54	54
DNA/TcMar-Tc1#S_DM	1	129	129	129
DNA/Sola#Sola3a_Av	15	10290	686	344
LTR/Gypsy#Gypsy-59_AA-I	2	131	65.5	65.5
LTR/Copia#Copia-29_DPu-I	3	186	62	55
DNA/TcMar-Tc4#Mariner-38B_SIn	1	60	60	60
DNA/CMC-Chapaev-3#Chapaev3-2_AA	1	76	76	76
DNA/hAT#hAT28_Av	23	10583	460.13	398
LINE/CR1#CR1-112_AAe	3	196	65.33	76
LTR/Pao#BEL-218_AA-I	1	43	43	43
LTR/Gypsy#ACCORD2_I	1	69	69	69
LINE/R1-LOA#LOA_Ele6B_AAe	1	61	61	61
DNA/RC#Helitron-N2d_CGi	3	136	45.33	45
LTR/Copia#Copia-5_AA-I	1	49	49	49
LINE/R1#R1-9_DWi	1	58	58	58
DNA/MULE-MuDR#MuDR1_Av	58	17649	304.29	127
DNA/TcMar-Tc1#rnd-6_family-12635	26	4626	177.92	161.5
DNA/RC#Helitron-1_NVi	4	262	65.5	66
LTR/Gypsy#Gypsy-177_AA-I	1	37	37	37
LINE/L1#L1-70_LSal	1	31	31	31
DNA/TcMar-Tc1#Mariner-28_AEc	2	288	144	144
LINE/RTE-BovB#RTE-19_LMi	1	40	40	40
LTR/Gypsy#Gypsy-36_DEl-I	1	89	89	89
DNA/RC#Helitron-N8_CGi	2	135	67.5	67.5
LTR/Gypsy#Gypsy17-I_Dya	1	88	88	88
LTR/Copia#Copia1-I_AG	1	39	39	39
LTR/Gypsy#Gypsy-61_AA-I	1	56	56	56
DNA/P#AgaP15	1	88	88	88
DNA#DNA3-14_CGi	30	2013	67.1	65.5
DNA/MULE-MuDR#MuDR-5N1_LSal	5	370	74	74
DNA/hAT-Ac#hAT-5_DRh	1	79	79	79
LTR/Gypsy#Gypsy-130_AA-I	2	140	70	70
PLE/Penelope-Athena#AthL3	211	87412	414.27	202
LINE/RTE-ORTE#ORTE-4_AAe	3	117	39	42
DNA/TcMar-Tc1#Tc1_Av	24	17186	716.08	803.5
PLE/Penelope#rnd-5_family-2728	82	25732	313.8	187
LTR/Gypsy#Gypsy-11_CFl-I	1	28	28	28
DNA/TcMar-Tc1#Mariner-7_CFl	2	113	56.5	56.5
LINE/CR1#CR1-2_HMM	2	120	60	60
DNA/hAT-Ac#hAT-5_LSal	2	139	69.5	69.5
DNA/PIF-ISL2EU#DNA-58_LSal	1	39	39	39
LINE/L2#Daphne-5_CTe	1	65	65	65
DNA/TcMar-Tc2#Mariner23_CB	3	215	71.67	76
DNA/CMC-EnSpm#EnSpm-N1_NVi	2	208	104	104
DNA/Crypton#Crypton_Av	33	8759	265.42	59
DNA/hAT-hATm#hAT-6_LSal	2	120	60	60
DNA/PiggyBac#piggyBac6_CB	1	91	91	91
DNA/TcMar-Tc1#Mariner-52_HSal	5	259	51.8	49
PLE/Penelope-Athena#AthX-V-S	45	11536	256.36	68
DNA/TcMar-Tc1#MARINER43_CB	1	65	65	65
LTR/Gypsy#Gypsy-4_Deu-I	2	108	54	54
DNA/TcMar-Tc1#Tc1-1_AG	2	172	86	86
DNA/RC#Helitron1_AG	1	51	51	51
LTR/Unknown#ltr-1_family-2	1137	226810	199.48	94
LTR/Gypsy#Gypsy4-NVi_I	5	249	49.8	44
DNA/RC#Helitron-N2B1_HMM	1	58	58	58
DNA/TcMar-Pogo#pogo1_Av	23	12524	544.52	407
LINE/RTE-X#RTEX-9_RPr	1	67	67	67
DNA/TcMar#Mariner-N6_CGi	1	78	78	78
LTR/Gypsy#Gypsy-60_CGi-I	2	1307	653.5	653.5
DNA/hAT-Pegasus#Hopers3	2	121	60.5	60.5
DNA/PiggyBac#piggyBac3_Av	17	6236	366.82	210
DNA/Maverick#Polinton-1_DAn	2	121	60.5	60.5
LINE/L1#L1-3_LSal	2	133	66.5	66.5
LTR/Gypsy#Gypsy-1_DPer-LTR	1	64	64	64
DNA/hAT-Tip100#hAT-2_HRo	1	44	44	44
LTR/Gypsy#Gypsy-15_DAn-I	1	65	65	65
LINE/I#I-56_AAe	2	124	62	62
LINE/L2#Crack-5_CQ	2	100	50	50
DNA/Dada#Dada-1_CGi	1	78	78	78
LINE/CR1#CR1-107_AAe	2	69	34.5	34.5
LTR/Gypsy#Gypsy-3_DSim-I	2	196	98	98
LTR/Gypsy#Gypsy-5_DVir-I	1	90	90	90
DNA/Ginger#Ginger2-1_LS	5	1020	204	218
DNA/PiggyBac#rnd-6_family-4314	98	35084	358	136.5
DNA/TcMar-Tc1#Mariner-15_CFl	1	112	112	112
LTR/Gypsy#Gypsy-67_CGi-I	2	89	44.5	44.5
LINE/I#I-7B_AAe	8	448	56	55
DNA/hAT#hAT29_Av	16	6308	394.25	307
DNA/PIF-Spy#ISL2EU-17_CGi	9	1241	137.89	95
LTR/Gypsy#Gypsy-219_AA-I	1	79	79	79
DNA/TcMar-Mariner#Mariner-54_HSal	1	477	477	477
LTR/Gypsy#Gypsy-8_AA-I	2	105	52.5	52.5
LTR/Gypsy#IDEFIX_I	1	38	38	38
LTR/Pao#BEL1-I_DV	1	38	38	38
DNA#DNA4-1_RPr	1	55	55	55
LTR/Gypsy#Gypsy6-I_Dya	1	26	26	26
DNA/TcMar-Tc1#rnd-6_family-248	223	83907	376.26	273
LINE/L1-Tx1#Tx1-11_LMi	1	32	32	32
LTR/Juno-Vesta#Juno4a_Av	4	1405	351.25	339
DNA/TcMar-Tc1#Mariner-35_LSal	1	51	51	51
DNA/PiggyBac#rnd-5_family-2782	135	54994	407.36	279
DNA#DNA-9B_AAe	1	51	51	51
DNA/TcMar-Tc1#Mariner-16_DRh	1	56	56	56
DNA/hAT-Pegasus#Hopseu2	1	79	79	79
DNA#DNA-1_DBp	1	46	46	46
DNA/TcMar-Tc4#Mariner-7_LHu	1	105	105	105
DNA#DNA6-15_CGi	1	167	167	167
LINE/L1#L1-30_AAe	1	51	51	51
LTR/Gypsy#Gypsy-228_AA-I	2	117	58.5	58.5
DNA/CMC-Transib#Transib-8_DAn	1	87	87	87
DNA/PIF-Harbinger#Harbinger-2_AG	2	83	41.5	41.5
LTR/Gypsy#Gypsy68-I_AG	52	3720	71.54	68.5
PLE/Penelope#Penelope-5_HRo	103	8021	77.87	62
DNA/TcMar-Mariner#rnd-5_family-5057	21	2239	106.62	105
LINE/RTE#RTE2_Av	51	64013	1255.16	666
LINE/I-Jockey#Vingi-1_CJ	1	59	59	59
DNA/TcMar-Mariner#Mariner-2_HSal	1	71	71	71
LINE/L1#L1-7_LSal	2	102	51	51
LTR/Copia#Copia-4_DWil-I	1	115	115	115
PLE/Penelope-Athena#AthL2	67	25148	375.34	254
DNA/MULE-MuDR#rnd-4_family-1129	371	222431	599.54	305
LTR/Gypsy#Gypsy-199_AA-I	2	105	52.5	52.5
LTR/Gypsy#Gypsy-47_LMi-I	1	65	65	65
LTR/Pao#BEL-72_AA-I	1	49	49	49
LINE/RTE-BovB#RTE-49_LMi	1	68	68	68
DNA/TcMar-Fot1#DNA-TA-2_AAe	1	44	44	44
LINE/I#I-3_LMi	1	44	44	44
LINE/R2#R2Tl	6	5324	887.33	599
LTR/Juno-Vesta#Vesta6b_Av	11	10664	969.45	227
LTR/Gypsy#Gypsy-190_AA-LTR	1	61	61	61
LTR/Pao#BEL1-I_AP	3	218	72.67	74
LINE/L2#L2-22_HRo	1	65	65	65
DNA#DNA-8N1_HSal	6	338	56.33	53
DNA/RC#Helitron-N24_LMi	1	50	50	50
LINE/CR1#CR1-110_AAe	1	63	63	63
DNA/PiggyBac-Pokey#Pokey4_Av	86	7297	84.85	59.5
DNA#DNA5-1B_LMi	1	85	85	85
DNA/CMC-Transib#TRANSIB3_AG	1	78	78	78
LTR/Gypsy#Gypsy-21_DEl-LTR	3	214	71.33	54
LTR/Copia#Copia-2_DAn-I	1	57	57	57
LTR/Pao#BEL-258_AA-LTR	1	47	47	47
DNA/RC#Helitron-N1_HSal	5	412	82.4	73
LINE/L1#L1-33_AAe	1	68	68	68
LTR/Gypsy#Gypsy-83_CQ-I	1	67	67	67
LTR/Juno-Vesta#Juno3_Av	25	23857	954.28	441
DNA/TcMar-Tc4#Mariner3-3_HSal	1	51	51	51
LINE/L2#Crack-8_AAe	1	57	57	57
DNA/hAT-hATm#hAT-8_AP	1	85	85	85
DNA/Sola#Sola2a_Av	17	14709	865.24	645
LTR/Gypsy#Gypsy14-I_Dya	1	42	42	42
LINE/L1#L1-20_LSal	2	112	56	56
DNA#DNA6-13B_CGi	5	857	171.4	189
LTR/Gypsy#Gypsy-37_CQ-I	9	572	63.56	62
PLE/Penelope#Penelope-86_LMi	3	160	53.33	55
LTR/Gypsy#Gypsy-66_LMi-LTR	1	38	38	38
DNA/Maverick#Polinton-9_NVi	39	2771	71.05	69
LINE/L1-Tx1#Ag-L1-5	1	61	61	61
LTR/Gypsy#Gypsy-52_DEl-I	2	177	88.5	88.5
DNA/PIF-Spy#ISL2EU-9_CGi	10	1993	199.3	195
LINE/L2#Kiri-2_DTa	1	41	41	41
LTR/Gypsy#Gypsy-599_AA-I	1	64	64	64
LTR/Pao#BEL-103_AA-I	1	48	48	48
DNA/RC#rnd-1_family-585	142	66505	468.35	245
LINE/L2#L2-13_Hmel	2	67	33.5	33.5
DNA/PIF-Harbinger#Harbinger-3_CGi	1	62	62	62
LINE/L2#Kiri-4_DK	1	49	49	49
DNA/TcMar-Mariner#Mariner-N2C_LSal	1	366	366	366
LTR/Copia#Copia-22_DPu-LTR	1	65	65	65
LTR/Pao#BEL-111_AA-I	1	62	62	62
DNA/TcMar-Tc1#nTc3-3_Hmel	1	59	59	59
LINE/L2#L2B-3B_AAe	1	72	72	72
DNA/TcMar-Fot1#rnd-5_family-4002	392	98102	250.26	130.5
LTR/Copia#Copia-36_DPu-I	1	105	105	105
LTR/Pao#BEL-6_AA-LTR	2	138	69	69
LTR/Gypsy#Gypsy-9_PPc-I	1	49	49	49
DNA/P#P5_Av	27	13329	493.67	130
DNA/TcMar-Tc1#Mariner-64_LMi	2	106	53	53
DNA/Merlin#Merlin-N1_HSal	1	72	72	72
DNA#rnd-5_family-4673	168	36347	216.35	149.5
DNA/MULE-MuDR#rnd-5_family-4731	245	65106	265.74	189
LTR/Gypsy#Gypsy-43_LSal-I	1	73	73	73
DNA/TcMar-Tc1#Mariner-5_DRh	1	57	57	57
LINE/I#Ag-I-2	2	91	45.5	45.5
LTR/Gypsy#Gypsy-19_LH-I	1	35	35	35
DNA/TcMar-Mariner#ANM4	1	57	57	57
DNA/Maverick#Polinton-1_CB	2	126	63	63
LINE/RTE-X#RTEY-2_CTe	2	228	114	114
LTR/Gypsy#Gypsy-1-I_MI	2	153	76.5	76.5
LTR/Pao#BEL3_DM-LTR	1	64	64	64
DNA/hAT-hAT19#hAT-N5_AP	1	98	98	98
LTR/Juno-Vesta#Vesta1b_Av	47	41185	876.28	125
LTR/Gypsy#Gypsy-29_DWil-I	14	883	63.07	62.5
DNA/RC#Helitron-N28_CGi	1	85	85	85
LTR/Pao#CER10-I_CE	1	67	67	67
LINE/Dong-R4#Dong-1_MMa	2	142	71	71
LINE/RTE-X#RTEX-7_RPr	1	46	46	46
LINE/R2-Hero#HERO-5_HR	5	314	62.8	59
DNA/PiggyBac#piggyBac-N5_RPr	1	47	47	47
DNA/PiggyBac#piggyBac-27_LMi	2	126	63	63
DNA/hAT#hAT14_Av	21	2688	128	100
LTR/Gypsy#Gypsy-9_DTa-I	2	231	115.5	115.5
DNA/TcMar-Mariner#Avmar8_Av	228	72175	316.56	206.5
LTR/Gypsy#Gypsy-5_DRh-I	1	69	69	69
DNA/MULE-MuDR#Shinagawa-6_AAe	1	62	62	62
LINE/L2#Daphne-9_HRo	1	45	45	45
LTR/Gypsy#Gypsy-12_LH-I	1	62	62	62
DNA/MULE-NOF#MuDR-1_DK	2	102	51	51
LTR/Gypsy#Gypsy1-I_Dmoj	4	784	196	201
DNA/TcMar-Tc1#Mariner-N1_AAe	1	62	62	62
DNA/TcMar-Tc1#Mariner-N22_HSal	2	93	46.5	46.5
DNA/TcMar-Mariner#rnd-1_family-471	82	27087	330.33	292.5
LINE/I-Jockey#Jockey-2_DGri	5	379	75.8	71
DNA/hAT-Ac#hATN-1_HRo	3	125	41.67	42
DNA#DNA8-4_CQ	2	158	79	79
LINE/I#I-2_DK	1	91	91	91
LTR/Pao#BEL-10_DBp-I	2	330	165	165
DNA/TcMar-Tc1#Mariner-76_HSal	1	58	58	58
SINE/tRNA#Metulj-2_Hmel	1	41	41	41
DNA#DNA8-2_TCa	1	74	74	74
LTR/DIRS#DIRS-1_PPo	1	51	51	51
LINE/L1-Tx1#Tx1-4_CQ	1	66	66	66
DNA#DNA4-4_CGi	1	41	41	41
DNA/TcMar-Tc1#Mariner-10_BM	1	59	59	59
LINE/CR1#LINE2C_CB	1	61	61	61
DNA/hAT-hATm#hAT-32_LSal	1	80	80	80
LTR/Gypsy#Gypsy-42_DWil-I	1	46	46	46
DNA/hAT-hobo#hAT-1_DF	1	58	58	58
LTR/Gypsy#Gypsy-48_AA-I	1	40	40	40
LINE/R1#SARTTc1	1	34	34	34
LTR/Gypsy#Gypsy-31_CT-I	1	58	58	58
LINE/RTE-X#RTEX-1_LG	1	55	55	55
LTR/Gypsy#Gypsy-21_DYa-I	3	169	56.33	55
LTR/Gypsy#Gypsy-21_CT-I	4	243	60.75	62.5
DNA/Sola-1#DNA-55_LSal	1	60	60	60
LINE/L2#Kiri-8_CQ	1	40	40	40
DNA/Merlin#Merlin1_CB	1	45	45	45
LTR/Gypsy#Gypsy-2_DBp-I	1	63	63	63
LTR/Gypsy#Gypsy-157_AA-I	2	97	48.5	48.5
LTR/Pao#BEL-42_AA-I	1	31	31	31
DNA/RC#Helitron-N42_CGi	1	77	77	77
LINE/I-Jockey#Vingi-21_LMi	1	60	60	60
LTR/Gypsy#Gypsy-8_CGi-I	1	642	642	642
DNA/TcMar-Mariner#Mariner-16_LHu	2	349	174.5	174.5
LINE/L2#L2-6_NVi	1	65	65	65
DNA/RC#Helitron-5_CGi	2	1445	722.5	722.5
LTR/Pao#CER7-I_CE	2	90	45	45
DNA/Merlin#Merlin-1_Aplcal	3	314	104.67	97
DNA/TcMar-Tc4#Mariner-N1_LMi	1	55	55	55
LINE/I-Jockey#Jockey-8_DVi	1	34	34	34
DNA/hAT-Charlie#HATN1_AG	1	76	76	76
PLE/Penelope#Penelope-80_LMi	1	47	47	47
LINE/I-Jockey#SPOCK_DMi	1	26	26	26
LINE/RTE-BovB#RTE-26_LMi	2	118	59	59
DNA/PIF-Harbinger#DNA3-11_CGi	3	228	76	67
DNA/TcMar-Mariner#Mariner-13_ACe	2	198	99	99
LTR/Gypsy#Gypsy-72_CQ-I	1	41	41	41
DNA/Ginger#Ginger1-1_AP	1	51	51	51
DNA/TcMar-Tc4#Mariner3-4_LMi	5	203	40.6	28
LTR/Unknown#ltr-1_family-15	56	12170	217.32	225.5
DNA/TcMar-Tc1#Mariner-10_RPr	1	49	49	49
LTR/Gypsy#Gypsy-191_AA-I	1	41	41	41
LINE/CR1#CR1-93_AAe	1	80	80	80
LTR/Pao#BEL-36_CQ-I	1	65	65	65
DNA/hAT-hobo#hAT-2_DF	1	133	133	133
DNA/TcMar-Mariner#Mariner-5_AEc	1	89	89	89
LTR/Gypsy#Gypsy20-I_Dya	2	102	51	51
LINE/CR1#CR1_Ele28	1	45	45	45
LTR/Pao#BEL-619_AA-I	1	40	40	40
LINE/RTE-X#RTEX-6_RPr	1	64	64	64
DNA#DNA4-4B_CGi	1	40	40	40
DNA/TcMar-Tc1#Mariner-2_DVi	2	153	76.5	76.5
LTR/Unknown#ltr-1_family-7	70	10683	152.61	139.5
LTR/Gypsy#Gypsy11-I_Dya	1	41	41	41
LTR/Gypsy#Gypsy-25_SI-I	1	58	58	58
LTR/Gypsy#Gypsy-91_CQ-I	1	86	86	86
DNA/Sola-2#Sola2-5_LMi	2	154	77	77
LINE/CR1#CR1-1_DRh	1	42	42	42
DNA/hAT#hAT-N35_LSal	1	64	64	64
LTR/Pao#BEL-13_SI-I	2	134	67	67
LTR/Pao#BEL-3_CGi-I	1	67	67	67
PLE/Penelope#Penelope-65_LMi	2	100	50	50
LTR/Copia#Copia-33_DPu-I	3	160	53.33	47
DNA#DNA-43_LSal	2	155	77.5	77.5
DNA/MULE-MuDR#rnd-6_family-4350	116	47150	406.47	367.5
DNA/RC#Helitron-3_NVi	5	395	79	56
LTR/Gypsy#Gypsy-1_DGri-I	1	67	67	67
LINE/L2#Daphne-19_LMi	3	202	67.33	66
DNA/TcMar-Pogo#pogo7_Av	15	5474	364.93	195
LTR/Pao#BEL-56_AA-I	1	39	39	39
DNA/TcMar-m44#rnd-6_family-705	112	27728	247.57	85
DNA/P#P-12_LSal	1	68	68	68
LINE/R2#R2A_NVi	1	91	91	91
DNA/Sola#Sola2i_Av	1	448	448	448
LINE/CR1#CR1-67_AAe	1	60	60	60
LTR/Gypsy#Gypsy-15_AA-I	1	40	40	40
LTR/Gypsy#Gypsy-53_AA-I	1	42	42	42
LINE/L1-Tx1#L1-10_CQ	1	46	46	46
DNA/MULE-MuDR#MuDR16_Av	23	7852	341.39	226
DNA/hAT-Blackjack#hAT-N34_LMi	1	73	73	73
LTR/Juno-Vesta#Vesta5_Av	36	33687	935.75	251.5
DNA/Sola-3#rnd-6_family-4398	117	64255	549.19	352
LTR/Gypsy#Gypsy-8_DEl-I	2	77	38.5	38.5
DNA/TcMar-Tc1#Mariner-68_HSal	5	292	58.4	63
LINE/L2#Daphne-16_HRo	8	444	55.5	49.5
LTR/Pao#BEL-11_LH-I	1	59	59	59
LTR/Gypsy#Gypsy-3_BM-I	1	34	34	34
LTR/Gypsy#QUASIMODO_I	1	229	229	229
LTR/Gypsy#rnd-6_family-11367	36	28950	804.17	661.5
DNA/hAT-hobo#hAT-2_DRh	1	57	57	57
LTR/Pao#BEL-2_DVir-I	2	93	46.5	46.5
DNA/MULE-MuDR#rnd-5_family-7038	138	44284	320.9	299.5
LTR/Gypsy#Gypsy-34_NVi-I	3	317	105.67	95
LINE/L2#Daphne-59_LMi	1	45	45	45
DNA/CMC-Transib#Transib-2_DEl	1	52	52	52
LINE/L2#L2-19_CTe	2	170	85	85
DNA/hAT#hAT28a_Av	51	24973	489.67	167
LINE/L2#Daphne-2_HMM	1	70	70	70
DNA/PIF-Spy#ISL2EU-5_CGi	10	2010	201	124
LTR/Gypsy#Gypsy14-NVi_LTR	1	64	64	64
DNA/Academ-1#Academ-1_DPu	1	42	42	42
LTR/Copia#Copia-66_AA-LTR	1	31	31	31
DNA/TcMar-Tc4#rnd-5_family-10136	162	95003	586.44	301.5
DNA/PiggyBac#piggyBac-10_LMi	1	57	57	57
LTR/Gypsy#Gypsy-101_AA-LTR	1	55	55	55
LTR/Gypsy#Gypsy1-NVi_I	1	145	145	145
LINE/L2#CR1-2_TCa	2	92	46	46
DNA/MULE-NOF#Rehavkus-3_TC	1	51	51	51
DNA/hAT#hAT27_Av	21	3325	158.33	76
LTR/Gypsy#Gypsy-6_DSe-I	1	56	56	56
DNA/Maverick#Polinton-2_PBa	7	485	69.29	58
DNA/hAT-hobo#rnd-6_family-3760	68	13244	194.76	128.5
LTR/Gypsy#Gypsy-28_DBp-I	2	92	46	46
DNA/TcMar-Tc1#Mariner-5_CFl	1	894	894	894
LTR/Gypsy#Gypsy-597_AA-I	2	114	57	57
DNA/TcMar-Tc1#Mariner-30_LMi	1	241	241	241
DNA/Sola#Sola2g_Av	25	17130	685.2	328
DNA/hAT-hATm#hAT-N42_LSal	1	40	40	40
LTR/Pao#BEL-180_AA-I	2	85	42.5	42.5
LTR/Gypsy#Gypsy-18_DEl-I	2	96	48	48
DNA/TcMar-Tc4#Mariner3-1_LMi	2	411	205.5	205.5
DNA#DNA2-9_CGi	1	55	55	55
DNA/hAT-hobo#Howilli2	1	62	62	62
LINE/I-Jockey#Jockey-3_CQ	2	147	73.5	73.5
LINE/I-Jockey#Jockey-12_AAe	1	38	38	38
LINE/L1#L1-45_LSal	1	56	56	56
LINE/L1-Tx1#L1-N6_CQ	2	175	87.5	87.5
DNA/hAT-Blackjack#hAT-N34_RPr	1	76	76	76
LINE/R1-LOA#LOA-1_DYa	1	54	54	54
DNA/TcMar-Tc4#Mariner10_CB	1	79	79	79
DNA/RC#Helitron-N16B_CGi	1	42	42	42
LTR/Gypsy#Gypsy-9_CGi-I	1	79	79	79
LTR/Gypsy#Gypsy-177_AA-LTR	1	35	35	35
LTR/Copia#Copia2-I_Dmoj	1	43	43	43
DNA/TcMar-Tc1#Mariner-24_DF	1	83	83	83
LTR/Gypsy#Gypsy-44_CQ-I	1	115	115	115
LINE/I#Nimb-37_LMi	1	50	50	50
LTR/Gypsy#Gypsy-57_DWil-I	1	70	70	70
LINE/L1#L1-65_LSal	1	38	38	38
PLE/Penelope#Penelope-120_LMi	1	55	55	55
LINE/R1#TRAS-3_TUr	2	116	58	58
DNA/TcMar-Sagan#rnd-5_family-3929	82	65188	794.98	575
DNA/TcMar-Tigger#DNA2-14B_CGi	1	54	54	54
LTR/Copia#Copia-68_AA-I	1	35	35	35
LINE/RTE-X#RTEX-26_CGi	1	59	59	59
LINE/I-Jockey#rnd-6_family-4791	104	79835	767.64	471.5
LTR/Gypsy#Gypsy-8_AC-I	1	68	68	68
LINE/I#Loner_Ele4	2	109	54.5	54.5
DNA/MULE-MuDR#MuDR3_Av	80	34732	434.15	230
DNA/TcMar-Tc1#Mariner-21_LMi	8	2424	303	276.5
DNA/hAT-hobo#rnd-5_family-5720	69	13998	202.87	161
LTR/Pao#CER15-I_CE	1	47	47	47
LTR/Pao#BEL-596_AA-I	1	78	78	78
LINE/L2#Daphne-54_LMi	1	49	49	49
DNA/hAT-hATm#hATm-1_LSal	3	156	52	53
LTR/Pao#BEL-21_AA-I	1	67	67	67
LTR/Gypsy#Gypsy-2_SI-I	1	58	58	58
LTR/Pao#BEL-6_LH-I	1	73	73	73
DNA/CMC-EnSpm#DNA3-1_CGi	22	1640	74.55	75.5
LTR/Copia#Copia-96_AA-I	1	54	54	54
LINE/I#I-74_AAe	1	74	74	74
LTR/DIRS#DIRS-1_LSal	1	58	58	58
DNA/CMC-Chapaev-3#EnSpm-1_LMi	1	36	36	36
LTR/Gypsy#Gypsy-70_LMi-I	6	318	53	58.5
DNA/TcMar-Tc1#Mariner-1_DK	2	138	69	69
DNA/PiggyBac#piggyBac1_AG	2	121	60.5	60.5
LTR/Pao#BEL-9_LG-I	1	59	59	59
LTR/Gypsy#Gypsy12-I_Dya	1	43	43	43
LTR/Gypsy#Gypsy-4_CQ-I	2	105	52.5	52.5
DNA/Kolobok-T2#Kolobok-1_AP	1	67	67	67
DNA/PIF-Harbinger#Harbinger-2_LMi	1	55	55	55
DNA/MULE-NOF#MuDR-1_SIn	1	60	60	60
LINE/R1-LOA#Lian-Aa1	1	102	102	102
LTR/Gypsy#Gypsy-29_DAn-I	1	46	46	46
DNA/Academ-1#Academ-12_LMi	1	51	51	51
LTR/Copia#DM1731_LTR	1	53	53	53
DNA#DNA3-2_CGi	1	107	107	107
LTR/Pao#BEL-45_AA-I	1	73	73	73
DNA/RC#Helitron-N36_CGi	1	46	46	46
LTR/Gypsy#Gypsy-10_TCa-I	1	80	80	80
LTR/Pao#BEL-5_DFi-I	1	38	38	38
LINE/I-Jockey#LINE1_BM	1	59	59	59
LINE/L2#Daphne-29_LMi	1	39	39	39
LINE/I-Jockey#TART_DV	243	47375	194.96	156
LTR/Gypsy#Gypsy-135_AA-I	1	45	45	45
DNA/TcMar-Mariner#Avmar1a_Av	46	33323	724.41	671.5
DNA/CMC-Transib#Transib-2_DAn	1	52	52	52
LTR/Pao#BEL-6_LG-I	2	113	56.5	56.5
LINE/RTE-BovB#RTE-5_HRo	1	62	62	62
LINE/L1#L1_Ele26	1	58	58	58
DNA/Crypton-V#CryptonV-2_HSal	2	103	51.5	51.5
DNA/hAT-Ac#hAT-2_AG	1	16	16	16
DNA/PiggyBac#piggyBac-1_LMi	5	330	66	47
DNA/RC#Helitron-N16_CGi	1	45	45	45
DNA/Merlin#Merlin-1_PBa	1	431	431	431
LINE/RTE-BovB#rnd-1_family-248	63	11152	177.02	166
DNA/RC#Helitron-2_LG	2	240	120	120
LTR/Pao#BEL-601_AA-I	1	44	44	44
LINE/L2#Crack-7_AAe	1	72	72	72
DNA/MULE-MuDR#MuDR11_Av	29	2755	95	67
DNA/TcMar-Tc1#Mariner-10N1_LMi	1	56	56	56
DNA/TcMar-Tc1#Mariner-50_LSal	2	183	91.5	91.5
LTR/Pao#BEL-7_CGi-I	1	43	43	43
DNA/RC#HelitronY1A_CE	9	1935	215	175
LTR/Gypsy#Gypsy-2_PBa-I	1	42	42	42
LINE/I#I-9B_AAe	2	84	42	42
DNA/Zator#Zator-1_Lgigantea	1	63	63	63
DNA/TcMar-Tc1#Mariner-N5_PBa	1	56	56	56
DNA/TcMar-Tc1#Mariner-27_RPr	1	707	707	707
LTR/Gypsy#Gypsy-26_IS-I	2	80	40	40
LINE/I-Jockey#Jockey-3_DEu	1	64	64	64
DNA/Sola#Sola2_Av	41	16640	405.85	280
DNA/PiggyBac#piggyBac-1_DBi	1	68	68	68
DNA/hAT-Blackjack#hAT-3_PBa	1	39	39	39
LINE/R1-LOA#LOA	2	150	75	75
LTR/Copia#Copia-74_AA-I	1	51	51	51
LTR/Copia#Copia8-NVi_I	2	187	93.5	93.5
LINE/L2#Daphne-11_CTe	1	46	46	46
DNA/TcMar-Pogo#pogo12_Av	33	10838	328.42	166
DNA/TcMar-Tc1#Mariner-84_HSal	1	162	162	162
LTR/Pao#BEL-16_DTa-I	1	67	67	67
DNA/Ginger#Ginger1-1_AC	34	2672	78.59	69.5
DNA/hAT-Blackjack#hAT-34_LMi	1	43	43	43
LINE/L2#L2-16_CTe	1	49	49	49
LINE/CR1#CR1-11_HRo	2	143	71.5	71.5
LINE/Soliton#Soliton1_Av	28	32239	1151.39	645
LTR/Pao#BEL-22_DAn-LTR	1	72	72	72
LTR/Gypsy#Gypsy-29_CT-I	9	1364	151.56	172
DNA/TcMar-Tc1#Mariner-66_LMi	2	1393	696.5	696.5
DNA/MULE-NOF#MuDR-1_LHu	2	146	73	73
DNA/RC#HelitronY1_CE	13	1739	133.77	105
DNA/hAT#REP-2_DF	4	215	53.75	54
DNA/Maverick#Polinton-8_NVi	77	6551	85.08	85
DNA/TcMar-Mariner#rnd-4_family-1573	76	13904	182.95	166
LINE/RTE-BovB#RTE-9_LMi	1	64	64	64
LINE/RTE-BovB#RTE-4_LMi	1	44	44	44
LINE/I-Jockey#Vingi-30_LMi	1	31	31	31
LTR/Gypsy#Gypsy-35_CQ-I	1	89	89	89
DNA/hAT-Ac#hAT-5N1_DRh	1	21	21	21
LTR/Gypsy#Gypsy-5_DGri-I	1	67	67	67
LINE/L2#L2B-3C_AAe	2	187	93.5	93.5
DNA/Kolobok-T2#Kolobok-12_CGi	1	31	31	31
PLE/Penelope-Athena#AthO	3	274	91.33	62
DNA/RC#Helitron-N26_CGi	1	66	66	66
LINE/I-Jockey#Vingi-46_LMi	1	37	37	37
DNA/hAT-Charlie#hAT-35_LMi	1	39	39	39
LTR/Pao#BEL-7_DPu-I	5	278	55.6	55
LTR/Gypsy#Gypsy-58_CQ-LTR	1	77	77	77
LTR/Pao#BEL3_DM-I	2	95	47.5	47.5
LTR/Gypsy#Gypsy-10_DVir-LTR	28	1550	55.36	51.5
DNA/TcMar-Tc2#Mariner-30_CGi	1	90	90	90
DNA/TcMar-Tc1#Mariner-8_DF	1	68	68	68
LINE/I-Jockey#rnd-6_family-176	40	24990	624.75	482.5
DNA/P#P4_AG	4	239	59.75	57
LINE/I-Jockey#Jockey-N4_CQ	1	98	98	98
DNA/TcMar-Mariner#MARIAM1	1	58	58	58
DNA/PiggyBac#piggyBac-6_CGi	3	165	55	54
LINE/L2#L2-2_HRo	2	92	46	46
LTR/Copia#Copia-39_DPu-I	1	39	39	39
DNA/hAT-Ac#rnd-5_family-2453	89	27474	308.7	183
LTR/Gypsy#Gypsy-33_LMi-I	1	52	52	52
DNA/Crypton#Crypton-N23_CGi	2	86	43	43
LTR/Copia#Copia-2_DEl-I	2	138	69	69
DNA/TcMar#Mariner-N15_LSal	1	64	64	64
LTR/Gypsy#Gypsy-35_LMi-I	1	49	49	49
LINE/L2#Daphne-7_HRo	1	43	43	43
LTR/Pao#BEL-197_AA-LTR	1	48	48	48
LINE/CR1#CR1-1_DBp	1	34	34	34
LINE/L2#L2-1_Hmel	1	68	68	68
LTR/Gypsy#Gypsy-68_CGi-I	1	45	45	45
LTR/Gypsy#Gypsy-608_AA-I	2	175	87.5	87.5
DNA/PIF-Spy#ISL2EU-2_CFl	6	1677	279.5	116.5
LTR/Copia#Copia-100_AA-LTR	1	53	53	53
LTR/Pao#BEL-19_DTa-I	1	289	289	289
LINE/L2#Daphne-38_HRo	10	1066	106.6	73
DNA/hAT#hAT31_Av	12	11928	994	514
LINE/R2#R2NS-1_CGi	1	33	33	33
LTR/Gypsy#Gypsy-184_AA-I	1	50	50	50
LTR/Gypsy#Gypsy-46_CGi-I	1	64	64	64
DNA/Crypton-A#Crypton-7_CGi	4	279	69.75	69
LINE/L2#Daphne-6_LMi	1	49	49	49
LINE/RTE-BovB#RTE-41_LMi	2	82	41	41
DNA/PIF-Harbinger#DNA3-13B_CGi	13	952	73.23	80
DNA/Sola-1#Sola1-N1_LMi	1	54	54	54
DNA/TcMar-Tc1#rnd-6_family-408	179	80478	449.6	317
PLE/Penelope-Athena#AthJ-N	117	45562	389.42	80
LTR/Pao#BEL-81_AA-I	3	169	56.33	62
LINE/I-Jockey#Jockey_Ele2	4	226	56.5	56
PLE/Penelope#Penelope-60_LMi	1	68	68	68
DNA/PiggyBac#piggyBac-N1_LSal	2	109	54.5	54.5
DNA/Kolobok-Hydra#Kolobok-3_CGi	1	58	58	58
LTR/Gypsy#Gypsy-81_AA-I	1	37	37	37
LTR/Pao#BEL-123_AA-I	1	43	43	43
LINE/I#I-1_AA	3	123	41	29
LINE/R2#R2_RL	1	76	76	76
DNA/TcMar#DNA2-6_CB	1	89	89	89
DNA/TcMar-Tc4#rnd-6_family-1816	83	34123	411.12	164
DNA/TcMar-Tc1#Mariner-N34_LSal	1	53	53	53
DNA/TcMar-Tc1#BMMAR3	1	48	48	48
LINE/I#I-1_BM	1	37	37	37
LTR/DIRS#DIRS-3_CGi	1	53	53	53
LTR/Gypsy#Gypsy-34_DEl-I	2	98	49	49
LINE/RTE-X#RTEX-2_DT	1	37	37	37
LTR/Gypsy#Gypsy-49_CGi-I	1	62	62	62
DNA/TcMar-Tc1#Mariner-13_SIn	1	141	141	141
PLE/Penelope-Athena#AthW	210	53725	255.83	142.5
LINE/RTE-BovB#BovB_Bh	1	296	296	296
DNA/TcMar-Tc1#MarN-2_DEu	1	137	137	137
LTR/Gypsy#Gypsy-605_AA-I	1	42	42	42
LTR/Pao#BEL-4_DVir-I	1	37	37	37
DNA/MULE-MuDR#MuDR7_Av	14	8430	602.14	328.5
DNA/Sola-1#Sola1-1_LSal	3	241	80.33	72
DNA/TcMar-Mariner#Mariner-11_ACe	1	50	50	50
LTR/Pao#BEL-88_AA-I	1	51	51	51
DNA/RC#rnd-1_family-857	5	1530	306	219
LINE/L2#Daphne-13_HRo	2	148	74	74
DNA/TcMar-Fot1#rnd-6_family-7832	55	24531	446.02	238
LTR/Pao#BEL-221_AA-I	1	30	30	30
DNA/CMC-EnSpm#EnSpm4_Av	39	18838	483.03	190
DNA/MULE-MuDR#rnd-5_family-3685	104	57849	556.24	337.5
DNA/PiggyBac#rnd-6_family-3052	44	10627	241.52	209.5
DNA/Sola-1#Sola1-5_CGi	2	106	53	53
DNA/MULE-MuDR#CEMUDR2	2	109	54.5	54.5
DNA/Crypton#Crypton-N15_CGi	2	106	53	53
DNA/hAT-Charlie#hAT-N15_LSal	1	48	48	48
PLE/Penelope-Athena#AthM	35	19818	566.23	187
DNA/hAT-Ac#Homo10	4	552	138	122
PLE/Penelope#Penelope-50_LMi	4	413	103.25	110.5
LINE/CR1#CR1-1_HMM	1	86	86	86
LTR/Pao#BEL4-I_AP	3	134	44.67	44
DNA#DNA-2_LMi	4	229	57.25	51
LTR/Gypsy#Gypsy-15_LVa-LTR	1	66	66	66
DNA/Sola-1#Sola1-1_Lgigantea	2	118	59	59
LINE/CR1#CR1-119_AAe	1	79	79	79
LTR/Gypsy#Gypsy-7_DVir-LTR	1	59	59	59
LTR/Copia#Copia-1_DSe-I	1	61	61	61
LTR/Gypsy#Gypsy-18-I_NVi	1	53	53	53
LINE/R2-NeSL#Utopia-1_SM	1	66	66	66
LTR/Juno-Vesta#Vesta1a_Av	24	24812	1033.83	309
DNA#DNA3-8_LMi	4	317	79.25	70.5
LINE/L2#Daphne-31_HRo	2	132	66	66
LTR/Gypsy#Gypsy-59_CQ-I	1	59	59	59
LTR/Gypsy#Gypsy-73_AA-LTR	1	53	53	53
LINE/L1#L1-35_LSal	2	135	67.5	67.5
DNA/Sola-1#Sola1-2_AP	2	126	63	63
DNA/RC#Helitron-like-5_Hmel	1	46	46	46
LINE/R1#SARTTc3	1	48	48	48
DNA/hAT-hobo#HERMIT	2	117	58.5	58.5
DNA/CMC-Chapaev#Chapaev-1_ACa	1	48	48	48
DNA/TcMar-Tc1#DNA-7_LMi	3	167	55.67	58
DNA/TcMar-m44#rnd-5_family-640	78	43627	559.32	224
DNA/CMC-Chapaev-3#EnSpm-1_LSal	1	55	55	55
LTR/Juno-Vesta#Vesta6c_Av	9	14086	1565.11	1216
LTR/Gypsy#Gypsy-4_PPc-I	3	2752	917.33	733
LTR/Pao#BEL-15_DTa-I	1	46	46	46
DNA/TcMar-Tc1#Tc11_Av	28	14500	517.86	405.5
LINE/R2-NeSL#NeSL-1_CJap	1	38	38	38
DNA/Kolobok-Hydra#Kolobok-1_DBp	2	233	116.5	116.5
LINE/L1#L1-32_LSal	1	46	46	46
LTR/Gypsy#Gypsy-110_AA-I	1	51	51	51
DNA/RC#Helitron-2N1_DVir	1	44	44	44
LTR/Unknown#ltr-1_family-18	16	2468	154.25	183
LINE/I-Jockey#Outcast-18_AAe	1	137	137	137
LINE/L2#Daphne-12_CTe	1	43	43	43
LINE/I#I-12_AAe	1	68	68	68
LTR/Gypsy#Gypsy-100_CQ-LTR	1	70	70	70
LINE/L2#L2B-3_PBa	3	165	55	55
LTR/Gypsy#Gypsy-234_AA-I	1	37	37	37
LINE/L2#Daphne-18_HRo	1	93	93	93
LINE/I-Jockey#Jockey-12_DAn	1	66	66	66
PLE/Penelope#Penelope3_Av	19	14811	779.53	395
LINE/L1#L1-6_LSal	1	65	65	65
LINE/L2#Crack-14_AAe	2	99	49.5	49.5
LTR/Juno-Vesta#Juno2_Av	41	32510	792.93	159
DNA/MULE-MuDR#MuDR2x_AP	1	148	148	148
LTR/Copia#Copia-95_AA-I	1	41	41	41
LINE/L2#Daphne-25_LMi	2	127	63.5	63.5
LTR/TelKA#TelKA1a_Av	34	13304	391.29	79
LTR/Gypsy#Gypsy-81_LMi-I	1	37	37	37
LINE/CR1#CR1-111_AAe	1	52	52	52
DNA/PiggyBac#rnd-1_family-718	115	27699	240.86	278
LTR/Gypsy#Gypsy-2_BM-I	1	85	85	85
LTR/Gypsy#Gypsy-27_DPu-I	1	60	60	60
LINE/L2#L2-1_HSal	2	105	52.5	52.5
DNA#DNA-65_LSal	2	115	57.5	57.5
DNA/TcMar-m44#rnd-6_family-18547	86	7874	91.56	84
LINE/I-Jockey#Jockey-6_DK	7	761	108.71	117
DNA/PIF-Harbinger#Harbinger-5_CGi	7	515	73.57	85
LINE/RTE-X#RTEX-23_CGi	1	89	89	89
LTR/Gypsy#Gypsy-2_PPc-I	1	50	50	50
DNA/hAT-hATm#hATm-1_AA	1	100	100	100
LINE/RTE-BovB#RTE-58_LMi	2	2750	1375	1375
PLE/Penelope-Athena#AthJ-W	102	41490	406.76	103
LTR/Pao#BEL-92_AA-I	1	61	61	61
LINE/L1#L1_Ele5	3	156	52	47
DNA#DNA-42_LSal	2	98	49	49
LTR/Gypsy#Gypsy-6_DEu-I	5	525	105	71
DNA/hAT-Tip100#DNA8-107_AP	3	103	34.33	33
DNA/TcMar-Tc1#Mariner-N1B_CGi	1	55	55	55
DNA/PiggyBac#piggyBac9_Av	25	5581	223.24	207
LTR/Gypsy#Gypsy-8_DMoj-I	1	41	41	41
DNA/Zator#rnd-6_family-177	24	14656	610.67	513.5
LTR/Gypsy#Gypsy-31_CGi-I	1	82	82	82
LTR/Pao#BEL-209_AA-I	1	42	42	42
LTR/Gypsy#Gypsy19-I_Dpse	1	55	55	55
LINE/I#Ag-Loner-1	1	36	36	36
LTR/Pao#BEL-25_AG-I	1	65	65	65
LTR/Gypsy#Gypsy-24-I_NVi	2	128	64	64
DNA/TcMar-Mariner#nMar-15_Hmel	2	103	51.5	51.5
LTR/Gypsy#Gypsy10-NVi_I	1	736	736	736
DNA/Merlin#Merlin-1_DF	3	388	129.33	96
LTR/Pao#BEL-238_AA-I	1	54	54	54
LINE/L2#L2-4_Hmel	3	272	90.67	105
LINE/I-Jockey#TAHRE	1	94	94	94
DNA/CMC-Transib#Transib-7_DAn	1	32	32	32
DNA/hAT-hATm#hAT-12_LSal	1	39	39	39
DNA/TcMar-Mariner#Mariner-57_HSal	1	56	56	56
DNA/TcMar-Pogo#pogo9_Av	76	36308	477.74	256.5
LINE/L2#L2-12_CTe	5	579	115.8	123
LINE/I#I-2_BM	2	96	48	48
LTR/Gypsy#Gypsy-6_LG-I	3	136	45.33	47
DNA/Sola-2#Sola2-1_LSal	1	71	71	71
LINE/CR1-Zenon#CR1-10_CGi	1	58	58	58
DNA/CMC-EnSpm#EnSpm-1_NVi	2	154	77	77
LTR/Pao#BEL-14_AA-I	2	116	58	58
LTR/Gypsy#Gypsy-20_CT-I	1	63	63	63
DNA/MULE-NOF#Rehavkus-1N1_HR	1	70	70	70
PLE/Penelope#Penelope-8_LMi	1	113	113	113
LINE/CR1-Zenon#CR1-1_CGi	1	59	59	59
DNA#DNA4-6_CGi	14	1042	74.43	68
LTR/Copia#Copia-5_LH-I	1	40	40	40
LINE/I#I_Ele11	1	89	89	89
DNA/hAT-Tip100#hAT-3_AP	1	129	129	129
LTR/Pao#BEL-3-I_NVi	1	43	43	43
DNA/hAT-Tip100#DNA8-100B_AP	2	224	112	112
LTR/Gypsy#Gypsy-255_AA-I	1	78	78	78
DNA#DNA-TA-13_CQ	1	39	39	39
LINE/R1-LOA#LOA-3_CQ	2	77	38.5	38.5
LTR/Gypsy#Gypsy-73_CQ-I	2	105	52.5	52.5
DNA#DNA-101_LSal	1	75	75	75
DNA/hAT-hobo#Hoyak1	1	51	51	51
LTR/Gypsy#Gypsy53-I_AG	1	67	67	67
DNA/MULE-MuDR#MuDR14_Av	26	4421	170.04	91
DNA/MULE-MuDR#MuDR12x_AP	1	45	45	45
LTR/Gypsy#Gypsy15-NVi_I	1	98	98	98
LINE/L2#Kiri-4_DTa	1	46	46	46
DNA/TcMar-Mariner#Mariner-31_HSal	1	62	62	62
LTR/Gypsy#Gypsy-202_AA-I	1	49	49	49
LINE/CR1#CR1-6_HMM	1	54	54	54
DNA/MULE-MuDR#MULE3_Av	20	11183	559.15	127
LINE/CR1#CR1-2_LSal	1	36	36	36
LTR/Gypsy#Gypsy-20_DWil-I	1	45	45	45
DNA/TcMar-Tc2#Mariner29_CB	3	243	81	94
DNA/TcMar-Mariner#Mariner-5_HSal	2	114	57	57
LINE/I#Nimb-32_LMi	1	51	51	51
DNA/Kolobok-E#KolobokE-1_AP	2	154	77	77
DNA/TcMar-Mariner#Mariner-10_CFl	4	682	170.5	170.5
LTR/Gypsy#Gypsy-1_DEl-LTR	1	72	72	72
LINE/CR1#CR1-51_AAe	1	35	35	35
LINE/I-Jockey#Jockey-7_RPr	2	172	86	86
DNA/TcMar-Tc1#Mariner-7_DYa	1	141	141	141
LTR/Gypsy#Gypsy-158_AA-I	1	67	67	67
DNA/TcMar-Mariner#rnd-6_family-13260	20	4492	224.6	148.5
DNA/Kolobok-T2#REP-4_PBa	31	3825	123.39	133
DNA/TcMar-Tc1#Mariner-59N1_HSal	1	80	80	80
DNA/hAT-Charlie#hAT-34_LSal	1	75	75	75
LTR/Gypsy#Gypsy-4_DWil-I	1	102	102	102
LTR/Pao#BEL-16_AA-I	1	43	43	43
DNA/Kolobok-E#KolobokE-3_AP	3	163	54.33	59
PLE/Penelope#rnd-5_family-10216	67	35899	535.81	228
LINE/I#I-4_CQ	1	68	68	68
LTR/Pao#BEL-8_DWil-I	1	84	84	84
DNA/hAT#hAT19_Av	50	13517	270.34	75
LTR/Gypsy#Gypsy-40_CGi-I	1	43	43	43
LINE/I#AARA8_AG	1	61	61	61
LTR/Pao#BEL-8_DEl-I	1	63	63	63
DNA/Sola#Sola2c_Av	31	30335	978.55	482
LTR/Pao#BEL-1_LG-I	2	97	48.5	48.5
LTR/Gypsy#BLOOD_LTR	1	42	42	42
DNA/Sola#Sola2f_Av	8	1744	218	124
DNA/RC#Helitron-5_DRh	1	59	59	59
LTR/Pao#BEL-9_DTa-LTR	1	40	40	40
DNA/hAT-Tip100#hAT-N2_LMi	1	45	45	45
LINE/L1#L1-45_AAe	1	65	65	65
DNA/PiggyBac-Pokey#Pokey2_Av	22	10671	485.05	390
DNA/hAT-Tip100#hAT-19_LMi	1	61	61	61
DNA/P#Galileo_DB	2	101	50.5	50.5
DNA#DNA8-8_CGi	27	6948	257.33	243
LTR/Pao#BEL2-I_AG	1	46	46	46
LINE/I-Jockey#Outcast-1_DEl	1	41	41	41
DNA/TcMar-Mariner#Mariner-74_HSal	1	54	54	54
LINE/R1-LOA#LOA_Ele2B_AAe	1	77	77	77
LTR/Gypsy#Gypsy-30_CQ-I	1	54	54	54
LTR/Copia#Copia-7_DPu-I	1	141	141	141
LINE/Soliton#Soliton9b_Av	19	10022	527.47	228
DNA/P#P-31_LSal	1	31	31	31
LTR/Gypsy#Gypsy-10_LG-I	3	298	99.33	104
LINE/R1#RT1	18	3558	197.67	101
DNA/TcMar-Tc1#Mariner-60_HSal	3	465	155	149
LTR#LT1_DPu-I	1	62	62	62
LTR/Gypsy#Gypsy-5_DPu-I	1	56	56	56
PLE/Penelope#Penelope-49_LMi	2	387	193.5	193.5
LINE/CR1#CR1-2_DBp	1	48	48	48
DNA/TcMar#NAVIMARN1	2	147	73.5	73.5
DNA/PIF-Spy#ISL2EU-1_LHu	4	352	88	62.5
LTR/Pao#BEL-272_AA-I	1	51	51	51
LINE/I#I-5_AAe	1	75	75	75
LINE/RTE-ORTE#ORTE-3_AAe	2	77	38.5	38.5
DNA/TcMar-Tc1#Mariner-N39_HSal	1	57	57	57
DNA/TcMar-m44#Mariner-21_CGi	1	52	52	52
LTR/Pao#BEL4-I_AG	1	43	43	43
DNA/TcMar-Tigger#Tigger_Av	18	6614	367.44	162.5
LINE/I#I-4_RPr	3	192	64	50
LINE/RTE-X#RTEX-1_CGi	2	104	52	52
LINE/L2#Daphne-2_Hmel	1	58	58	58
DNA/Sola-1#Sola1-4_LG	1	49	49	49
DNA/PiggyBac#IR3_CE	1	77	77	77
LINE/L2#Kiri-1_DBi	1	67	67	67
LINE/RTE-RTE#RTE-8_Hmel	1	337	337	337
DNA/RC#Helitron-N46_CGi	1	49	49	49
LTR/Gypsy#Gypsy-28_CT-I	1	31	31	31
LTR/Copia#Copia6-NVi_I	1	35	35	35
LINE/I-Jockey#Outcast-1_DAn	1	79	79	79
LINE/RTE-BovB#BovB_ALi	3	2268	756	193
LTR/Copia#Copia-78_AA-I	3	166	55.33	54
DNA/Sola-1#Sola1-5_AP	1	94	94	94
PLE/Penelope#Penelope6_Av	7	13038	1862.57	2238
LINE/L2#Daphne-16_CTe	1	99	99	99
LINE/L1#L1-16_LSal	4	335	83.75	89
DNA/MULE-MuDR#ltr-1_family-14	770	295553	383.84	158
LINE/I-Jockey#Ag-Jock-1	38	5604	147.47	98.5
LTR/Gypsy#Gypsy-20_DBp-I	2	81	40.5	40.5
LINE/R1#RTAg4	25	4335	173.4	78
LTR/Gypsy#Gypsy-4_DEl-I	3	1312	437.33	422
LTR/Pao#BEL-13_DEl-I	1	46	46	46
LTR/Gypsy#Gypsy-131_AA-I	1	40	40	40
DNA/TcMar-m44#MARINER44_CB	1	60	60	60
DNA/Zator#Zator-N2_AAe	1	54	54	54
DNA/IS3EU#IS3EU-2N1_CGi	5	552	110.4	118
DNA#DNA3-2_PBa	2	97	48.5	48.5
LTR/Copia#Copia-1_DTa-I	1	59	59	59
DNA/CMC-Transib#Transib-1_DK	1	64	64	64
DNA/TcMar-Pogo#pogo5_Av	122	21080	172.79	88.5
LTR/Gypsy#Gypsy-10_AA-I	1	54	54	54
DNA/hAT#hAT30_Av	69	14218	206.06	73
LTR/Gypsy#Gypsy-100_CQ-I	1	52	52	52
DNA/PiggyBac#piggyBac-2_Hmel	1	63	63	63
LTR/Gypsy#Gypsy-220_AA-LTR	1	106	106	106
LINE/L1-Tx1#Tx1-13_CQ	1	40	40	40
DNA/RC#Helitron-N1_PBa	58	3800	65.52	65
DNA/TcMar-Tc1#rnd-6_family-373	45	18597	413.27	236
LINE/L2#Kiri-2_AAe	1	79	79	79
DNA/hAT-Ac#hAT-7_HRo	1	100	100	100
LINE/R1#R1-3_AP	1	36	36	36
DNA/hAT-Ac#DNA8-2C_CGi	9	668	74.22	68
LINE/L2#Kiri-12_HMM	1	39	39	39
DNA/TcMar-Mariner#Mariner-1_ACe	2	95	47.5	47.5
DNA/MULE-MuDR#DNA-64_LSal	1	60	60	60
LINE/L2#Kiri-5_AAe	1	47	47	47
LTR/Copia#Copia-1_SI-LTR	1	70	70	70
LINE/L2#L2-30_HRo	1	41	41	41
LTR/Pao#BEL-102_AA-I	2	95	47.5	47.5
DNA/hAT-hAT19#hAT-N15_AP	1	61	61	61
DNA/TcMar-Tc1#Tc18_Av	10	3257	325.7	245.5
DNA/CMC-EnSpm#CACTA2_Av	64	23455	366.48	94.5
LTR/Gypsy#Gypsy-9_ACe-LTR	5	492	98.4	93
LTR/Gypsy#Gypsy-5_CQ-I	1	68	68	68
LTR/Gypsy#Gypsy-94_CQ-I	1	37	37	37
LINE/L2#Kiri-29_AAe	1	53	53	53
DNA/PIF-Spy#ISL2EU-N5B_CGi	5	278	55.6	59
LINE/L2#L2-21_HRo	1	40	40	40
DNA/CMC-EnSpm#EnSpm-2_NVi	2	95	47.5	47.5
DNA/P#DNA-53_LSal	1	74	74	74
DNA/PIF-Harbinger#Harbinger1_Av	22	16796	763.45	501.5
LTR/Copia#Copia-6_DWil-I	1	44	44	44
DNA/Sola-2#Sola2-4_NVi	1	48	48	48
LTR/Gypsy#Gypsy-38_NVi-I	1	44	44	44
DNA/hAT-Tip100#hAT-13_LSal	1	84	84	84
LINE/I-Jockey#G5_DM	1	69	69	69
LTR/Gypsy#Gypsy-111_AA-I	1	47	47	47
LTR/Gypsy#Gypsy-141_AA-I	1	31	31	31
LTR/Pao#BEL-227_AA-I	2	95	47.5	47.5
LINE/R1#TRAS3_BM	8	457	57.13	53
PLE/Penelope#Penelope-30_LMi	3	173	57.67	61
LINE/L1-Tx1#Tx1-6_CGi	1	42	42	42
DNA/RC#Helitron-7_CGi	5	825	165	91
LINE/L2#Daphne-77_LMi	1	61	61	61
LTR/Gypsy#Gypsy-50_CGi-I	1	88	88	88
LTR/Pao#BEL-18_AA-I	1	68	68	68
DNA/P#P-7_LSal	1	33	33	33
LTR/Gypsy#Gypsy-21_DAn-LTR	2	146	73	73
DNA/TcMar-Tc4#Mariner3-N2_LMi	1	74	74	74
PLE/Penelope-Athena#AthX-V-T	201	39854	198.28	61
DNA/hAT-Tip100#hAT-17_HRo	9	2437	270.78	102
LTR/Gypsy#Gypsy54-I_AG	1	52	52	52
LTR/TelKA#TelKA2_Av	12	10253	854.42	191.5
DNA/MULE-MuDR#MuDR-3_LSal	4	334	83.5	94
DNA/hAT#hAT16_Av	30	10702	356.73	132
LINE/CR1#CR1-10_DTa	1	67	67	67
LTR/Gypsy#Gypsy-16_LSal-I	2	85	42.5	42.5
LTR/Gypsy#Gypsy-15_LH-I	2	141	70.5	70.5
DNA#DNA6-1_CB	1	56	56	56
LTR/Gypsy#Gypsy-37_DWil-LTR	1	82	82	82
LINE/I#I-81_AAe	3	205	68.33	72
LTR/Pao#CER8-I_CE	2	119	59.5	59.5
LINE/I-Jockey#Vingi-41_LMi	1	64	64	64
LTR/Gypsy#Gypsy-9_PBa-I	1	75	75	75
LINE/I-Jockey#Jockey-2_DBp	2	58	29	29
LINE/I-Jockey#Outcast-1_DT	1	87	87	87
DNA#DNA8-1_CGi	5	603	120.6	114
DNA/hAT-hAT19#hAT-11_LSal	1	43	43	43
DNA/CMC-Transib#Transib-1_DF	1	52	52	52
LTR/Gypsy#Gypsy-187_AA-I	2	108	54	54
DNA#DNA-10_CTe	1	62	62	62
DNA/hAT-Charlie#hAT-16_HRo	3	166	55.33	55
LINE/CR1#CR1-48_AAe	1	72	72	72
DNA/TcMar-Tc1#Mariner-12_DRh	1	44	44	44
LINE/CR1#CR1-3N1_LMi	1	54	54	54
DNA/Ginger#Ginger2_Av	89	31430	353.15	128
DNA/Sola-2#Sola2-N1_CQ	2	162	81	81
LINE/R2-Hero#HERO-8_HR	1	70	70	70
DNA/TcMar-Tc1#Mariner-63_LMi	1	57	57	57
LINE/L2#Kiri-10_CQ	2	176	88	88
DNA/TcMar-Tc4#MARINER50_CB	1	63	63	63
DNA/TcMar-Mariner#rnd-1_family-184	359	127024	353.83	271
DNA/TcMar-Tc1#Mariner-19_DK	1	33	33	33
LTR/Gypsy#Gypsy-278_AA-I	1	71	71	71
SINE/tRNA-Deu#BivaMD-SINE1_TeGr	4	228	57	57.5
LINE/L2#Daphne-13_LMi	4	226	56.5	54
LTR/Gypsy#Gypsy-5_DTa-I	1	64	64	64
LTR/Copia#Copia-98_AA-I	1	45	45	45
LTR/Gypsy#Gypsy-26_DP-I	2	128	64	64
DNA/TcMar-Tc1#Mariner-15_DK	1	76	76	76
DNA/Crypton-V#CryptonV-3_HSal	2	121	60.5	60.5
DNA/Crypton-V#CryptonV-8_CFl	1	63	63	63
LTR/Gypsy#Gypsy-7_PPc-I	3	794	264.67	286
LINE/CR1#CR1-122_AAe	1	45	45	45
LINE/L1#L1-26_LSal	1	45	45	45
DNA/IS5#IS5_Av	80	36936	461.7	291.5
SINE/tRNA-V#BivaV-SINE1_MiYe	3	98	32.67	32
LTR/Gypsy#Gypsy-43_DEl-I	2	151	75.5	75.5
LINE/L1#L1-63_LSal	1	43	43	43
DNA/PIF-ISL2EU#ISL2EU-11_CGi	3	148	49.33	50
DNA/RC#Helitron-N19_LMi	4	431	107.75	107
LTR/Copia#Copia-117_AA-I	1	53	53	53
LINE/CR1#CR1-56_AAe	1	56	56	56
LTR/Gypsy#Gypsy-23_DEl-I	5	607	121.4	98
DNA/Zator#Zator1_Av	73	65421	896.18	272
LINE/L2#L2B-4_AAe	2	97	48.5	48.5
LINE/I-Jockey#Jockey-5_CQ	3	157	52.33	61
LTR/Gypsy#Gypsy8-I_Dpse	3	248	82.67	54
DNA/hAT#hAT-N20_LMi	1	166	166	166
DNA/RC#Helitron-N2_PPo	1	26	26	26
LTR/Pao#BEL-11_DWil-I	1	83	83	83
DNA/Ginger#Ginger2b_Av	51	16552	324.55	148
DNA/TcMar-Tc4#Mariner3-1_HSal	2	197	98.5	98.5
LTR/Gypsy#Gypsy-137_AA-I	2	92	46	46
PLE/Penelope#Penelope-6_HRo	33	2705	81.97	75
LINE/R2-NeSL#Utopia-1_APi	1	42	42	42
LINE/L1#L1-4_LSal	1	118	118	118
LTR/Gypsy#Gypsy-9_DBi-I	4	926	231.5	245
DNA/CMC-EnSpm#CACTA-1_AA	1	35	35	35
LINE/L2#L2-7_Hmel	3	321	107	95
DNA/hAT-hATm#hAT-3_LSal	1	77	77	77
LTR/Gypsy#Gypsy-7_CGi-I	3	148	49.33	50
DNA#DNA-78_LSal	1	97	97	97
LTR/Gypsy#Gypsy-8_HMM-LTR	2	160	80	80
LTR/Pao#BEL-159_AA-I	1	40	40	40
LINE/CR1-Zenon#CR1-5_CTe	1	44	44	44
LINE/L2#Daphne-19_HRo	10	637	63.7	68.5
DNA/Crypton-A#Crypton-9N1_CGi	1	42	42	42
LTR/Copia#Copia-61_AA-I	1	58	58	58
LINE/R2-R9#R9a_Av	5	4552	910.4	200
DNA/TcMar-Tc4#Mariner3-2_HSal	1	67	67	67
DNA/TcMar-Mariner#rnd-5_family-10491	210	43814	208.64	135
DNA/P#P2_Av	89	34953	392.73	143
LTR/Gypsy#Gypsy-50_CQ-I	2	190	95	95
LTR/Gypsy#Gypsy16-I_Dya	1	77	77	77
PLE/Penelope-Athena#AthP1	169	45587	269.75	112
LTR/Gypsy#Gypsy-61_LMi-I	1	40	40	40
DNA/TcMar-Tc1#Mariner-4_DF	2	192	96	96
DNA/P#P-9_LSal	1	72	72	72
DNA/hAT-Charlie#hAT-N2_LSal	6	459	76.5	80.5
DNA/TcMar-Mariner#MARINER_SI	1	353	353	353
LINE/I-Jockey#BS2	3	156	52	55
DNA#DNA-11_CGi	31	2209	71.26	68
DNA/TcMar-m44#Mariner-21N1_CGi	1	79	79	79
LINE/CR1#CR1-81_AAe	1	59	59	59
SINE/tRNA-Core#OK	17	1625	95.59	50
PLE/Penelope#Penelope-47_LMi	3	182	60.67	55
DNA/MULE-MuDR#MuDR5x_AP	2	155	77.5	77.5
LINE/R1#RT2	3	183	61	59
LTR/Gypsy#Gypsy67-I_AG	1	117	117	117
LINE/RTE-BovB#RTE-45_LMi	2	126	63	63
LTR/Gypsy#YOYO_I	1	60	60	60
DNA#nMar-17_Hmel	1	62	62	62
DNA/Kolobok-T2#Kolobok-2_CGi	3	148	49.33	34
LTR/Gypsy#Gypsy-3_DBi-I	1	63	63	63
LTR/Gypsy#Pifo_I	2	157	78.5	78.5
DNA/hAT-Tip100#hAT-N33_RPr	2	196	98	98
LTR/Gypsy#Gypsy-20-I_NVi	1	38	38	38
LINE/RTE-BovB#RTE-8_LMi	2	179	89.5	89.5
LINE/RTE-BovB#RTE-50_LMi	1	137	137	137
LTR/Gypsy#Gypsy-16_DPu-I	2	215	107.5	107.5
DNA/Academ-1#Academ-1_Lgigantea	3	157	52.33	56
DNA/hAT-Tip100#hAT-17_LMi	1	58	58	58
LTR/Pao#BEL-6_DPe-I	1	40	40	40
DNA/PIF-ISL2EU#ISL2EU2_Av	264	71389	270.41	200
DNA/TcMar-Tc4#Mariner-38C_SIn	1	62	62	62
LINE/L2#Daphne-35_HRo	1	77	77	77
LINE/RTE-RTE#RTE-2_MMa	4	3687	921.75	884.5
LTR/Gypsy#Gypsy-24_DEl-I	19	3534	186	214
LTR/Pao#BEL-3_LSal-I	2	95	47.5	47.5
LTR/Gypsy#Gypsy-24_DPu-I	1	41	41	41
LTR/Gypsy#Gypsy-62_CGi-I	1	45	45	45
LINE/R1#R1-3_DF	1	56	56	56
LINE/I-Jockey#HETA	1	46	46	46
LINE/I#I-2_DYa	1	42	42	42
LTR/Gypsy#Gypsy-600_AA-I	9	1471	163.44	189
LINE/L2#Kiri-34_AAe	1	135	135	135
DNA/PiggyBac#piggyBac-1_BM	3	171	57	62
LINE/I#Nimb-40_LMi	2	100	50	50
DNA/CMC-EnSpm#EnSpm5_Av	36	11598	322.17	81
LTR/Gypsy#Gypsy-125_AA-LTR	1	46	46	46
DNA/TcMar-Tc1#Tc22_Av	3	572	190.67	129
LTR/Gypsy#Gypsy-55_DEl-I	2	121	60.5	60.5
LINE/L1#L1-15_LSal	2	129	64.5	64.5
LTR/Gypsy#Gypsy-1_HMM-I	1	73	73	73
LTR/Pao#BEL-4_SI-I	1	50	50	50
DNA/hAT#HAT15_CB	3	230	76.67	86
DNA/PiggyBac#piggyBac1_Av	78	12981	166.42	98
DNA/hAT-Tip100#hAT-8_HRo	5	471	94.2	65
DNA/PIF-ISL2EU#ISL2EU-1_CGi	3	166	55.33	57
DNA/TcMar-Tc1#Mariner-76_LMi	1	112	112	112
LTR/Gypsy#Gypsy-32_DYa-I	3	175	58.33	47
DNA/RC#PERI	2	116	58	58
LTR/Pao#BEL-20_DWil-I	1	43	43	43
LTR/Gypsy#Gypsy-243_AA-I	1	46	46	46
LINE/CR1#CR1_Ele14	1	65	65	65
LTR/Pao#BEL-257_AA-I	1	36	36	36
LINE/L2#Daphne-10_HRo	1	79	79	79
LINE/I-Jockey#Vingi-15_LMi	2	72	36	36
DNA/hAT#hAT26_Av	50	29938	598.76	370.5
LINE/L2#Kiri-21_AAe	1	43	43	43
LTR/Pao#BEL-168_AA-LTR	1	52	52	52
DNA/MULE-MuDR#MuDR-4_LSal	3	148	49.33	47
LTR/Pao#BEL-13_LH-I	2	77	38.5	38.5
DNA/hAT-Tip100#hAT-11_LMi	3	234	78	73
LINE/L2#Daphne-10_LMi	2	129	64.5	64.5
LTR/Gypsy#BURDOCK_I	6	263	43.83	43.5
DNA/TcMar-Tc1#Mariner-77_HSal	2	545	272.5	272.5
DNA/RC#rnd-6_family-12035	71	20376	286.99	190
LINE/R1#DMRT1A	1	44	44	44
LTR/Pao#BEL-80_AA-I	1	39	39	39
LINE/L1#L1-64_LSal	1	68	68	68
DNA/Kolobok#Kolobok-N7_CGi	1	37	37	37
DNA/PiggyBac#rnd-5_family-4918	106	60031	566.33	365
LTR/Copia#Copia-9_AA-I	1	74	74	74
LINE/RTE-X#RTEX-8_CGi	1	38	38	38
LTR/Gypsy#Gypsy-45_DWil-I	1	64	64	64
DNA/Kolobok-Hydra#Kolobok-3_LMi	2	229	114.5	114.5
LINE/CR1#CR1-76_AAe	1	73	73	73
LINE/L2#L2-34_HRo	1	51	51	51
DNA/TcMar-Tc4#MARINER60_CB	1	51	51	51
LTR/Pao#BEL-266_AA-LTR	1	49	49	49
DNA/Kolobok-T2#Kolobok-N2_LHu	1	47	47	47
LTR/Pao#BEL-29_CQ-I	1	58	58	58
LINE/L1#L1-68_LSal	2	150	75	75
LINE/CR1#CR1-12_AG	1	57	57	57
DNA/Maverick#Polinton-7_NVi	13	716	55.08	57
DNA/TcMar-m44#rnd-6_family-9950	75	22363	298.17	210
DNA/PIF-ISL2EU#ISL2EU-10_CGi	1	38	38	38
LTR/Gypsy#Gypsy9-I_Dpse	2	188	94	94
LINE/I#I-6_DBi	1	49	49	49
LTR/Gypsy#Gypsy2-I_Dya	1	59	59	59
LINE/L2#Daphne-30_HRo	1	62	62	62
LINE/I#Nimb-3_RPr	1	95	95	95
LINE/L2#Crack-3_CQ	1	58	58	58
LINE#rnd-5_family-9253	89	96021	1078.89	660
LTR/Gypsy#Gypsy-594_AA-I	1	63	63	63
LTR/Gypsy#Gypsy-45_LSal-I	1	72	72	72
LINE/R2#R2LcB	1	57	57	57
LTR/Copia#Copia-131_AA-I	5	200	40	39
DNA/TcMar-Mariner#Mariner-N25_RPr	1	68	68	68
LTR/Gypsy#Gypsy-2-I_LG	1	78	78	78
DNA/Kolobok#Kolobok4_Av	4	2752	688	786.5
DNA/TcMar-Mariner#Avmar9_Av	19	13924	732.84	769
DNA/hAT-hAT19#DNA8-98_AP	1	87	87	87
DNA/TcMar-Tc1#Mariner-16_CGi	2	134	67	67
LINE/I-Jockey#Helena_Ds	2	153	76.5	76.5
LTR/Copia#Copia-24_DPu-I	1	49	49	49
LINE/RTE-BovB#RTE-1_DSa	2	510	255	255
DNA#rnd-1_family-829	84	40357	480.44	397.5
LTR/Gypsy#Gypsy23-I_AG	1	61	61	61
LTR/Gypsy#Gypsy-15_DWil-I	2	99	49.5	49.5
DNA#DNA2-7_CB	1	33	33	33
LTR/Pao#BEL-3_CQ-I	3	151	50.33	43
LTR/Pao#BEL-1_TCa-I	3	237	79	85
DNA/RC#Helitron-1_DEu	2	94	47	47
LTR/Pao#BEL-4_DYa-I	1	45	45	45
LTR/Gypsy#Gypsy-55_AA-I	2	93	46.5	46.5
DNA/TcMar-Mariner#rnd-1_family-466	32	8801	275.03	197.5
PLE/Penelope#Penelope-59_LMi	1	34	34	34
LINE/CR1#CR1-3_DBp	2	94	47	47
LTR/Pao#BEL-605_AA-I	1	28	28	28
DNA/Sola-3#Sola3-1_CGi	2	302	151	151
DNA/MULE-MuDR#MULE4_Av	7	6444	920.57	413
DNA/TcMar-Tc1#Mariner-N12_RPr	6	888	148	160.5
LTR/Pao#BEL-9_DWil-I	1	80	80	80
DNA/hAT-Blackjack#hAT-1_DBp	1	92	92	92
DNA/Sola-2#Sola2-2_AAe	1	91	91	91
LINE/RTE-BovB#RTE-6B_HRo	1	85	85	85
LTR/Pao#BEL-18_DWil-I	2	107	53.5	53.5
LINE/I#I-72_AAe	1	90	90	90
LTR/Gypsy#Gypsy-70_AA-I	1	84	84	84
LINE/L2#Kiri-33_AAe	1	41	41	41
DNA/hAT-Tip100#PrTip	9	2317	257.44	98
LINE/I-Jockey#Jockey-1_DEl	1	44	44	44
LTR/Gypsy#Gypsy-42_CGi-I	1	46	46	46
LTR/DIRS#DIRS-2_HSal	1	53	53	53
LTR/Gypsy#Gypsy-38_DPu-I	1	97	97	97
LINE/L1-Tx1#Tx1-1_AAe	2	81	40.5	40.5
DNA/CMC-EnSpm#EnSpm2_Av	108	34105	315.79	133
LTR/Gypsy#Gypsy-8_DWil-I	1	56	56	56
LINE/L2#Daphne-31_LMi	1	59	59	59
LINE/CR1#CR1-2_DEl	3	173	57.67	58
DNA/PiggyBac#piggyBac-28_LMi	6	215	35.83	39
LINE/L1#L1-43_LSal	1	68	68	68
DNA/RC#Helitron-N7B_CGi	1	85	85	85
LINE/I-Jockey#Jockey-1_DF	1	40	40	40
LINE/L2#Daphne-55_LMi	1	26	26	26
DNA/MULE-NOF#Rehavkus-1_HR	5	304	60.8	56
LTR/Gypsy#Gypsy-181_AA-I	1	60	60	60
SINE/tRNA-V#BivaV-SINE3_SpSo	1	67	67	67
LINE/L1#L1-67_LSal	1	61	61	61
DNA/PIF-Harbinger#Harbinger-4_CGi	2	99	49.5	49.5
LINE/R2-R9#R9_Av	8	8015	1001.88	565
LTR/Gypsy#Gypsy-12_DAn-I	1	56	56	56
LTR/Gypsy#Chimpo_I	2	92	46	46
DNA/Crypton#Crypton-1_CTe	123	6474	52.63	49
LINE/RTE-BovB#RTE-8_HRo	1	68	68	68
DNA/IS3EU#IS3EU-N1_CGi	36	2221	61.69	60
LTR/Pao#BEL-592_AA-I	1	78	78	78
DNA/RC#Helitron-3_AAe	1	44	44	44
LINE/I-Jockey#Jockey-4_DSim	1	55	55	55
DNA/CMC-EnSpm#CACTA6_Av	9	12898	1433.11	1416
DNA/TcMar-Tc1#Tc1-1_TCa	1	90	90	90
LTR/Copia#Copia-107_AA-I	1	57	57	57
LTR/Gypsy#Gypsy-6_LMi-I	1	53	53	53
LTR/Gypsy#Gypsy-30_DWil-I	1	82	82	82
DNA/TcMar-Tc1#Mariner-79B_HSal	6	548	91.33	104
DNA/RC#Helitron-8_DRh	1	45	45	45
PLE/Penelope#Penelope-3_SIn	1	55	55	55
LTR/Copia#Copia-125_AA-I	2	113	56.5	56.5
DNA/TcMar-Tc1#rnd-5_family-14761	63	31829	505.22	454
LINE/I#I-4_DBp	1	60	60	60
LTR/Gypsy#Gypsy-7_AC-I	1	60	60	60
DNA/hAT#hAT9_Av	90	24653	273.92	82
DNA#DNA3-6_LMi	1	88	88	88
LTR/Gypsy#Gypsy-7_AA-I	1	251	251	251
DNA/hAT-Charlie#hAT-11_HRo	31	1641	52.94	50
DNA/Kolobok-E#KolobokE-1_LGig	3	187	62.33	60
DNA/hAT#hAT11_Av	40	9967	249.18	182
LTR/Pao#BEL-289_AA-I	3	212	70.67	69
DNA/RC#Helitron-7_NVi	6	2109	351.5	362
DNA/Merlin#Merlin5_Av	6	955	159.17	144.5
DNA/TcMar-Tc1#Tc19_Av	221	73076	330.66	290
LINE/R2-Hero#HERO-1_HR	1	59	59	59
LTR/Gypsy#Gypsy-3_DPu-I	3	230	76.67	75
DNA/TcMar-Tc4#DNA2-1_CB	1	49	49	49
LINE/RTE-X#RTEX-1_DT	1	119	119	119
DNA/RC#Helitron-9_CGi	99	5468	55.23	51
DNA/P#P-18_LSal	3	192	64	56
DNA/TcMar-Tc1#Mariner-34_LSal	1	46	46	46
DNA/RC#Helitron-2_CGi	1	54	54	54
LTR/Gypsy#Gypsy-9_DMoj-I	1	71	71	71
DNA/P#P9_Av	122	37276	305.54	156
LINE/I-Jockey#Vingi-1_Pp	1	66	66	66
LINE/CR1#CR1-109_AAe	1	52	52	52
LTR/Gypsy#Gypsy-8_LG-I	2	525	262.5	262.5
LTR/Gypsy#rnd-6_family-14508	20	14192	709.6	534
DNA/Maverick#Polinton-1_DBi	1	63	63	63
LINE/L2#Daphne-37_LMi	2	93	46.5	46.5
DNA/PIF-Spy#ISL2EU-2_CGi	4	877	219.25	164
DNA/PiggyBac#rnd-5_family-1071	289	133788	462.93	253
DNA/TcMar-Tc1#Mariner-N7_LMi	1	49	49	49
DNA/Sola-3#Sola3-1_AA	6	475	79.17	86.5
LINE/I-Jockey#FW_DM	1	40	40	40
DNA/TcMar-Tc1#rnd-6_family-16296	79	26966	341.34	174
DNA/RC#Helitron-1_DYak	1	48	48	48
LTR/Gypsy#Gypsy-41_DAn-LTR	2	147	73.5	73.5
DNA/Maverick#Polinton-3_LMi	4	244	61	57
LINE/L1#L1-41_AAe	1	59	59	59
LINE/RTE-RTE#RTE-2_Hmel	1	59	59	59
LTR/Gypsy#Gypsy-31-I_NVi	6	224	37.33	30
LINE/RTE-BovB#RTE-1_LVa	2	106	53	53
DNA/TcMar-Mariner#Mariner-12_SIn	1	59	59	59
LINE/L1-Tx1#L1-N4_CQ	1	80	80	80
DNA/hAT#HAT8_CB	2	117	58.5	58.5
LTR/Gypsy#Gypsy-17_DBp-I	1	44	44	44
DNA/hAT-hATm#hATm-2_LSal	1	94	94	94
LTR/Pao#BEL-1_DTa-I	1	49	49	49
DNA/RC#Helitron-3_CGi	3	188	62.67	53
LINE/R2-R4#R4_Av	2	442	221	221
LTR/Gypsy#Gypsy-218_AA-I	1	78	78	78
LINE/L2#Daphne-21_HRo	2	104	52	52
DNA/Sola-3#Sola3-2_CB	1	64	64	64
DNA/hAT-Tip100#hAT-5_HRo	7	716	102.29	72
LTR/Pao#BEL-155_AA-LTR	4	156	39	37
DNA/PiggyBac#piggyBac-1_SIn	1	118	118	118
DNA/Kolobok#Kolobok2_Av	60	31634	527.23	167
LTR/Pao#BEL-31_AA-I	1	49	49	49
DNA/MULE-MuDR#LONGPAL3	1	56	56	56
DNA#DNA2-6_CGi	2	159	79.5	79.5
LTR/Pao#BEL-9_SI-I	2	62	31	31
LTR/Gypsy#Gypsy-5_DKi-I	1	103	103	103
LINE/L2#Kiri-20_HMM	1	66	66	66
LTR/Gypsy#Gypsy-16_DBp-I	1	38	38	38
LINE/I-Jockey#Ingi-3_AC	1	141	141	141
DNA/PIF-ISL2EU#ISL2EU-12_CGi	1	50	50	50
DNA/MULE-MuDR#MuDR13_Av	30	12478	415.93	157.5
DNA/MULE-MuDR#MULE2_Av	297	85097	286.52	171
LINE/R1#SART-5_APi	1	45	45	45
LINE/L2#Daphne-11_HRo	1	50	50	50
LINE/Proto2#Proto2-13_CTe	1	44	44	44
LTR/Pao#BEL-5_CGi-I	1	29	29	29
PLE/Penelope#PENEL1_NVi	1	120	120	120
DNA#DNA4-42B_CGi	10	773	77.3	72
LINE/L1#L1-46_AAe	2	145	72.5	72.5
DNA/Sola-2#Sola2-2_DPu	1	84	84	84
LINE/I-Jockey#Jockey-9_DPer	1	40	40	40
DNA/MULE-MuDR#Shinagawa-3_AAe	1	66	66	66
DNA/RC#Helitron-N2g_CGi	1	68	68	68
PLE/Penelope-Athena#AthP	15	2385	159	119
LTR/Gypsy#Gypsy-28_DYa-I	2	148	74	74
DNA/PiggyBac#rnd-1_family-683	35	8313	237.51	197
LTR/Gypsy#Gypsy-15_CQ-I	1	71	71	71
DNA#DNA2-7_CGi	13	882	67.85	65
LTR/Gypsy#Gypsy-18_PBa-LTR	1	52	52	52
LTR/Copia#Copia-3_MMa-I	3	200	66.67	76
DNA/MULE-MuDR#rnd-6_family-1730	48	19567	407.65	183.5
DNA/TcMar-Mariner#Mariner18_CB	3	1239	413	120
DNA/hAT-Blackjack#hAT-N5_LMi	1	53	53	53
DNA/TcMar-Pogo#DNA-1_RPr	1	111	111	111
LTR/Gypsy#Gypsy66-I_AG	1	66	66	66
LTR/Gypsy#ltr-1_family-17	57	33170	581.93	217
DNA/hAT-Ac#hAT-N1_AAe	26	2587	99.5	93.5
LINE/RTE-BovB#RTE-4_LVa	3	129	43	51
LTR/Pao#BEL-10_CGi-I	1	40	40	40
DNA/hAT-Charlie#hAT-9_LMi	1	65	65	65
LINE/I#I-1_PBa	1	54	54	54
LTR/Pao#BEL-164_AA-I	1	74	74	74
DNA/TcMar-Tc4#MARINER53_CB	1	59	59	59
LINE/R1-LOA#LOA_Ele7	1	54	54	54
LINE/R1-LOA#LOA-10_AAe	2	145	72.5	72.5
LINE/I-Jockey#Jockey-1_DEu	1	30	30	30
LTR/Unknown#ltr-1_family-12	11	2004	182.18	231
LINE/L2#L2B-4B_AAe	13	546	42	41
DNA/PiggyBac#piggyBac5_Av	14	11585	827.5	443
LTR/Gypsy#Gypsy-18_PBa-I	9	548	60.89	67
DNA/TcMar-Tc1#Mariner-52N1_HSal	3	121	40.33	50
PLE/Penelope#Penelope-14_LMi	2	118	59	59
LTR/Gypsy#Gypsy19-I_Dya	1	59	59	59
DNA/RC#Helitron-N25_CGi	2	133	66.5	66.5
DNA/Maverick#Polinton-3_RPr	1	56	56	56
DNA/TcMar-Tc1#Mariner-1_SIn	3	534	178	173
LINE/R1#LINER1-2_NVi	1	58	58	58
DNA/hAT-Tip100#rnd-6_family-11160	112	39828	355.61	219
LINE/L2#Kiri-1_HMM	1	49	49	49
PLE/Penelope#rnd-5_family-1711	89	34397	386.48	193
PLE/Penelope#Penelope-1_LMi	1	392	392	392
DNA/TcMar-Mariner#rnd-1_family-662	85	15239	179.28	138
LTR/Gypsy#Gypsy-6_DPu-I	1	32	32	32
LTR/Gypsy#rnd-6_family-656	26	14930	574.23	360
LINE/L1-Tx1#Tx1-10_CGi	3	140	46.67	49
DNA/TcMar-Tc1#Mariner-24_RPr	1	30	30	30
DNA#DNA6-14_CGi	2	90	45	45
LINE/I#Nimb-2B_LMi	1	67	67	67
DNA#DNA8-1_LSal	1	77	77	77
LINE/L1-Tx1#Tx1-6_LMi	1	34	34	34
LINE/CR1#CR1-57_AAe	1	66	66	66
LTR/Gypsy#Gypsy-33_DWil-I	1	94	94	94
LTR/Pao#KAMIKAZE_BM-I	1	51	51	51
DNA/TcMar-Tc2#MARINER61_CB	1	47	47	47
DNA/RC#rnd-6_family-6846	84	18964	225.76	185.5
LTR/Copia#Copia-13_DPu-I	1	63	63	63
LTR/Gypsy#Gypsy-2_DVir-I	2	136	68	68
LINE/L2#Daphne-65_LMi	1	72	72	72
DNA/TcMar-Tc1#Mariner-90_HSal	1	31	31	31
DNA/TcMar-Mariner#Mariner-4_MMa	2	120	60	60
DNA/PIF-Spy#ISL2EU-3N1_CFl	15	1828	121.87	132
LTR/Gypsy#Gypsy-32_DWil-I	2	84	42	42
DNA/CMC-Transib#TRANSIB1_AG	1	66	66	66
LTR/Gypsy#Gypsy-43_CGi-I	2	114	57	57
DNA/PIF-Harbinger#Harbinger3_Av	135	85393	632.54	371
LTR/Gypsy#Gypsy-11_RP-I	3	132	44	32
LTR/Gypsy#Gypsy-7_LG-I	2	105	52.5	52.5
LTR/Pao#BEL-4_DMoj-I	2	123	61.5	61.5
DNA#DNA4-24_CGi	3	223	74.33	59
DNA/Ginger#Ginger2-N1_LSal	6	690	115	111
DNA/RC#Heli3_Av	148	106784	721.51	308.5
DNA/P#Galileo_DM	5	237	47.4	52
LINE/I#I-69_AAe	1	74	74	74
DNA/MULE-MuDR#Shinagawa-8_AAe	1	51	51	51
LTR/Pao#BEL-5_DEl-I	1	61	61	61
LTR/Gypsy#Gypsy-42_AA-I	3	271	90.33	56
LINE/I-Jockey#Jockey-3_Hmel	1	53	53	53
DNA/Crypton-I#REP-3_CQ	1	94	94	94
LTR/Gypsy#Gypsy-8_CFl-I	1	42	42	42
LTR/Copia#Copia15-NVi_I	1	36	36	36
LINE/I-Jockey#Jockey-5_DPer	1	45	45	45
PLE/Penelope#rnd-5_family-1070	59	49711	842.56	730
DNA#Tetris_Dvir	4	211	52.75	51.5
LTR/Gypsy#Gypsy6-I_Dpse	1	47	47	47
DNA/Kolobok-T2#Kolobok-N1_SIn	1	60	60	60
LTR/Gypsy#Gypsy-62_CQ-I	7	357	51	52
LINE/I-Jockey#Jockey-1_DPer	1	50	50	50
LINE/I#I-2_DWi	2	108	54	54
LTR/Gypsy#Gypsy-16_LG-I	2	275	137.5	137.5
LINE/L2#Daphne-3_CTe	4	256	64	74.5
LTR/Pao#ROO_I	14	1449	103.5	90
DNA/P#P-4_AP	1	70	70	70
DNA/P#P2_AG	1	75	75	75
LINE/I-Jockey#Jockey-6_DPer	1	43	43	43
DNA/RC#Helitron-4_DRh	2	161	80.5	80.5
LTR/Gypsy#Gypsy-22_DWil-LTR	1	139	139	139
DNA/MULE-MuDR#rnd-6_family-6290	82	30871	376.48	187
DNA/hAT-Tip100#hAT-6_HRo	31	1921	61.97	63
LINE/L1#L1-36_LSal	1	71	71	71
DNA/hAT-Ac#DNA8-3_CGi	4	320	80	79.5
DNA/TcMar-Pogo#pogo6_Av	62	40162	647.77	424
LTR/Gypsy#Gypsy7-NVi_I	2	112	56	56
DNA/PiggyBac#rnd-6_family-14117	59	14850	251.69	208
LTR/DIRS#DIRS-2_LSal	1	57	57	57
PLE/Penelope-Athena#AthQ	70	10592	151.31	118.5
DNA/TcMar-Mariner#Mariner-24_SIn	1	36	36	36
LINE/I-Jockey#Outcast-20_AAe	2	104	52	52
LINE/L2#Daphne-5_HRo	1	43	43	43
SINE/tRNA-Ceph#OegopSINE	1	65	65	65
LTR/Gypsy#Gypsy-19_LG-I	2	140	70	70
DNA/Sola-2#Sola2-2_LHu	1	52	52	52
LTR/Gypsy#Gypsy-17_RP-I	1	80	80	80
DNA/PiggyBac#rnd-1_family-537	62	5454	87.97	64
LTR/Gypsy#Gypsy-37_LSal-I	1	60	60	60
LTR/Pao#BEL-604_AA-I	2	148	74	74
LTR/Pao#BEL-18_DTa-I	2	109	54.5	54.5
DNA/Merlin#Merlin4_Av	5	907	181.4	216
DNA/Merlin#Merlin-2_CGi	2	190	95	95
DNA/PiggyBac#piggyBac-4_HMM	3	483	161	221
PLE/Penelope#Penelope-51_LMi	4	231	57.75	57
PLE/Penelope#rnd-1_family-703	81	63597	785.15	793
LINE/L2#L2-2_NVi	5	314	62.8	65
LTR/Gypsy#TOM_I	1	46	46	46
LTR/Gypsy#Gypsy-47_LSal-I	1	50	50	50
LTR/Gypsy#Gypsy-27-I_NVi	2	117	58.5	58.5
DNA/Sola-1#Sola1-9_AP	1	52	52	52
DNA/TcMar-Tc1#Mariner-8_HSal	3	530	176.67	199
DNA/TcMar-Mariner#NAVIMAR1	1	68	68	68
DNA/hAT-Tip100#hAT-13_LMi	4	548	137	122.5
LINE/L1-Tx1#Tx1-9_CQ	1	34	34	34
DNA/MULE-MuDR#MuDR-6_LSal	1	73	73	73
DNA/Kolobok-E#KolobokE-2_AP	2	141	70.5	70.5
PLE/Penelope-Athena#AthW1	173	62213	359.61	77
DNA/TcMar-Mariner#Mariner-39_HSal	3	293	97.67	50
LINE/I-Jockey#Jockey-1_DAn	1	49	49	49
LINE/I#Nimb-2_AAe	1	64	64	64
DNA/RC#Helitron-N49_CGi	1	83	83	83
DNA/RC#Helitron-N50_CGi	2	125	62.5	62.5
LTR/Gypsy#Gypsy_6B	1	55	55	55
LTR/Copia#Copia-108_AA-I	1	48	48	48
LINE/L2#CR1-1_AG	9	482	53.56	40
LTR/Pao#BEL-275_AA-I	1	53	53	53
DNA/RC#Helitron2_CE	2	139	69.5	69.5
LTR/Pao#BEL-15_CGi-I	1	70	70	70
DNA/TcMar-Tc1#Mariner-N2_ACe	2	197	98.5	98.5
LINE/CR1#CR1-9_DTa	1	39	39	39
LTR/Pao#BEL-13_DAn-I	1	74	74	74
LTR/Pao#BEL-1_DGri-I	1	55	55	55
DNA/MULE-MuDR#MuDR-N1_LMi	2	138	69	69
DNA/PIF-ISL2EU#IS4EU-1_AA	1	57	57	57
PLE/Penelope#rnd-5_family-5328	581	62448	107.48	72
LINE/RTE-X#RTEX-3_CGi	2	152	76	76
LINE/L2#Crack-21_AAe	1	77	77	77
LTR/Gypsy#Gypsy-268_AA-I	1	84	84	84
DNA#DNA8-2_CQ	13	1220	93.85	99
LTR/Pao#BEL-9_DTa-I	1	39	39	39
LTR/Pao#BEL-616_AA-I	1	65	65	65
DNA/TcMar-Mariner#Mariner-N29_RPr	1	36	36	36
DNA/TcMar-Tc1#rnd-5_family-547	81	53525	660.8	634
DNA/TcMar-Tc1#Tc5_cons_Av	55	11529	209.62	90
LTR/Gypsy#Gypsy14-I_AG	1	59	59	59
DNA/PIF-Harbinger#DNA3-13_CGi	2	82	41	41
DNA/Sola-1#DNA4-8_AP	1	88	88	88
DNA#DNA-5_LVa	2	94	47	47
LTR/Gypsy#Gypsy-1_LMi-I	2	116	58	58
DNA/TcMar-Mariner#Mariner-1_LHu	4	546	136.5	128
LTR/Pao#BEL-68_AA-I	1	65	65	65
DNA/TcMar-m44#Mariner-55_LMi	1	63	63	63
LINE/L2#L2-22_CTe	4	301	75.25	77.5
LINE/L1#L1-35_AAe	1	85	85	85
LTR/Gypsy#Gypsy-263_AA-I	3	141	47	47
LTR/Gypsy#Gypsy-24_LG-I	2	134	67	67
LINE/L1-Tx1#Tx1-5_LMi	1	61	61	61
DNA/P#P-13_LSal	2	90	45	45
DNA/RC#Helentron_Av	43	42615	991.05	495
LTR/Gypsy#Gypsy-33_DAn-I	2	79	39.5	39.5
LTR/Gypsy#Gypsy-236_AA-I	1	65	65	65
LTR/Copia#Copia-18_SI-I	1	42	42	42
LTR/Pao#BEL-73_CQ-I	1	44	44	44
LTR/Gypsy#Gypsy-5_LH-LTR	1	46	46	46
LINE/L2#Daphne-34_HRo	1	85	85	85
DNA/TcMar-Tc1#Mariner-25_DF	1	43	43	43
DNA/hAT#DNA8-1_DEl	1	53	53	53
PLE/Penelope#Penelope-58_LMi	1	45	45	45
DNA#DNA8-12_CB	21	1063	50.62	49
DNA/Academ-1#Academ-9_LMi	1	68	68	68
LINE/RTE-X#RTEX-12_RPr	1	51	51	51
LTR/Gypsy#Gypsy-595_AA-I	1	50	50	50
DNA/MULE-NOF#Rehavkus-2_HR	7	428	61.14	70
LTR/Pao#BEL-216_AA-I	1	39	39	39
DNA/TcMar-Tc1#Mariner-18_DK	1	35	35	35
DNA/TcMar-Fot1#Mariner-9_CGi	1	62	62	62
DNA/Maverick#Polinton-1_DBp	1	42	42	42
LTR/Gypsy#Gypsy-6_DTa-I	2	165	82.5	82.5
DNA/hAT-Charlie#hAT-23_LMi	1	45	45	45
LINE/R1#MinoAg1	5	353	70.6	71
LTR/Gypsy#OSVALDO_LTR	1	55	55	55
LTR/Pao#BEL-13_DWil-I	1	71	71	71
LINE/CR1#CR1-116_AAe	2	143	71.5	71.5
LTR/Copia#Copia-4_Cfl-I	1	112	112	112
DNA/Merlin#Merlin-1_LSal	3	323	107.67	111
DNA/TcMar-Tc1#Mariner-N22_LMi	4	324	81	81.5
DNA/hAT-Ac#DNA8-11_AP	1	164	164	164
DNA/Kolobok-T2#Kolobok-8_CGi	2	147	73.5	73.5
DNA/Academ-1#Academ-2_Lgigantea	1	57	57	57
LINE/I#I-1_DAn	2	87	43.5	43.5
SINE/tRNA-Core#BivaCORE-SINE1_RuDe	2	172	86	86
DNA/CMC-EnSpm#CACTA1_Av	20	24127	1206.35	828
LTR/Pao#BEL-1_PPo-I	1	55	55	55
LINE/L2#Kiri-1_LMi	1	40	40	40
LTR/Gypsy#Gypsy-1-I_MH	1	46	46	46
LINE/CR1-Zenon#CR1-8_CGi	2	128	64	64
DNA/Maverick#Polinton-2_ACe	16	976	61	56
LINE/L2#L2-26B_HRo	2	76	38	38
DNA/Crypton-V#CryptonV-6_CFl	1	92	92	92
DNA/TcMar-Tc1#Tc1A	1	38	38	38
LTR/Gypsy#Gypsy-12_DPu-I	1	173	173	173
LINE/CR1#CR1-101_AAe	1	49	49	49
DNA/MULE-MuDR#MuDR15_Av	4	463	115.75	133
DNA/TcMar-Mariner#Mariner_AM	1	34	34	34
LTR/Gypsy#Gypsy-8_DBp-I	1	67	67	67
DNA/TcMar-Tc1#Mariner-71_LMi	2	436	218	218
DNA/TcMar-Mariner#Mariner-50_HSal	1	41	41	41
LINE/I-Jockey#Hebe2_Av	4	915	228.75	262
DNA/Merlin#Merlin2_Av	23	7478	325.13	167
DNA/TcMar-Tc1#Mariner-87_HSal	1	41	41	41
LTR/Gypsy#Gypsy-17_DPu-I	1	46	46	46
DNA/TcMar-Tc1#rnd-6_family-2946	77	21537	279.7	205
DNA/MULE-MuDR#MuDR10x_AP	2	757	378.5	378.5
LINE/CR1#CR1-2_CQ	40	12831	320.77	283.5
LTR/Gypsy#Gypsy-260_AA-I	1	36	36	36
LINE/I#I-1_Hmel	1	28	28	28
LINE/L2#L2-24_HRo	1	56	56	56
LTR/Pao#BEL-12_DPu-I	1	34	34	34
LINE/R1#R1-5_DWi	2	173	86.5	86.5
LINE/L2#L2B-1B_CQ	1	44	44	44
DNA/hAT#hAT15_Av	83	21638	260.7	108
LTR/Pao#BEL-21_DWil-I	1	72	72	72
LINE/I#I_Ele25	1	50	50	50
DNA/TcMar-Tc4#Mariner-34_SIn	1	81	81	81
LTR/Pao#BEL-286_AA-I	1	28	28	28
DNA/MULE-MuDR#DNA-64B_LSal	1	47	47	47
LTR/Gypsy#Gypsy-53_DWil-I	2	104	52	52
DNA/TcMar-Mariner#Mariner-N13_HSal	6	564	94	105
LINE/Proto2#Proto2-2_CS1	1	41	41	41
DNA/TcMar-Mariner#Mariner-26_RPr	12	7368	614	590.5
LTR/Gypsy#Gypsy-22_DY-LTR	7	420	60	60
LINE/RTE-X#RTEX-2_CGi	1	57	57	57
DNA/RC#rnd-1_family-724	65	67508	1038.58	692
DNA/hAT#HAT3_CB	1	43	43	43
DNA/TcMar-Tc4#rnd-5_family-8466	56	34519	616.41	374.5
DNA/Maverick#Polinton-1_NVi	22	1129	51.32	55
DNA/Sola-3#Sola3-1_Lgigantea	2	212	106	106
DNA/MULE-MuDR#Shinagawa-2_AAe	1	128	128	128
LINE/L1-Tx1#Tx1-7_CQ	3	284	94.67	48
LTR/Gypsy#Gypsy-20_CQ-I	1	42	42	42
LTR/Gypsy#Gypsy-26_DAn-I	3	126	42	42
DNA/Sola-1#Sola1-1_AC	20	2063	103.15	83
LTR/Pao#BEL-3_DYa-I	2	144	72	72
DNA/TcMar-m44#rnd-4_family-249	156	108994	698.68	415
LINE/Soliton#Soliton3_Av	40	25460	636.5	371
LTR/Gypsy#Gypsy-100_AA-I	1	87	87	87
DNA/Dada#Dada-U6_DPu	1	67	67	67
DNA/MULE-MuDR#MuDr-7N1_LSal	1	60	60	60
LINE/RTE-RTE#RTE-19_Hmel	8	495	61.88	47.5
LTR/Unknown#ltr-1_family-3	3	455	151.67	152
DNA/TcMar-Tc1#Tc21_Av	112	36567	326.49	201
LINE/RTE-ORTE#ORTE-5_AAe	1	56	56	56
LTR/Gypsy#Gypsy-239_AA-I	1	52	52	52
DNA/PiggyBac#piggyBac-5_LSal	1	56	56	56
LTR/Gypsy#Gypsy61-I_AG	47	3331	70.87	58
LINE/L2#L2-35_HRo	2	208	104	104
DNA/TcMar#Mariner-N13_LMi	1	36	36	36
DNA/Academ-1#Academ-11_LMi	1	54	54	54
LINE/L2#Crack-6_CQ	1	47	47	47
DNA/Maverick#Polinton-5_LMi	1	80	80	80
DNA#DNA6-1_CQ	1	58	58	58
LINE/CR1#CR1-22_HRo	1	67	67	67
DNA#DNA-9_AAe	1	43	43	43
DNA/TcMar-Tc1#rnd-4_family-1858	155	88393	570.28	464
LTR/Pao#BEL-122_AA-I	1	32	32	32
LTR/Pao#BEL-48_AA-I	1	67	67	67
LINE/CR1#CR1-115_AAe	2	104	52	52
LINE/CR1#CR1-1_DT	1	41	41	41
LTR/Gypsy#Gypsy-14_PBa-I	2	135	67.5	67.5
DNA/PIF-Spy#ISL2EU-3_CGi	11	3390	308.18	259
LINE/CR1#CR1_Ele10	1	47	47	47
DNA/Kolobok-Hydra#Kolobok-6_CGi	4	247	61.75	54
LTR/Gypsy#Gypsy-596_AA-I	2	118	59	59
LINE/I-Jockey#Jockey-3_DVi	1	57	57	57
LINE/Rex-Babar#Rex1-3_CTe	1	35	35	35
[truncated: 1,391 more rows]
