# Supplementary material for: Evolutionary dynamics of transposable elements in bdelloid rotifers
Source: eLife. 2021 Feb 5;10:e63194. doi: 10.7554/eLife.63194 (PMC7943196; doi:10.7554/eLife.63194)
Supplement: Figure 7—source data 2. [file elife-63194-fig7-data2.zip]

Archive with 14 entries (13 files):
- Figure 7--source data 2. Argonaute, Dicer and RdRP alignments and phylogenies/
- __MACOSX/._Figure 7--source data 2. Argonaute, Dicer and RdRP alignments and phylogenies
- Figure 7--source data 2. Argonaute, Dicer and RdRP alignments and phylogenies/RdRP.fasta
- __MACOSX/Figure 7--source data 2. Argonaute, Dicer and RdRP alignments and phylogenies/._RdRP.fasta
- Figure 7--source data 2. Argonaute, Dicer and RdRP alignments and phylogenies/Argonaute.fasta
- __MACOSX/Figure 7--source data 2. Argonaute, Dicer and RdRP alignments and phylogenies/._Argonaute.fasta
- Figure 7--source data 2. Argonaute, Dicer and RdRP alignments and phylogenies/Argonaute.fasta.treefile
- __MACOSX/Figure 7--source data 2. Argonaute, Dicer and RdRP alignments and phylogenies/._Argonaute.fasta.treefile
- Figure 7--source data 2. Argonaute, Dicer and RdRP alignments and phylogenies/RdRP.fasta.treefile
- __MACOSX/Figure 7--source data 2. Argonaute, Dicer and RdRP alignments and phylogenies/._RdRP.fasta.treefile
- Figure 7--source data 2. Argonaute, Dicer and RdRP alignments and phylogenies/Dicer.fasta
- __MACOSX/Figure 7--source data 2. Argonaute, Dicer and RdRP alignments and phylogenies/._Dicer.fasta
- Figure 7--source data 2. Argonaute, Dicer and RdRP alignments and phylogenies/Dicer.fasta.treefile
- __MACOSX/Figure 7--source data 2. Argonaute, Dicer and RdRP alignments and phylogenies/._Dicer.fasta.treefile
