# Supplementary material for: Evolutionary dynamics of transposable elements in bdelloid rotifers
Source: eLife. 2021 Feb 5;10:e63194. doi: 10.7554/eLife.63194 (PMC7943196; doi:10.7554/eLife.63194)
Supplement: Figure 7—source data 2. [file elife-63194-fig7-data2.zip › Figure 7--source data 2. Argonaute, Dicer and RdRP alignments and phylogenies/RdRP.fasta]

>RDR5_ARATH
------ALQGPLLEHTGTHLHK---V---L-------GDDNVLTVKFAD---------------VQKS------SST-YS
I-----------------DH--YFTY--KGIAKNGIMI-----G--L--R-R----YQFFVFKD--GGKEEKKKD-----
---LSTKKVKCYFIRT----------------DSTA-Y--------DMQNP--YILTGKSIYEARMHFMHVH-R-PTLAN
YMARFSLILSKTKT-----LVD-MTGIT----FDQ-----------------------------------ID--------
--DIHCHDQDGKDV-----------------LDKNK--------------------------------------------
-------------------------KPCIHSDGTGY-ISEDLARMCPLNIFKGK--CLRSESI-----------------
----------QEACYQDPPLLIQFRMFYDGYAVKGTFLLNKKL------CP--RT-------------------VQVRPS
MIKVSKDPSL---------------------SNFST--FNALEVVT--TS---NP-PRTKLSKNLVALLSYGGI----P-
-NEF---------FLDILLNT-LEESKSIFYNK-----------------------------------------------
------------------RAALNAA---LNY----G---EMDD-QNA-AQMIL-VGI-PLD-E---------------PH
LKNYL-SILLKTEKNDL---KAGKLPVT--ESYYLMGTVDP-TGA----------LK----------------EDEVCVI
LES---G--------------------------------------QISGE-VLVYRNPGLHFGDIHILKAT-YV-K----
--------------ALEEY-VGN-SKFAVFFPQK---G-PRSLGDEIAG-------------------------------
---GDFDGDMYFISRNPELLENF--KPSPWVS-LTP--PSKSN-------------------------------------
---------------------------------------------------SG-RAP--SQLS---PE--ELEE--ELF-
------EMFLT-A-G-FH-AS-N---VIGIAADSWL-TIMDRFLILGDDRAEEKAEMK-K--K----M----LEL----I
D----IYYDALDAPKKGDKVY------------------LPN----KL--KPDI---FPHY-------------------
-----MERDK---------KFQSTSILGLIFD-
>RDR4_ARATH
------RLKGYFLENTGTHLHK---V---L-------GDDNVLTVRFDQ---------------LPKE----------ST
Y-----------------CDNPYSKY--KEIAKNGIMV-----G--L--R-R----YQFFVFKD--GGKAEKKKR-----
---NSTKQVKCYFIRT----------------GSTA-S--------DMENPYILS--GMSIHEARMHFMHVH-TLPSPAN
YMARFSLILSKTKK-----LVD-MT--EIT--VMQ-----------------------------------ID--------
--DIHCH-DQSNND-----------------VLDKN--------------------------------------------
------------------------GKPRIHSDGTGY-ISEDLARMCPLNIFKGKSMRSNNIQ------------------
-----------GTCVQEPPLLIQIRMFNDGSAVKGIFLLNKNL-------P-PQT-------------------VQVRPS
MIKVYKDKNL---------------------SNFST--FNSLEVVT--TS---NP-PRAKLSKNLVALLSYGGV----P-
-NDF---------FLDILLNT-LEKKKTIFFKV-----------------------------------------------
------------------RAAGKAA---LHY----G---NMDD-KNA-LQMIM-AGI-PLD-E---------------PY
LKHYL-SKLLKLEKDDL---KAGKLPID--ESYYLMGTVDP-TGE----------LK----------------EDEVS-G
L-----A---------------------------------------KSQD-VLVYRNPGLHFGDIHILKAT-YV-K----
--------------SLEQY-VGN-SKYGVFFPQK---G-PRSLGDEIAG-------------------------------
---GDFDGDMYFISRNPKLLEHY--KPSPWVSSSPR--SKIYT-------------------------------------
----------------------------------------------------G-RQP--SELS---PE--QLEE--ELF-
------KIFLK-T-G-FS-PS-S---VIGQAADSWL-AIMDRFLTLGDENVKEKAEMK-K--K----M----LKL----T
D----IYYDAIDAPKTGTEVN------------------LPL----DV--KVDL---FPHY-------------------
-----MERN---------KTFKSTSILGLIFDT
>RDR3_ARATH
-------FKGHLLENTGTHLHK---V---L-------GDDNVLTVKFDK---------------VLGVE----------T
Y-----------------CNDLYSTY--KGIAKNGIMV-----G--L--R-R----YRFFVFKD--GGKEEKKKD-----
---VSTKGVKCYFIRTDST----------ASIDMQN--------------P--YIFAGKSMHEARMHFMHVN-TLSSLPN
YMSRFSLILSKTKT-----LVD-MT--G-I-TFEQ-----------------------------------ID--------
--D----------I-HCHDQD-DKD------VLDKN--------------------------------------------
------------------------GKPCIHSDGTGY-ISEDLARMCPVNIFKGKSMR--SNNIQSKNL------------
------NFEGQGPCGQEPPLLIQFRIFYNGYAVKGTFLTNKKL-------P-PRT-------------------VQVRPS
MIKVYEDRTL---------------------SNLST--FNSLEVVT--TS---NP-PKARLSRNLVALLSYGGV----P-
-NDF---------FLNILRNT-LEESKTIFYSE-----------------------------------------------
------------------RAAFKAA---INY----G-----DD-QYT-ADMIL-VGI-PLD-E---------------PY
LKDRL-SYLLKTE-RNA--LKAGRFPID--ESYYIMGTVDP-TGE----------LK----------------ENEICVI
LHS---G--------------------------------------QISGD-VLVYRNPGLHFGDIHVLKAT-YV-K----
--------------ALEDY-VGN-AKFAVFFPQK---G-PRSLGDEIAG-------------------------------
---GDFDGDMYFISRNPKLLEHF--KPSPWVSSSKP--SKIYC-------------------------------------
----------------------------------------------------G-RKP--SELS---EE--ELEE--ELF-
------KMFLK-A-R-FC-KR-D---VIGMAADCWL-GIMDPFLTLGDESAKEKYERK-K--N----I----LKL----I
D----IYYDALDAPKKGAKVD------------------LPP----DL--EIKN---FPHY-------------------
-----MERDP------K-RDFRSTSILGLIFDT
>RDR2_ARATH
VTPSKIYLLGPELET-ANYVVK---N---F-A-E---HVSDFMRVTFVE---------------EDWSK--LP--AN-AL
SVNSKEG-----YFVKPSRTNIYNRV--LSILGEGITV-----G--P--K-R----FEFLAFSA--SQLRG---------
--------NSVWMF---------------------AS-------------N-EK----VKAEDIREWMGCFR-KIRSISK
CAARMGQLFSASRQ-----TIV--RAQD----VEQ-----------------------------------IP--------
--D----------I-EVTTDG-ADY------C------------------------------------------------
-----------------------------FSDGIGK-ISLAFAKQVA------QKCGL----------------------
---------------SHVPSAFQIRY----GGYKGVIAVDRSS-------F--RK-------------------LSLRDS
MLKFDSN----------------------------N---RMLNVTR--WT---ES-MPCFLNREIICLLSTLGI----E-
-DAM---------FEAMQAVH-LSMLGNMLEDR-----------------------------------------------
------------------DAALNVL---QKL----SG--ENSK-NLL-VKMLL-QGYAPSS-E---------------PY
LSMML-RVHHESQLSEL--KSRCRILVP--KGRILIGCMDE-MGI----------LE----------------YGQVYVR
VTL---TKAEL---KSR--DQSYF-------------RKIDEETSVVIGK-VVVTKNPCLHPGDIRVLDAIYEV-H----
-------------FEEK-----G-YLDCIIFPQK---G-ERPHPNECSG-------------------------------
---GDLDGDQFFVSWDEK-II-----PS-EM---DP--PMDYA-------------------------------------
----------------------------------------------------G-SRP--RLMD---HD--VTLE--EI--
-------HKFF-V-D-YM-IS-D---TLGVISTAHL-VHADR---------DPEKARS-Q--K----C----LEL----A
N----LHSRAVDFAKTGAPAE------------------MPY----AL--KPRE---FPDF-------------------
-----LERF-------EKPTYISESVFGKLYRA
>RDR1_ARATH
VTPARVYFSGPEVNV-SNRVLR---H---Y-S-K---YINNFLRVSFVD---------------EDLEKV-RSMDL----
SPRS----------STQRRTKLYDRI--YSVLRDGIVI-----G--D--K-K----FEFLAFSS--SQLRE---------
--------NSAWMF---------------------AP---------------DR----ITAAHIRAWMGDFD-HIRNVAK
YAARLGQSFSSSRE-----TLN-VRSDE----IEV-----------------------------------IP--------
--DV--------EI-ISLGT---RY------V------------------------------------------------
-----------------------------FSDGIGK-ISAEFARKVA------RKCGLT---------------------
---------------EFSPSAFQIRY----GGYKGVVAVDPNS-------S--KK-------------------LSLRKS
MSKFESEN--------------------------TK-----LDVLA--WS---KY-QPCYMNRQLITLLSTLGV----T-
-DSV---------FEKKQREV-VDRLDAILTHP-----------------------------------------------
------------------LEAHEAL---GLM----A--PGENT-NIL-KALIL-CGYKPDA-E---------------PF
LSMML-QNFRASKLLEL--RTKTRIFIS--GGRSMMGCLDE-TRT----------LE----------------YGQVVVQ
YSD---P---------MRPG----------------------RRFIITGP-VVVAKNPCLHPGDVRVLQAV-NV-P----
--------------ALN-----H-MVDCVVFPQK---G-LRPHPNECSG-------------------------------
---SDLDGDIYFVCWDQE-LV-----PPRT----SE--PMDYT-------------------------------------
----------------------------------------------------P-EPT--QILD---HD--VTIE--EV--
-------EEYF-A-N-YI-VN-D---SLGIIANAHT-AFADK---------EPLKAFS-D--P----C----IEL----A
K----KFSTAVDFPKTGVAAV------------------IPQ----HL--YVKE---YPDF-------------------
-----M--EK------DKPTYESKNVIGKLFRE
>RDR6_ARATH
ITPTRAYCLPPEVEL-SNRVLR---R---Y-K-A---VAERFLRVTFMD---------------ESMQ----TINSN-VL
SYFVAPIVKDLTSSSFSQKTYVFKRV--KSILTDGFKL-----C--G--R-K----YSFLAFSA--NQLRD---------
--------RSAWFF---------------------AE-------------DGK-----TRVSDIKTWMGKFK-D-KNVAK
CAARMGLCFSSTYA-----TVD-VMPHEVD---TE-----------------------------------VP--------
--D----------I-ERNG-----Y------V------------------------------------------------
-----------------------------FSDGIGT-ITPDLADEVM------EKLKLD---------------------
--------------VHYSPCAYQIRY----AGFKGVVARWPSK-------SDGIR-------------------LALRDS
MKKFFSKH--------------------------TI-----LEICS--WT---RF-QPGFLNRQIITLLSVLGV----P-
-DEI---------FWDMQESM-LYKLNRILDDT-----------------------------------------------
------------------DVAFEVL---TAS----C---AEQG-NTA-AIMLS-AGFKPKT-E---------------PH
LRGML-SSVRIAQLWGL--REKSRIFVT--SGRWLMGCLDE-AGI----------LE----------------HGQCFIQ
VSK---PSIENC--FSK--HGSRF-------------KETKTDLEVVKGY-VAIAKNPCLHPGDVRILEAV-DV-P----
--------------QLH-----H-MYDCLIFPQK---G-DRPHTNEASG-------------------------------
---SDLDGDLYFVAWDQK-L--I--PPNRKS---YP--AMHYD-------------------------------------
----------------------------------------------------A-AEE--KSLG---RA--VNHQ--DI--
-------IDFF-A-R-NL-AN-E---QLGTICNAHV-VHADR---------SEYGAMD-E--E----C----LLL----A
E----LAATAVDFPKTGKIVS------------------MPF----HL--KPKL---YPDF-------------------
-----MGKED-------YQTYKSNKILGRLYRR
>C3Z3S5_BRAFL
VTPTQMLFLKPEPIV-ENRVVR---E---Y-------GVDNFIRVAFRD---------------EDFNK---LTAPN-PN
S-----------------IKCVTTRV--KDVLQRGIRI-----G--G--R-H----FEYLGSSN--SQMRE---------
--------HGCWMY---------------------AA------------EDE------TTTSDIRAWMGDLS-HERCVAT
YVSRLGQFFSSSRD----AVVS-VE--DRS--VAL-----------------------------------ID--------
--D----------V--TSSQR--RY------T------------------------------------------------
-----------------------------FSDGIGK-ISVPLAEKVA------AALGV----------------------
---------------SPVPSAFQIRY----GGCKGVLAQDPSL------GH-TDL-------------------IHIRGS
MKKFESEH--------------------------K-----TLEVTS--VT---TP-GSLSLNRQAITLLSGLGV----P-
-DEE---------FFKLQERV-LNQLAEMLLLD-----------------------------------------------
------------------GAAVKAL---S---------GARVG-INF-QALHN-SRISLTT-E---------------PF
FRSML-LAVYRNQMGEL--LRRTRIQLPAGEGRIMMGTMDE-TGK----------LQ----------------YGQVFLQ
YSR---ETDR-----PQA------------------------EKIVHQGQ-VTVTKNPCFHPGDMRKFTAV-DV-P----
--------------ELR-----H-MVDCIVFPSR---G-PRPHPDEMSG-------------------------------
---SDLDGDMYFVTWREG-LI----LP-REN---IP--AMDFT-------------------------------------
----------------------------------------------------A-QPK--KVLR---RP--VQVS--DM--
-------IEFF-A-E-YI-RN-D---QLGLIANAHL-VHADK---------ETKGIFS-E--R----C----MEL----A
K----LHSDAVDFPKTGQCPE------------------LKG----DL--RPDK---YPDF-------------------
-----MMKSD-------KPQYRSEKIIGKLFRQ
>C3Z728_BRAFL
VTPTTLLFLQPEIMF-ENRMLR---D---Y-------GEEFFLRVSFLD---------------EGFQ----KLQGG-IA
TG--------------LEEEDIFARV--RNVLQTGVRV-----G--E--R-Y----YRFLAASN--SQLRQ---------
--------HGVWFF---------------------SD-------------DGK-----NTAESIRAEMGDFS-GCRCPAT
YLARMGQCFSTTEP-----TAN-VGNNA-----VE-----------------------------------IS--------
--DITG---GYDPV---NRK---PY------C------------------------------------------------
-----------------------------FSDGIGK-ISKDLARK-----------------------------------
----------------------------------GE------------------I-------------------MQYRSS
MNKFWSLH--------------------------DV-----IEICT--TS---HP-GRLFLNRQVITILSQLGV----P-
-DIV---------FQQLQQER-LFELADMFLLE-----------------------------------------------
------------------TSAAEAL---CQR----AQ-MK--G-LPY-RRLLK-MGVQLTT-E---------------PF
FRSML-QKIYKSSVGEI--RRRARIGIPPEYGRIMLGVLDE-TGT----------LE----------------YGQVFVQ
YTE---D-IA------NQDG----------------------KVRVLEGD-VVVTRTPCLHPGDVRKLQAI-DV-P----
--------------ALY-----H-MVDVIVFPAK---G-PRPHPNEMTG-------------------------------
---GDLDGDDFFVTWLPD-LI-F--NG-P-N---EQ--PMHFR-------------------------------------
----------------------------------------------------S-PTK--REV----PN--VTIK--HL--
-------IDFI-V-D-YI-KN-D---RLGLIANAHL-VFADT---------EPMGIFS-D--V----C----QRL----A
V----KHSDAVDFPKTGVCPD------------------LDK----TE--RPLE---YPDF-------------------
-----MGKRD-------KTTRRSERVLGKMYRE
>C3Z736_BRAFL
VTPTRLMFMHPEIVR-DNRILR---K---Y-------GEDNFMRVSIRD---------------EDFC----KLSAV-GG
E-----------------EETTFTRV--KKFLQDGLLV-----G--D--R-K----YVFLAASN--SQLRE---------
--------HNVWFF---------------------AS------------DGK------NTAESIRKDMGDFS-DIKCPAT
VLARMGQCFSNTEP-----STALISAGE----VVR-----------------------------------IP--------
--E----------V--KGGYP-NVY------C------------------------------------------------
-----------------------------FSDGIGK-ISQSLAQKVN------ERRAIGR--------------------
-------------GETEVPSAYQIRY----GGVKGVVAVDPSL-------D-SDV-------------------MEVRPS
MMKFLSF----------------------------D---QQIEICM--TS---HP-GRLYLNRQVITILSALGV----P-
-DQT---------FQQLQEAM-LQNLSDMLVRE-----------------------------------------------
------------------DVAFESM---KRR----AQ---PLG-LPL-GRLSR-CGLHVTT-E---------------PF
FRAML-QKMFTCFLGEL--RRRARIEIPPEYGRNMLGVLDE-TGT----------LE----------------YGQVFVQ
YTE---DI--------TDKG----------------------GQTKVTGD-VVVTRNPCFHPGDLRKLRAV-DI-P----
--------------SLH-----H-MVDVIVFPSK---G-PRPHPNEMSG-------------------------------
---GDLDGDQFFVTWYPG-LI-F--P-KPN----QG--PMDFT-------------------------------------
----------------------------------------------------A-QPK--KELP----S--VETH--DI--
-------IDFI-V-E-YI-AN-D---RLGQIANAHL-AFAHT---------EKEGIFS-S--K----C----LGL----A
K----KHSDAVDFPKTGVCPT------------------LKM----EE--RPLE---YPDF-------------------
-----MGKKK-------KTSRRSEAVQGKMYRE
>C3Z737_BRAFL
VTPTRLVFLQPEIMY-GNRVLR---E---F-------GTDHFLRVVFRD---------------EDFSK----LQAT-GT
GRGN-----------GDEEEKIFVRV--RKVLKKGIKV-----G--N--R-L----YEFLAASN--SQLRE---------
--------HGLWFF---------------------AS-------------DG-R----NRADSIRDWMGDFS-NSRCPAT
YLARMGQCFSTTES-----SVT-VRPGQ----VSR-----------------------------------IA--------
--DI-------EGG--RDPDG-KSY------CFSDGIGKISRDLAKEVCEKTQRSHEPSAFQVRCPATYLARMGQCFSTT
ESSVTVRPGQVSRIADIEGGRDPDGKSYCFSDGIGK-ISRDLAKEVC------EKTQRS---------------------
----------------HEPSAFQVRY----AGVKGMLAVDPTL-------T-GLA-------------------MQYRKS
MEKFSSEH--------------------------NN-----IEICS--ES---HP-ARFYLNRQIISILSGLGI----P-
-DEV---------FQVLQEDQ-LRKLASMFLLE-----------------------------------------------
------------------NRAVDAL---NQR----AQ-LSGVP---Y-QKLSN-CGVYMTR-E---------------PF
FKGML-RRVYKSGIGDT--RRKARIEIPPEYGRNMLGVLDE-TGT----------LE----------------YGQVFVQ
YTE---DI-T------DKGG----------------------ETKVLTGD-VVVSRNPCFHPGDVRKLRAV-DV-P----
--------------ALH-----H-MVDVIVFPSK---G-PRPHPNEMSG-------------------------------
---GDLDGDQFFVTWHPD-LL-F--Q--RPN---AD--PMHFK-------------------------------------
----------------------------------------------------A---P--KKIE---LE-IVTIS--DL--
-------QNFI-V-D-YI-KS-D---ILGVIANAHL-AFSDK---------EEDGVFS-Q--V----C----LNL----A
E----KHSDAVDFPKTGVPVG------------------LSD----DE--RPKA---YPDF-------------------
-----MDKSH------KKTVRRSEKAMGEMYRE
>C3ZIQ3_BRAFL
--------------------------------------------------------------------------------
----------------------------SAVLRSGFKVTVGKGQ--R--R-H----YVFFGHSA--SQLRE---------
--------RTCILY---------------------DQ--------------GVL----GPWERLVNGFGEFE-AIKNPSK
RAARIGLLLSTATK-----CLE-LDEKE----IDH-----------------------------------TS--------
--D----------I-ERDG-----F------T------------------------------------------------
-----------------------------FTDGCGF-ISVACARKIM------QDKDISERY------------------
-----------RHQDPPVPSVIQFRM----KGCKGVVMTDPSL-------P--NG-------------------VCIRPS
QEKFKWKL--------------------------PP--PHVFGVCDDGIS---QP-YFGQLNKQYIMMLSALGI----K-
-DEV---------FLSKQETY-FKELDCLETDKEVAFRH-----------------------------------------
-----------LCARGYIGLAERLF---SRE----GG-PDNET-LE-----IL-RGFRSRR-R---------------PP
KANKL-HKLLNTK-PEP--ARALKIPIE--KSRNVFGVCDP-SGT----------LE----------------PGQCFFQ
ATV------R------GKM------------------------QVFADTK-VAVVKCPCYHPGDFRVLQCV-NV-E----
--------------DCR-----H-LVDCVVFPVQ---G-ERPHADEIAG-------------------------------
---SDLDGDKFFVCWDPD-LV-----PECE----EA--PLSYP-------------------------------------
----------------------------------------------------G-G-E--AAKK---ER--VSIG--DL--
-------ISVF-A-N-Y--NS-R---TVSRLNELFN-RWADV-----------KGVTS-S--E----C----RKI----A
K----LFSTAVDTAKTGKGVD------------------IPP----RLL-K------PPD--------------------
---------------------------------
>C3ZPA8_BRAFL
VTPTQMLFLKPEPIV-ENRVVR---E---Y-------GVDNFIRVAFRD---------------EDFSK---LAVTN-PN
S-----------------IRCVTSRV--KDVLEKGIRI-----G--E--R-N----FKYLGSSN--SQMRE---------
--------HGCWMY---------------------AA------------ADKTT----TSTSDIRGWMGDLS-HERCVAT
YVSRLGQFFSSSWN-----AVS-VSVEDRS--VEL-----------------------------------IA--------
--D----------V--ETSSG--TH------T------------------------------------------------
-----------------------------FSDGIGK-ISVPLAKKVA------AALGV----------------------
---------------SPVPSAFQIRY----AGCKGVLAQDPTL------GN-TDR-------------------IQIRGS
MKKFESEH--------------------------K-----TLEVTS--VT---TP-GVLSLNRQAITLLSGLNV----P-
-DME---------FLKLQERV-LNQLAEMLILD-----------------------------------------------
------------------EAAVKAL---S---------GARVG-MDI-RALHD-SGISLTT-E---------------PF
FRSML-LAVYRNRMGEL--LRRTRIEIPAGEGRIMMGTMDE-TGK----------LQ----------------YGQVFIQ
YSR---EVDK-----PQA------------------------DKVVHQGQ-VTVTKNPCFHPGDMRKFTAV-DV-P----
--------------ELR-----H-MVDCIVFPSR---G-PRPHPDEMSG-------------------------------
---SDLDGDMYFVTWREG-LI----LP-REN---RP--AMDFT-------------------------------------
----------------------------------------------------A-QPK--RVLH---RP--VQES--DM--
-------IEFF-A-E-YI-GS-N---QLGLIANAHL-VHADK---------EDQGIFS-Q--K----C----IDL----A
Q----LHSDAVDAPKTGQCPE------------------LKG----DL--RPEV---YPDF-------------------
-----MMKSD-------KPQYRSERIIGRLFRK
>A0A3M7PEI8_BRAPC
-------------------------------------------------------------------------INFR-VE
NT--------------VKNSELEKFL--VKILTNGICVELDGKK--E--N-F----FCYIGSSN--SGRKE---------
--------RNFWAI---------------------DK------------ESCDK----LNFNHFLNFFGNFS-QFSQIYK
LNKRYSLLYSSSVP-----VFR-LKRTE----YKI-----------------------------------VE--------
--D----------F--ENN----DY------C------------------------------------------------
-----------------------------FTDGVGI-IRQETCEEIS------KNLNL----------------------
---------------DYTSYIFQIRI----GGFKGVLTGFSDNIFNKICPG---VNK--------------KVKILFRKS
QEKFESN----------------------------D---FYLNIVS--WA---PNVSPANLNSEILMILDGLCSE--KF-
-KEY---------ILRIFQDY-LDEIEKSLTDP-----------------------------------------------
------------------KKALAKL--FNSD---VVD-EFTHK-YKM-ILLAC-RQNLVQD-P---------------RQ
YKIIR-ELIIEQGLYNIITKRAFNIQIE--KSRYFIGVIDE-TDV----------LK----------------EDEIYVS
YRN---S-----------LG----------------------NIEYLDGSFVLVCRVPCYSVTEARRVRTK-YV-D----
--------------ELS-----H-LVNCVVFPKK---G-SRPLTDILSG-------------------------------
---GDLDGDLYFVSWDDH-LTDF--DNSTEL---KY--PTNPS-------------------------------------
-------------------------------------------------------SS--GKID---EK--NLLN--QL--
-------AEVYAS-D-VL-YE-N---KTGLWHYFLL-CSYDQ---------DRK--------------------------
--------------------------------------------------------------------------------
---------------------------------
>A0A3M7PS07_BRAPC
----------------SNHAVR---K---L-R-E---MHNVRLIASFKV---------------EIQE-----------T
K-----------------AKLFKQEL--VDLLLNGIQVD--VNG--K--REK----IFFIGNSK--SGMRE---------
--------RNFWAI---------------------DE------------QSFQK----IDFQSFIFKMGNFN-QFNSIEK
LSKRYSQFFSSSRP-----SIL--EKDQ----FYV-----------------------------------IK--------
--D----------E-ISSE-N---L------C------------------------------------------------
-----------------------------FTDGIGL-MRSELCERIS------KILNL----------------------
---------------DYHCMIFQVRC----GGFKGVLVGFPDRVFN-NVLK---ANNLPL---------NGKTKVIFRES
QQKFDSN----------------------------S---LELNIVS--WS---SFNSPASLNSEFLMVLDGLSKS-PQL-
-KNY---------IISLFKDY-LNDLDESLINP-----------------------------------------------
------------------QKAVSKL--FNSN---DIT-EFTHK-YKM-ILLAC-RKNLAK--D---------------PK
QYKIIRNLIIEQHLFSLIAKKKINIQIE--KSRHLIGILDE-TGT----------LD----------------QDEVFVS
YRD---Q-----------SG----------------------KIQFLSEQFCIVGRNPCYGLSEIRKVRTK-FV-P----
--------------ELQ-----H-LENCIVFPKK---G-TRPLTNILSG-------------------------------
---GDLDGDFYFVSWDEI-LTNI-----DNS---EK--LIDYP-------------------------------------
----------------------------------------------------E---S--QDFS---SY--VKIK--NLRN
-----QLAEFY-A-KQVV-NE-D---GIGLWHYYLT-CLYDQ---------DRQNMLD-Q--R----Y----LNA----V
L----EINKCIDGVSSGERQM-----------------------------KWVK---KPDWFLSTQE------------L
KGLDGM---------------------------
>G5EBQ3_CAEEL
FTPTRVIYVAPETLM-GNRVLR---R---Y-D-H---DGTRVLRITFRD---------------DDNQ----KMRTN--K
T-----------------STMLEKTV--NQYLKNGITV-----A--G--R-N----FGYLGSSN--SQMRD---------
--------NGAYFMEKYSSSQCR---EYERIYQIKP-----------IT----F---NPKIQAARKNLGRFE-TIDNIPK
MMARLGQCFTQSRL-----SVN-LERCT----YMT-----------------------------------TY--------
--DL--------TG-GKNLKG-DEY------T------------------------------------------------
-----------------------------FSDGVGM-MSYRFAQMVS------EVMDFG---------------------
---------------KGVPSCFQFRF----RGMKGVISIEPLLD----NLR---QWSISYNISKPSDDSSWSLNCMFRPS
QIKFISKR-------------------------HPR---DQVEIVK--YS---SP-VPVALNKPFINILDQVSE----M-
-QSLECHRRVTNRIEELLDRQ-MLSFAQQMVDE-----------------------------------------------
------------------TFCRNRL---KEL----PR-RVDID-YLR-TT----WGFTLSS-E---------------PF
FRSLI-KASIKFSITRQ--LRKEQIPIPCDLGRSMLGVVDE-TGR----------LQ----------------YGQIFVQ
YTK--NLALKL----PPKNA----------------------ARQVLTGT-VLLTKNPCIVAGDVRIFEAV-DI-P----
--------------ELH-----H-MCDVVVFPQH---G-PRPHPDEMAG-------------------------------
---SDLDGDEYSIIWDQQ-LL-------DKN---ED--PYDFT-------------------------------------
----------------------------------------------------S-EKQ--KASF---KE--DEID-DLM--
-------REFY-V-K-YL-KL-D---SVGQISNSHL-HNSDQ-----------YGLNA-R--V----C----MDL----A
K----KNCQAVDFTKSGQPPDELERKWRKDEET---GEMIPP----ER---AER---VPDY-------------------
-----HMGND------HTPMYVSPRLCGKLFRE
>G5ECM1_CAEEL
FTPTRVIYIAPETIM-GNRVLR---K---F-D-K---DGTRVLRVTFRD---------------DNNK----KMRSN-VT
G-----------------K-LLDRTA--NKYLEHGVRI-----A--N--R-E----YGFLGCSN--SQMRD---------
--------NGAYFMMRFTDKQ-------LDRFYKCNP-----------TASNINF--KPKIDEVRFQLGRFS-EIENVPK
LMARLGQCFTQSRL-----TVG-LGRDDYC----S-----------------------------------TY--------
--DLT------GGR---ATNG-SEY------T------------------------------------------------
-----------------------------FSDGVGM-MSYQFAQEVS------QAMQFG---------------------
---------------KAVPSCFQIRF----RGNKGVIAIEPFLD----EIR---KWALVNGV-----TSMKMAKCLFRPS
QIKFQAKA-------------------------ISG---DQIEMVK--FS---SA-VLVALNKPFINILDQVSE----M-
-QSLDCHKRITSRIEELMDRQ-ILSFAKQMNEE-----------------------------------------------
------------------TFCRNKL---KEF----PR-RIDID-NLR-TM----WGFTLSS-E---------------PF
FRSLI-KASIKFSITKQ--LCKEQIQIPSELGRSMLGVVDE-TGR----------LQ----------------YGQIFVQ
YTK---NYKKKL--PPRDSNNK------------------VHGSEIVTGT-VLLTKNPCIVPGDVRIFEAV-DI-P----
--------------ELH-----H-MCDVVVFPQH---G-PRPHPDEMAG-------------------------------
---SDLDGDEYSVIWDQE-LL-------ERN---EE--PFDFA-------------------------------------
---------------------------------------------------VE-KIK--VPYD---RE--KLDV--LM--
-------REFY-V-T-YL-KL-D---SVGQISNSHL-HNSDQ-----------YGLNS-R--V----C----MDL----A
K----KNCQAVDFTKSGQPPDPLETKWRADPVT---FEVIPP----EN---PER---IPDF-------------------
-----HMGNE------RSPMYVSPRLCGKLFRE
>G5EE53_CAEEL
VTPSRILLMAPEVMM-VNRVVR---R---F-------GPDYALRCVFRD---------------DNLGR--LAIRDFSI-
NNI------------DHMSNIVTEGI--YLTLKNGIQV-----A--D--R-V----YSFLGWSN--SQMRD---------
--------QGCYLY---------------------APVN-------ALT-GEVT----GTVEDIRVWMGDFR-DAISVPK
MMSRMGQCFTQAQP-----TVR-LERHH----WIV-----------------------------------EP--------
--D----------I--EGGVE-NKY------C------------------------------------------------
-----------------------------FSDGCGR-ISIKLATHIS------KILQLK---------------------
----------------EVPACFQVRF----KGFKGILVIDPTIDDI-INMP---K-------------------VIFRKS
QQKFGEGGG-----------------------ELQD---EYLEVVK--YA---MP-SPVCLNRPFITILDQVSE----K-
-QSASSHRRITNRVHYYLERE-LCSLSNMLINE-----------------------------------------------
------------------NQAAEEL--VNRT----NL-AIDWN-----AASKR-AGFELSV-D---------------PL
IRDML-FSIYRYNIIHH--ISKAKIFLPPSLGRSMYGVVDE-TGL----------LQ----------------YGQVFIQ
YSP---S-IR------QTSN----------------------RPILKTGK-VLITKNPCHVPGDVRVFDAV--WQP----
--------------ALA-----H-LVDVVVFPQH---G-PRPHPDEMAG-------------------------------
---SDLDGDEYSIIWDQE-ML-------DYN---EE--AMVFP-------------------------------------
----------------------------------------------------S-SSA--AEED---KE--PTTD--DM--
-------VEFF-L-R-YL-QQ-D---SIGRMSHAHL-AYADL-----------HGLFH-E--N----C----HAI----A
L----KCAVAVDFPKSGVPAE-----------------PLSS----FE--QCEM---TPDY-------------------
-----MMSG-------GKPMYYSTRLNGQLHRK
>G5EFA8_CAEEL
FTPTRVIYTPPEMIM-GNRVLR---N---F-D-R---DGTHVLRVTFRD---------------DNNR----KMRAN-AT
G------------------ELLDICV--KKYLEHGIVV-----A--N--R-D----FGFLGCSS--SQMRD---------
--------NGAYFMVKNTD----------NRHKNACK-----------MNSK-F---KPNIDSVRNQLGNFL-QIENIPK
LMARLGQCFTQSRL-----TVS-LGPDNYC----L-----------------------------------TH--------
--DL-------SGG--RSSNG-SEY------T------------------------------------------------
-----------------------------FSDGVGM-MSYEFAQEVS------RLMSFG---------------------
---------------RSVPSCFQFRY----RGMKGVLAIDPLLD-----KE---RNWQEKHG----ISLSKNIKCVFRPS
QIKFEGKQI------------------------LG----DQVEMVK--YS---SP-VLVALNKPLINILDQVSE----M-
-QSLECHRRITSRIEELMDLQ-TLSFAKQMTDE-----------------------------------------------
------------------ACFRNKL---KEF----PR-RIDID-YLR-TI----WGFTLSN-E---------------PF
FRSLV-KASIKFAITKQ--LFKEQIQIPSELGRSMLGVVDE-TGI----------LQ----------------YGQVFVQ
YTK---NHRNIL--PPRDSNRK------------------VLGSEIVTGT-VLLTKNPGIVPGDVRIFEAV-DI-P----
--------------ELH-----H-LCDVVVFPQH---G-PRPHPDEMAG-------------------------------
---SDLDGDEYSVIWDQK-LL-------ERN---EE--AFDFA-------------------------------------
----------------------------------------------------V-EKN--LQTY---EW--EDID-DLM--
-------RDVY-V-E-YL-KK-D---LVGLIANSHL-HNSDQ-----------YGLTS-R--V----C----MNL----A
K----KSCQAVDFSKSGKPPDELQTTWKTDDAT---GEMIPP----ER---AER---VPDY-------------------
-----HVGSD------HMPKYVSPRLCGKLFRE
>Q54EH7_DICDI
ITPSRTIFIQPTLQR-SCRAVR---K---F-------GSSNFIMVKIVN---------------ESLE----PLQGV-NN
K-----------------HPLHENRI--KPILEGGILV-----G--G--K-I----YSYAGNSN--SQLRE---------
--------YSSWFV---------------------SN----------------Q----IGTHTVKIWSGIE--HVDNVRK
FFRCIGLMFSTTIP-----TVT-LPQNR----IYR-----------------------------------IQ--------
--D----------I-TRNT-----H------V------------------------------------------------
-----------------------------FTEGCGE-IGPELAKHLN------ENYNFR---------------------
----------------PSTCAYQVRI----GGNKGMLVVNNQA-------PDPSG-------------------IYIRPS
MVKF-N-PIV---------------------CGDEH---RTLEICS--VS---TT-SRCKLNRQVISLLSTLGT----Q-
-DNV---------FFALQDHY-LNQVAQIVNDT-----------------------------------------------
------------------NA----------------S-KQAIV-EFF-PDITE-GEL---Q-D---------------PY
IRRIL-ISLYKLKMERI--QQKCHIEIK--DSRMLLGVCDP-TNS----------LP----------------PNTVFVQ
LEE--EDEDD-----DDG-R---------------------KYEKVIEGL-VMVIKNPCTHPGDVRYLKAV-DN-L----
--------------RLR-----H-LRNVLVFSTK---G-DVPNFKEISG-------------------------------
---SDLDGDRYFFCYDKS-L--I-GN-R--S---KS--ETAYLG------------------------------------
--------------------------------------------------DET-VSN--NDKK---AN--VFNDPFAL--
-------SSMY-S-T-NV-ER-Q---ELGKMYNSHL-AISDL-----------FGANH-E--F----S----IQI----S
K----ECFKEIDYPKTGIHGT------------------IPKEANVWL--KTKG---YPHY-------------------
-----MQREN------TRVYYQSKTIMGKMYDQ
>Q54H25_DICDI
ITPSRTIFIQPTLQR-SCRAVR---K---F-------GSSNFIVVKIVN---------------ESLE----PLQGV-NN
K-----------------HPLHENRI--KPILEGGILV-----G--G--E-I----YSYAGNSN--SQLRE---------
--------YSSWFV---------------------SN----------------Q----IGTHTVKIWSGIE--HVDNVRK
FFRCIGLMFSTTIP-----TVT-LPQNR----IYR-----------------------------------IQ--------
--D----------I-TRNT-----H------E------------------------------------------------
-----------------------------FTEGCGE-IGPELAKHLN------ENYNFR---------------------
----------------PSTCAYQVRI----GGNKGVLVVNNQA-------PDPSG-------------------IYIRPS
MVKFN--PID---------------------CGDEH---RTLEICS--VS---TT-SRCKLNRQVISLLSTLGT----Q-
-DNV---------FFALQDHY-LNQVAQIVNDT-----------------------------------------------
------------------NA----------------S-KQAIV-EFF-PDITE-GEL---Q-D---------------PY
IRRIL-ISLYKLKMERI--QQKCHIEIK--DSRMLLGVCDP-TNS----------LP----------------PNTVFVQ
LEE--EDEDD------DDDGR--------------------KYEKVIEGL-VMVIKNPCTHPGDVRYLKAV-DN-I----
--------------RLR-----H-LRNVLVFSTK---G-DVPNFKEISG-------------------------------
---SDLDGDRYFFCYDKS-LI----GNR--S---ES--ETAYLV------------------------------------
--------------------------------------------------VET-VSN--NDKK---AN--VFNDPFAL--
-------SSMY-S-T-NA-ER-Q---ELGKLYHSHL-AISDQ-----------YGANH-K--Y----S----IQI----S
K----ECFKEIDYPKTGIHGT------------------IPK----EVN-IRLQTVGYPHY-------------------
-----MQREN------TRVYYQSKKIMGKMYDQ
>Q54UI6_DICDI
VTPSRIVLKPPRLTL-GNRILR---K---F-------SPEKFILFNFTD---------------ENLEP--FR---G-LN
K-----------------SSPLTKTI--ERIFNNGIEII--QGS--G--K-K----YFFIGCSQ--SQVRN---------
--------YSAWFV---------------------LE-------------D-KV----TNEKSALNWSGIKY-ESLQMIK
VFRNLCLLFSTTLK-----SVI-YK-------IEM-----------------------------------IP--------
--D----------I-ISKE----GH------N------------------------------------------------
-----------------------------FTEGCGF-IGSKLVELIN------QQNNYN---------------------
----------------SSTCAYQIRL----GGSKGVLVLNENI-------D-EMS-------------------LQIRPS
MSKFELDYKSG-------------------QLDEEH---KTLEIVS--AS---TT-SRCKLNRQAITLLSNAGV----E-
-DST---------FLQMLEVE-LNQNAQTLVDV-----------------------------------------------
------------------NL----------------S-KELLG-DFF-QHITE-YEL---N-D---------------YY
IRSIL-LKLYKSKLIKI--QDKCWIEVK--ESRNLLGVCDT-SGT----------LP----------------EDTVYIE
VEE--LD--P-----IDNLM----------------------KPKVIIGR-VAVLKNPCHHPGDVRFLKAI-DH-P----
--------------PLN-----G-KRNVLFFSTN---G-MVPNFKQCSG-------------------------------
---SDLDGDRYFVIYDQT-L--I--REDITH--------EPYLGEEQTVNPLIGEED-----------------------
-------------------------------------SDDDQYENDDNDITIP-TST--TTKS---TN--NTPT--KL--
-------SDIY-L-K-NV-DK-S---KLGTISNTHL-AISDI-----------EKVSS-I--N----S----IKV----A
I----QCAIEVDSVKTSVHGI------------------IPRDVKSIL--KEKG---YPHF-------------------
-----MKIKNGSTFEYQRKYYISDRVIGKIYDS
>B0CNU3_LACBS
---LKVQLEPLEKRR-SHRFAR---F---Y-------GSRRIIQLRIPD---------------DMVT-------KD---
----------------------NATV--KQFLSQKFIL-----L--G--R-I----FVPFHSKD----------------
--------GGVYMVETDQ------------NSGRIP-G---------SCGDQYR----LSFDAFMRWHNPLEYNFQAASK
FVTRYALGLSNSIP-----ALE-FSVENII----F-----------------------------------IR--------
--DIYAE--DWHGE--DHKAP-AEK------I------------------------------------------------
-----------------------------MTDGCGF-INLTAMKIIK------KKFNY----------------------
---------------DSLPTGIQGRI----AGAKGMWIRHPTDD----SLE--PK-------------------IWIRDS
QNKIKLSEL-----------------------DKAH---RIFDLLS--VS---KP-SSIALSQQSILNLSFNGI----P-
-DDV---------LVKLLEQG-IVDEVMPLLDWKRPNAMTVLWDAINKSAGVSGSRTQRVAA------GASRALGFQRQD
WGHDDVVADQDAETQDISGTTYTGR---NEY---SKA-PLALH-EMT-MELIQ-AGFHPS------------------KI
LQDKI-KFMVQQTINSS--VEKYRIPIK--ESTGGYIVADP-TGL----------LE----------------EGQIYYR
SSV--PM-TD-----PDTEM----------------------DYFVLQGE-VVLGRYPIRLPSDMQKVTAV-DI-P----
--------------ELF-----N-WPDVIIVSTK---G-KFSLASLLSG-------------------------------
---GDQDGDELLVIKDKLIVDSF--KNQPLT---VI------PSGLMESDFER---------------------------
------------------------------------------EVESVPDFCCR---A--LSLE---EA--ASHK--AF--
-------QEVL-L-L-NL-NV-S---QVGLYSTFHENAIWK------------YGYSH-P--E----T----VRL----A
Y----IFCILLDSSKTGHRLK-----------S-----------------------------------------------
---------------------------------
>B0CYH4_LACBS
----KVVLERAELGS-SDQFAR---R---F-------GSKNFFRLKLSK---------------AV---------SN-RD
G----------------------EEL--LHFLCRPLVL-----C--S--G-V----FRAFFAKE----------------
--------NNVFFV---------------------KTEHWNGRALTSETT---PG--VLCFIDFLDWHNSMEKNSQTMAK
WASRFALGLSNSVP-----GWK-LQLSQ----IRF-----------------------------------ED--------
--D----------I--SMPFN-WS-------VDTCHLFYL----------------------------------------
--------------------PANLKTGSNMTDGAGS-INRYCLRELR------HRYDW----------------------
---------------EEKPTAIQVRL----FGAKGLLVENTDT-------T--ESP-----------------SVILTPS
QMKIQYPTHLD--------------------PDPAH---LIIDLLR--SS---HS-KPCRLSVETIINLAENGV----P-
-KSA---------FLELLRQG-LIELVEPLLDWESPMAMRKLWCNVRKLGGIMAARRAREDAGL---ARVKGYSEWEAEE
VEADDEDGFKQLDSVKQGS---SAW--WNDEI--SGC-PSSLE-ETV-MYLID-AGFTPQ------------------PV
LRSKL-EKIVKSSVKNY--IKAYRIDVP--MSASAFLVPDI-LGV----------LK----------------PGEIFYK
SSR--RNLRQ------TDGT----------------------ETDIMLGD-VLITRHPCKLPTDIQKVRAS--S-QFMFV
KHLYSPQWKAVDRPELH-----H-LTDVIVLPTT---G-DRRAADLLSG-------------------------------
---GDYDGDKGLITNQPELVIPFINAPLHFS---EP--PSNMQKYFVRE-------------------------------
---------------------------------------------NEAVPAFL-ERT--SVLS---DD--AKIH--ER--
-------QQYL-L-G-AIRDT-S---VVGKYSNFHEAAIYT------------LGYTH-P--E----T----IRL----A
Y----MFCMTLDGAKTGMTVL-----------P----QVLKD----DTR-KYQK--RPPTW-------------------
-----KETEE-----------------------
>B0CZ75_LACBS
---YKIVLEDCILGA-SCRFTR---R---F-------GSWSFLRIKVPL---------------DIFH-------ES---
----------------------DNGL--GLFFKRPFVL-----W--G--R-V----FKTFYAKD----------------
--------QTVFLF---------------------KTEAC-----PGLDSRGSNL-PGLSLQEFLMWHNPLQENSQSMTK
WAARTVLGLSNSVP-----GPR-IPQEN----IGF-----------------------------------ED--------
--D----------V--VSLKG---S------D------------------------------------------------
-----------------------------MTDGCGY-SNKPVHLFLL------HQLNL----------------------
---------------DLLPSAFQFRF----AGCKGMSLIREDEQP---MDN---ER-----------------RIWFRPS
QTKIKYPAGQ---------------------PLDPA--MLTIDLLR--TS---RL-RPARLSPETIINLHENGV----P-
-EDV---------FFDLMKES-IQEMVTSLTTWEGPNAMFHLWANVERAGGVFAGRRAREAVGEARARGYSNRSPDEEED
EQADEDELDSGKNYRSTPW-----W--GDQI---SGC-PSTLE-ETI-MVLLD-SGFTPQ------------------PI
LREKL-KQCITKKVENR--SSNIRFEVK--QSASAFVVPDP-YGV----------LG----------------PDEIQIK
SSH--RNLIG------IDGL----------------------ETDIILGD-VLVISIVSHYSPDVLLIVML---------
---------------LS-----D-YEEPL-QGQG---G-RTPPSAELSGRHCLLNTRSPAIAGFSRGRCGICCLVATPAN
VFQGDYDGDKALVIWFVLIVSSFEIPDEKHS---YE--PKNIHQAFTQE-------------------------------
---------------------------------------------KETGSEFL-QRT--RSMT---PS--SVML--EM--
-------QNYL-LGA-LR-DT-S---LVGQYSTMHDNAIYQ------------LGYAH-P--R----T----VKL----A
Y----KFCKVLDSPKTGWKIK-----------P----ETIKG----DKR-EYYHP-RGPQW-------------------
-----KAADK-------RG--------------
>B0D368_LACBS
ITPTRMLLEGPLPTQ-SNNAIR---K---Y-K-G---CDDNFIRVDFRD---------------EDRSS--YKRNQD-VD
D-----------------MSVLRERV--GDVLKQGIMI-----A--G--R-H----FQFLAYST--SSLRE---------
--------HAVWFM---------------------SS-----------ESGGEM----ITPQKVVRDLGDFS-ALQQPSK
YAARIAQKFSATDP-----SVH-IHGHE----WER-----------------------------------VD--------
--DIEYI--EERTI--RNDDG-DIETRKTVHC------------------------------------------------
-----------------------------FTDGVGT-ISESLGQEIF------ETLRNNEGR------------------
-----------LEEKAPLPSAYQIRF----MGSKGVVVVDKQL-------D--KNSS--------------GIRMRLRPS
MIKFPSLA--------------------------QS---EPLEISE--AF---RY-PLCYLNRPLVMFLEDLGV----R-
-LQT---------FLDLQNAA-IAEAQTIDDSL-----------------------------------------------
------------------EQFRSIM--ETHRG-GLGK-SFDFP-DIL-KHFED-DGFDLH--DGRP--------GIDNQF
IKQLR-NVARIEVLREI--KHSARIKIP--DSYLLVGVADEGPAYRKDGYQNVYELP----------------EGHIYAC
VQK---A---------GDK-----------------------EPTWLSGS-CSISRSPVAHPGDVQRVRCIGKP-PED--
-----------KLCLFS-----H-LVNVVVLPSV---G-KRSLASCLGG-------------------------------
---GDLDGDIYSVIMLEP-LL-----PTQM----VV--PASYD-------------------------------------
----------------------------------------------------S-LPP--RALP---PG--QSIE-EAV--
-------CDFI-V-E-YI-HS-D---VLGLLSNRLL-VIADQ---------SKEGVFD-Q--D----C----EHL----A
V----LCSQAVDYPKQGNPVD-----------LS--GGALPH----PLI---RC---KPDW-------------------
-----QSAEI------QTDYYKSTRALGVMFRD
>B0E0P9_LACBS
---------RIEQFP-SNRVIH---S---D-------DPSKFILLSFGK---------------EFRFP---DHPPR-VS
G----------------------EYI--ARLLKAGFFL-----N--D--I-Q----YRFYHHSN--SQLRG---------
--------RSCFLR---------------------QA------------NNDK------ELDDRIYQLGDFG-RIMNIAK
RAKRIGLLFSSAQI-----DYR-LDPKY----IAD-----------------------------------IP--------
--D----------I--QDGD----E------L------------------------------------------------
-----------------------------FSDGCGL-ISKRLSIALS------KAKRITFR-------------------
-------------NVRYTPTVFQIRY----LGYKGVLMLHPQLD-----AE-GKH------------------LAQFRKS
MKKFTTTT--------------------------D----HTFSVVG--HS---RP-YFGRLNNDIIVLLSCLGV----T-
-NEK---------LLNKQDEY-FQWLRNATEDP-----------------------------------------------
------------------TAAVDFL---S---------CIDQY-PLA-GKVLL-NGINDPA-K---------------EI
RRLQL-GEIARYTDERE--KFKSRMIIR--ESRRLFGVCDP-FQV----------LK----------------EGEVHIR
IMA-------------SRKG----------------------PSTPIHGD-VLIVRNPCLHPGDCLKLRAV-HN-D----
--------------KLS-----H-LVDCLVFASVARPG-HHAAPSMSSG-------------------------------
---GDLDGDEFLVCWDKD-LV----P-PRI----SE--SYDYP-------------------------------------
----------------------------------------------------G--NK--ERIS---KK--VTRE--DL--
-------AVHF-A-S-Y--NA-A---GLARVSALHN-KWARY---------SPQGALS-V--Q----C----QEL----N
A----LHSQSVDGA------------------------------------------------------------------
---------------------------------
>Q1K6C4_NEUCR
------KLKPLMFEQ-GCRLTR---R---F-------GPDRFFEILIPS---------------PTSTS--PSVPPV-VS
K-----------------QPGAVEEV-IQWLTMGQHSL-----V--G--R-Q----WRAFFAKD--AGYRKPLREFQLRA
EDPKPIIKERVHFFAETGITFRPDVFKTRSVVPAEEP-----------VEQRTE----FKVSQMLDWLLQLDNNTQPHLK
LFSRIQLGLSKTYA-----IMT-LEPHQIR---HH-----------------------------------KT--------
--D----------L-LSPS-G-TGE------V------------------------------------------------
-----------------------------MNDGVGR-MSRSVAKRIR------DVLGL----------------------
---------------GDVPSAVQGRF----GSAKGMWVIDVDD-------T-GDED-----------------WIETYPS
QRKWE--CDF----------------------VDKH--QRTLEVRS--VA---SE-LSAGLNLQLLPVLEDRARDKVKM-
-RQA---------IGDRLIND-LQRQFSEQKHALNRPVEFRQWVY-----------------------------------
------ESYSSRATRVSHGR----------VPFLAGL-PDSQE-ETL-NFLMN-SGFDPK------------------KY
LQDIA-WDLQKRKCDTL--KSKLNIRVG--RSAYIYMIADF-WGV----------LE----------------ENEVHVG
FSS--KFRDE------EE------------------------SFTLLSDCDVLVARSPAHFPSDIQRVRAV--FKP----
--------------ELH-----S-LKDVIIFSTK---G-DVPLAKKLSG-------------------------------
---GDYDGDMAWVCWDPEIVDGFVNAEMPL----EP------DLSRYLKKDK----------------------------
-------------------------------------------TTFKQLMASH--GT--GSAA---KE--QTTY--DMI-
------QKSFH-F-A-L--QP-N---FLGMCTNYKERLCYIN-----------NSVSN-K--P----A----IIL----S
S----LVGNLVDQSKQGIVFN-----------EA-SWAQLRR----ELL-GGALSLPDPMY-------------------
-----KSDSW----------GEPTHIIDYLKFS
>Q1K8P0_NEUCR
VTPTRIELHGPELEA-KNRILR---K---F-P-E---HQDHFLRVQFAE---------------EDGQD--LFFNSA--V
S-----------------MDAIYQRF--KDVLTNGISV-----G--G--R-V----YRFLGFSH--SSLRA---------
--------HSLWLA---------------------AP-----------IYDGKL----QLASNIIEDLGDFR-NIMSPAR
RAARIGQAFSETPY-----SVS-LYDHG-I-DVIR-----------------------------------QR--------
--D----------V-KRNE-----R------V------------------------------------------------
-----------------------------FSDGVGI-ISQGALEVIH------REIPES---------------------
---------------KGYPNCLQVRW----AGAKGMLALDARL-------T-GRQ-------------------ICIRDS
MEKFRSR---------------------------DE---EHLEICD--MA---SK-PPLMLNRQMIKILEDMRA----P-
-AQW---------FLELQEKE-LQRLRAITDNV-----------------------------------------------
------------------QNVATFL--KLQC---VGD-SVHLS-QFL-KDLDK-MNIDYRR-D---------------QF
LRGIV-EAVVLRELRLL--KHKARIPVP--YGVTLFGVMDE-TGL----------LR----------------EGEVYVT
FET---V--D-----GRFK------------------------DPPTAGP-VVVTRSPALHPGDIQIAHNA-IP-PA---
------------GHPLR-----E-LKNCIVFSQN---G-ERDLPSQLSG-------------------------------
---GDLDGDTFNVIWDQS-IV----ATLRTF---A---AADYP-------------------------------------
----------------------------------------------------R-VEP--LKLN---RE--VESK--DM--
-------ADFF-V-E-FM-KA-D---HLGVIAVRHM-ILADE---------RNEGTLD-A--D----C----LKL----A
A----LHSKAVDFSKSGIHVD-----------I----TELPR----PP----MY---RPDFLVNGPDIKIHDKSTIDMEE
QYLRQDDD-D-----GRYKYYKSDKILGRLFRA
>Q1K907_NEUCR
ITPTRIYFSTPCVEP-TNRVIR---Q---W-K-H---AQDYFIRIQFTD---------------EVLEG---RIKSG--E
A-----------------ELPLFLRV--YRVLEKGVAM-----G--P--W-H----WKFLAFGN--SQIRE---------
--------AGAFMF---------------------CE------------Q--SN----LTGDMMRAWMGRFS-HIKVIAK
YAARLGQCFSTTRL----VPIP--APR-----IVT-----------------------------------IP--------
--D----------V-EKDG-----F------C------------------------------------------------
-----------------------------FTDGVGK-ISPLLAKIVA------HDWSI----------------------
---------------DPPPSAYQFRM----GGCKGVLVTWPDV-------K-GME-------------------VHIRKS
QEKFVAEF--------------------------NG-----LEVVR--CS---QF-STATLNRQIIAVLSSLGV----P-
-DQV---------FVDMMEQQ-LSDFNAAMEDK-----------------------------------------------
------------------QKATAIL---KTF----ID-ENHMT-PII-AEMLA-YGFMGSQ-E---------------PF
VRTLL-QLWRSWSIKTL--KEKARLNVE--KSAFVLGCVDE-TGT----------LKGHMKVIEDWKDVSSEKLPQIFLQ
IPD---D----------VNG----------------------GYRVITGT-CVVGRNPSLHPGDIRVVEAV-DV-P----
--------------ALR-----H-LRDVVVFPLT---G-DRDVPSMCSG-------------------------------
---GDLDGDDFFVIWDPL-LI-----PKERS---HP--PMISE-------------------------------------
----------------------------------------------------P-IAG--KELA---TE--PTVN--NL--
-------ITFF-V-L-YM-KY-N---NLPLIAHAHL-ATADA---------EVEGVKS-P--K----C----LEL----A
S----LHSMAVDYVKTGVAAE------------------FPR----RL--DPKT---WPHF-------------------
-----MEKN--------RHTYHSVTALGKLYDM
>A2X9D0_ORYSI
VTPAKVYFYGPEINV-SNRVVR---N---F-S-S---DIENFLRISFVD---------------EDCEK----LRAT-DL
SPRSAS-------GHDANRTALYKRV--LLVLSDGITI-----G--G--K-N----FEFLAFSS--SQLRD---------
--------NSAWMF---------------------AS------------RQG------LAASDIRTWMGDFR-NIRNVAK
YAARLGQSFSSSTE-----TLK-VQKYE----VEE-----------------------------------IS--------
--D----------I--KNGTQ---H------V------------------------------------------------
-----------------------------FSDGIGK-ISSAFANEVA------MKCNLK---------------------
---------------RFAPSAFQIRY----GGYKGVVAVDPTS-------R--WK-------------------LSLRKS
MLKFQSD----------------------------N---ITVDVLA--YS---KY-QPGFLNRQLITLLSTLGV----R-
-DSV---------FEQKQEEA-VNQLNKMVTDP-----------------------------------------------
------------------QAAIEAI---ELM----P--MGEIT-NAV-KELLL-CGYQPDD-E---------------PY
LSMLL-QTFRASKLLEL--KTKSRILIP--KGRAMMGCLDE-TRT----------LK----------------YGQVFI-
-----------------------------------------------------------------RATSGV---------
--------------------------------ND---N-DRPHPNECSG-------------------------------
---SDLDGDIYFVSWDPS-LI----PPR--M---VT--PMDYT-------------------------------------
----------------------------------------------------P-APT--ETLD---HD--VTIE--EV--
-------EEYF-T-N-YI-VN-E---SLGMIANAHV-VFADK---------EDLKAES-S--P----C----IEL----A
K----LFSIAVDFPKTGVPAL------------------IPP----EL--HVKE---YPDF-------------------
-----MEKL-------DKVTYESKGVIGKLYRE
>A2XUF4_ORYSI
ITPSKIFCLGPEEEV-TNYVVK---H---H-S-A---YASDFVRVTFVD---------------EDWS----KLSSN-AI
SARIEQG-----FFSKPFKTGLYYRI--LSILKKGFSI-----G--P--K-N----FEFLAFSA--SQLRG---------
--------NSVWMF---------------------AS--------------NAS----LNAGGIRRWMGHFE-NIRSVSK
CAARMGQLFSSSRQ-----TFE-VLRWD----VEV-----------------------------------IP--------
--DI--------EI---TTDG-SKY------I------------------------------------------------
-----------------------------FSDGIGK-ISLRFAKRVA------HHVGLD---------------------
--------------PTNLPSAFQIRY----GGYKGVIAIDPMS-------S--ID-------------------LSLRPS
MKKFESE----------------------------S---RMLNITS--WS---KS-QPCYVNREIISLLSTLGI----R-
-DEI---------FVAMQQDE-MRETEEMLTNK-----------------------------------------------
------------------EVALSVL---GKL----G---GSET-KTA-VKMLL-QGYEPSS-E---------------PY
LSMIL-KAHQENRLTDI--RTRCKIHVP--KGRVLIGCLDE-TGV----------LE----------------YGQVYIR
ITK---NSKE-----QKDSNQSYF-------------YNDDGKTATVVGK-VAITKNPCLHPGDIRVLEAI-YD-P----
--------------DLV-----G-MVDCLVFPQR---G-ERPHPNECSG-------------------------------
---GDLDGDLYFITWDDK-LI----P-E-KV---DT--PMDYT-------------------------------------
----------------------------------------------------A-TRP--RIMD---HV--VTLE--EI--
-------QKHF-V-D-YM-IN-D---SLGAISTAHL-IHADR---------SPLKARS-P--E----C----LQL----A
T----LHSMAVDFAKTGAPAE------------------MPR----TL--RPRE---YPDF-------------------
-----MERW-------EKPMYISNGVLGKLYRS
>B8A6J1_ORYSI
------IFKGPYIENTRTHLHK---V---V-------GDDNVLVVKFMG---------------KLSDT---K------T
D-----------------FSTYCEHY--HKVAEDGIVL-----G--L--R-R----YRFFVYKD--GGKEEKLKQEKIE-
DKNKCTSPVRCYFV---------------------RTSGWN--MDEPYI----LS--GRTVGQARELFMHIS-SAPTLAK
YMARFALILSKTIT-----LAD-LS--A-V-YVRR-----------------------------------IK--------
--DEPCM-DRHGNV-----------------VHKDQ--------------------------------------------
-------------------------ELLIHTDGTGL-VSVDLALNCP------TSIFKGKFLKPQGIATCDESE------
TVMRPNSLKRHRSLTAEHPLLMQFRLFYNGSAVKGTVLVDRRL-------P-PAT-------------------ILIRPS
MVKIETHPELSGVRSVNSSEIVSARNAKKSLSGVQS--VNSFEIVS--TS---NR-PRTLTSRFLITLLCYGGV----P-
-EEY---------FLELLQSA-IEGAENACYDY-----------------------------------------------
------------------EDALRIA----------FS-YADME-DSMSARMIL-SGI-PLE-E---------------SY
LQHRL-DFMAQQE-RKG--IKQGKIPID--ECYYLMDTTDP-TGT----------LR----------------PNEVCVI
LEN---G---------Q-----------------------------FSGD-VLVYKHPGLHFGDIHVLKAT-YI-R----
--------------DLEKEYVGY-AKYAILFPIS---G-PRSLADEMAN-------------------------------
---SDFDGDIYWVSKNPKLLEHF--KPSPWV---QAIKPKKTK-------------------------------------
----------------------------------------------------Q-KKP--Q-------D--CNES--KLER
L---LFHEFLK-T-R-FT-PS-F---ALGTAADSWL-AYMDRLLTD-SLDEIEKKLIE-E--K----M----IKL----V
D----LYYLALDAPKTGNKVN------------------IPS----DL--MVKQ---YPHF-------------------
-----MGR-------------------------
>B8A6J2_ORYSI
-------AKGPYIENRRTHLQK---V---L-------GDDNVLVVNFME---------------ISSD-------TE-TD
------------------LSTYLEHY--HKVAEEGIVL-----G--L--R-C----YRFFLYKD--GGKENKMKEENREE
ENKKCTSSVRCYFV---------------------RTSGWN--MDEPYI----LS--GRTIGQARDLFMHIR-TVLTLAK
YMLRFALIVSKTIT-----LVD-LS--EVL--VKL-----------------------------------ID--------
--DEPCLDEHGKEV-----------------FRDG---------------------------------------------
-------------------------ERLIHTDGTGL-ISEDLAQKCT------YSNSKGK--------------------
-------------LLEPQPLLIQLRLFYNGSAVKGTVLVDKRL-------P-PRT-------------------IHIRPS
MLKIKTYPELSGVQSVNSLDIVSARNAKKSLSGVQS--VNSFEIVS--TS---NR-SRTFTSNNLIALLHYGGV----P-
-EEF---------FMELLQTA-IEEADNARFDY-----------------------------------------------
------------------AGALNIA----------FN-YADME-DSMPARMIL-SGI-PLE-E---------------SY
LQSRL-DFLSLLE-RKG--IKNGKIPID--DCYYLMGTADP-TGK----------LG----------------PNEVCVI
L-----D------------------------------------YGQVSGD-VLVYKYPGLHPGDIHVLKAT-YS-SDI--
------------GKVVG-----N-SKHAILFPTT---G-QRSLADEMAN-------------------------------
---SDFDGDIYWVSLNPKLLEHF--KPSPWV-------PAITP-------------------------------------
----------------------------------------------------N-GTK--QKGP---ED--FNES--ELER
V---LFHEFLK-T-R-FA-PS-Y---ARATAATNWL-VYMDRLLTV-SLDESEKKLIE-K--K----M----LKL----V
D----LYYLALDAPKMGNKVN------------------IPR----DL--MVKQ---YPHF-------------------
-----MDR---------SPSYHSSSILGKIYDK
>RDP1_SCHPO
VTPTTLRIVEDSLEA-GNRVIR---N---F-K-D---FANRFMRVQITD---------------EYYKQ---KIRGG-SD
GF---------------RNEKLYSRI--QQLLTYGIKV-----G--N--Q-I----YEFLAFGN--SQLRE---------
--------HGAYFF---------------------AS--------------GSD----LNAKQIREWMGDFS-EINSVSK
YAARMGQCFSTTKE-----IRF-CV-D-----ISL-----------------------------------QD--------
--D----------I-VRNN-----H------C------------------------------------------------
-----------------------------FTDGVGM-ASLSVIRRLS------LEVKNH---------------------
---------------DMFPSAFQFRM----GGYKGVLSLAPPTK-----LE---YHQ--------------GNLVFPRRS
QDKFKSFH--------------------------S-----TLEVIK--IS---RF-SNAHLNMQLITLLEGLGV----E-
-KTV---------FLELTRSQ-LSKMNESINSK-----------------------------------------------
------------------QKSILML---RDN----VD-EYHST-LII-ADFIQ-AGFLERD-D---------------AF
TENLL-NLYYEWVLRLI--KEKQKVSVP--KGAYLLGVADE-TGT----------LKGHYD-------DAVLSVPEIFIQ
ITD---TSTSF---GSY--STG------------------KLKTRVIVGL-CIVARNPSLHPGDVRVCKAV-RC-D----
--------------ELM-----H-LKNVIVFPTT---G-DRSIPAMCSG-------------------------------
---GDLDGDEYTVIWDQR-LL-----PKIVN---YP--PLLES-------------------------------------
----------------------------------------------------S--PK--KSIDFLEGK--PLID--SV--
-------KEFF-V-N-YI-KY-D---SLGLISNAWK-AWAHDH------DNNPEGIFG-N--V----C----LEL----A
E----MHSKAVDFAKSGVACK------------------MQA----KY--HPKR---YPDF-------------------
-----MQKT-------KTRSFRSETAVGKIFR-
>PSC1|g628.t1
----------------TCALYN---Y---F-------GQHNFMLVGFER---------------NISK------------
-----------------------KII--QDFLTKPLLV-----I--H--N-SKRLLFSYFGQSP--SQLRK---------
--------KVCVIY---------------------NT------------EL-------GDRQSLLKKFGNFD-KIKDIAK
YSARVGLLLSSSKK-----VLE-LEESN-I--DYD-----------------------------------LP--------
--D----------I-ERNG-----F------N------------------------------------------------
-----------------------------FTDGCGL-ISIKLMTEIT------DKLNITSSY------------------
-----------EHQKYKCPSVIQIRL----NGCKGVLSTWENM-------T-ERK-------------------IKLRKS
LVKFEWTK--------------------------KE--PYILGICDDGIS---RP-YYGYLNKQFICILSANGI----P-
-DDV---------LLSKQKLY-FSDMDSLLFKM-----------------------------------------------
------------------DVALRYLYFWNR-----YD-LAEKL-MQI-KHLND-QRC---V-DIRLFLKEKKKKFISNQF
REEDI-ITAGKEK-KSD--VEGLKIPIE--KSLNVFGIADS-SNT----------LM----------------SGECFFQ
P-----T-IN------G-------------------------QSKIFHDIYVVVLKCPSYHPGDIKVLKCV-DN-T----
--------------NLR-----H-LYDCIVFPTN---G-DRPHPDEIAG-------------------------------
---SDLDGDKYFVCWDKD-LV-----PLKT----HN--PTSYI-------------------------------------
----------------------------------------------------G--NK--SKYE---SQ--ITEE--NL--
-------VKFF-S-F-Y--DA-S---LVGLLNNLWC-KWCDL-----------EGVLS-S--K----C----LLL----A
N----LFSRAIDAAKTGESLK------------------IPN----ELR----K---IPTN-------------------
-----V---------------------------
>PSC1|g3224.t1
ITPTRIILYFPEPNF-SNRVTR---E---Y-------NSDNFIRIRFRD---------------EDLRK--LNMSQT-FS
D-----------------MSEIYAKI--RRFLLDGLKL-----W--D--R-N----YHFLAMSS--SQLRE---------
--------NGCWLI---------------------NR---------------TI----LNPDKIRDWMGNFK-NIRCIGK
YAARLGQSLSSSVE-----TFF-TE--N----YCM-----------------------------------IK--------
--D----------I--TVG----DY------C------------------------------------------------
-----------------------------FTDGIGK-ISLQKALEIS------HTFYNR---------------------
---------------PIAASAYQIRF----AGFKGVVAVDPNL-------K-NYE-------------------LQFRDS
MKKFDSIY--------------------------TR-----LDVLN--LT---EY-IPCYLNRQIILILSALGI----H-
-DSV---------FENLQDKM-LGNLSNLLIDR-----------------------------------------------
------------------MTASLSI---V----------KYYR-SVF-SNYKHSDKL---TYE---------------PF
FRDLL-KTIYQKSLTDL--IKKSRIFVQ--KGRILMGTIDE-TGT----------LK----------------QNEIFVQ
VSK--QFGEEY---DLN--EAKD----------------LENGNIIINKE-VVVAKNPCMHPGDVRVLKAV-DR-L----
--------------ELR-----H-MVDCVVFPSV---G-PRPITNMCSG-------------------------------
---SDLDGDLYFVAWEPS-LI-----PF-QV---EE--PMNYL-------------------------------------
----------------------------------------------------S-PKA--KEKD---SD--IQVE--DV--
-------ISFF-V-N-FI-EM-D---QLGRIANAHV-AISDQ---------SKLGVKD-P--I----C----IEL----A
K----AFSLAVDFPKTGVLAK------------------LPD----QIK--KLK---YPDF-------------------
-----MEKSG--------SNYRSEKIIGKLYRK
>PSC1|g10150.t1
---------------------------------------------------------------------------LY-DQ
K-----------------KKIYEEDL--KDLLINGIETEI-NNK--R--V-K----FFFIGNSN--SGMRE---------
--------KNFWAI---------------------DK------------ASFER----INFDEFIKSMANFS-QFSSIEK
LSKRFSQFFSASRP-----SIT-LSKLD----FCV-----------------------------------ID--------
--D----------E--NS--S-LNL------C------------------------------------------------
-----------------------------YTDGIGL-LRLKTCEEIS------QKLNLK---------------------
----------------FTSYIFQVRC----AGFKGMLVGFPDKLFDNILNE---NDMPV----------SPTIKVIFRES
QKKFDSN----------------------------S---LELNIVS--WS---SYESPASLNSEFLMVLDGLSG----PD
FKKY---------ILDLFKKN-LDDFEESLIDP-----------------------------------------------
------------------KKAVAKL--LNSN---EIT-EFNHK-YKM-ILLAC-QNDLSKD-P---------------KQ
YKIIR-ELLIEQTIYNLITKRKLSIQIE--KSRYLVGVLDE-TNC----------LN----------------EGEIFVS
FRD---H-----------SG----------------------KMEYLNGQYCIVGRTPCYGLSEIRRVKAR-FV-P----
--------------ELS-----H-LENCIIFPKK---G-DRPLTNMLSG-------------------------------
---GDLDGDFYFVSWDEH-LTNI--ENSDFI---KY--PKSED-------------------------------------
----------------------------------------------------K---F--EYLK---MK--DLRE--QL--
-------ANYY-V-EEII-ND-D---RIGLWHYYLT-AFYDL---------DRSAMTQ-E--P----Y----LNA----V
I----EINKCIDGVSSTTKSP--------------------P----Q-----IK---KPDWYFAYQE-----------LS
CLDYLS---------------------------
>As10x_p|g38194.t1
LTPTTIRIKPLKLCR-TNRVLRANRE---F-G-E---PLYHFILVDIRD---------------ENGRPL-QSFHFR---
--------------------DLREFL--LDYLVEGFII-----M--DDHR-Q----YQYLHHSQ--SQLRQ---------
--------RQFWFY---------------------HH-----------NIDGIN----LNFAEAYRWMGNFD-NERNPAK
YAARMALCFSTTKA-----TID-VPSKN-V--ILR-----------------------------------AE--------
--D----------I-EVNNNG-KVL------S------------------------------------------------
-----------------------------FTDGCGK-MSEKLRNQIK------DALRMR---------------------
--------------N--DFSAVQFRY----AGTKGVVSLDTTL-------SNNID-------------------LYIRQS
MTKFQSD----------------------------H---QCFEVCK--LS---AP-RPLYLNRQAILLLSYRRI----P-
-DTI---------FLILQQQN-HLDLIRALLRN-----------------------------------------------
------------------SDAEKLI--LE---------KIPSW-FLP-RDIHI-ANIDFVR-E---------------PF
FRQLL-ISACLQSTRDL--LQRTRIRIPRDQGRNMMGIVDE-YNV----------LK----------------PNEVFVQ
YTL--MDKDQ------NNHHMNR----------------NKNQTEILNNRQVVITKNPCYHPGDIRTFTAV-EY-P----
--------------QLR-----H-LKDVIVFSQQ---G-DRPAPHDISG-------------------------------
---SDLDGDEYLVIWHED-LV----P-NTNN---AQ--PYDYD-------------------------------------
----------------------------------------------------PKIPN--RDCK---EL--VTRK--DI--
-------NNTI-L-E-IA-EQ-D---CLGKLSNLHL-AFADKFG----VDCENQTAND-V-LS----T----IEL----A
G----AISQEVDSGKTGYHPL-----------K---EDAIRK---LNLA-LDSK---RPDY-------------------
-----MNNAN-------FDRYRSEHILGKLYRS
>As10x_p|g38292.t1
LTPTTIRIKPLKLCR-TNRVLRANIE---F-G-E---PLYHFILVDIRD---------------ENGRN--LQ--SF-HF
G-------------------DLRE-F-LLNYLVEGFII-----M--DDHR-Q----YQYLHHSQ--SQLRQ---------
--------RQFWFY---------------------HH-----------NIDGIN----LSFAEAYKWMGNFD-DEKNPAK
YAARMALCFSTTKA-----TVD-VPAEN-V--VLR-----------------------------------AE--------
--D----------I-EVNNNG-KVL------S------------------------------------------------
-----------------------------FTDGCGK-MSKKLRNQIK------DALGMR---------------------
--------------N--DFSAVQFRY----AGTKGVVSLDTTL-------PDNID-------------------LYIRKS
MTKFQSD----------------------------H---QCFEVCK--LS---AP-RPLYLNRQAILLLSYRQI----P-
-DTI---------FLILQQQN-HLDLIRALLRN-----------------------------------------------
------------------SDAEKLI--LE---------KIPSW-FLP-RDIHI-ANIDFVR-E---------------PF
FRQLL-ISACLQSTRDL--LQRTRIRIPRDQGRNMMGIVDE-YNV----------LK----------------PNEVFVQ
YTL--MDKDQ------NNHHMNR----------------NKNQTEILNNRQVVITKNPCHHPGDIRTFTAV-DY-P----
--------------ELK-----H-LKDVIVFSQQ---G-DRPAPHDISG-------------------------------
---SDLDGDEYLVIWHED-LV----P-NTNN---AQ--PYDYD-------------------------------------
----------------------------------------------------SKIPN--RDCK---KL--VKRK--NI--
-------NNTI-L-E-IA-EQ-D---CLGRLSNLHL-AFADKFGVD-CDKEPANG--V-L--S----T----IEL----A
G----KISQEVDSGKTGYHPL-----------K---EDAIRK---LNLA-LNNK---RPDY-------------------
-----MNNAN-------FDPYTSKHILGKLYRS
>As10x_p|g38490.t1
-TPYGLIPLPVKPIR-GNRVLR---E---Q-E-LF-GPAENYCRIIIRD---------------VDLGQ------PQ-QD
I-----------------MRISEEWIKNLIIGKNLITI-----G--S--R-Q----FSFLLCSN--SQLRD---------
--------KSFWFH---------------------AP------------YFGR------TAEDIRKWMGDFS-HEKCVGT
LISRMGLPFTGTTA-----TIK-LLPHQ----MEC-----------------------------------IE--------
--D----------K-VDNQ----GR------I------------------------------------------------
-----------------------------FTDGVGK-ISREALRQAL------IEYESNLI-------------------
-------------DEDNMPCVVQVRL----NGIKGVFVVADDL-------K--DRG----------------VLIQYRPS
QHKFNAD----------------------------H---NILEIIQ--YS---SS-RMVFLNRQIVVLSGNMGV----P-
-KHV---------FLQLQNKA-RLNISMSLLAN-----------------------------------------------
------------------KSAQRTL---EQN----VR-SYDWE------RMRT-SGIQLTK-E---------------PF
ARSLL-LLLAKERLKKL--KDRSHVQIPLSDGRMLLGVVDE-TDS----------LG----------------YGEVFIQ
LRD---L----------NGH----------------------RETLHNQQ-VLVTKNPAHFPGDIRILNAV-DR-P----
--------------ALH-----H-LYDCIVFPAK---G-ERPHPNEISG-------------------------------
---SDLDGDEYWTCWNED-L--I--NNATKQ---YA--PAIFN-------------------------------------
----------------------------------------------------S-AEK--VKHN---GE--ITIS--TI--
-------ADFL-Y-K-YL-SS-D---SLGVLSNLHL-ACCAV-----------YGANH-E--Y----S----STL----A
G----VISEVVDFPKTGVLPK------------------APT----NI--NIKQ---YPDF-------------------
-----MENK--------RESFESDSSLGIMYRQ
>As10x_p|g1373.t1
LTPTTIIIKPLKLCK-TNRVLR---E---K-K-F--GGPFNFALVEIRE---------------EDGGV----LYPL---
D-----------------FRQIRWKL--KQLLVDGFTI-----V-PN--R-I----YKYLHHSQ--SQLKE---------
--------KQFWFY---------------------HHPL------VENSNEYKN----LSFDDGYLWMGNFD-SERVIAK
HTARIAQCFTSTEE-----TIR-IPSE--C--VKY-----------------------------------IN--------
--D----------V--ETADG--KY------N------------------------------------------------
-----------------------------FTDGCGT-MSTVLRDEIK------TKLNL----------------------
---------------HYPFTVMQIRY----GGCKGVLTLSPELN----GCS--QQ-------------------LVLRHS
MRKFSSDH--------------------------DI-----LESCR--IS---SP-RPLYLNRQTIVLLSHRHV----H-
-DVI---------FLLLQQEH-HLWLIESLLYP-----------------------------------------------
------------------SVTYDFL---YDK----LT--RNFF-PLR-ELFLD-GQLNLAE-E---------------PF
FRQLI-VTFIHHDLIKM--KEKSRTRIPKQSARNLIGVVDE-YGV----------LE----------------YGEVFVQ
FSN---LRSKTL--YRQT-QSPVNSPNSDF-DDQISNEFEWTETTILNNIRVVVTKHPCHHPGDMRTFNAV-DK-P----
--------------ELR-----H-LRDCIILMVM---N------------------------------------------
----------MLFFWLDL-LV----P-NEN----FQ--PYDYD-------------------------------------
----------------------------------------------------SQQPP--VPLS---RS--VTRD--DI--
-------VDVV-L-T-IS-EQ-D---CLGKLCCTHL-AYVDK-----------LGVQH-D--E----C----VAI----A
A----AISEELDAGKTGKHPF-----------N---EQKIKEL-NTKLD---YK---RPDY-------------------
-----IDKD-------QFELYPSEHVLGKLFRS
>As10x_p|g35199.t1
VTPLRVLYQPKHSTT-PHRAMR---Q---Y-N-N--KKQYQWMLVYMRD---------------EDSLS---QISN--IR
D-----------------NDELQDRY--KQILQNGLCLE--LVL--N--K-K----LMCFYFGSSGSQMKK---------
--------QQYWFL---------------------GCN---------AN-SENA---ASKIDKARRGLGDLD-KIKNVAT
YIARVGLYLSISKS-----TIK-LTFIKPYWSWSQLRVFFRRRIKL-------------STDQMEYRAYLIE--------
--D----------I-EHN-----GY------T------------------------------------------------
-----------------------------FTDGVGK-ISLGLAKKVA------ISIGIRIN-------------------
-------------KDEDIPSAYQVRI----AGCKGMLSIDPES-------G-MNDY-----------------YIKVRKS
MMKF--NN--------------------------DD---WTLDIVD--HS---RL-MCLSLNNQIIRLLYDLNE----E-
-NKA---------VIESLQN--LCKLQGQWHPP-----------------------------------------------
------------------EE--------------------NYY-NIF-DSQDI-DRIKD---------------------
-ANRR-QGYINAKDLLR--RNKIPLPVD--EARCLFGIADE-TRS----------LK----------------EGECFIQ
YQT---M--D------RK------------------------SYKIVTGE-VLVTKNPCLYPGDIRRLKAV-DI-P----
--------------ALR-----PFIRDCIVFPVQ---G-SRPHCNEISG-------------------------------
---SDLDGDLYWVYWGTE-LV------VKNI---MP--PLAYT-------------------------------------
----------------------------------------------------A--TS--KDTV---PE--VTHE--LI--
-------INHI-L-N-TM-DD-Q---TSGIICNIHS-VIADK---------DPDGTKS-K--D----C----KYL----A
E----LFPRAIDSVKTGEEID-----------T---EMEMVK----ELR-EEWCD-KYPNW-------------------
-----MMKED-------KSIYKSETINGYLFNK
>As10x_p|g42930.t1
---------------------R---H---I-E-L---LDKHNIRISYKK---------------YDTNRLVEKYDPS-CL
NNKFA---------SILFNQKLDNQF-LEKILLDGIWI-----N--N--Q-Q----YNFIGYSN--SQLRG---------
--------RSCYLY---------------------AD-------------SND------EIEKIIRDNGDFD-KIKNISK
RAARIGLLFSSCTP-----TIH-IQSDH----VIQ-----------------------------------ID--------
--D----------V-ERNN-----Y------T------------------------------------------------
-----------------------------FTDGCGI-IGRKLVKQII------PYLTDFKKAILSF--------------
-------DDENLTEEIIYPCAFQIRY----QGYKGVLMINNDD-------N-DEN-------------------IQVRPS
MKKFTSTI---------------------------S---TCLYVCD-DGY---SG-PLGFLIKQYIILLSGLNI----P-
-DEI---------FLKKQQEH-FDEILQMCDDM-----------------------------------------------
------------------NIAM-------KY----SL-YFDRI-DLI-HHLLA-NNI---------------------QL
IQSEL-ESLQKKALES---VEKLKIPIT--KSRLAFGVCDP-YGI----------LK----------------PGEVY--
FRP-------------TFNG----------------------RQFMIDSKICFVAKSPSYHLGDIRVLKLT-SY-K----
--------------QLE-----H-LYDVVVFPTR---G-QRPHPNEIAG-------------------------------
---SDLDGDKYLICWDND-LI-----PKEIN----K--PMDYT-------------------------------------
----------------------------------------------------S-TAK--SQEL---AF--ITRK--EM--
-------ISHF-A-N-AQ-NS-N---QSGIIDKYYN-YWANL-----------LGVKS-I--Q----C----RRL----A
E----LFSAAVDAPKTGQKIH------------------IPA----ELK-PPR---------------------------
---------------------------------
>As10x_p|g9502.t1
VTPTTIQIQPLKLVK-LHRVIR---E---Q-SFN---DPMSFALVEIRD---------------EANRP---LYARD---
------------------FRSLRDKF--KQILTDGIQI-----N--K--S-V----YCYLHHSM--SQVKE---------
--------KQFWFL---------------------DK----------------R----YSLENILSWMGNFD-NERIVAK
HAARMAQCFTSTEP-----SIR-IPAE--L--VKY-----------------------------------IP--------
--D----------V--KTNDK--QY------C------------------------------------------------
-----------------------------FTDGVGT-ISKALCQKVQ------KKMGR----------------------
---------------RFMPSVLQIRY----GGCKGTVSVDPNLD----DKP--HQ-------------------LVIRHS
MLKFKTEH--------------------------DQ-----LEICK--VS---SP-RALYLNRQDILLLSTRGV----P-
-EAH---------FLVLQNEN-HLWLVQALLCS-----------------------------------------------
------------------SIAFELL---NDRV--GST-YFNFR-DIA-NA------INLVE-E---------------PF
FLQLL-ITCGHDCVSKF--QQRAKIKTAKNKARNMFGIVDE-YGV----------LE----------------YGEVFIQ
YNH---ISDEKL--EAS--EKP-----------------TSTPPTVLDKVKVVITKNPCHHPGDLRTFTAV-DK-I----
--------------ELR-----H-LVDVVVFPQK---G-PRPHPNEISG-------------------------------
---SDLDGDEYAVIWDPD-LI-----PTTDN---DI--PYDYD-------------------------------------
---------------------------------------------------SA-DEP--VKLD---CP--IERK--HI--
-------IEVV-L-D-IA-AQ-N---LTGDMSNLHL-ATADL-----------LGTRD-L--R----V----CEL----A
G----LISQELDAPKTGKHPI-----------TS-EGLNVYR----NEI-LQGR---YPDF-------------------
-----MMKER-------YQSYASDQVIGKLYRS
>As10x_p|g14064.t1
ITPHRIEYQPLQSTI-CHRGFD---L---Y-------PSENWLLVHIRD---------------YNGID---KIRDI-DV
Q-----------------M---KVYF--RNKMLQGIRY-----K--D--R-Q----YRYFGSSN--SQMKD---------
--------QAGWFL---------------------SV------------PVGE------NMKSAREKVGDVS-KIRQVST
YTARVGLYLTTSKP-----TIK-LTYKG-E---SE-----------------------------------KA--------
--DGE------PYI--K--------------RTPSFFSRMKKMFFKSRQE------------------------------
-----------TIEYMAITIPDIERNDFKFTDGCGK-ISFDLAKKVA------ISIGIPIM-------------------
-------------NACDIPSAFQIRI----AGCKGMLSIDPES-------K-LGDNK---------------FYILVRES
MIKFDGT----------------------------D---WTLHIVD--HA---RP-MPLSLNNQVIRLLSDLGI----S-
-NGV---------FESIQTRC-IDRQEFWHPPA-----------------------------------------------
------------------------------------------K-SYL-NALDS-L-----------------------SV
INSMR-QKYKNTKYFLR--RNKIPLPLN--EARNLFGIADE-TGK----------LK----------------PGQCFIQ
YRN---LENS------SRSE----------------------KYKVHEGS-VIVTKNPCLHPGDIRKLEAV-FI-P----
--------------ELE-----NCIRDCIVFSTE---G-FRPTCNEIAG-------------------------------
---SDLDGDQYWVYWGDE-IK-I-----TNV---EQ--PFFYP-------------------------------------
----------------------------------------------------S--AK--NSRG---TE--VTDE--LI--
-------VDHV-L-D-TF-TN-N---LPGLISNIHK-VIAEK---------HPHGTRS-K--E----C----QEC----A
A----LFSRAIDACKTGETIS-----------R----NRINE----LKE-AYYK--TCPTW-------------------
-----MMKFD------KMD-PPSKSINEILYRK
>As10x_p|g13066.t1
-----VQIMPRMWTD-GNRILR---HP-MF---N---DINDFCLVNLDS---------------NF-E----KWSTK---
---------------------NCDYI--KNVFLSGIEI-----G--N--R-R----YYFIGSSN--SQLKK---------
--------NSYWFV---------------------KA------------DSLD------DVHQKRKQLVDFD-EVNNLGK
YIARVGLWFSTSMS-----TIT-LTYVENT--SKEFDRRIQK---------------------GEKCVTVID--------
--D----------I--K---Y-DEY------C------------------------------------------------
-----------------------------FTDGNGL-ISNDLARLIA------KTLKCLVQT------------------
------------SEGEIYPSAYQIRM----AGCKGLVVVDPDS-------K-PNEF-----------------YVKIRPS
MKKF--SC--------------------------NE---WVLDINN--YS---RP-IPTRLNNQIILLLSDLGV----P-
-DST---------FFELQTRW-FAQKQK----------------------------------------------------
--------------------------------------------------------FLPN--------------------
------------KKDLL--KNKIPLPAN--ECRLLFGCALE-S-E----------LK----------------PNQCFIR
YQL--LDSDE---------KPL-----------------KVPKLQTVIGQ-VIVTKNPCPYAGDMLVLEAV-DL-P----
--------------KLH-----C-LRDVIVFSTK---G-DRPVCNQIGG-------------------------------
---SDLDGDQYFVYWGTE-LQ-----LLRK----IE--PLDYK-------------------------------------
----------------------------------------------------S-PPA--THLS---TP--KSISPLDF--
-------INHC-L-S-ML-SN-S---VHGQVFNLHQ-IVVDK---------NEEKCEQ-R--T----C----QKL----A
KEMANMFSIAIDSGKTGCSID-----------Q----TRLRE----IQQ-IV-GS-TYPDY-------------------
-----LRG---------KKSYQSQSILGKLYRN
>As10x_p|g18681.t1
LTPTTICVKPFKLVK-TNRTIR---E---P-K-L--GGSLNFCLVEIRE---------------ETGEA---LLASH---
------------------FSTLRGKF--ENYLKYGFKL----TN--D--R-L----YRHLHHSQ--SQLKE---------
--------KQYWFY---------------------WH-----------EKNKTN----LSFEDAYKWMGDFA-QERVVAK
HSARIAQCFTSSDA-----TIR-VP-TQ-M--TEV-----------------------------------ID--------
--D----------V-ERNG-----Y------I------------------------------------------------
-----------------------------FTDGVGT-CSTQLRDEIC------QKMGFR---------------------
----------------RKFSVMQIRY----GGCKGTVSVNPNLD-----YT-EKQ-------------------LILRKS
MHKFISTH--------------------------DV-----LELCK--IS---AP-RPLHLNRQAIALLESRLI----P-
-HST---------FLLLQNQH-LLWLVESLLYL-----------------------------------------------
------------------PSTYELL---NER---LSQ-QFQLR-DLM-LTAHL-DLI---H-E---------------PF
FRQLI-TTICKLEIKRI--QDKTRIQMSKNCGRNLFGIVDE-TAI----------LQ----------------YGQVFVQ
YTE--LDTEQ-----LDDSTRRNGGR----------GYKREEVKHVVVGK-IVVTKNPCHHPGDLRTFEAV-DV-P----
--------------QLR-----H-LVDCIVFPQN---G-KRPHPNEISG-------------------------------
---SDLDGDEYAVYWHPD-IM-----PTENF---A---PYEYD-------------------------------------
---------------------------------------------------SQ-EKP--KKLD---RE--VTRD--DI--
-------THTV-L-D-IS-EQ-D---ALGRLSNLHL-AFTDK-----------FSIRH-P--A----A----IKL----A
S----AISEEVDAGKTGKHPLT--------DDE---IGELSR----KLD---NE---RADF-------------------
-----FNRPK------QFDLYASSNAIGILFRA
>As10x_p|g18738.t1
LTPTTICVNPFKLVK-TNRVLR---E---Q-Q-F--GGNLMFALVDVKE---------------ENGTM---DLFPH---
D-----------------YRALRWKT--EMLLESGFDLG---IK--G--R-T----YRYLHHSQ--SQLKD---------
--------KQFWFY---------------------HH-------------DGER---NFSFEDAFAWMGDFQ-EERIVAK
HAARIAQCFTSAEA-----TIQ-IPSEK----VQY-----------------------------------IE--------
--D----------I--HTDDR--KY------N------------------------------------------------
-----------------------------FTDGVGT-MSTIIRDNIN------PYRQF----------------------
-------------------SAIQIRY----GGCKGVISVNPDLD----NSP--HQ-------------------LRIRQS
MRKF--KC--------------------------SH---DILELCR--IS---KP-RPLYLNRQIIVLLSHRGI----D-
-DRT---------FLLLQNQH-QQMLSEALVYP-----------------------------------------------
------------------TRAYELL---AEKL--NRN-LFPLR-TLI-NDAHL-NVI---Q-E---------------PF
FRQLI-ITTSKFELAQM--RERTRLKLSRNSARNMIGIVDE-YGI----------LE----------------YGQVFIQ
YTELHGD--ILDDELGS--NNDSSS------------SPQPEKTIILDQQ-VVVTKNPCHHPGDVRIFQAV-DV-P----
--------------RLR-----H-LKDVIVFPQR---G-KRPHPNEISG-------------------------------
---SDLDGDEYAVIWHSA-FI-----PKTPN---DI--PYDYD-------------------------------------
----------------------------------------------------S-QTPMLRVVD---RP--VNRA--DI--
-------QATV-L-D-IS-EQ-S---CVGKLCSLHL-ANMDL-----------HGVAH-P--K----T----LAI----A
G----HISEELDAPKTGQHPL-----------TPKQISHLQS----ELG---NE---RPDY-------------------
-----F--D-------YYRMYPSKHVLGQLFRS
>As10x_p|g41669.t1
LTPTRLLIKPKEKTK-GHRILH---Y--SL-F-K---NINHFCLVYIKP---------------DPPNL---YLNS----
------------------NNQMVEYF--QDRFQNGIEL-----N--G--Y-T----YHLFGASN--SQIKD---------
--------HSFWFL---------------------KA------------SSL------DQIHQKRQLLGEFH-TIRNLGT
YVARLGLCFSKTDP-----TIE-FKYCL-----NENEFNYRVK-------------------QGELCIMMID--------
--D----------I-ERNS-----H------C------------------------------------------------
-----------------------------FTDGNGL-VSKGLAKLIN------EKVNKS---------------------
---------------CIIPSAYQIRI----AGCKGLIIIDPQS-------T-YEQY-----------------YIKIRPS
MKKFESNH-------------------------------WILDICG--FS---RA-TPTRLNNQFIWLLSDLGV----P-
-DIT---------FFRLQQRW-FSKK------------------------------------------------------
----------------------------------------------------------PS------------------KY
FDD------------LL--KNKIPLPVN--ECRYLYGCALE-SN-----------LE----------------QGQCFIR
YEI---LNDNG----QSFSQ---------------------PKYECVRGR-VIVTKNPCPYAGDMLELWAV-DL-P----
--------------ELS-----H-LHDVIVFSVR---G-ERPDFNKIAG-------------------------------
---SDLDGDGYFIYWGEE-LR-----L-KYQ---VP--PLDYT-------------------------------------
----------------------------------------------------P-DEK--QYQS---TD--ISPI--DI--
-------IKYY-L-S-IL-NA-T---SSGEIYNLHA-VIVDK---------NSENYSQ-R--T----CQPLAIEL----A
R----MFSSSIDSGKTGYIID-----------K----KRIKE----IRE-KI-GG-KYPDF-------------------
-----LGKEK-------NRSYQSKSIVGKLYHN
>As10x_p|g36230.t1
--------------------------------------------------------------------------------
---------------------------------SNLKI-----A--G--K-C----FQYLTTTS--SGVYK---------
--------NMHIYS--------------------VLT--------------YEN----VQKKMFSDKLLHK--HIGYELK
LALRMGLWFTPSVS-----MLK--K-VK----VRK-----------------------------------KD--------
--D----------I----------E------K------------------------------------------------
-----------------------------HTDGCGR-ISIPVAREMS------TRWKEGRKYKNVPFSAQSIGPTAWNSG
TFQDSEIEYDETVQQPEYYSAFQVRL----DGFKGMLVVDQSL------GS-KRI-------------------IKPSPS
QEKFMSPEIQ---------------------GRWSY---KSIEMVQ--CS---QP-MGARLNLALISLIVSCAK---DS-
-KDM---------QAYITGLA-IDDLKKRLNKQ-----------------------------------------------
------------------NR-KDAI---EFS----IK-HNDVK-SF---NMLG-A-----------------------PL
LETFL-AGYYQNYM------RRFKIVVE--KSRRLFGVADF-WHV----------LT----------------SGEVFVQ
VSN---L--K------E----------------------------FSKQK-VLVTKEPCFHRGDLRTFTTV-TL-QDLEK
---------RKNGRCLT-----G-LKDVIVFSCC---KHEPPEPEKICG-------------------------------
---SDLDGDQYFVCWDQNIVGKL-RD---PL---YD--ASNFDPTKKENLEKVYSSKVTNVAKNLIQREKHYAENIPSES
TSSIFKLSSDEEKLLRYHHQPANEFENDVEERKYRLEKCNNLDEVSKVNVIEK---S--EELD--------------IVT
TLMHHKAAMNA-T-N-IA-DN-PVLFSVQDIFDIHM-RIMDN---------LKAEWTT-D--ENWKLM----EQL----C
Q----IIAIVVDSAKSNVMTF-----------K----KPVLED--LHLN-ELPK---NPHY-------------------
-----DPSK-------KNDCKYSSSPLGQIYDA
>As10x_p|g17509.t1
ITPLRILYQKMETSI-GNRALR---M---P-Q-L--SGEDNFLLIHIRE---------------EDNK-----ILKD---
F-----------------DESVTCRL--KSKMLNGIKA-----M--N--K-T----YRLFGTST--SQLKE---------
--------MSFWFL---------------------AN------------SEN------KSIEELWRVLGDFS-SIKNVAN
YVARIGLYFSTSNE-----TIS-FKYIENA----ASNEN--------------------------FLATMID--------
--D----------V-ETDN-K--KY------C------------------------------------------------
-----------------------------FTDGIGK-MSWGVAGLVA------IKLGIPLQ-------------------
-------------SRYDIPSAYQVRI----AGCKGMLAIDPES-------K-LDQY-----------------YIKVRPS
MEKFKSQ----------------------------H---WILEICE--HS---KP-LELKFNNQVIMLLSDLGN----R-
-DAV---------FMSYQNEA-LGTLSQQNQNE-----------------------------------------------
------------------QL-------------------------------RK-LKY-----------------------
-------SCTKD--DLL--KNRIPLPLN--EARNMFGVVDE-TGM----------LE----------------YGQVFIQ
YKD---L-DS------TNEY----------------------PYNVVEGE-VLVAKMPCLHPGDFRKFTAI-NV-P----
--------------ALK-----ACIRDCIVFPKK---G-PRPHPNEMSG-------------------------------
---SDLDGDQYWVYWGNR-LR-I--T---AM---DE--PLSYE-------------------------------------
----------------------------------------------------P-SAK--KKV----PN--ITNE--IV--
-------IDHI-I-E-SF-GA-A---SQGIICDVHL-AIADS---------HKDRTRS-K--E----C----KDL----A
E----LFARAVDAPKTGEIID-----------L----RKVYG---LRTR-YCRA---YPQF-------------------
-----MKKY-------DQPICDSNSILNKLF--
>As10x_p|g17558.t1
ITPLRILYQKMETSI-GNRALR---M---P-Q-L--SGEDNFLLIHIRE---------------EDNK-----ILKD---
F-----------------DESVTCRL--KSKMLNGIKA-----M--N--K-T----YRLFGTST--SQLKE---------
--------MSFWFL---------------------AN------------SEN------KSIEELWRVLGDFS-SIKNVAN
YVARIGLYFSTSNE-----TIS-FKYIENA--TSNENF----------------------------LATMID--------
--D----------V-ETDN-K--KY------C------------------------------------------------
-----------------------------FTDGIGK-MSWGVAGLVA------IKLGIPLQ-------------------
-------------SRYDIPSAYQVRI----AGCKGMLAIDPES-------K-LDQY-----------------YIKVRPS
MEKFKSQ----------------------------H---WILEICE--HS---KP-LELKFNNQVIMLLSDLGN----R-
-DAV---------FMSYQNEA-LGTLSQQNQNE-----------------------------------------------
------------------QL-------------------------------RK-LKY-----------------------
-------SCTKD--DLL--KNRIPLPLN--EARNMFGVVDE-TGM----------LE----------------YGQVFIQ
YKD---L-DS------TNEY----------------------PYNVVEGE-VLVAKMPCLHPGDFRKFTAI-NV-P----
--------------ALK-----ACIRDCIVFPKK---G-PRPHPNEMSG-------------------------------
---SDLDGDQYWVYWGNR-LR-I--T---AM---DE--PLSYE-------------------------------------
----------------------------------------------------P-SAK--KKV----PN--ITNE--IV--
-------IDHI-I-E-SF-GA-A---SQGIICDVHL-AIADS---------HKDRTRS-K--E----C----KDL----A
E----LFARAVDAPKTGEIID-----------L----RKVYG---LRTR-YCRA---YPQF-------------------
-----MKKY-------DQPICDSNSILNKLF--
>As10x_p|g8133.t1
VTPTQILPQPMRPMK-ENRVLRG-GR---F---G---SSFAFCRVLLRD---------------EDLV------TMS-AE
T-----------------VEQCRERI--LDLIKQDLTI-----A--Q--T-D----YEYLHCSN--SQLRD---------
--------RSFWFY---------------------KP------------NNGN------TAETIRNWMGDFR-YEYSVSS
YVTRMALCFTGSIK-----TFT-IQKAT-E--IEE-----------------------------------IP--------
--D----------F--KSF-D-GRY------V------------------------------------------------
-----------------------------FTDGIGK-ISEPMMRRVF------EALDLNQ--------------------
-------------TTGYLPCALQIRM----AGMKGVLVKAPEL------GS-REI-------------------IQVRRS
QIKF--EC--------------------------DH---YDLEVID--YS---KP-CNLTLNRQVITLLSSLGV----Q-
-DIA---------FLHIQNES-RLRATMALLKC-----------------------------------------------
------------------REAISLL---DKV----R--FFE-----F-EKISN-SGIDISQ-E---------------PF
FRSLL-IAAYRDRLRCL--KQRSNISIPKTYGRAMFGIIDE-SRT----------LQ----------------YGEVFIQ
YTS---N--S------QI------------------------ESEIVLGY-VAVTKNPCLYPGDIRILKAI-DV-P----
--------------HLH-----H-LHDCIVFPCN---G-NRPHTNEISG-------------------------------
---SDLDGDVYWVCWLPD-L--V--PNLENQ---IE--PLDYD-------------------------------------
----------------------------------------------------T-LEK--KLLD---HA--ITMD--DV--
-------AEFL-I-D-YM-AN-D---FLGELCNAHL-AWADL-----------ELATS-P--R----C----IEL----A
H----DIAAVVDYPKTGINPV-----------N----DEKRR----ELK-A-PR---YPDF-------------------
-----MEKE--------IRTYSSRKVLGKIYRQ
>As10x_p|g4800.t1
LTPLNIIFQPLEVTT-GSRALR---N---P-Q-F--GGPERFLLVHFRD---------------EDNRQ--LRVSSS---
--------------------NIKHRL--KNAMLNGIEL-----L--N--R-T----FKYMGAST--GQMKE---------
--------MGFWFI---------------------DL-----------PPN--L----KNMKDAHDLLGNFE-KIKNIST
YIARVGQYFSTTWPI--GITVK-VANKSNI---RS------------------------------------NDTVY--YV
YEDT--------DI-KRNDAKGIEY------C------------------------------------------------
-----------------------------FTDGIGK-ISWGLAGRVA------QQMHIPLY-------------------
-------------SKEDIPSAYQIRV----AGCKGIVAIDPNS-------T-LNDY-----------------YISVRDS
MMKFPSD----------------------------D---WNLEICE--FA---RP-MTLTLNNQVIRLLSDLGN----S-
-DDV---------FIAFQNRG-FTQWEVPEDQQ-----------------------------------------------
--------------------------------------PSAID-IAV-QKNAS-Y-------------------------
-------SLSKD--NLI--TNRIPIPPE--DGRNLFGVADE-TGE----------LK----------------YGECFIQ
CSL--LNATN------NGQR----------------------KFRVITGP-ILVTKNPCLWPGDFRQLQAV-RN-H----
--------------KLE-----ECMRDVIVFPIN---G-HRPHSNEIAG-------------------------------
---SDLDGDKYWVYWGDR-LR-I-----ERN---VE--PLSYE-------------------------------------
----------------------------------------------------A-AKK--TEVS---L---INQQ--II--
-------VNHI-V-ESFE-AG-V---ILGMIANTHT-VVADQ---------HEKHSFS-E--P----C----KKL----A
E----LFALAVDSPKTGKFVD-----------I----AEIRP----FQA-KYCE--RWPKF-------------------
-----MRKF-------GKPTYDSDSILEKLF--
>As10x_p|g30223.t1
-APLNIIFHPLEVTT-GSRALR---N---P-Q-F--GGPERFLLVHFRD---------------EDNRR--LHVS-----
------------------SSSIKHRL--KNAMLNGIEL-----L--N--R-T----FKYMGAST--GQMKE---------
--------MCFWFI---------------------DL-----------PPN--L----KTMKDAHDLLGNFD-KIKNIST
YIARVGQYFSTTWPI--GITVK-VANKSNI---RS------------------------------------NDTAYYVYE
END----------I-KRNDAKGIEY------C------------------------------------------------
-----------------------------FTDGIGK-ISWGLAGRVA------QQMHIPLY-------------------
-------------SKEDIPSAYQIRV----AGCKGIVAIDPNS-------T-LNDY-----------------YISVRDS
MMKFPSD----------------------------D---WNLEICE--FA---RP-MTLTLNNQVIRLLSDLGN----S-
-DDV---------FIAFQNRG-FTQWEVPDDQQ-----------------------------------------------
--------------------------------------PRAID-IAV-QKNAS-Y-------------------------
-------SLSKD--NLI--TNRIPIPPE--DGRNLFGVADE-TGE----------LK----------------YGECFIQ
CSS--LNAAN------NGQR----------------------KFRVITGP-ILVTKNPCLWPGDFRQLQAV-RN-R----
--------------KLE-----ECMRDVIVFPIN---G-HRPHPNEIAG-------------------------------
---SDLDGDKYWVYWGDH-LR-I-----ERN---VE--PLSYE-------------------------------------
----------------------------------------------------A-AKK--TEVS---L---INQQ--II--
-------VNHI-V-ESFE-AG-V---ILGMIANTHT-VVADK---------HEKHSFS-E--P----C----KKL----A
E----LFALAVDSPKTGKFVA-----------I----AEIRP----FQA-KYYE--SWPEF-------------------
-----MRKT-------GKPTCNSNSILQKLFSK
>As10x_p|g49048.t1
LTPLKIIFQPLEVTM-GSRALR---N---S-K-F--GGAERFLLVHFRD---------------EDNRR--LRVS-----
------------------NSSIKHRL--KNAMLNGIEL-----W--K--K-T----FKYIGAST--GQMKE---------
--------MGFWFI---------------------DL-----------PPDL------KDMKDARDLLGKFD-NIKNIAT
YIARVGQYFSTTWPI--GIKVK-VANKS-D--IRS-----------------------------------N---------
--DEAYYVYEENDIKRNDGKG-IEY------C------------------------------------------------
-----------------------------FTDGIGK-ISWGLAGRVA------QQMNIPLY-------------------
-------------SKEDIPSAYQIRV----AGCKGMVAIDPES-------T-LNDY-----------------YISVRGS
MIKFPSD----------------------------D---WNLEICE--FA---RP-MTLTLNNQVIRLLSDLGN----H-
-DDV---------FIAFQNRG-FTQWEVPEDQQ-----------------------------------------------
--------------------------------------PSAID-IAV-QKNAS-Y-------------------------
-------SLSKD--NLI--TNRIPIPPE--DGRNLFGIADE-TGE----------LK----------------YGECFIQ
CSS--LDAAN------NGQR----------------------KFRVITGS-VLVTKNPCLWPGDFRQLRAV-RN-R----
--------------KLE-----ECMRDVIVFPIN---G-HRPHSNEIAG-------------------------------
---SDLDGDQYWVYWGDR-LR-I-----EQN---VE--PLSYE-------------------------------------
----------------------------------------------------G-AKK--TEVS---L---ITQE--II--
------VNHIV-E-S-FG-AG-I---ILGMIANTHT-VVADQ---------HKEHSFS-K--P----C----KKL----A
E----LFALAVDSPKTGKFVD-----------K----AEIRP---FQAE-YCKS---WPKY-------------------
-----MRK--------GEPSYKSISVLEKLFSN
>As10x_p|g13421.t1
LTPMHVTFNPLIRER-SNRALR---I---R-------GTEKYIRVCIRE---------------ENNE--------N-LD
T----------------LTAEIRLRF-KRKMFTDGIMC-----M--N--K-R----YYFVGAST--SQMKK---------
--------FSYWFS---------------------AL------------NDGE------TIDQVRAQFGDFT-AIKNLAT
YVARVGLYFSTSSA-----TIP-LNYIN-L--------------------------------------------------
------------------NSN---I------I------------------------------------------------
-----------------------------NIPGAGSPASSSLSNWSWM----QPRSWFKK--------------------
--------------SSDIPSVFQIRM----AGCKGILMIDPES-------A-HDDY-----------------YIKVRDS
MVKFESD----------------------------D---WTLHICD--YS---RP-MPLSLNNQIIRLLSDLGN----K-
-LEI---------FESLQNRM-SKPVLWHPPED-----------------------------------------------
------------------TY--------------------------L-NV-FD-SEL-----------------------
INDQQ-LRYLNVKENLL--RNKIPLPID--EARNMFGVADV-TGQ----------LK----------------YGQCFIQ
YQV------K-----VKEKI----------------------TYKVVKGT-VLVTKNPCLYPGDIRKLEAV-DV-K----
--------------LLR-----HCMRDCIVFPTT---G-SRPHSDQISG-------------------------------
---SDLDGDQYWVYWGKD-LN-I--D--PI-----E--PLNHS-------------------------------------
----------------------------------------------------S---A--TKLT--VSE--ITNE--MV--
-------IDYV-L-D-TI-ER-N---YYSIIADVHT-VVADR---------IEKGTMS-K--E----C----VEL----A
T----LFYRAIDSPKTGETID-----------M----NRVYE----LKD-QFCK--SFPTF-------------------
-----MMKSD-------QSYYKSSSTIGNLYL-
>As10x_p|g37560.t1
LTPTTICVKPLKLVK-TNRVLR---A---K-E-QF-GGHLMFALVDIKE---------------ENCRT---DIFPH---
D-----------------YRALRSKT--EKLLQYGFDL-----GKKG--R-T----YRYLHHSQ--SQLKD---------
--------KQFWFY---------------------YH-------------DGQT---NFSFEKAFAWMGDFQ-EEKVVAK
HAARIAQCFTSAEA-----TFK-IPSEQ----VEY-----------------------------------IK--------
--D----------I--QTDDH--KY------N------------------------------------------------
-----------------------------FTDGVGT-MSTAVRDMID------PHRKF----------------------
-------------------AAIQIRY----GGCKGVISVNPDLD----DAP--HQ-------------------LRIRKS
MKKF--NC--------------------------AH---DILEICR--IS---KP-RPLYLNRQIIVLLSHRSI----D-
-DRR---------FLILQNEH-QQGLSESLVYP-----------------------------------------------
------------------DRAHELL---AEKL--NRN-LFPLR-SLI-NDAHL-NLI---Q-E---------------PF
FRQLL-IAIGKVELAQM--KERTRLKLPKNSARNMIGIVDE-YGV----------LE----------------YGQVFIQ
YTE--LNGDYM---NNNDSG----------------------KAVILQQN-VVVTKNPCHHPGDIRVFSAV-DV-P----
--------------QLR-----H-LKDVIVFPQR---G-ERPHPNEISG-------------------------------
---SDLDGDEYAVIWYPP-FI----PE-TPN---DI--PYDYD-------------------------------------
----------------------------------------------------S-QIPMLRIPD---RP--VERS--DI--
-------QKIV-L-D-IS-EQ-S---CAGKLCTIHL-AYMDL-----------FGVAH-P--S----T----LAI----A
G----YISQELDSSKTGHHPL-----------QPKEIMQLQS----VL---GNK---RPDY-------------------
-----FDKP-------YHEPYPSKHILGQLFRS
>As10x_p|g37286.t1
LTPTTIRIRPLKLCK-LNRVLR---D--RL-F-G---GVSNFALVEFRD---------------EAHCL---LLPSA---
------------------FRSLKDQI--LEYLRVGFDL----TS--T--R-K----YKYLHHSQ--SQIKT---------
--------KQFWFY---------------------YH-----------DKDNEY----LSHEDAYTWMGNFD-KERVVAK
YAARIALCFTSTDE-----TIQ-IKAEK----VNY-----------------------------------VR--------
--D----------I--KDSPG--EY------T------------------------------------------------
-----------------------------FTDGVGT-ISTQLRDEIK------DFLDPYG--------------------
--------------IRRSFSVLQIRY----GGCKGTLSVDRRLD-----GQ-RYQ-------------------LQIRDS
MNKFTTDH--------------------------DI-----LELCK--LS---AP-RPLFLNRQDIVLLESRNI----P-
-HVN---------FLNLQNQY-HFGLVCALLKP-----------------------------------------------
------------------ENAYELL---QEK---LLP-VFKLR-KIA-RN----INI--VE-E---------------PF
FIKLI-VTCAFSIIREL--LDRTRISVSNEDARNMFGIVDE-YGV----------LE----------------NEQVFIQ
YSP--MR-QNKL-YRFK--EEDE----------------NDMKPKVITGK-VVVTKNPCHHPGDLRIFDAV-DR-V----
--------------DLH-----D-LVDVIVFPQK---G-PRPHPNQISG-------------------------------
---SDLDGDEYVVIWLKD-LI-----PTTPN---ED--AHNYD-------------------------------------
----------------------------------------------------SQEDL--PKMN---RP--ITRE--DI--
-------NKIV-M-E-VS-EQ-N---CLGSLSNIHL-AYADK---------EKEGIKS-E--V----C----TDL----A
G----WISQEVDAAKTGKHPL-----------T---EEQIAE----LR--EK-FGTKWPDF-------------------
-----MKAR-------KKDYYPSERILGKLYRS
>As10x_p|g10603.t1
LTPTTIKIRPLKLCK-LNRVLR---E---K-E-F--GGVLNFALVELRD---------------EA-QR---LLFPS-V-
------------------FRSLKDQI--LEYLKDGFDL----TS--T--R-K----YKYLHHSQ--SQIKT---------
--------KQFWFY---------------------YH-----------NKEEKR----LSHEDAYTWMGNFD-KERIVAK
HAARIALCFTSTDA-----TIQ-IKAET----VTY-----------------------------------VR--------
--D----------I--KDPTG--EY------T------------------------------------------------
-----------------------------FTDGVGT-ISTQLRDEIK------DFLDPYG--------------------
--------------NRRSFSVLQIRY----GGCKGTLSVDSRLD-----GQ-RYQ-------------------LQIRDS
MNKFTTDH--------------------------DI-----LELCK--LS---AP-RPLFLNRQDIVLLESRDI----P-
-HVN---------FLNLQNEH-HFWLVCALLKP-----------------------------------------------
------------------ENAYKLL---QEK---LLP-VFKLR-KIA-RN----INI--VE-E---------------PF
FIKLI-ITCAFNIIREL--LDRTRIYISDEDARNMFGIVDE-YGV----------LE----------------NEQVFIQ
YSP--MR-QNKL-YFSK--EEEE----------------NDIQPRVITGK-VIVTKNPCHHPGDLRVFDAV-DH-K----
--------------KLH-----D-LVDVIVFPQK---G-PRPHPNQISG-------------------------------
---SDLDGDEYVVIWLKD-LI-----PTPN----VD--AYKYD-------------------------------------
---------------------------------------------------SQ-EDP--PKMN---RP--ITRD--DI--
-------NQIV-M-E-VS-EQ-D---CLGSLSNIHL-AYADK---------EKEGIKS-E--V----C----TNL----A
G----WISQEVDAAKTGKHPL-----------T---EEQIVEL--RENF--GTK---WPDF-------------------
-----MKAR-------KKDYYPSERILGKLYRS
>As10x_p|g6340.t1
LTPTTICVKPLKLVK-TNRVLR---A---K-E-QF-GGHLMFALVDIKE---------------ENCRT---DIFPH---
D-----------------YRALRSKT--EKLLQYGFDL-----GKKG--R-T----YRYLHHSQ--SQLKD---------
--------KQFWFY---------------------YH-------------DGQT---NYSFEKAFAWMGDFQ-EEKVVAK
HAARIAQCFTSAEA-----TFK-IPSEQ----VEY-----------------------------------IK--------
--D----------I--QTDDH--KY------N------------------------------------------------
-----------------------------FTDGVGT-MSTAVRDMID------PHRKF----------------------
-------------------AAIQIRY----GGCKGVISVNPDLD----DAP--HQ-------------------LRIRKS
MKKF--NC--------------------------AH---DILEICR--IS---KP-RPLYLNRQIIVLLSHRSI----D-
-DRR---------FLILQNEH-QQGLSESLVYP-----------------------------------------------
------------------DRAHELL---AEKL--NRN-LFPLR-SLI-NDAHL-NLI---Q-E---------------PF
FRQLL-IAIGKVELAQM--KERTRLKLPKNSARNMIGIVDE-YGV----------LE----------------YGQVFIQ
YTE--LNGDYM---NNNDSG----------------------KAVILQQK-VVVTKNPCHHPGDIRVFSAV-DV-P----
--------------QLR-----H-LKDVIVFPQR---G-ERPHPNEISG-------------------------------
---SDLDGDEYAVIWYPP-FI----PE-TPN---DI--PYDYD-------------------------------------
----------------------------------------------------S-QIPMLRIPD---RP--VERS--DI--
-------QKIV-L-D-IS-EQ-S---CAGKLCTIHL-AYMDL-----------FGVAH-P--S----T----LAI----A
G----YISQELDSSKTGHHPL-----------QPKEIMQLQS----VL---GNK---RPDY-------------------
-----FDKP-------YHEPYPSKHILGQLFRS
>As10x_p|g1162.t1
LTPTTIKIRPLKLCK-LNRVLR---E---K-E-F--GGILNFALVELRD---------------EA-QR---LLFPS-V-
------------------FRSLKNQI--LEYLKDGFDL----TS--T--R-K----YKYLHHSQ--SQIKT---------
--------KQFWFY---------------------YH-----------NKEEKR----LSHEDAYTWMGNFD-KERIVAK
HAARIALCFTSTDA-----TIQ-IKAET----VTY-----------------------------------VR--------
--D----------I--KDPTG--EY------T------------------------------------------------
-----------------------------FTDGVGT-ISTQLRDEIK------DFLDPYG--------------------
--------------NRRSFSVLQIRY----GGCKGTLSVDRRLD-----DQ---QY-----------------QLQIRDS
MNKFTTDH--------------------------DI-----LELCK--LS---AP-RPLFLNRQDIVLLESRDI----P-
-HVN---------FLNLQNEH-HFWLVCALLKP-----------------------------------------------
------------------ENAYKLL---QEK---LLP-VFKLR-KIA-RN----INI--VE-E---------------PF
FIKLI-ITCAFNIIREL--LDRTRIYISDEDARNMFGIVDE-YGV----------LE----------------NEQIFIQ
YSP--MR-QNKLYFSKE--EEE-----------------NDSQPRVITGK-VVVTKNPCHHPGDLRVFDAV-DH-E----
--------------KLH-----D-LVDVIVFPQK---G-PRPHPNQISG-------------------------------
---SDLDGDEYVVIWLKD-LI-----PTPN----VD--AYKYD-------------------------------------
---------------------------------------------------SQ-EDP--PKMN---RP--ITRD--DI--
-------NQIV-M-E-VS-EQ-D---CLGSLSNIHL-AYADK---------EKEGIKS-E--V----C----TNL----A
G----WISQEVDAAKTGKHPL-----------T---EEQIVEL--RENF--GTK---WPDF-------------------
-----MKAR-------KKEYYPSERILGKLYRS
>As10x_p|g49770.t1
LTPTRLLIKPKEKTK-GHRILH---Y--SL-F-K---NINHFCLVYIKP---------------DPPNL---YLNS----
------------------NNQMLEYF--QDRFQNGIEL-----N--G--Y-T----YHLFGASN--SQIKD---------
--------HSFWFL---------------------KA------------SSL------DEIHQKRQLLGEFH-TIRNLGT
YVARLGLCFSKTDP-----TIE-FKYCL-----NENEFNYRVK-------------------QGELCIMMID--------
--D----------I-ERNS-----H------C------------------------------------------------
-----------------------------FTDGNGL-VSKGLAKLIN------EKVNKS---------------------
---------------SIIPSAYQIRI----AGCKGLIIIDPQS-------T-YEQY-----------------YIKIRPS
MKKFESNH-------------------------------WILDICG--FS---RA-TPTRLNNQFIWLLSDLGV----P-
-DIT---------FFRLQQRW-FSKKPSR---------------------------------------------------
------------------------------------------------------SKY-----------------------
------------SDDLL--KNKIPLPVN--ECRYLYGCALE-SN-----------LE----------------QGQCFIR
YEI---LNDNG----QSFSQ---------------------PKYECVRGR-VIVTKNPCPYAGDMLELWAV-DL-P----
--------------ELS-----H-LHDVIVFSVR---G-ERPDFNKIAG-------------------------------
---SDLDGDGYFIYWGEE-LR-----LKYQ----VQ--PLDYT-------------------------------------
----------------------------------------------------P-DEK--QYQS---TD--ISPI--DI--
-------IKYY-L-S-IL-NA-T---SSGEIYNLHA-VIVDK---------NSENYSQ-R--T----CQPLAIEL----A
R----MFSSSIDSGKTGYIID-----------K----KRIKE----IRE-KI-GG-KYPDF-------------------
-----LGKEK-------SRSYQSKSIVGKLYHN
>As10x_p|g35611.t1
-------------------------------------GAERFLLVHFRD---------------EDNRR--LRVS-----
------------------NSSIKHRL--KNAMLNGIEL-----W--K--K-T----FKYIGAST--GQMKE---------
--------MGFWFI---------------------DL-----------PPDL------KDMKDARDLLGKFD-NIKNIAT
YIARVGQYFSTTWPI--GIKVK-VANKSDI---RS----------------------------------NYEAYYV--YE
END----------IKRNDGKG-IEY------C------------------------------------------------
-----------------------------FTDGIGK-ISWGLAGRVA------QQMNIPLY-------------------
-------------SKEDIPSAYQIRV----AGCKGMVAIDPES-------T-LNDY-----------------YISVRGS
MIKFPSD----------------------------D---WNLEICE--FA---RP-MTLTLNNQVIRLLSDLGN----H-
-DDV---------FFAFQNRG-FSQWEVPEDQQ-----------------------------------------------
--------------------------------------PSAID-IAV-QKNAS-YS------------------------
--------LSKD--NLI--TNRIPIPPE--DGRNLFGIADE-TGE----------LK----------------YGECFIQ
CSS--LDAAN------NGQR----------------------KFRVITGT-VLVTKNPCLWPGDFRQLRAV-RN-H----
--------------KLE-----ECMRDVIVFPIN---G-HRPHSNEIAG-------------------------------
---SDLDGDQYWVYWGDR-LR-I-----EQN---VE--PLSYE-------------------------------------
----------------------------------------------------G-AKK--TEVS---L---ITQE--II--
------VNHIV-E-S-FG-AG-I---ILGMIANTHT-VVADQ---------HKEHSFS-K--P----C----KKL----A
E----LFALAVDSPKTGKFVD-----------K----AEIRP---FQAE-YCKS---WPKY-------------------
-----MRK--------GEPSYKSMSVLEKLFSN
>Rd10x_p|g1272.t1
LTPTTIIIKPLKLCK-TNRVLR---E---K-K-F--GGPFNFALVEIRE---------------EDGGV----LYPL---
D-----------------FRQIRWKL--KQLLVDGFTI----VS--N--R-L----YKYLHHSQ--SQLKE---------
--------KQFWFY---------------------YHHHLL---TNNID-EYQN----LSFEDSYLWMGNFD-SERVVAK
HTARIAQCFTSTEE-----TIQ-IPAE--C--VKY-----------------------------------IH--------
--D----------V--ETADG--KY------N------------------------------------------------
-----------------------------FTDGCGT-MSTILRDEIK------NKLGL----------------------
---------------HYPFSVMQIRY----GGCKGVLSVCPELN----GCS--QQ-------------------LVLRHS
MRKFSSDH--------------------------DI-----LESCR--IS---AP-RPLYLNRQTIVLLSHRHV----H-
-DVI---------FLLLQQEH-NLWLIESLLYP-----------------------------------------------
------------------SITYDFL---YDK----LT--RNFF-PLR-ELFLD-GQLNLAE-E---------------PF
FRQLI-VTFIHHDLIKM--KEKSRTRIPKQSARNLIGVVDE-YGV----------LE----------------YGEVFVQ
FTN--LR-SKSLYRQCQ--SQNNSPNTNDF-DDQILNEHEWTETTILNNIRVVVTKHPCHHPGDMRTFNAI-DK-S----
--------------ELR-----H-LRDCIVFPQK---G-KRPHSNEISG-------------------------------
---SDLDGDEYAVFWLDL-LV----P-NEN----FE--PYDYD-------------------------------------
----------------------------------------------------SQRPP--IPLS---RS--ITRD--DI--
-------VDVV-L-T-IS-EQ-D---CLGKLCCTHL-AYVDK-----------LGVQH-D--E----C----VAI----A
A----AISEELDAGKTGKHPF----------SE----QKIKEL-NTKLD---YK---RPDY-------------------
-----IDKD-------QFNLYPSEHVLGKLFRS
>Rd10x_p|g35323.t1
FTPTRLIIKPFKFMR-SNRVFR---Y---I-S-N---VTQSMGFVEFRD---------------DTGSA---SLSK----
--------------------ELVPFL--QHYLQNGFWF-----A--D--R-H----YIYLHHAQ--SQIRQ---------
--------KQFYFY---------------------CE------------HEGN-----MTREALEAWMGNFD-REKLPAK
NTARRTQPFSSTEA-----TIE-IDKK--L--VGL-----------------------------------IP--------
--D----------L--KTTDG--KY------N------------------------------------------------
-----------------------------FTDGVGQ-ISSELNLLIH------ESIGKNVN-------------------
-------------DGDYISSVLQIRY----GGCKGTIAVNPLLD-----GK-EKQ-------------------LLIRPS
MNKF--EC--------------------------EH---QMLELCK--RS---LR-RHLCLNREVINLLSYRGI----S-
-NAH---------ILVVQLRN-ILWLMASFVSN-----------------------------------------------
------------------QSALYVL---REK----IL-------HVL-PW-SK-ISFYSHK-E---------------PF
FHRLL-LTTVTNNLCQI--ITRAHIRVS--KARYMFGTVDE-YKV----------LK----------------EGQVFVQ
ITN---E-----------YG----------------------SKTVLEGP-IAITKNPCHHPGDLRVLEAV-NN-S----
--------------YLH-----H-LYDVLVFPQQ---G-SRPHANEISG-------------------------------
---SDLDGDEYSVIWNSE-LV-----PTSPN---PI--PYDYD-------------------------------------
----------------------------------------------------SGPSP--KPLN---RV--VTRN--DR--
-------LKVI-S-D-IC-EQ-D---NLGRLSNIHL-VLADK-----------FGIDH-E--K----A----INL----A
A----GISQELDSVKSSQHPY-----------T---SEQIKQ---IILT-ADKT---RPDF-------------------
-----MQASG-------YKEYQSEKILGKLFRS
>Rd10x_p|g20339.t1
VTSTSTCIMPLEATQ-GHRALR---H---KAF-N---GINDFCLIYLKP---------------DPPAK---YVNKC---
-----------------------LRF--REVFESGIEI-----C--N--N-H----YYFFGASN--SQLRE---------
--------HSYWFI---------------------RA------------TSLE------EAHQKRQKLGHFG-GITNIGK
YVARLGLWFTKSNP-----TIK-LMYIS-N--PQEFNSRVQQ---------------------GDICVTEIN--------
--D----------I-KRN-----EY------Y------------------------------------------------
-----------------------------FTDGNGL-ISKGLARIIA------ERLNYLVKY------------------
------------EQNELYPSAYQIRI----AGCKGIVIIDPDS-------T-LNQF-----------------YIKIRPS
MKKF--DC--------------------------DE---WDLDICE--ES---QP-IPTRLNNQITILLSDLGI----H-
-DSI---------FLELQEKW-FNNKKQPPRSK-----------------------------------------------
--------------------------------------------------------------------------------
-------------QDLF--KNKLPLPMN--ECRYMFGCTLE-S-K----------LE----------------SGQCFIR
YQV---VDDD--------GKPL-----------------KNPEFKTVVGP-IIITKNPCAYAGDIMKLEAV-DL-P----
--------------ELD-----C-LKDVIVFSTQ---G-YRPDCNKIAG-------------------------------
---SDLDGDHYFVYWGQQ-LQ-----PSGTI----E--PLEYK-------------------------------------
----------------------------------------------------T-QSP--SSDS---IP--ITAD--NV--
-------KDYC-L-S-LL-GA-T---SYGEIYNLHA-IVVDQ---------NQEKHPK-R--T----CQKLAIEM----A
E----MFSAAIDSGKTGYQID-----------R----NRIKEI-RKIV---GNK---YPDF-------------------
-----LMKN---------PSYESQSILGILYRR
>Rd10x_p|g7242.t1
VTPTQILPQPMRPMK-ENRVLRG-GR---F---G---SSFAFCRVLLRD---------------EDLV------TMS-AE
T-----------------VEQCRERI--LDLIKQDLTI-----A--Q--T-D----YEYLHCSN--SQLRD---------
--------RSFWFY---------------------KP------------NNGN------TAETIRQWMGNFR-HEYSVSS
YVTRMALCFTGSIK-----TFT-IQKLT-E--IEE-----------------------------------IP--------
--D----------I--KTIDG--RY------V------------------------------------------------
-----------------------------FTDGIGK-ISESMMRRVF------EALDLNQ--------------------
-------------TTGYLPCALQIRM----AGIKGVLVKAPDL------GS-REV-------------------IQVRRS
QMKF--EC--------------------------DH---YDLEVID--YS---KP-CNLTLNRQVITLLSSLGV----Q-
-DIA---------FLHIQNEA-RLRATMALLKC-----------------------------------------------
------------------REAMSLL---DKV----R--FFE-----F-EKISN-SGIDISQ-E---------------PF
FRSLL-IAAFRDRLRCL--KQRSNVSIPRAYGRAMFGVIDE-SRT----------LQ----------------YGEVFIQ
HTS---N--S------QL------------------------ESEIVLGY-VAVTKNPCLYPGDIRVLKAI-DI-P----
--------------HLH-----H-LHDCIVFPCN---G-HRPHTNEISG-------------------------------
---SDLDGDVYWVCWLPD-I--V--PNPENQ---IE--PLEYD-------------------------------------
----------------------------------------------------I-TEK--KLLD---HA--ITID--DV--
-------ADFL-I-D-YM-AN-D---FLGELCNAHL-AWADL-----------ELATS-P--R----C----IEL----A
R----DIAAVVDYPKTGINPV-----------N----DEKRR----ELK-A-PR---YPDF-------------------
-----MEKE--------LRTYSSRKVLGKMYRQ
>Rd10x_p|g41941.t1
--------------------------------------------------------------------------------
-------------------TKLYERI--KKIMINGINI-----C--D--R-H----YEFLAFSS--SQLRE---------
--------HSCWMF---------------------AS--------------NTD----LSANQIREWMGDFS-NIRPVSK
MAARLGQSFSTTIK-----GIE-LKSRE----YIE-----------------------------------VS--------
--D----------V-IRGN-----H------N------------------------------------------------
-----------------------------FTDGIGI-IAPELAHKLA------KQAKHNE--------------------
--------------KALLPSAFQIRF----SGYKGMVCLDVANK-----II---NPT---------------IGIYFRKS
MNKFLSK----------------------------N---LSIDVVR--MS---SM-PSTSLNRQIILLLSSLGI----E-
-DKI---------FLLMQKKM-LNQIESLTGSP-----------------------------------------------
------------------EKASNAL--RE-LN--EFG-GNGWN-RFL-IEYLN--NFDIYK-E---------------PF
VRQML-LNYQAFLVKEL--RTKSRISIK--QSWNLLGVIDE-TRI----------LR----------------YGQVFIQ
INK---N--D------QQIE----------------------STEILQGP-VIVTRNPCFHPGDIRRLEAV-DI-P----
--------------ALH-----G-LMNVIVFPID---G-PRPHPEEMSG-------------------------------
---GDLDGDTFWICNDPQ-LI-F-----HTN---EE--PFDYHDQA----------------------------------
------------------------------------------------VEAEK-EAQ--MNMD---KQ--LTIN--DI--
-------CNFF-V-E-YI-EA-D---NLGIIANTHM-AFADQ---------LIDGCKA-E--P----C----LKL----A
R----MHSVAVDFAKNGVSAP-----------------RLTP----DL--RPKC---YPHY-------------------
-----MEKID--------LQYHSKTVLGQLYDQ
>Rd10x_p|g6402.t1
VTPTTIQVQPLKLVK-LHRVLR---E---K-NFN---DPMSFALVEIRD---------------EANKP---LYARD---
------------------FRSLRLKF--KQILTEGIQI-----N--K--I-H----YRYLHHSM--SQVKE---------
--------KQFWFL---------------------DN----------------H----YSLENVLSWMGNFD-NEHVVAK
HAARIAQCFTSTEP-----SIK-IPAEH----VKY-----------------------------------IS--------
--D----------I--ETIDK--QY------C------------------------------------------------
-----------------------------FTDGVGT-LSQKYCKQVQ------KALGR----------------------
---------------RYMPSVLQIRY----GGCKGTVSVDPRLD----DQP--QQ-------------------LILRES
MLKFTSDH--------------------------DQ-----LEICK--VS---SP-RALYLNRQDILLLSSRGI----P-
-ESH---------FLVLQNEN-HLWLVQALLCS-----------------------------------------------
------------------SVAFELL---NDRV--GPT-YFNFR-DI------A-KGINLVE-E---------------PF
FLQLI-ITCGHDCVSKF--QQRAKIKTAKNKARNMFGIVDE-YGV----------LE----------------YGQVFIQ
YNH--INDDKL---DII--DKP-----------------PSIPPTILDNVKVVITKNPCHHPGDLRTFTAV-DR-I----
--------------ELR-----H-LVDVVVFPQK---G-HRPHPNEISG-------------------------------
---SDLDGDEYAVIWDPD-LV-----PSTTN---DD--PYDYD-------------------------------------
----------------------------------------------------SQERP--IKLD---RP--VERN--DI--
-------NEIV-L-D-IA-AQ-N---LTGDMSNLHL-ALADL-----------LSTRH-P--E----V----VRL----A
G----LISQELDAPKTGKHPI----------TN----EELHAY-RVHL--LKER---YPDF-------------------
-----MMKER-------YKSYLSEKIIGQLYRS
>Rd10x_p|g944.t1
ITPTTICVKPFKLAK-TNRVIR---E---P-K-F--GGVSNFCLVEIRE---------------ETGD----QLQAN---
Y-----------------FGTLRSKI--DDYLKFGFKL----TN--D--R-N----YRHLHHSQ--SQLKD---------
--------KQYWFY---------------------WH-----------EKNKTN----PSFDEAYKWMGDFE-NERVVAK
HSARIAQCFTSSEA-----TIR-VLTEK----TEI-----------------------------------ID--------
--D----------I-ERNG-----Y------I------------------------------------------------
-----------------------------FTDGVGT-FSSRLRDEIC------SKMGYR---------------------
----------------RKFSVMQIRY----GGCKGTVSVNPNLD-----YT-EKQ-------------------LILRKS
MHKFISKH--------------------------DM-----LELCK--VS---AP-RPIHLNRQVIALLESRHI----P-
-HST---------FLLLQNQH-LLSLVESLLYL-----------------------------------------------
------------------PSTHELL---HER---LPP-HLQLR-DLI-FT----AQIDLIH-E---------------PF
FRQLI-TTMCKYEIKRI--QDKTRIQISKNSGRNMFGIVDE-TAT----------LQ----------------YGQVFCQ
YTV--LDTEQLE--NFT--RTNNIR-----------SYNQEEIKKVVVGK-IVVTKNPCHHPGDLRTFEAV-DV-P----
--------------KLR-----H-LVDCIVFPQL---G-ERPHPNEISG-------------------------------
---SDLDGDEYAVFWHPD-LI-----PTTEN---FP--PYEYD-------------------------------------
---------------------------------------------------SQ-EKP--QKLN---RP--VTRD--DI--
-------RQIV-L-E-IS-EQ-D---ALGRLSNLHL-AYTDK-----------YNIRH-R--D----A----MLI----A
A----AIAEEVDAAKTGKHPL-----------T---ENEIAE----LAH-KLDN--ERADF-------------------
-----FNRPK------QFNLYASSNAIGILFRA
>Rd10x_p|g24666.t1
--------------------------------------------------------------------------------
--------------------------------------------------------------------------------
--------------------------------------------------------------------------------
--------------------------------------------------------------------------------
--------------------------------------------------------------------------------
---------------------------------CGI-IGRCLAKQIV------PYLNNFKKPILTL--------------
-------NDDNHIEENTCPCAFQIRY----QGYKGVLMINNDD-------Q-DDN-------------------IQVRPS
MKKFTSTI---------------------------S---TCLYVCDDGYS----G-PLGFLVKQFIMLLSGLNI----P-
-DEI---------FLKKQEEY-FHEIISMCDDM-----------------------------------------------
------------------NIAIKY-----------SL-YFDRI-DLI-YHLLS-ANI---------------------QH
VQSEL-EILQKKALES---VEKLKIPIT--KSRLAFGVCDP-YGV----------LR----------------SGEVY--
FRP-------------TFNG----------------------RQFMIDSKICFVVKSPSYHLGDIRVLKLT-SY-Q----
--------------QLE-----H-LYDVIVFPTK---G-QRPHPNEIAG-------------------------------
---SDLDGDKYLICWDND-LI-----PKQV----NK--PMNYN-------------------------------------
----------------------------------------------------S-TAK--VQES---EF--ITRN--EM--
-------ISHF-A-N-AK-KN-N---QSGIIDNYYN-YWANL-----------LGVNS-T--Q----C----RRL----A
E----LFSEAVDAPKTGQKIR------------------IPA----ELK-PPRK--------------------------
---------------------------------
>Rd10x_p|g27809.t1
ITPSTILYEGPYCEE-KCAVTR---E---Y-V-Q---YQDRFLRLTFRD---------------EDYR----VLHNY-ND
N-----------------MAKMYERI--KKILKNGINV-----C--D--R-N----YQFLAFSS--SQLRE---------
--------HSCWMF---------------------AS-----------PDD--R----TTVDIIREWMGDFR-NVHPIAK
LAARLGQSFSTSIK-----GIQ-LESHQ----IKE-----------------------------------IS--------
--DER-----RSTT------E--INGI-HEYC------------------------------------------------
-----------------------------FTDGIGI-ISLTLAKRLA------RTMKLP---------------------
--------------ETVCPCAFQIRC----GGYKGMVCLDVAGKI---NNP---NI-----------------DVYFRES
MNKFAAK----------------------------T---LSIDVIR--TS---LH-PVAYLNRQIILLLSSLGI----G-
-DQI---------FLSLQSDM-LKMLKALEGNF-----------------------------------------------
------------------LEACETL---KKLS--NFD-ENGYH-GFL-IAYLK-H-LREQR-D---------------PF
VRQLI-RVIRTSLVKEL--RTKAKIFVP--NSWSLLGVVDE-SRT----------LN----------------YGEVFIQ
IDS---SNEQ------RDES----------------------TGKIFRGP-VVVTRNPCFHPGDIRKLTAV-NV-P----
--------------ALH-----S-LKNVIVFPMN---G-PRAHPAEMSG-------------------------------
---GDLDGDTFWISRHPD-LI-F--K---EN---ED--PFDYQDQ-----------------------------------
-------------------------------------------------DHEA-NKM--QTTN--DVQ--HMIE--DV--
-------CNFF-G-E-YI-AA-D---NLGLIANSHL-ALSDQ---------LEDGVRN-K--N----C----LQL----A
K----MHSVAVDFAKKGVNAP-----------------HLTK----EL--RPSQ---YPHF-------------------
-----MEKND-------KPTYHSKSILGQLHDK
>Rd10x_p|g1752.t1
-TPYGTYPLPVKPMR-GNRILR---E---Q-N-LF-GSGKHFCRVIIRD---------------IDLGQ--PQIDFI-QI
N-----------------EKWIN--D--LILGKTNIIV-----G--D--Q-T----FEFLLCSN--SQLRD---------
--------RSFWFY---------------------AP------------YNGR------RAKHIRQWMGDFS-SEKCIGR
RIARMALSLTGTTA-----TIK-A--M-----------------------------------------------------
------------------------M------C------------------------------------------------
-----------------------------YN--------P----EVI------E---N----------------------
---------------NYMPCVIQARL----NGIKGVFVVAPDL-------S--NKG----------------ILIQYRPS
QYKFKVDH-------------------------------HVLEIVK--YS---SS-GMAFLNRQVIVLLENMKV----E-
-KHI---------FVKLQNKA-RLKISMSLLAN-----------------------------------------------
------------------KSAQHTL---EQH----VR-SYDWE------RMYH-SGVQLTQ-E---------------PF
VRSLL-LLLAKERLKRL--KEKSHIQISLSDGRMLLGVVDE-TNS----------LQ----------------YGQIFIQ
LHD---L--N------GQ-------------------------SQIIKNRKVLITKNPAHFPGDIRKLDAV-DC-P----
--------------TLH-----H-LYECVVFPAQ---G-QRPHPNEISG-------------------------------
---SDLDGDEYWVCWNED-L--V--NNAILQ---YS--PATFD-------------------------------------
----------------------------------------------------S-VGK--MKHN---GE--ITMM--EI--
-------ADFL-F-K-YL-SS-D---SLGALSNRHL-ACCTL-----------YGPSH-E--N----S----CRL----A
Q----IISEAVDFPKTGILPK------------------QPR----DI--NIDK---YPDF-------------------
-----MENK--------KHSFESHSSIGIMYRQ
>Rd10x_p|g13245.t1
ITPSTVLYEGPYREE-KCAVTR---H---Y-V-Q---HQNRFLRITFRD---------------EDYR----VLRNY-HD
N-----------------MTKIYERI--KKILINGINI-----C--D--R-N----YEFLAFSS--SQLRE---------
--------HSCWMF---------------------AS-----------ADDGT------TVNTIRSWMGDFR-NVRPVAK
LAARLGQSFSTSIK-----GIQ-LESRQ-R---RE-----------------------------------IS--------
--DVI-----HFEV--TSERR-HEH------C------------------------------------------------
-----------------------------FTDGIGI-ITSKFAKILT------QEMKLS---------------------
--------------GKICPCAFQIRC----GGYKGMVCLDVSGKI---TNP---DE-----------------YVHFRKS
MNKFTTE---------------------------KN---LSIDVVR--TS---LN-PVAYLNRQIILLLSSLGI----P-
-NSV---------FISLQDHM-LQQLKALTENS-----------------------------------------------
------------------HKACESL--KE-LN-EFGG-HGYHG-FLI-AYLKS-LGE--RK-D---------------PF
VRQLL-FVIKAFLVKEL--RTKAKIRVP--NSWSLLGVVDE-SRT----------LQ----------------YGQVFIQ
IDN--SNNQQ------TEGS----------------------RTEIFQGP-VVVTRNPCFHPGDIRKLEAV-DI-P----
--------------ALH-----E-LKNVIVFPMK---E-PRPHPKEMSG-------------------------------
---GDLDGDTFWISRHSD-LI-F--N---NN---EY--PFDYQDQD----------------------------------
-------------------------------------------------DEAD-KIQ--SGII---VQ--HSIK--DV--
-------CNFF-G-E-YI-AA-D---NLGLIANSHL-AFADQ---------LERGAKN-E--K----C----LQL----A
K----MHSVAVDFAKKGVNAP-----------------SLTR----EL--RPTK---YPHY-------------------
-----MEKK--------KPTYQSQTILGKLYDA
>Rd10x_p|g41798.t1
LTPTTIKIRPLKLCK-LNRVLR---E---K-R-F--GGCLNFALVELRD---------------EAQR----LLFPT---
A-----------------FRSLKEQI--LYYLTDGFLL----TP--E--R-R----YKYLHHSQ--SQVKC---------
--------KQFWFY---------------------YH-----------KE---HG--YLSHEDAYIWMGNFD-KERVVAK
HAARIALCFTSTDA-----TIQ-ITADK----VTY-----------------------------------ER--------
--D----------I--KDATK--KY------T------------------------------------------------
-----------------------------FTDGVGT-ISIQLRDEIK------EFLKRR---------------------
--------------R--DFSVLQIRY----GGCKGTFSVDPRLD-----TQ---QY-----------------QLQIRDS
MNKFISDHDILEI----------------CKLSAPQIIILYVLIFR--FSYDCKY-LTLYLNRQDIVLLESRDI----P-
-HTT---------FLCLQNED-HLWLIRSLLTP-----------------------------------------------
------------------SIAYELL---QEK---ILP-IFRLH-KIA-RKINI---I---E-E---------------QF
FIKLI-TTCAFNIIREL--IDRTRIRISDKKARNMFGIVDE-YGI----------LE----------------YGQVFIQ
YTI--MHE-NKL-YLTKE-EKYLR-------------KNNIDQCRILTNK-VVVTKNPCHHPGDLRVFDAI-DC-L----
--------------ELR-----H-LKDVIVFPQK---G-PRPHSNEISG-------------------------------
---SDLDGDEYVVIWHED-LI-----PQTPN---ET--AYEYD-------------------------------------
---------------------------------------------------SQ-EDP--PKLN---HP--ITRD--DI--
-------NQVV-M-E-VS-EQ-D---CLGTLSNIHL-AYADK-----------QGIKS-E--T----C----IKL----A
G----DISQEVDAAKTGKHPL-----------T---NEEIVKL-RKGLE---DK---WPDF-------------------
-----MKGR-------KKEYYPSERILGKLYRS
>Rd10x_p|g35601.t1
LTPTTIRIKPLKLCR-TNRVLR---A---V-Q-EFGKALGHFALVEIRD---------------ENGKPL-QSFHF----
-------------------RDLRHLF--LDYLQNGFTLM---DN--N--R-Y----YRYLHHSQ--SQLRA---------
--------NQFWFY---------------------HH------------EPGIN----LSFNKAYNWMGMFD-KERNIAK
YASRVALCFSTTTP-----TIN-IDEKN----VHY-----------------------------------IA--------
--D----------I--KTKDG--KL------A------------------------------------------------
-----------------------------FTDGCGT-MSEQLRDDIQ------KKFGKR---------------------
---------------S--FSAVQFRY----AGAKGVVSVDPRL------GS-GHH-------------------LCIRDS
MNKFKSE----------------------------H---RCFEVCR--IS---AP-RSLYLNRQAIILLSYRQI----S-
-DVA---------FLILQQRN-HLKLIRALLRN-----------------------------------------------
------------------SDARNFL---DE----------KLPYWFL-PYGAK-IDF---R-E---------------PF
FRQLL-IVACLISIKEL--LRRTRIRVSPNKARNMFGIIDE-YNV----------LK----------------PDEVFIQ
YTL--LN-DHE----DK--DGNS----------------KRQNTQILDNCKVVVTKNPCHHPGDIRTFTAV-NH-E----
--------------ALK-----H-LKDVIVFSQQ---G-DCPASHQISG-------------------------------
---SDLDGDEYAVIWHQD-LV-----PLTPN---AV--PYNYD-------------------------------------
---------------------------------------------------SQ-PPP--PELN---RP--VNRN--DV--
-------NHVV-L-Q-IA-ES-D---YLGRLSNLHL-AYADHYG----VDSNERPAKDVR--S----T----IEL----A
G----AISQEVDSGKTGQHPL-----------DD--NQIMEQ----KKA-LGNT---RPDF-------------------
-----MENAN-------MKSYPSKKILGKLYRS
>Rd10x_p|g5825.t1
LTPTTIRIKPLKLCR-TNRVLR---A---V-Q-EFGKALEHFALVEIRD---------------ENGQSL-QSFHF----
-------------------RDLRHLF--LDYLQNGFTLM---DN--N--R-Y----YRYLHHSK--SQLRA---------
--------NQFWFY---------------------HH------------EPGIN----LSFDKAYNWMGMFD-KERSIAK
YASRVALCFSTTTP-----TIN-IDEKN----VHY-----------------------------------IA--------
--D----------I--KTKDG--KL------T------------------------------------------------
-----------------------------FTDGCGT-MSEQLRDDIQ------KKLGKR---------------------
---------------S--FSAVQFRY----AGAKGVVSVDPRL------GS-GHH-------------------LCIRDS
MNKFKSE----------------------------H---RCFEVCR--IS---AP-RSLYLNRQAIILLSYRQI----S-
-DVA---------FLILQQRN-HLKLIRALLRN-----------------------------------------------
------------------SDARNFL---DE----------KLPYWFL-PYGAK-IDF---R-E---------------PF
FRQLL-IVACLISIKEL--LRRTRIRVSPNKARNMFGIIDE-YNV----------LK----------------PDEVFIQ
YTL--LN-DHE----DK--DGNS----------------KRQNTQILDNCKVVVTKNPCHHPGDIRIFTAV-NH-E----
--------------ALK-----H-LKDVIVFSQQ---G-DCPASHQISG-------------------------------
---SDLDGDEYAVIWHQD-LV-----PLTPN---AV--PYNYD-------------------------------------
---------------------------------------------------SQ-PPP--PELN---RP--VNRN--DV--
-------NHVV-L-Q-IA-ES-D---YLGRLSNLHL-AYADHYG----VDSNERPAKDVR--S----T----IEL----A
G----AISQEVDSGKTGQHPL-----------DD--NQIMEQ----KKA-LGNT---RPDF-------------------
-----MENAN-------MKSYPSKKILGKLYRS
>Rd10x_p|g10278.t1
ITPSTILYEGPYREE-KCLVTR---H---F-E-K---QQDRFLRVSFRD---------------EDYR----KLQYT-NA
D-----------------MSKLYDRI--KAILINGIGI-----C--D--R-C----YEFLAFSS--SQLRE---------
--------HCCWMF---------------------SS--------------VNN----VSASIIRFWMGDFQ-NIRPVAK
MAARLGQSFSTTRK-----GLE-LSRHQ----YRE-----------------------------------IS--------
--D----------V--KSG----KS------C------------------------------------------------
-----------------------------FTDGIGI-ISSWLVKELC------KELHIDH--------------------
--------------DAYHPCAFQIRF----GGYKGMVCLDVAK-------H-IDEPD---------------VGLYLRPS
MNKFDSN----------------------------N---RSIDIVH--VS---SM-PVGFLNRQIILLLSSLDI----K-
-DEI---------FYSMQEQM-LDHLRVLTVDH-----------------------------------------------
------------------RKAREFL---KQFG--ASS-GNGYH-GFL-LEYLK--RFGNR--D---------------PF
ARQIL-IAVQAFHVKEL--RTKTRILVP--NTWSLFGVVDE-TGT----------LR----------------YGEVFIR
IER--KP--E------SGDA----------------------SSKIITGP-VIVTRNPCFHPGDIRRLNAV-NV-P----
--------------ALH-----D-LKNVIVFPMN---G-EQSHPAEMSG-------------------------------
---GDLDGDIFWVSHEQR-LL-F-----ENN---EK--PFDYHDQ-----------------------------------
-------------------------------------------------ATED-AMQ--MQLD---TN--ITFDINDI--
-------CKFF-A-E-YI-EA-D---NLGMIANSHL-AFADQ---------SLFQAKA-K--A----C----LQL----A
R----MHSTAVDFAKNGVSAQ-----------------RLTS----EL--RPSK---YPHF-------------------
-----MENR-------QKPSYHSQTILGQLYDE
>Rd10x_p|g4708.t1
LTPTTIRIKPLKLCR-TNRVLRAEQE---F-G-K---ALEHFALVEIRD---------------ENGR----RIQSF---
H-----------------FRDLRDLF--LDYLQNGFTLM---DN--N--R-Y----YRYLHHSQ--SQLRA---------
--------NQFWFY---------------------HH------------EPGLN----RSFDKAYEWMGKFD-KERNIAK
YASRIALCFSTTTP-----TIN-VDERN----VRY-----------------------------------IP--------
--D----------I--KTKDG--KL------A------------------------------------------------
-----------------------------FTDGCGT-MSQKLRDDIQ------KQLGKR---------------------
---------------S--FSAVQFRY----AGAKGVVSVDPRL-------ESGHH-------------------LCIRDS
MSKFESE----------------------------H---RCFEVCK--IS---AP-RSLYLNRQGILLLSYRRI----S-
-DAV---------FLILQQRN-HLTLIRALLRN-----------------------------------------------
------------------NDARNLL---DE----------KLPYWFL-PYGAK-IDF---R-E---------------PF
FRQLL-IAACLTSIREL--LRRTRIRVPRNKARNMFGIIDE-YNV----------LK----------------PDEVFIQ
YTR--LN-DHED--KDT--NNK------------------SEKTSILHNCKVVVTKNPCYHPGDIRTFTAV-NH-K----
--------------ELK-----H-LKDVIVFSQQ---G-DCPASHQISG-------------------------------
---SDLDGDEYAVIWHDD-LV-----PLTPN---AV--PYNYD-------------------------------------
----------------------------------------------------S-QKV-LPKSD---GP--VNRN--DI--
-------NHVV-L-Q-IA-ES-D---YIGRLSNLHL-AYADRYS-----VDSNERPKE-DVLS----T----IEL----A
G----KISEEVDSGKTGQHPL-----------N---DNEIMK---QKKA-LGDE---RPNF-------------------
-----MEDAN-------MKSYPSKKILGKLYH-
>Rd10x_p|g16756.t1
LTPLRFIFQPFEITT-GSRALR---N---P-K-F--GGPENFLLVHLRE---------------ENNEQ--LRVSN----
-------------------KSIKERL--KKSMLDGINL-----L--D--K-T----FIYMGAST--GQMKQ---------
--------MAFWFI---------------------NL-----------PT---C---FKDIKEAHNVLGNNFNDIKNIAT
YIARIGQYFSTTWPIGIQLT---VTNKN-D--IRSNTGQ--------------------------NYVLRID--------
--D----------I-KRNN-----Y------C------------------------------------------------
-----------------------------FTDGIGK-ISWGLAGRIA------QKMNISLS-------------------
-------------SKEDIPSAYQVRV----AGCKGMVAIDPES-------T-LNDY-----------------YIHIRPS
MEKFLSD----------------------------D---WNLEICE--FA---RP-LTLTLNDQVIRLLSDLDN----P-
-GGA---------FTSLQNEG-FDHWQVLEEEQ-----------------------------------------------
------------------------------------------P-SIF-DIALQ-KKI-----------------------
------SYSTSKD-NLF--SNRIPIPPK--DGRNLFGVADE-TGE----------LK----------------YGQCFIQ
YTS--LDPKD------DVQR----------------------KLQIVTGT-VLVTKNPCLWPGDFRRLTAV-RN-S----
--------------KLE-----QYMRDVIVFPID---G-KRPHSNEISG-------------------------------
---SDLDGDQYWVYWGNR-LK-I-----KEN---VE--PLSYE-------------------------------------
----------------------------------------------------G---A--TKLE---MP-LITQK--II--
------VEHIV-E-T-FG-AG-G---ILGMIANTHT-VAADQ---------HEQHSFS-D--D----C----KKL----A
E----LFAIAVDSPKTGKFID-----------K----EEIRP---FQAK-YCKK---WPNF-------------------
-----MKKF-------DQPTYKSSSILETLF--
>Rd10x_p|g31080.t1
VTPSCIKIMPRERIQ-GHRALR---HR-IF---T---DIDDFCLVYFKP---------------DKPGQ---YINQC---
-----------------------RHY--EMVLKSGIRI-----C--N--I-R----YHFLGASN--SQLRE---------
--------HSYWFV---------------------RA------------ESFE------EIDEKRKQLGDFS-KITNVGK
YVARLGLWFSKSIP-----TIT-LNYTEDF--DRRVQNGE-------------------------YCVTKID--------
--D----------I-ERNG-----Y------C------------------------------------------------
-----------------------------FTDGNGF-ISKGLARIIA------KKLGCRIKT------------------
------------MNQDIYPSAYQIRM----AGCKGLVVIEPQS-------T-LDQF-----------------YIKIRPS
MKKFDSD----------------------------D---WTLDICE--TS---QP-IPTRLNNQIIIIMSDLGV----P-
-DET---------FLRLQRKW-FEDKERPP--------------------------------------------------
--------------------------------------------------------------------------------
-------HIIEH---LL--KNKLPLPVN--ECRYMFGCA-F-ESV----------LE----------------PGQCFIR
YQI---VDDD--------GKPL-----------------REPRFETVVGR-VIVTKNPCPYAGDILVLEAV-DC-P----
--------------ELN-----C-LTDIIIFSTK---D-ERPDSNKIAG-------------------------------
---SDLDGDQYFVYWGQD-LQ-----LSRK----VE--PLDYKP------------------------------------
---------------------------------------------------FV-ANI--PSNS---RS--ITNV--DI--
-------IKHC-Y-S-LL-GA-T---SYGEIYNLHA-IVVDKNL-----ENCEQRTCQ-K--N----A----VKL----A
A----MFSAAIDSSKTGYVID-----------R----KHIKE----IR--KPYGA-IYPDF-------------------
-----LMK---------LNSYESQSIVGKLYRQ
>Rd10x_p|g6246.t1
-TPYGVYPLPIKPMR-GNRILR---E---R-S-LF-GPGENFCRVIIRD---------------VDLGQ--PQFDFM-QT
N-----------------EQWV--KD--LILATNHIIV-----G--D--Q-M----FQFLLCSN--SQLRD---------
--------RSFWFH---------------------AS--------------YHN----YQAAHIRAWMGDFS-DEKCIGT
RIARMALSLTGTTA-----TIK-LLSHQ----IER-----------------------------------ID--------
--D----------K-FDDQ----GR------I------------------------------------------------
-----------------------------FTDGAGK-ISPMALAEGL------KVYNPDLI-------------------
-------------EDNYMPCVIQARL----NGIKGIFVLASDL-------N--DRG----------------VLIQYRPS
QHKFKVT----------------------------H---NVLEIVK--HS---SS-GMAFLNRQVIVLLENMGV----T-
-KNI---------FLKLQNKA-RLKISMSLLAN-----------------------------------------------
------------------KTAQHTL---EQS----VR-FYD-----W-ERMHK-SGVQLTR-E---------------PF
VRSLL-LLLAQERVKRL--KEKSHVQIPLSDGRMLLGVVDE-TNS----------LQ----------------YGQVFIQ
LRD---L--N------G-------------------------HCQIIKDRKILITKNPAHFPGDIRKLDAV-DC-P----
--------------ALH-----H-LYECVVFPAQ---G-QRPHPNEISG-------------------------------
---SDTDGDEYWTCWEEN-L--V--KSATIQ---HP--PATFD-------------------------------------
----------------------------------------------------S-TKK--VAHN---GE--ITMI--EI--
-------ADFL-F-K-YL-SS-D---SLGVLSNRHL-ACCAR-----------YGPSH-E--D----S----CRL----A
Q----TISEAVDFPKTGVLPK------------------YPK----DI--TINQ---YPDF-------------------
-----MENK--------KESFESDTSIGFMYRD
>Rd10x_p|g34675.t1
LTPLRIIYHRMESSI-ENRALR---M---R-QFG---GEDMFLLVHIRE---------------EDNQA--LK------D
F-----------------DSSIKCRL--KSKMMQGIKA-----M--D--R-I----YRLFGTST--SQLKE---------
--------MSFWFA---------------------AI-----------E--DK------PIEKAWEELGNFS-SIKNVAN
YVARIGLYFSTSHA-----TIS-FKYEKNF--SPNMQY----------------------------VATTID--------
--D----------I-ETNDK---KY------C------------------------------------------------
-----------------------------FTDGIGK-MSWGIAGLVA------PKLNIKLE-------------------
-------------SRDDIPSAYQVRI----AGCKGMLVIDPKS-------K-MNDY-----------------YIKVRPS
MEKFQSDN--------------------------W-----ELEVCK--YS---GP-FELRFNNQVIMLLSDLRN----P-
-DAV---------FESYQNAS-LTNCFAQNEKE-----------------------------------------------
------------------QQ------------------------------------------------------------
--RKL-KFASAKE-DLL--KNRIPLPLN--EARNMFGVADE-TGT----------LE----------------YSQVFIQ
YKN---L-DP------NIDK----------------------TYIVVTGD-VLVAKMPCLHPGDFRRLTAI-DV-P----
--------------QLR-----KCIRDCIVFPTK---G-KRPHPNEMSG-------------------------------
---SDLDGDQYWVYWGKQ-LE-I-----REM---DE--PLSYE-------------------------------------
----------------------------------------------------S--LP--KKVV---PK--ITYE--DI--
-------IDHI-V-E-SF-GA-G---SQGIICDVHL-AIADS---------RPKRTRS-D--E----C----RYL----A
E----LFARAVDAPKTGEIIE-----------L----DKVYK----LRA-EFCR--GYPEF-------------------
-----MKKY-------DQPIRQSQSILNKLF--
>Rd10x_p|g40423.t1
--------------------------------------------------------------------------------
NNKFV---------SILFDQKLDNTF-LENILFNQILI-----N--S--E-Q----YHFIGYSN--SQLRG---------
--------RSCYLY---------------------AG-------------SI------EQTEQIINDNGDFH-KIKNLSK
RAARIGLLFSSCTP-----TIH-IEPDH----VIQ-----------------------------------ID--------
--D----------I-ERNG-----Y------T------------------------------------------------
-----------------------------FTDGCGI-IGRSLANQIV------PYLNDFKKPILTL--------------
-------NDDNQIEENTCPCAFQIRY----QGYKGVLMINNDD-------Q-DDN-------------------IQVRPS
MKKFTSTI---------------------------S---TCLYVCDDGYS----G-PLGFLIKQFIILLSGLNI----P-
-DEI---------FLKKQEEH-FHEIISMCDDM-----------------------------------------------
------------------NVAIKY-----------SL-YFDRI-DLI-YHLLS-ANF---------------------QF
VQSEL-EILQKKALES---VEKLKIPIT--KSRLAFGVCDP-YNV----------LK----------------SGEVY--
FRP-------------TFNG----------------------RQFMIDSKICFVAKSPSYHLGDIRVLKLT-SY-Q----
--------------QLE-----H-LYDVIVFPTK---G-QRPHPNEIAG-------------------------------
---SDLDGDKYLICWDND-LI-----PNQM----NK--PMDYN-------------------------------------
----------------------------------------------------S-TAK--AKES---EF--ITRK--EM--
-------ISHF-A-N-AQ-KN-N---QSGIIDHYYN-YWANL-----------LGVNS-T--Q----C----RRL----A
E----LFSEAVDAPKTGQRIR------------------IPA----ELK-PPRK--------------------------
---------------------------------
>Rd10x_p|g30936.t1
LTPTTICVNPFKLVK-TNRVLR---E---S-K-F--GGNLMFALVDVKD---------------ENGTM---DLFPH---
D-----------------YRALRWKT--EMLLESGFDLG---IK--G--R-T----YRYLHHSQ--SQLKD---------
--------KQFWFY---------------------HY------------NGETN----FSFEEAFAWMGDFQ-EERIVAK
HAARIAQCFTSAEA-----TIQ-IPSEK----VEY-----------------------------------IE--------
--D----------I--H-SDD-YKY------N------------------------------------------------
-----------------------------FTDGVGT-MSTIIRDNIN------PYRQF----------------------
-------------------SAIQIRY----GGCKGVISVNPDLD----NSP--HQ-------------------LRIRQS
MRKF--KC--------------------------SH---DILELCR--IS---KP-RPLYLNRQIIVLLSHRTI----D-
-DRT---------FLLLQNHH-QQILAESLVYP-----------------------------------------------
------------------TRAYELL---AEKI--NRS-LFPLR-TLI-NDAHL-NLI---Q-E---------------PF
FRQLI-ITTSKFELAQM--RERSRLKLPRNSARNMIGIVDE-YGI----------LE----------------YGQVFIQ
YTELHGD--LL----DD--ELSCNNDS--------SLIPQLEKTIILEQQ-VAVTKNPCHHPGDIRIFSAI-DV-P----
--------------RLR-----H-LKDVIVFPQR---G-KRPHPNEISG-------------------------------
---SDLDGDEYAVIWHPA-FI-----PKTPN---DI--PYDYD-------------------------------------
----------------------------------------------------S-QTPMLRIAD---RP--VSRA--DI--
-------QATV-L-D-IS-EQ-S---CVGKLCSLHL-ANMDL-----------HGVAH-P--K----T----LAI----A
G----YISEELDAPKTGQHPL-----------T---PKEIVQ----LQT-ELGN--GRPDY-------------------
-----F--DK------YYKLYPSKHVLGQLFRS
>Rd10x_p|g16822.t1
ITPNRIEYQPMQMTR-CHRGFE---L---Y-------SPENWLLVRIRD---------------YNGID---KINNL---
------------------DLQMRVRF--RNLMIKGIFR-----D--K--R-Y----FQYFGSSG--SQMNE---------
--------HAGWFL---------------------SL------------PQGT------TMESARVRIGDLS-KILNVST
YMARVGLYLTTLKS-----PLF-KSKTE-K--IEYTA-------------------------------TIIP--------
--D----------I-ERNE-----F------C------------------------------------------------
-----------------------------FTDGCGT-ISLGLAKKIA------ENIGIQVN-------------------
-------------EKSDIPSAFQVRI----AGCKGMLSIDPKS-------K-SNEF-----------------YIKVRKS
MVKFESD----------------------------D---WTLYVVD--HS---RP-MPLSLNNQVIRLLSDLGN----S-
-NGV---------FESIQMRC-IDRKEFWHPPA-----------------------------------------------
------------------KC---------------------YL-NAL-ESLDQ-SV------------------------
INENR-QKYKNAKNFLI--RNKIPLPVN--EARCLFGIADE-TST----------LK----------------PGECFIQ
YRS---LENS------STSE----------------------KYIVHTGT-VLVTKNPCLHPGDIRKLKAV-YV-P----
--------------KLQ-----SCIRDCIVFSTN---G-YRPSFNEMAG-------------------------------
---ADLDGDQYWVYWGDE-FY-I--E--EV----VK--PLLYP-------------------------------------
----------------------------------------------------S--AK--KSCV---NQ--ITNE--LI--
-------VDHV-L-D-TF-TD-T---APGIIANTHS-VIADK---------HLDGTLS-K--E----C----EEC----A
L----LFARAIDARKTGENINLTS----IMRLR-----------------------------------------------
---------------------------------
>Rd10x_p|g37965.t1
LTPTTIRIKPLKLCR-TNRVLR---A---T-K-QFGSALYHFVLVDIRD---------------ENGRNL-LSFHFR---
--------------------DLHSLL--LDYLENGFILM---NN--N--R-K----YKYLHHSQ--SQLRE---------
--------RQFWFY---------------------HHDY-------DKDLRK-K---NLSFSEAYKWMGNFD-KEKNPAK
YAARMALCFTTTRA-----TVQ-VPKNN----VEL-----------------------------------EG--------
--D----------IETTIGDK--TL------I------------------------------------------------
-----------------------------FTDGCGK-MSFKLRDEIK------KLLRIR---------------------
--------------N--DFSAVQFRY----DGAKGVVSIHPDM-------P--KNI-----------------HLSIRHS
MKKFNSDH--------------------------DY-----FEVCK--RS---AP-RSIYLNRQAILLLSYRQI----S-
-DSS---------FLILQQQN-HLTLIRSLLRN-----------------------------------------------
------------------SDAEKLI--LE-K--------VPSW-FLP-KDIHD-ANIDFIH-E---------------PF
FRQLL-INSCLQSTKDL--LQRTRIQIPSDKGRNMLGIVDE-YNV----------LK----------------SDQVFIQ
YTI--LDRNRN---NNN--NNN-----------------NKNKTRILDQRKVVITKNPCHHPGDIRTFTAI-NH-S----
--------------KLK-----H-LKDVVVFSQQ---G-DRPAPHDISG-------------------------------
---SDLDGDEYLVVWHED-LV-----PTTDN---AQ--PYDYD-------------------------------------
----------------------------------------------------SQTPA--DKFD---GP--VTRS--NI--
-------NDTI-L-R-IA-EQ-D---CLGRLSNLHL-AFADKFGV---DNVNRAAKDV-L--S----T----IEL----A
G----AISQEVDSGKTGYHPL-----------SGNDIAKLNN----ALE---NK---RPDF-------------------
-----MDNP-------SLERYESLHILGKLYRA
>Rd10x_p|g23577.t1
LTPTTIRIKPLKLCR-TNRVLR---A---T-K-QFGSALYHFVLVDIRD---------------ENGRNL-QSFH-----
------------------FRDLHSLL--LGYLENGFILM---NN--N--R-K----YKYLHHSQ--SQLRE---------
--------RQFWFY---------------------HHDY-------DKDLRK-K---NLSFSEAYRWMGNFD-KEKNPAK
YAARMALCFTTTKA-----TVQ-VPKNN----VEL-----------------------------------GK--------
--DI--------EI--TIGDK--TL------I------------------------------------------------
-----------------------------FTDGCGK-MSFELRDKIK------KLLRIR---------------------
--------------N--DFSAVQFRY----DGAKGVVSIHPDM-------P--KNI-----------------HLSIRHS
MKKFNSDH--------------------------DY-----FEVCK--RS---AP-RSIYLNRQAILLLSYRQI----S-
-DSS---------FLILQQQNHLTLIRSLLRNA-----------------------------------------------
------------------DA-EKLI--LE---------KVPSW-FLP-KDIHD-ANIDFIH-E---------------PF
FRQLL-INSCLQSTKDL--LQRTRIQIPLNKGRNMLGIVDE-YNV----------LK----------------SDQVFIQ
YTI--LDRNRN----NN--NNNN---------------NNKNKTRILDQRKVVITKNPCHHPGDMRTFTAI-NH-P----
--------------KLK-----H-LKDVVVFSQQ---G-DRPAPHDISG-------------------------------
---SDLDGDEYLVVWHED-LV-----PTTNN---AP--PYDYD-------------------------------------
----------------------------------------------------SQTPA--DKFD---GS--VTRS--NI--
-------NDTI-L-R-IA-EQ-D---CLGRLSNLHL-AFAA---------------------------------------
--------------------------------------------------------------------------------
---------------------------------
>Rd10x_p|g20686.t1
LTPTTIRIKPLKLCR-TNRVLRAEQE---F-G-K---ALEHFALVEIRD---------------ENGQR----IQSF---
H-----------------FRDLRDLF--LDYLKNGFTLM---DS--N--R-Y----YQYLHHSQ--SQLRV---------
--------NQFWFY---------------------HH------------EPGIN----RSFDKAYEWMGTFD-KERNTAK
YASRVALCFSTTIP-----TIN-IDEKN----VHY-----------------------------------IA--------
--D----------I--KTKDG--KL------T------------------------------------------------
-----------------------------FTDGCGT-MSEQLRNDIQ------KQLGKR---------------------
-----------------PFCAVQFRY----AGAKGVVSVDPRL------GS-GHH-------------------LCIRDS
MDKFKSE----------------------------H---RCFEVCK--IS---AP-RSLYLNRQAILLLSHRRI----S-
-DAV---------FLILQQRN-HLTLIRALLRN-----------------------------------------------
------------------NDARNLL---DE----------KLPYWFL-PYGAK-IDF---R-E---------------PF
FRQLL-IAACLISIGEL--LRRTRIRVPRNKARNMFGIIDE-YNV----------LK----------------PGEVFIQ
YTR--LN-DH------EEKDINN----------------KGEKASILHNCKVVITKNPCHHPGDIRTFTAV-NY-E----
--------------ALK-----H-LKDVVVFSQQ---G-DCPASHQISG-------------------------------
---SDLDGDEYAVIWHQD-LV-----PLTSN---AI--PYNYD-------------------------------------
---------------------------------------------------SQ-TAP--SELD---RP--VERD--DI--
-------NDVV-L-H-IA-ES-D---YLGRLSNLHL-AYADRYSV---DSNEKPEKDV-F--S----T----IEL----A
G----VISQEVDSGKTGQHPV-----------D---DNKIMK----QKK-ALGD--ARPDF-------------------
-----MENVN-------MKSYPSKKILGKLYRS
>Rd10x_p|g34121.t1
LTPLKIIFQPFEVTT-GSRALR---N---P-Q-L--GGVERFLLVHFRD---------------EDNRQ--LRVS-----
------------------NANIKGRL--RNSMQNGIEL-----F--N--K-K----FKYMGAST--GQMKE---------
--------KAFWFI---------------------DL-----------PSP--L----KNIQEAHKILGDFS-DIKNIAT
YIARVGQYFSSTWP-----VIK-LTEIE------DKKAIRSN--------------------NNLNYVLKID--------
--D----------I-ERNK-----Y------C------------------------------------------------
-----------------------------FTDGIGK-ISWGLAGRIA------QKMKIPIY-------------------
-------------CQEDIPSAFQIRV----AGCKGMVAIDPES-------T-LNDY-----------------YIHIRKS
MNKFDGG----------------------------D---WNLEICE--YA---RP-LPLTLNNQVIRLLSDLGN----H-
-DSA---------FIALQDRS-FTQWEIPEEQQ-----------------------------------------------
--------------------------------------PSAID-IAV-QKNNS-YSL-----------------------
-----------SKDNLL--TNRIPIPPT--DGRNLFGVADE-TGE----------LQ----------------YGQCFIQ
YST--LTPTK------KGQG----------------------RFQVVTGT-VIVTKNPCLWPGDFRRLKAV-RN-E----
--------------KLE-----ACMRDVIVFPTK---G-ERPHPNEIAG-------------------------------
---SDLDGDQYWVYWSDS-LR-I-----EKN---VE--PLSYT-------------------------------------
----------------------------------------------------G---A--KKLE--IPS--ITPE--KI--
-------IEHI-V-NSFG-AS-I---ILGMIANTHT-VVADK---------HREHSFS-E--P----C----KKL----A
E----LFSLAVDSPKTGHFIE-----------M----EELRP----FQK-EYCK--DWPIY-------------------
-----MRKS-------GERTYQSTSVLEKLY--
>Rw10x_p|g41845.t1
VTPTTIQVQPLKLVK-LHRVLR---E---K-NFN---DPMSFALVEIRD---------------EANKP---LYARD---
------------------FRSLRLKF--KQILTEGIQI-----N--K--I-H----YRYLHHSM--SQVKE---------
--------KQFWFL---------------------DN----------------H----YSLENVLSWMGNFD-NERVVAK
HAARIAQCFTSTEP-----SIR-IPAEH----VKY-----------------------------------IS--------
--D----------V--ETTDK--QY------C------------------------------------------------
-----------------------------FTDGVGT-LSQKYCKQVQ------KALGR----------------------
---------------RFMPSVLQIRY----GGCKGTVSVDPRLD----DQP--QQ-------------------LVIRES
MLKFTSDH--------------------------DQ-----LEICK--VS---SP-RALYLNRQDILLLSSRGI----P-
-ESH---------FLVLQNEN-HLWLVQALLCS-----------------------------------------------
------------------SIAFELL---NDR---VGSACFNFR-DIA-------KGINLVE-E---------------PF
FLQLI-ITCGHDCVSKF--QQRAKIKTAKNKARNMFGIVDE-YGV----------LE----------------YGQVFIQ
YNH---INDEK----LD--MIDK---------------PPSVPPTILDNIKVVITKNPCHHPGDLRTFTAV-DR-V----
--------------ELR-----H-LVDVVVFPQK---G-RRPHPNEISG-------------------------------
---SDLDGDEYAVIWDPD-LV-----PLTTN---DE--PYDYD-------------------------------------
---------------------------------------------------SQ-EKP--IKLD---RP--VERN--DI--
-------NEIV-L-D-IA-AQ-N---LTGDMSNLHL-ALADL-----------FSTRH-P--E----V----VRL----A
G----LISQELDAPKTGKHPI----------TN----EELNRY-RIELL--KER---YPDF-------------------
-----MMKER-------YKSYLSEKIIGQLYRS
>Rw10x_p|g23827.t1
LTPTTIRIKPLKLCR-TNRVLR---A---V-E-QFGRPLYHFVLVDIRD---------------ENSRH--LKSFH----
------------------FRDLHSLL--LDYLENGFIL-----MNDN--R-K----YKYLHHSQ--SQLRE---------
--------RQFWFY---------------------HHDY-------DEDPRKIN----LSFPEAYTWMGNFD-KEKNPAK
YASRMALCFTTTTA-----TVQ-IK--Q-F--------------------------------------------------
--------------------------------------------------------------------------------
-------------------------------------------------------LRNP---------------------
----------------DDFSVIQFRY----DGAKGVASIHPDM-------P--RDV-----------------HLFIRDS
MKKFDSNH--------------------------DC-----FEVCK--LS---AP-RPIYLNRQAILLLSYRQI----S-
-DSS---------FLILQQQN-HLKLIHSLLRN-----------------------------------------------
------------------SDAEKLI---HEK----VP-SWFLP-KNI-HD----ANIDFIH-E---------------SF
FRQLL-INSCLQSTRDL--LQRTRIQIPPNKGRNMFGVVDE-YNV----------LK----------------PDQVFIQ
YTI--FDRDRK----NN--NDD-----------------NKIKTEILEQCKVVITKNPCHHPGDIRTFIAI-NH-P----
--------------KLK-----H-LKDVVVFSQQ---G-DRPAPHDISG-------------------------------
---SDLDGDEYLVIWHED-LV----PN-TDN---AP--PYDYD-------------------------------------
----------------------------------------------------SQIPA--EKFD---RF--VTRH--DI--
-------NNTI-L-R-IA-EQ-D---CLGRLSNLHL-AFADKFG-----VDNSNRPAD-DILS----T----IEL----A
G----AISQEVDSGKTGYHPL-----------R---EDEIIR---LNNA-LENK---RPDF-------------------
-----MDSLF-------FEQYESPYILGKLYRA
>Rw10x_p|g24043.t1
-TPYGVYPLPVKPMR-GNRILR---E---R-N-LF-GPGEKFCRVIIRD---------------VDLGQ--PQKDFM-QI
N-----------------EQW--IKH--LIIGKNPIMV-----G--D--Q-S----FEFLLCSN--SQLRD---------
--------RSFWFH---------------------AP--------------YKN----YRATHIRAWMGDFS-SEKCIGT
RIARMALSLTGTTA-----TKL-LS-HE----IEI-----------------------------------ID--------
--D----------K-FDDH-N---R------I------------------------------------------------
-----------------------------FTDGTGK-ISPMALEKAL------KIYNPELI-------------------
-------------EDNYMPCVIQARL----NGIKGVFVIAPDL-------N--ERG----------------VLIQYRRS
QYKFKVD----------------------------H---NVLEIVK--HS---SS-GTLFLNRQVITLLENMGV----K-
-QET---------FIKLQNKT-RKKISMSLLAN-----------------------------------------------
------------------KTAQHTL---EQN----VR-SYDW------ERMRQ-SGVQLTQ-E---------------PF
VRSLL-LLLAQERLKRL--KEKSQVRIPLFDGRMLIGVVDE-TNS----------LE----------------YGQVFIK
LRD---L--N------GQ-------------------------SQIIQNRKILITKNPAHFPGDIRKLDAV-DC-P----
--------------ALH-----H-LYECVVFPAQ---G-QRPHPNEISG-------------------------------
---SDTDGDEYWVCWNEE-L--V--NNATIQ---HP--PATFD-------------------------------------
----------------------------------------------------A-TEK--VKHN---GE--ITMM--DN--
-------ADFL-F-K-FL-SS-D---SLGALSNRHL-ACCAI-----------YGASH-E--D----S----CRL----A
Q----IISESVDFPKTGVLPK------------------CPK----DI--NVNQ---YPDF-------------------
-----MENK--------KESFVSNSSIGIMYRQ
>Rw10x_p|g17665.t1
FTPTRLIVKPYKFMR-SNRVFR---Y---V-S-N---VNQSMAFVEFRD---------------DTGST---YLSK----
--------------------ELVPFL--KHYLENGFWF-----G--G--R-Y----YIYLHHAQ--SQIRQ---------
--------KQFYFY---------------------CE------------HEG-K----MTREAFESWMGNFD-NERLPAK
NTARRTQLFSSTQA-----TIQ-IDKK--F--VEM-----------------------------------IP--------
--D----------L--KTTDG--KY------N------------------------------------------------
-----------------------------FTDGVGQ-ISPEQNLLIH------KSIGINVD-------------------
-------------HGDYVSSVLQIRY----GGCKGTIAVNPLLD-----GK-EKQ-------------------LLIRES
MKKF--EC--------------------------EH---QILELCK--RS---LR-RNLCLNREVINLLSYRGI----S-
-DAH---------ILIAQLRN-ILWLMSSLVSN-----------------------------------------------
------------------QSALSVL---KDK----V------L-HVL-QWSKI-SSY-PCK-E---------------PF
FHRLL-LTTVSNNLYEI--VTRAHIRVS--KARYMFGTVDE-YKV----------LK----------------QGQVFVQ
ITN---E-----------NG----------------------TKTVLEGP-IAITKNPCHHPGDLRVLEAV-NN-S----
--------------YLH-----H-LYDVLVFPQQ---G-SRPHASEISG-------------------------------
---SDLDGDEYSVIWDSD-LV-----PTSPN---PI--PYDYD-------------------------------------
----------------------------------------------------SGPSP--KPLN---RV--VTRD--DR--
-------LKVI-L-D-VC-EQ-D---NLGRLSNIHL-ILVDK-----------FGIDN-K--K----A----TTL----A
A----GISQELDSVKSGQHPF-----------T---SEQIKK---IILT-AGTS---RPDF-------------------
-----MQTSG-------YTEYQSQKILGKLFRS
>Rw10x_p|g40200.t1
LTPTTIRIKPLKLCR-TNRVLRATEK---F-G-R---STENFALVDIRD---------------ENSS--------D-LQ
S-----------------HHFLHLHDFLLKFLNDGFIL-----MNDN--R-E----YKYLHHSQ--SQLRS---------
--------RQFWFY---------------------HHNY-------DKDPSR-R---NCSFQEAYNWMGEFD-KEDNPAK
YAARMALCFTTTTA-----TVL-VPKER-V--IHH-----------------------------------AP--------
--D----------I--KTEVN-GKT-----LL------------------------------------------------
-----------------------------FTDGCGK-MSIEFRNKIK------KSLDIR---------------------
--------------T--DFSCVQFRY----NGAKGVVSIDPEM-------PANTD-------------------LVIRDS
MEKFKTDH--------------------------EF-----FEVCK--RS---AP-RGNFLNQQAILLLSYRKV----P-
-DSS---------FLILQQEN-HLRLIRALLRN-----------------------------------------------
------------------SDAEKII--LE-K----V----PTW-FLP-NDIHM-ANIDYIH-E---------------PF
FRHLL-INACLQSTRDL--LRKARIRVPPNKGRNMFGIVDE-YNV----------LK----------------PDEIFIQ
YTK---IEDG------RPRN----------------------KTEILEKCKVVITKNPCYHPGDIRTFTAV-NH-P----
--------------RLQ-----H-LKDVVVFSQQ---G-DRPAPHDISG-------------------------------
---SDLDGDEYLVVWHED-FV-----PYTKN---AE--PYEYD-------------------------------------
----------------------------------------------------T-KIP--EKKF---RT-LDKRK--EA--
-------TVTI-L-E-IA-EE-D---YLGRLSRLHL-AFADKFGI---DNFTPPAKDT-L--S----T----VAL----A
G----KISQEVDSGKTGYHPL-----------NDNDIKKLNN----ALE---NK---RPDF-------------------
-----MDKA-------GFEMYESPNILGKIV--
>Rw10x_p|g40217.t1
LTPTTICVNPFKLVK-TNRVLR---E---S-K-F--GGNLMFALVDVKD---------------ENGTM---DLFPH---
D-----------------YRALRWKT--EMLLESGFDLG---IK--G--R-T----YRYLHHSQ--SQLKD---------
--------KQFWFY---------------------HH------------DDETN----FSFEEAFAWMGDFQ-EERIVAK
HAARIAQCFTSAEA-----TIQ-IPSEK----VQY-----------------------------------IE--------
--D----------I--RSD-D-YKY------N------------------------------------------------
-----------------------------FTDGVGT-MSTIIRDNIN------PYRQF----------------------
-------------------SAIQIRY----GGCKGVISVNPDLD----NSP--HQ-------------------LRIRKS
MRKF--QC--------------------------SH---DILELCR--IS---KP-RPLYLNRQIIVLLSHRTI----D-
-DRT---------FLLLQNQH-QQTLAESLVYP-----------------------------------------------
------------------TRAYELL---AEKI--NRS-LFPLR-TLI-NDAHL-NLI---Q-E---------------SF
FRQLI-ITTSKFELAQM--RERTRLKLPRNSARNMIGIVDE-YGV----------LE----------------YGQVFIQ
YTELHGD--LL----DD--ELGCNNDS--------SVTPQPDKTIILEQQ-VVVTKNPCHHPGDIRIFSAI-DV-P----
--------------RLR-----H-LKDVIVFPQR---G-KRPHPNEISG-------------------------------
---SDLDGDEYAVIWHPA-FI-----PKTPN---DI--PYDYD-------------------------------------
----------------------------------------------------S-QTPMLRVVD---RP--VSRA--DI--
-------QATV-L-D-IS-EQ-S---CVGKLCSLHL-ANMDL-----------HGVAH-S--K----T----LAI----A
G----YISEELDAPKTGQHPLT---------PKQ--ILQLQS----ELG---NE---RPDY-------------------
-----F--DK------YYKLYPSKHVLGQLFRS
>Rw10x_p|g40272.t1
ITPTTICIKPFKLAK-TNRVIR---E---P-K-F--GGVYSFCLVEIRE---------------ETGD----QLQAN---
Y-----------------FGTLRSRI--DDYLKFGFKL----TN--D--R-L----YRYLHHSQ--SQLKD---------
--------KQYWFY---------------------WH-----------EKNKTN----LSFDEAYKWMGDFD-NEHVIAK
HSARIAQCFTSSEA-----TIR-VPREK----TEI-----------------------------------ID--------
--D----------I-ERNG-----Y------I------------------------------------------------
-----------------------------FTDGVGT-FSSRLRDEIC------VKMGYR---------------------
----------------RKFSVMQIRY----GGCKGTVSVNPDLD-----YT-EKQ-------------------MILRKS
MYKFISTH--------------------------DV-----LELCK--VS---AP-RPIHLNRQVIALLESRHI----P-
-HST---------FLLLQNQH-LLSLVESLLYL-----------------------------------------------
------------------PSTYELL---HER---LPP-HLQLR-DLI-LT----AQIDLIH-E---------------PF
FRQLI-TTMCKHEIKRI--QDKTRIQISKNSGRNMFGIVDE-TAT----------LK----------------SGQVFCQ
YTI--LNTEQLD--DLT--RSNNIR-----------SYYQEDIKKVVVGK-IVVTKNPCHHPGDLRTFEAI-DV-P----
--------------KLR-----H-LVDCIVFPQL---G-DRPHPNEISG-------------------------------
---SDLDGDEYAVYWHPD-LI-----PTTEN---FP--PYEYD-------------------------------------
---------------------------------------------------SQ-EKP--QKLD---RP--VTRD--DI--
-------RQIV-L-E-IS-EQ-D---ALGRLSNLHL-AYTDK-----------YSIRH-R--D----A----MRI----A
A----AIAEEVDAAKTGKHPL-----------TENQIAELAR----QLE---NE---RADF-------------------
-----FNRPK------QFDLYASSNAIGILFRA
>Rw10x_p|g40398.t1
VTPLRILFQPIHLTT-GHRAMR---Q---Y-D-K--KKGYEWMLVYIRD---------------EDSFS---KM-IN-MK
E-----------------SDELRSRY--GKVLLNGLCLESFVYK--E--L-M----YYYFGSSG--SQMKE---------
--------QEFWFL---------------------ASK--------VNSA---DG--ASTVNKARIALGDLK-KIQNIAT
YIARVGLYLTTSKP-----TIK-LTFV------GKNYWGYPKVSLSSPFTIAFQRWIKPSADHTTYKAYLID--------
--D----------I-ERHG-----Y------C------------------------------------------------
-----------------------------FTDGNGL-ISLGLAKKVA------ISIGIRIN-------------------
-------------KNKDIPSAYQVRV----AGCKGMLSIDPQS-------T-MNDN-----------------YIKVRKS
MMKFASD----------------------------D---WTLDIVD--HS---RL-S--NLNNQIIRLLYDLNK----E-
-NKA---------VIESLQNR-CCLQNEWHPSE-----------------------------------------------
------------------EAYLNIF---D---------SKDID-RIK-DDNRR-CGY-----------------------
--------LNAKDLLR---CNKIPLPVD--ESRCLFGIADE-TKS----------LK----------------EGQCFIQ
YQT---M----------DKN----------------------FYKVVKGE-VLVTKNPCLYPGDILCLEAV-DI-P----
--------------ALR-----PFIRDCIVFPVL---G-RRPHSNEIAG-------------------------------
---SDLD-------VTPE-LV------V-T----H---------------------------------------------
--------------------------------------------------------------------------------
----------I-L-D-KL-DD-T---TYGNISNTHS-VIADK---------HPDGTMS-A--E----C----KFL----A
E----LFPRAIDSIKTGEQIN-----------M----EEMKE----LRE-KWCD--TYPTW-------------------
-----MMKDD-------KPNYKSTTINEHLFT-
>Rw10x_p|g40711.t1
ITPSTVLYEGPYREE-KCAVTR---R---F-V-Q---HQNRFLRVTFRD---------------EDYR----VLRNY-ND
N-----------------MTKIYERI--KKILIKGVNI-----C--D--R-N----YDFLAFSS--SQLRE---------
--------HSCWMF---------------------AT-----------ADDGT------TVNTIRAWMGDFR-NVSPVAK
LAARVRQSFSTSIK-----GIQ-LESRQ----IRE-----------------------------------IS--------
--DFI-----RFET--TSECR-REH------C------------------------------------------------
-----------------------------FTDGIGI-IRPEFAKRLT------QEMKLS---------------------
--------------EKICPCAFQIRC----GGYKGMVCVDVSDKI---INP-DEY-------------------VHFRKS
MNKFTAK---------------------------EN---ISIDVVR--TS---LN-PVAYLNRQIILLLSSLGI----G-
-DQT---------FMSLQDHM-LQQLKALTENW-----------------------------------------------
------------------QKACESL--KE-LN--EFG-GNGYH-GFL-IEYLK--RLHERK-D---------------PF
VRQLL-FVIKAFLVKEL--RTKAKIRVP--NSWSLLGVIDE-SRT----------LN----------------YGEVFIQ
IDN---THQQ------TENS----------------------TREIIRGS-VIVTRNPCFHPGDIRKLKAV-DV-P----
--------------ALY-----G-LKNVIVFPMQ---E-PRPHPKEMSG-------------------------------
---GDLDGDTFWISRHPD-LI-F-----EKN---ED--PFDYQDQ-----------------------------------
--------------------------------------------------EDE-VNK--IQLGT-FVK--HTIK--DV--
-------CNFF-G-E-YI-AA-D---NLGLIANSHL-AFADQ---------LENGAKN-E--K----C----LQL----A
K----MHSVAVDFAKKGVNAP-----------------RLTH----EL--RPTK---YPHY-------------------
-----MEKH-------DKPTYDSQTILGKLYDK
>Rw10x_p|g25734.t1
LTPTTICVKPFKLVK-TNRVLR---E---P-K-F--GGNLMFALVDFKD---------------ENGKM---DLFP---H
D-----------------YRALRWKI--EMLLESGFDL-----GKKG--R-T----YRYLHHSQ--SQLKD---------
--------KQFWFY---------------------HH------------DNQVN----LSFEEAFTWMGDFQ-EEKIVAK
HAARIAQCFTSAEA-----TIQ-ISSEQ----VEY-----------------------------------IE--------
--D----------I--HTDDR--KY------N------------------------------------------------
-----------------------------FTDGVGT-MSTVIRDNIN------PHRQF----------------------
-------------------SAIQIRY----GGCKGVISVNPDLD----NAP--QQ-------------------LRIRQS
MKKF--KC--------------------------SH---DILELCR--IS---KP-RPLYLNRQIIVLLSHRLI----D-
-DRT---------FLLLQNEH-QQILSESLVYP-----------------------------------------------
------------------QRAYELL---SEK----LS--RNLF-PLR-ALIHD-AQVNLIQ-E---------------PF
FHQLI-ITIGKFELSQM--RERTRLKLPKNSARNMIGIVDE-YGI----------LE----------------YGQVFIQ
YTE---LSDDYM--NNNESE----------------------KTIILEQK-VVVTKNPCHHPGDIRVFTAV-DV-P----
--------------RLR-----H-LKDVIVFPQR---G-QRPHPNEISG-------------------------------
---SDLDGDEYAVIWHPA-FI-----PQTPN---DT--PYDYD-------------------------------------
----------------------------------------------------S-QMPMLRISD---RP--INRA--DI--
-------QATV-L-D-IS-EQ-S---CVGKLCSLHL-ANMDL-----------YGVAH-P--K----T----LAI----A
G----YIAEELDAPKTGQHPL-----------TPKQIGELQT----ELG---NE---RPDY-------------------
-----FDKV-------YYKSYPSKHVLGQLFRS
>Rw10x_p|g35344.t1
VTPTSTRIMPLESTQ-GHRALR---H---KAF-N---GIHDFCLVYLKP---------------DPPAK---YVNKC---
-----------------------NRF--KNVFESGIEI-----C--N--N-R----YHFFGVSN--SQLGE---------
--------YSYWFI---------------------RA------------TSLE------EAHQKRKKLGEFS-DITNTGK
YVARLGLWFSKSNP-----SIK-LTYIS-D--LQEFNSRVQQ---------------------GDMCVTEIS--------
--D----------I-RRND-----Y------C------------------------------------------------
-----------------------------FTDGNGL-ISKGLAKKVA------EQLGYLIKY------------------
------------EQNELYPSAYQIRM----AGCKGIVIIDPES-------N-LNEF-----------------YIKIRPS
MKKFSY----------------------------DE---WDLDICE--ES---RP-IPTRLNNQIIILLSDLGI----P-
-NSL---------FLDLQEKW-FNNKKQPP--------------------------------------------------
--------------------------------------------------------------------------------
------------KQDML--KNKIPLPMN--ECRYMFGCTLE-S-K----------LE----------------SGQCFIR
YQV---VDDN--------GRPL-----------------RNPEFKTVVGP-VIITKNPCPYAGDIMKLEAV-DL-P----
--------------ELD-----C-LKDVFVFSTE---G-NRPDCNKIAG-------------------------------
---SDLDGDHYFVYWGRE-LQ-I--S--ETI----Q--PLEYK-------------------------------------
----------------------------------------------------A-QSP--KDHS---TS--ITAN--DI--
-------INYC-L-S-LL-GA-T---SYGEIYNLHA-IVVDQNI-----EKHAKCTCQ-K--L----A----IEM----A
E----MFSAAIDSGKTGYQID-----------R----DRIKE----IRK-IVGN--IYPDF-------------------
-----LMKN---------PSYQSQSILGILYRK
>Rw10x_p|g10161.t1
ITPTQILPQPMRPMK-ENRVLRG-GR---F---G---SSFAFCRVLLRD---------------EDFV------TMS-AE
T-----------------VEQCRERI--LDLIKQDLTI-----A--Q--T-D----YEYLHCSN--SQLRD---------
--------RSFWFY---------------------KP------------NNGN------TAETIRQWMGNFR-HEYSVSS
YVTRMALCFTGSIK-----TFT-IQQLT-E--IEE-----------------------------------IP--------
--D----------I--KTSDG--RY------I------------------------------------------------
-----------------------------FTDGIGK-ISEPMMRRVF------EALDLNQ--------------------
-------------TTGYLPCALQIRM----AGIKGVLVKAPEL------GS-REV-------------------IQVRRS
QIKF--EC--------------------------DH---YDLEVID--YS---KP-CNLTLNRQVITLLSSLGV----Q-
-DIA---------FLHIQNEA-RLRATMALLKC-----------------------------------------------
------------------REAISLL---DKV----R--FFE-----F-EKISN-SGIDISQ-E---------------PF
FRSLL-IAAYRDRLRCL--KQRSNVSIPRMYGRAMFGIIDE-SRT----------LQ----------------YGEVFIQ
HTS---N--S------QL------------------------ESEIVLGY-VVVTKNPCLYPGDIRVLKAI-DI-P----
--------------HLH-----H-LHDCVVFPCN---G-HRPHTNEISG-------------------------------
---SDLDGDVYWVCWLPD-L--V--PNPENQ---IE--PLDYD-------------------------------------
----------------------------------------------------T-TEK--KLLD---HA--ITID--DV--
-------ADFL-I-D-YM-AN-D---FLGELCNAHL-AWADL-----------ELATS-P--R----C----IEL----A
R----DIAAVVDYPKTGVNPV-----------N----DEKRR----ELK-A-PR---YPDF-------------------
-----MEKE--------LRTYSSRKVLGKMYRQ
>Rw10x_p|g42266.t1
ITPSSILYEGPYLEE-KCAVTR---H---F-E-K---YQERFLRVSFRD---------------EDYS----LLRNY-ND
N-----------------MMKIYERI--KKILINGVTI-----C--D--R-K----YEFLAFSS--SQLRE---------
--------HSCWMF---------------------AS------------VDG-G----VTVNTIHKWMGDFR-DVHPVAK
YAARLGQLFSTSIK-----GIQ-LEKSQ----FRE-----------------------------------IS--------
--D----------V-KRHDEY--DRE----LC------------------------------------------------
-----------------------------FTDGIGI-IQPWFAEKLI------KEVKPSN--------------------
--------------TNSCPSGFQIRC----GGYKGMVCLNVANWV--FDDN--ID-------------------VYFRPS
MRKFFAE----------------------------N---FSIDVVR--TS---SN-PVAYLSRQIILLLSSLGI----P-
-DCV---------FLTLQDQM-LQQLKELTGTP-----------------------------------------------
------------------EKACQSL---KDLN--EFG-GNGCH-LFL-IDYLRKLGK--EK-E---------------PF
ARRIL-LAFQAFLIKEL--RTKARIRVP--QSWSLLGVVDE-TRT----------LN----------------YGQVFIQ
IDN---SN--------YEGG----------------------SKEILQGP-VVVTRSPCFHPGDIRRLEAV-DV-S----
--------------ALH-----E-LKNVIVFPIN---G-DRPHAMEMSG-------------------------------
---GDLDGDTFWICQHPD-LI-F-----QTN---ED--PFDYKDQ-----------------------------------
-------------------------------------------------EIEA-KNK--AELH---KNIQYTIN--DV--
-------CKFF-G-E-YI-EA-D---NLGLIANSHL-AFADQ---------LQAGAKD-G--K----C----LKL----A
R----MHSVAVDFAKNGESAD-----------------RLTK----EL--RPLK---YPHY-------------------
-----MEKK--------KPTYQSETILGKLYDE
>Rw10x_p|g11746.t1
VTPSCIKVMPRERTQ-GHRVLR---HR-IF---T---DVDEFCLVYFKP---------------DKVGE---YINQC---
-----------------------RSY--AMVLKSGIRI-----C--N--I-H----YHFFGASN--SQLRE---------
--------HSYWFV---------------------RA------------KSHE------EIDQKRRQLGDFS-KITNIGK
YVARLGLWFSKSIP-----TIT-LTYTEDF--DRRVQNGE-------------------------YCVTKID--------
--D----------I-ERNG-----Y------C------------------------------------------------
-----------------------------FTDGNGF-ISKGLARIVA------KKLGCRIKT------------------
------------LNHDIYPSAYQIRM----AGCKGLVVVEPQS-------T-LEQF-----------------YIKFRES
MRKFDSD----------------------------D---WSLDICE--TS---QP-IPTRLNNQIIIIMSDLGV----P-
-DET---------FLRLQRKW-FDDKERPPN-------------------------------------------------
--------------------------------------------------------I-----------------------
---------TE---HLL--KNKLPLPVN--ECRYMFGCAFE-SG-----------LE----------------PGQCFIR
YQI---VDDD--------GKPL-----------------KEPRFETVVGR-VIVTKNPCPYAGDMIVLEAV-DC-P----
--------------ELN-----C-LTDVIVFSTK---D-ERPDPNKIAG-------------------------------
---SDLDGDHYFVYWGQD-LQ-----LSRK----VE--PLDYTS------------------------------------
---------------------------------------------------FA-AKV--PSNS---SP--ITNV--NI--
-------TNHC-Y-S-LL-GA-T---SYGEIYNLHA-NVVEKNL-----ENCEQRTCQ-K--I----A----IEL----A
T----MFSAAIDSAKTGYVIN-----------R----KRLSQ----IRK--TYGT-IYPDF-------------------
-----LMKN---------NSYESQSIVGKLYRQ
>Rw10x_p|g40009.t1
LTPLKIIFQPFEVTT-GSRALR---N---P-Q-F--GGVERFLLVHLRD---------------EDNRL--LRVS-----
------------------NKSIEKRV--RNSMQNGIEL-----F--K--R-K----FKYMGAST--GQMKQ---------
--------MSYWFM---------------------DL-----------PPNI------KNITEAHQKLGTFD-DIKNIAT
YIARVGQYFSTTWPI--NITTK-VENKN------AIRPNGE-----------------------LNYVFEIN--------
--D----------I-ERNK-----Y------C------------------------------------------------
-----------------------------FTDGVGK-ISWGLAGRVA------QKMNIPIF-------------------
-------------CQEDIPSAFQIRV----AGCKGMVAIDPES-------T-LNDY-----------------YICVRSS
MIKFPSN----------------------------D---WNLEICE--YA---RP-MPLTLNNQVIRLLSDLGN----P-
-NGA---------FIALQNQG-FTQWEVPEEQQ-----------------------------------------------
------------------------------------------P-SVI-DIAVQ-KNM-----------------------
----S-YSLSKD--NLL--TNRIPIPPT--DGRNLFGIADE-TGE----------LE----------------YGQCFIQ
YST--LNPTT------KGQR----------------------RFHVVTGT-IIVTKNPCLWPGDFRRLTAV-RN-D----
--------------KLE-----ECMRDVIVFPTK---G-ERPHSNEISG-------------------------------
---SDLDGDQYWVYWGDR-LR-I--E--PV-----E--PLSYT-------------------------------------
----------------------------------------------------G-AKK--SEVP---S---ITSD-III--
-------EHII-K-S-FG-AS-I---ILGMIANTHT-VVADK---------HSQHSFS-D--E----C----KKL----A
E----LFSIAVDSPKTGHFID-----------M----QELRP----FQK-KYCK--DWPEY-------------------
-----MRKF-------AERTYKSNSILEILFI-
>Rw10x_p|g21758.t1
ITPNRIEYQPMQMTR-CHRGFE---L---Y-------PPENWLLVHIRG---------------YNGID---KINNI---
------------------DLQMRVRF--RNLMIKGIAR-----D--K--R-Y----FQYFGSSG--SQMND---------
--------QAGWFL---------------------SL------------PHGT------TIESARAKIGDLS-KILNVST
YISRVGLYLTTLKS-----T------------------------------------------------------------
------------------G-------------------------------------------------------------
--------------------------------------------------------------------------------
---------------SDIPSAFQVRI----AGCKGMLSVDPKS-------K-SNEF-----------------YIKVRKS
MVKFESD----------------------------D---WTLYIVD--HS---RP-MPLSLNNQIIRLLSDLGN----S-
-NGI---------FESIQMRC-IDRKEFWHPPA-----------------------------------------------
------------------KC---------------------YL-NAL-DSLNQ-------------------------SI
INENQ-QKYKNAKNFLI--RNKIPLPVN--EARCLFGIADE-TGT----------LK----------------SGECFIQ
YRS---LENS------STFE----------------------KYIVHIGT-VLVTKNPCLHPGDIRKLEAV-YV-P----
--------------KLQ-----SCIRDCIVFSTN---G-HRPSFNEMAG-------------------------------
---ADLDGDQYWVYWGNE-FQ-I-----EEV---AK--PLLYP-------------------------------------
----------------------------------------------------S--TK--KSCV---NR--ITNE--LI--
-------VDHV-L-D-TF-TD-T---APGIIANTHS-VIADK---------HSNGTFS-K--E----C----EEC----A
L----LFARAIDARKTGENIN-----------L----TPIMK----LKD-KYCQ--TYPEW-------------------
-----MMKFD------KMD-PPSKSINEILYQK
>Rw10x_p|g29932.t1
--------------------------------------------------------------------------------
NNKFV---------SILFDQKLDNTF-IEKILLNKILI-----N--G--E-Q----YHFIGYSN--SQLRG---------
--------RSCYLY---------------------AG-------------SI------EEIEQIINDNGDFN-KIKNLSK
RAARIGLLFSSCTP-----TIH-IESDH----VIQ-----------------------------------ID--------
--D----------I-ERNG-----Y------T------------------------------------------------
-----------------------------FTDGCGI-IGRNLAKKIV------PYLNDFKKPILTF--------------
-------NDDNQIEENTCPCAFQIRY----QGYKGVLMINNDD-------Q-DET-------------------IQVRPS
MKKFTSTI---------------------------S---TCLYVCDDGYS----G-PLGFLIKQYIMLLSGLNI----S-
-DEV---------FIKKQEEY-FHEIISMCDDM-----------------------------------------------
------------------NIAIKY-----------SL-YFDRI-DLI-YYLLS-NNI---------------------QF
IQSEL-QILQKKALES---VEKLKIPIT--KSRLAFGVCDP-YSV----------LK----------------SGEVY--
FRP-------------TFNG----------------------RQFMIDSKICFVAKSPSYHLGDIRVLKLT-SY-Q----
--------------ELE-----H-LYDVIVFPTK---G-QRPHPNEIAG-------------------------------
---SDLDGDKYLICWDND-LI-----PKQTN----N--PMNYN-------------------------------------
----------------------------------------------------S-TAK--VQES---EL--ITRE--EM--
-------ISHF-A-N-AQ-KN-N---QSGIIDNYYN-YWANL-----------LGVKS-T--Q----C----RRL----A
E----LFSEAVDAPKTGQKIR------------------IPS----ELK-PPRK--------------------------
---------------------------------
>Rw10x_p|g5992.t1
ITPTRLLIMPKEKTK-GHRAIR---Y---SIF-Q---GINDFCIVYLKP---------------DP--P---NIYFN-DD
N-----------------NNHMIEYF--KQIFQTGIEF-----A--G--N-C----YYLFGASN--SQIKD---------
--------HSFWFI---------------------KA------------SSL------NEIHQKRQLLGQFD-KILNIGT
YVARLGLWFSKTDP-----TIK-FNYCSNE----NEFNYRVK--------------------HGEICIMMIA--------
--D----------I-ERNN-----Y------C------------------------------------------------
-----------------------------FTDGNGL-VSKGLAKLIN------EKLNDNQQ-------------------
-------------KNVIIPSAYQIRI----AGCKGLIIIDPQS-------T-FDQF-----------------YIKIRPS
MKKFESN----------------------------D---WTLDICG--YS---RP-TPSRLNNQFIWLLSDLGV----S-
-DKT---------FLRLQQR------------------------------------------------------------
--------------------------------------------------------------------------------
-------------CNLL--KNKIPLPVN--ECRYIYGCALE-S-Q----------LE----------------EGQCFIR
YQI--LN--ES----GK--SCS------------------NPKFECVRGR-VIVTKNPCPYAGDMLELWAV-DL-P----
--------------ELY-----H-LNDVIVFSIR---G-ERPDFNKIAG-------------------------------
---SDLDGDGYFVYWGQE-LR-----LKYQ----VK--PLDYT-------------------------------------
----------------------------------------------------P--DA--KQYQ---ST-LISPE--DV--
-------INYC-L-S-TL-TM-T---SSGEIYNLHA-IIVDKNY-----ENSQQRTCQ-P--L----A----IEL----A
R----MFSSSVDAGKTGYIID-----------K----KRIQK----IREKYGQK---YPDF-------------------
-----LGKDE-------KKSYPSASIVGKLYRN
>Rw10x_p|g22779.t1
LTPTTIKIRPLKLCK-LNRVLR---E---K-R-F--GGFLNFALVELRD---------------EAQRL---LFPSE---
------------------FRSLKNQI--LYYLTNGFLL----TP--E--R-R----YKYLHHSQ--SQVKC---------
--------KQFWFY---------------------YH-----------KE---HG--YLSHEDAYIWMGNFD-KERIVAK
HAARIALCFTSTDA-----TIQ-ITADK----VTY-----------------------------------ER--------
--D----------I--KDATK--KY------T------------------------------------------------
-----------------------------FTDGVGT-ISTQLRDEIK------DFLKHR---------------------
----------------YNFSVLQIRY----GGCKGTFSVDPNLD-----NQ---QY-----------------QLKIRDS
MNKFTTDH--------------------------DI-----LELCK--LS---AP-RPLYLNRQDIVLLESRDI----P-
-HTT---------FLCLQNED-HLWLIRCLLTP-----------------------------------------------
------------------SIAYELL---QEK---VLP-VFQLR-KIA-RH----INI--VE-E---------------QF
FIKLI-ITCAFNIMREL--IDRTRIRISEKKARNMFGIVDE-YGV----------LE----------------YGQVFIQ
YTV---MRDNKL-YLSE-EEDYIR-------------KNNIGRCEILTTK-VVITKNPCHHPGDLRTFDAV-DR-P----
--------------ELR-----H-LKDVVVFPQK---G-PRPHSNEISG-------------------------------
---SDLDGDEYVVIWHED-LI-----PQTPN---ET--PYEYD-------------------------------------
----------------------------------------------------SQEDP--PKMN---RP--ITRD--DI--
-------NQVV-M-E-VS-EQ-D---CLGTLSNIHL-AYADK-----------YGIKS-E--T----C----TYL----A
G----AISQEVDAAKTGKHPL-----------TNEEIVELRQ----GLD---SK---WPDF-------------------
-----MKGR-------KKEYYPSERILGKLYRS
>Rw10x_p|g7908.t1
LTPTTIRIKPFKLCR-TNRVLRAEQE---F-G-K---ALEHFALVEIRD---------------ENGQPL-QGFHFR---
--------------------DLHHLF--LDYLENGFTL-----M--GSNR-Y----YRYLHHSQ--SQLRV---------
--------SQFWFY---------------------HH------------ESGLN----RSFDEAYKWMGTFD-RERNAAK
YASRVALCFSTTTP-----TIN-IDKKN----VQY-----------------------------------ID--------
--D----------I--KTKDG--KL------T------------------------------------------------
-----------------------------FTDGCGT-MSKQLRDDIQ------KQLGKR---------------------
---------------S--FSAVQFRY----AGAKGVVSVDKRL------GS-GHH-------------------LCIRPS
MNKFESK----------------------------H---CCFEVCK--IS---AP-RPLYLNRQAILLLSHRRI----S-
-DAA---------FLILQQRN-HLTLIQALLRN-----------------------------------------------
------------------NDARNLL---EEK----L-----PY-WFL-PDGAK-IDF---R-E---------------PF
FRQLL-IAACLISIREL--LRRTRIRVSPNKARNMFGIIDE-YNV----------LK----------------PDEVFIQ
YTR--RNDHED----KD--DSD-----------------KRQKTRILSNCKVVVTKNPCHHPGDIRTFTAV-NR-E----
--------------ELK-----H-LKDVIVFSQQ---G-DRPASHQISG-------------------------------
---SDLDGDEYAVIWHED-LV-----PLTPN---AI--PFDYD-------------------------------------
----------------------------------------------------SQKAS--PELN---RP--VERN--DI--
-------NDVI-L-K-IA-ES-D---YLGRLSNLHL-AYADRYG-----VDSNERPNK-DVLS----T----IEL----A
G----AISLEVDSGKTGQHPL-----------D---DNEILK----QKNALGDE---RPDF-------------------
-----MENTN-------MKSYPSKKVLGKLYRS
>Rw10x_p|g32951.t1
FTPTRLIVKPFKFMR-SNRVFR---Y---V-S-N---VSQSMALVEFRD---------------DTGSA---YFSKE---
---------------------LVAFL--KYYLNNGFWF-----G--N--R-H----YIYLHHAQ--SQVRQ---------
--------KQFYFY---------------------CE------------DEGK-----MTRETLESWMGNFD-DERLPAK
NTARRTQPFSSTEV-----TIE-IDRKL----VDV-----------------------------------IP--------
--D----------L--RTTDG--KY------N------------------------------------------------
-----------------------------FTDGVGQ-ISSDLNHMIH------KSIGIHVE-------------------
-------------KGEYVSSVLQIRY----GGCKGTIAINPQL-------D-----------------------------
-----GKK--------------------------KQ-----LL----------IR-PNLCLNREVINLLSYRGI----S-
-NEH---------ILVFQLRN-ILWLIASLFSN-----------------------------------------------
------------------KSALCVL---RD----------KIL-HVL-PWLQI-SRHSNLSSE---------------PF
FRRLL-LTTITNNLHQI--VTRAHIRVP--KARYMFGIVDE-YKV----------LK----------------EGQVFIQ
ITD---E-----------DG----------------------HKTILEGP-VAITKNPCHHPGDLRVLRAV-NE-K----
--------------TLH-----H-LYDVLVFPQQ---G-SRPHASEISG-------------------------------
---SDLDGDEYTVIWDPT-LVPI--SP---N---PT--PYEYD-------------------------------------
----------------------------------------------------SGPSP--KPLN---RI--VTRN--DR--
-------LKVI-L-D-IC-EQ-D---NLGRLSNIHL-VLVDQ-----------LGIDS-E--E----A----ILL----A
A----GLSQELDSVKSGEHPY-----------T---SDQIKN---IVNT-AGTT---RPDF-------------------
-----MQISD-------YEVYQSPKILGKLFRS
>Rw10x_p|g21919.t1
LTPTTIIIKPLKLCK-TNRVLR---E---K-K-F--GGPFNFALVEIRE---------------EDGGV----LYPL---
D-----------------FRQIRWKL--KQLLVDGFTI-----V-PN--R-L----YKYLHHSQ--SQLKQ---------
--------KQFWFY---------------------HHVST-----NNID-EYKN----LSFEESYLWMGNFD-SERVVAK
HTARIAQCFTSTEE-----TIQ-IPAEY----VKY-----------------------------------IN--------
--D----------V--ETADG--KY------N------------------------------------------------
-----------------------------FTDGCGT-MSTILRDEIK------NKLGL----------------------
---------------HYPFSVMQIRY----GGCKGVLSVCPELN----ECP--QQ-------------------LVLRHS
MRKFSSDH--------------------------DI-----LESCR--IS---AP-RPLYLNRQTIVLLSHRHV----H-
-DVI---------FLLLQQEH-HLWLIESLLYP-----------------------------------------------
------------------SVTYDFL---YDK----LT--RNFF-PLR-ELFLD-GQLNLAE-E---------------PF
FRQLI-VTFIHHDLIKM--KEKSRTRIPKQSARNLIGVVDE-YGV----------LE----------------YGEVFVQ
FSN--LR-SKSL-YRQC--QSQNNSPNINDLDDQISNEHEWTETTILNNIRVVVTKHPCHHPGDMRTFNAI-DK-P----
--------------ELR-----H-LRDCIVFPQK---G-KRPHSNEISG-------------------------------
---SDLDGDEYAVYWLDL-LV----P-NEN----FE--PYDYD-------------------------------------
----------------------------------------------------SQQPP--IPLS---RS--ITRD--DI--
-------VDVV-L-T-IS-EQ-D---CLGKLCCTHL-AYVDK-----------LGVQH-D--E----C----VAI----A
A----AISEELDAGKTGKHPF----------SE----QKIKEL-NTKLD---YK---RPDY-------------------
-----IDKD-------QFDLYPSEHVLGKLFRS
>Rw10x_p|g10280.t1
LTPTTIRIKPLKLCR-TNRVLRAEQE---F-G-K---ALEHFALVEIRD---------------ENGQPL-QSFHF----
-------------------QDLHQYF--LDYLQNGFTL-----M--GNDR-Y----YRYLHHSQ--SQLRA---------
--------SQFWFY---------------------YH------------EPRVN----KSFDDAYRWMGDFS-EEKNIAK
YASRIALCFSTTTP-----SID-IDEK--Y--VEY-----------------------------------ID--------
--D----------I--KTQDG--KL------K------------------------------------------------
-----------------------------FTDGCGT-MSEKLRNDIQ------KQIRKH---------------------
----------------RAFSAVQFRY----AGAKGVVSVDPQL-------Q--SDC-----------------RLRIRYS
MKKFVSS----------------------------H---RCFEVCK--VS---AP-RSLYLNRQVILLLSNRCI----S-
-DVV---------FLILQQRN-HLTLIRALLRN-----------------------------------------------
------------------DDAKYLL---DE---------KLPN-WFL-PDNCK-IDF---R-E---------------PF
FRHLV-ITACLLSVRDL--LRRTRIRIPRNKARNMIGIIDE-YNV----------LK----------------ENEVFIQ
YTI--MNDDED----KD--HNN-----------------NHEKTQILHQCQVVVTKNPCHHPGDVRTFTAV-NH-K----
--------------ALK-----H-LKDVIVFSQQ---G-NCPASHQISG-------------------------------
---SDLDGDEYAIIWHED-LV-----PVTRN---AT--PFDFD-------------------------------------
----------------------------------------------------SQTKT--SLLD---RP--VTRN--DI--
-------NSVV-L-K-IC-ES-D---LLGRLSNLHL-AYADICGV---NSNERPAADV-L--S----T----IEL----A
A----AISQEVDSGKTGHHSL-----------D---ENQMTN----QK--RPLGN-IRPDF-------------------
-----MENT-------NLKSYRSEKILGKLYRS
>Rw10x_p|g23548.t1
LTPLRFIFQPFEITT-GSRALR---N---P-Q-F--GGPENFLLVHLRE---------------ENNEQ--LRVSHR---
--------------------NIKERL--KNSMLDGINL-----L--G--K-T----FVYMGAST--GQMKQ---------
--------MAFWFI---------------------NL-----------PT---R---FKDIKEAHNVLGNNLSDIKNIAT
YIARVGQYFSTTWPIDIQLTIT--NKSD----IRSNTGR--------------------------NYVFRID--------
--D----------I-KRND-----Y------C------------------------------------------------
-----------------------------FTDGIGK-ISWGLAGRIA------QKMNISLS-------------------
-------------SKEDIPSAYQVRV----AGCKGMVAIDPES-------T-LNDY-----------------YIHIRPS
MEKFLSD----------------------------D---WNLEICE--FA---RP-LTLTLNDQVIRLLSDLQN----P-
-DST---------FISLQNEG-FDHWGVLEEEQ-----------------------------------------------
------------------------------------------P-SIL-DI-----------------------------A
LQKKL-SYSTSKD-NLL--SNRIPIPPK--DGRNLFGVADE-TGE----------LK----------------YDQCFIQ
YTS--LD-SK-----DDGQR----------------------KLHVVTGT-VLVTKNPCLWPGDFRRLTAV-RN-S----
--------------KLE-----ECMRDVIVFPID---G-KRPHSNEISG-------------------------------
---SDLDGDQYWVYWGNR-LK-I----QEH----AE--PLSYE-------------------------------------
----------------------------------------------------G---A--KKLE---VP-LITQK--II--
------IEHIV-E-T-FG-AG-G---ILGMIANTHT-VAADK---------HEQHSFS-N--D----C----KKL----A
E----LFAIAVDSPKTGKFID-----------K----EEIRP----FQA-KYCT--NWPNF-------------------
-----MKKF-------DQPTYESSSILERLF--
>Rw10x_p|g39209.t1
-TPYGQYPRPLKPLR-SNRILR---QNTQF-G-S---SIEHFCRVILRD---------------CDMT----SIQHD-LL
-------------------NSWRNQL-KNILIKDGLII-----G--Q--Y-E----FKLLLFSN--SQFRD---------
--------KSLYFY---------------------RQ------------YKQ------NTANNILQWMGNFN-HEKSIGT
RIARMAQCFTSTIE-----GIN-LRHNQLI----C-----------------------------------ID--------
--D----------K-YDEN----KR------C------------------------------------------------
-----------------------------FTDGCGE-ISSSLLRKQF------NLVNQQEF-------------------
-------------AGKRLPSVCQIRC----GGLKGVLIEAPDL-------Q-GDI-------------------IHYRKS
QQKFQSN----------------------------H---LVLELIN--YS---KP-KPISFNRQAITLLEYMGI----K-
-TSI---------FVEFQNEW-RKRLSMALICK-----------------------------------------------
------------------KSAVSLL---GKT----IH-SYNW------EYIKQ-SGILIPQ-E---------------PF
IRSLL-MTICRDRIQRL--RDKTHIPLPMDDGRMLYGVVDD-TDS----------LN----------------YGEVFIQ
ISD---ETSN------GEE-----------------------KLEIISDRSVIVTRMPCHHPGDIRVLRAV-NK-P----
--------------RLH-----H-LVDCIVFPGK---G-PRPHSTEMSG-------------------------------
---GDLDGDEYWTCWNSK-L--I--NQIRQV---YE--PAEYL-------------------------------------
----------------------------------------------------S-PEK--PKVE---GE--HTLE--MM--
-------VDFI-L-D-VL-TNGD---HVGILSRRHL-ALCAQ-----------YSPHN-R--K----A----LQI----A
Q----FISDALDFPKTGVSSI-----------T----PEILR----LM--NVHA---YPAF-------------------
-----MQNKT--------NSFQCNKALAILF--
>Rw10x_p|g37380.t1
--------------------------------------------------------------------------------
SI--------------LFDQKLDNTF-IEKILLNKILI-----N--G--K-Q----YHFIGYSN--SQLRG---------
--------RSCYLY---------------------AG-------------SI------EEIEQIINDNGDFN-KIKNLSK
RAARIGLLFSSCTP-----TIH-IEYDH----VIQ-----------------------------------ID--------
--D----------I-ERNG-----Y------T------------------------------------------------
-----------------------------FTDGCGI-IGRNLAKKIV------PYLNDFKKPILTF--------------
-------NDDNQIEENTCPCAFQIRY----QGYKGVLMINNDD-------Q-DET-------------------IQVRPS
MKKFTSTI---------------------------S---TCLYVCDDGYS----G-PLGFLIKQYIMLLSGLNI----S-
-DEV---------FIKKQEEY-FHEIISMCDDM-----------------------------------------------
------------------NIAIKY-----------SL-YFDRI-DLI-YYLLS-NNI---------------------QF
IQSEL-QILQKKALES---VEKLKIPIT--KSRLAFGVCDP-YSV----------LK----------------SGEVY--
FRP-------------TFNG----------------------RQFMIDSKICFVAKSPSYHLGDIRVLKLT-SY-Q----
--------------ELE-----H-LYDVIVFPTK---G-QRPHPNEIAG-------------------------------
---SDLDGDKYLICWDND-LI-----PKQTN----K--PMNYN-------------------------------------
----------------------------------------------------S-TAK--VQES---EL--ITRE--EM--
-------ISHF-A-N-AQ-KN-N---QSGIIDNYYN-YWANL-----------LGVKS-T--Q----C----RRL----A
E----LFSEAVDAPKTGQKIR------------------IPS----ELK-PPRK--------------------------
---------------------------------
>Rw10x_p|g37016.t1
FTPTRLIVKPFKFMR-SNRVFR---Y---I-P-N---VSQSMSLVEFRD---------------DTGSA---YLSK----
--------------------ELVPFL--KHYLENGFWF-----G--N--R-H----YIYLHHAQ--SQVRQ---------
--------KQFYFY---------------------CE------------DKGK-----MTRETLESWMGNFD-DEKLPAK
NTARRTQPFSSTEE-----TIE-IDKK--L--VDI-----------------------------------IP--------
--D----------L--KTSDG--KY------N------------------------------------------------
-----------------------------FTDGVGQ-ISSDLNDMIH------KSIGINVE-------------------
-------------KGEYVSSVLQIRY----GGCKGTIAINPQLN-----GK-KKQ-------------------LLIRPS
MNKF--KC--------------------------EH---QILELCK--RS---LR-L-----------------------
--------------------------------------------------------------------------------
--------------------------------------------------------------------------------
--------------------TRAHIHVP--KARYMFGIVDE-YKV----------LK----------------EGQIFIQ
ITD---E-----------DG----------------------NKTILEGP-VAITKNPCHHPGDLRVFEGV-NE-K----
--------------SLH-----H-LYDVLVFPQQ---G-SRPHASEISG-------------------------------
---SDLDGDEYTVIWDPK-LV-----PTSPN---PT--PYEYD-------------------------------------
----------------------------------------------------SGPSP--KPLN---RV--VTRH--DR--
-------LKVI-L-D-IC-EQ-D---NLGRLSNIHL-VLVDQ-----------LGIDS-Q--E----A----ISL----A
A----GLSQELDSVKSGQHPYV--------SDQ---IKDIVN----TA---GTT---RPDF-------------------
-----MQISD-------YEVYQSQKILGKLFRS
>Rw10x_p|g8099.t1
--------------------------------------------------------------------------------
--------------------------------------------------------------------------------
----------------------------------------------------------IQIDQKRTQLGDFS-HIKNVEK
SVARVGLWISKTIP-----TIT-LNYT-------------------------------------------VN--------
--D----------F-DRQVQN-GNY------CVTKING------------------------------------------
----------------------IERNGYCFTDGNGF-ISKGLARLIA------EKLGYRIKT------------------
------------MNQDIYPSAYQIRL----AGCKGLVVVELQS-------T-LDQF-----------------YIKIRES
MEKFKLN----------------------------E---WNLEICE--GS---RS-IPTRLNNQILLIMSDLGV----S-
-DET---------FLNLQDKW-FQDKERPPSAV-----------------------------------------------
--------------------------------------------------------------------------------
-------------EDLL--KNKLPLSVN--ECRYMFGCA-F-ESV----------LG----------------PGQCFIR
YQV--VD--K-------DGKPL-----------------KEPQFKTVVGP-VIVTKNPCPYASYMLVLEAV-DC-S----
--------------ELN-----C-LADVIVFSTD---D-NRPDSNKISG-------------------------------
---SDLDGDHYFVRQHLQ-LS-------RK----VE--PLDYA-------------------------------------
----------------------------------------------------SLAKT--TSVD--PKP--KTYY--NI--
-------IKHC-Y-L-LL-GA-T---NYGEIYNLHA-TVVDKNL-----EKCPQRTCQ-K--V----A----IEL----A
N----MFSIANDEIRKPYG---------------------------------YI---YPDF-------------------
-----LMKD---------RSYESQTIAGKLYRR
>Rw10x_p|g2981.t1
LTPLRLIYQKMESSI-GNRALR---M---K-Q-F--GGEDMFLLVHIRE---------------EDNQA--LK------D
F-----------------DISIKRRL--KSKMMHGIKA-----M--G--R-T----YRLFGTST--SQLKE---------
--------MSFWFA---------------------AI-----------E--DR------PIEKAWEELGDFS-LINNVAK
YVARIGLYFSTSHA-----TVS-FTYEKNF-SP-NKQY----------------------------VATTIA--------
--D----------I-ET-DDK--KY------K------------------------------------------------
-----------------------------FTDGIGK-MSWGIAGLVA------TKLNIQLE-------------------
-------------SRDDIPSAYQVRI----AGCKGMLSIDPES-------T-LNDY-----------------YIKVRLS
MEKFKSNN--------------------------WE-----LEVCE--YS---KP-LELRLNNQVIMLLSDLGN----P-
-DAV---------FESYQNVS-LNTCVGQNKNE-----------------------------------------------
------------------QQ-------------------------------RK-LKFS----------------------
----------SAKDDLL--KNRIPLPLH--EARNMFGVADE-TGT----------LE----------------YGQVFIQ
YKN---L-DP------TIDK----------------------TYIVVTGD-VLVAKMPCLHPGDFRRLTAV-DV-P----
--------------QLK-----KCIRDCIVFPTK---G-KRPHPNEMSG-------------------------------
---SDLDGDQYWAYWGKQ-LK-I-----RQM---DE--PLSYE-------------------------------------
----------------------------------------------------S--SP--RQVK---PK--ITYE--SI--
-------VDHI-I-E-SF-GA-G---SQGIICDVHL-AIADS---------HPKRTRS-D--E----C----KYL----A
E----LFACAVDAPKTGEIIE-----------L----DKVYE----LRA-RYCR--GYPEF-------------------
-----MKKY-------DQPIRESHSILNKLF--
>Rw10x_p|g17144.t1
ITPSTILYEGPYCEE-KCAVTR---E---Y-V-Q---YQDRFLRVTFRD---------------E---------------
------------------------------------------------------------AFSS--SQLRE---------
--------HSCWMF---------------------AS-----------PDD--R----TTVDTIREWMGDFR-NVHPVAK
LAARLGQSFSASIK-----GIQ-LESHQ----IKE-----------------------------------IS--------
--DEKR---CTTEI---NGIH--EY------C------------------------------------------------
-----------------------------FTDGIGI-ISLPLAKRLA------RTMKLP---------------------
--------------ETVCPCAFQIRC----GGYKGMVCLDITCQI---NNP---NI-----------------DVYFRES
MNKFAT----------------------------KT---LSIDVIR--TS---LH-PVAYLNRQIILLLSSLGI----S-
-NQI---------FLSLQDDM-LKMLKALEGNF-----------------------------------------------
------------------LEACEIL---KKLN--NFD-ENGYH-GFL-ISYLK-H-LREQR-D---------------PF
VRQLI-RIIRTSLVKEL--RTKAKIFVP--NSWSLLGVVDE-SRI----------LN----------------YGEVFIQ
IDS---NNEQ------RDES----------------------TREIFRGP-VVVTRNPCFHPGDIRKLTAV-DV-P----
--------------ALH-----S-LKNVIVFPMN---G-PRPHPVEMSG-------------------------------
---GDLDGDTFWISRHPD-LI-F--K---EN---ED--PFDYQDQ-----------------------------------
-------------------------------------------------DHEA-NKM--QTTN--DVQ--HTIE--DV--
-------CNFF-G-E-YI-AA-D---NLGLIANSHL-ALSDQ---------LEDGVRN-K--N----C----LQL----A
K----MHSVSVDFAKKGINAP-----------------HLTK----EL--RPSQ---YPHF-------------------
-----MEKND-------KLTYRSKSILGQLYDK
>Rw10x_p|g21902.t1
VTPTSTHIMPLESTQ-GHCALR---H---QAF-N---GTKDFCLVYLKP---------------DPSDK---YIN-----
---------------------MCNRY--RKVFESGIEI-----C--N--N-H----YYFFGASN--SQLRE---------
--------RSYWFI---------------------RA------------RSL------EDAHQKRQLLGDFC-NNNNIGK
YLARLGLWFTKSYP-----SIK-LTYIS-D--LQEFNSK--------------------------VQQGHM---------
-------------------------------CVTQLED------------------------------------------
----------------------IERNGYYFTDGIGL-ISKGLARKVA------EKLDYLIKY------------------
------------EQNELYPSAYQIRM----AGCKGVVIIDPES-------T-LDQF-----------------YIKFRPS
MRKFYY----------------------------DE---WDLDICE--ES---RP-IPTRLNNQIITLLSDLGI----V-
-DSI---------FLELQDKW-FTNKKQPLRNK-----------------------------------------------
--------------------------------------------------------------------------------
-------------QDLL--KNKLPLPVN--ECRYMFGCTLE-S-K----------LK----------------AGQCFIR
YQV---VDDD--------GKPL-----------------RKPEFKTVVGS-VIITKNPCPYAGDIMKLEAV-DL-P----
--------------ELD-----C-LTDVIVFSTE---G-DRPDCNKIAG-------------------------------
---SDLDGDHYFVYWGKQ-LQ-I--A--ETI----E--PLEYK-------------------------------------
----------------------------------------------------V-ESP--NVSS---MP--ITAN--NI--
-------INHC-F-S-LL-GA-T---SYGEIYNLHA-IVVDQ---------NLEKHSK-R--T----C----QKLAIEMA
N----MFSAAIDS-------------------------------------------------------------------
---------------------------------
>Rw10x_p|g37169.t1
--------------------------------------------------------------------------------
--------------------------------------------------------------------------------
--------------------------------------------------------------------------------
--------------------------------------------------------------------------------
--------------------------------------------------------------------------------
--------------------------------------------------------------------------------
--------------------------------------------------------------------------------
---------------------------------------------------------NLCLNREVINLLSYRGI----S-
-NEH---------ILVFQLRN-ILWLIASFFSN-----------------------------------------------
------------------KSALCVL---RD----------KIL-HVL-PWLQI-SRHSNLSTE---------------PF
FRRLL-LTTITNNLHQI--VTRAHIRVP--KARYMFGIVDE-YKV----------LK----------------EGQVFIQ
ITD---E-----------DG----------------------HKTILEGP-VAITKNPCHHPGDLRVLKAV-NE-K----
--------------SLH-----H-LYDVLVFPQQ---G-SRPHASEISG-------------------------------
---SDLDGDEYTVIWDPT-LVPI--SP---N---PT--PYEYD-------------------------------------
----------------------------------------------------SGPSP--KPLN---RI--VTRN--DR--
-------LKVI-L-D-IC-EQ-D---NLGRLSNIHL-VLVDQ-----------LGIDS-E--E----A----ILL----A
A----GLSQELDSVKSGEHPY-----------T---SDQIKN---IVNT-AGTT---RPDF-------------------
-----MQISD-------YEVYQSQKILGKLFRS
