# Supplementary material for: Evolutionary dynamics of transposable elements in bdelloid rotifers
Source: eLife. 2021 Feb 5;10:e63194. doi: 10.7554/eLife.63194 (PMC7943196; doi:10.7554/eLife.63194)
Supplement: Figure 7—source data 2. [file elife-63194-fig7-data2.zip › Figure 7--source data 2. Argonaute, Dicer and RdRP alignments and phylogenies/Argonaute.fasta]

>A0A3M7PGN9_BRAPC
------------------------------------------------------------
------------------------------------------------------------
------------------------------------------------------------
------------------------------------------------------------
---------------------------------------------------MSNQG----
--AWSNRGR--V------------------------------------------------
-------------------------------RGQ--------------------------
-----------------------------------------------------------Q
QPQAP-------------------------------------------------------
---------------------------------------------------LTRGEKPF-
-LLE-E-DFPKLGAS-TPTKS--------------------------------AWGK--P
AP-AREP--QQEVKKK--VVAEIPP--MPE--PIQESILISK-DEEE-------------
-----------------------------------E----AK--PSQI--------IN--
QE---FPAKPAARGTEGQSIKLRTNHYGLNLK---DS-FTVYQYDVKVNRKS--D-----
-PTK---------------------------EILSKRLMRKVFAVLQSQL--P--SE---
YE-NKMVCNFSKNLYS-L---IR--------------LPFETSES-----YKLKI--E--
--KS-FFLIT-LTL-----I------------NQ--VTVK---KNFY-QPL----DIQ--
--ILNLIVTHNFN-------------YSCINVNR--SFF-K-------------------
--------EGN--DTFNLG-------F---------GLDLWKGAYSSVR----PSELG--
---LTWNVDSANAAFLL-SENLIT-LAKNHYGFDQNSDIDKLRDAILSD----------K
KEG------------------------VI------------------------G------
-------------------YRFVEAYKNREI-----------------KTKTGDFWKKF-
----VGF---GPDPVSHKFEW-M-Q--P---D----------------------GTKK-T
VSVADYLSERYGIKLTYGNLPCVDLG-R-----------------------ENYLPMELC
R-TELKNK---RKL-D--CNETKAMISKTSVPAQNRMNYINKW-IENSNI-N-------E
DPVLKEYKIDVDL-RMVEVDGRVLEPP-DVQYETQTI--------------ASKTIGKKG
QWNHENL--------------KFYQS--I----KIEK---WIVLNFAFKVK-------NN
ALDSFI-------------------NKLIEIGE--------KHGIFMDKPL-KIINQTEK
--MDDIKTRRI---IKQKLDEQK---------D--IQLIVVIF----------GDTANIY
KMVKTQA-ELI-S--GIVTQGVKDKN---------------VNKTNDQTISNILL---KI
NCKVGGKNFVL---S-RE-NRH-FG---KYIQKLYDGPLMIFGADVTHPAPAPGQH----
--------------------SES------IAA-VVGSLDK------ECCYYAARLYAQIS
KK------GRSYEMIHNM-DEMFFDLLNAFAKQ-NGNRYPKRIVFYRDGVSE-GQFSLVL
RHEMNKMREACIKINP---------------------NYKPGITFVVVQKRHNTRFFPIK
PQDQTG---------------------NSGNVPPGTVVDK-HI-VTKNMFDFFLCSHSGI
QGTSRPCRYFLLHDD---N----QFSMNQ-LQILSHYLCHVYAR--CPRSVSYPAPAYYS
HLAAFRGRDYIRPTLKAPQ---V-------------------------------------
------------------------------------------------------------
----------GIVSEKIEINQN------------IKDR--MFFV----------------
------------------------------------------------------------
------------------------------------------------------------
------------------------------------------------------------
------------------------------------------------------------
------------------------------------------------------------
------------------------------------------------------------
------------------------------------------------------------
------------------------------------------------------------
------------------------------------------------------------
------------------------------------------------------------
------------------------------------------------------------
------------------------------------------------------------
------------------------------------------------------------
-----------------------------------------------------
>A0A3M7QU20_BRAPC
------------------------------------------------------------
------------------------------------------------------------
------------------------------------------------------------
------------------------------------------------------------
---------------------------------------------------MNQ------
-------NN--G------------------------------------------------
-------------------------------SKGRG------------------------
-----------------------------------------------RGLGRGRR----N
HPQKP-------------------------------------------------------
---------------------------------------------------NEEK-----
--------------IVQPQ----------------------------------KPNTEEN
-----VPPIEQFEFKK------------------------------T-------------
-----------------------------------D----VL-EDYTN--------ID--
IN---FTPKPKEKFSLGKKFKILVNHFKLHLE---KK-SKIFQYDVAIKNEK--GEDV-L
S---------------------------------NK-IGKLMLK-EFFRQ--N--PI---
YE-NKILYDLKKIMYC-T---EK--------------INLTEFQF------ENVFQSS--
--RK-IFKAF-YQE-----AN----R-----PTEFKLNN----LENS-NEE----LNN--
--VLQMIFTQNMKS-----------GDEYFNFGK--NFF-H-------------------
--------KNE--ARKEIG-------I---------GLDQIDGVSVSIR----PTEQG--
---AIVNLNKTSAAINQEGKNLIE-ILCKFLQC-----SEQ----ILAQ-----------
-KL------------------------NE------------------------K------
-------------------WKILDFLKNLDL-----------------VDHLNKTVDVI-
----DIF---DKNAQQHKFRQ----------K----------------------NDPN-E
ISVEEYFYQKYGKKLQYPRLPLLSIG-N-----------------------QNHIPIEVC
R-LAFGRR---SNL-N--PAEQSKMIKNANINCTERKERILEM-VSNLDL-N------EN
DPYLKEYGIKMDT-KMTELTAKKIQGA-TLEYGQ-----------------NSKVLANCG
RWDNIGK--------------FFYDP--R----SVSR---WILINCSD-LN-------DV
DEKIFV-------------------EKFIGNAQ--------KMRLEINNPV-EKFRI---
----KLVDKKF---LIEKIKEKN---------V--QFLLIINN----------RKNSHIY
NTIKQIG-DIE-C--GIVTQCIDKSILLKWDNNNKQY---YFNQNIDQLCSNICL---KV
NCKLGGTNFRI---S-KQ-DPN-YC---KYLKEIFESDSMIFGIDVNHPTPVKQQMEKKN
ENSKPEEKMESSSNKDDDKEFES------IAA-VVGSVDE------NFCIYPASVLRQKK
KG------KRGLETVYHL-NKPVYHLLEEYKKR-N-KKLPKKLIFFRDGISD-GQFKPVS
QHELNEIRKACTAIQK---------------------DYDPLISYIVVQKRHQTRFFPKK
AEDQAS--------------------KKNENVPPGTIVDT-VI-VTPDKFDYFICSHLGI
QGTSKPCHYYLLFDQ---N----NFDSNK-IIVLSFYLCHIYAR--STTSVSYPAPTYYA
DLCAERGRKYDPEYTYDQVTS-IDN-----------------------------------
------------------------------------------------------------
----------E----TDRYDPN------------VRRE--IKIESA--------------
------------------------------------------------------------
------------------------------------------------------------
------------------------------------------------------------
------------------------------------------------------------
------------------------------------------------------------
------------------------------------------------------------
------------------------------------------------------------
------------------------------------------------------------
------------------------------------------------------------
------------------------------------------------------------
------------------------------------------------------------
------------------------------------------------------------
------------------------------------------------------------
-----------------------------------------------------
>A0A3M7R2I9_BRAPC
------------------------------------------------------------
------------------------------------------------------------
------------------------------------------------------------
------------------------------------------------------------
------------------------------------------------------------
MSDRN-RGRPRSRSRSGDRR-----------SSRG---DDRRSGDYRHGE----------
--RGGYDQGRD-PRQSFGGRDD--SS-RPPYRS---------------GDR-YGGDR---
-------------------------------------E-------R--------------
--------------------------------------------------DRSSYGGDRS
YGGDRGGR-GGYGGDR--GG-------------RGGYGGDRG------------------
------------------------------------------------------------
-----------------------GYGDRGGY---GGR-GGGRG-----------------
---GYGG---------------------------DR--G-------------G---RGG-
-GFGGRGGPPPPPRTEPENIEIYTNYFELCRR---PNWT-LYQYHVDFDPPI--ESKK--
-------------------------------------LRIG----LMRQH--DHLF----
-S-NVKAFDGAKL-YS-I---VKL--DNEV--------------------TELQSTKQ-F
-DQK-TVNIK-VSL-----SGA-K-----------S--------------PQDKECLT--
--LLNVVLKRC-LTK-----------SKFVEFGRERAYFDF-------------------
----------E--NM------------HELPKY---HLKVASGYKASIDVFQS-----R-
---LLLCTEIAHKLINF--DTVWD-IMERL---YRDC-----------------------
------------------------------------------------------------
-------------RPDEYKDACMNQLVGTTV-----------------MTSYNK--KTY-
-RIDDI-NW-EQTPE-SSFQK-R-D-G------------------------------S-S
ISFGDYYYENYKIRIRNMRQPLLVSLPKERDKNRAKN--------ANEPARPILLVPELC
L-STG-TVLL-KRF-EKDFAMKKDLDAITKLNPQVRIDRLRKFLDKITRQP-------EA
KQDLDNWQMEFLP-DVVKTSATVQATI-SVQFK-NTT-----------------SSSTER
GWNNAMR------------DGVHLSSV------PLRN---WVILFMPRDEP---------
KASMLM-------------------SELQSVSD--------PMGFRIDRAQ-LVRLPDSG
--RGSS-AILFANGIKDVVKSS---N---------PQLVVCVLP---------NTAKDVY
DSIKQTC-CIE-F--GLPSQCVTSNLININ---N--------MNKTKSAITKLAI---QM
NCKLGGEIWGVTIPF---------------------E-----------------------
------------------------------------------------------------
------------------------------------------------------------
------------------------------------------------------------
------------------------------------------------------------
------------------------------------------------------------
------------------------------------------------------------
------------------------------------------------------------
------------------------------------------------------------
------------------------------------------------------------
------------------------------------------------------------
------------------------------------------------------------
------------------------------------------------------------
------------------------------------------------------------
------------------------------------------------------------
------------------------------------------------------------
------------------------------------------------------------
------------------------------------------------------------
------------------------------------------------------------
------------------------------------------------------------
------------------------------------------------------------
------------------------------------------------------------
-----------------------------------------------------
>A0A3M7S6P1_BRAPC
------------------------------------------------------------
------------------------------------------------------------
------------------------------------------------------------
------------------------------------------------------------
------------------------------------------------------------
------------------------------------------------------------
------------------------------------------------------------
------------------------------------------------------------
------------------------------------------------------------
------------------------------------------------------------
------------------------------------------------------------
------------------------------------------------------------
------------------------------------------------------------
------------------------------------------------------------
------------------------------------------------------------
------------------------------------------------------------
------------------------------------------------------------
------------------------------------------------------------
------------------------------------------------------------
------------------------------------------------------------
------------------------------------------------------------
------------------------------------------------------------
------------------------------------------------------------
---------NYQLDIKDPAQPLLSILPSAKDKR-RG------------VTRPILLVPELC
I-LTG---VD-DKM-RMDFNFKKAVETFSKVGPNDRCKRLSEFVQRFRVDE-------KV
KGELERWQMDFES-KPVEINGRILQFE-TLLFGREIL----------------KKLNERA
DWTNDLK------------GCPLLKTV------KLKN---WIIIFPQSKRN---------
TATQFL-------------------NTFRSVSK--------PMEFFADAPQ-EISIPRDN
-------AESLVNALKSHV-NQ---S---------TQMAVVLLT---------SKRKDIY
DAVKRIC-CLE-S--PVPSQVVTTKILEDD-------------RKHKSIVTKVAI---QM
NAKLGGEIWAVNIPL---------------------TDTMICGIDTYHDSSKK-------
--------------------NRS------VCA-FVATYNQ------NKSRFFSRAMIQET
HQ----------ELAYNL-TLTVKSACEHFYRA--NQTFPKRIVIYRDGVSD-GQLQLVM
ESEIPQIQKAFSLI-DP--------------------KYNPLLSFIVVKKRVNARFFAS-
T------------------------GRGLDNPPCGTVIDT-VV-TRQEWFDFYLIPQCVT
QGTVNPTHFNVVYDK---L----NLAPEL-YQKMTYKMCHMYYN--WPGTIRVPATCQYA
HKLAYLVGQSLHKEHHNLLCDKLFYL----------------------------------
------------------------------------------------------------
------------------------------------------------------------
------------------------------------------------------------
------------------------------------------------------------
------------------------------------------------------------
------------------------------------------------------------
------------------------------------------------------------
------------------------------------------------------------
------------------------------------------------------------
------------------------------------------------------------
------------------------------------------------------------
------------------------------------------------------------
------------------------------------------------------------
------------------------------------------------------------
------------------------------------------------------------
-----------------------------------------------------
>A0A3M7S814_BRAPC
------------------------------------------------------------
------------------------------------------------------------
------------------------------------------------------------
------------------------------------------------------------
------------------------------------------------------------
------------------------------------------------------------
------------------------------------------------------------
------------------------------------------------------------
------------------------------------------------------------
------------------------------------------------------------
------------------------------------------------------------
------------------------------------------------------------
------------------------------------------------------------
------------------------------------------------------------
------------------------------------------------------------
-----------------------MS-SLG-NEKME---------------VEVTLP--GE
GKDR-QFKVC-VRF-----EAK-VSL---FALEDALQGKN-MNVPFD--------SIQ--
--ALDVIMRHLPS-------------MRYTPVGR--SFFSPPQNDF--------------
--------------ANPLG----------------GGREVWFGFHQSVRPSQW-----K-
---MSLNIDVSATAFYK-SQPVIE-FLCEILDLN-L-QE---------------------
------------------------------------------------------------
---------HNKPLNDAQRVKFTKEIKGLKI----------------EITHCGAMRRKY-
----RVCNVTRRPAHTQTFPLQL-E--SGQ--------------------------TI-E
CTVAKYFSEKHSIRLQYAHLPCLQVG---Q------------------EQKHTYLPLEVC
N-IVAGQRCI-KKL-T--DMQTSTMIKATARSAPDREKEINNLVLKAKF---------HE
DTFVKDFGITIN-NQMTDVKGRVLSAP-KIQYGGRTKV---------------TVLPAQG
VWDMRGK--------------QFHTGI------EIKL---WAIACFA---Q-Q-RNCNEQ
ALRNFT-------------------QQLQRISN--------DAGMPILGQP-CFCKYATG
-------VEQ----VEPMFRYLKNQY----HGL---QLIVVVLPG--------K--TPVY
AEVKRVG-DTL-I--GLATQCVQSKNVNKT----------S-----PQTLSNLCL---KI
NVKLGGVNNILVPTQRPL--------------SVFKEPVIFIGADVTHPPAGDKT-----
--------------------KPS------IAA-VVASMDA------HPSRYAATVRVQLH
RQE----------IIAEL-SSMVKDLLIQFYKS-T-HFKPMRIIFYRDGVSE-GQFLPVL
TCELMAIREACMKLES---------------------GYQPGITFIAVQKRHHTRLFCAD
RKE---------------------QCGKSGNIPPGTTVDT-GI-THPTEFDFYLCSHAGI
QGTSRPSHYHILWDD---N----HFTADE-LQALTYQLCHTYVR--CTRSVSIPAPAYYA
HLVAFRARYHLVEKDHDSGEG-SA-------------QSS---NGGGGVG----------
------------------------AGGGNGGAGSTDMSA---NVLGATTSSGGAQTVIGS
SSGSQSERNVSHLSRAVAVHPD------------AMQV--MYFA----------------
------------------------------------------------------------
------------------------------------------------------------
------------------------------------------------------------
------------------------------------------------------------
------------------------------------------------------------
------------------------------------------------------------
------------------------------------------------------------
------------------------------------------------------------
------------------------------------------------------------
------------------------------------------------------------
------------------------------------------------------------
------------------------------------------------------------
------------------------------------------------------------
-----------------------------------------------------
>A0A3M7SCP9_BRAPC
------------------------------------------------------------
------------------------------------------------------------
------------------------------------------------------------
------------------------------------------------------------
------------------------------------------------------------
MSDRP-RGRPRSRSRSSDRYREQNNSDRPRRDDRR---NDRHR-----------------
----DEDRPRIDRRQSFQTSSN--FN-R--------------------------------
----------------------------------------------D-------------
------------------------------------------------------------
---------SAQGSNRGRTSFG--------------------------------------
------------------------------------------------------------
--------------------------------------SGGRS-----------------
---NF----QPD----------------------YR--S-------------R---FGG-
-PDSGRNQIQSTERTQTENIELYCNFFELVNR---SEWH-LYQYHVFFEPHI--ESNR--
-------------------------------------IRMA----LLNTH--RQKL----
---PVKTFDGANM-FT-V---SKL--PNDV--------------------TELESIKT-F
-DQQ-KVSIR-IKL-----VGE-V-----------K--------------PDSQEAFK--
--IMNVVFKRC-LNK-----------CKLVEFGRDRAYFNF-------------------
----------Q--NM------------EKMSQY---YLNIAAGYKATIDWYQS-----K-
---YLLCAEVAHKLINT--KTVFD-LMSEV---FQKH-----------------------
------------------------------------------------------------
-------------PESRWKEECCEKLVGSTV-----------------MTSYNK-NKCY-
-RVDDI-DW-DKSPL-STFDK-K-K--------------------------------E-S
ITYMDYYHQNYNITIREKNQPLLLVRIKDKKQNES----------DKDAYHFIYLIPSLC
A-LTG-PAVL-KDF-SKDFRMKKELDAVTKLNADVRVNRLKSLINLVKQNK-------EA
KAELDNWQMSLNQ-DLTKCDALVLKSE-RIFLK-NQD-----------------TGSTER
GWNGQLK------------DGVHLESV------PLKE---WVLIYHPRDQI---------
KAEFFM-------------------REIVDLSY--------PMGFRVSNGK-MYQLQDRG
-----TNAFLFVNAIKDSIRR----G---------PQMIVCILP---------NSAKDTY
DAIKKVC-CIE-I--GVPSQCITSNILDQS---K--------GGKAKSAITKIAV---QM
NCKLGGVIWGVHILT---------------------KNTMVVGIDVCKDSAKR-------
--------------------DNS------VVA-FVSTTNGTQEDKLNCTKYFSRCVLQPK
LE----------QFIKNL-DIFMIQALNAYFKK--NNTYPDKIFVFRDGVSD-GQFWKIK
DNEIPQFRKAFADLNQ---------------------NYKPNFAFVLVKKRGNARFFYEK
D-------------------------NRIQNPPAGTVVDR-SV-TKQK-DEFYLIPQSTD
RGTVTPTHFHILENST-------TLDLKK-IQIFSFKLTHLYYN--WPGQIRTPGICQYA
SKLAHLVGESLHQSHSPSLDDKLFYL----------------------------------
------------------------------------------------------------
------------------------------------------------------------
------------------------------------------------------------
------------------------------------------------------------
------------------------------------------------------------
------------------------------------------------------------
------------------------------------------------------------
------------------------------------------------------------
------------------------------------------------------------
------------------------------------------------------------
------------------------------------------------------------
------------------------------------------------------------
------------------------------------------------------------
------------------------------------------------------------
------------------------------------------------------------
-----------------------------------------------------
>A0A3M7SRJ5_BRAPC
------------------------------------------------------------
------------------------------------------------------------
------------------------------------------------------------
------------------------------------------------------------
---------------------------------------------------MSEQG----
--AWSNRGR--G------------------------------------------------
-------------------------------GRGRGT-ESP---------------RGRG
SQVP--------ASRGRGA------------------PQ-----QPQATRGRGAP----Q
QPQAA-------------------------------------------------------
---------------------------------------------------RGRGSAPLM
SAVE-E-DFPKLGVS-TPTRP--------------------------------AWGASKP
VP-TQET--KQVVEKT--VVEEIPA--MPE--PIKESVC------EE-------------
-----------------------------------E----EK--SAQL--------VK--
ME---FPPKPAARGTEGRPIKLRTNHYRLGLK---NS-FTVYQYDVEMKRKS--AK---A
DDEK---------------------------LISNKILMRKMFLILQSKF--P--PV---
YK-NKIVYNFSKNLYS-L---VK--------------LPFEKSAT-----YELNV--E--
--NG-IFLIT-LKP-----I------------NQ--VTVE---RNFY-QSL----EIQ--
--ILDLILTHNLN-------------YSCINVNR--SFF-K-------------------
--------EGN--DRFDLN-------F---------GLELWKGAYSSVR----PSELG--
---LTWNVDSANAAFFI-CQDLIE-LAKNHYNC----DIPNLRNAILAD----------K
REG------------------------IV------------------------G------
-------------------YSFVEAYKNREI-----------------KTKTGGFRKKI-
----RGF---GPDPVSHKFEW-N-K--P---D----------------------GTKT-T
VSVADYLKQHYNIPLRYSNLPCIDLG-R-----------------------GNYLPMELC
S-TELKNK---KKL-D--EKETQGMIRRTAVPAPDRMKFIDQW-TKNSNI-N-------Q
DPVLKEYNIDVNL-RMVEVDGRVLEPP-DVQYKTQKI--------------NSKNIGEKG
QWDHRNS--------------KFYQS--I----KIEK---WIVLNFAFRVK-------ND
ALDTFI-------------------NALLDIGE--------KHGIFMADPL-DVINETRR
--MDDNMTKNI---VTKIMDKYK---------G--IQLIVVIF----------GGTTNAY
KIIKTQG-DLI-N--GIATQGVEDKN---------------VNRISDQTISNILL---KI
NCKVGGTNFVL---S-RE-NRL-FG---KYIQLLFDGPLMIFGADVTHPA--PGEA----
--------------------SDS------IAA-VVGSLDK------ECCYYAARLYAQKS
KK------GQAYEMIHNL-DEMFFDLLRTHASL-NQNRFPKKIVFYRDGVSE-GQFSLVL
RHEINKMREACMKISP---------------------SYKPGITFVVVQKRHHTRLFPVD
PRDENG---------------------RSKNVPPGTVVDK-DI-VTKDMFDFFLCSHMGI
QGTSRPCRYFLLHDD---N----AFSMNQ-LQVLSHYLCHVYAR--CPRSVSYPASAYYS
HLAAFRGRDYIRRPLDIPN---T-------------------------------------
------------------------------------------------------------
----------GIISQKINIHDN------------IKNK--MFFI----------------
------------------------------------------------------------
------------------------------------------------------------
------------------------------------------------------------
------------------------------------------------------------
------------------------------------------------------------
------------------------------------------------------------
------------------------------------------------------------
------------------------------------------------------------
------------------------------------------------------------
------------------------------------------------------------
------------------------------------------------------------
------------------------------------------------------------
------------------------------------------------------------
-----------------------------------------------------
>A0A3M7T470_BRAPC
------------------------------------------------------------
------------------------------------------------------------
---------------------------ML-----------------GR------------
-GRGL------LQSLKEKKEEKSDAT-PPVPGS---------------------------
------------------PSMQRPK--------V-A-----AQVTE-----TAKQQ-SPQ
VTRKP-ISMGRGIMIGKPQT--S-----AQTTEKN---IEPIKES-V-QFES--------
--ASVE-------------QKQ--P-----------------------VPVAKEEPR---
-------------------------------------QVKPSEVKPSLTIPKGRGLMVTK
LI----KPVSRPGEDITLKPP-VQLPV-------PTR-PESAELHQEVEKITSKL-TSV-
---EVVDEILVKP-----VEKK-SESGS---MDRT-------------------------
------------------------------------------------------------
---------------------------SGST---GTR-YLSIA-----------------
---TV-SSKP------------------------AE----------------E---LRV-
-EEMQRGSPVRKIGAIGKPEKFSTNYVRLKC----KNKG-VYQYVVHYDPPC--DSQF--
-------------------------------------NRIK----ILYQL--DNLI----
-G-RVRLFDGFTL-FL-P---ILL--PERV--------------------IQESV--E-R
-NGI-QYKVR-IQL-----TKI-L-----------P--------------PEN-VPPV--
--IFNIIFKNI-MKE-----------LKMTRIGQ--HYFSP-------------------
----------S--RQ------------VDVAKQ---GLQVWPGYTTAIHDFED-----G-
---LYLVIDVAHKVLRT--QTCWQ-IMQDLRSKYSE------------------------
------------------------------------------------------------
-------------SIDQFKQEVFNALCGTVV-----------------LTKYNN--RTY-
-KIDDI-LW-EDSPK-TEFKY-H-T-G------------------------------Q-S
ISYVDYYKKHYDIEIRDKNQPLLFHRPKSKDKK-QG-----------TKVEVVCLVPELC
Y-VTG---LT-EAM-RSDFNLQKDMAAFTRLSPDKRYEQLENLVDEIKRND-------VA
YQHLLNWGLELDS-SLNLIDSRVLPPE-NIIFKNKS-----------------IETDGRC
DWTRAAC------------NEPCLSTV------NIND---WICVYPQNKQS---------
VVANFF-------------------RIATDCGA--------RFGVRLDSPI-VVPLANDK
-------ADTYYNELKKIL-KQ---N---------IQMVVVVFP---------MLSEARY
QRVKRLC-CIE-S--PVPSQCIQFKTINKP------------DEKLRSIAQKIVL---QM
NVKLGGEIWRTFMPM---------------------KRVMICGIDVYHKTEKR-------
--------------------YNS------IAG-FVSSLNE------DQTRWYSRVCFQMV
GQ----------ELADSL-KMAFAQAIKKYREV--NDFLPDKIFIFRDGVSD-GQIPIVS
EHEVEQLKSVFTD--DY----------------------KPQLSVIIVQKRISTRIFAQD
SR--S---------------------GRIVNPAPGTIIDY-NI-TSRYLYDFFLVSQHVG
QGTVTPTHYIVACDD---T----LLKPDY-MQRLAYKMTHMYYN--WTGTIRVPAPCQYA
HKLAFLTGQYLQEEASESLCNRLFYL----------------------------------
------------------------------------------------------------
------------------------------------------------------------
------------------------------------------------------------
------------------------------------------------------------
------------------------------------------------------------
------------------------------------------------------------
------------------------------------------------------------
------------------------------------------------------------
------------------------------------------------------------
------------------------------------------------------------
------------------------------------------------------------
------------------------------------------------------------
------------------------------------------------------------
------------------------------------------------------------
------------------------------------------------------------
-----------------------------------------------------
>SAGO1_CAEEL
------------------------------------------------------------
------------------------------------------------------------
------------------------------------------------------------
------------------------------------------------------------
------------------------------------------------------------
------------------------------------------------------------
------------------------------------------------------------
------------------------------------------------------------
------------------------------------------------------------
------------------------------------------------------------
---------------MSNITQ--------------------------------------V
--------TSSMASA---SLSNK----APL--PV--------------------------
------------------------------------------------------------
GHQPLAEKKPKEVNQEGTPVQIVTNMRKINLE---KN-HSIFKYSVQVLFVY--QKSDGT
E-------LVLE---------KSKSVGSGCDHERSKSHCLRVYRKAAKQC--QE---LK-
SG-GPFCYDSQGCLYS-F---SKLK-NDE--------FSTNITGS------------DIS
NNPK-FLRVE-FKL---AKVQESFQT-----TTNDVAKSV---NC---R-PALQ-EKT--
--ILE-AMNQIVSTA------PINH-PNVLTIGN--CVHYL-----YD------------
----DTNIDIRS--IT-GE-------G---------GKSSAVGASKSVRTLEG---TG-K
TPCLYMATELKTTLFHP-DNCSLLKVFMDYRGFNGSL-----------------------
------------------------------------------------------------
------------KANSPFVLKNKNAFIGLWC----------------YTTHGKCSDWKDD
RPMIKIKDF-GLSAKETTFER-D-N-----------------------------K----K
ISVFNYFQVKYNMTLKYPDLFTVVARGK--------------------DGKNQHIPVECL
D-LCNSQTVRTEQM-V--GTEQADLIKLAAAKPHDRKKITDTV-VNSIGLA-------SE
-----PKGIISVG-APESVTGLVLPKP-DIYFS--G---------------GKKVFWNDP
KKRGPAT--------------DFMPAGTFIKPTKLTN---WEVVFDNGVQ-------LVD
CIQ-----------------------HLTSTMR--------QLGMEVSNPT---------
---VSLINRG---YLRSIFENAKA------ANR--QLIMFIT-K----------SMNNYH
TEIKCL--EQE-F--DLLTQDIRFETAVK-----------LAQ--QQNTRKNIIY---KT
NMKLGGLNYELRSG-----------------VFS-NSKRLIIGFETSQR-GGLG------
-------------------DAPI------AIG-FAANMMS------HSQQFAGGYMFVKK
SA----------DNYGPVIPEILLTILKQAKAN-RPNDRPDELLIYFSGVSE-GQHALVN
EYYANQVKAACGLFN---------------------ESFRPHITLILASKVHNTRVYKSE
NGGG------------------------VCNVEPGTVIDH-TI-VSPVLSEWYHAGSLAR
QGTSKLVKYSLIFNT---KKN---EKLSV-YERLTNELCYEMQI--VFHPTSLPIPLHIA
GTYSERGSQMLAL---KKPI--YTNG--------EF------NQVATNEQ----------
------LGYASK------------------------------------------------
-----------------------------------------KLFGTRFNA----------
------------------------------------------------------------
------------------------------------------------------------
------------------------------------------------------------
------------------------------------------------------------
------------------------------------------------------------
------------------------------------------------------------
------------------------------------------------------------
------------------------------------------------------------
------------------------------------------------------------
------------------------------------------------------------
------------------------------------------------------------
------------------------------------------------------------
------------------------------------------------------------
-----------------------------------------------------
>SAGO2_CAEEL
------------------------------------------------------------
------------------------------------------------------------
------------------------------------------------------------
------------------------------------------------------------
------------------------------------------------------------
------------------------------------------------------------
------------------------------------------------------------
------------------------------------------------------------
------------------------------------------------------------
------------------------------------------------------------
-----------------------------------------------------------M
--------EKQLKAM---SVSDKPAAPAAQ--KL--------------------------
------------------------------------------------------------
GTAPLAAKKTR-NEEWGTKVNIDTNIRKLTIK---PN-QPIYKYAVQVNYVF--RKPDGT
E-------ATIE---------MSKSAKKGTEHDNDKTRCQNVYNEAIKRY--DE---LK-
TG-GPFFYDRQASLYT-L---TKLK-NES--------ISFVVT-D------------KIC
KRQN-FKEAQ-FVL---KKVDQSFQS-----TSNDVIKTT---NS---C-PANA-DKT--
--LLE-AMNIIVSGP------AFEN-KNVITVGA--CVHYL-----ID------------
----PTGVDVAY--KEYPE-------G---------QLYSGVGVSKSVKTLEG---TDKK
VPSLFMTTEMKTTLFHP-DYAPLVELLQTFRGFSTTL-----------------------
------------------------------------------------------------
------------KANSPAAQRIEKAFVGLDV----------------VLNYGVHKGLGED
GVVMKIRRF-HTSAKETCFEV-E-K-----------------------------STRE-F
TNVFDYFKKKYGITLKYPDLFTIEAKGK--------------------QGK-IHFPAEVL
L-LCPNQTVTNDQM-I--NNEQADMIKMSAAQPHIRKTTTDTI-VRNVGLA-------SN
N----IYGFIKVE-DPVNLEGMVLPKP-KIAFA--G---------------NRLADLANP
KSRFP-T--------------DFNRAGQYYDAKELTK---WELVFVQNEE-------VQG
LAK-----------------------QLADEMV--------NNGMKCSNPT---------
---MSFIIRG---DLEPIFKKAKA------AGT--QLLFFVV-K----------SRYNYH
QQIKAL--EQK-Y--DVLTQEIRAETAEK-----------VFR--QPQTRLNIIN---KT
NMKLGGLNYAIGSE-----------------AFN-KPNRLIVGFVTSQRVGGNP------
-------------------DYPI------SVG-FAANMLK------HHQKFAGGYVYVHR
DR----------DVFGSIIKDTLLTIFKTCTE---QRGRPDDILLYFNGVSE-GQFSMIN
EEFSARVKEACMAFQKE-----------------GTPPFRPHITIIASSKAHNERLYKSD
K-GR------------------------IVNLEPGTVVDH-TI-VSNVYTEWYHASAVAR
QGTAKATKFTLIFTT---KAGPQAEPLWH-LEQLTNDLCYDHQI--VFHPVGLPVPLYIA
DRYSQRGAMVLAA--NQGPI--YNEG--------QI------DLAATNSA----------
------YGYGEK------------------------------------------------
-----------------------------------------KLFTTRFNA----------
------------------------------------------------------------
------------------------------------------------------------
------------------------------------------------------------
------------------------------------------------------------
------------------------------------------------------------
------------------------------------------------------------
------------------------------------------------------------
------------------------------------------------------------
------------------------------------------------------------
------------------------------------------------------------
------------------------------------------------------------
------------------------------------------------------------
------------------------------------------------------------
-----------------------------------------------------
>WAGO5_CAEEL
------------------------------------------------------------
------------------------------------------------------------
------------------------------------------------------------
------------------------------------------------------------
------------------------------------------------------------
------------------------------------------------------------
------------------------------------------------------------
------------------------------------------------------------
------------------------------------------------------------
------------------------------------------------------------
------------------------------------------------------------
-------------------MNT-G--VV----LLDQNDQKLY-QTTA-------------
-------NDACINR----------------------LKELNV------------------
ESGAKIYTTPTEPGTLGKQVDVGTNIFGVEVT---KE-TTVHRFVVHAKADL--TS--TK
E-------VTFT---------K--KGKEDFVVLDRREKCCNLFFNAVEKN--PDFFKMK-
DG-NHIVYDGQSTLYT-T---INLF-SEL-DCNQTKSKVFQINGA------------DTG
NDEL-KTLPC-ISLEIHAPRDNSITI-----SAKILGERT---ADQNIEVNNRE-YTQ--
--FLELALNQH----------CTRETKRFGCFEH--GKVYF-----LN------------
----ATEEGFDQRDCVDVG-------D---------GKALYPGLKKTIQFIEGPFGRGQN
NPSLVID-GMK-AAFHK-EQTVIQKLF-EITGQDPSN-----------------------
------------------------------------------------------------
------------GLSSMAREKATPVIKGLDC----------------YSMYTSRKRH---
--LRIVGIF-HESATGTRFEL-P-D-----------------------------G--K-T
CSIAEYFRDKYSINLQYPKANLVVCKDR---------------------GNNNYFPAELM
T-ISKNQRATIPQQ-T----QSQKTTKECAVLPDVRQRIIIKG-KTAVNIT-------AE
NELLNALGIKVYS-EPLKVSLKELG------YQ------------------RSTVKSELG
KWRPPPG--------------SFVKPAAF-----QDL---WALYAVGNQNS-R---FSVS
DLSQFT-------------------GMFIDACK--------KRGMIIKPPS---------
--ETSLCHMD---NIISLLENAAA------SKC--KFAFVITDD----------SITHLH
KKYKAL--EQK-S--MMVIQDMKISKANS-----------VVKDGKRLTLENVIN---KT
NMKLGGLNYTVSDA-----------------KKSMTDEQLIIGVGVSAPPAGTKYM----
-------------MDNKGHLNPQ------IIG-FASNAV-------ANHEFVGDFVLAPS
GQ----------DTMASI-EDVLKSSIDLFEM--NRNTLPKRIIIYRSGASD-GSHASIL
AYEIPLARATIQGYSKD-----------------------INLIYIIVTKEHSYRFFRDQ
LRSG--------------------GKATEMNIPPGIVLDS-AV-TNPACKQFFLNGHTTL
QGTAKTPLYTILADD---C----NAPMDR-LEELTYTLCHHHQI--VALSTSIPTPLYVA
NEYAKRGRDLWA----HGPN-EANEY--------HE-----EHLKELSKQ----------
------LGYKNT------------------------------------------------
-----------------------------------------VFNKTRINA----------
------------------------------------------------------------
------------------------------------------------------------
------------------------------------------------------------
------------------------------------------------------------
------------------------------------------------------------
------------------------------------------------------------
------------------------------------------------------------
------------------------------------------------------------
------------------------------------------------------------
------------------------------------------------------------
------------------------------------------------------------
------------------------------------------------------------
------------------------------------------------------------
-----------------------------------------------------
>ALG3_CAEEL
------------------------------------------------------------
------------------------------------------------------------
------------------------------------------------------------
------------------------------------------------------------
---------------------------------------------------MSRRN----
--ATNFVDN--N------------------------------------------------
------------------------------------------------------------
T----------------------------------------LTSSGISGSGSLSP----P
ITSRP-------------------------------------------------------
---------------------------------------------------ASGQASPLS
SNGS-L---------------------------------------------------SPP
V-------------------------------DDQGSVSYNS-DSPR-------------
-----------------------------------DLSPLLL-SELAC--------LN--
MR---EVVARPGLGTIGRKIPVKSNFFAVDLK---NPKMVVVQYHVEVHHPG--CRKL--
----------------------------------DKDEMRIIFWKAVSDH--PNIFH---
NK-FALAYDGAHQLYT-V---AR--------------LEFPDDQGSVRLDCEATLPKD-N
RDRT-RCAIS-IQN-----VGP-VLL-----EMQRTR------TNNL-DERVLT-PIQ--
--ILDIICRQSLTC-----------P--LLKNSA--NFYTWKSSCYRI------------
----P--TAAG--QALDLE-------G---------GKEMWTGFFSSAHI---ASNYR--
---PLLNIDVAHTAFYKTRITVLQ-FMCDVLNERTSKPNRN--NPRGPG---APGGYRGG
RGGARGGSYQNFGNRGPPGANVRDDFGGN------------------------G------
LTFTMDTLSRDTQLSSFETRIFGDSIRGMKI----------------RATHRPNAIRVY-
----KVNSL-QLPADKLMFQG-I-D--E---E----------------------GRQV-V
CSVADYFSEKYG-PLKYPKLPCLHVG-P--------------------PTRNIFLPMEHC
L-IDSPQKYN-KKM-T--EKQTSAIIKAAAVDATQREDRIKQL-AAQASF-G-------T
DPFLKEFGVAVSS-QMIETSARVIQPPPIMFGGNNRS-------------INPVVFPKDG
SWSMDHQ--------------TLYMP--A----TCRS---YSMIALVDPRD-------QT
SLQTFC-------------------QSLTMKAT--------AMGMNFPRWP-DLVKYGRS
--KED--VCTL---FTEIADEYRVTN----TVC--DCIIVVLQ----------SKNSDIY
MTVKEQS-DIV-H--GIMSQCVLMKN---------------VSRPTPATCANIIL---KL
NMKMGGINSRIVAD------QI-TN---K---YLVDQPTMVVGIDVTHPTQAEMRM----
-------------------NMPS------VAA-IVANVDL------LPQSYGANVKVQKK
CR------E---SVVYLL-DA-IRERIITFYRH-T-KQKPARIIVYRDGVSE-GQFSEVL
REEIQSIRTACLAIAE---------------------DFRPPITYIVVQKRHHARIFCKF
PNDMVG---------------------KAKNVPPGTTVDT-GI-VSPEGFDFYLCSHYGV
QGTSRPARYHVLLDE---C----KFTADE-IQNITYGMCHTYGR--CTRSVSIPTPVYYA
DLVATRARCHIKRKLGLADNN-DCDT---------N------SLSSSLAS----------
------LLNVRTGS--------------GKGKKSH----------------APSVDD-ES
Y-SLPDAASDQILQDCVSVAAD------------FKSR--MYFI----------------
------------------------------------------------------------
------------------------------------------------------------
------------------------------------------------------------
------------------------------------------------------------
------------------------------------------------------------
------------------------------------------------------------
------------------------------------------------------------
------------------------------------------------------------
------------------------------------------------------------
------------------------------------------------------------
------------------------------------------------------------
------------------------------------------------------------
------------------------------------------------------------
-----------------------------------------------------
>ALG1_CAEEL
------------------------------------------------------------
------------------------------------------------------------
-------------------------------------------M----------------
------------------------------AAE-----------L-------NNTNTNES
SNV----------------------------ASN-----DPMSGGP------------QY
LPGVM---NSTI----QQQP---------QS---A-------------------------
-----------------------TSS-F-----------LPSGPISS-------------
-----------------------------------------------------TSTSSQV
VPTSGATQQPP-------------------FPSA------QAA-----------------
----------------------------------------ASTAL-----Q--------N
DLEEIF-NSPP---TQPQTFS-------------D--------VP-Q--RQAGSLAPGVP
IG---------------------NTSV-----SIGEP--AN------------------T
LGGG-----LPGGAPGQ------------------LPGGNQS---G----------IQ--
FQC---PRRP-NHGVEGRSILLRANHFAVRIPG-----GTIQHYQVDVTPDK--------
-C----------------------------PRRV----NREIISCLISAF--SKYFT---
-N-IRPVYDGKRNMYT-R---EPLP--IG-RERMD---------------FDVTLPGDS-
AVER-QFSVS-LKW-----VGQ-VSL---STLEDAMEGRV-RQVPFE--------AVQ--
--AMDVILRHLPS-------------LKYTPVGR--SFFSPPVPNASGVMAGSCPPQASG
AVAGGAHSAGQYHAESKLG----------------GGREVWFGFHQSVRPSQW-----K-
---MMLNIDVSATAFYR-SMPVIE-FIAEVLELPVQALA---------------------
------------------------------------------------------------
---------ERRALSDAQRVKFTKEIRGLKI----------------EITHCGQMRRKY-
----RVCNVTRRPAQTQTFPLQL-E--TGQ--------------------------TI-E
CTVAKYFYDKYRIQLKYPHLPCLQVG---Q------------------EQKHTYLPPEVC
N-IVPGQRCI-KKL-T--DVQTSTMIKATARSAPEREREISNLVRKAEF---------SA
DPFAHEFGITIN-PAMTEVKGRVLSAP-KLLYGGRTRA---------------TALPNQG
VWDMRGK--------------QFHTGI------DVRV---WAIACFA---Q-Q-QHVKEN
DLRMFT-------------------NQLQRISN--------DAGMPIVGNP-CFCKYAVG
-------VEQ----VEPMFKYLKQNY----SGI---QLVVVVLPG--------K--TPVY
AEVKRVG-DTV-L--GIATQCVQAKNAIRT----------T-----PQTLSNLCL---KM
NVKLGGVNSILLPNVRP---------------RIFNEPVIFFGCDITHPPAGDSR-----
--------------------KPS------IAA-VVGSMDA------HPSRYAATVRVQQH
RQE----------IISDL-TYMVRELLVQFYRN-T-RFKPARIVVYRDGVSE-GQFFNVL
QYELRAIREACMMLER---------------------GYQPGITFIAVQKRHHTRLFAVD
KKD---------------------QVGKAYNIPPGTTVDV-GI-THPTEFDFYLCSHAGI
QGTSRPSHYHVLWDD---N----NLTADE-LQQLTYQMCHTYVR--CTRSVSIPAPAYYA
HLVAFRARYHLVDREHDSGE-GSQ-------------PSG---T-SE-------------
------------------------------------------------------------
------DTTLSNMARAVQVHPD------------ANNV--MYFA----------------
------------------------------------------------------------
------------------------------------------------------------
------------------------------------------------------------
------------------------------------------------------------
------------------------------------------------------------
------------------------------------------------------------
------------------------------------------------------------
------------------------------------------------------------
------------------------------------------------------------
------------------------------------------------------------
------------------------------------------------------------
------------------------------------------------------------
------------------------------------------------------------
-----------------------------------------------------
>ALG2_CAEEL
------------------------------------------------------------
------------------------------------------------------------
------------------------------------------------------------
------------------------------------------------------------
------------------------------------------------------------
------------------------------------------------------------
------------------------------------------------------------
------------------------------------------------------------
------------------------------------------------------------
------------------------------------------------------------
----MF-PLPV---HNGPRLG-------------K--------LS-I------FEMPGDS
LT---------------------SSSFM----PDGGA--ET------------------S
SSSQ-----LGGSAHGA------------------IGTKPDA---G----------VQ--
FQC---PVRP-NHGVEGRSILLRANHFAVRIPG-----GSVQHYQIDVFPDK--------
-C----------------------------PRRV----NREVIGCLISSF--SKYFT---
-N-IRPVYDGKRNMYT-R---EPLP--IG-TEPMN---------------FEVTLPGDS-
AVER-KFSVT-MKW-----IGQ-VCL---SALDDAMEGRV-RQVPHE--------AVQ--
--SIDVILRHLPS-------------LKYTPVGR--SFFTPPGVMKP-------------
--------GMQMHQESKLG----------------GGREVWFGFHQSVRPSQW-----K-
---MMLNIDVSATAFYR-AMPVIE-FVAEVLELPVQALA---------------------
------------------------------------------------------------
---------ERRALSDAQRVKFTKEIRGLKI----------------EITHCGAVRRKY-
----RVCNVTRRPAQTQTFPLQL-E--TGQ--------------------------TI-E
CTVAKYFFDKYRIQLKYPHLPCLQVG---Q------------------EQKHTYLPPEVC
D-IVPGQRCL-KKL-T--DVQTSTMIKATARSAPEREREICKLVSKAEL---------SA
DPFAHEFGITIN-PAMTEVKGRVLSAP-KLLYGGRHRA--------------TTALPNQG
VWDMRGK--------------QFHTGM------EVRT---WAIACFA---Q-Q-SHVKEN
DLRMFT-------------------TQLQRIST--------DAGMPIIGTP-MFCKYASG
-------VEQ----VEPMFKYLKQTY----SAI---QLIVVVLPG--------K--TPIY
AEVKRVG-DTV-L--GIATQCVQAKNAIRT----------T-----PQTLSNLCL---KM
NVKLGGVNSILLPNVRP---------------RIFNEPVIFLGCDITHPAAGDTR-----
--------------------KPS------IAA-VVGSMDA------HPSRYAATVRVQQH
RQE----------IITDL-TYMVRELLVQFYRN-T-RFKPARIVVYRDGVSE-GQLFNVL
QYELRAIREACVMLES---------------------GYQPGITFIAVQKRHHTRLFAAD
KAD---------------------QVGKAFNIPPGTTVDV-GI-THPTEFDFFLCSHAGI
QGTSRPSHYHVLWDD---N----DLTADE-LQQLTYQMCHTYVR--CTRSVSIPAPAYYA
HLVAFRARYHLVDRDHGSGEEGSQ-------------PSG---TSSE-------------
------------------------------------------------------------
------DTTLSSMAKAVQVHPD------------SNNV--MYFA----------------
------------------------------------------------------------
------------------------------------------------------------
------------------------------------------------------------
------------------------------------------------------------
------------------------------------------------------------
------------------------------------------------------------
------------------------------------------------------------
------------------------------------------------------------
------------------------------------------------------------
------------------------------------------------------------
------------------------------------------------------------
------------------------------------------------------------
------------------------------------------------------------
-----------------------------------------------------
>ERGO1_CAEEL
------------------------------------------------------------
------------------------------------------------------------
------------------------------------------------------------
------------------------------------------------------------
------------------------------------------------------------
-MSYNNGGGGGG---------GGYRNDRDDRYHNNDRQNYRSSDQGRSG----YNDDRRD
N-RYDDRRGSNNDRGCYDQHDRRGSS-NDDRRGYRGY-NQGGGGYQQQY-----------
------------SQDARYGS-----------------NQRNDN-----------------
-------YG-N---------------------------------------NRGSH-----
GGANMYSQ---NGGN---RGGG---------GGRVGGGR---------------------
--------------------T--------------------------------AAGMSNP
GD----------------LVGG-----ADQ--PIH---SVSK-KSLR-------------
----------------------------------------------H---------NA--
QEFAVRPKTMVQDKGLGQKTTLLTNHTLVQLP---QEPITLHVFNIEVFING--KSSN--
----------------------------------KRELCGPRFWEILKEN--KPTFG---
MP-NQYIFNDVNMMWS-T---NKLR--------------QSEGRTN-------------N
-RRM---NFV-WKY-----VKQ-IKF-----G-----------GNIE-DEETMQLLST--
--LIDAIATQRARLP------LA--PPKYTVFKR--LTY-LICEEAYE------------
----PELPDVS--LCHKLR-------I---------GTDARVGVSIAIRT---NLRAG--
---ITACFDLGHTLFTRPAYPLVR-LLCDIIEHSVVLDEAF-----EM-----------K
------------------------------------------------------------
----YDAALRACNVSDENLRVMTQILTKMTLQLSTETGDYVGEDGEVIVRPA-PTIRNPG
RNF-KFVGL-GAPADRYYF------------T----------------------SDGV-E
LTVADYYLQKYNIRLRYPNLPCVLKKAPEQC-----------------GNKHSAMPLELV
SYIVVPTRYG-GFT-M--PDMRADMINKTTYTAQQRGKLLQHI-IAQKSLSGIEPPVSNN
DDYMKKHKLVMKR-EPIRVKATILPPP-TLVYGDSVF----------------HDEHHIG
EWEAVTHDPPRQVLDGAVFRRKLYKSSEQ----PLMKRLMGSILLIQSPRQCRDFDYNQQ
GYHAIM-------------------RAIEDSGQPVLWADENKHSAVIQGEL-QFNQNQ--
--HGIEVIEQFLQNIKSTIGEYERDG----EVI--VPIVFAVFQARATVYSGNNNEYNDY
NVLKYLA-DNK-Y--GIHTQGILEKSLGV-------------VGPSPKNCALTRLMVEKV
LGKVGTTHRKLERGG-A----H-KT---WTIFTDPAKPTLVLGIDVSHPSTRDRET----
---------------GNVLQKMS------AAT-VVGNIDL------DVTEFRASSRIQDT
G----------VECLIDF-SKEIDERIGEFIDH-T-GKRPAHIVVYRDGLSE-GDFQKYL
FEERVCIEERCLKIDT---------------------SFQPSITYIVVTKRHHTQFFLED
PSQGYE--------------------SQGYNVLPGTLIED-AV-TTNKYYDFFLSTQIGN
EGCFRPTHYYVLHDT---W----TGKPDSFWPTVTHALTYNFCR--STTTVALPAPVLYA
HLAAKRAKETLDGINTYKSVNNIYCD------------------LESFGD----------
------LC----------------------------------------------------
-----------EVNKDMNV--N-----------EKLEG--MTFV----------------
------------------------------------------------------------
------------------------------------------------------------
------------------------------------------------------------
------------------------------------------------------------
------------------------------------------------------------
------------------------------------------------------------
------------------------------------------------------------
------------------------------------------------------------
------------------------------------------------------------
------------------------------------------------------------
------------------------------------------------------------
------------------------------------------------------------
------------------------------------------------------------
-----------------------------------------------------
>WAGO4_CAEEL
------------------------------------------------------------
------------------------------------------------------------
------------------------------------------------------------
------------------------------------------------------------
------------------------------------------------------------
------------------------------------------------------------
------------------------------------------------------------
------------------------------------------------------------
------------------------------------------------------------
------------------------------------------------------------
---------------MPALPP--------------------------------------V
-Y------TPSGAPS---SVHA-PPAVPPV--PVPTQPLRSE-YQTS-------------
-------NDACIKR----------------------LEELNI------------------
APAAKLYPTPTEPGKCGVEAEIQTNVFGIEMH---QD-SLFYQYSVNITTEL--KN--GK
E-------VTFT---------K--KGKDDFVVTERHDKCCAILFRALGDY--EEFFKTS-
D--SCLIYDGQSILFS-N---VDLF-QGF-REGAVKTKYMQLDGG------------EMD
HKDL-KSLPC-IKLEVFPTKNPAVKF-----TREAVARRA---TDSNLDSVSLA-YQQ--
--ILELALTQP----------CLRNTARYVVFDH--GKMFF-----ID------------
----PLGEGFEKCDVVDVG-------D---------GKQVVPGLKKTINFIEGPYGRGRS
NPSVVID-GMK-VAFHK-NQPILDKLK-EITTQPVEH-----------------------
------------------------------------------------------------
------------GLKGLEKDRCAAVIKGLDC----------------YSTYGGRERH---
--HKIEGIH-HEGARNARFEL-N-D-----------------------------G--G-S
CTVAQYFEDVYNITLRYPDTNLIVSKER---------------------GNINFYPMELL
K-ISSHQRVQIPQL-T--SAQSQKTTKESAVLPDVRQRLILTG-KNAAQIS-------SD
NEVLGKMGVSVCE-DPLMVKGRSIPAV-KLANAEIG---------------ANPINVKDN
KWRA--N--------------RFTRPATA-----PNV---WAMYVVGTAST-R---ITLD
TLKKFA-------------------DEFAAMCK--------SKGVNMPAPA---------
--DISLIHMD---AIESRLYDATK------ANC--TFVFIITDD----------SITTLH
QRYKMI--EKD-T--KMIVQDMKLSKALS-----------VINAGKRLTLENVIN---KT
NVKLGGSNYVFVDA-----------------KKQ-LDSHLIIGVGISAPPAGTKYA----
-------------MENKGVLNPN------VIG-YAYNAQ-------HNQEFSGDFVLNSA
SQ----------DTLAPI-EDIVMHSLNEYQKF-HDGGLPRRVIVYRTGTSE-GNHGSIM
AYEIPLARAAMRDFSPD-----------------------IQLVYIVVSKDHSFRFFKPD
LASLASRPQATSSTASRHSAMPAAPKAWDLNIAPGILVDS-IV-TNPACKQFFLNSHITL
QGTAKTPLYTVLADD---A----KVSMTA-LEDITYKLCHLHQI--VGLPTSLPTPLYVA
NEYAKRGRNLWNEAVALNNVPTVSGP--------EA-----DRLKELTKS----------
------ICYKASG-----------------------------------------------
-----------------------------------------DLTGRRVNA----------
------------------------------------------------------------
------------------------------------------------------------
------------------------------------------------------------
------------------------------------------------------------
------------------------------------------------------------
------------------------------------------------------------
------------------------------------------------------------
------------------------------------------------------------
------------------------------------------------------------
------------------------------------------------------------
------------------------------------------------------------
------------------------------------------------------------
------------------------------------------------------------
-----------------------------------------------------
>TAG76_CAEEL
------------------------------------------------------------
------------------------------------------------------------
------------------------------------------------------------
------------------------------------------------------------
---------------------------------------------------MSRRN----
--ATSFVDN--N------------------------------------------------
------------------------------------------------------------
T----------------------------------------LTSSGISGSGSMSP----P
ITSRP-------------------------------------------------------
---------------------------------------------------ASGQASPLT
SNGS-L---------------------------------------------------SPP
QY---------------------------A--DDQGSVSYNL-DSPR-------------
-----------------------------------DLSPLLL-SELAC--------LN--
MR---EVVARPGLGTIGRQIPVKSNFFAMDLK---NPKMVVIQYHVEIHHPG--CRKL--
----------------------------------DKDEMRIIFWKAVSDH--PNIFH---
NK-FALAYDGAHQLYT-V---AR--------------LEFPDDQGSVRLDCEASLPKD-N
RDRT-RCAIS-IQN-----VGP-VLL-----EMQRTR------TNNL-DERVLT-PIQ--
--ILDIICRQSLTC-----------P--LLKNSA--NFYTWKSSCYRI------------
----P--TAAG--QALDLE-------G---------GKEMWTGFFSSAHI---ASNYR--
---PLLNIDVAHTAFYKTRITVLQ-FMCDVLNERTSKPNRN--NPRGPGGPGGPGGYRGG
RGGGRGGSYGNFGNRGPPGANVRDDFGGN------------------------G------
LTFTMDTLSRDTQLSSFETRIFGDAIRGMKI----------------RAAHRPNAIRVY-
----KVNSL-QLPADKLMFQG-I-D--E---E----------------------GRQV-V
CSVADYFSEKYG-PLKYPKLPCLHVG-P--------------------PTRNIFLPMEHC
L-IDSPQKYN-KKM-S--EKQTSAIIKAAAVDATQREDRIKQL-AAQASF-G-------T
DPFLKEFGVAVSS-QMIQTTARVIQPPPIMFGGNNRS-------------VNPVVFPKDG
SWTMDNQ--------------TLYMP--A----TCRS---YSMIALVDPRD-------QT
SLQTFC-------------------QSLTMKAT--------AMGMNFPRWP-DLVKYGRS
--KED--VCTL---FTEIADEYRVTN----TVC--DCIIVVLQ----------SKNSDIY
MTVKEQS-DIV-H--GIMSQCVLMKN---------------VSRPTPATCANIVL---KL
NMKMGGINSRIVAD------KI-TN---K---YLVDQPTMVVGIDVTHPTQAEMRM----
-------------------NMPS------VAA-IVANVDL------LPQSYGANVKVQKK
CR------E---SVVYLL-DA-IRERIITFYRH-T-KQKPARIIVYRDGVSE-GQFSEVL
REEIQSIRTACLAIAE---------------------DFRPPITYIVVQKRHHARIFCKY
QNDMVG---------------------KAKNVPPGTTVDT-GI-VSPEGFDFYLCSHYGV
QGTSRPARYHVLLDE---C----KFTADE-IQSITYGMCHTYGR--CTRSVSIPTPVYYA
DLVATRARCHVKRKLGLADNN-DCDT---------N------SRSSTLAS----------
------LLNVRTGS--------------GKGKKSY----------------APSVDD-ES
Y-SLSDATSDQILQDCVSVATD------------FKSR--MYFI----------------
------------------------------------------------------------
------------------------------------------------------------
------------------------------------------------------------
------------------------------------------------------------
------------------------------------------------------------
------------------------------------------------------------
------------------------------------------------------------
------------------------------------------------------------
------------------------------------------------------------
------------------------------------------------------------
------------------------------------------------------------
------------------------------------------------------------
------------------------------------------------------------
-----------------------------------------------------
>PRG1_CAEEL
------------------------------------------------------------
------------------------------------------------------------
------------------------------------------------------------
------------------------------------------------------------
------------------------------------------------------------
------------------------------------------------------------
------------------------------------------------------------
------------------------------------------------------------
------------------------------------------------------------
---------MASG-----SGRG-RGRGS---G----------------------------
------------------------------------------------------------
------------------------SNNSGGK---DQK-YLGT------------------
----------------------------------I----------------------QP-
-DLFIRQQGQSKTGSSGQPQKCFANFIPIEMT---QSDYSIYQYHVEFEPTV--DSKA--
-------------------------------------NREK----MLRDN--NVTDE---
IG-HHFVFDGMIL-YL-K---EEW--EQN---------------------QMIEVQHP-I
-DRS-LICIR-FKQ-----TNR-F-----------L--------------VDDPQTIN--
--IFNTIIRRS-FDA-----------LQLTQLGR--NYFNW-------------------
----------G--DS------------RAVPDY---NMSILPGYETAIRMYEE-----N-
---FMLCVENRFKMVRE--ESMYI-LFHKELRSCQN------------------------
------------------------------------------------------------
-------------NPQRVQEKMNEMYGGTTI-----------------ITRYNN--KLH-
-RYTRL-DY-SISPL-SEFVK---D-G------------------------------Q-S
ITLKEYFKNQYGIEITVDDQPIIISEGKPKQPG--------------EPPQVSYIVPELC
F-PTG---LT-DEM-RKDFKMMKEIAKHTRMSPQQRLVESRKLIVDLSKNE-------KV
MECFKYWGISLGQ-DLANVQARVLKSE-PLQGK-K------------------TYEGKQA
EWARGVK------------ECGIYRGS------NMTN---WIVIGPGSGNS-------GL
LSQKFI-------------------EEARRLGK--------ILQVQLGEPM-CVPIRGIS
-------PNDYLEGVKGAIKQVDGED---------IHMLVVMLA---------DDNKTRY
DSLKKFL-CVE-C--PIPNQCVNLRTLAGKSKDGG------ENKNLGSIVLKIVL---QM
ICKTGGALWKVNIPL---------------------KNTMIVGYDLYHDSTLK-------
--------------------GKT------VGA-CVSTTSN------DFTQFYSQTRPHEN
PT----------QLGNNL-THFVRKALKQYYDS-NDQTLPSRLILYRDGAGD-GQIPYIK
NTEVKLVRDACDAVTDK------------AAELSNKVQEKIKLAFIIVTKRVNMRILKQG
SS--L---------------------DNAINPQPGTVVDT-TV-TRPERMDFYLVPQFVN
QGTVTPVSYNIIHDD---T----DLGPDK-HQQLAFKLCHLYYN--WQGTVRVPAPCQYA
HKLAFLTAQSLHDDANGCLRDKLFFL----------------------------------
------------------------------------------------------------
------------------------------------------------------------
------------------------------------------------------------
------------------------------------------------------------
------------------------------------------------------------
------------------------------------------------------------
------------------------------------------------------------
------------------------------------------------------------
------------------------------------------------------------
------------------------------------------------------------
------------------------------------------------------------
------------------------------------------------------------
------------------------------------------------------------
------------------------------------------------------------
------------------------------------------------------------
-----------------------------------------------------
>YQ53_CAEEL
------------------------------------------------------------
------------------------------------------------------------
------------------------------------------------------------
------------------------------------------------------------
------------------------------------------------------------
------------------------------------------------------------
------------------------------------------------------------
------------------------------------------------------------
------------------------------------------------------------
------------MAD---LLDK-------------------------I------------
------------------------------------------------------------
------------------------------------------------------------
-MGSS-SSNRIPKRDNR------------------MNQDKDE---PT----SKRSAPMFS
TPKSTTPIGRDSFAT-MDTMNVQMNMFPVDIK---DMPHKIQRFQVDVIVCS--SNGK-Q
INANLG-----VLAAKGDVN-----------SHNRRLAQYYIMRTVHDKL--LVKFSGK-
SH-HFLAYDCAATLYL-P---EGVY-TGD--DQEEVTLTIDDFPKEE---WKFVSKLS-R
RKDD-SYLVV-LKP-----AGF------------VYTQGE---VAQE-EANRME-LTR--
--IIEIVTSQKLNN------------EDYLQFGN--ATFPRLSPPH--------------
-------SEPD--AI----------------------SEIRSGFAKVSRLSQNG--GGK-
---AFMTVDTKISPFYK-DTSVIK-FSSNKLSEM-------------KGGGGGRGGYGRS
DSRDSRGGYRGGRSDSRDFRGVYGNRGGNDRYRDESRGRRDMYDSRRDSGSSNGADYSPS
DAAELEHAFGERG---NTKRCIEEALKGLDV----------------ECTHLKG------
NLIRVSSIA-ENNAENTSFMM-K-D--D---K----------------------GERE--
VTVAEYFLLQYNIKLKYPRLPLVVSKR---------------------FKHESFFPMELL
R-IAPGQRIKVNKM-S--PTVQSAMTGRNASMPQHHVKLVQDILRDNLKLE--------Q
NKYMDAFGIKLMSTEPIQMTAKLLPPA-QIKFKGQTY--------------MP--DMSRP
AFRTQD---------------KFVEPAR------IRK---IGIVVFDNCIQ-------MR
QAEDFC-------------------DKLSNFCR--------DNGITVEKDS-RDWSIREL
NSSDSVAIQN-------LMKKWLDDR----V-----DILVGIAR---------EKKPDVH
DILKYF--EES-I--GLQTIQLCQQTVDK-------M---MGGQGGRQTIDNVMR---KF
NLKCGGTNFFVEIPN-AV-RGKAVCSNNETLRKKLLEHVQFIGFEISHGASRTLFD----
------------RSRSQMDGEPS------VVG-VSYSLTN-------STQLGGFTYLQTQ
KE----------YKLQKL-DEFFPKCVRSYKEH-S-KTLPTRIVIYRVGAGE-GNFNRVK
-EEVEEMRRTFDKIQP---------------------GYRPHLVVIIAQRASHARVFPSC
I---SGN------------------RATDQNIPSGTCVEN-VL-TSYGYDEFILSSQTPL
IGTVRPCKYTILVND---A----KWSKNE-LMHLTYFRAFGHQV--SYQPPSVPDVLYAA
ENLAKRGRNNYKIHQRYVNLQAVENR-----------------IIKDHSE----------
------L-----------------------------------------------------
-----------INE-DM--REE-LAAAIVDEMSVAMNG--MTIPKRNFWA----------
------------------------------------------------------------
------------------------------------------------------------
------------------------------------------------------------
------------------------------------------------------------
------------------------------------------------------------
------------------------------------------------------------
------------------------------------------------------------
------------------------------------------------------------
------------------------------------------------------------
------------------------------------------------------------
------------------------------------------------------------
------------------------------------------------------------
------------------------------------------------------------
-----------------------------------------------------
>NRDE3_CAEEL
------------------------------------------------------------
------------------------------------------------------------
------------------------------------------------------------
------------------------------------------------------------
------------------------------------------------------------
------------------------------------------------------------
------------------------------------------------------------
------------------------------------------------------------
------------------------------------------------------------
--MDLLDK---VMGE---MGSK-------------------------P------------
---GSTAKKPATSASSTPRTN--------------------------------VWGTAKK
PS----------------SQQQPPK-------PLF-------------------TTP--G
SQQGS-LGGRIPKREHT------------------D---RTG---PD----PK-------
RKPLGGLSVPDSFNN-FGTFRVQMNAWNLDIS---KMDERISRIMFRATLVH--TDGR-R
FELSLG-----VSAFSGDVN-----------RQQRRQAQCLLFRAWFKRN--PELFKGMT
DP-AIAAYDAAETIYV-G---CSFF-DVE-LTEHVCHLTEADFSPQE---WKIVSLIS-R
RSGS-TFEIR-IKT-----NPP------------IYTRGP---NALT-LENRSE-LTR--
--IIEAITDQCLHN------------EKFLLYSS--GTFPTKGGDI--------------
-------ASPD--EV----------------------TLIKSGFVKTTKIVD-RDGVPD-
---AIMTVDTTKSPFYK-DTSLLK-FFTAKMDQL-------------TNSGGGPRGHNGG
RERR------DGGGNSRKYDDRRSPRD-------------------------GEIDYDER
TVSHYQRQFQDERISDGMLNTLKQSLKGLDC----------------QPIHLKDSKAN--
RSIMIDEIH-TGTADSVTFEQ-K-L--P---D----------------------GEMK-L
TSITEYYLQRYNYRLKFPHLPLVTSKR---------------------AKCYDFYPMELM
S-ILPGQRIKQSHM-T--VDIQSYMTGKMSSLPDQHIKQSKLVLTEYLKLG-----DQPA
NRQMDAFRVSLKSIQPIVTNAHWLSPP-DMKFANNQL--------------YSLNPTRGV
RFQTNG---------------KFVMPAR------VKS---VTIINYDKEFN--------R
NVDMFA-------------------EGLAKHCS--------EQGMKFDSRP-NSWKKVNL
GSSDRRGTKV-------EIEEAIRNG----V-----TIVFGIIA---------EKRPDMH
DILKYF--EEK-L--GQQTIQISSETADK-------F---MRDHGGKQTIDNVIR---KL
NPKCGGTNFLIDVPE-SV-GHRVVCNNSAEMRAKLYAKTQFIGFEMSHTGARTRFD----
------------IQKVMFDGDPT------VVG-VAYSLKH-------SAQLGGFSYFQES
RL----------HKLTNL-QEKMQICLNAYEQS-S-SYLPETVVVYRVGSGE-GDYPQIV
-NEVNEMKLAARKKKH---------------------GYNPKFLVICTQRNSHIRVFPEH
I---NERG-----------------KSMEQNVKSGTCVDV-PG-ASHGYEEFILCCQTPL
IGTVKPTKYTIIVND---C----RWSKNE-IMNVTYHLAFAHQV--SYAPPAIPNVSYAA
QNLAKRGHNNYKTHTKLVDMNDYSYR-----------------IKEKHEE----------
------I-----------------------------------------------------
-----------ISSEEV--DDI-LMRDFIETVSNDLNA--MTINGRNFWA----------
------------------------------------------------------------
------------------------------------------------------------
------------------------------------------------------------
------------------------------------------------------------
------------------------------------------------------------
------------------------------------------------------------
------------------------------------------------------------
------------------------------------------------------------
------------------------------------------------------------
------------------------------------------------------------
------------------------------------------------------------
------------------------------------------------------------
------------------------------------------------------------
-----------------------------------------------------
>WAGO1_CAEEL
------------------------------------------------------------
------------------------------------------------------------
------------------------------------------------------------
------------------------------------------------------------
------------------------------------------------------------
------------------------------------------------------------
------------------------------------------------------------
------------------------------------------------------------
------------------------------------------------------------
---------------------------------------------MSPH-----------
-----------PPQPHPPMPP---------------------------------------
-M------PPVTAPP---GAMT-P--MP----PVPADAQKLH-QSTG-------------
-------NDACIKR----------------------LQQLNV------------------
EDGAKMYMKPTEPGKMGRPVDIQTNVFGIEVT---KE-TTVHRFMVHAKADL--TS--TK
E-------VTFT---------K--KGKEDFVVQDRRDKCCNIFFLAVEKN--PEFFKMK-
DG-NQIVYDGQSTLYT-T---VNLF-SEL-DANGTKSKVFQINGA------------DTG
NDDL-KTLPC-ISLEIYAPRDNSITL-----SSENLGKRT---ADQNIEVNNRE-YTQ--
--FLELALNQH----------CVRETNRFGCFEH--GKVYF-----LN------------
----ATEEGFDQRDCVDVG-------D---------GKQLYPGLKKTIQFIEGPYGRGQN
NPSLVID-GMK-AAFHK-EQTVIQKLF-DITGQDPSN-----------------------
------------------------------------------------------------
------------GLNNMTREKAAAVIKGLDC----------------YSTYTNRKRH---
--LRIEGIF-HESATKTRFEL-P-D-----------------------------G--K-T
CSIAEYYADKYKISLQYPNANLVVCKDR---------------------GNNNYFPAELM
T-VSRNQRVTIPQQ-T--GNQSQKTTKECAVLPDVRQRMIITG-KNAVNIT-------LE
NELLVALGIKVYS-EPLMVQARELDGK-ELVYQ------------------R-SVMSDMG
KWRAPPG--------------WFVKPATV-----PDL---WAAYAVGNPGC-R---FSIG
DVNQLV-------------------GMFIDSCK--------KKGMVIKPPC---------
--ETGLYSTE---KIMTQLEKVAA------SKC--KYVLMITDD----------AIVHLH
KQYKAL--EQR-T--MMIVQDMKISKANA-----------VVKDGKRLTLENIIN---KT
NVKLGGLNYTVSDA-----------------KKSMTDEQLIIGVGVSAPPAGTKYM----
-------------MDNKGHLNPQ------IIG-FASNAV-------ANHEFVGDFVLAPS
GQ----------DTMASI-EDVLQNSIDLFEK--NRKALPKRIIIYRSGASE-GSHASIL
AYEIPLARAIIHGYSKE-----------------------IKLIFIVVTKEHSYRFFRDQ
LRSG--------------------GKATEMNIPPGIVLDN-AV-TNPACKQFFLNGHTTL
QGTAKTPLYTVLADD---C----KAPMDR-LEELTFTLCHHHQI--VSLSTSIPTPLYVA
NEYAKRGRDLWGELTTKGPI-EAKES--------QG-----ERLKELTKE----------
------IGYKQT------------------------------------------------
-----------------------------------------DLNQKRVNA----------
------------------------------------------------------------
------------------------------------------------------------
------------------------------------------------------------
------------------------------------------------------------
------------------------------------------------------------
------------------------------------------------------------
------------------------------------------------------------
------------------------------------------------------------
------------------------------------------------------------
------------------------------------------------------------
------------------------------------------------------------
------------------------------------------------------------
------------------------------------------------------------
-----------------------------------------------------
>PPW1_CAEEL
------------------------------------------------------------
------------------------------------------------------------
------------------------------------------------------------
------------------------------------------------------------
------------------------------------------------------------
------------------------------------------------------------
------------------------------------------------------------
------------------------------------------------------------
------------------------------------------------------------
------------------------------------------------------------
-----------------------------------------------------------M
--------EKQLEAM---FVSDRPAAPAAQ--KL--------------------------
------------------------------------------------------------
GTAPLAAKKTR-NVERGTKVNIDTNIRKLTIK---PN-QPIYKYAVQVNYVF--RKPDGT
E-------ATIE---------MSKSAKKGTEHDNDKTRCQKVYNEAIKRY--DE---LK-
TG-GPFFYDRQASLYT-L---TKLK-NES--------ISFVVT-D------------KIC
KRQN-FKEAQ-FVL---KKVDQSFQS-----TSNDVIRTT---NS---C-PANA-DKT--
--LLE-AMNIIVSGP------AFEN-KNVITVGA--CVHYL-----ID------------
----PTVVDVAY--KEYAE-------G---------QLYSGVGASKSVKTLEG---TDKK
VPSLFMTTEMKTTLFHP-DYAPLVELLQTFRGFSTTL-----------------------
------------------------------------------------------------
------------KANSPAAQRIEKAFVGLDV----------------VLNYGVHKGLGED
GVVMKIRRF-HTSAKETCFEV-E-K-----------------------------STRE-F
TNVFDYFKKKYGITLKYPDLFTIEAKGK--------------------QGK-IHFPAEVL
L-LCPNQTVTNDQM-I--NNEQADMIKMSAAQPHIRKTTTDTI-VRNVGLA-------SN
N----IYGFIKVE-DPVNLEGMVLPKP-KIAFA--G---------------NQLADLANP
KSRFP-T--------------DFNRAGQYYDAKELTK---WELVFVQNEE-------VQG
LAK-----------------------QLADEMV--------NNGMKCSNPT---------
---MSFIIRG---DLEPIFKKAKA------AGT--QLLFFVV-K----------SRYNYH
QQIKAL--EQK-Y--DVLTQEIRAETAEK-----------VFR--QPQTRLNIIN---KT
NMKLGGLNYAIGSE-----------------AFN-KPNRLIVGFVTSQRVGGNP------
-------------------DYPI------SVG-FAANMLK------HHQKFAGGYVYVHR
DR----------DVFGSIIKDTLLAIFKTCTE---QRGRPDDILLYFNGVSE-GQFSMIN
EEFSARVKEACMAFQKE-----------------GTPPFRPHITIIASSKAHNERLYKSD
K-GR------------------------IVNLEPGTVVDH-TI-VSNVYTEWYHASAVAR
QGTAKATKFTLIFTT---KAGPQAEPLWH-LEQLTNDLCYDHQI--VFHPVGLPVPLYIA
DRYSQRGAMVLAA--NQGPI--YNEG--------QI------DLAATNSA----------
------YGYGEK------------------------------------------------
-----------------------------------------KLFTTRFNA----------
------------------------------------------------------------
------------------------------------------------------------
------------------------------------------------------------
------------------------------------------------------------
------------------------------------------------------------
------------------------------------------------------------
------------------------------------------------------------
------------------------------------------------------------
------------------------------------------------------------
------------------------------------------------------------
------------------------------------------------------------
------------------------------------------------------------
------------------------------------------------------------
-----------------------------------------------------
>PPW2_CAEEL
------------------------------------------------------------
------------------------------------------------------------
------------------------------------------------------------
------------------------------------------------------------
------------------------------------------------------------
------------------------------------------------------------
------------------------------------------------------------
------------------------------------------------------------
------------------------------------------------------------
-------------------------------------------MPATPV-----------
-----------PPVTMPPVPP--------------------------------------V
GF------PPVTAPP---GLHP-PPPVPPV--PVPTLPVTSE-HKTA-------------
-------HDACIKR----------------------LEQLEI------------------
PPDPKIYPSPTEPGTFGSVTEVLTNVFGVEVH---KT-SNFYQYSVHITAEL--SS--KK
E-------VTFT---------K--KGKEDFIVHDRHEKCSAILFHALNRF--EDFFKSS-
E--NCIIYDGQSILFT-S---MNLF-EGI-PTGKIKTKVFQINGA------------DTN
LKDL-MVLPC-IKLEVFPTKNPVVNF-----SLEDIGRRT---SDSNIESVNMA-YKQ--
--ILDLAMSQY----------AIRETSKCVVFEH--GKMFF-----IN------------
----PLQEGYAPCDIVEVG-------D---------GKQMKPGLKKTLQFIEGPYGRNQN
NPSIVID-GMK-VAFHM-EQLVFQKLS-SITS-NLAN-----------------------
------------------------------------------------------------
------------GITGSERERCAAVIKGLDC----------------HSNYRGRTRH---
--HKIESIH-HEGAATARFEL-E-G-----------------------------G--G-T
CTVATYFKDKYKIQLRYPNANLIVCKER---------------------GALNFYPMELI
T-ISPNQRVRITQQ-T--SSQSQRTTKESAVLPDIRQRLIMTG-KIAAKIT-------AE
NEVLGKMGVTVCD-EPLVVKGRNLPAI-RLASFETG---------------EHLINPRDC
KWRP--Q--------------RYNRSAVA-----PKV---WALYGVGSPGS-Q---MNRD
VMRRFC-------------------DEFMNMSR--------SKGILFPPPG---------
--DVNLLTPD---AIENRLREAAN------AGC--TFVLCITED----------NITCLH
QKYKFI--EHH-T--QMIVQDMKLSKALS-----------VVNASKKLTLENVIN---KT
NVKLGGSNYVYLDT-----------------KNF-LQEHLIIGVGISSPPPGTKYI----
-------------MESRGILNPT------IVG-FAYNGN-------GKQEFSGDFVLNAA
GQ----------ETIAPI-EDIVSYSIKGYKKF-HDGKAPKRITIYRSGSSE-GNHGPII
SYEVPLARVAMRNFSPD-----------------------TQLLYIVVSKEHTYRFFKKE
SGGSSSGGSNSAGASNSGTLTSAPPKPWELNIGPGLTVDY-GV-TNPACKQFFLNSHMTL
QGSAKTPLYTVLADD---R----NIGMSA-LEEFTFNLCHLHQI--VGLPTSIPTPLYVA
NEYAKRGRNLWNEAINANEIPEVTGP--------ES-----ARLKKMTDG----------
------ISYMGSG-----------------------------------------------
-----------------------------------------DMIDRRVNA----------
------------------------------------------------------------
------------------------------------------------------------
------------------------------------------------------------
------------------------------------------------------------
------------------------------------------------------------
------------------------------------------------------------
------------------------------------------------------------
------------------------------------------------------------
------------------------------------------------------------
------------------------------------------------------------
------------------------------------------------------------
------------------------------------------------------------
------------------------------------------------------------
-----------------------------------------------------
>WAGO10_CAEEL
------------------------------------------------------------
------------------------------------------------------------
------------------------------------------------------------
------------------------------------------------------------
------------------------------------------------------------
------------------------------------------------------------
------------------------------------------------------------
------------------------------------------------------------
------------------------------------------------------------
------------MPT---TVQN-------------------------P------------
------------------------------------------------------------
-------------------------------------------------------SP--T
GFLPQ-IPFRIPKRTRR-------------------SSEVDV---PA----TKRPAPPLT
S--STSLPTRDSFSI-IETRDVQLNMFALNIS---GMPRKIQRFHVDTLIKG--KNGK-I
FNVNHG-----VLANSGDIN-----------SHNKRLAQHALMQKFHKKR--RELFGQH-
DY-HILAYDCANTLYL-P---DGVY-LGR--NEEECTFKSDDFSPEQ---WNITSKLS-R
KKDY-TYVMK-IRP-----SGF------------IYTSGE---EASE-VANRME-LTR--
--CVEIVTSQKLNN------------SDYCQFGN--DTFSFRAQPV--------------
-------SEPD--AT----------------------SEIRSGFAKVSRIVEGRNGKNE-
---MLMAIDTKASPFYK-STSVLN-FVCGKYLEK-------------RGSSR--------
------NDYRGRGD--------Y-------------------NRKKTGGGSTDAP--DHQ
DVAEVERSLEY-R---ENRQQIEEALKGLLV----------------SAAHLKNST----
NLIMISRVA-ETNSETTKFMT------N---N----------------------GERE--
ISVADHYLEAYNYRLKYPKMPLVVSKR---------------------FRDECFYPMELL
Q-VAPGQRIKDHKM-S--AAVQMAMKGQKSTLPQKHVDLVKHVLSRNLKLD--------R
NLYMDAFGIKLESAELVKLQSKILPPP-QIKFKDEVY--------------MP--KMGNP
VFRTNG---------------RFVDPAD------INA---VAIVVFDRAID-------MR
QAENFC-------------------DRLSCYCR--------ENGITVKKSS-RDWPIREI
NSEDSVAIKN-------AMEKWFSKG----V-----NILVAIAK---------EKKPDVH
DVLKYY--EAS-V--GLQTIQVCKQTVDM-------M---L-SSGGRQTADNVMR---KF
NLKCGGTNFFVQIPR-SV-NGRTVCADAHLLNEKLFERVQFIGFDISHGASRTLFD----
------------RSTGKMDGEVS------IVG-VSYSLSH-------STHLGGFAYMQTQ
KE----------YKLQKL-DEVFPKCVDSYRNH-T-GRLPSKIVIYRIGAGE-GDFKRVK
-EEVDKIRGTFNRIQP---------------------DYRPQLVVIIAQRDSHVRVFPAH
I---TGS------------------KAGQQNVTSGTCVDS-VI-TSLGHQEFILSSQMPL
LGTVRPCKYTILTND---P----NWTKTE-ITHLTYFRAFGHQV--SYQPPSFPDVLYAA
ENLAKRGRNNYKVHQRFVNLQAVERS-----------------VIAENSD----------
------L-----------------------------------------------------
-----------VSE-EM--REQ-LAAAIVDEMSAAING--MTISKRNFWA----------
------------------------------------------------------------
------------------------------------------------------------
------------------------------------------------------------
------------------------------------------------------------
------------------------------------------------------------
------------------------------------------------------------
------------------------------------------------------------
------------------------------------------------------------
------------------------------------------------------------
------------------------------------------------------------
------------------------------------------------------------
------------------------------------------------------------
------------------------------------------------------------
-----------------------------------------------------
>ALG5_CAEEL
------------------------------------------------------------
------------------------------------------------------------
------------------------------------------------------------
------------------------------------------------------------
------------------------------------------------------------
------------------------------------------------------------
------------------------------------------------------------
------------------------------------------------------------
------------------------------------------------------------
------------------------------------------------------------
------------------MED--------------------------------QWLLSAI
YD------------DD--LV---------E--KLKVRSSTSS-RSTSINVP---SLE--N
EFLSS-SSGSRV----------------------SD--DLY----LHP-IEE--------
NREPFKLIGKPLPSTTGRFLSLLANHFQITCN---GS--IIHQYYIRFDPDI--P-----
----------------------------------SKKLNRTILRTLQEQN--PGL-----
IE-CPLVFDGIHTVYS-T---EL--------------INVKEVNNSVINVAGVVNTKE--
-SPN-LFKLY-LTH-----VDS-FLL-----DTKIITG------NQD-QNQKLR-MMH--
--AIDTVFRQTST-------------GNFHAVLQ--SFFSIAQNSAIE------------
----PSHGLGW--GTVNLG-------V---------GREVCYGFYQNVV-----ETFDT-
---LTMNLDVATTTFYR-PVALVE-FLAEILEVPLATVTDG-------------------
------------------------------------------------------------
-----------RSLSDVQKKKFNREVAGLKV----------------ETRHCSCPRRFR-
----VARCT-WKPTENISFHL-S-ETAG---N----------------------QDSK-P
LSLVEYYKRRYNIDLTYKHLPCIEVGR----------------------TRECILPLELC
Y-VVSGQRCI-KKL-N--EQQIANLIRATSRNATERQNAVMSL-QNRLKMD--------N
DVNAVKFGLKVEA-QLLKIEGRVLPVP-RLLYRSPNL-----------KRQECVTVPNNG
TWDMRGK--------------NFYSG--I----QIRE---WAIVCFASPEI---IG--EA
SMRSFV-------------------RNLVNVAS--------EIGMPFLEEH-RFCRYAEP
--DQT---VKL---LEHLNEQY----------N--LQLVLCIV----------PGKSVVY
GELKRKG-EL--L--GLTTQCVRSQN---------------VSKASPHTLSNLCM---KI
NSKLGGINVILSSPP-Q---------------SLNSEPVLFIGCHLTRSSLASSSD----
------------STSSIAHCDSS------IAC-LVGSMDG------HPTQFSPIFRTQPR
HQ----------RTIVDM-CEMTREAIINFRKS-T-GFKPHKIIIYRAGIAD-VTVDEIM
QTELRAVRDACAMIEY---------------------GFQPGITFIGLDVTHHTRLFAAN
EKDRVG---------------------NSQNVPAGTLVET-GI-TVNNLFEFYLVSHAGI
QGTSRPTKYVVMWDD---N----SIPSAD-IHEMTYQLCHTQSR--CTRSVSIPSPVYYA
KLVAQRAKILMADENFDMERFRLCG-----------------------------------
------------------------------------------------------------
---------------------I-----------GRNDG--MSFT----------------
------------------------------------------------------------
------------------------------------------------------------
------------------------------------------------------------
------------------------------------------------------------
------------------------------------------------------------
------------------------------------------------------------
------------------------------------------------------------
------------------------------------------------------------
------------------------------------------------------------
------------------------------------------------------------
------------------------------------------------------------
------------------------------------------------------------
------------------------------------------------------------
-----------------------------------------------------
>AUB_DROME
------------------------------------------------------------
------------------------------------------------------------
------------------------------------------------------------
------------------------------------------------------------
---------------------------------------------------MNLPP-NPV
I---A-RGRGRGRKPNNVEANRG---------------FAP-------------------
------------------------------------------------------------
------------------------------------------------------------
------------SLGQKSDP----------SH----------------------------
-----------SEGN---QASG-GNGGG---GDAQV------------------------
------------------------------------------------------------
-----------------------GPSIEKSS---LSA---VQM-----------------
---HKSEGDPRGSVRG------------------RR--L-------------I---TDL-
-VYSRPPGMTSKKGVVGTHITVQANYFKVLKR---PNWT-IYQYRVDFTPDV--EATR--
-------------------------------------LRRS----FLYEH--KGIL----
-G--GYIFDGTNM-FC-I---NQF--KAVQDSPYV---------------LELVT-KS-R
-AGE-NIEIK-IKA-----VGS-V-----------Q--------------STDAEQFQ--
--VLNLILRRA-MEG-----------LDLKLVSR--YYYDP-------------------
----------Q--AK------------INLENF---RMQLWPGYQTSIRQHEN-----D-
---ILLCSEICHKVMRT--ETLYN-ILSDA---IR-------------------------
------------------------------------------------------------
-------------DSDDYQSTFKRAVMGMVI-----------------LTDYNN--KTY-
-RIDDV-DF-QSTPL-CKFKT-N-D-G--------------------------------E
ISYVDYYKKRYNIIIRDLKQPLVMSRPTDKNIR-GG------------NDQAIMIIPELA
R-ATG---MT-DAM-RADFRTLRAMSEHTRLNPDRRIERLRMFNKRLKSCK-------QS
VETLKSWNIELDS-ALVEIPARVLPPE-KILFGNQKI----------------FVCDARA
DWTNEFR------------TCSMFKN--V----HINR---WYVITPSRNLR---------
ETQEFV-------------------QMCIRTAS--------SMKMNICNPI-YEEIPDDR
-------NGTYSQAIDNAAAND-------------PQIVMVVMR---------SPNEEKY
SCIKKRT-CVD-R--PVPSQVVTLKVIAPR---QQ------KPTGLMSIATKVVI---QM
NAKLMGAPWQVVIPL---------------------HGLMTVGFDVCHSPKNK-------
--------------------NKS------YGA-FVATMDQK-----ESFRYFSTVNEHIK
GQ----------ELSEQM-SVNMACALRSYQEQ--HRSLPERILFFRDGVGD-GQLYQVV
NSEVNTLKDRLDEIYKS-----------------AGKQEGCRMTFIIVSKRINSRYFTGH
-----------------------------RNPVPGTVVDD-VI-TLPERYDFFLVSQAVR
IGTVSPTSYNVISDN---M----GLNADK-LQMLSYKMTHMYYN--YSGTIRVPAVCHYA
HKLAFLVAESINRAPSAGLQNQLYFL----------------------------------
------------------------------------------------------------
------------------------------------------------------------
------------------------------------------------------------
------------------------------------------------------------
------------------------------------------------------------
------------------------------------------------------------
------------------------------------------------------------
------------------------------------------------------------
------------------------------------------------------------
------------------------------------------------------------
------------------------------------------------------------
------------------------------------------------------------
------------------------------------------------------------
------------------------------------------------------------
------------------------------------------------------------
-----------------------------------------------------
>AGO1_DROME
------------------------------------------------------------
------------------------------------------------------------
------------------------------------------------------------
-----------------------------------------------------------M
STE-------------------------RELAPG-----GPAQLHP------------H-
----------------------------------T-------------------------
-----------------------LPL-TFPDLQMTSTVGIIGKVYES-------------
-----------------------------------------------------QWTPSPT
RPQSPSQAQTS-------------------FDTL------TSP--------PA-------
----------------------------------------PGSSV-NPTAVT-----S-P
S------------------------------------------------------AQNVA
AG-----G-ATVAGA-----AATAAQVA--------S-ALG------------------A
TTGS-----VTPAIATA------------------TPATQPD---M----------PV--
FTC---PRRP-NLGREGRPIVLRANHFQVTMPR-----GYVHHYDINIQPDK--------
-C----------------------------PRKV----NREIIETMVHAY--SKIFG---
-V-LKPVFDGRNNLYT-R---DPLP--IG-NERLE---------------LEVTLPGEG-
-KDR-IFRVT-IKW-----QAQ-VSL---FNLEEALEGRT-RQIPYD--------AIL--
--ALDVVMRHLPS-------------MTYTPVGR--SFFSSPEGYY--------------
---------------HPLG----------------GGREVWFGFHQSVRPSQW-----K-
---MMLNIDVSATAFYK-AQPVID-FMCEVLDIRDI-NE---------------------
------------------------------------------------------------
---------QRKPLTDSQRVKFTKEIKGLKI----------------EITHCGQMRRKY-
----RVCNVTRRPAQMQSFPLQL-E--NGQ--------------------------TV-E
CTVAKYFLDKYRMKLRYPHLPCLQVG---Q------------------EHKHTYLPLEVC
N-IVAGQRCI-KKL-T--DMQTSTMIKATARSAPDREREINNLVKRADF---------NN
DSYVQEFGLTIS-NSMMEVRGRVLPPP-KLQYGGRVSTGLTGQQLFPPQNKVSLASPNQG
VWDMRGK--------------QFFTGV------EIRI---WAIACFA---P-Q-RTVRED
ALRNFT-------------------QQLQKISN--------DAGMPIIGQP-CFCKYATG
-------PDQ----VEPMFRYLKITF----PGL---QLVVVVLPG--------K--TPVY
AEVKRVG-DTV-L--GMATQCVQAKNVNKT----------S-----PQTLSNLCL---KI
NVKLGGINSILVPSIRP---------------KVFNEPVIFLGADVTHPPAGDNK-----
--------------------KPS------IAA-VVGSMDA------HPSRYAATVRVQQH
RQE----------IIQEL-SSMVRELLIMFYKS-TGGYKPHRIILYRDGVSE-GQFPHVL
QHELTAIREACIKLEP---------------------EYRPGITFIVVQKRHHTRLFCAE
KKE---------------------QSGKSGNIPAGTTVDV-GI-THPTEFDFYLCSHQGI
QGTSRPSHYHVLWDD---N----HFDSDE-LQCLTYQLCHTYVR--CTRSVSIPAPAYYA
HLVAFRARYHLVEKEHDSGEG-SH-------------QSG---CSED-------------
------------------------------------------------------------
-------RTPGAMARAITVHAD------------TKKV--MYFA----------------
------------------------------------------------------------
------------------------------------------------------------
------------------------------------------------------------
------------------------------------------------------------
------------------------------------------------------------
------------------------------------------------------------
------------------------------------------------------------
------------------------------------------------------------
------------------------------------------------------------
------------------------------------------------------------
------------------------------------------------------------
------------------------------------------------------------
------------------------------------------------------------
-----------------------------------------------------
>AGO3_DROME
------------------------------------------------------------
------------------------------------------------------------
------------------------------------------------------------
------------------------------------------------------------
------------------------------------------------------------
-------MSGRGNLLS--------------------------------LF----------
------------------------------------------------------------
--------------------------------------------------NKNAGNMGKS
IS----S----KDHEIDSG-----LDFN-NSESSGERLLSSHNIETDL--ITTLQHVNIS
VGRGRA--RLI-D-----TLK---T-----------------------------------
------------------------------------------------------------
-----------------------DDHTSNQF---ITS-E-SKE-----------------
---NI-TKKTKG---P------------------ES--EAIA-S----------------
--ENGLFFPDLIYGSKGSSVNIYCNYLKLTTD---ESKG-VFNYEVRFFPPI--DSVH--
-------------------------------------LRIK----YLNDH--KDKL----
-G-GTKTFDGNTL-YL-P---ILL--PNKM--------------------TVFISKAE-D
-V---ELQIR-ILY-----KKK-E---------------------------EMRNCTQ--
--LYNILFDRV-MKV-----------LNYVKFDR--KQFDP-------------------
----------S--RP------------KIIPLA---KLEVWPGYVTAVDEYKG-----G-
---LMLCCDVSHRILCQ--KTVLE-MLVDL---YQQ------------------------
------------------------------------------------------------
-------------NVEHYQESARKMLVGNIV-----------------LTRYNN--RTY-
-KINDI-CF-DQNPT-CQFEI-K-T--------------------------------G-C
TSYVEYYKQYHNINIKDVNQPLIYSIKKSRGIP-AE-----------RENLQFCLIPELC
Y-LTG---LR-DEV-RSDNKLMREIATFTRVSPNQRQMALNKFYENVSNTP-------AA
QEILNSWGLSLTN-NSNKISGRQMDIE-QIYFSKIS-----------------VSAGRSA
EFSKHAV------------TNEMLKVV------HLSK---WIIIHLRNYRQ---------
AATSLL-------------------DNMKQACE--------SLGMNISNPT-MISLDHDR
-------IDAYIQALRRNI-TM---N---------TQMVVCICH---------NRRDDRY
AAIKKIC-CSE-I--PIPSQVINAKTLQND-------------LKIRSVVQKIVL---QM
NCKLGGSLWTVKIPF---------------------KNVMICGIDSYHDPSNR-------
--------------------GNS------VAA-FVASINS------SYSQWYSKAVVQTK
RE----------EIVNGL-SASFEIALKMYRKR--NGKLPTNIIIYRDGIGD-GQLYTCL
NYEIPQFEMVCGN--------------------------RIKISYIVVQKRINTRIFSGS
----G---------------------IHLENPLPGTVVDQ-HI-TKSNMYDFFLVSQLVR
QGTVTPTHYVVLRDD---C----NYGPDI-IQKLSYKLCFLYYN--WAGTVRIPACCMYA
HKLAYLIGQSIQRDVAEALSEKLFYL----------------------------------
------------------------------------------------------------
------------------------------------------------------------
------------------------------------------------------------
------------------------------------------------------------
------------------------------------------------------------
------------------------------------------------------------
------------------------------------------------------------
------------------------------------------------------------
------------------------------------------------------------
------------------------------------------------------------
------------------------------------------------------------
------------------------------------------------------------
------------------------------------------------------------
------------------------------------------------------------
------------------------------------------------------------
-----------------------------------------------------
>PIWI_DROME
------------------------------------------------------------
------------------------------------------------------------
------------------------------------------------------------
------------------------------------------------------------
------------------------------------------------------------
M---A-DDQGRGRRRPLNEDDSS---------------TS--------------------
------------------------------------------------------------
------------------------------------------------------------
-------------RGSGDGP----------RV----------------------------
-----------K-------V-F-RGSSS---GDPRA------------------------
------------------------------------------------------------
-----------------------DPRIEASR---ERR-ALEEA-----------------
---PRREGGPTER-KP------------------WG--D-------------Q---YDY-
-LNTRPAELVSKKGTDGVPVMLQTNFFRLKTK---PEWR-IVHYHVEFEPSI--ENPR--
-------------------------------------VRMG----VLSNH--ANLL----
-G-SGYLFDGLQL-FT-T---RKF--EQEI--------------------TVLSG-KS-K
-LDI-EYKIS-IKF-----VGF-I-----------S--------------CAEPRFLQ--
--VLNLILRRS-MKG-----------LNLELVGR--NLFDP-------------------
----------R--AK------------IEIREF---KMELWPGYETSIRQHEK-----D-
---ILLGTEITHKVMRT--ETIYD-IMRRC---SH-------------------------
------------------------------------------------------------
-------------NPARHQDEVRVNVLDLIV-----------------LTDYNN--RTY-
-RINDV-DF-GQTPK-STFSC-K-G-R--------------------------------D
ISFVEYYLTKYNIRIRDHNQPLLISKNRDKALK-TN------------ASELVVLIPELC
R-VTG---LN-AEM-RSNFQLMRAMSSYTRMNPKQRTDRLRAFNHRLQNTP-------ES
VKVLRDWNMELDK-NVTEVQGRIIGQQ-NIVFHNGKV----------------P-AGENA
DWQRHFR------------DQRMLTTPSD----GLDR---WAVIAPQRNSH---------
ELRTLL-------------------DSLYRAAS--------GMGLRIRSPQ-EFIIYDDR
-------TGTYVRAMDDCVRSD-------------PKLILCLVP---------NDNAERY
SSIKKRG-YVD-R--AVPTQVVTLKTT--------------KNRSLMSIATKIAI---QL
NCKLGYTPWMIELPL---------------------SGLMTIGFDIAKSTRDR-------
--------------------KRA------YGA-LIASMDLQ-----QNSTYFSTVTECSA
FD----------VLANTL-WPMIAKALRQYQHE--HRKLPSRIVFYRDGVSS-GSLKQLF
EFEVKDIIEKLKTEYAR-----------------VQ-LSPPQLAYIVVTRSMNTRFFLNG
-----------------------------QNPPPGTIVDD-VI-TLPERYDFYLVSQQVR
QGTVSPTSYNVLYSS---M----GLSPEK-MQKLTYKMCHLYYN--WSGTTRVPAVCQYA
KKLATLVGTNLHSIPQNALEKKFYYL----------------------------------
------------------------------------------------------------
------------------------------------------------------------
------------------------------------------------------------
------------------------------------------------------------
------------------------------------------------------------
------------------------------------------------------------
------------------------------------------------------------
------------------------------------------------------------
------------------------------------------------------------
------------------------------------------------------------
------------------------------------------------------------
------------------------------------------------------------
------------------------------------------------------------
------------------------------------------------------------
------------------------------------------------------------
-----------------------------------------------------
>AGO2_DROME
------------------------------------------------------------
------------------------------------------------------------
---------------------------MGK------KDKNKK---GGQ------------
-DSAAAPQPQQQQKQQQQRQQQPQQLQQPQQLQQPQQLQQPQQQQQQQPHQQQQQSSRQ-
--Q-----PSTSSGGSRASGFQQGG--------QQQKSQDAEGWTA-----QKKQGK-QQ
VQGWTKQGQQGGHQQGRQGQDGGYQQRPPGQQQGG-------HQQGRQGQEGGYQQRPPG
QQQGGHQQGRQGQEGGYQQR----PSGQQQGGHQQGR-QGQEGGYQQRPPGQQQGGHQQG
RQGQEGGYQQRPSGQQQGGHQQGRQGQEGGYQQRPPGQQQGGHQQGRQGQEGGYQ----Q
RPPGQQQGG-H---------------------------------------EQGRQ-----
GQEGGYQQ---RPSG---QQQG---------GHQQGRQGQEGGYQQRPSG-QQQGGHQQG
RQGQ-EGGY-----QQRPSGQ--------------------------------QQGGHQQ
GR------QGQ---EG--GYQQRP--PGQQ--PNQTQ-------------------S--Q
GQYQ--SRGPPQ-----------------------Q-----------------QQAAP--
LPLPPQPAGSIKRGTIGKPGQVGINYLDLDLS---KMPSVAYHYDVKIMPER--PKK---
-------------------------------------FYRQAFEQFRVDQ--L-------
GG-AVLAYDGKASCYS-V---DK--------------LPLNSQNP------EVTVT-DRN
GRTL-RYTIE-IKE-----TGD-STI-----DLKSLTTYM---NDRI-FDKPMR-AMQ--
--CVEVVLAS--PC-----------HNKAIRVGR--SFFKM-------------------
-------SDPN--NRHELD-------D---------GYEALVGLYQAFML---G---DR-
---PFLNVDISHKSFPI-SMPMIE-YLERFSLKAKINNTTN------L------------
------------------------------------------------------------
---------------DYSRRFLEPFLRGINV----------------VYTPPQSFQSAP-
RVYRVNGLS-RAPASSETF------------E----------------------HDGK-K
VTIASYFHSR-NYPLKFPQLHCLNVG-S--------------------SIKSILLPIELC
S-IEEGQALN-RKD-G--ATQVANMIKYAATSTNVRKRKIMNL-LQYFQH-N-------L
DPTISRFGIRIAN-DFIVVSTRVLSPP-QVEYHSKR-----------------FTMVKNG
SWRMDGM--------------KFLEP--K----PKAH---KCAVLYCDPRSGRKMN--YT
QLNDFG-------------------NLIISQGK--------AVNISLDSDV-TYRPFT--
--DDERSLDTI---FADLKRS-----------Q--HDLAIVII----------PQFRISY
DTIKQKA-ELQ-H--GILTQCIKQFTVER--------------KCNNQTIGNILL---KI
NSKLNGINHKIKDDP-R---------------LPMMKNTMYIGADVTHPSPDQRE-----
--------------------IPS------VVG-VAASHDP------YGASYNMQYRLQRG
----------ALEEIEDM-FSITLEHLRVYKEY-R-NAYPDHIIYYRDGVSD-GQFPKIK
NEELRCIKQACDKVG-----------------------CKPKICCVIVVKRHHTRFFPSG
DVTTSN---------------------KFNNVDPGTVVDR-TI-VHPNEMQFFMVSHQAI
QGTAKPTRYNVIENT---G----NLDIDL-LQQLTYNLCHMFPR--CNRSVSYPAPAYLA
HLVAARGRVYLTGTNRFLDLK-KE------------------------------------
------------------------------------------------------------
-----------YAKRTI-VPEF-----------MKKNP--MYFV----------------
------------------------------------------------------------
------------------------------------------------------------
------------------------------------------------------------
------------------------------------------------------------
------------------------------------------------------------
------------------------------------------------------------
------------------------------------------------------------
------------------------------------------------------------
------------------------------------------------------------
------------------------------------------------------------
------------------------------------------------------------
------------------------------------------------------------
------------------------------------------------------------
-----------------------------------------------------
>A0A1W0WCW8_HYPDU
------------------------------------------------------------
------------------------------------------------------------
------------------------------------------------------------
------------------------------------------------------------
------------------------------------------------------------
MSGGPPRRGGVGRTHHIRPP----------T-----------------------------
--------------------AP--SA-APPSAA---------------PPGAVAVPH---
-------------------------------------QAQPSSIVQPV-HPVARPTYQEA
RP-H-HSPASSGGTGEK-SP----------------------------------------
-----------SPTSSDRLGRDGRRRDR---INRRDP-------PSPPVL----------
---S---SAPRDLTTS-PIMT---------------------------------------
--------------------RVPAPGMREAMPPIGTL-SLVSP-----------------
----------------------------------AA--RCIS-DE------------EM-
-STRPVKFHQRKTGSQGQAVKVIANYVEIHSN---WDAF-VALFDVQFQPDE--PNRK--
-------------------------------------LRRE----FVEQL--LRREN---
IVAPSFVYNGRNMIFMRFAAAALL--QRAT---HQ---------------MTFARGGE-A
-Q---GVTCL-ITL-----ARM-V-----------K--------------SGEPEIDQ--
--FLNNMKNHWLQDI-----------LQLAMLGR--SHYDP-------------------
----------S--AV------------IKVLEG-NARIHLWPGFETSFANYDG-----G-
---KLFNVDARFKVIRD--TTMAM-EIQEQ---IRQA-L---------------------
------------------------------------------------------------
---------RNRMNQQEAQYAAAEAMVGIIV-----------------ITKYSDKPRTY-
-RVMGL-DF-TKNVE-YKFLK-G-T-Q--------------------------------E
TTLRAYFQTKYGITIKDASQPLILAEETGQARFKVP-----------GQDRKLYLVPELC
H-PTG---LT-DEM-RANFRLMKTMAEHTLQPPENRRVKTEDFMAKLLSHP-------DV
EKFTDSWQLGFAN-DLMTVNARQMQPV-ALQQGYKKF----------------SYQLPRG
---MDLR------------SGKFHVEF-R----NPQG---IFFAYPADAGR---------
LAYQFL-------------------EEMKLVGR--------PMGWNPPETE-RYEYDNDR
------------------------------------NIVIVMLQ---------TKHKGRY
DEIKYLL-CKE-L--PVLSQCVVRKTLENQ-------------KNLKTVATKIAM---QI
GCKLGGAPWALDVSR-FN----------------QRANIMFLGVDTFHDSGAK-------
--------------------GGTR----AAVA-VVGTMDT------ASTMYVSRAFFQNA
RQ----------EIGDQL-ANCVGYMLEEYKATSKEKRYPDTVIFYRDGVGA-GQLKAVC
DNEVCAIEQAIKAK-----------------------SATTLMAFVVVTKRHNTRFMVES
G-------------------------KEMQNPNPGVVVDE-GV-TKPNRMDFYIVAQSVR
QGTVSPTYYNVIYDS---T----LLTVDQ-IQQLTYAQCCMYFN--WTGPVKVPAPCQYA
HKLAFLIGQSIHDSPSEEMSNFLYYL----------------------------------
------------------------------------------------------------
------------------------------------------------------------
------------------------------------------------------------
------------------------------------------------------------
------------------------------------------------------------
------------------------------------------------------------
------------------------------------------------------------
------------------------------------------------------------
------------------------------------------------------------
------------------------------------------------------------
------------------------------------------------------------
------------------------------------------------------------
------------------------------------------------------------
------------------------------------------------------------
------------------------------------------------------------
-----------------------------------------------------
>A0A1W0WPR0_HYPDU
------------------------------------------------------------
------------------------------------------------------------
------------------------------------------------------------
------------------------------------------------------------
------------------------------------------------------------
------------------------------------------------------------
------------------------------------------------------------
------------------------------------------------------------
------------------------------------------------------------
------------------------------------------------------------
------------------------------------------------------------
------------------------------------------------------------
---------------------------------------------------------M--
AL---VSKNRPGWGTLGRPIKIYANHFIIEVP---KQ-GSFYHYDVEMEILR--DKSE-P
EGDVDGKKAAKTPAPSGKPDLKLKRGAERTPGRISKELKRKAMRAFLDAN--PGGFL---
NG-NRPVFDGEKNLYA-M---KT--------------FKIADGDSKS---AEIVIPRDAD
GSET-RVRVT-VKP-----CKP-LTT-----SWSALHDVI---DKKT-KEVPIE-VFQ--
--CINTVFREAALA-----------TGNKIAAGR--SFF-W-------------------
--------RDN--SAMSLG-------G---------GREAWPGFYSSAR----PCQWK--
---ITLNLDVANTAFYE-KQHVLD-FLCKVLNTR--QCPTQLNDTQRRL-----------
------------------------------------------------------------
---------------------FEKELRTLKV----------------EVKHSGGLRRVR-
----VAAVS-KNSAKTQKF------------E----------------------QDGK-Q
ITVADYFKKQYKIVLKYPDLPLVEVG-T----------------------KKNFLPMEIC
E-VAAGQKVM-KKL-T--EEQTAIMVKNCAKPAPERQARVQKI-RDEIMN-Y------DT
SGALKEFGITVDK-RMKMIDNARVLPMPVMGMGHATKNDA---KGIAPEVQEISVKTMDG
TWTSAG---------------RYFDP--K----NLDN---WVVIDLDQ-DR-------RL
PLDFFL-------------------DEFIATGK--------QRGMRIAQPQ-LDGSIDPR
--DITTAIKNI---QMSYKKQNK---------T--VDLIMIIM----------RVRGPAY
ADIKKAG-DVL-Y--GVPTQVVLGKNIARSAEKG--------KGPMNQLASNILL---KV
NAKLGGAHSKVMDLG-KN-KTL-FG---S----FTDKPTIVFGADVTHPSPGEGMN----
--------------------KPS------IAA-VVASYNV------FFTKYSARVRAQ--
--------GHREEMMTTL-KDMVVELMVEFKVK-CGGREPQRIIFYRDGVSE-GQYQQVM
LDELRAIQAACITLCP-------------------GQDYKPPITYIIVGKRHHTRLFTAD
PRDAVG---------------------KAGNVPPGTITDR-AI-CHFSEFDWFLCSHYGI
QGTSRPAHYNVLYDD---S----NYQADQ-IQMFSYYLTYCYAR--CARSVSIPAPAYYA
HLAAFRARHHMEEAGDTQSTN-SSGD----------------------------------
-------------S----------------------------------------------
------GPNVVEINKKIKVHDD------------MHSK--MYFA----------------
------------------------------------------------------------
------------------------------------------------------------
------------------------------------------------------------
------------------------------------------------------------
------------------------------------------------------------
------------------------------------------------------------
------------------------------------------------------------
------------------------------------------------------------
------------------------------------------------------------
------------------------------------------------------------
------------------------------------------------------------
------------------------------------------------------------
------------------------------------------------------------
-----------------------------------------------------
>A0A1W0WVQ4_HYPDU
------------------------------------------------------------
------------------------------------------------------------
------------------------------------------------------------
------------------------------------------------------------
---------------------------------------------------MADQGKNQQ
RGGSANRGGGGG------------------------------------------------
-------------------------------GGGRGR-GGG---------------GGRG
GGGGRGGGG---SGGGGGG------------------GGRGGGGGGGGGGGGGAP----Q
RPPTSQQVI-R---------------------------------------HHVQQ-----
QARG---------GG---RGAG---------GASQQRQPAPQA---VPPP-VQQQPQPLP
---A-N-AFPPLAG-PPPIRN--------------------------------AWGIPRV
TA-PPVAAVSPVAAPT--LRPSTAPPPTTT--PVAVAVGVSR-ESGNLAVP---TVA--S
GSGG---SGAPS----------------------TGVSALTESVEQLC-VEEKGQGDA--
LQLVMRRPGAGGFATKGRVIQVVVNHYGIKFG---RD-QVIHRYTLGLAGSS--NGRP-I
NA----------------PGRP-----------IRAGLKRDIMTAFRRAN--PDGVLGAG
EG-QEIAFNKADEIFT-G---HPLI-GVG-NEPRTYQFPMTVEGDSRVYQCEVTLTRSWE
-------LNA-VQL-----MNA-IRA-----SNT---------AAAG-GLSVED-CIR--
--PIDAILRQAFLS-----------SQRAIEVGR--SLF---------------------
--------VPS--STFELP-------E---------GLQGVTKLYASGHL---SGLAEQ-
---LAVVVNTSAGIFYK-EQPLFG-LEASFLKDRGTRIPSP----QDAG------NFQLQ
RGR---------------------------------------------------------
-----------------EVDLVNDYIKGLKV----------------TYEARNLDGQVYE
STKTIQGLS-QQGANGQVFEL-K-E--E---G----------------------QAPR-R
ITVENHFLEKYQIPLNFPQLQCIQTSTN--------------------PERKTYLPMELC
T-VKKNQQLL-DVI-A--PTVLQVMIKCCALSAPRRMNMTHAE-RTGLENSQ------FR
NPVLKDFGLDVKG-AMATVAGHVLPIPTITQNNK-----------------PFRVRNDQC
SWQSDQE--------------RLQSP--M----PLSR---WILIGLEK-----------F
NVDEFV-------------------NNFLDVGN-------RFLGMTIAEPL-RFIRDVNV
--N---NVATY---LKNNLPDFIKDD----VQL--IVFVVPDN----------PKESPAH
KAVKPLL-EVQ-N--GIRSQFIKRKTAAA-----------------YNRMANVLR---KV
NVKLGGVNHVFS----R---PL----------FLKDINTMLIGADVTHPNGAGLRT----
--------------------RPS------LAA-VVGSMDM------GMLTYKAEVRPQVN
PR------GRLKETITNF-EEMVDKLFAAFPLP-N---GPRAIFYYRDGVSE-GQYAQVV
TEEFNAMVRAFTERY----------------------KREPSITFIVVTKRHQTRMECAK
EGDAVG---------------------IARNVPPGTVVDK-GL-CSVKFYDWYMVSHYGI
QGTSRPAHYIVLLDQ---N----GFSADD-LQELSYALTYGYAR--CTRSVSLPIPVYYA
HHAAFRAREHLGDGLYPDISS-D-NP---------V------TVRKALAD----------
------I-----------------------------------------------------
-------------QALVTPRDA-----------IKNGG--MYFL----------------
------------------------------------------------------------
------------------------------------------------------------
------------------------------------------------------------
------------------------------------------------------------
------------------------------------------------------------
------------------------------------------------------------
------------------------------------------------------------
------------------------------------------------------------
------------------------------------------------------------
------------------------------------------------------------
------------------------------------------------------------
------------------------------------------------------------
------------------------------------------------------------
-----------------------------------------------------
>A0A1W0WW04_HYPDU
------------------------------------------------------------
------------------------------------------------------------
------------------------------------------------------------
------------------------------------------------------------
------------------------------------------------------------
MTGRG-IGRGVGRGVPRTET--------PLGATSP---AIPEVH----------------
--------------------AV--GV-APPPLP---------------SPTVE-------
-----------------------------------------SSAVSRVGTGRGRGISMSN
LPPLPSPAVLSRQESSVVEP------VFPS-V----------------------------
-------AVAVAG-----VGRG-AGRGR---GVRQIPAAGDAAIAESPVV-V--------
-QAS---SVPP-PVTV-PLSM---------------------------------------
--------------------HVPPKAIEEQF---KNL-SLASQQPA--AVTATATVPADG
AAAPVPEKDPRPTDIP------------------QG--E-AG-V-E-----ME---RQR-
-RLAEMKIITKPKGTVGSKINLLGNVVHFDAD---PKAM-VYEYRVDFYPQT--WSPR--
-------------------------------------LRPK----LIEKI--QDQL----
-P-GVYLFDFDNL-FT-S---TEL--AREV--------------------QDFVVKSP-F
-DPEKEYKLT-IRR-----V---M-----------A--------------NRANESKE--
--LLNLIVKEL-EIA-----------MKFTQIGR--NRYNS-------------------
----------A--GR------------VALKQNNFPELEIWPGYQSSVNPYVG-----G-
---VMLMTDAAFRVIRV--GNVKN-LLDQW--------R---------------------
------------------------------------------------------------
-------------KTRDYQKLVKDNIIGQTV-----------------LTPYND--KSY-
-VVSDI-TF-DKTPA-DTFDT-R-E-G--------------------------------P
ISYVDYYRKHHNIEIKDMTQPLMFSRPAPTGVR-RR------------DNRIIALIPELC
Q-LTG---IQ-DDL-RANFNAMKAITTTTKLSPMQRFDFVMDYLRQFVETD-------IA
KAVMKNWGIKVGT-RLIELPGRVLPPE-TLFFGSRGP----------------VTVPTNG
DWTRDAT------------GNRMLGSK------PLID---WTFLYMMRDQP---------
TCIAFD-------------------RMLREVGS--------QMGMNVAPPS-ILPLGVDT
-------NITWVNGIDVAVQTN---K---------SEMVVLVFP---------SPRDDRY
ASVKKAC-YVN-H--GVASQVINLKTLSKP-------------DRMRAIVQKIAL---QM
NCKLGGHLWRMGKFV-VP-PRP----------DDDPMTMMVIGIDSYHDLRRL-------
--------------------RPT------ATA-MVASTDE------DFTRWHSRCNFQPP
KA----------ELGSGL-KISFMSALNAYVKA--NRNLPNTIVIFRDGISD-NELDQVV
KSELPQILEVCKDPTVIMELLGCSWSGSESSSSKSEADYNPEVYFIIVQKRINQRLFLIE
GSKEG--------------------KQALANPKPGTVVDE-II-TRRDMYDFYLVPQNVR
EGSVTPVHFIVIYQPE-KP----RLSVDN-IQNLAYKLTHMYYN--WTGTIRVPAPCMYA
HKLAYQSGTCYDNYE---PRMSIFLILLRWYEVLQW-----RREAATVDQMLPVLRFVDS
LVLLPQISVEPCSMEPRSV------EPCSVGPCSM----------------EPCSVEPRS
VEPCSA------------------------------------------------------
------------------------------------------------------------
------------------------------------------------------------
------------------------------------------------------------
------------------------------------------------------------
------------------------------------------------------------
------------------------------------------------------------
------------------------------------------------------------
------------------------------------------------------------
------------------------------------------------------------
------------------------------------------------------------
------------------------------------------------------------
------------------------------------------------------------
------------------------------------------------------------
-----------------------------------------------------
>A0A1W0X1J1_HYPDU
------------------------------------------------------------
------------------------------------------------------------
------------------------------------------------------------
------------------------------------------------------------
------------------------------------------------------------
MFPMG---QP--------------------------------------------------
------------------------------------------------------------
------------------------------------------------------------
------------------------------------------------------------
----------------------------------------SGAGL------G-----PIG
P------------------------------------------------------PPGMS
SGSV-SAG-IQQQQQ-----GMPPPITMP---PIQSL-SLT------------------P
TTSD-------LVLPPA------------------MPLIPAV---P----------ME--
FAC---PRRP-NIGGEGRPIVLRANHFQLHVPR-----GFIHHYDISIQPDK--------
-C----------------------------PRRV----NRDIIETMVQGYS-HSIFN---
-G-QKPVFDGKKNLYT-R---DALP--IG-KEKRE---------------LEVTLPGEG-
-KDR-VFHVA-IKW-----VAK-VSL---YDLKEALEGA--RAMPPD--------CLL--
--ALDVVMRHLPS-------------MTYTPVGR--SFFSSPDGYY--------------
---------------HPLG----------------GGREVWFGFHQSVRPSQW-----K-
---MMLNIDVSATAFYK-AQPVIE-FMCEVLDVRDV-NE---------------------
------------------------------------------------------------
---------QKRPLIDSQRVKFTKEIKGLKI----------------EITHCGQMKRKY-
----RVCNVTRRPAQHQTFPLQL-E--NGQ--------------------------TV-E
CTVAKYFQDKYKIRLRYPHLPCLQVG---Q------------------EHKHTYLPLEVC
N-IVAGQRCI-KKL-T--DTQTSTMIKATARSAPDREREINTLVRKADF---------NN
DPYAQEFGIQIN-NQMTEIRGRVLPPP-KIQYGGR------------------QAIPNQG
VWDMRGK--------------QFHTGV------EVRV---WAIACFA---P-Q-KMSRED
ALRNFT-------------------QQLQRISL--------DAGMPIIGQP-CFCKYAQG
-------ADQ----VEPMFRYLKTTF----QGL---QLVMVVLPG--------K--TPVY
AEVKRVG-DTV-L--GMATQCVQAKNVNRT----------S-----PQTLSNLCL---KI
NVKLGGVNNILVPSIRP---------------KIFNEPVIFFGADVTHPPAGDSK-----
--------------------KPS------IAA-CVGSMDA------HPSRYAAAVRVQQH
RQE----------VINDL-SSMVKELLMQFYKS-T-RFKPNRIVFYRDGVSE-GQFLTVL
NHELRAVRQACVELEP---------------------GYQPGITFIVVQKRHHTRLFCAD
KKE---------------------QIGRSGNIPAGTTVDV-GI-CHPTEFDFYLCSHAGI
QGTSRPSHYHVLWDD---N----GLSADE-LQQLTYQLCHTYVR--CTRSVSIPAPAYYA
HLVAFRARYHLVEKEHDSGEG-SH-------------HSG---NSDD-------------
------------------------------------------------------------
-------RAPSAMARAVLVHND------------ANKV--MYFA----------------
------------------------------------------------------------
------------------------------------------------------------
------------------------------------------------------------
------------------------------------------------------------
------------------------------------------------------------
------------------------------------------------------------
------------------------------------------------------------
------------------------------------------------------------
------------------------------------------------------------
------------------------------------------------------------
------------------------------------------------------------
------------------------------------------------------------
------------------------------------------------------------
-----------------------------------------------------
>A0A1W0X4M4_HYPDU
------------------------------------------------------------
------------------------------------------------------------
------------------------------------------------------------
------------------------------------------------------------
------------------------------------------------------------
MAGRG-YGRGAGVCAARAPA----------APDLG---SLNLQEP---------------
---------------TFGQR-----------------------------EGNSGG-----
------------------------------------------ESQPDLGRSRGWGDLKPA
G-----------------------------------------------------------
---------------------------------------------APTTV-V--------
-VAT---PGPPG------------------------------------------------
------------------------PAVATGS-RTRTI-SGGSI--------ITVTQSNEG
KQRMDGNFD------P------------------KG--ACTF-RVP-----RK---FRGR
FKTWTPFEKTIGTDRDGKLIPLKTNYFALQDPTHSPDYL-IAYLTVNFDPYV--KNKM--
-------------------------------------QRHV----IVESM--RCFQ----
-D-VSFYYDGRMGVFI-AAHNKQLIFGANN--ELL---------------ENFS--SN-L
-NGE--V--K-LTF-----MKN-I-----------GDPA-----------DLDDNNFNTT
HGVLNSAFAKILVKR------G--YPESMVQVRD--GFYMQ-------------------
----------K--GYKEIS-------GLAGLSY---KLNVWPGLKPLLMKYDG-----G-
---LLMNLDLCNLFFRS--GTVLD-AIKAVGNSRDV------------------------
------------------------------------------------------------
-------------GTEAHCRAATEVLKGMVI-----------------ITPYNQ-HCAY-
-RIREV-TP-DLAGFEHSFTRKTTD-KT-TYE----------------------SLQQ-Q
LSVKDYLCKVYNMVIQHPTQPLIYCEKLDADTLERP-RQKRKTENDDPKLDWSLLVPEHC
W-LTG---VT-DDL-KRNFKNWNAILESAKKEPTERAALLRTFAVNLEKNV-------EA
RRILTNWAMKLGV-DLEDVMGRELPLV-QLLQSQKPV----------------PYERKDV
DWTKNLR------------GGRLDEPK------VVKS---FTLVYAAQQEQ---------
QAKALY-------------------ELLNKVGR--------PMGMDFEFPQ-IVPVASND
-------LKAFADAIRVAKKG--------------SDIVMCLLP---------DDKKERY
DAIKLETTRPG-N--GVPSQCILFKNATNV-------------KSAMSIVTKVAL---QM
NAKMGGALWHIKNPA-IK-----------------GDGVMVVGCVVGRAVNMK-------
--------------------KTK------TAA-FVASINS------TYSSFASSADFFHS
DT----------IDPATY-RKHMGDLVNAYKDA-NQGKVPETVIIYRAMDRE-DEMYDVV
GVRKPDGTLISGEVHL------------AADVLRELIGVNVKLMYCIALKKCSTRFFSEQ
----------------------------MGNVQPGTIVDR-KI-TIPGRNDFYLVSHCGR
RGTVSPMYYFAVSDN---T----GIEFVD-FQNFTFQMTHMYYN--WSGTVKLPAVCQYA
FKLATVMGEHSKIAPDPILNRKLWFL----------------------------------
------------------------------------------------------------
------------------------------------------------------------
------------------------------------------------------------
------------------------------------------------------------
------------------------------------------------------------
------------------------------------------------------------
------------------------------------------------------------
------------------------------------------------------------
------------------------------------------------------------
------------------------------------------------------------
------------------------------------------------------------
------------------------------------------------------------
------------------------------------------------------------
------------------------------------------------------------
------------------------------------------------------------
-----------------------------------------------------
>A0A1W0XDX4_HYPDU
------------------------------------------------------------
------------------------------------------------------------
------------------------------------------------------------
------------------------------------------------------------
------------------------------------------------------------
------------------------------------------------------------
------------------------------------------------------------
------------------------------------------------------------
------------------------------------------------------------
----------------------------------MA------------------------
------------------------------------------------------------
-----------------------DQAPPASD---VTM-EEAAT-----------------
---RA-EKNPVP---P------------------ER--T-KF-DPT-----EK---YKL-
-PLTRPEGLENKRGVSGAMVPLMTNYIKVHRM---SNDI-ICQYRIDFIPEN--VTIP--
-------------------------------------QRFR----LIRQW--AEAQT---
LSQVDYTYDRSNILFTGPKGFTKL--GTAR---------------------KWE--GM-L
-DGS-PVTVN-AQQ-----VKS-L-----------D--------------PRNEDEFRQI
LVQLNTQLNRFMELE-----------MGMIRIMD--TCFDP-------------------
----------K--KR------------IEVRGQ---PIEIWPGFEASIGKYDT----DA-
---LLMSIDQRFRIIRR--QTALE-VIKDA---YSSS-K---------------------
------------------------------------------------------------
---------QRGRPDPECQAEGLKAIKGSVV-----------------ETPYNH--VFY-
-KVDQV-DW-TKTPK-DTFESRR-K-NP-ATG----------------------AFEITC
ISYADYFRNRYNQNIKDMNQPLVIVKPSNKAMR-RK------------RDENILLIPELC
N-MTG---LT-DKM-KADFRLMKAVAEHTKLAPEPRRVKVLEFVAALNSHG-------GV
KEQLESWGTRYEA-ELVRLQGRTLKAF-PIFQGDRKI-----------------PDYQRA
DWLTGIR------------SSSADKPGNQ----IGNN---WLCLHFGQ-EN---------
TARNFA-------------------RELSIVCR--------PMGQNLAEPK-FVDVGGST
-------AQHFLNAAMQHG-HA---N---------LALVLAIFP---------DNSVDRY
SAFKHQL-CCT-N--PCITQVMLLKTISEA-------------KSLKSVATKVAM---QI
IAKIGGVIWKMQFKF--------------------TEPTTIIGIDMHRDRIEK-------
--------------------KMA------VAA--CASWNK------DMSAYMNFADLADE
DD----------GVHDVV-AKLVKQAVDKFKEP--NGVHPNHVMIYRDGVSE-GQLPNIV
GKEIVKIREMLKTVVTP---------------------KPITLTYLVVNKRVPARFFANP
ND--P--------------------NTPGGNPAPGTIVDD-VV-TRPFRYDFYIVSQTVR
EGTVSPTYYDVLVDD---K----KMPPEI-MQQCTYMLCHMYFN--WPGTIRVPAPNQYA
RKHAQLVAVNLHHLAHDTLFNKMFYL----------------------------------
------------------------------------------------------------
------------------------------------------------------------
------------------------------------------------------------
------------------------------------------------------------
------------------------------------------------------------
------------------------------------------------------------
------------------------------------------------------------
------------------------------------------------------------
------------------------------------------------------------
------------------------------------------------------------
------------------------------------------------------------
------------------------------------------------------------
------------------------------------------------------------
------------------------------------------------------------
------------------------------------------------------------
-----------------------------------------------------
>T1FHP2_HELRO
------------------------------------------------------------
------------------------------------------------------------
------------------------------------------------------------
------------------------------------MY--------------------K-
--T-----P--------LLGFNGSQ--------NQQQQHFGVDFSQ-----LSLND----
------------------------------------------------------------
------------------------------------------------------------
------------------------------------SNNQASNSSGSSGFGEGNS----Q
NNNNNNNSNINNNNN-----------NFPNNN---------------NNNNFHIN-----
NNNNLYNL---NM-----------------------------------------------
------SSFNPFGLNQFSMRNNNNN-----NNNNNNNINVNNLINNNNNNFNNNFNNNNN
KN-H-NNNDSNEMTSS--FLTNPP--IQIH--PLNNNNNNNNNNNNNNNVSTTDSDD--S
GSVGS-NSGGANH---------------------YNNSNN----NYNNNNKPNNNNNA--
LLPVFRTPLRPGHGSEGRKILLKANHFQIKVP---RG--FVYHYDVAVMPDK--CPRR--
-------------------------------------INREIFEAMVKRY--SLQFF---
NR-QLPVYDGRRNMYS-K---EPL--------------MFGKEKTE----LEVTLPSDAV
--ER-VFKVT-IRY-----S----------------------------------------
----------------------------A-ANAQ--VMF---------------------
--------NPG--DC--------------------------------------S------
----NTLGGVSATAFYK-AQPVIQ-FMCDVLEMRDLADHKR-------------------
------------------------------------------------------------
------------PLSDAQRVKFTKEIRGDF------------------------------
---------------PLQL--------E---R----------------------GGTV-D
CTVAKYFLEKYRIKLQYPHLPCLQVGQ---------------------ELKHTYLPLEVC
N-IVHGQKCI-KKL-T--DSQTSTMIKSTSRAAPDREREINTL-VRKANF-N-------A
DPYLQAFGISICS-QMSDVHGRVLPVPKLQMFTQ-QL-----------------------
----------------------------Q----KIS------------------------
--------------------------------T--------DAGMPVMGQP-CFCKYATD
--ADQ-----I----------Y--------------HSITFLF-----------AKSSSP
SEVKRVG-DIL-F--GLATQCVQSKN---------------VTKISAQTLSNLCL-----
---------------------------------KINEPVIFLGADVTHPPAGDRS-----
--------------------KPS------IAA-VVGSMDA------HPSRYSATVRIQQH
RQ----------ETIQDL-SVMPCRYPGGSFVH-S-------SIH---------------
------------------------------------------------------------
------------------------------------------------------------
------------------------------------------------------------
------------------------------------------------------------
------------------------------------------------------------
------------------------------------------------------------
------------------------------------------------------------
------------------------------------------------------------
------------------------------------------------------------
------------------------------------------------------------
------------------------------------------------------------
------------------------------------------------------------
------------------------------------------------------------
------------------------------------------------------------
------------------------------------------------------------
------------------------------------------------------------
------------------------------------------------------------
------------------------------------------------------------
------------------------------------------------------------
-----------------------------------------------------
>T1FY40_HELRO
------------------------------------------------------------
------------------------------------------------------------
------------------------------------------------------------
------------------------------------------------------------
------------------------------------------------------------
------------------------------------------------------------
------------------------------------------------------------
------------------------------------------------------------
------------------------------------------------------------
------------------------------------------------------------
------------------------------------------------------------
------------------------------------------------------------
---------------MP------------------STSTTPI---L----------QD--
FQS---PSRP-NHGNEGQPICLRANHFQVRIPR-----GFVNHYDVTISPDK--------
-C----------------------------PRRV----NREIVETMVQSYS-QRIFS---
-G-QKPVFDGRKNLYS-R---DQLP--IG-NNRVD---------------LEVTLPGEG-
-RDR-VFHVS-IKF-----VAQ-VSL---YALDEALEGKN-QQIPLD--------AVQ--
--ALDVVMRHLSS-------------MTF--QGR--SFFSPPEGYD--------------
---------------HPLG----------------GGREVWFGFHQSVQPSHW-----K-
---MMLNIDVSATAFYK-AQPVIQ-FMCEALDLHDI-QE---------------------
------------------------------------------------------------
---------QRRPLTDSQRVKFTKEIKGLKV----------------EITHCGAMKRKY-
----RVCNVTRRPAQTQSFPLQL-E--SGQ--------------------------TV-E
CTVAKYFQERYKMRLQYPHLPCLQVG---Q------------------EQKHTYLPLEVC
N-IVHGQRCI-KKL-T--DLQTSTMIKATARSAPDREKEINNLVMKANF---------NS
DPYLQAFGITVA-SHMVDVQGRILPVP-KLQYGGRTRA---------------QVVPNQG
VWDMRGK--------------QLYQGI------QIRV---WAIACFA---Q-Q-RTVGEE
SLRTFT-------------------QQLQKIST--------DAGMPIMGQP-CFCKYATD
-------ADQ----VEPMFRYLRNTY----QGL---QLIVVVLPG--------K--TPVY
AEVKRVG-DIL-F--GLATQCVQSKNVNKT----------S-----PQTISNLCL---KI
NVKLGGINSILLPSIRP---------------QVFQEPIIFLGADVTHPPAGDRS-----
--------------------KPS------IAA-VVGSMDA------HPSRYSATVRIQQH
RQE----------VIQEL-SAMVKELLIQFYRS-T-HFKPTRIIFYRDGVSE-GQFAHVL
SYELRAIREACMKLEV---------------------DYQPGISFIVVQKRHHTRLFCAD
KKD---------------------QIGKSGNIPAGTTVDI-GI-THPTEFDFYLCSHAGI
QGTSRPSHYHVLWDD---N----HFTADE-LQMLTYQLCHTYVR--CTRSVSIPAPAYYA
HLVAFRARYHLVEKEHDSGEG-SQ-------------ISG---NSDE-------------
------------------------------------------------------------
-------RNLAAMARAISVHPD------------TFRV--MYFA----------------
------------------------------------------------------------
------------------------------------------------------------
------------------------------------------------------------
------------------------------------------------------------
------------------------------------------------------------
------------------------------------------------------------
------------------------------------------------------------
------------------------------------------------------------
------------------------------------------------------------
------------------------------------------------------------
------------------------------------------------------------
------------------------------------------------------------
------------------------------------------------------------
-----------------------------------------------------
>T1FY99_HELRO
------------------------------------------------------------
------------------------------------------------------------
------------------------------------------------------------
------------------------------------------------------------
------------------------------------------------------------
------------------------------------------------------------
------------------------------------------------------------
------------------------------------------------------------
------------------------------------------------------------
------------------------------------------------------------
------------------------------------------------------------
------------------------------------------------------------
------------------------------------------------------------
------------------------NYIALRC----KTDG-IYQYYVSFEPIV--DCSS--
-------------------------------------MRSK----MVHQH--KQVL----
-G-DTLAFDGMTL-YL-P---KRL--EKE---------------------VLLESMRH-T
-DGV-PIIIS-FKL-----VKI-V-----------E--------------P--YECIH--
--LYNIIFKKI-MRA-----------LNMCVIGR--NYYMP-------------------
----------S--GA------------QKIPKE---KLEVWPGYVTSCAEYQG-----G-
---VMLLADVSHRVLRT--QTAYE-LMEEI---MCS------------------------
------------------------------------------------------------
-------------HQQTCQDDISKLLVGNVV-----------------LTRYNN--KCY-
-RVDDI-NW-NKTPR-STFSL-Y-N-G------------------------------E-T
LTFAEYYKRMYDITIQCMDQPLLLSAPKKKQIK-QAE--------PGKDVEYICLVPELS
Y-ITG---LT-DTM-RADNRVMRELASHTRLNPTQRRDALRTYCTRVNEVP-------EA
RRELERWGFELDR-DLMQLEGRLLPIE-TIRFRGNAS----------------VSAGPEA
DWSRAVT------------KNETIVPV------DLND---WLIFATKRDMR---------
CAEAFM-------------------SMYRQCSR--------DMGIRVREGQ-LVELPNDR
-------TESYMREIRKNV-NQ---R---------TQLVVTIFP---------FQREDRY
SAIKQLC-CHD-M--PIPSQVINSRTISDD-------------RKLRSVTQKIAL---QI
NCKLGGELWALNIPA---------------------KNLMVCGVDVTHDPAHH-------
--------------------KSS------VVG-FVSNINQ------TCTRWYSKVRMQQP
GE----------EIVNGL-KICFTDALRKYYEV--NHEFPSRVVIYRDGVGD-GQLSVVR
DYEVKQLIECFDSFKDL--------------------ACKPKLGVIVVQKRINTRLLSL-
---------------------------EPDNPRPGTVVDH-TV-TRNNWYDFFVVSQHIR
QGTVSPTHYVVVYDG---L----DWKPDI-VQALTYKMTHLYYN--WPGTVRVPAPCQYA
HKLAFLIGQNVRKMPDERLNDRLYYL----------------------------------
------------------------------------------------------------
------------------------------------------------------------
------------------------------------------------------------
------------------------------------------------------------
------------------------------------------------------------
------------------------------------------------------------
------------------------------------------------------------
------------------------------------------------------------
------------------------------------------------------------
------------------------------------------------------------
------------------------------------------------------------
------------------------------------------------------------
------------------------------------------------------------
------------------------------------------------------------
------------------------------------------------------------
-----------------------------------------------------
>T1G277_HELRO
------------------------------------------------------------
------------------------------------------------------------
------------------------------------------------------------
------------------------------------------------------------
------------------------------------------------------------
------------------------------------------------------------
------------------------------------------------------------
------------------------------------------------------------
------------------------------------------------------------
------------------------------------------------------------
------------------------------------------------------------
------------------------------------------------------------
------------------------------------------------------------
------------TGLSGTRLTICTNLFNFQRK---SESA-FFQYHVDFVPDI--PNIR--
-------------------------------------VRKY----LLKTV--EKHLG---
ID-SCNQFDGSIL-FT-S---HRI--DDKV--------------------CFHFC-SC-R
-SGE-DIKIS-IRY-----TNA-V-----------P--------------YTSPMVLQ--
--IYNLIFKKFVLRE-----------IGLQIVGR--NYFNP-------------------
----------Q--AG------------IDIREL---GLKVWPGYFTSILEYDE-----G-
---INLMVDICHKVLGQ--ETVLD-ILYNV---RKL------------------------
------------------------------------------------------------
-------------RPRSYVEDSKRDVVGKIV-----------------LTRYNN--RTY-
-RVDDI-DW-RRTPM-DTFPM-R-D-G------------------------------TTQ
MSFKEYYRTRHHIDLLDDTQPLLLSVPSRREK-RAG------------QDGPICLIPELC
I-VTG---IS-DEI-KSNFHSMRELSTHTRLGPHERSGKIEQLHQQIRRSQ-------NA
MKDLANWNLSLNP-NLLTIEARTLEAE-QIFLGIKGS-----------ARENPKVCFSNA
DWSRDMR------------ALNLLTPI------RLER---WAMVIPKRRFE---------
ECQNFF-------------------TKLVQAGQ--------MMGVKIEEPE-VYDLNDES
-------NRSYIQTLEKFD-RK---D---------YQLVMCVLE---------SEKKDKY
DVIKKTL-CIN-V--PIPSQVMLMKTLRKQ------------PGAVLSVATKVVI---QV
NCKVGGEGWAVSIPA--------------------MKYSMVIGIDTYHDSSKK-------
--------------------YRS------VVG-IVGSTNS------SFTKYHTTWAFQEK
GE----------EVSSCL-CAAIASLVKAFTTA-NGGNRPGRIFVYRDGVGD-GQLGMVY
DHELLQIQEGCKDENDP--------------------KYKPKITLFVVKKRVNNRFFAFD
K-------------------------NRRANPPPGTVIDT-KA-TRPHWYDFFLISQSVN
QGTVTPTHYNILHDD---S----GLKPDH-LQRLTYKLCHLYFN--WQGTVRVPAPCQYA
HKVAFLIGQSLHESPSNTLANKLFYL----------------------------------
------------------------------------------------------------
------------------------------------------------------------
------------------------------------------------------------
------------------------------------------------------------
------------------------------------------------------------
------------------------------------------------------------
------------------------------------------------------------
------------------------------------------------------------
------------------------------------------------------------
------------------------------------------------------------
------------------------------------------------------------
------------------------------------------------------------
------------------------------------------------------------
------------------------------------------------------------
------------------------------------------------------------
-----------------------------------------------------
>PIWL3_HUMAN
------------------------------------------------------------
------------------------------------------------------------
------------------------------------------------------------
------------------------------------------------------------
------------------------------------------------------------
MPGRA-RTRARGRARRRESYQQE----APGGPRA------PGSA----------------
--T--T--------------QE--PP-QLQSTP---------------RPLQEEVPV---
-------------------------------------V---RPLQPRAARG---------
-----------GAGGG----AQSQ--G----V----------------------------
-----------------------------------K------------------------
------------------------------------------------------------
-----------------------EPGPEAGL---HTA-PLQER-----------------
--------RIGG---V------------------FQ--D-LV-V-------------NT-
-RQDMKHVKDSKTGSEGTVVQLLANHFRVISR---PQWV-AYKYNVDYKPDI--EDGN--
-------------------------------------LRTI----LLDQH--RRKF----
-G-ERHIFDGNSL-LL-S---RPL--KERR--------------------VEWLS-TT-K
-DKN-IVKIT-VEF-----SKE-L-----------T--------------PTSPDCLR--
--YYNILFRRT-FKL-----------LDFEQVGR--NYYTK-------------------
----------K--KA------------IQLYRHG-TSLEIWLGYVTSVLQYEN-----S-
---ITLCADVSHKLLRI--ETAYD-FIKRT---SAQ--A---------------------
------------------------------------------------------------
-------------QTGNIREEVTNKLIGSIV-----------------LTKYNN--KTY-
-RVDDI-DW-KQNPE-DTFNK-S-D-G------------------------------S-K
ITYIDYYRQQHKEIVTVKKQPLLVSQGRWKKGLTGT------------QREPILLIPQLC
H-MTG---LT-DEI-CKDYSIVKELAKHTRLSPRRRHHTLKEFINTLQDNK-------KV
RELLQLWDLKFDT-NFLSVPGRVLKNA-NIVQGRRMV----------------KAN-SQG
DWSREIR------------ELPLLNAM------PLHS---WLILYSRSSHR---------
EAMSLK-------------------GHLQSVTA--------PMGITMKPAE-MIEVDG-D
-------ANSYIDTLRKYT-RP---TLQMGMSCLLVFKVICILP---------NDDKRRY
DSIKRYL-CTK-C--PIPSQCVVKKTLEKV-------------QA-RTIVTKIAQ---QM
NCKMGGALWKVETDV---------------------QRTMFVGIDCFHDIVNR-------
--------------------QKS------IAG-FVASTNA------ELTKWYSQCVIQKT
GE----------ELVKEL-EICLKAALDVWCKN--ESSMPHSVIVYRDGVGD-GQLQALL
DHEAKKMSTYLKTI-SP---------------------NNFTLAFIVVKKRINTRFFLKH
G-------------------------SNFQNPPPGTVIDV-EL-TRNEWYDFFIVSQSVQ
DGTVTPTHYNVIYDT---I----GLSPDT-VQRLTYCLCHMYYN--LPGIIRVPAPCHYA
HKLAYLVGQSIHQEPNRSLSTRLFYL----------------------------------
------------------------------------------------------------
------------------------------------------------------------
------------------------------------------------------------
------------------------------------------------------------
------------------------------------------------------------
------------------------------------------------------------
------------------------------------------------------------
------------------------------------------------------------
------------------------------------------------------------
------------------------------------------------------------
------------------------------------------------------------
------------------------------------------------------------
------------------------------------------------------------
------------------------------------------------------------
------------------------------------------------------------
-----------------------------------------------------
>PIWL4_HUMAN
------------------------------------------------------------
------------------------------------------------------------
------------------------------------------------------------
------------------------------------------------------------
------------------------------------------------------------
MSGRA-RVKARGIARSPSAT----------------------------------------
---------------------E--VG-RIQASP---------------LPRSVDLSN---
-------------------------------------N---E---ASSSNG---------
-----------FLGTS----RIST--N----D----------------------------
-----------------------------------K------------------------
------------------------------------------------------------
------------------------YGISSGD---AGS-TFMER-----------------
------GVKNKQ---D------------------FM--D-LS-I-------------CT-
-REKLAHVRNCKTGSSGIPVKLVTNLFNLDFP---QDWQ-LYQYHVTYIPDL--ASRR--
-------------------------------------LRIA----LLYSH--SELS----
-N-KAKAFDGAIL-FL-S---QKL--EEKV--------------------TELSS-ET-Q
-RGE-TIKMT-ITL-----KRE-L-----------P--------------SSSPVCIQ--
--VFNIIFRKI-LKK-----------LSMYQIGR--NFYNP-------------------
----------S--EP------------MEIPQH---KLSLWPGFAISVSYFER-----K-
---LLFSADVSYKVLRN--ETVLE-FMTAL---CQR--T---------------------
------------------------------------------------------------
-------------GLSCFTQTCEKQLIGLIV-----------------LTRYNN--RTY-
-SIDDI-DW-SVKPT-HTFQK-R-D-G------------------------------T-E
ITYVDYYKQQYDITVSDLNQPMLVSLLKKKRND-NS------------EAQLAHLIPELC
F-LTG---LT-DQA-TSDFQLMKAVAEKTRLSPSGRQQRLARLVDNIQRNT-------NA
RFELETWGLHFGS-Q-ISLTGRIVPSE-KILMQDHIC----------------Q-PVSAA
DWSKDIR------------TCKILNAQ------SLNT---WLILCSDRTEY---------
VAESFL-------------------NCLRRVAG--------SMGFNVDYPK-IIKVQE-N
-------PAAFVRAIQQYV-DP---D---------VQLVMCILP---------SNQKTYY
DSIKKYL-SSD-C--PVPSQCVLARTLNKQ-------------GMMMSIATKIAM---QM
TCKLGGELWAVEIPL---------------------KSLMVVGIDVCKDALSK-------
--------------------DVM------VVG-CVASVNP------RITRWFSRCILQRT
MT----------DVADCL-KVFMTGALNKWYKY--NHDLPARIIVYRAGVGD-GQLKTLI
EYEVPQLLSSVAES-SS--------------------NTSSRLSVIVVRKKCMPRFFTEM
N-------------------------RTVQNPPLGTVVDS-EA-TRNEWYDFYLISQVAC
RGTVSPTYYNVIYDD---N----GLKPDH-MQRLTFKLCHLYYN--WPGIVSVPAPCQYA
HKLTFLVAQSIHKEPSLELANHLFYL----------------------------------
------------------------------------------------------------
------------------------------------------------------------
------------------------------------------------------------
------------------------------------------------------------
------------------------------------------------------------
------------------------------------------------------------
------------------------------------------------------------
------------------------------------------------------------
------------------------------------------------------------
------------------------------------------------------------
------------------------------------------------------------
------------------------------------------------------------
------------------------------------------------------------
------------------------------------------------------------
------------------------------------------------------------
-----------------------------------------------------
>PIWL2_HUMAN
------------------------------------------------------------
------------------------------------------------------------
------------------------------------------------------------
----------------------MDPFRPSFRGQ---------------------------
------------------SPIHPSQ--------C-QAVRMPGCWPQ-----ASKPL-DPA
LGR-G-APAGRGHVFGKPEE--PSTQRGPAQRE-------SVGLV-S-MFRG--------
--LGIE-------------T----------------------------------------
---------------------------------------VSKTPLKREMLPSGRGILGRG
LS----ANLVRKDREELSP-----TFWDPKVLAAGDSKMA-----------ETSVGWSRT
LGRGSSDASLL-P-----LGR---AAGG---ISRE-------------------------
------------------------------------------------------------
-----------------------VDKPPCTF---STP-SRGPP-----------------
---QL-SSPPAL---P------------------QS--PLHS-PDR-----PL---VLT-
-VEHKEKELIVKQGSKGTPQSLGLNLVKIQC----HNEA-VYQYHVTFSPNV--ECKS--
-------------------------------------MRFG----MLKDH--QAVT----
-G-NVTAFDGSIL-YL-P---VKL--QQV---------------------LELKSQRK-T
-DSA-EISIK-IQM-----TKI-L-----------E--------------PCSDLCIP--
--FYNVVFRRV-MKL-----------LDMKLVGR--NFYDP-------------------
----------T--SA------------MVLQQH---RLQIWPGYAASIRRTDG-----G-
---LFLLADVSHKVIRN--DCVLD-VMHAI---YQQ------------------------
------------------------------------------------------------
-------------NKEHFQDECTKLLVGNIV-----------------ITRYNN--RTY-
-RIDDV-DW-NKTPK-DSFTM-S-D-G------------------------------K-E
ITFLEYYSKNYGITVKEEDQPLLIHRPSERQDN-HGM----------LLKGEILLLPELS
F-MTG---IP-EKM-KKDFRAMKDLAQQINLSPKQHHSALECLLQRIAKNE-------AA
TNELMRWGLRLQK-DVHKIEGRVLPME-RINLKNTS-----------------FITSQEL
NWVKEVT------------RDPSILTI------PMHF---WALFYPKRAMD---------
QARELV-------------------NMLEKIAG--------PIGMRMSPPA-WVELKDDR
-------IETYVRTIQSTL-GAEG-K---------IQMVVCIIM---------GPRDDLY
GAIKKLC-CVQ-S--PVPSQVVNVRTIGQP-------------TRLRSVAQKILL---QI
NCKLGGELWGVDIPL---------------------KQLMVIGMDVYHDPSRG-------
--------------------MRS------VVG-FVASINL------TLTKWYSRVVFQMP
HQ----------EIVDSL-KLCLVGSLKKFYEV--NHCLPEKIVVYRDGVSD-GQLKTVA
NYEIPQLQKCFEAFENY----------------------QPKMVVFVVQKKISTNLYLAA
----P---------------------QNFVTPTPGTVVDH-TI-TSCEWVDFYLLAHHVR
QGCGIPTHYVCVLNT---A----NLSPDH-MQRLTFKLCHMYWN--WPGTIRVPAPCKYA
HKLAFLSGHILHHEPAIQLCENLFFL----------------------------------
------------------------------------------------------------
------------------------------------------------------------
------------------------------------------------------------
------------------------------------------------------------
------------------------------------------------------------
------------------------------------------------------------
------------------------------------------------------------
------------------------------------------------------------
------------------------------------------------------------
------------------------------------------------------------
------------------------------------------------------------
------------------------------------------------------------
------------------------------------------------------------
------------------------------------------------------------
------------------------------------------------------------
-----------------------------------------------------
>PIWL1_HUMAN
------------------------------------------------------------
------------------------------------------------------------
------------------------------------------------------------
------------------------------------------------------------
------------------------------------------------------------
MTGRA-RARARGRARGQETAQLV----G--------------ST----------------
--A--S--------------QQ--PG-YIQPRP---------------QPPPAEGEL---
-------------------------------------------FGRGRQRG---------
-----------TAGGT----AKSQ--G----L----------------------------
-----------------------------------Q------------------------
------------------------------------------------------------
-----------------------ISA---GF---QEL-SLAER-----------------
------G-GRRR---D------------------FH--D-LG-V-------------NT-
-RQNLDHVKESKTGSSGIIVRLSTNHFRLTSR---PQWA-LYQYHIDYNPLM--EARR--
-------------------------------------LRSA----LLFQH--EDLI----
-G-KCHAFDGTIL-FL-P---KRL--QQKV--------------------TEVFS-KT-R
-NGE-DVRIT-ITL-----TNE-L-----------P--------------PTSPTCLQ--
--FYNIIFRRL-LKI-----------MNLQQIGR--NYYNP-------------------
----------N--DP------------IDIPSH---RLVIWPGFTTSILQYEN-----S-
---IMLCTDVSHKVLRS--ETVLD-FMFNF---YHQ--T---------------------
------------------------------------------------------------
-------------EEHKFQEQVSKELIGLVV-----------------LTKYNN--KTY-
-RVDDI-DW-DQNPK-STFKK-A-D-G------------------------------S-E
VSFLEYYRKQYNQEITDLKQPVLVSQPKRRRGPGGT------------LPGPAMLIPELC
Y-LTG---LT-DKM-RNDFNVMKDLAVHTRLTPEQRQREVGRLIDYIHKND-------NV
QRELRDWGLSFDS-NLLSFSGRILQTE-KIHQGGKTF----------------DYNPQFA
DWSKETR------------GAPLISVK------PLDN---WLLIYTRRNYE---------
AANSLI-------------------QNLFKVTP--------AMGMQMRKAI-MIEVDD-R
-------TEAYLRVLQQKV-TA---D---------TQIVVCLLS---------SNRKDKY
DAIKKYL-CTD-C--PTPSQCVVARTLGKQ-------------QTVMAIATKIAL---QM
NCKMGGELWRVDIPL---------------------KLVMIVGIDCYHDMTAG-------
--------------------RRS------IAG-FVASINE------GMTRWFSRCIFQDR
GQ----------ELVDGL-KVCLQAALRAWNSC--NEYMPSRIIVYRDGVGD-GQLKTLV
NYEVPQFLDCLKSI-GR--------------------GYNPRLTVIVVKKRVNTRFFAQS
G-------------------------GRLQNPLPGTVIDV-EV-TRPEWYDFFIVSQAVR
SGSVSPTHYNVIYDN---S----GLKPDH-IQRLTYKLCHIYYN--WPGVIRVPAPCQYA
HKLAFLVGQSIHREPNLSLSNRLYYL----------------------------------
------------------------------------------------------------
------------------------------------------------------------
------------------------------------------------------------
------------------------------------------------------------
------------------------------------------------------------
------------------------------------------------------------
------------------------------------------------------------
------------------------------------------------------------
------------------------------------------------------------
------------------------------------------------------------
------------------------------------------------------------
------------------------------------------------------------
------------------------------------------------------------
------------------------------------------------------------
------------------------------------------------------------
-----------------------------------------------------
>AGO3_HUMAN
------------------------------------------------------------
------------------------------------------------------------
------------------------------------------------------------
------------------------------------------------------------
------------------------------------------------------------
------------------------------------------------------------
------------------------------------------------------------
------------------------------------------------------------
------------------------------------------------------------
------------------------------------------------------------
------------------------------------------------------------
-----------------------------------------------------------M
EIGS-----AGPAG---------------------------A---Q----------PL--
LMV---PRRP-GYGTMGKPIKLLANCFQVEIPK-----IDVYLYEVDIKPDK--------
-C----------------------------PRRV----NREVVDSMVQHFK-VTIFG---
-D-RRPVYDGKRSLYT-A---NPLP--VA-TTGVD---------------LDVTLPGEG-
GKDR-PFKVS-IKF-----VSR-VSW---HLLHEVLTGRT-LPEPLELDKPISTNPVH--
--AVDVVLRHLPS-------------MKYTPVGR--SFFSAPEGYD--------------
---------------HPLG----------------GGREVWFGFHQSVRPAMW-----K-
---MMLNIDVSATAFYK-AQPVIQ-FMCEVLDIHNI-DE---------------------
------------------------------------------------------------
---------QPRPLTDSHRVKFTKEIKGLKV----------------EVTHCGTMRRKY-
----RVCNVTRRPASHQTFPLQL-E--NGQ--------------------------TV-E
RTVAQYFREKYTLQLKYPHLPCLQVG---Q------------------EQKHTYLPLEVC
N-IVAGQRCI-KKL-T--DNQTSTMIKATARSAPDRQEEISRLVRSANY---------ET
DPFVQEFQFKVR-DEMAHVTGRVLPAP-MLQYGGRNRT---------------VATPSHG
VWDMRGK--------------QFHTGV------EIKM---WAIACFA---T-Q-RQCREE
ILKGFT-------------------DQLRKISK--------DAGMPIQGQP-CFCKYAQG
-------ADS----VEPMFRHLKNTY----SGL---QLIIVILPG--------K--TPVY
AEVKRVG-DTL-L--GMATQCVQVKNVIKT----------S-----PQTLSNLCL---KI
NVKLGGINNILVPHQRP---------------SVFQQPVIFLGADVTHPPAGDGK-----
--------------------KPS------IAA-VVGSMDA------HPSRYCATVRVQRP
RQE----------IIQDL-ASMVRELLIQFYKS-T-RFKPTRIIFYRDGVSE-GQFRQVL
YYELLAIREACISLEK---------------------DYQPGITYIVVQKRHHTRLFCAD
RTE---------------------RVGRSGNIPAGTTVDT-DI-THPYEFDFYLCSHAGI
QGTSRPSHYHVLWDD---N----CFTADE-LQLLTYQLCHTYVR--CTRSVSIPAPAYYA
HLVAFRARYHLVDKEHDSAEG-SH-------------VSG---QSNG-------------
------------------------------------------------------------
-------RDPQALAKAVQIHQD------------TLRT--MYFA----------------
------------------------------------------------------------
------------------------------------------------------------
------------------------------------------------------------
------------------------------------------------------------
------------------------------------------------------------
------------------------------------------------------------
------------------------------------------------------------
------------------------------------------------------------
------------------------------------------------------------
------------------------------------------------------------
------------------------------------------------------------
------------------------------------------------------------
------------------------------------------------------------
-----------------------------------------------------
>AGO4_HUMAN
------------------------------------------------------------
------------------------------------------------------------
------------------------------------------------------------
------------------------------------------------------------
------------------------------------------------------------
------------------------------------------------------------
------------------------------------------------------------
------------------------------------------------------------
------------------------------------------------------------
------------------------------------------------------------
------------------------------------------------------------
-----------------------------------------------------------M
EALG-----P--------------------------G---PP---A----------SL--
FQP---PRRP-GLGTVGKPIRLLANHFQVQIPK-----IDVYHYDVDIKPEK--------
-R----------------------------PRRV----NREVVDTMVRHFK-MQIFG---
-D-RQPGYDGKRNMYT-A---HPLP--IG-RDRVD---------------MEVTLPGEG-
-KDQ-TFKVS-VQW-----VSV-VSL---QLLLEALAGHL-NEVP--------DDSVQ--
--ALDVITRHLPS-------------MRYTPVGR--SFFSPPEGYY--------------
---------------HPLG----------------GGREVWFGFHQSVRPAMW-----N-
---MMLNIDVSATAFYR-AQPIIE-FMCEVLDIQNI-NE---------------------
------------------------------------------------------------
---------QTKPLTDSQRVKFTKEIRGLKV----------------EVTHCGQMKRKY-
----RVCNVTRRPASHQTFPLQL-E--NGQ--------------------------AM-E
CTVAQYFKQKYSLQLKYPHLPCLQVG---Q------------------EQKHTYLPLEVC
N-IVAGQRCI-KKL-T--DNQTSTMIKATARSAPDRQEEISRLVKSNSMVG-------GP
DPYLKEFGIVVH-NEMTELTGRVLPAP-MLQYGGRNKT---------------VATPNQG
VWDMRGK--------------QFYAGI------EIKV---WAVACFA---P-Q-KQCRED
LLKSFT-------------------DQLRKISK--------DAGMPIQGQP-CFCKYAQG
-------ADS----VEPMFKHLKMTY----VGL---QLIVVILPG--------K--TPVY
AEVKRVG-DTL-L--GMATQCVQVKNVVKT----------S-----PQTLSNLCL---KI
NAKLGGINNVLVPHQRP---------------SVFQQPVIFLGADVTHPPAGDGK-----
--------------------KPS------IAA-VVGSMDG------HPSRYCATVRVQTS
RQEISQELLYSQEVIQDL-TNMVRELLIQFYKS-T-RFKPTRIIYYRGGVSE-GQMKQVA
WPELIAIRKACISLEE---------------------DYRPGITYIVVQKRHHTRLFCAD
KTE---------------------RVGKSGNVPAGTTVDS-TI-THPSEFDFYLCSHAGI
QGTSRPSHYQVLWDD---N----CFTADE-LQLLTYQLCHTYVR--CTRSVSIPAPAYYA
RLVAFRARYHLVDKDHDSAEG-SH-------------VSG---QSNG-------------
------------------------------------------------------------
-------RDPQALAKAVQIHHD------------TQHT--MYFA----------------
------------------------------------------------------------
------------------------------------------------------------
------------------------------------------------------------
------------------------------------------------------------
------------------------------------------------------------
------------------------------------------------------------
------------------------------------------------------------
------------------------------------------------------------
------------------------------------------------------------
------------------------------------------------------------
------------------------------------------------------------
------------------------------------------------------------
------------------------------------------------------------
-----------------------------------------------------
>AGO2_HUMAN
------------------------------------------------------------
------------------------------------------------------------
------------------------------------------------------------
------------------------------------------------------------
------------------------------------------------------------
------------------------------------------------------------
------------------------------------------------------------
------------------------------------------------------------
------------------------------------------------------------
------------------------------------------------------------
------------------------------------------------------------
------------------------------------------------------------
MYSG-----AGPALAPP------------------APPPPIQ---G----------YA--
FKP---PPRP-DFGTSGRTIKLQANFFEMDIPK-----IDIYHYELDIKPEK--------
-C----------------------------PRRV----NREIVEHMVQHFK-TQIFG---
-D-RKPVFDGRKNLYT-A---MPLP--IG-RDKVE---------------LEVTLPGEG-
-KDR-IFKVS-IKW-----VSC-VSL---QALHDALSGRL-PSVPFE--------TIQ--
--ALDVVMRHLPS-------------MRYTPVGR--SFFTASEGCS--------------
---------------NPLG----------------GGREVWFGFHQSVRPSLW-----K-
---MMLNIDVSATAFYK-AQPVIE-FVCEVLDFKSI-EE---------------------
------------------------------------------------------------
---------QQKPLTDSQRVKFTKEIKGLKV----------------EITHCGQMKRKY-
----RVCNVTRRPASHQTFPLQQ-E--SGQ--------------------------TV-E
CTVAQYFKDRHKLVLRYPHLPCLQVG---Q------------------EQKHTYLPLEVC
N-IVAGQRCI-KKL-T--DNQTSTMIRATARSAPDRQEEISKLMRSASF---------NT
DPYVREFGIMVK-DEMTDVTGRVLQPP-SILYGGRNKA---------------IATPVQG
VWDMRNK--------------QFHTGI------EIKV---WAIACFA---P-Q-RQCTEV
HLKSFT-------------------EQLRKISR--------DAGMPIQGQP-CFCKYAQG
-------ADS----VEPMFRHLKNTY----AGL---QLVVVILPG--------K--TPVY
AEVKRVG-DTV-L--GMATQCVQMKNVQRT----------T-----PQTLSNLCL---KI
NVKLGGVNNILLPQGRP---------------PVFQQPVIFLGADVTHPPAGDGK-----
--------------------KPS------IAA-VVGSMDA------HPNRYCATVRVQQH
RQE----------IIQDL-AAMVRELLIQFYKS-T-RFKPTRIIFYRDGVSE-GQFQQVL
HHELLAIREACIKLEK---------------------DYQPGITFIVVQKRHHTRLFCTD
KNE---------------------RVGKSGNIPAGTTVDT-KI-THPTEFDFYLCSHAGI
QGTSRPSHYHVLWDD---N----RFSSDE-LQILTYQLCHTYVR--CTRSVSIPAPAYYA
HLVAFRARYHLVDKEHDSAEG-SH-------------TSG---QSNG-------------
------------------------------------------------------------
-------RDHQALAKAVQVHQD------------TLRT--MYFA----------------
------------------------------------------------------------
------------------------------------------------------------
------------------------------------------------------------
------------------------------------------------------------
------------------------------------------------------------
------------------------------------------------------------
------------------------------------------------------------
------------------------------------------------------------
------------------------------------------------------------
------------------------------------------------------------
------------------------------------------------------------
------------------------------------------------------------
------------------------------------------------------------
-----------------------------------------------------
>AGO1_HUMAN
------------------------------------------------------------
------------------------------------------------------------
------------------------------------------------------------
------------------------------------------------------------
------------------------------------------------------------
------------------------------------------------------------
------------------------------------------------------------
------------------------------------------------------------
------------------------------------------------------------
------------------------------------------------------------
------------------------------------------------------------
-----------------------------------------------------------M
EAGP-----SGAAAGAY------------------LP---PL---Q----------QV--
FQA---PRRP-GIGTVGKPIKLLANYFEVDIPK-----IDVYHYEVDIKPDK--------
-C----------------------------PRRV----NREVVEYMVQHFK-PQIFG---
-D-RKPVYDGKKNIYT-V---TALP--IG-NERVD---------------FEVTIPGEG-
-KDR-IFKVS-IKW-----LAI-VSW---RMLHEALVSGQ-IPVPLE--------SVQ--
--ALDVAMRHLAS-------------MRYTPVGR--SFFSPPEGYY--------------
---------------HPLG----------------GGREVWFGFHQSVRPAMW-----K-
---MMLNIDVSATAFYK-AQPVIE-FMCEVLDIRNI-DE---------------------
------------------------------------------------------------
---------QPKPLTDSQRVRFTKEIKGLKV----------------EVTHCGQMKRKY-
----RVCNVTRRPASHQTFPLQL-E--SGQ--------------------------TV-E
CTVAQYFKQKYNLQLKYPHLPCLQVG---Q------------------EQKHTYLPLEVC
N-IVAGQRCI-KKL-T--DNQTSTMIKATARSAPDRQEEISRLMKNASY---------NL
DPYIQEFGIKVK-DDMTEVTGRVLPAP-ILQYGGRNRA---------------IATPNQG
VWDMRGK--------------QFYNGI------EIKV---WAIACFA---P-Q-KQCREE
VLKNFT-------------------DQLRKISK--------DAGMPIQGQP-CFCKYAQG
-------ADS----VEPMFRHLKNTY----SGL---QLIIVILPG--------K--TPVY
AEVKRVG-DTL-L--GMATQCVQVKNVVKT----------S-----PQTLSNLCL---KI
NVKLGGINNILVPHQRS---------------AVFQQPVIFLGADVTHPPAGDGK-----
--------------------KPS------ITA-VVGSMDA------HPSRYCATVRVQRP
RQE----------IIEDL-SYMVRELLIQFYKS-T-RFKPTRIIFYRDGVPE-GQLPQIL
HYELLAIRDACIKLEK---------------------DYQPGITYIVVQKRHHTRLFCAD
KNE---------------------RIGKSGNIPAGTTVDT-NI-THPFEFDFYLCSHAGI
QGTSRPSHYYVLWDD---N----RFTADE-LQILTYQLCHTYVR--CTRSVSIPAPAYYA
RLVAFRARYHLVDKEHDSGEG-SH-------------ISG---QSNG-------------
------------------------------------------------------------
-------RDPQALAKAVQVHQD------------TLRT--MYFA----------------
------------------------------------------------------------
------------------------------------------------------------
------------------------------------------------------------
------------------------------------------------------------
------------------------------------------------------------
------------------------------------------------------------
------------------------------------------------------------
------------------------------------------------------------
------------------------------------------------------------
------------------------------------------------------------
------------------------------------------------------------
------------------------------------------------------------
------------------------------------------------------------
-----------------------------------------------------
>V3ZNA5_LOTGI
------------------------------------------------------------
------------------------------------------------------------
------------------------------------------------------------
------------------------------------------------------------
------------------------------------------------------------
------------------------------------------------------------
------------------------------------------------------------
------------------------------------------------------------
------------------------------------------------------------
------------------------------------------------------------
------------------------------------------------------------
------------------------------------------------------------
------------------------------------------------------------
---------------------MSANYIRVKC----KNEG-VYQYHVSYNPQI--DSKF--
-------------------------------------IRCR----MINEH--KAVI----
-G-ETKAFDGALL-FL-P---KKL--PQEN--------------------TILVSKRR-S
-DGA-DITLT-IKL-----IKV-V-----------P--------------P--EFCTQ--
--VYNILLRRV-MSI-----------LELCQVGR--YYYNP-------------------
----------H--TP------------SSVPQH---KLEVWPGYITAIQEQEG-----G-
---LMLLLDASHRVLRT--ETVLD-VMQAV---VRN------------------------
------------------------------------------------------------
-------------NPKGFKDEITKLVLGNIV-----------------LTRYNN--KTY-
-KIDDL-LW-DKSPQ-STFPASK-T-G------------------------------Q-E
ISFVDYYKTNYNVTITDVEQPLLLHRPRAKRMP-G-E--------SEAKQEFICLVPELC
Y-MTG---LS-DAM-RSDFRLMKDIASHTRVTPAQRQMAMKKFLDAVRNNK-------EA
NSQFVNWGLELDC-NTIDMQGRLLPVE-NIHFDRYVA-----------------RDVQNA
DWGRESS------------NNRCLVSV------ELKD---WVVLATARDIS---------
KASGFI-------------------EMMSKVCP--------KMGIMIHSPK-ERKLVDDR
-------TETFIRTLREVI-TP---T---------TQMVVIICP---------TSRDDRY
SAIKKLC-CCE-Q--PVASQVINAKTISQP-------------QKMRSVTTKIAL---QI
NCKLGGELWAVEIPM---------------------KNVMIIGIDVYHDVAKG-------
--------------------KRS------IAG-FVASMNK------ACTRYYSRCYFQGQ
NQ----------EIIDGL-KICLISALRKYHEV--NHCLPDKIVIYRDGVGD-GQLRAVA
DYEVKQLHTCFAHFPNY----------------------NPNMALVIVQKRINTRLFLKG
----R---------------------NEMENPPPGSVMDH-SI-TRRDWYDFFLVSQHVR
QGTVSPTHYIVVHDG---T----GLTVDR-MQRLTYKMTHLYYN--WPGTVRVPAPCQYA
HKLAYLVGQSIHKDFSEALSDRLFFL----------------------------------
------------------------------------------------------------
------------------------------------------------------------
------------------------------------------------------------
------------------------------------------------------------
------------------------------------------------------------
------------------------------------------------------------
------------------------------------------------------------
------------------------------------------------------------
------------------------------------------------------------
------------------------------------------------------------
------------------------------------------------------------
------------------------------------------------------------
------------------------------------------------------------
------------------------------------------------------------
------------------------------------------------------------
-----------------------------------------------------
>V3ZRX0_LOTGI
------------------------------------------------------------
------------------------------------------------------------
------------------------------------------------------------
------------------------------------------------------------
------------------------------------------------------------
MFPIT---TQG-----------------------I-------------------------
-----------------------SPF-LSPQMNV--VTGQPGLQFTF-------------
------------------------------------------------------------
------------------------------------------------------------
-----------------------------------------------PPMTQ-----PEQ
P------------------------------------------------------LTPSQ
LM-----G-IQ---Q-----ALQPPPAI--------P-SLT------------------G
TYQP-----FAG---PP------------------PPISAAP---E----------GD--
FVC---PPRP-NHGTEGRPILLRANHFQVRIPK-----GFIHHYDVSITPDK--------
-C----------------------------PRRV----NREIIETMVQSYG-QRIFS---
-G-VKPVFDGRKNLYS-R---EPLP--IA-KEKVE---------------LEVTLPGEG-
-RDR-VFTVA-IKW-----VAQ-VSL---YNLEEALEGRQ-QQMPMD--------AIQ--
--ALDVVMRHLPS-------------MTYTPVGR--SFFSQPKGYD--------------
---------------HPLG----------------GGREVWFGFHQSVRPSQW-----K-
---MMLNIDVSATAFYK-AQPVIE-FMCEVLDIENT-AD---------------------
------------------------------------------------------------
---------QKRPLTDSQRVKFTKEIKGLKV----------------EITHCGTMKRKY-
----RVCNVTRRPAQTQSFPLQL-D--SGQ--------------------------TV-E
CTVARYFHEKYKIKLQYPHFPCLQVG---Q------------------EQKHTYLPLEVC
N-IVGGQRCI-KKL-T--DMQTSTMIKATARSAPDREKEINNLVSIADF---------NH
DHYLRTFGITVS-YDMVEVKGRVLTPP-KIQYGGRTKS---------------QAVPNQG
VWDMRGK--------------QFYQGI------EIRV---WAIACFA---P-S-RTVRED
ALRNFT-------------------SQLQRISN--------DAGMPIMGQP-CFCKYATG
-------PDQ----VEPMFRYLKNTY----QGL---QLIVVVLPG--------K--TPVY
AEVKRVG-DIL-F--GLATQCVQSKNVNKT----------T-----PQTLSNLCL---KI
NVKLGGINSILLPSIRP---------------QVFREPIIFLGADVTHPPAGDCM-----
--------------------KPS------IAA-VVGSMDA------HPSRYSATVRVQQH
RQE----------VIPEL-CNMIRELLIQFYKS-T-RFKPTRIIFYRDGVSE-GQFQTVL
SSELRAVREACMKLEV---------------------GYQPGITFIVVQKRHHTRLFCAD
RKD---------------------QTGRSGNIPAGTTVDV-GI-THPTEFDFYLCSHAGI
QGTSRPSHYHVLWDD---N----RFTADE-LQILTYQLCHTYVR--CTRSVSIPAPAYYA
HLVAFRARYHLVEKDHDSGEG-SR-------------HSD---NSED-------------
------------------------------------------------------------
-------RTPASMARAVAIHPD------------TTKV--MYFA----------------
------------------------------------------------------------
------------------------------------------------------------
------------------------------------------------------------
------------------------------------------------------------
------------------------------------------------------------
------------------------------------------------------------
------------------------------------------------------------
------------------------------------------------------------
------------------------------------------------------------
------------------------------------------------------------
------------------------------------------------------------
------------------------------------------------------------
------------------------------------------------------------
-----------------------------------------------------
>V4B7N4_LOTGI
------------------------------------------------------------
------------------------------------------------------------
------------------------------------------------------------
------------------------------------------------------------
------------------------------------------------------------
------------------------------------------------------------
------------------------------------------------------------
------------------------------------------------------------
--------------------MNSQ--N----L----------------------------
-----------------------------------K------------------------
------------------------------------------------------------
-----------------------IVC----------------------------------
--------TSRL---L------------------LQ--Y-KE-V-------------NN-
-IVHTVNFLCSISGSAGKPIALLANFFPLEQQ---PTFVALYQYQVDFNPSI--DSRK--
-------------------------------------LKAA----LLFTH--DEML----
-G-KVKAFDGGIL-YL-P---KKL--QEKV--------------------CK----RN-F
-DDT-KIQIT-ITL-----TNE-L-----------P--------------QTSPQFLQ--
--VVNIIFRRL-LAA-----------IEMKEIGR--HYFNP-------------------
----------S--LK------------VDIPRH---KLSVMPGFATSILQYEN-----A-
---ILLGADIAHKIIRT--DSVLD-IMYSL---YNDQ-R---------------------
------------------------------------------------------------
-------------GGGSFYDKVFKALVGSIV-----------------LTRYNN--KTY-
-RVDDI-DW-EKRPT-HKFKL-H-N-G------------------------------D-E
ISYVDYYKKNYEITVNDLDQPLLVSKPKKKD-LNRG------------MKDNIYLLPELC
T-LTG---LS-DDV-RADFSVMKDVATHTRIAPEGRCKKLTDFIRVMNSNP-------KV
QTEMNGWGLRFSQ-NLLELQGRVLPPE-AISQGQVPL----------------SYRPEDC
DWSRDMR------------GKRLQSVV------NLTD---WIAIATKRDGG---------
SAGDLV-------------------DTLIRVGG--------PMGMRINQPM-VCELQNDR
-------NETFLETLRKNL-TE---R---------IQMVLIVVP---------NNKKDRY
DAIKKFC-CVE-H--PVPSQVVVARTLSKK-------------QMLMSVATKICI---QM
NCKLGGEVWTVEIPL---------------------TKLMVIGIDTYHDSSQK-------
--------------------GKS------VGG-VIASLNT------NLTRFYSTVTHQTQ
HQ----------ELIDGL-VASLNGALRKYHEV--NGVLPEKIIVYRDGVGD-GQLPTVF
GHEVPQLLEALKKGGGS--------------------NYNPKLAVIVVKKRINARFFAKN
N-------------------------SNVSNPVPGTCVDN-EV-TKPEWYDFFLVSQSVR
QGTVTPTHYNVIWDQ---T----GLKPDH-MQRLSYKLTHLYYN--WPGTIRVPAPCQYA
HKLAFLVGQSLHKDPSLDLADKLFFL----------------------------------
------------------------------------------------------------
------------------------------------------------------------
------------------------------------------------------------
------------------------------------------------------------
------------------------------------------------------------
------------------------------------------------------------
------------------------------------------------------------
------------------------------------------------------------
------------------------------------------------------------
------------------------------------------------------------
------------------------------------------------------------
------------------------------------------------------------
------------------------------------------------------------
------------------------------------------------------------
------------------------------------------------------------
-----------------------------------------------------
>A0A094ZZT8_SCHHA
------------------------------------------------------------
------------------------------------------------------------
------------------------------------------------------------
------------------------------------------------------------
------------------------------------------------------------
------------------------------------------------------------
--------MRLNNTNTYLQTNKVFPFEIPPFSHFRGF-YG--------------------
-------------------------------------PSRGR----GSSAGRGAP----R
GPQRPSYSM-P---------------------------------------PPSAQ-----
GTRGR--------------------------------NG---------------------
--PP-SGGYPSSNS------S--------------------------------RFHAPPE
QG-------AAYSSSE--TFPEAARQKKSH--PIKGQMCDLS------------------
----------------------------------EDISKLS----------------I--
DKVVRIPNRPDRGGTVGRKVTVTSNCWDLAFL---PK--TVYLYFLEASTVY--RVGV-D
EGSK-------------------------TEIRMPPKEKRALIQQVVDS-----------
FP-ESIIYDGGNSIYS-E---SPLP-GIT-TDPVEKEIDIKDPLG---------------
--RD-RLLLS-YRI-----ME---------------------------------------
-----VQ--------------------KVSTADI--NHF---------------------
--------------------------------------------ISSP---------KA-
---TSLNMPQTCKAFFT-AGNLAD-VMYEKYGDNMARCSSQMANDLRRI-----------
--R---------------------------------------------------------
-------------------VETDKFY-------------------------KSDNGHVYS
RRFTVHGIS-SVPADKLMIE------------------------------------ER-K
QSVAAYFDEHHHIKLKYPDLPCIKVDQ----------------------KREVYMPMELL
N-ILPFQAPN--AS-K--ADVASEVIRCAAVRPQERFQELQTF-SNSMLK---------S
HPLIKQFGLTLQS-RPVDVSARVLQPPSAAFDRS-R-----------------VIPLKPG
SWTSPG----------------FYDP--A----GHGVELLWAIL-CVPPDR---RS--QG
HVQKVI-------------------RELPRAAE--------RVGIRLSSRP-HLSQCP--
--------MGE---LNRKFDEFSR------QGC--AFLLL--I----------LYDEHAY
PAIKRLS-DLQ-I--GIRTQCVRSRTLDK-----------------PNVFPNLLL---KI
NGKLGGINWQIPDLI-K----------------NGDELIMVFGADVTHPAQTQQV-----
--------------------RKS------VAA-VIGSVSP------DLMRYGVVIRQQAT
TEK---GNKAAREIIDDM-RLIVKELLQLYLRN-TNGRFPTRMIFYRDGVSE-GQFENVL
VEELAAIQRACSDVRP---------------------GEEPAITYIVVQKRHHIRFKPSD
P--------------------------RVRNVEPGTVVDT-EI-THPREFDFYLCSQDGI
QGTSKPAHYHVLYDD---S----NWTSDA-LQMFTYHLCYAYMR--CTRSVSYPAPTYYS
HLAAFRARDWLSGLDQPAVLL-DSG-----------------------------------
------------------------------------------------------------
---------------RFRVHTS------------QVDG--MFYL----------------
------------------------------------------------------------
------------------------------------------------------------
------------------------------------------------------------
------------------------------------------------------------
------------------------------------------------------------
------------------------------------------------------------
------------------------------------------------------------
------------------------------------------------------------
------------------------------------------------------------
------------------------------------------------------------
------------------------------------------------------------
------------------------------------------------------------
------------------------------------------------------------
-----------------------------------------------------
>A0A095AGG7_SCHHA
------------------------------------------------------------
------------------------------------------------------------
------------------------MLNMYG-TIYNPPTHLFTSS----------------
------------------------------VKE-----------LSQSYNAVSGTVNSGL
SNI-------------------------TSNNPV-----SPAHCQS------------SV
VGPIG---CGSS----GSTV---------NN---G-------------------------
-----------------------NHS-LPPLCGM--ASKTPGAPYGI-------------
-----------------------------------------------------SNG--P-
-----TEVVHN---------------------IS------NGS--------AA-------
----------------------------------------NGSGS-SPPVVG-----GVG
D------------------------------------------------------APPLS
VG-----G-AG---S-----SAGPGSNS--------S-GSG------------------G
AGGS-----IGGSGSGH------------------SSASTQH---L----------IQ--
FEP---PARP-GRGSEGRCISLRANHFEIRMPK-----GFLHHYDVSITPEK--------
-C----------------------------PRRV----NREIIETMVNSMHYQKYFY---
-N-QKPVFDGRRNMYT-R---EPLP--IS-KEKVE---------------LEVTLPGEG-
-KDR-VFRVA-IKH-----VSE-VSL---FALEEALGGHN-RHIPND--------AVI--
--SLDVIMRHLPS-------------MSYTPVGR--SFFQNPDGYE--------------
---------------NPLG----------------GGREVWFGFHQSVRPSQW-----R-
---MMLNIDVSATAFYK-AQSVID-FMCEVLDISDK-NE---------------------
------------------------------------------------------------
---------QRRPLTDSQRVKFTKEIKGLKV----------------EITHCGTMRRKY-
----RVCNVTRRPSQTQSFPLQL-D--TGA--------------------------TV-E
CTVAKYFQERYNIRLDYPHLPCLQVG---Q------------------EQKHTYLPLEVC
N-MVAGQRCI-KKL-T--DMQTSTMIKATARSAPDREKEINNLVKRANF---------NA
DPHLQMFGINVN-TRMAEIQGRVIPAP-KIQYGGRTKA---------------QASPQLG
VWDMRGK--------------QFFSGI------EIKV---WAIACFA---P-Q-RIVREE
SLRLFT-------------------LQLQKISN--------DAGMPILGQP-CFCKYATG
-------QDQ----VEPMFRYLKNTH----AGL---QLIVVVLPG--------K--TPVY
AEVKRVG-DIM-F--GLATQCVQSKNVNKT----------S-----PQTLSNLCL---KI
NVKLGGINSIIVPSVRP---------------AVFREPVIFLGADVTHPPAGDKT-----
--------------------KPS------IAA-VVASMDA------HPSRYSATVRVQSH
RQE----------IIHDL-YPMVRDLLLQFYRA-T-RFKPTRIIYYRDGVGE-GQFLNVL
NHELRAIREACVKLEL---------------------GYQPGITFIVVQKRHHTRLFCAD
KKD---------------------QMGKSGNIPAGTTVDQ-VI-THPTEFDFYLCSHAGI
QGTSRPSHYHVLWDD---N----RFSADD-IQNLTYQLCHTYVR--CTRSVSIPAPAYYA
HLVAFRARYHLVEKEIDSGEG-SQ-------------KSG---NSDE-------------
------------------------------------------------------------
-------RTPTAMMRAVTVHPE------------TLRV--MYFA----------------
------------------------------------------------------------
------------------------------------------------------------
------------------------------------------------------------
------------------------------------------------------------
------------------------------------------------------------
------------------------------------------------------------
------------------------------------------------------------
------------------------------------------------------------
------------------------------------------------------------
------------------------------------------------------------
------------------------------------------------------------
------------------------------------------------------------
------------------------------------------------------------
-----------------------------------------------------
>Bc_PSC1|g344.t1
------------------------------------------------------------
------------------------------------------------------------
------------------------------------------------------------
------------------------------------------------------------
------------------------------------------------------------
MAERP-RGRPRSRSRSGDRRPDNNNRNR--RDDRD---RNRDS-----------------
------DRGRDDRRQS------------------------------------YAGPS---
-------------------------------------G-------RD-------------
------------------------------------------------------------
---DFNN--RGQDYDR--RSFG-GDRGG---H----------------------------
------------------------------------------------------------
-----------------------------------------RG-----------------
---GHRGGHRGG----------------------YN--S-------------G---GSQ-
-QNDNRRPPQSEPRLQNEVIEVHTNYFTLLNK---PNWK-LYQYHAFFEPMI--ESKG--
-------------------------------------LRIA----LLYKH--EELL----
-G-KSKAFDGSTL-FT-L---TQL--PNPE--------------------MELESVKN-F
-DQN-IVKIK-LRL-----VAE-V-----------T--------------PNSKEAMR--
--LMNLVFKKC-LKS-----------SKYTEFGRERAYFDF-------------------
----------D--NM------------YEMRKY---GLKIAAGYKASIDIYQD-----S-
---LLLCTEIAHKLINL--DTILD-VMKNL---HSNS-----------------------
------------------------------------------------------------
-------------NGQDYKQMCYEKLVGCTL-----------------MASYSK--KTH-
-RIDDI-AW-DISPR-DTFSK-K-D-G------------------------------T-Q
ITYADYYFEHYKIKIRDMNQPMLLCLPKEKDKRRMNQERQSSTDEKSRKQTAIYLVPELC
V-LTG-TVLL-KEY-AKDFSMKKDMDAITKLNPDVRVNRLNDFIDKINKNE-------RA
REEMATWQMKIDP-QVVRCPALALKSE-KIVFAHDNS-----------------SNCTQS
GWNNLMK------------NGKHIYSV------PLEK---WYLIYQARDEN---------
RANFFL-------------------SEIQNVSN--------PMGLRINSGI-LWKLPDSR
-----SNPIVFASSIKDILRKE---K---------PQILVFILP---------NSAKDTY
DAIKTAC-CVE-Y--GIPSQCITSNILNDG---NG------KAGKARSAITKIAI---QM
NCKLGGVVWGVEIPI---------------------TNIMVVGIDLYKDSAKR-------
--------------------NQS------VVA-FVASTNGTETNKLNCTKFFSKCIMQPK
NQ----------DYIDHL-QALMVDALIKYYEN--NQTYPDRIIVYRDGVSD-GQFDVVK
AHEIPQLTRAFLAINS---------------------NYKPFLTFMVVKKRGNSRFFYQN
D-------------------------GNFINPPMGTVINS-KV-VKQQ-EEFYLVSQSSD
RGTVSPTHFHILERSNDDQ----KLKLER-LPILTFKLTHLYYN--WPGQIRTPSICQYA
TKLAHLVGESLHREHSQNLDDKLFYL----------------------------------
------------------------------------------------------------
------------------------------------------------------------
------------------------------------------------------------
------------------------------------------------------------
------------------------------------------------------------
------------------------------------------------------------
------------------------------------------------------------
------------------------------------------------------------
------------------------------------------------------------
------------------------------------------------------------
------------------------------------------------------------
------------------------------------------------------------
------------------------------------------------------------
------------------------------------------------------------
------------------------------------------------------------
-----------------------------------------------------
>Bc_PSC1|g1240.t1
------------------------------------------------------------
------------------------------------------------------------
------------------------------------------------------------
------------------------------------------------------------
------------------------------------------------------------
MSDRS-RGRPRSRSRSGERSQRSDSRGR--YSNRG---DDRRSGGPYGGDRG--------
--GGGYDQGRD-PRQSFGGRDD--PG-RPPHRQ---------------GERSYGGDR---
-------------------------------------G-------SDRDRGGDRGGYGGG
DR------------GG---------------YGGGDRER-----------DRSSYGDRG-
GDRGYGGR-GGYGGDR--GGYG-GDRGG---GDRGGYGGDRG------------------
------------------------------------------------------------
-----------------------GYG--------GGR-GGGRG-----------------
---GFGGGDRGG----------------------RG--G-------------G---FGG-
-GFGGRGGPQAPPRTEPEKIEIYTNYFELCSR---PNWL-LYQYHVDFDPMI--ESKA--
-------------------------------------LRIG----LMRQH--DQLF----
-S-NVKAFDGMTL-FS-L---IKL--DNEI--------------------TELESVKQ-F
-DQK-TVKIK-IKL-----VGQ-I-----------S--------------PGDKECMR--
--LLNIFLKRC-LTK-----------SKFLEFGKERAYFDF-------------------
----------D--NL------------HELPKY---HLKVAAGYKASIDVFQS-----R-
---LLLCTEVAHKLMNM--DTVWD-VMERM---YREC-----------------------
------------------------------------------------------------
-------------RPDEYKNACLNQLVGTTI-----------------MTSYNK--KTY-
-KIDDI-NW-EQTPE-STFDK-R-D-G------------------------------S-K
ISFADYYYEHYKIKIRNMRQPLLVTMPKEKDKNRAKN--------ASEKPRPILLVPELC
V-STG-TILL-KKF-EKDFAMKKDLDAVTKLNPQVRIDKLRKFLDKITRQP-------EA
RKDLENWQIEFSP-DVVKTTATVQVPI-TVQFK-NTT-----------------TTNTER
GWNNAMK------------DGIHLSSI------PLRD---WVIFYMPRDEP---------
KANMLM-------------------SELQNVSD--------PMGFRIDRGQ-MVKLPDSG
--RGSSSAILFSSAIKDTLKSS---N---------IQMVVCVLP---------NTAKDVY
DIIKQTC-CVE-V--GVPSQCVTSNILNMN---N--------MNKTKSAITKIAI---QM
NCKLGGEIWGVTIPL---------------------KNIMVVGMDFYKDSSKK-------
--------------------NMS------VAA-FIASLNGTQENKLNCTKYFSRCHIQPK
GE----------EFSSGL-NVFMLDALNKYFER--NNTYPDRIFIYRDGVSD-GQFPMVQ
EFEIPQLKNAFKTINE---------------------NYNPRMTFLVVKKRGNARFFLKG
DR------------------------DDFTNPPIGTVIDS-TV-IKSP-GEFYLISQSTN
QGTVSPTHFHILEDTN-------ELPPDR-LQIITYRFTHMYYN--WPGQIRVPAPVHYA
SKLAHLVGESLHRQHAPSLDDKLYYL----------------------------------
------------------------------------------------------------
------------------------------------------------------------
------------------------------------------------------------
------------------------------------------------------------
------------------------------------------------------------
------------------------------------------------------------
------------------------------------------------------------
------------------------------------------------------------
------------------------------------------------------------
------------------------------------------------------------
------------------------------------------------------------
------------------------------------------------------------
------------------------------------------------------------
------------------------------------------------------------
------------------------------------------------------------
-----------------------------------------------------
>Bc_PSC1|g1927.t1
------------------------------------------------------------
------------------------------------------------------------
---------------------------MA-----------------GR------------
-GRGL------LQSLKEKKEEKPPEVEKPASVS---------------------------
------------------PPLQRST--------L--------------------AT-EPQ
IPKRP-MGRGGLSSLLKPTA--TP---GPLVTERA---TVVLEES-S-QFEN--------
--ASMV-------------QEI--MS-RPPRRS---------------PELAAEKAP---
-------------------------------------EPPKEEAKPSILLPRGRGILASK
LT----KPVSKPGEEPVPRPEPIPAPVPPP-VSAPERPAKSPELKKEVTQITSKL-TSV-
---ELVDEIIIKP-----VEKK-SDSGS---VDRA-------------------------
------------------------------------------------------------
-----------------------T-RSSEST---STK-YVSIA-----------------
---TV-SSKA------------------------AE----------------E---LKV-
-EEIQRKSPVRKMGSAGVAEPFSTNYVRLKC----KNKG-VYQYVVHYDPPC--DSVY--
-------------------------------------TRSR----LLGQI--RDVI----
-G-PVRLFDGFTL-FL-P---VLL--PEKI--------------------SSHES--E-R
-NGV-KYKLR-IQL-----TKI-L-----------P--------------PEN-VPPN--
--VFNIIFKNI-MKE-----------LKMSRIGQ--HYFSP-------------------
----------T--RQ------------VNIANQ---GLQVWPGYTTAVHDYED-----G-
---LYLVIDVAHKVLRT--QTCLQ-IMQDLQNKYRG------------------------
------------------------------------------------------------
-------------GVEEFKEAVFNAICGTVV-----------------LTKYNN--RTY-
-KIDDI-LW-DDSPE-TTFNY-H-N-G------------------------------E-T
ISYIDYYKKHYDIEIKDKKQPLLFHRVKAKEKQ-QG-----------NKIEVICLIPELC
F-VTG---LS-EDM-RNDFNLKKDMAAFTRLSADKRYQQLEDLVYEIKRNE-------NA
YKYLLDWGLELDD-GLHTMEGRVLPPE-KIMFKTKS-----------------VETDARA
DWTRAAC------------NEPCVSTV------NINE---WICVYPIAKEN---------
IVEKFF-------------------KIATDCGA--------RFGVRLDSPI-TVGLSNDK
-------ADTYYNEIKKYL-KS---H---------IQMVVIIFP---------MLSDTRY
QRVKKLC-CIE-N--PVPSQCIQLKTINKP------------EDKLRSIAQKIVL---QM
NVKLGGEIWRTSMPM---------------------KRIMICGIDVYHKVEKR-------
--------------------YNS------IAG-FVSSLNE------EQTRWYSKVCFQMV
GQ----------ELTDTL-KSAFLQAIKKYREV--NNFLPDKIFIFRDGVSE-GQIPVVS
EHEVEQLRSVFTE--DY----------------------KPQLAVIVVQKRISTRVFACD
QR--S---------------------NKIVNPAPGAIIDY-SV-TSRQLYDFYLVSQHVG
QGTVTPTHYIVAYDD---T----MIKPDY-LQRLAYKMTHMYYN--WTGTIRVPAPCQYA
HKLAFLTGQYLQEEASEELCNRLFYL----------------------------------
------------------------------------------------------------
------------------------------------------------------------
------------------------------------------------------------
------------------------------------------------------------
------------------------------------------------------------
------------------------------------------------------------
------------------------------------------------------------
------------------------------------------------------------
------------------------------------------------------------
------------------------------------------------------------
------------------------------------------------------------
------------------------------------------------------------
------------------------------------------------------------
------------------------------------------------------------
------------------------------------------------------------
-----------------------------------------------------
>Bc_PSC1|g2887.t1
------------------------------------------------------------
------------------------------------------------------------
---------------------------MLP-SI---PPGLPQQQ----------------
------------------------------QQQ-----------QNQSP--QSNTSSASS
SNNNN-----------------------QQQQQQ-----SKLSNSS------------QQ
LGPIG---SSLL----SSAT---------NL---L-------------------------
-----------------------N---------------------AS-------------
-----------------------------------------------------QTTPS--
SSSSSTSLYQP-------------------FNLI------DQNTLNTLTSQLS-------
----------------------------------------QSLLLNDDPLQM-----QFQ
LQQQLF-IQQQ---QQLLLQQ-------------Q--------IQ-Q--QQQQQQAPTLQ
SSLASSLT-SSLLSS-----QLQPPASS--------L-NNT------------------S
TL-Q-----QQQQQLTP------------------QSASAAL---A----------LQ--
FMP---PPRP-SMGTEGKTIKLRANHFTIQIPK-----GFIYHYTVIIQPDK--------
-C----------------------------PKRI----NREILNTLVQAK--PQLFG---
-N-QRPVFDGKKNLYT-K---EYLT-SIA-NEKVE---------------VEVTLP--GE
GKDR-QFKVA-IRF-----EAK-VSL---FALEDALNGKN-MNVPYD--------SIQ--
--ALDVIMRHLPS-------------MRYTPVGR--SFFSPPQGDF--------------
--------------ANPLG----------------GGREVWFGFHQSVRPSQW-----K-
---MSLNIDVSATAFYK-SQPVIE-FLCEILDLN-L-QE---------------------
------------------------------------------------------------
---------HNKPLNDAQRVKFTKEIKGLKI----------------EITHCGSMRRKY-
----RVCNVTRRPAHTQTFPLQL-E--SGQ--------------------------TI-E
CTVAKYFSEKHKIKLQYPHMPCLQVG---Q------------------EQKHTYLPLEVC
Y-IVAGQRCI-KKL-T--DMQTSTMIKATARSAPDREKEINNLVLRAKF---------HE
DSYVKDFGISIN-NQMTDVKGRVLTAP-KIQYGGRTKV---------------TVLPSQG
VWDMRGK--------------QFHTGI------EIKV---WAIACFA---Q-Q-RNCNEQ
ALRNFT-------------------QQLQRISN--------DAGMPIMGQP-CFCKYATG
-------VEQ----VEPMFRYLKNQY----PGL---QLIVVVLPG--------K--TPVY
AEVKRVG-DTL-I--GLATQCVQSKNVNKT----------S-----PQTLSNLCL---KI
NVKLGGVNNILVPTQRPI--------------SVFREPVIFIGADVTHPPAGDKT-----
--------------------KPS------IAA-VVASMDA------HPSRYAATVRVQLH
RQE----------VIAEL-SSMVKDLLIQFYKS-T-HFKPMRIIFYRDGVSE-GQFLPVL
TCELNAIREACMKLET---------------------GYQPGITFIAVQKRHHTRLFCAD
RKE---------------------QCGKSGNIPPGTTVDT-GI-THPTEFDFYLCSHAGI
QGTSRPSHYHILWDD---N----HFTADE-LQALTYQLCHTYVR--CTRSVSIPAPAYYA
HLVAFRARYHLVEKDHDSGEG-SA-------------QSS---NGGGGGG----------
------------------------GGGGGNGTGSADMNILGGSGGGGGASSGGAQTIIGS
NTGSQGERNVSHLSRAVAIHPD------------AMQV--MYFA----------------
------------------------------------------------------------
------------------------------------------------------------
------------------------------------------------------------
------------------------------------------------------------
------------------------------------------------------------
------------------------------------------------------------
------------------------------------------------------------
------------------------------------------------------------
------------------------------------------------------------
------------------------------------------------------------
------------------------------------------------------------
------------------------------------------------------------
------------------------------------------------------------
-----------------------------------------------------
>Bc_PSC1|g10146.t1
------------------------------------------------------------
------------------------------------------------------------
------------------------------------------------------------
------------------------------------------------------------
---------------------------------------------------MSSQG----
--AWGRG-----------------------------------------------------
-------------------------------GRGRGT-ESP---------------RGRG
TESSRGRGAPQPQGRGTGG------------------EQRGGTQQQRGGRGGGTP----Q
RPP---------------------------------------------------------
------------------------------------------------------------
SSGL-E-QFPELRISAPPTRP--------------------------------TWGAQPQ
PQ-PSTPTKVQPIPET--KVEEIPQTPPPQ--PIQQSVLISE-PTEE-------------
-----------------------------------T----IT-PSPEK--------VQ--
MQ---FPPKPAQRGSEGRPIKLRANHYRIKPK---QA-FVVYQYDVELKRKS--QKEP-A
DSDK---------------------------LIKNKVLMRDMFRALESKL--P--PA---
YK-NKMVYNFSKNLYS-L---VK--------------LPFEESAK-----YELIV--D--
--RS-PFIVT-LKR-----I------------NQ--VTVD---FARY-TEL----EIQ--
--VLDLIFTHNLN-------------YSCVALNR--SFF-K-------------------
--------EGA--NNFKLG-------F---------GLELWKGAYTSVR----PSEVG--
---LTWNLDTANAAFML-CKDLLE-LALNFYEC----DVNQLKTRISTD----------K
KGS------------------------EI------------------------G------
-------------------YSFIETYKNRDI-----------------KTKTGGFRKKI-
----KAF---GPDS-SYMFEW-T-Q--P---D----------------------GKKI-K
ISVKDYLKKHYNIDLKYPNLPCVDLG-R-----------------------QSYLPIELC
S-TELKNK---KKL-D--EKETQDMIKLAAVPAPDRMNYIDNW-MKESKI-N-------Q
DPVLKQYNIDVEL-KMVELDGRVLEAP-DVQYKGRKA--------------ESKFIAEKG
AWDHRNN--------------KFFDA--K----RISK---WLVVNFAFKVR-------DD
ALDNFI-------------------DALFRVGD--------IHGIIFEDPL-DVINETRR
--LDDATTKKV---FENILTKYK---------G--LELVVVIF----------GGTTNAY
KIVKTCG-DLM-F--GVPTQGVEDRN---------------VNRLNDQTVSNILL---KI
NSRVGGTNFIL---S-KE-NRL-FG---KYIQQLYNGPLMVFGADVTHPS--PGED----
--------------------TDS------IAA-VVGSLDK------ECSYYAARLFAQRS
KK------GQAYEMIHDL-DKMMLDLLQSYFNQ-N-KAYPKKIVFYRDGVSE-GQFPLVL
RHEINKMREACQKINP---------------------GYKPAITFVVVQKRHHTRLFPVR
REDANG---------------------RAMNVPPGTVVDK-DI-VTRNMFDFFLCSHVGI
QGTSRPCHYYVLHDD---N----EFSMNQ-LQILSHYLCHLYAR--CPRSVSYPAPAYYA
HLAAFRGRDYIRSQKPLKG---SD------------------------------------
------------------------------------------------------------
----------LVISSEIALHQN------------IRNK--MFFI----------------
------------------------------------------------------------
------------------------------------------------------------
------------------------------------------------------------
------------------------------------------------------------
------------------------------------------------------------
------------------------------------------------------------
------------------------------------------------------------
------------------------------------------------------------
------------------------------------------------------------
------------------------------------------------------------
------------------------------------------------------------
------------------------------------------------------------
------------------------------------------------------------
-----------------------------------------------------
>Bc_PSC1|g13683.t1
------------------------------------------------------------
------------------------------------------------------------
------------------------------------------------------------
------------------------------------------------------------
------------------------------------------------------------
-MSTG-RSRGRARTSTQPQP-------TPIAAPG--------------------------
-----E--------------VT--PS-PPPPRP---------------PPTTTTTPS---
-------------------------------------R---TAIAPSDQTGRGRGGATEQ
IPPGQISPVSRSSGES----PPQQ--HSPPRVT---------------------------
-----------AP-----SGRA-TIRGA---YNQPG------------------------
------------------------------------------------------------
-----------------------TAAVIGQL---ERM-ALHE------------------
---GE-PAEQAP---R----------------------------ES-----RI---EQV-
-YRTRPPGRTDTVGKSGDPVTLYCNYFKIVNK---PDWV-LYHYHVDYAPPI--ESRR--
-------------------------------------MRIA----LMKNH--DALF----
-P-ANKAFDGSTL-YS-L---TRL--HDEV--------------------TEVASRRE-T
-DGE-IITIT-LKR-----VAE-I-----------A--------------PKSPSFVH--
--LFNLVFRRC-LKL-----------YGMKEIDR--NYYDM-------------------
----------K--TK------------INIERY---HLEMINGFTTSIALYEE-----H-
---LLLNAELIHKLLHK--TTVYD-VMMNM---YNQS-R---------------------
------------------------------------------------------------
-------------SDNDFRTQCSAELLGRVV-----------------MTKYND--KTY-
-RINDI-AW-EANPT-NKFEQ-L-R-G------------------------------G-E
TTFVEYYQAHYSIKINDLQQPLLSILPSARDKR-RG------------VTKPILLIPELC
I-LTG---VD-EKM-RMDFNFKKAVEQYSKVGPSDRCNRLSQFIGRFRSDE-------KV
RGELARWQMDFDD-RPAEIKGKVLQLE-TILFGNNVM----------------KKLNEKA
DWTNDLK------------GCALLSTV------RLKD---WIVIYPQSKRN---------
TAIQFV-------------------NTFSQVIR--------TMQFPAEGPQ-EISVPRDT
-------AETLANAIKTHV-KD---T---------TQMVVVLMS---------SKRKDIY
DAVKRMC-CLE-T--PVPSQVVTTKILEDD-------------RKHKSIVTKVAI---QM
NAKLGGEIWRVNIPL---------------------SDTMICGIDTYHDTGKK-------
--------------------NRS------VCA-FIATFNQ------EKTKFFSRATIQES
HQ----------ELAYNL-AITVKSACDHFYRI--NGVYPKRIVIYRDGVSD-GQLPLVM
ESEIPQIQKAFALI-DA--------------------KYNPMLSFIVVKKRVNARFFADF
G------------------------GRGLENPPCGTVIDT-VV-TRQEWFDFYLISQHVT
QGTVNPTHYNIVYDT---L----NLAPDI-YQKMTYKMTHMYYN--WPGTIRVPATCQYA
HKLAYLVGQSLHKEHHTSLCDKLFYL----------------------------------
------------------------------------------------------------
------------------------------------------------------------
------------------------------------------------------------
------------------------------------------------------------
------------------------------------------------------------
------------------------------------------------------------
------------------------------------------------------------
------------------------------------------------------------
------------------------------------------------------------
------------------------------------------------------------
------------------------------------------------------------
------------------------------------------------------------
------------------------------------------------------------
------------------------------------------------------------
------------------------------------------------------------
-----------------------------------------------------
>Bc_PSC1|g19035.t1
------------------------------------------------------------
------------------------------------------------------------
------------------------------------------------------------
------------------------------------------------------------
---------------------------------------------------MSQ------
-------N---T------------------------------------------------
-------------------------------GRGRG------------------------
-----------------------------------------------RGRGRGRG----Q
ITQAN-------------------------------------------------------
---------------------------------------------------LAGA-----
--------------SVSSTSS--------------------------------KQNKTEI
-----EETKSEFMTST---LT-----------------SVES-QPEE-------------
-----------------------------------T----KQ-ITLFD--------PN--
TQ---FPEKPKKRFNLGQQFSVIANHFRINLK---KN-FKVIQYDVSITDSR--QKEV-L
S---------------------------------AK-IGKAMIM-EYLKQ--F--VV---
YS-NKILYDFKKTLIS-L---IE--------------LTTKQFEF------EVD------
--GK-KFKAI-FQA-----VE----T-----SKSLTIESN---KPLY-DVE----QIR--
--ILQMLMTQSLRL-----------NNQVLNYAN--SFF-N-------------------
--------LRQ--KPIEIG-------L---------NLDLRQGAFLSVR----PSELG--
---LTLNLNMATVALNRGDRNLID-VACEFFDTKYRQCNPK----DLKL----------K
-IS------------------------QN------------------------N------
-------------------FELLKFLKNITI-----------------RDHNKKLVKIE-
----NFY----MNANDYSF------------K----------------------VKDK-T
MKCKDFFKMKYNIELKYPELPLITIG-N-----------------------NTHIPIEVC
T-TVTDRR---SNL-N--PIEQSNMIRNANIKPNDRKQEIMNL-FQGINL-N-------A
DPILREFGINIDL-RMTQLEASKIKGA-KIEYGN-----------------KS-IEPNTG
RWDNKDK--------------IFYDT--K----SVSK---WIVIDFSG-LD-------ET
SMKQYI-------------------KNFVSTAK--------LHSIGMANQL-AILSGRND
--QDYEIIMKF---IEQKIQEFK---------V--EFLLIILK----------NKDQKIY
QIVKQIG-DIK-Y--GVITQCVDQSAIMKRDRDTGHF---ILNPTVGQLNSNICL---KL
NSKLGGTNFKL---S-SD-DLN-FK---NYLKELYDSNVMIFGIDVNHPSPGPKKS----
------------TDPNAPKIFES------VAA-VVGSVDK------NCCYYPACVLNQKN
TE------RSALELVYHL-NLAVFELITKYKKL-N-QKLPERLIFFRDGVSE-GQFKPVR
DHEMNEIRKACEKIES---------------------GYFPKISYIVVQKRHHTRLFPVK
KEDQAMSG-----------------KFENQNVPPGTVVDT-LI-VTPDKFDFFVCSHLGI
QGTSKPCHYFLLHDE---N----NFDSNK-LILFSFYLCHIYAR--STTSVSYPAPTYYA
DLCAERGRVYNLNEMNFK-KE-IDG-----------------------------------
------------------------------------------------------------
----------KYETSLIEIHPN------------LKDR--MFYI----------------
------------------------------------------------------------
------------------------------------------------------------
------------------------------------------------------------
------------------------------------------------------------
------------------------------------------------------------
------------------------------------------------------------
------------------------------------------------------------
------------------------------------------------------------
------------------------------------------------------------
------------------------------------------------------------
------------------------------------------------------------
------------------------------------------------------------
------------------------------------------------------------
-----------------------------------------------------
>As10x_p|g25132.t1
------------------------------------------------------------
------------------------------------------------------------
------------------------------------------------------------
------------------------------------------------------------
------------------------------------------------------------
------------------------------------------------------------
------------------------------------------------------------
------------------------------------------------------------
------------------------------------------------------M-----
------N-NGKSPGN---YGRG-----S---PAKDIFQN----------M-S--------
-NSF---SCPL-------------------------------------------------
-----------------------PPSINNN----DNL-NVASG-----------------
RA----------------------------------------------------------
-AQVLRQI--KQSSSSSATRELNENQILIRCA----VTP-WYKYIIEFQPII--SSRT--
-------------------------------------SRFT----MINHL--SKFV----
-GTSYKLYDGQFL-YV-P---YQL--SKEF--------------------FLFNN-TT-L
-NT--PNEVR-IRF-----IDT-I-----------N---------------IEQIPID--
--LINILFRLA-IDH------G--RESIINSINR--------------------------
---------------------------NI-YRQ---KVRYWNGRIVDIERKED-----G-
---LLLTIDFIQKST-T--TTCYE-ELERF---YMST-----------------------
------------------------------------------------------------
-------------SGDDYQESARKELVNKLV-----------------LTRYDN--RTQ-
-RIDNI-DF-NLTPATFLLND---D-S--------------------------------Q
TTLVDYYLNKFDIVIKDPHQPLIVYCPRRPGEH-T-------------NIEANYLVPELC
Y-LTG---LS-DRA-HRDARARK-INNFIPLDSAGRQAELSYFDDMCRRNA-------AS
VKYFASWGIDIVA-NIVPIQSSINESH-RKISVNDSL-----------S-DD-DDIEQKD
MQDNDHS------------YGHFVNPI------ELTS---WLLIYPKVDED---------
RAFIYV-------------------NMLRQVGQ--------QQGMLINEPI-HIQMDDDE
-------TETYGNVLRNNLNEQ-------------IQLVSIIVR---------SRRIDRY
NTIKRIC-CIE-I--PTPSEIVLRSTIADD-------------DILPGVAFNIAR---NI
NFKLGGQIRSINMTL---------------------LNTMIIGIGTWTSLSVN-------
--------------------YKSPDHLDYVLS-IVGSINY------NMTEYFSHAKSYKN
EH----------DLRSDI-GIFVRLAINAYYEE--NKIYPTTIIIGRNVFSSVDDLTSIK
ENEIQLILDTITDEHIM-------------------GDYKPRLIIFTFMKQMIYDFYNYV
QP------------------------KKIAN------VDC-LVAKDSPSYCFYLSSHRDR
SSTLQARQFLVLFDN---T----DLSAQK-IQRLILYLT-LYIP--QRNQFFFPSICRFA
QRLSSLVGETLGAPPNFRYVIFLFLGGFGSLLRSFGKQILISKNKEACRD-LTGRRMRDV
NNEKKLQEWMQKQLEKSASSSTDQKNKASQGQEE--------------------KTDYRN
VPPPHKFSDTAYDEQKKQIADN-------------IDE--AVQIAA-------------E
KLT----------KKK---K------ST-------------TAVSTRDDD----NDDDE-
-KEII-SK--KRHHSDDT------------------LE-------DGELKNKKTKKESGA
TGA------------FF--------------LGID------------------------V
G----DVSS----------------DDDDEE-EIQAKN--AKKKKSIKKA----------
------------------------------------------------------------
------------------------------------------------------------
------------------------------------------------------------
------------------------------------------------------------
------------------------------------------------------------
------------------------------------------------------------
------------------------------------------------------------
------------------------------------------------------------
------------------------------------------------------------
-----------------------------------------------------
>As10x_p|g38141.t1
------------------------------------------------------------
------------------------------------------------------------
------------------------------------------------------------
------------------------------------------------------------
------------------------------------------------------------
MSERG-RARGRGRSRPVVPGETSS---EPSGAAGI---TAPTDEVLT-TSTL--------
--ASLV--------------PT--PI-IPTSSE---------------TPTSE-------
------------------------------------------------------WSTTEV
APSVQQTAIRRIGGGG----------G----MS---------------------------
-----------IP-----RGR--------------G------------------------
------------------------------------------------------------
-----------------------LDKLAPHM---AGM-SIGEH-----------------
---RE-GRSRGP---P------------------IH--D-ES-QRR-----TV---DPT-
-RVSFREPGTEKQGTSGEVIPLIANYVRILSA---PQWL-LYQYHVTFAPDSI-DSRK--
-------------------------------------TRRE----LLAQH--KGVL----
---QDVAFDGQTL-YS-F---NDL--GDDY--------------------E-TKSHHE-V
-TGE-DITIQ-LHK-----VAV-Q-----------G--------------PESPNFFH--
--LSNLIMRKL-LEL-----------AGMRMIGR--SYYQF-------------------
----------D--KK------------IDIDRF---SLTLFPGFETAINVYEG-----V-
---LMMNVDLSHKVINN--VSIYQ-RLQNI---FAQF-Q---------------------
------------------------------------------------------------
-------------EYKLAQDTAMRELVGQII-----------------ITTYNH--KTY-
-KIDDI-AW-DKTPE-MTFSK-R-D-G------------------------------K-D
VSLIDYYQERYQLKIGDNTQPLLVSKPSRQNRR-AG------------ITGPILLIPEFC
R-ETG---IS-DSM-RNDFNLMKELASYTHIEPTPRYQSLIDMVNTINTSP-------RC
RQYMSKWNLRLDD-NLVDLEGRTLEPE-TINYSDRSV----------------RYKQQEA
DWSRDGR------------SCRHIKPG------NLDK---WLVVYEGKQKP---------
IASELI-------------------NTLYNVCT--------PMGMRVEYPE-VAELQNDR
-------PETYLKALEQYCLNQ---Q---------YNLVLCVLS---------NNRKDRY
DALKKFL-CKD-T--GIPSQMVLLKTLNKR-------------GQLMSVATKIGI---QI
SAKLGGEIWSVPIPS---------------------KSLMIIGIDSYHDKKRK-------
--------------------QVS------IAA-FVATTNP------QCTSYYSRIIMQTT
TQ----------ELVDGI-SVCIRDALKAFFLQ--NNSMPERIVIYRDGVGD-GQLQAVY
EHELPQIEETFSKV-QE--------------------GYAPKWAMIIVKKRGCSRFFSKN
T------------------------N-QLYNPPPGTIIDH-TI-THQNWFDFYLISQCAR
QGTAAPTHFNVIWDR---T----TFKVDH-IQRLTFKLCHLYYN--WPGTIRVPMVCQYA
HKLAYLVGQSLHQDFHHDLSNKLFYL----------------------------------
------------------------------------------------------------
------------------------------------------------------------
------------------------------------------------------------
------------------------------------------------------------
------------------------------------------------------------
------------------------------------------------------------
------------------------------------------------------------
------------------------------------------------------------
------------------------------------------------------------
------------------------------------------------------------
------------------------------------------------------------
------------------------------------------------------------
------------------------------------------------------------
------------------------------------------------------------
------------------------------------------------------------
-----------------------------------------------------
>As10x_p|g38315.t1
------------------------------------------------------------
------------------------------------------------------------
------------------------------------------------------------
------------------------------------------------------------
------------------------------------------------------------
------------------------------------------------------------
------------------------------------------------------------
------------------------------------------MSQPIQGRGRGRG----R
LIQQLSYLTTS-------------------------------------------------
------------------------------------------------SIGT---SLPS-
-----------------GISS--------------------------------------T
ND------------------------------DDRSESGFSS-ASSDSHSSVVAPLI--T
SLGRG-RGGVRLKQNTA-PADPH-----------WTVNNLTK--------------EQ--
FHSNYRPEKPHRLGDLGEQIRVIANYFPILKF---PHKGLVYKYQIQIRNKN--NLEI-H
RD-------------------------------RRRLLYNIWLKTYFQKY--PQI-----
DK-HKIVFDNQSRLLT-F---DEPL-PDI-FEDGV---------------SEIVSGPNRS
NKQE-QHTVI-VQR-----VGRPVDLSLLGNLDELFHPEA---LSND-NIQDLKEVRN--
--VLSIVLHEHCSS------------HAAFIYDR--SFFS--------------------
----PTIAGQH--GEWDLG-------S---------GKALWRGFYSCLVF---AKGTHH-
---LLMNLDVKHTVFMK-KQPFIE-FLCEIMLHSPSGKRKY----------------GRQ
RNIS-----------KADGGDVLSFLDIN-------------------------------
----------NPA-YQHELDFLLKYCKHLRV-----------------RSQDAAKPIIY-
----EIQKI-ALPASKQELIW-K-S------S----------------------K-NR-V
ITVQNYYKEHYNVELQYPSLPTLGMH-N-----------------------GSYLPMELV
D-VEPVRM---KKI-T--DEQRALVCRSSTMKPDMHYKSIEKI-REDPKQQ-----CFER
DPFVTAWNLNIDA-RMIELPARVLPMP-EIVYTDQYR-------------VTSKGVRDLG
VWEHKST--------------KFYKPADF----PS----VWGLMNLS-SIS-------KQ
ECIDFY-------------------NELSFVAE--------DNGIRCCVPE-IYEEIDAT
--KNG--MAQ----IEDMLRDTTRKN----HNC--KFFLVILPNE------SIM-RTQIY
DSLKKLC-ELE-FGLGIITQMVRQSNVVIGIRNN-------KTKWDYAKLRNILL---KI
NTKLNGINSVLNVSS-TI-DRF----------FSRGHRIMYVGADLSHPAPGTAN-----
--------------------QIS------TVA-VVASADD------IPNRYFKEVYQQHR
PSQ---TRGESREYIVDM-KQIMKSLISQY-EK-LRGYPPTAIVFFRDGISE-GEFDSVF
EKELTSIREACVTLSP---------------------CYRPYLTYIVVSKRHHTRFFPTT
S---------------------------EKNVLAGTVVDSHDV-THALHYDFYLNSHHGA
LGTSRPTHYHVLYDD---N----NLKPNE-VQMLTYALCYTYSR--CTRSVSIPTPVKYA
DLLATRAALYVKSDDQSDTESVSSGP---------R------------------------
------------------------------------------------------------
----------IPTNEDVDINNSIKSERIVLSQKLPLDC--PFFL----------------
------------------------------------------------------------
------------------------------------------------------------
------------------------------------------------------------
------------------------------------------------------------
------------------------------------------------------------
------------------------------------------------------------
------------------------------------------------------------
------------------------------------------------------------
------------------------------------------------------------
------------------------------------------------------------
------------------------------------------------------------
------------------------------------------------------------
------------------------------------------------------------
-----------------------------------------------------
>As10x_p|g16040.t1
------------------------------------------------------------
------------------------------------------------------------
------------------------------------------------------------
------------------------------------------------------------
------------------------------------------------------------
------------------------------------------------------------
------------------------------------------------------------
------------------------------------------------------------
------------------------------------------------------------
------------MST---SGT--RGRG-------------RGKRASRPDTGP-----PEP
YRSQSMAVISE-----------------------K--------SH-PETKENGTTNQISS
ST-S-----SGRKPS-----SDQQR----------KS----------------TSRSSAN
RARS------TRSFRQA------------------IRSAVPD---T----------SV--
ITM---AKRPDHGGTAGQKLEMYTNHFKCNIPRT----LKCHQYDIELEAAN----RDDT
WR----------------------------PAKK--DDRFFVLKKIIDR------EN---
-F-PFVWYDEGKSLYS-I---EL-L-VGF-KNQYE---------------IIIKDKKSD-
-REQ-KYRLSLINL-----VKS-YDI---QVLWDYVDNKIA-IRPRD--------PIR--
--ILETLLKQTTR-------------ATMVCVKN--QFYDRRQNL---------------
---------------DNLG----------------DGRGLANGSYQAMFLTQI-----G-
---ATLNINSTFTCFYQ-PFNLVD-FLCEYLQHDIVRDG---------------------
------------------------------------------------------------
---------ID---EREQQLLIRKVLKPIWL----------------ETHHTEST-RKY-
----RIRGF-GASSRQHTFPRMV-D--GVVS-----------------------DTQE-R
QSVYDYFSEKYNIKLQYPNLPTVELYTPPN------------------KTQFHYLPMECC
T-IQAWQRSI-KPL-T--TDQRARVTKKTVVRPNQRYQNINEIVYNRRF---------NE
DKYLKEIGMQVEDEEMLTVQGRLIAPP-EIKYLSGR-DGQ----------SEVVERISIG
KWNI-RN--------------RFQKTR------DINV---WACVMVS--AQ-QPNQHQLS
IAQQFV-------------------EHFPYVIE--------RFGINFEPNP-IMKSDPAV
-------PQK----IHDRLQELKD------ANC---EVVLFILNG--------VG-EDIY
KTIKYFG-NHK-L--GIVTQCTDFVAIAKN----------IN--KLDMYIQNLVQ---KF
NAKLGGVNGMVSLA-RAL-TS----------SSTKDDVFMFFGADVTHTTCS-RD-----
--------------------KPS------IAA-VIGSIDS------TSTQYASRVSEQYP
ARG-----RISLEIIKDL-YQMATDLLKLFAQK--NGCFPNKIVFYRDGVDD-GHFQKVL
DNEVRALQNACKALYMN--------------------NPLPKITFIIVKKRHNTRFFIPD
PNS---------------------NMKMMNNVQPGTVVDT-GI-VQPQGFDFYLNSHAAI
QGTSRPILYHVLYDE---I----GFSSDE-IQSLTYYLCHSDVR--CTKAVSVPAPVHYA
HLAAYQSRDADNY---ESDRRS---------------SIG---GDFDDDD----------
------------------------LVDG---LGAI-------------------------
-------TLQEVETRLIQLDPS------------IQDT--MWYV----------------
------------------------------------------------------------
------------------------------------------------------------
------------------------------------------------------------
------------------------------------------------------------
------------------------------------------------------------
------------------------------------------------------------
------------------------------------------------------------
------------------------------------------------------------
------------------------------------------------------------
------------------------------------------------------------
------------------------------------------------------------
------------------------------------------------------------
------------------------------------------------------------
-----------------------------------------------------
>As10x_p|g35187.t1
------------------------------------------------------------
------------------------------------------------------------
------------------------------------------------------------
------------------------------------------------------------
------------------------------------------------------------
------------------------------------------------------------
------------------------------------------------------------
--MSTDGNQ----------------------------PQTLSK-KQRRKI--ARA----Q
LSQA--------------------------------------------------------
---------------------------------------------TRPPDDDEHEE----
--------VNEIQ-TIIPTQTNYSQATNVPLANNTIQIPISNINEQAENN---VLITLPK
---------SELKTTGLTITTVIPD---TE--SKDGA-CDE---DTD--LCSPCPTP---
-PP----SRRRNKRFPI-------------------TSAIP----LLP--------PVEQ
K---YGPPSKLKPGTLGTPTKVYTNHFPVKVA---PS-LMLYQYDVIVEKPS--FSAPGT
WE-----------------------------EVMSRDQRRRFVQQLATNN--S--FK---
---FIFWYDEGKCFYS-T---ISIK--------------QQQFPLI----YTLPS--S-N
--QG-SLRLC-IIN-----LAGQW-------STSTIFDYI---RTPN-STIPLS-AVR--
--ILETLLKQALQP-------------VTHCEGS--LFYRD-------------------
--------RPE--PDKRLP-------D---------GFELRLGFFQALHLTQ-----AG-
---LTLNLQTTLTKFYP-DMEILD-FLTLNLKKDVRKF----------------------
------------------------------------------------------------
------------GMTGNDYEKAKLVLNGCKI-----------------TTKQSNYTQIY-
-QIRSF-SD-IPERQTFTFTR-E-TNVNGQKT----------------------RSDI-P
YNLIQYYDKEKNIQLLYPKLRCLQCY-FLHE-----------------RHDPKHIPIELC
R-ILQWQECE-RES-A--NEQRD-RQNLSIPSPDQRYRDIMSSLRACNYR------SPPT
LPLCQAVQLTVDDGEMKLISARLLPAP-VIND---N-----------------NADINMG
RINLRG---------------KFVEP--Y----RLKT---IAFTYFGPPPPP-LSAEKKT
LMGKFV-------------------DSFHKMAK--------QFRLGPIATAPRDAVWISE
NEQDR---EVNLNAIETYFRGKKE------QKC--ELVI-CIMDSY---------WNELR
PSIKLNG-TVT-F--GVTTQCLLYSKLQEQMDRFARTQRGSPDRILDNMCENLLR---KI
NFKMQGINTQVSLPM-PT-T----DASSKSVKSKNEDAWQFMGADVLHPVCR--QD----
--------------------KPS------IAA-VVGSGDA------LCSTSAVRICKQWP
RN-----GKCAIEAVVDL-QQMVTELLEYYREA-N-NRLPNKIVFYRDGVDD-GQFARIL
NFEIPQMKRAFKEVYP--------------------KDTLPLLTFIVVKKRHHTRFFMLD
NQ------------------------NKTVNIPPGVVIDT-DI-VHPGQFSFFLNSHKAL
QGTNRPALYHVLYDE---I----QFTADE-LQLLTYYLCFTDPR--SSTSEAIPSLIHQA
DLAASNARDLFPEKDNST----NDGY----------------------------------
----------------------------------------------------------AA
D-ALEEPSLGDIVTEHLRVHES------------MRDK--PHFG----------------
------------------------------------------------------------
------------------------------------------------------------
------------------------------------------------------------
------------------------------------------------------------
------------------------------------------------------------
------------------------------------------------------------
------------------------------------------------------------
------------------------------------------------------------
------------------------------------------------------------
------------------------------------------------------------
------------------------------------------------------------
------------------------------------------------------------
------------------------------------------------------------
-----------------------------------------------------
>As10x_p|g10022.t1
------------------------------------------------------------
------------------------------------------------------------
------------------------------------------------------------
------------------------------------------------------------
----------------------------------------------------------MF
LPPIG---Q---------------------------------------------------
------------------------------------------------------------
------------------------------------------------------------
------------------------------------------------------------
-----------------------------------------------PTSSA-----VLQ
GSG--------------NGNG-------------N--------NQ-Q--Q--QQQNNIIN
TSASSSGS-S-------------------------------------------------S
TP-------PG----SG------------------IMTMLNP---P----------LD--
LSP---PPRP-DFGREGRAIKLRANHFSIRIPP-----ILIQHYDLNIQPDK--------
-C----------------------------PKRV----NREIIDTMVNKF--QNIFN---
-T-QHPAFDGKRNLYT-K---DPLP--FG-RERIE---------------LEVTLPGPGE
GRDR-CFKVQ-IKW-----VAQ-VSL---VSLQEALQGHGGPPVSNE--------AVS--
--ALDVIMRHLPS-------------MKYTPVGR--SFFSPPDIQY--------------
---------------NPLG----------------GGREVWFGFHQSVRPSYW-----R-
---MSLNIDVSATAFYK-SQPVID-FMCEVLDIRDI-QE---------------------
------------------------------------------------------------
---------QRRPLNDAQRVKFTKEIKGLKI----------------EITHCGNMKRKY-
----RVCNVTRKPAQYQTFPLQL-E--SGQ--------------------------TV-E
CTVAKYFYEKHHMKLQYPHLPCLQVG---Q------------------EQKHTYLPLEVC
N-IVPGQRCI-KKL-T--DMQTSTMIKATARSAPDREKEINNLVRKAEF---------NN
DVYVTHFGINIL-TNMTEVMGRVLTAP-KIQYGGRTKI---------------IVTPNQG
VWDMRGK--------------QFHTGI------EIRT---WAIACFA---P-Q-RNCNEA
ALRTFT-------------------QQLQRISN--------DAGMPIVGQP-CFCKYATG
-------IEQ----VEPMFKFLKTTY----NGL---QLIVVVLPG--------K--TPVY
AEVKRVG-DTL-I--GLATQCVQAKNVNKT----------T-----PQTLSNLCL---KI
NVKLGGVNNILVPSVRPI--------------SVFREPVIFIGADVTHPPAGDRS-----
--------------------KPS------IAA-VVASMDA------HPSRYAATVRIQMH
RHE----------VIAEL-STMVRELLIQFYKS-T-RFKPARIILYRDGVSE-GQFAHVL
AHELMAVREACVRLEA---------------------SYQPGITFIVVQKRHHTRLFCSD
KKE---------------------QCGKSGNIPPGTTVDV-AI-THPTEFDFYLCSHAGI
QGTSRPSHYHVLWDD---N----SFSADE-LQALTYQLCHTYVR--CTRSVSIPAPAYYA
HLVAFRARYHLIEREPESNEG-SH-------------QSS---NGDSTG-----------
------------------------------------------------------------
-------QQQVQLSRAVTVHPD------------SAQV--MYFA----------------
------------------------------------------------------------
------------------------------------------------------------
------------------------------------------------------------
------------------------------------------------------------
------------------------------------------------------------
------------------------------------------------------------
------------------------------------------------------------
------------------------------------------------------------
------------------------------------------------------------
------------------------------------------------------------
------------------------------------------------------------
------------------------------------------------------------
------------------------------------------------------------
-----------------------------------------------------
>As10x_p|g31410.t1
------------------------------------------------------------
------------------------------------------------------------
------------------------------------------------------------
------------------------------------------------------------
------------------------------------------------------------
------------------------------------------------------------
------------------------------------------------------------
------------------------------------------------------------
------------------------------MSAWGKRQ-------ARVDTKPSTE-----
-----------PITT---NGA--TNSTTSSATNSTTSGPKPSAGPKKPAWGA-----PPQ
APTA-----------------------------------------------AAETIA---
--AT-----PPERSS-----SAYPTLHE----AMENL-SLNS---AV------A--QPVV
RSRSA----QPTARRSY------------------LHSAVPE---S----------AV--
LTP---IRRPDQGGKAGKVVDVYTNHFRIQVD-D----AIINQYDIEIFMIG----RDKK
PR----------------------------LARK--DERWETVQRIAKRE-----KN---
-F-PIIWYDEGKTIYT-R---ELL--TDF-TKPLQ-----------------ITFNLNN-
-EEK-TFQFQVLNL-----VRQ-EKI---RDIFDFIEKKTA-IRPRD--------SIR--
--IIETLFKQRAR-------------NDLIAIRN--QFYDRKQKL---------------
---------------DDLG----------------DGRGMANGFYQALFLTQG-----G-
---PTLNINLAFTCFYM-PLNFVE-FATKYLRKDITK-G---------------------
------------------------------------------------------------
---------LS---EIELQ-GFKRIVRNMLI----------------ETLHTGRD-IRY-
----RIRGF-GLPANQIMFVRGA-S--DDAGDA---------------------SLGE-K
ISVADFFAEKY-QKLKYPHLPCIDGMSGT-------------------QKRANWLPMEFV
K-LVAWERSL-KPL-D--SVQRALVTKKSVIKPDQRYNQIMNVVQNRQF---------DS
DPYLKELNIKVETKEMLQLKARILPPP-EVKYRG-Q--GN----------SDVTERVNFG
KWTI-RN--------------RFYTTR------DISK---WGMVYFG---S-KPTENVIQ
TLKDFE-------------------TQLPPLLQ--------RYGILIKSKP-ITIAKPPT
-------KEE----IEKTLVNASK------EHW---QLTVVVLNN--------TL-DNVY
DYVKQCG-NQR-Y--GLVTQCVSYQSLEKN----------IG--KLDMYVQNLSQ---KI
NAKMGCINGIVNLK-AAL-SR-----------PSNEDLFMFFGADVTHTTCS-AE-----
--------------------RPS------IAA-VVGSRDP------TNSLYAARLCEQYP
KLG-----RCSMEIIKDL-DAMIIDLLQVFARS-CANRLPNKIVFYRDGVDD-GQYQKVL
DNEVAKIKQAFRTIYVN--------------------RAQPKLTFIIVKKRHNTRFFVYD
GQM-------------------------TKNVEAGTVVDH-QI-THPSQFDFYLCSQAAL
MGTSRPALYHVLHDE---I----GFTSDE-IQQLTYWLCHTDAR--CSKAVSVPAPIHYA
HLAAYASRTFDFDDNLDQGSDN--------------------------GG----------
------------------------FVEN---IENV-------------------------
-------SMDDIKTKLMVLDSK------------IAND--MWFV----------------
------------------------------------------------------------
------------------------------------------------------------
------------------------------------------------------------
------------------------------------------------------------
------------------------------------------------------------
------------------------------------------------------------
------------------------------------------------------------
------------------------------------------------------------
------------------------------------------------------------
------------------------------------------------------------
------------------------------------------------------------
------------------------------------------------------------
------------------------------------------------------------
-----------------------------------------------------
>As10x_p|g40535.t1
------------------------------------------------------------
------------------------------------------------------------
------------------------------------------------------------
------------------------------------------------------------
------------------------------------------------------------
------------------------------------------------------------
------------------------------------------------------------
----------------------------------------MASAHQPKGRGRSRQ----Q
TNALE-------------------------------------------------------
------------------------------------------------L------TIPI-
---A-------PGVNVA---T--------------------------------------T
---------------------------------------------SDSVELLTTSQT--T
TMSGR-GRGKYLTRKPV-VPEPHMTIDIDSSNSPWKVSDLNN--------------HQ--
FWSNERPLKPLELGTLGQPIKLWVNYFSVVQF---PHKGFVYQYHFIAENKR--KTCI-P
RI-------------------------------QRRALYKSWLQSFYKKH--PQI-----
NP-CKIVFDNQKIIIT-Y---EEPL-PNI-DEFGI---------------TEPIMGINRA
NRSE-EYNIS-VKR-----VGNAIDLASLASFKEIYEPST---ENNL-NTDDLQNIRQ--
--VLSIALHEHCSS------------TADYIYNR--AFFR-------N------------
----PSP-KTL--GYWDLG-------L---------GKATWRGFYSCLLF---TNGSQR-
---LFMNLDVSHGIFQK-KQSFLD-FLRDVMLHSPCGKYHY----------------RHN
RNIK-----------KAYINDVLEFFDRN------------------------V------
----------NNAYYAGEIDYLLKNCKDLSV-----------------RSYVSDRVIGY-
----KISSL-GESASTQTFKW-N-E------R----------------------D-NN-L
ITVEDFYMKKYGIELEYPSLPVVTMR-N-----------------------GSFLPMEFL
G-VEPVRV---KKI-T--DEQRAMVCQKSSLNPSDYYQSIISV-RNNTEEQ-----YFEN
DPFIAAWNLQIDP-KMHITSARIIAPP-KIIYNSRYQ-------------VSPQSCLPQS
VWKNTNT--------------EFYNPASF----PS----VWAMINLSSTMT-------EQ
ACLEFR-------------------KNLRNIAY--------ERGIDCPAPV-ICEEFNLQ
--QYS--INQ----LIIALQDMMREN----NDC--KFFLVILPEN------SDA-SDRTY
GEIKKLC-ELE-NGFGIVTQMIQV---------G-------KKPWNYSKLNNLLL---KI
NTKLNGINSILDVPE-VI-KSF----------FERGHHIMYVGIDLSHGAPGLSR-----
--------------------GRS------TVA-VVASADD------VPSRYFKEVYLQER
PSD---TRRESWEYVVDM-KQIMKSLIMQYYEK-HQNHPPKAIVIYRDGIST-SEFDTVF
EKELTAIREACVELSS---------------------VYRPKLTYIVVNKRHHTRFFPEK
D---------------------------GDNVTAGTVVDSDDV-TNPTTYSFFLNSHHSD
KGTSRPTYYHVLYDD---N----KLKPDE-VQMLTNALCYTSAR--CTRSISIPAPVKYA
DLLAFRANYYVNINEAPNTKSTDQET---------S------------------------
------------------------------------------------------------
----------IPINQSVDVNNTIKSQRIVLSSKLENDC--SYFL----------------
------------------------------------------------------------
------------------------------------------------------------
------------------------------------------------------------
------------------------------------------------------------
------------------------------------------------------------
------------------------------------------------------------
------------------------------------------------------------
------------------------------------------------------------
------------------------------------------------------------
------------------------------------------------------------
------------------------------------------------------------
------------------------------------------------------------
------------------------------------------------------------
-----------------------------------------------------
>As10x_p|g20747.t1
------------------------------------------------------------
------------------------------------------------------------
------------------------------------------------------------
------------------------------------------------------------
------------------------------------------------------------
MYLRG-CARSRGRLNRPTLARDQDL---LSGE----------------------------
--GSSI------------------------------------------------------
------------------------------------------------------------
----------------------VT--G----VI---------------------------
-----------SP-----TPS--------------T------------------------
------------------------------------------------------------
-----------------------ISEMTSQL---DTL-SMATD-----------------
------DNDRYP---T------------------TS--K-F-------------------
-PKTRPTELSSKKGETGQEIALVANYIKILAA---PKWD-LYRYHCSFEPEI--EIRK--
-------------------------------------IRRE----TLAN----AGI----
---KDVAFDGTLL-YS-F---EDF--GAEH--------------------V-VSGKHP-V
-TDE-LVTIK-MKR-----TAT-A-----------S--------------PESPEFFH--
--LANLIVRKL-LEI-----------SGLKLLGR--NYYSF-------------------
----------D--KK------------IELDRY---KLTLFPGFMTAVNVYEG-----Q-
---LMINVDLSTKVMNK--QTVYS-ILMDK---FQRM-S---------------------
------------------------------------------------------------
-------------DAKQAQDASIKELVGQIV-----------------LTPYNN--ETY-
-RILDV-AW-DKDPT-YQFTK-R-D-G------------------------------T-Q
QTLAQYYEEKYHIKIKDEQQPLITVKASKRVAK-RGP--------KKDDPGMIFLIPELC
C-VTG---IS-DSM-RSDFSLMKEMSQYTHVGPNERFQQLNGFLNDIQGRE-------EG
RKELNKWNISLDQ-GLVELTGRTMEAE-SIIYKDRTI----------------KYNPLEA
DWSRDGR------------SLAHLSAK------HLDK---WIVIFYQRDSQ---------
VAHQFV-------------------DALYKVCT--------PFGMRVDFPE-MIELPNDR
-------SETFIRAIENKA-HP---Q---------MDLVCCILT---------NNRKDRY
DAIKKVL-CVD-C--PVPSQMLLSKTLQKP-------------GQLMSVATKVGI---QI
NAKLGGEIWAVQIPS---------------------KTLMIIGIDTYRDSQSR-------
--------------------SSQ------MVG-FVASINP------TCTRYYSRVIEQRS
SK----------DLVTGL-KSCMQDALQKYHQV--NGALPAKIIIYRDGVND-FQLLDVI
ENELPALNELCMKA-QE--------------------GYDPKLGMIVVKKRGSARFFARD
PR--G--------------------GRQLMNPPPGTIIDH-TI-TNQEWYDFYLISQMAR
QGTVAPTHFNVIWDR---T----GLKVDH-MQRLTHKLCHLYYN--WPGTIRVPSVCQYA
HKLAFLAAQSLHTQPHEQLADKLFYL----------------------------------
------------------------------------------------------------
------------------------------------------------------------
------------------------------------------------------------
------------------------------------------------------------
------------------------------------------------------------
------------------------------------------------------------
------------------------------------------------------------
------------------------------------------------------------
------------------------------------------------------------
------------------------------------------------------------
------------------------------------------------------------
------------------------------------------------------------
------------------------------------------------------------
------------------------------------------------------------
------------------------------------------------------------
-----------------------------------------------------
>As10x_p|g3382.t1
------------------------------------------------------------
------------------------------------------------------------
------------------------------------------------------------
------------------------------------------------------------
------------------------------------------------------------
------------------------------------------------------------
------------------------------------------------------------
------------------------------------------------------------
------------------------------------------------------------
------------------------------------------------------------
------------------------------------------------------------
----------------------------------------------------MASNY---
-TQ----AFVVNERNHS-------------------SSEIP----ARS--------FS--
------------TNSSNSKEHLYTNHFTFSLY---NN-ITLCQYDVAIEEMD--T-RSNV
WK-----------------------------ECEGRSRCAIIMQSFISDH--Q--LE---
PN-VFVWYDEQKCLYS-T---SYLS--------------TPY----------LKL--D-Q
--NN-QHRLN-IKS-----LSNQW-------STNDINDYI---NGRT-KIFPHD-AVR--
--IIETLLKRSLQN-------------RIKIVKN--KCYFL-------------------
--------NT---ESTKIE-------DDYEKQY---GFKQRHGFIQALNLSS-----QK-
---LTLNIQTKLTTFYS-DIPLLE-FIHKQIGHNQ-------------------------
------------------------------------------------------------
------------IPTNKDYKKLNRILNNCII-----------------VTKQSNWKTEY-
-EFDRF-DH-RRPDE----------------I----------------------SFES-G
ELLSDYFRDKKKIILTKTEYPCIQVY-LRNK-----------------YDKPCHLPLEVC
K-VKEWQVYD-ELP-------SGQEGRNHIPTPEKRYYKIRSTLRDCNYN------S---
NLLCQVIGFRIDNDEMLELDARILMSP-KIISGLNH-----------------PARVDNG
RIFLDG---------------QLCVP--K----LIST---LAITYFGTNFA-----KNKS
DFDYFT-------------------DTLVGVMK--------RYSIYGSHEE---------
--HIV---KPSFVDIDGYFRRMSE------QNC--QFIV-CVMDEN-----NEDDLTQLK
VNIKKCG-IRI-H--GILTQCTSFSEIPS------------DEKSLKNYCENLVR---KI
NFRNGGINTIVDLDV-AL-K----D------KKTANDFYMFFGADVIHPTNV-TRQ----
--------------------HPS------IAGTMVGSGNS------SCSTTADCVCKQYP
KQ-----GKCSIEIILGM-TEMVQQLLSYYYQL-N-QHLPNKIVFYRDGVDD-GQFSKVL
DIEIPAIRQAFNNMYG-------------------DKSKHPLLTLVIVKKRHNTQ-----
----------------------------TDNMSIGCVIDT-TI-VHPYQHNFYINSHNAY
QGVNHPSLYHVLLNE---I----EFTADQ-LQLLTYLLCFTDPR--SSASEAIPSVVHQA
DKAALNARDLYFNDEDS--STMNAHE----------------------------------
----------------------------------------------------------RY
R-TLYNPTVNDFDYEILQVHEN------------LKNK--FVFG----------------
------------------------------------------------------------
------------------------------------------------------------
------------------------------------------------------------
------------------------------------------------------------
------------------------------------------------------------
------------------------------------------------------------
------------------------------------------------------------
------------------------------------------------------------
------------------------------------------------------------
------------------------------------------------------------
------------------------------------------------------------
------------------------------------------------------------
------------------------------------------------------------
-----------------------------------------------------
>As10x_p|g31663.t1
------------------------------------------------------------
------------------------------------------------------------
------------------------------------------------------------
------------------------------------------------------------
------------------------------------------------------------
------------------------------------------------------------
------------------------------------------------------------
------------------------------------------------------------
----------------------------------------------------M-------
------------SYT---KSR--DHPD---DDYDRDYQSSKRARTSRIDEIS-----SDY
SQPRSH-------------------------------------------SIAGIIDEKPI
RNGNPDIV-PYYVAP-----K--------------AS----------------SDAGSDT
KKRS------RSYVRPV------------------IRSAVPN---S----------QI--
QTI---VQRPSKAGNVGQRTELYTNHFSINFSKRSN-DVILYQFDVDVEILM----RDGS
WR----------------------------SCKK--DERFQVLKKIIME------EN---
-F-PLVWYDEGKNLYS-T---ENLT-LNY-KKEYQ---------------CELTHPKTG-
-RTN-KFRFLLINL-----VKT-YEL---NSIFDFTQKKIL-VRPHD--------PVR--
--ILETLFKQTQR-------------AEMITIKN--QSYLKTQRL---------------
---------------DDLG----------------DGRGLASGFYQAIVLGER-----G-
---PTLNINNTFTCFYQ-NYNLVE-FLSCYLQQDVRKHG---------------------
------------------------------------------------------------
---------IP---SKDQPLLVRKVLKGIWF----------------ITSHTNKI-RKF-
----RLKSF-GRPANEHKFTKKE---------------------------------GD-Q
ITVADYFRDKWNINLRHPNLPVVELFNPAD------------------KNQSNFLPMELV
T-VDEWQRSF-KPL-T--TDQRAKVTKKTVVRPGERYGMIRRVADQREF---------NK
DSYLEKFGITVDVNEMLLVPARILPPP-EIKYKSSR-GEQ----------NDAIERVQIG
KWYL-NN--------------RLQKAR------EIRT---WAVVLVS--QR-EPDNRQIR
LARDFA-------------------QRLPQAMS--------KYGLRLSSPP-IEKSDAAV
-------PQT----ILARMNELKM------QGC---EVIIYILNQ--------VG-DDIY
HAIKFFG-NVK-L--GMVTQCTKFEKLMSN----------SDPRKMDMYIQNLVQ---KF
NAKLGGVNQLVTLM-RAL-TS----------PSARSDTFMFFGIDCTHVQCS-RE-----
--------------------RPS------IAA-IIGSKDS------TSTQYAGRVVQQFS
AKG-----KIALEIIKDL-HIYVGELIREFSLH--NSRLPNKLVFYRAGVDD-GSFQKVL
DNELRAIQRACTELYGH--------------------NQLPQICFVIVKKRHNTRFFTWD
KQT-----------------------NQTNNIQPGTVIDT-DI-VSPNGFDFYLNSHAAI
QGTSRPMLYQVLYDE---I----GFTSDD-IQQLTYYLCHTDVR--CTKAVSVPAPIHYA
TLCVSRGLNLDYEGQMANEQRS----------------IA---ASDLEEA----------
------------------------MLDE---NVVV-------------------------
-------TLDDVQTIKMDFNPQ------------IENT--MWFA----------------
------------------------------------------------------------
------------------------------------------------------------
------------------------------------------------------------
------------------------------------------------------------
------------------------------------------------------------
------------------------------------------------------------
------------------------------------------------------------
------------------------------------------------------------
------------------------------------------------------------
------------------------------------------------------------
------------------------------------------------------------
------------------------------------------------------------
------------------------------------------------------------
-----------------------------------------------------
>As10x_p|g31709.t1
------------------------------------------------------------
------------------------------------------------------------
------------------------------------------------------------
------------------------------------------------------------
------------------------------------------------------------
------------------------------------------------------------
------------------------------------------------------------
------------------------------------------------------------
-------MAQR-------------------E--------------------N--------
------------------------------RKGREDTNKTAAPTPRRPVWGT--------
-----------------PVSN-------------P--------SE-PSAIPKSVWG-IPS
S--------TTERSH-----SAFPSLND----SMRNM-SVDT---TT-----ITTRAKDS
RSQSV----RQGNRRRI------------------LCSAVPD---S----------AV--
LTP---IRRPDEGGSKGQAISIYTNHFPVTIS-D----AIINQYDIDIAIID----RNGK
PR----------------------------LARK--DDRWKVIQTITKQK-----KD---
-F-PAVWYDEGKTLYS-R---ALL--PDI-NQPIQ-----------------VKLERDG-
-EAK-IFQLTILNL-----VRQ-DKI---GNIFDFIQKKTS-TRPHD--------TVR--
--IIETLFKQRAR-------------NELVAVKN--QFYDRRQIL---------------
---------------EDLK----------------DGRGMGKGFYQALFLTRS-----G-
---PTLNINLTFTCFYM-PLNFVD-FTCKYLRKDIINHP---------------------
------------------------------------------------------------
---------LT---EHELR-AFKRIVRDLFI----------------ETNHAGHI-IRY-
----KLRGF-GLPANQLTFPRDG-T--DENT-------------------------TE-R
ISVADYFSEKYNKKLKYPYLPCIDGTNGI-------------------SKRANWLPMELV
T-LVEWQRSL-KPL-D--TTQRSLVSSKSIINPQSRYDQIMNIVHNREF---------DK
DSYLKELNINVNTKEMLEIKARILSPP-QVKYRARQ--GR----------GDAIEQVDCG
KWKI-RN--------------WFYTTP------EIQR---WGIIYLG---D-TYDDRVKY
ILQSFK-------------------DQFPNLLR--------RNGFVIRSEL-AQIIKTSR
-------KDD----IRNGMAEASG------NRW---QLAIVILNE--------VP-SDVY
DYVKQLG-HQR-L--GLVTQCVDLIALENN----------LQ--KLHMYVENISQ---KI
NGKLGGINSVVNTK-LAL-SR-----------STKEDLFMFFGADVTHSTCS-TE-----
--------------------VPS------IAA-VVGSRDP------TNSLYAARLCEQYP
KKG-----RCSLEIIKEL-DKMVADLLRVFAGT-CGGRLPNKIVFYRDGVDT-GHYQKVL
DNEVTKIKAACRVVYGN--------------------KPLPQLTFIVVKKRHNTRFFLYD
GKQ-------------------------TMNVQAGTVIDQ-DI-THPSQFDFYLCSQTAI
KGTLRPTLYHVLHDD---I----GFSSDD-IQQLTYWLCHTDMR--CTKSVSIPAPVHYA
HLSAYASRTLKFGNDAHNNDAADD-------------D-----ETESNVD----------
------------------------DSES---PQNY-------------------------
-------SLDDIKTQLMILDPK------------VAND--MWFI----------------
------------------------------------------------------------
------------------------------------------------------------
------------------------------------------------------------
------------------------------------------------------------
------------------------------------------------------------
------------------------------------------------------------
------------------------------------------------------------
------------------------------------------------------------
------------------------------------------------------------
------------------------------------------------------------
------------------------------------------------------------
------------------------------------------------------------
------------------------------------------------------------
-----------------------------------------------------
>As10x_p|g7733.t1
------------------------------------------------------------
------------------------------------------------------------
------------------------------------------------------------
------------------------------------------------------------
------------------------------------------------------------
------------------------------------------------------------
------------------------------------------------------------
------------------------------------------------------------
------------------------------------------------------------
--------------------------------------MSARGY--RKLRGN--------
-----------------SRPS-------------G--------GV-AGASSRSTWQ-NSS
QTFN-----SGERSS-----SAFPALNE----SMRNL-SIDT---A-------SP--RTS
RSQSV----RPSNARRT------------------LCSAVPD---T----------AV--
LTP---IRRPDKGGQNGQHIDVYTNHFRVDID-K----VIVYQYDVDIVMID----RYGK
IR----------------------------FARK--DDRWEVIQTIIKEK-----KD---
-F-PIIWYDEGKTLYS-R---EIL--PEI-TLPMQ-----------------FKLGKNE-
-DMK-IFQLNKLNL-----VRQ-DNI---ENIYKFIQQKTT-IRPHE--------TVR--
--SIEILFKQHAH-------------NDFICIRN--QFYDRRRQL---------------
---------------DDLG----------------DGRGMAKGFYQALFLTQY-----G-
---PTLNINLTFTCFYM-PLKFVD-FASQYLRKDITT-D---------------------
------------------------------------------------------------
---------LT---QNDLK-VLGKIIRNLQI----------------ETMHTGRK-IFY-
----RFREF-GRPANQLKFSCGD-N--NNETTAT--------------------ASVE-E
ITVADYFAKKH-RRLQFPDLPCINAIKGN-------------------QNKPNWLPMEMV
A-IVEWQRAI-KPL-D--KTQRGVVSKNTILKPVQRYEEIMKIVGNNRF---------DR
DPYLKELNIRVDDKEMIKLKARIIPSP-QIQYRS-Q--GK----------RDAIEYVRGG
KWRI-RN--------------WFCSTP------EIHT---WGMIYFG---D-KPDKNIRS
ILENFQ-------------------HELPNLLE--------RNGFVINNVP-SLTIKGIA
-------DRE----ITETLCNASK------QQW---QLAIVILNS--------YDSTRVY
ELVKRYG-NRT-I--GLMTQCVNFQALKRN----------IN--NLGMYVENISQ---KI
NGKLGGINGIINLK-SAL-SH-----------SSKDDLFMFFGADVTHSTCS-TD-----
--------------------RPS------IAA-VVGSCDT------TNNLYAARLCEQYP
KTG-----RCSVEIIKEL-ETMTGQLIELFAEH-HGGYLPNKIIFYRDGVDE-GQYQKVL
DNEVTKIKHACRNIYGK--------------------RPLPQLTFIVVKKRHNTRFFLYE
NKE-------------------------TLNVQSGTVIDE-GI-THPSQFDFYLCSQAAI
MGTSRPALYHVLHDD---N----QFSSDD-IQQLTYWLCHTDMR--CTKSVSIPAPVHYA
HLAAYASRALKSDEDHERDSLDD-------------------------------------
------------------------DNEE---LENY-------------------------
-------TLDDIKTKLMILDEK------------VADD--MWFL----------------
------------------------------------------------------------
------------------------------------------------------------
------------------------------------------------------------
------------------------------------------------------------
------------------------------------------------------------
------------------------------------------------------------
------------------------------------------------------------
------------------------------------------------------------
------------------------------------------------------------
------------------------------------------------------------
------------------------------------------------------------
------------------------------------------------------------
------------------------------------------------------------
-----------------------------------------------------
>As10x_p|g44069.t1
------------------------------------------------------------
------------------------------------------------------------
------------------------------------------------------------
------------------------------------------------------------
----------------------------------------------------------MF
LPPIG---Q---------------------------------------------------
------------------------------------------------------------
------------------------------------------------------------
------------------------------------------------------------
-----------------------------------------------PPVSS-----SLH
VNE--------------TING-------------T---------------------NMIN
TSTSSSGS-STSNTM-----GLPGPPHM--------T-SMP------------------S
TP-------PG----SG------------------IMTMLNP---P----------LD--
LSP---PPRP-DFGREGRSIKLRANHFSIRIPP-----ILIQHYDLNIQPDK--------
-C----------------------------PKRV----NREIIDTMVNKF--QNIFN---
-T-QHPAFDGKRNLYT-K---DPLP--FG-RERIE---------------LEVTLPGPGE
GRDR-CFKVQ-IKW-----VAQ-VSL---VSLQEALQGHG-PPVPNE--------AVQ--
--ALDVIMRHLPS-------------MKYTPVGR--SFFSPPDVQY--------------
---------------NPLG----------------GGREVWFGFHQSVRPSYW-----R-
---MSLNIDVSATAFYK-SQPVID-FMCEVLDIRDI-QD---------------------
------------------------------------------------------------
---------QRRPLNDAQRVKFTKEIKGLKI----------------EITHCGNMKRKY-
----RVCNVTRKPAQYQTFPLQL-E--SGQ--------------------------TV-E
CTVAKYFYEKHHMKLQYPHLPCLQVG---Q------------------EQKHTYLPLEVC
N-IVPGQRCI-KKL-T--DMQTSTMIKATARSAPDREKEINNLVRKAEF---------NN
DVYVTHFGINIL-TNMTEVVGRVLNAP-KIQYGGRTKV---------------IVTPNQG
VWDMRGK--------------QFHTGI------EIRT---WAIACFA---P-Q-RNCNEA
SLRTFT-------------------QQLQRISN--------DAGMPIVGQP-CFCKYATG
-------IEQ----VEPMFKFLKTTY----NGL---QLIVVVLPG--------K--TPVY
AEVKRVG-DTL-I--GLATQCVQAKNVNKT----------T-----PQTLSNLCL---KI
NVKLGGVNNILVPSVRPI--------------SVFREPVIFIGADVTHPPAGDRS-----
--------------------KPS------IAA-VVGSMDA------HPSRYAATVRIQMH
RHE----------VIAEL-STMVRELLIQFYKS-T-RFKPARIILYRDGVSE-GQFAHVL
AHELMAVREACVRLEA---------------------SYQPGITFIVVQKRHHTRLFCSD
KKE---------------------QCGKSGNIPPGTTVDV-AI-THPTEYDFYLCSHAGI
QGTSRPSHYHVLWDD---N----HFSADE-LQALTYQLCHTYVR--CTRSVSIPAPAYYA
HLVAFRARYHLIEREPESNEG-SH-------------QSS---NGDSNG-----------
------------------------------------------------------------
-------QQQIQLSRAVTVHPD------------SAQV--MYFA----------------
------------------------------------------------------------
------------------------------------------------------------
------------------------------------------------------------
------------------------------------------------------------
------------------------------------------------------------
------------------------------------------------------------
------------------------------------------------------------
------------------------------------------------------------
------------------------------------------------------------
------------------------------------------------------------
------------------------------------------------------------
------------------------------------------------------------
------------------------------------------------------------
-----------------------------------------------------
>As10x_p|g3111.t1
------------------------------------------------------------
------------------------------------------------------------
------------------------------------------------------------
------------------------------------------------------------
------------------------------------------------------------
MDSVG-RARGRGRANLFNLTGQSDTSPRPGAFANA---AAAAS-SFS-GTSS--------
--ASSI--------------QA--SS-TPTEKQ---------------PSTSI-------
------------------------------------------------------GTTFEP
ISSTTKSTVDKPRRGN----APVI--M-----T---------------------------
-----------AP-----RGK--------------G------------------------
------------------------------------------------------------
-----------------------VEHLVSDF---ATL-STAER-----------------
---QT-GSGRGT---P------------------WS--Y-SA-LPK-----T--------
----KPTHIDDKRGVSGDPISIVANYIRILSK---PSWQ-LYQYHIDFNPEEMVIQRK--
-------------------------------------MRRE----MVLQH--KNVL----
---KDVAFDGTTL-YS-F---EYI--GDER--------------------T-FQCQHT-V
-TGD-PIEMR-LRL-----TAK-N-----------S--------------PDSPNFFH--
--LANLIVRKL-LEL-----------SGLRLIGR--NYYQF-------------------
----------D--RK------------VDLERY---RLTLFPGFLTNVNIYEG-----S-
---LMINVDLSHKVLNK--TTVFN-RLQDI---FTQF-V---------------------
------------------------------------------------------------
-------------DFKRAQDEATKELVGQIV-----------------LTTYNS--KTY-
-KIDEI-AW-DKSPN-YAFKK-R-D-G------------------------------T-D
ETLVKYYYDRYQLKIEDTTQPLLISKPSKKDRR-AG------------QTGPLMLIPELC
C-VTG---IS-DVM-RSDFQFMKELAHHTHIGPMARFEKLTEFCHDVQNNQ-------EA
KDELKKWEVSLDT-GLVEFDGRLLESE-QILYANRSI----------------RYKHDEA
DWSREGR------------SLKHIACK------NLKN---WIVFYPSSLRE---------
LGDELINA-------------------LYQVCV--------PFGMEVEYPN-VIQLPNDR
-------PETYLSILPEKI-QK---N---------TDLVLCILP---------NNRKDRY
DALKKYM-CLD-N--PVPSQMVLAKTISKK-------------NQLMSVATKIGI---QL
NAKLGGEIWGVTIPS---------------------KTLMVIGMDSYHDSKRK-------
--------------------GAS------VGA-FVASTNV------TCTRFYSRVIYNRT
AQ----------ELMDGL-QQCMRDSLKEYHRV--NNALPEKIVLYRDGVSD-GQLAIVA
EHELPQIIDTFPKI-MP--------------------GYQPKLAVIIVKKKGNARFFAKM
G------------------------STSMVNPPPGTIIDH-TV-TNAEWYDFYLISQCAR
QGTVAPTHYNVIWDR---T----NFKVDH-MQRLTFKLTHLYYN--WPGTIRVPAVCQYA
HKLAFLVGQSLHQDFNPELADRLFYL----------------------------------
------------------------------------------------------------
------------------------------------------------------------
------------------------------------------------------------
------------------------------------------------------------
------------------------------------------------------------
------------------------------------------------------------
------------------------------------------------------------
------------------------------------------------------------
------------------------------------------------------------
------------------------------------------------------------
------------------------------------------------------------
------------------------------------------------------------
------------------------------------------------------------
------------------------------------------------------------
------------------------------------------------------------
-----------------------------------------------------
>As10x_p|g22704.t1
------------------------------------------------------------
------------------------------------------------------------
------------------------------------------------------------
------------------------------------------------------------
------------------------------------------------------------
------------------------------------------------------------
------------------------------------------------------------
------------------------------------------------------------
------------------------------------------------------------
------------------------------------------------------------
------------------------------------------------------------
----------------------------------------------------MASNS---
-QQ----NYIRSQRIPV-------------------SSAIP----SAK--------LTLS
SLPRRPVPVPIPAGSLVRLEHLYANHFTCQFA---KN-LPLYQYDVAIEEMG--F-KSKE
WY-----------------------------EVKGRSRCALIMQSMISTG--I--FP---
PE-VIVWYDEQKCLYS-T---SIIQ--------------TPK----------LFT--S-A
--DG-QSRLN-IKS-----LGNQW-------STNDIYGYI---NNQA-HEYPYD-AVR--
--ILETLLKKSLQN-------------QIQVVNN--TCYFV-------------------
--------NQ---KAKTLT-------G---------GFVERLGFVQALNLAS-----GR-
---ITLNVQTKLTTFYP-EMPLLD-FIHMQIGGNR-------------------------
------------------------------------------------------------
------------IPNENECKKLNRILKNCLV-----------------VTQQSNWKQTY-
-EIDQF-IN-KRPGD----------------I----------------------KIES-G
QTLIQYYHDAKSITLTMTNYPCIQVY-LPNE-----------------YHKPCHLPVEIC
R-IKAWQVYD-KLL-S--KVQEGQGPRKYIPKPNERYDAIMNVIRQCDYN------LTS-
NRLCREVEFQIDDKEMLQVNARLLSQP-QIQTGPNS-----------------TANIRIG
RIPLDG---------------HLFTP--K----PISK---LAITYFGTNSK-----QDNG
TMDTFI-------------------QTLLNVMK--------TYHVNVRHQK---------
--YVV---EPNIDQIKAYFRAMSE------KGC--EFVV-CVMSAR-----NDDDLKQLK
AYIKDCG-TIE-Y--GIMTQCAVFSKIAA-------------NRSLTTYCENLLR---KI
NFKNSGINTKVNLNE-AL-K----C------KKSLNDSYMFFGADVIHPTNV-TRQ----
--------------------HPS------IAA-VVGSGDP------LCSTTAVRVCRQYP
KV-----GKCSIETILGL-KDMVEQLLYYNQQA-N-KILPNKIVFYRDGVDD-GQFGKLI
AHEIPAIRQAFDVIYGT------------------DRSNHPQLTFLVVKKHHNTRYFHYN
DK-----------------------TQETKNISIGAVVDT-TI-VHPYQNNFYLNSHNAF
QGVNHPSLYHVILDE---I----GFTADE-LQLLTYHLCFTDPR--SSASEAIPSVVHQA
DIAALKARDLFYDDGSS--SATSIGG----------------------------------
----------------------------------------------------------RS
Q-PLQNPTLDDVDYEILDVHEN------------LKNR--PIFS----------------
------------------------------------------------------------
------------------------------------------------------------
------------------------------------------------------------
------------------------------------------------------------
------------------------------------------------------------
------------------------------------------------------------
------------------------------------------------------------
------------------------------------------------------------
------------------------------------------------------------
------------------------------------------------------------
------------------------------------------------------------
------------------------------------------------------------
------------------------------------------------------------
-----------------------------------------------------
>As10x_p|g39630.t1
------------------------------------------------------------
------------------------------------------------------------
------------------------------------------------------------
------------------------------------------------------------
------------------------------------------------------------
------------------------------------------------------------
------------------------------------------------------------
------------------------------------------------------------
------------------------------------------------------------
------------MSA---SGS--RGRG-------------RGKRFSRSATGP-----PEP
YRSQSMAIIPE-----------------------K--------FH-QLNIDNNIPSRPPS
LSTTT--TTSSGRKS-----NGEQR----------KS----------------TSRSSNG
RAKS------TRPFRET------------------IRSAVPD---S----------AI--
VTF---ARRPDQGGSAGYKLKVNTNHFKCNIPQT----LHCHQYDIELQTAN----RDGT
WR----------------------------PSKK--DDRFVVLRKIIER------EN---
-F-PLVWYDEGKSLYS-I---EL-L-VGL-KDQYE---------------ITIKDKKSD-
-REQ-TYRLLIINL-----VKS-YDI---QVLWDFIENKIA-IRPRD--------PIR--
--ILETLLKQTTR-------------ATMVSVKN--QFYDRRQTL---------------
---------------DDLG----------------DGRGLAGGFYQAMFLTKL-----G-
---ATININSTFTCFYQ-PFNLVH-FLCEYLQHDIVRDG---------------------
------------------------------------------------------------
---------IN---DREQQLLLRKVLKPIWL----------------ETHHGENI-RKY-
----RIRGF-GASARQHTFARVV-D--GNSD-----------------------DSQE-R
QSVYDYFVEKYNIQLEFPNLPTVELYTPPN------------------KTQFHYLPMECC
T-IQAWQRSI-KPL-T--TDQRARVTKKTVVNPTHRYQAIMDIVKTRKF---------NE
DKYVNEIGMSIVDDQMVTVSARCIAPP-EIKYKSGR-DGQ----------SDIVERINIG
KWNL-RN--------------RFQTTK------TINR---WACVMVS--SQ-KPNQNQLS
IAKQFI-------------------DQFPLIIS--------QYGIYFNSSP-IMNSDPAN
-------PDT----IHNRLQELKE------QNC---EVVVFILNG--------VG-EDIY
KLIKYFG-NQK-L--GIVTQCTDFVAIAKN----------IRSKKLDMYLQNLVQ---KF
NAKLGGINGMVSLA-RAL-TS----------SSTKDDVFMFFGADVTHITCS-RE-----
--------------------KPS------IAA-IVGSVDS------TSTQYASRVGEQYP
ARG-----KISLEIIKDL-YQMSTDLLKLFAQR--NHCFPNKIVFYRDGVDD-GHFQKVL
DNEIRALQNACKALYLN--------------------NPLPKITFIIVKKRHNTRFFIRD
PQT-----------------------GNMNNVQPGTIVDT-DI-VHPQGFDFYLNSHAAI
QGTSRPILYHVLYDE---I----GFSSDE-IQSLTYYLCHSDVR--CTKAVSVPAPVHYA
HLAAYQSRDADSF---DNDRST-----------------T---DDFDDND----------
------------------------LVEN---VGAV-------------------------
-------TLQEVETRLIQLDPT------------IQDT--MWYV----------------
------------------------------------------------------------
------------------------------------------------------------
------------------------------------------------------------
------------------------------------------------------------
------------------------------------------------------------
------------------------------------------------------------
------------------------------------------------------------
------------------------------------------------------------
------------------------------------------------------------
------------------------------------------------------------
------------------------------------------------------------
------------------------------------------------------------
------------------------------------------------------------
-----------------------------------------------------
>As10x_p|g13348.t1
------------------------------------------------------------
------------------------------------------------------------
------------------------------------------------------------
------------------------------------------------------------
------------------------------------------------------------
------------------------------------------------------------
------------------------------------------------------------
------------------------------------------------------------
------------------------------MSAP-----------------SYRY-----
-----------PPST---NTC--GNRG---------HGRKPRYDTRNKDIDP-----S--
----SY-ITPN---THHYYRR-------------P--------------------LSPVS
VGDVC-----NRVSK-----VSFEN----------NN-HTHN---SR-----IRNRSAEP
HHPDK-PYDNRPPSVNA------------------IRSVVPD---R----------SQ--
HEQIPICFRPDSGGTKGQVITLYTNHFKCNLSET----LAINQYTVHVNVFK-----RGK
WC----------------------------NANKRQHNRFEIVQKILQRE----ADN---
-L-PFVWFDDGNFLYS-R---ELL--LDR-ARTYE---------------ITI-------
-KNQ-IYQLAIKDM-----SDR-VTV---EDMWQYVRSKTPCKRPQD--------LIR--
--MLETLLKQTIR-------------SRMVCIRN--QFFEKNQML---------------
---------------YDGG------------PFQNSGFALAQGFYQAMFVTQI-----G-
---PTLTIDTKCSCFYR-NIDMLH-FLSIYLGRDLKING---------------------
------------------------------------------------------------
---------AMMSADEKRALLRMKCLEIITV----------------ETRHTFNK-MVY-
----NIRGF-GDNADQHPVTIDG-P--DG--------------------------DSR-K
MSVAEYLVEKYDIKLKYPRLPTLECVNKG-------------------AQNLSYIPIELC
F-VEEWQIVD-RSLMT--TEQNAEKSKRSILLPEVRFNKTMMIANERNF---------NN
DPYLKHLSMTIDTNEMLQVKGRVLEPP-NIVYRNNR-----------------IASVTIG
KWLMKGS--------------LLQQTT------RVHK---WEMILVKDGKR-EPGHMDMQ
KLEEFC-------------------HMLPETTR--------RYGIQMNPHF-ETK--IIS
-------HHQ----IRQCIYDLHA------SGA---EFGLFILIG--------DC-PDSY
QTIKRCA-LQE-F--GIITLCCDLGSIRKQ----------NNPGKLNAYIENVAQ---KM
NARLGGINSTVSFK-KIFDDQ----------PKSDGDVFMFIGADVSHVVVS-ER-----
--------------------KPS------IAA-VVASVSP------TSTQYICRSSEQRP
VKD----KKYSLEVIKDF-QPMTRDLLHVFVQT--NKQYPTKIVVYRDGVDE-GHFQKLL
DNEVQALKNACLEVYGN--------------------RPLPKITFVIIKKSHNTRFFAPN
GQR-------------------------ITNMAAGTVIDT-TI-VHPRQFDFYLNSHAGA
LGTNVCSYYHVLYNE---I----EFTSDE-LQQLTFWLCHTDVR--CTKAVKCPAAARYA
HTVAYHARYFEKEPYQTTSQYPS------------------------NRD----------
------------------------TGQV---EDDL-------------------------
-------TLEDIKIPYSPPEDF------------IIKTVDTWTPTDAD---RI-------
----HLEPTQ---GRRNSHGRSETRYKNGSFRQVLKWDRSL----GQYGDGNNAFREPNS
VAWLESSK----------------------------IAVVDTNAHCIKVFHSETGQFEYS
FGRGR----TLGCQNLLY------------PYRIA--------------VVPGGNDELVV
I----QRHPRPQIHVFSCSGE-FIRRFGQHLEKPRALTVDQSHRIIVIESQVQKLHIFSL
DGKILSFFHLNEHLQFP-TSICSNN------------YEIFISDNHLHTIKVFSYSGQL-
-------I-------------REIKEANYITYPTNIKLNSKGQLITIDNHQGLNITVYDE
YEQKKRLGAYTAR-------ICHSQ--ILDV---AIESNSNILHLASKDYRVYTYQLPL-
------------------------------------------------------------
------------------------------------------------------------
------------------------------------------------------------
------------------------------------------------------------
------------------------------------------------------------
------------------------------------------------------------
-----------------------------------------------------
>As10x_p|g13356.t1
------------------------------------------------------------
------------------------------------------------------------
------------------------------------------------------------
------------------------------------------------------------
------------------------------------------------------------
------------------------------------------------------------
------------------------------------------------------------
------------------------------------------------------------
------------------------------MSAP-----------------SYRY-----
-----------PPST---NTC--GNRG---------HGRKPRYDTRNKDIDP-----S--
----SY-ITPN---THHYHRR-------------P--------------------LSPVS
VGDVC-----NRVSK-----VSFEN----------NN-HTHN---SR-----IRNRSAEP
HHPDK-PYDNRPPSVNA------------------IRSVVPD---R----------SQ--
HEQIPICFRPDSGGTKGQVITLYTNHFKCNLSET----LAINQYTVHVNVFK-----RGK
WC----------------------------NANKRQHNRFEIVQKILQRE----ADN---
-L-PFVWFDDGNFLYS-R---ELL--LDR-ARTYE---------------ITI-------
-KNQ-IYQLAIKDM-----SDR-VTV---EDMWQYVQSKTPCKRPQD--------LIR--
--MLETLLKQTIR-------------SRMVCIRN--QFFEKNQML---------------
---------------YDGG------------PFQNSGFALAQGFYQAMFVTQI-----G-
---PTLTIDTKCSCFYR-NIDMLH-FLSIYLGRDLKING---------------------
------------------------------------------------------------
---------AIMSADEKRALLRMKCLEIITV----------------ETRHTFNK-MVY-
----NIRGF-GDNADQHPVTIDG-P--DG--------------------------DSR-K
MSVAEYLVEKYDIKLKYPRLPTLECVNKG-------------------AQNLSYIPIELC
F-VEEWQIVD-RSLMT--TEQNAEKSKRSILLPEVRFNKTMMIANERNF---------NN
DPYLKHLSMTIDTNEMLQVKGRVLEPP-NIVYRNNR-----------------IASVTIG
KWLMKGS--------------LLQQTT------RVHK---WEMILVKDGKR-EPGHMDMQ
KLEEFC-------------------HMLPETTR--------RYGIQMNPHF-ETK--IIS
-------HHQ----IRQCIYDLHA------SGA---EFGLFILIG--------DC-PDSY
QTIKRCA-LQE-F--GIITLCCDLGSIRKQ----------NNPGKLNAYIENVAQ---KM
NARLGGINSTVSFK-KIFDDQ----------PKSDGDVFMFIGADVSHVVVS-ER-----
--------------------KPS------IAA-VVASVSP------TSTQYICRSSEQRP
VKD----KKYSLEVIKDF-QPMTRDLLHVFVQT--NKQYPTKIVVYRDGVDE-GHFQKLL
DNEVQALKNACLEVYGN--------------------RPLPKITFVIIKKSHNTRFFAPN
GQR-------------------------ITNMAAGTVIDT-TI-VHPRQFDFYLNSHAGA
LGTNVCSYYHVLYNE---I----EFTSDE-LQQLTFWLCHTDVR--CTKAVKCPAAARYA
HTVAYHARYFEKEPYQTTSQYPS------------------------NRD----------
------------------------TGQV---EDDL-------------------------
-------TLEDIKSNLIMVNKN------------VK--NMMWFT----------------
------------------------------------------------------------
------------------------------------------------------------
------------------------------------------------------------
------------------------------------------------------------
------------------------------------------------------------
------------------------------------------------------------
------------------------------------------------------------
------------------------------------------------------------
------------------------------------------------------------
------------------------------------------------------------
------------------------------------------------------------
------------------------------------------------------------
------------------------------------------------------------
-----------------------------------------------------
>As10x_p|g215.t1
------------------------------------------------------------
------------------------------------------------------------
------------------------------------------------------------
------------------------------------------------------------
------------------------------------------------------------
------------------------------------------------------------
------------------------------------------------------------
------------------------------------------------------------
------------------------------MSAWGKRQ-------ARVDTKPSTE-----
-----------PITT---NGA--TNSTTSSATNSTTSGPKPSAGPKKPAWGA-----PPQ
APTA-----------------------------------------------AAETIA---
--AT-----PPERSS-----SAYPTPHE----AMENL-SLNS---AV------A--QPVV
RSRSA----QPTARRSY------------------LHSAVPE---S----------AV--
LTP---IRRPDQGGKAGKVVDVYTNHFRIQVD-D----AIINQYDIEIFMIG----RDKK
PR----------------------------LARK--DERWETVQRIAKRE-----KN---
-F-PIIWYDEGKTIYT-R---ELL--TDF-TKPLQ-----------------ITFNLNN-
-EEK-TFQFQVLNL-----VRQ-EKI---RDIFDFIEKKTA-IRPRD--------SIR--
--IIETLFKQRAR-------------NDLIAIRN--QFYDRKQKL---------------
---------------DDLG----------------DGRGMANGFYQALFLTQG-----G-
---PTLNINLAFTCFYM-PLNFVE-FATKYLRKDITK-G---------------------
------------------------------------------------------------
---------LS---EIELQ-GFKRIVRNMLI----------------ETLHTGRD-IRY-
----RIRGF-GLPANQIMFVRGA-S--DDAGDA---------------------SLGE-K
ISVADFFAEKY-QKLKYPHLPCIDGMSGT-------------------QKRANWLPMEFV
K-LVAWERSL-KPL-D--SVQRALVTKKSVIKPDQRYNQIMNVVQNRQF---------DS
DPYLKELNIKVETKEMLQLKARILPPP-EVKYRG-Q--GN----------SDVTERVNFG
KWTI-RN--------------RFYTTR------DISK---WGMVYFG---S-KPTENVIQ
TLKDFE-------------------TQLPSLLQ--------RYGILIKSKP-ITIAKPPT
-------KEE----IEKTLVNASK------EHW---QLTVVVLNN--------TL-DNVY
DYVKQCG-NQR-Y--GLVTQCVSYQSLEKN----------IG--KLDMYVQNLSQ---KI
NAKMGCINGIVNLK-AAL-SR-----------PSNEDLFMFFGADVTHTTCS-AE-----
--------------------RPS------IAA-VVGSRDP------TNSLYAARLCEQYP
KLG-----RCSMEIIKDL-DAMIIDLLQVFARS-CANRLPNKIVFYRDGVDD-GQYQKVL
DNEVAKIKQAFRTIYVN--------------------RAQPKLTFIIVKKRHNTRFFVYD
GQM-------------------------TKNVEAGTVVDH-QI-THPSQFDFYLCSQAAL
MGTSRPALYHVLHDE---I----GFTSDE-IQQLTYWLCHTDAR--CSKAVSVPAPIHYA
HLAAYASRTFDFDDNLDQGSDN--------------------------GG----------
------------------------FVEN---IENV-------------------------
-------SMDDIKTKLMVLDSK------------IAND--MWFV----------------
------------------------------------------------------------
------------------------------------------------------------
------------------------------------------------------------
------------------------------------------------------------
------------------------------------------------------------
------------------------------------------------------------
------------------------------------------------------------
------------------------------------------------------------
------------------------------------------------------------
------------------------------------------------------------
------------------------------------------------------------
------------------------------------------------------------
------------------------------------------------------------
-----------------------------------------------------
>As10x_p|g44327.t1
------------------------------------------------------------
------------------------------------------------------------
------------------------------------------------------------
------------------------------------------------------------
------------------------------------------------------------
------------------------------------------------------------
------------------------------------------------------------
------------------------------------------------------------
------------------------------------------------------------
------------MSA---SGS--RGRG-------------RGKRFSRPATGP-----PEP
YRSQSMAIIPE-----------------------K--------FH-QLNIDNNIPSRPPS
LSTTTTTTTSSGRKS-----NGEQR----------KS----------------TSRSSNG
RAKS------TRPFRET------------------IRSAVPD---S----------AI--
VTF---ARRPDQGGSAGYKLKVNTNHFKCNIPQT----LHCHQYDIELQTAN----RDGT
WR----------------------------PSKK--DDRFVVLRKIIER------EN---
-F-PLVWYDEGKSLYS-I---EL-L-VGL-KDQYE---------------ITIKDKKSD-
-REQ-TYRLLIINL-----VKS-YDI---QVLWDFIENKIA-IRPRD--------PIR--
--ILETLLKQTTR-------------ATMVSVKN--QFYDRRQTL---------------
---------------DDLG----------------DGRGLAGGFYQAMFLTKL-----G-
---ATININSTFTCFYQ-PFNLVH-FLCEYLQHDIVRDG---------------------
------------------------------------------------------------
---------IN---DREQQLLLRKVLKPIWL----------------ETHHGENI-RKY-
----RIRGF-GASARQHTFARVV-D--GNSD-----------------------DSQE-R
QSVYDYFVEKYNIQLEFPNLPTVELYTPPN------------------KTQFHYLPMECC
T-IQAWQRSI-KPL-T--TDQRARVTKKTVVNPTHRYQAIMDIVKTRKF---------NE
DKYVNEIGMSIVDDQMVTVSARCIAPP-EIKYKSGR-DGQ----------SDIVERINIG
KWNL-RN--------------RFQTTK------TINR---WACVMVS--SQ-KPNQNQLS
IAKQFI-------------------DQFPLIIS--------QYGIYFNSSP-IMNSDPAN
-------PET----IHNRLQELKE------QNC---EVVVFILNG--------VG-EDIY
KLIKYFG-NQK-L--GIVTQCTDFVAIAKN----------IRSKKLDMYLQNLVQ---KF
NAKLGGVNGMVSLA-RAL-TS----------SSTKDDVFMFFGADVTHITCS-RE-----
--------------------KPS------IAA-IVGSVDS------TSTQYASRVGEQYP
ARG-----KISLEIIKDL-YQMSTDLLKLFAQR--NHCFPNKIVFYRDGVDD-GHFQKVL
DNEIRALQNACKALYLN--------------------NPLPKITFIIVKKRHNTRFFIRD
PQT-----------------------GNMNNVQPGTIIDT-DI-VHPQGFDFYLNSHAAI
QGTSRPILYHVLYDE---I----GFSSDE-IQSLTYYLCHSDVR--CTKAVSVPAPVHYA
HLAAYQSRDADSF---DNDRST-----------------T---DDFDDND----------
------------------------LVEN---VGAV-------------------------
-------TLQEVETRLIQLDPT------------IQDT--MWYV----------------
------------------------------------------------------------
------------------------------------------------------------
------------------------------------------------------------
------------------------------------------------------------
------------------------------------------------------------
------------------------------------------------------------
------------------------------------------------------------
------------------------------------------------------------
------------------------------------------------------------
------------------------------------------------------------
------------------------------------------------------------
------------------------------------------------------------
------------------------------------------------------------
-----------------------------------------------------
>As10x_p|g5989.t1
------------------------------------------------------------
------------------------------------------------------------
------------------------------------------------------------
------------------------------------------------------------
------------------------------------------------------------
------------------------------------------------------------
------------------------------------------------------------
--MSTDGNQ----------------------------PQTLSK-KQRRKI--ARA----Q
LSQA--------------------------------------------------------
---------------------------------------------TRPPDDDEHEE----
--------VNEIQ-TIIPTQTNYSQATNVPLANNTIQIPISNINEQAENN---VLITLPK
---------SELKTTGLTITTVIPD---TE--SKDGA-CDE---DTD--LCSPCPTP---
-PP----SRRRNKRFPI-------------------TSAIP----LLP--------PVEQ
K---YGPPSKLKPGTLGTPTKVYTNHFPVKVA---PS-LMLYQYDVIVEKPS--FSAPGT
WE-----------------------------EVMSRDQRRRFVQQLATNN--S--FK---
---FIFWYDEGKCFYS-T---ISIK--------------QQQFPLI----YTLPS--S-N
--QG-SLRLC-IIN-----LAGQW-------STSTIFDYI---RTPN-STIPLS-AVR--
--ILETLLKQALQP-------------VTHCEGS--LFYRD-------------------
--------RPE--PDKRLP-------D---------GFELRLGFFQALHLTQ-----AG-
---LTLNLQTTLTKFYP-DMEILD-FLTLNLKKDVRKF----------------------
------------------------------------------------------------
------------GMTGNDYEKAKLVLNGCKI-----------------TTKQSNYTQIY-
-QIRSF-SD-IPERQTFTFTR-E-TNVNGQKT----------------------RSDI-P
YNLIQYYDKEKNIQLLYPKLRCLQCY-FLHE-----------------RHDPKHIPIELC
R-ILQWQECE-RES-A--NEQRD-RQNLSIPSPDQRYRDIMSSLRACNYR------SPPT
LPLCQAVQLTVDDGEMKLISARLLPAP-VIND---N-----------------NADINMG
RINLRG---------------KFVEP--Y----RLKT---IAFTYFGPPPPP-LSAEKKT
LMGKFV-------------------DSFHKMAK--------QFRLGPIATAPRDAVWISE
NEQDR---EVNLNAIETYFRGKKE------QKC--ELVI-CIMDSY---------WNELR
PSIKLNG-TVT-F--GVTTQCLLYSKLQEQMDRFARTQRGSPDRILDNMCENLLR---KI
NFKMQGINTQVSLPM-PT-T----DASSKSVKSKNEDAWQFMGADVLHPVCR--QD----
--------------------KPS------IAA-VVGSGDA------LCSTSAVRICKQWP
RN-----GKCAIEAVVDL-QQMVTELLEYYREA-N-NRLPNKIVFYRDGVDD-GQFARIL
NFEIPQMKRAFKEVYP--------------------KDTLPLLTFIVVKKRHHTRFFMLD
NQ------------------------NKTVNIPPGVVIDT-DI-VHPGQFSFFLNSHKAL
QGTNRPALYHVLYDE---I----QFTADE-LQLLTYYLCFTDPR--SSTSEAIPSLIHQA
DLAASNARDLFPEKDNST----NDGY----------------------------------
----------------------------------------------------------AA
D-ALEEPSLGDIVTEHLRVHES------------MRDK--PHFG----------------
------------------------------------------------------------
------------------------------------------------------------
------------------------------------------------------------
------------------------------------------------------------
------------------------------------------------------------
------------------------------------------------------------
------------------------------------------------------------
------------------------------------------------------------
------------------------------------------------------------
------------------------------------------------------------
------------------------------------------------------------
------------------------------------------------------------
------------------------------------------------------------
-----------------------------------------------------
>As10x_p|g48683.t1
------------------------------------------------------------
------------------------------------------------------------
------------------------------------------------------------
------------------------------------------------------------
----------------------------------------------------------MF
LPPIG---Q---------------------------------------------------
------------------------------------------------------------
------------------------------------------------------------
------------------------------------------------------------
-----------------------------------------------PPVSS-----SLH
VNE--------------TING-------------T---------------------NMIN
TSTSSSGS-STSNAM-----GLPGPPHM--------T-SMP------------------S
TP-------PG----SG------------------IMTMLNP---P----------LD--
LSP---PPRP-DFGREGRSIKLRANHFSIRIPP-----ILIQHYDLNIQPDK--------
-C----------------------------PKRV----NREIIDTMVNKF--QNIFN---
-T-QHPAFDGKRNLYT-K---DPLP--FG-RERIE---------------LEVTLPGPGE
GRDR-CFKVQ-IKW-----VAQ-VSL---VSLQEALQGHG-PPVPNE--------AVQ--
--ALDVIMRHLPS-------------MKYTPVGR--SFFSPPDVQY--------------
---------------NPLG----------------GGREVWFGFHQSVRPSYW-----R-
---MSLNIDVSATAFYK-SQPVID-FMCEVLDIRDI-QD---------------------
------------------------------------------------------------
---------QRRPLNDAQRVKFTKEIKGLKI----------------EITHCGNMKRKY-
----RVCNVTRKPAQYQTFPLQL-E--SGQ--------------------------TV-E
CTVAKYFYEKHHMKLQYPHLPCLQVG---Q------------------EQKHTYLPLEVC
N-IVPGQRCI-KKL-T--DMQTSTMIKATARSAPDREKEINNLVRKAEF---------NN
DVYVTHFGINIL-TNMTEVVGRVLNAP-KIQYGGRTKV---------------IVTPNQG
VWDMRGK--------------QFHTGI------EIRT---WAIACFA---P-Q-RNCNEA
SLRTFT-------------------QQLQRISN--------DAGMPIVGQP-CFCKYATG
-------IEQ----VEPMFKFLKTTY----NGL---QLIVVVLPG--------K--TPVY
AEVKRVG-DTL-I--GLATQCVQAKNVNKT----------T-----PQTLSNLCL---KI
NVKLGGVNNILVPSVRPI--------------SVFREPVIFIGADVTHPPAGDRS-----
--------------------KPS------IAA-VVGSMDA------HPSRYAATVRIQMH
RHE----------VIAEL-STMVRELLIQFYKS-T-RFKPARIILYRDGVSE-GQFAHVL
AHELMAVREACVRLEA---------------------SYQPGITFIVVQKRHHTRLFCSD
KKE---------------------QCGKSGNIPPGTTVDV-AI-THPTEYDFYLCSHAGI
QGTSRPSHYHVLWDD---N----HFSADE-LQALTYQLCHTYVR--CTRSVSIPAPAYYA
HLVAFRARYHLIEREPESNEG-SH-------------QSS---NGDSNG-----------
------------------------------------------------------------
-------QQQIQLSRAVTVHPD------------SAQV--MYFA----------------
------------------------------------------------------------
------------------------------------------------------------
------------------------------------------------------------
------------------------------------------------------------
------------------------------------------------------------
------------------------------------------------------------
------------------------------------------------------------
------------------------------------------------------------
------------------------------------------------------------
------------------------------------------------------------
------------------------------------------------------------
------------------------------------------------------------
------------------------------------------------------------
-----------------------------------------------------
>As10x_p|g47382.t1
------------------------------------------------------------
------------------------------------------------------------
------------------------------------------------------------
------------------------------------------------------------
------------------------------------------------------------
------------------------------------------------------------
------------------------------------------------------------
------------------------------------------------------------
----------------------------------------------------M-------
------------SSN---RGR--DYPD---DD-DRDRRS-KRHRPSRIDESS-----SSQ
PQRRSY-------------------------------------------SSTGVDEKPSS
SS------------T-----STIPK----------PP----------------SDIESDP
KKRS------RSFVRVQ------------------IRSAVPD---S----------HV--
LSM---SKRPIKSGNLGQRIELYTNHFKIEFEKTSE-PIILYQFDVDVEILM----RDGA
WR----------------------------SCKK--DERFQVLKTIIER------EK---
-F-PLVWYDEGKNLYA-K---ENLT-LNF-KNEYE---------------CEIIHKKTG-
-RTN-RFRFLLINL-----VKT-YDL---KILFDFIQRKLP-IRPHD--------PVR--
--ILETLFKQTQK-------------SEMITIKN--QSYPKNQRL---------------
---------------DDLG----------------DGRGLAAGFYQAIVLGEH-----G-
---PTLNINNTFCCFYQ-NYNLVE-FISCYLGQDIRRSG---------------------
------------------------------------------------------------
---------IA---SKDKPLLIRKVLKSLWF----------------ATTHTNQV-RKY-
----RLKSF-GAAANEHTFAQDH-G-----D-----------------------NQGK-Q
VTVADYFDERWKIRLRNPQLPVVELFNPSD------------------KYQSHFLPMELV
T-VDEWQRSL-KPL-T--VDQRAKVTKKTVVRPGERYGMIRRVVDERQF---------DQ
DPYLQKFGLKVQSNDMLLIPARMLTPP-EIKYKSAQ-GDE----------RDIIEKVQIG
KWYL-NN--------------RFNRAR------EIRS---WALVLVS--QK-EPDARQVG
VARDFA-------------------NKIPQAMS--------RYGIRFISAA-IEKSDAAV
-------PDI----ILARMNELKM------LGC---EVIIYILNQ--------VG-DDIY
HAIKYFG-NVK-L--GMVTQCTRFDKLFAN----------SETRKMDMYIQNLVQ---KF
NAKLGGINQLVSLM-RAL-TS----------PPSRTDVFMFFGIDCTHTTCS-RE-----
--------------------RPS------IAA-VIGSKDS------TSTQYIGRVIQQYS
PKG-----KIAVEIIKDL-HIYIRELLTEFSQH--NSQLPNKLVFYRSGVDD-GAFQKVL
DNEVQAIQQACKELYGH--------------------NQLPKICFTIVKKRHNTRFFCYD
KQS-----------------------NQTTNILPGTVIDT-DI-VSPNGFDFYLNSHAAI
QGTSRPTLYHVIYDN---I----GFTPDE-IQQLTYYLCHTDVR--CTKSVSIPAPVHYA
TLCVSRGLNLDYEGQMLNEQRS----------------IT---TSELEEG----------
------------------------LIDE---NVVV-------------------------
-------TLDDVLTIKVDFNPI------------IENT--MWFA----------------
------------------------------------------------------------
------------------------------------------------------------
------------------------------------------------------------
------------------------------------------------------------
------------------------------------------------------------
------------------------------------------------------------
------------------------------------------------------------
------------------------------------------------------------
------------------------------------------------------------
------------------------------------------------------------
------------------------------------------------------------
------------------------------------------------------------
------------------------------------------------------------
-----------------------------------------------------
>As10x_p|g39981.t1
------------------------------------------------------------
------------------------------------------------------------
------------------------------------------------------------
------------------------------------------------------------
------------------------------------------------------------
------------------------------------------------------------
------------------------------------------------------------
------------------------------------------------------------
------------------------------------------------------------
------------------------------------------------------------
------------------------------------------------------------
------------------------------------------------------------
------------------------------------------------------------
-------XVTEKRGTAGDPINIIANYIKILTK---PQWE-LFQYHIEFIPDI--ENKR--
-------------------------------------FRRE----IISQH--RTIF----
---KDVAFDGTTI-YT-F---DDL--GDLQ--------------------E-IVCQHP-S
-TSD-EVKVI-LRK-----VAK-N-----------S--------------PDSPVFFH--
--MANLIVRKL-LEL-----------SGMKLIGR--NYYQF-------------------
----------D--RK------------IDLDRY---KLTLFPGFMTNVNIYEG-----S-
---LMINVDLSHKVLNK--TTVYQ-RLQDI---FSQY-Q---------------------
------------------------------------------------------------
-------------DVKHAQDTSTKELVGQIV-----------------LTTYNS--KTY-
-KIDEI-AW-ERSPS-QSFPM-R-D-G------------------------------S-Q
CSFIKYYLDKYQVKIIDPNQPLLVSKPSKKDRR-AG------------VTSPFLLVPELC
C-VTG---IS-DVM-RSDFQFMKEMASYTHVDAPTRYNRLRQFVTDIHQNP-------EC
QDELGKWNIKLDT-DLVKFEGRLLDAE-QILYFDRNI----------------RYNYNEA
DWSREGR------------SMRHISAK------SLLH---WIVVFPTKEEQ---------
IASGLI-------------------DALLQVCK--------PFGMHVEYPT-IQQLDNDR
-------PESYLQALKYSI-SH---N---------TDLVLCVLS---------NGRKDRY
DALKKYL-CLD-N--PVPSQMVLTKTLTRR-------------NQLMSVATKIGI---QI
NAKLGGEVWGVQIPT---------------------KTLMVIGMDSYHDSKRR-------
--------------------GAS------VGA-FVASTNP------SLTKFYSRVIYQRT
AQ----------ELMDGL-AVCMNDALKEYHRN--NNSLPEKIVIYRDGVSD-GQLAVVA
EHELPQIIETFPKI-MP--------------------GYEPKLAVVIVKKRGNARFFQVD
G------------------------R-NIQNPHPGTIIDH-TV-TSAEWYDFYLISQCAR
QGTVAPTHYNVIWDR---T----NFKVDH-MQRLTYKLCHLYYN--WPGTIRVPAVCQYA
HKLAFLVGQSLHQDFSVTLANKLFYL----------------------------------
------------------------------------------------------------
------------------------------------------------------------
------------------------------------------------------------
------------------------------------------------------------
------------------------------------------------------------
------------------------------------------------------------
------------------------------------------------------------
------------------------------------------------------------
------------------------------------------------------------
------------------------------------------------------------
------------------------------------------------------------
------------------------------------------------------------
------------------------------------------------------------
------------------------------------------------------------
------------------------------------------------------------
-----------------------------------------------------
>As10x_p|g24061.t1
------------------------------------------------------------
------------------------------------------------------------
------------------------------------------------------------
------------------------------------------------------------
------------------------------------------------------------
------------------------------------------------------------
------------------------------------------------------------
------------------------------------------------------------
------------------------------------------------------------
------------------------------------------------------------
------------------------------------------------------------
------------------------------------------------------------
------------------------------------------------------------
-------XVTEKRGTAGDPINIIANYIKILTK---PQWE-LFQYHIEFIPDI--ENKR--
-------------------------------------FRRE----IISQH--RTIF----
---KDVAFDGTTI-YT-F---DDL--GDLQ--------------------E-IVCQHP-S
-TSD-EVKVI-LRK-----VAK-N-----------S--------------PDSPVFFH--
--MANLIVRKL-LEL-----------SGMKLIGR--NYYQF-------------------
----------D--RK------------IDLDRY---KLTLFPGFMTNVNIYEG-----S-
---LMINVDLSHKVLNK--TTVYQ-RLQDI---FSQY-Q---------------------
------------------------------------------------------------
-------------DVKHAQDTSTKELVGQIV-----------------LTTYNS--KTY-
-KIDEI-AW-ERSPS-QSFPM-R-D-G------------------------------S-Q
CSFIKYYLDKYQVKIIDPNQPLLVSKPSKKDRR-AG------------VTSPFLLVPELC
C-VTG---IS-DVM-RSDFQFMKEMASYTHVDAPTRYNRLRQFVTDIHQNP-------EC
QDELGKWNIKLDT-DLVKFEGRLLDAE-QILYFDRNI----------------RYNYNEA
DWSREGR------------SMRHISAK------SLLH---WIVVFPTKEEQ---------
IASGLI-------------------DALLQVCK--------PFGMHVEYPT-IQQLDNDR
-------PESYLQALKYSI-SH---N---------TDLVLCVLS---------NGRKDRY
DALKKYL-CLD-N--PVPSQMVLTKTLTRR-------------NQLMSVATKIGI---QI
NAKLGGEVWGVQIPT---------------------KTLMVIGMDSYHDSKRR-------
--------------------GAS------VGA-FVASTNP------SLTKFYSRVIYQRT
AQ----------ELMDGL-AVCMNDALKEYHRN--NNSLPEKIVIYRDGVSD-GQLAVVA
EHELPQIIETFPKI-MP--------------------GYEPKLAVVIVKKRGNARFFQVD
G------------------------R-NIQNPHPGTIIDH-TV-TSAEWYDFYLISQCAR
QGTVAPTHYNVIWDR---T----NFKVDH-MQRLTYKLCHLYYN--WPGTIRVPAVCQYA
HKLAFLVGQSLHQDFSVTLANKLFYL----------------------------------
------------------------------------------------------------
------------------------------------------------------------
------------------------------------------------------------
------------------------------------------------------------
------------------------------------------------------------
------------------------------------------------------------
------------------------------------------------------------
------------------------------------------------------------
------------------------------------------------------------
------------------------------------------------------------
------------------------------------------------------------
------------------------------------------------------------
------------------------------------------------------------
------------------------------------------------------------
------------------------------------------------------------
-----------------------------------------------------
>As10x_p|g33674.t1
------------------------------------------------------------
------------------------------------------------------------
------------------------------------------------------------
------------------------------------------------------------
------------------------------------------------------------
------------------------------------------------------------
------------------------------------------------------------
------------------------------------------------------------
------------------------------------------------------------
------------------------------------------------------------
------------------------------------------------------------
----------------------------------------------------MALNS---
-QQ----NYIRPQRIPV-------------------SSAIP----SAK--------LTLS
SLPRRPVPVPVPTGSLVRLEHLYANHFTCQFA---KN-LPLYQYDVAIEEMG--F-KSKE
WY-----------------------------EVKGRSRCALIMQSMIATG--I--FP---
PE-VIVWYDEQKCLYS-T---SIIQ--------------TPK----------LFT--S-A
--DG-QSRLN-IKS-----LGNQW-------STNDIYGYI---NNQA-HEYPYD-AVR--
--ILETLLKKSLQN-------------QIQVVNN--TCYFV-------------------
--------NQ---KAKTLT-------G---------GFVERLGFIQALNLAS-----GR-
---ITLNVQTKLTTFYP-EMPLLD-FIHMQIGGNR-------------------------
------------------------------------------------------------
------------IPNENECKKLNRILKNCLV-----------------VTQQSNWKQAY-
-EIDQF-IN-KRPGD----------------I----------------------KIES-G
QTLIQYFHDAKNITLTKTNYPCIQVY-LPNE-----------------YHKPCHLPVEIC
R-IKAWQVYD-KLL-S--KVQEGQGPRKYIPKPNERYDAIMNIIRQCDYN------LTS-
NRLCREVGFQIDDKEMLQVNARLLSQP-QIQTGPNS-----------------TANIRIG
RIPLDG---------------HLFTP--K----PISK---LAITYFGTNSK-----QDNG
TMDTFI-------------------QTLLNVMK--------TYHVNVRHQK---------
--YVV---EPNIDQITAYFRAMSE------KGC--EFVV-CVMSAR-----NEDDLKQLK
AYIKDCG-TIE-Y--GIMTQCAVFSKIAT-------------NRSLATYCENLLR---KI
NFKNSGINTKVNLNE-AL-K----C------KKSLNDSYMFFGADVIHPTNV-TRQ----
--------------------HPS------IAA-VVGSGDP------LCSTTAVRVCRQYP
KV-----GKCSIETILGL-KDMVEQLLYYNQQA-N-KILPNKIVFYRDGVDD-GQFGKLI
AHEIPAIRQAFDTIYGT------------------DRSNHPQLTFLVVKKHHNTRYFHYN
DK-----------------------TQETKNISIGAVVDT-TI-VHPYQNNFYLNSHNAF
QGVNHSSLYHVILDE---I----GFTADE-LQLLTYHLCFTDPR--SSASEAIPSVVHQA
DIAALKARDLFYDDGSS--SATSIGG----------------------------------
----------------------------------------------------------RS
Q-PLQNPTLDDVDYEILDVHEN------------LKNR--PIFS----------------
------------------------------------------------------------
------------------------------------------------------------
------------------------------------------------------------
------------------------------------------------------------
------------------------------------------------------------
------------------------------------------------------------
------------------------------------------------------------
------------------------------------------------------------
------------------------------------------------------------
------------------------------------------------------------
------------------------------------------------------------
------------------------------------------------------------
------------------------------------------------------------
-----------------------------------------------------
>Rd10x_p|g26852.t1
------------------------------------------------------------
------------------------------------------------------------
------------------------------------------------------------
------------------------------------------------------------
------------------------------------------------------------
------------------------------------------------------------
------------------------------------------------------------
------------------------------------------------------------
---------------------------------------------------MSSM-----
------D-NLKVSGN---YGRG-----N---STKDMLQN----------S-S--------
-NS-----NPP-------------------------------------------------
-----------------------APSININ----NNL-NVASG-----------------
RA----------------------------------------------------------
-AQVLRQI--KQSSLSNSSKDLLENQLFIRCT----ITQ-WYKYLVEFQPII--TSRT--
-------------------------------------TRFT----MINHL--SKYL----
-GDLHKLYDGQFI-YV-S---RQL--LKET--------------------FIFNN-TT-I
-NT--PNEVR-IQY-----IET-I-----------N---------------IEQIPID--
--LINVLFRLA-IDQ------G--RESIMNSTNR--------------------------
---------------------------NGGHRQ---KVRHWNGKIVNIERKDD-----G-
---ILLTIDFVQKSS----TTCYE-ELERF---YMST-----------------------
------------------------------------------------------------
-------------CGDDYQESARKELINKLV-----------------LTRYDN--RTQ-
-RIDNI-DF-QLTPATFTFND---D-S--------------------------------Q
TTLIDYYLNKFDMTIKDPDQPLIVYCPRRPGEN-TT------------NTEVNYLVPEFC
Y-LTG---LS-DRA-HRDARARK-THNLIPLNSAGRQAEISHFHHMIRRNI-------AT
VKYLALWGINIVS-TNISIHSSIDESY-RKISYNDVV-----------LEDD-EENEQKD
TQDNDHS------------YGHFTNPI------ELTN---WLLIYPKVDED---------
RASIYV-------------------NMLRQVGQ--------QQGMPINEPI-HVKMDDDE
-------TDTYANALRSNLNEQ-------------IQLVSLIVK---------SRRIDRY
NTIKRIC-CIE-I--PTPTEIVLRSTIADD-------------DILPNVALNIAR---DI
NFKLGGQIRTININI---------------------PNIMMIGLATWTSAQVN-------
--------------------YKSSEHLDYVLA-IVGSINY------NMTEYFSYAKSYTN
EN----------DLRSDI-GLFVRLAINAYYEE--NKIYPTTIIIGRNVFSSFDDLNMIK
ENEIQSIIDIIIHNNII-------------------EDYKPRLIIFTYMKQMIYDFYKYV
QP------------------------KKIAN------VDC-LIAKDSPSYCFYLSSHRDH
CSTLQARQFLVLFDN---T----DLSAQK-IQRLILYLT-LHIP--QRNQFFLPSVCRFA
QRLSSLVGETLGALPNFSQYKNLFYL----------------------------------
------------------------------------------------------------
------------------------------------------------------------
------------------------------------------------------------
------------------------------------------------------------
------------------------------------------------------------
------------------------------------------------------------
------------------------------------------------------------
------------------------------------------------------------
------------------------------------------------------------
------------------------------------------------------------
------------------------------------------------------------
------------------------------------------------------------
------------------------------------------------------------
------------------------------------------------------------
------------------------------------------------------------
-----------------------------------------------------
>Rd10x_p|g30013.t1
------------------------------------------------------------
------------------------------------------------------------
------------------------------------------------------------
------------------------------------------------------------
------------------------------------------------------------
------------------------------------------------------------
------------------------------------------------------------
------------------------------------------------------------
------------------------------MSAA-----------------SYHY-----
-----------TSST---NGG--ANRG---------RARKPRYDTRNKDIGS-----SS-
SS--SY-ITSN--THHHYYRR-------------P--------------------LSPVS
VGDVC-----NRISK-----VSFEN----------HN-HLSG---TR-----IRNRSAEP
RHSDK-PHDNRPPSVSA------------------IRSVVPD---R----------SQ--
QDQIPICSRPDSGGNKGRCITLYTNHFKCNLSDN----LAINQYTVHVNVFK-----RGK
WC----------------------------NANKRQHNRFEIVQKILDRE----ADN---
-L-PFVWFDDGNFLYS-R---ELL--LDK-AKTYE---------------ITI-------
-KNQ-LYQLAIKDM-----SDR-VTV---EDMWQFVRSKTPYKRPQD--------LIR--
--MLETLLKQTIR-------------SRMVCIRN--QFFEKNQIL---------------
---------------YDGG------------SFQNSGFALAQGFYQAMFVTQA-----G-
---PTLTIDTKCSCFYR-NIDMLH-FISIYLERDITMNG---------------------
------------------------------------------------------------
---------GMMSQEEKRALLRMKCLETITI----------------ETRHTTNK-MVY-
----NIRGF-GDNADCHPVTLDG-P--DG--------------------------DSR-K
MSVTQFLAEKYKITLKYPRLPTLECVNKG-------------------AQNLSYIPIELC
F-VEEWQIVD-RSLMT--SEQNAEKSKRSILLPEIRFNKTMMIANERNF---------NN
DSYLKHLSMTIDTNEMLQVKARVLDPP-NIVYRNNR-----------------VVSVTIG
KWLMKGN--------------QLQQAT------RVHK---WEMILVKDGRR-EPGHMDMQ
KLEEFC-------------------NMLPETTR--------RYGIQMNPHF-ETK--IIS
-------HNQ----IRQCVYDLHA------SGA---EFGLFVLIG--------DC-PESY
QTIKRCA-LQE-F--GIITLCCDLGSIRKQ----------NNPGKLNAYIENVAQ---KM
NARLGGINSTVSFK-KIFVDE----------PKSNGDVFMFIGADVSHVVVS-ER-----
--------------------KPS------IAA-VVASVSP------TSTQYICRSSEQRP
VKD----KKYSLEVIKDF-QPMTRDLLHVFVQT--NKQYPTKIVVYRDGVDE-GHFQKIL
DNEVQALKNACLEVYGN--------------------RPLPKITFVIIKKSHNTRFFAPN
GQH-------------------------ITNMAAGTVIDT-TI-VHPRQFDFYLNSHAGA
LGTNVCSYYHVLYNE---I----EFTSDE-LQQLTFWLCHTDVR--CTKAVKCPAAARYA
HTVAYHARYFEKEPYQTASSHHS------------------------NRD----------
------------------------TTQD---EDDL-------------------------
-------TLEDIKSNLIMGSSN------------NFFDV------KIQ---PL-------
----LLGVSA---K--------QPV----FFTDAYVFRRNL----S-------PNKLPAA
QAFVKFMTISRRQAAVNSISKTITMISKFDIFIVFLIILISSTSMCNN--HKEKNVMDRV
CSFGG----NAACRTYCF------------F-----------------------------
-----------------------------------------------------------T
EGSLTGYCDANNDCICN-STLTTNN------------NDVI-TDVEIIIIN---------
------------------------------------------------K-----------
------------------------------------------------------------
------------------------------------------------------------
------------------------------------------------------------
------------------------------------------------------------
------------------------------------------------------------
------------------------------------------------------------
------------------------------------------------------------
-----------------------------------------------------
>Rd10x_p|g18398.t1
------------------------------------------------------------
------------------------------------------------------------
------------------------------------------------------------
------------------------------------------------------------
------------------------------------------------------------
MSSTG-KSRGRGRARPIQSK----DNDAPGGLQDY-----------T-DTET--------
--ASCI--------------SQ--SS-EISD--------------------MP-------
------------------------------------------------------QHPSEV
IPSDEQSRAEKPRRGN----PPKV--M----PG---------------------------
-----------AP-----RGS--------------G------------------------
------------------------------------------------------------
-----------------------VKGITSEF---ATM-RLGSS-----------------
--SGR-SSSRSI---P------------------YS--N-IS-EPQ-----P--------
-------QATEKQGTAGDPVNIIANYIKILTK---PQWE-LFQYHIEFIPNV--ENKR--
-------------------------------------FRRE----IISQH--RTKL----
---KDVAFDGTTI-YT-F---DDF--GDSP--------------------E-FVCRHP-A
-TSD-EVRVV-LRK-----VAR-N-----------S--------------PDSPIFFH--
--LANLIVRKL-LEL-----------SGMKLIGR--NYYQF-------------------
----------D--RK------------IDLDRY---KLTLFPGFMTNVNIYEG-----S-
---LMVNVDLSHKVLNK--TTVYQ-RLQDI---FSQY-Q---------------------
------------------------------------------------------------
-------------DVKHAQDTATKELVGQIV-----------------LTTYNS--KTY-
-KIDEI-AW-ERAPS-QTFPM-R-D-G------------------------------T-Q
CSFIQYYEDKYQLKIIDPGQPLLVSKPSKKDRR-AG------------VNAPFLLVPELC
C-VTG---IS-DVM-RSDFHFMKEIASYTHVDANTRYNRLRQFVTDIHQNY-------EC
QDELAKWNLKLDT-DLVKFEARILEAE-HILYFDHSV----------------RYNYNEA
DWSRDGR------------NMRHISAK------SLNN---WIVVFPGRDEQ---------
ISLGLI-------------------DALMHVCQ--------PFGMHVEYPF-IQQLVNDR
-------PESYLQALKDFI-PR---N---------TDLVLCVLS---------NNRKDRY
DALKKFL-CLD-N--PVPSQMVLTKTLARR-------------NQLMSVATKIGI---QI
NAKLGGEVWGVQIPT---------------------KTLMVIGMDSYHDSKRR-------
--------------------GAS------VGA-FVASTNP------TLTKFYSRVIYQRT
AQ----------ELMDGL-AVCMKDALKEYYQN--NNCLPEKIVLYRDGVSD-GQLAVVA
EHELPQIIETFPKI-MS--------------------GYEPKLAVIIVKKRGNARFFQQE
G------------------------R-NIQNPQPGTIIDH-TV-TSAEWYDFYLISQCAR
QGTVAPTHYNVIWDR---T----NFKVDH-MQRLTYKLCHLYYN--WPGTIRVPAVCQYA
HKLAFLVGQSLHQDFSVNLANKLFYLIIRWTINSQ-----------KCSF-ITV---RSC
LGSLEQIRWQTTDVPPKEE---------------------------------PSVDVSTK
VTPMKKSNLMEFFD----TTDN-------------LHE--SKIIHGRWWYVDELRLKSNE
DLHKLWYVLL---KER---N------RLLTMEEEYRYQHELFPSPERIDK----VEESM-
-RNIM-SVIRERDIAYNL------------------LE-------TGKTGEQTPQIRDTS
FGLLRYYQPKERILPFYKN----------RYYQLL------------------------W
G----KRKPSPWTNIFKRRY----NEFQEHQ-EYRETN--R-IRKIVAKVLQKYPHL--R
DEEERVLEE----------------------YKKRYDFEHYH--IPRRLAQRPKLRGHQT
VWSEQEFIEKGILDDPNSEDFERLQQEKV---------------VRMRRKKK--------
------------------------------------------------------------
------------------------------------------------------------
------------------------------------------------------------
------------------------------------------------------------
------------------------------------------------------------
------------------------------------------------------------
------------------------------------------------------------
-----------------------------------------------------
>Rd10x_p|g25182.t1
------------------------------------------------------------
------------------------------------------------------------
------------------------------------------------------------
------------------------------------------------------------
------------------------------------------------------------
------------------------------------------------------------
------------------------------------------------------------
------------------------------------------------------------
--------------------------------MLQ-----SKNRKSRAESKPA-------
-----------------------------TTDNDNDTIVEAAATPRRPARDV--------
-----------------PVSS-------------P--------IE-SSVVPKSTWV-SS-
---S-----GAERSS-----SAFPTLNE----SMRNL-SINA---A-------STSAKDF
RSQSV----RQVIRRRE------------------LCSAVPD---L----------AV--
LTP---VRRPDEGGSKGQKISVYTNHFRVNIN-D----AVIYQYDIDIVMVG----RDGK
AH----------------------------LSRK--DDRWEVVQSFFRRR-----NN---
-F-PTIWYDEGKTLYT-R---EIL--PDL-ALPIQ-----------------IELEKDG-
-EKK-FFQLKKLVL-----VRQ-DRI---RNIYDFIEKKIN-NRPRE--------TVR--
--IIETLFTQRAR-------------NDLIAIRN--QYYDRRRQL---------------
---------------DDLG----------------DGRGMAKGFYQALFLTQG-----G-
---PTINVNLTFTCFYM-PLRFVE-FACKYLRKDITS-D---------------------
------------------------------------------------------------
---------LR---EEDLK-PFEKIIRNLSI----------------ETMHTGRR-IFY-
----RFHGF-GRPANQLMFPRGE-D--NEQAASA--------------------ANVK-E
ISVANYFAEKY-RKLMYPHLPCINAMKGA-------------------QNKPNWLPMEVV
N-IVEWQRSL-KPL-D--KQQRGLVSRNTIIKPGQRYDEIMKIVRNNQF---------DR
DPYLKELNIHVEDKEMLKIKARVLSPP-AIIYRR-R--GR----------GEVIESVNCG
KWRI-RN--------------WFYTTS------EINS---WGMIYFG---D-KSNRSIEN
MLYEFQ-------------------NQLPDLLR--------RNGFVINIEP-SLTIKNSF
-------EKE----INNTLLDASR------QRW---QLAIVIINS--------RNSDIVY
NCVKKYA-NTR-I--GLMTQCVNFQALERN----------MN--KLDMYVENLSQ---KI
NGKLGGINGVVNIK-SAL-SH-----------SSREDLFMFFGADVTHSTCS-SD-----
--------------------RPS------IAA-VVGSRDL------TNSLYAARLCEQYP
KKG-----RCSLEIIKEL-DKMVIDLLQVFADS-CGDRLPNKIVFYRDGVDE-GQYQKVL
DNEVNKIKHACRIVYRD--------------------KPLPKLAFIVVKKRHNTRFFLYD
NNQ-------------------------TTNVQAGTVIDQ-NI-IHPTQFDFYLCSQAAI
MGTSRPALYHVLYDE---I----GFSSDD-IQQLTYWASLY-----CLKKF---------
------------------------------------------------------------
------------------------------------------------------------
------------------------------------------------------------
------------------------------------------------------------
------------------------------------------------------------
------------------------------------------------------------
------------------------------------------------------------
------------------------------------------------------------
------------------------------------------------------------
------------------------------------------------------------
------------------------------------------------------------
------------------------------------------------------------
------------------------------------------------------------
------------------------------------------------------------
------------------------------------------------------------
------------------------------------------------------------
-----------------------------------------------------
>Rd10x_p|g9980.t1
------------------------------------------------------------
------------------------------------------------------------
------------------------------------------------------------
--------------------------MPEWNLG---------------------------
------------------SIFNPSQ--------I-VST-YNGMFSIDQSLSYRQLV-DHI
MSERG-RARGRGRSRPVVPGETSS---EPSGAAGI---TAPTSEAPI-TSAV--------
--ASSV--------------AT--PT-VPPASE---------------TPTSE-------
------------------------------------------------------WSTAEA
APAVQQSAIRRIGGGG----------T----MS---------------------------
-----------IP-----RGR--------------G------------------------
------------------------------------------------------------
-----------------------LDKLAPHM---AGM-SIGEH-----------------
---RE-GRSRGP---P------------------IH--D-ES-QRR-----VV---DPT-
-RVSFREPGTEKQGTSGELIPLIANYVRILSA---PQWL-LYQYHVTFIPDNI-DSRK--
-------------------------------------TRRE----LLAQH--KGVL----
---QDVAFDGQTL-YS-F---NDL--GDDH--------------------E-TKSFHE-A
-TGQ-DITIQ-LHK-----VAV-Q-----------G--------------PESPNFFH--
--LSNLIMRKL-LEL-----------AGMRMIGR--SYYQF-------------------
----------D--KK------------IDIDRF---SLTLFPGFETAINVYEG-----V-
---LMMNVDVSHKVINN--VSIYQ-RLQNI---FAQF-Q---------------------
------------------------------------------------------------
-------------EYKLAQDTAMRELVGQIV-----------------ITTYNH--KTY-
-KIDDI-AW-DKTPQ-ITFSR-R-D-G------------------------------K-D
MSLIDYYQERYQLQIVDHTQPLLVSKPSRRNRR-AG------------ITGPILLIPEFC
R-ETG---IS-DSM-RNDFNLMKELASYTHIGPTPRYESLIDMVNTINTSP-------RC
RQYMSKWNLRLDD-NLVELEARTLEPE-TINYSDRSV----------------RYKQQEA
DWSRDSR------------GCRHIKPG------HLDK---WLVVYEGKQKP---------
IVNELI-------------------NTLYNVCT--------PMGMRVEYPE-IAELQNDR
-------PETYLKALEQYCLNQ---Q---------YNLVLCVLS---------NNRKDRY
DALKKFL-CMD-T--AVPSQMVLIKTLNKR-------------GQLMSVATKIGI---QI
SAKLGGEIWTVPIPS---------------------KSLMIIGIDSYHDKKRK-------
--------------------QVS------VAA-FVATTNP------QCTSYYSRIVMQTT
TQ----------ELVDGI-SVCIRDALKAFFMQ--NNMMPERIVIYRDGVGD-GQLQAVY
EHELPQIEETFNKV-QE--------------------GYSPKWAMIIVKKRGCSRFFAKN
T------------------------N-QLYNPPPGTIIDH-TI-THQNWFDFYLISQCAR
QGTAAPTHFNVIWDR---T----TFKVDH-IQRLTFKLCHLYYN--WPGTIRVPMVCQYA
HKLAYLVGQSLHQDFHHDLSNKLFYL----------------------------------
------------------------------------------------------------
------------------------------------------------------------
------------------------------------------------------------
------------------------------------------------------------
------------------------------------------------------------
------------------------------------------------------------
------------------------------------------------------------
------------------------------------------------------------
------------------------------------------------------------
------------------------------------------------------------
------------------------------------------------------------
------------------------------------------------------------
------------------------------------------------------------
------------------------------------------------------------
------------------------------------------------------------
-----------------------------------------------------
>Rd10x_p|g20208.t1
------------------------------------------------------------
------------------------------------------------------------
------------------------------------------------------------
------------------------------------------------------------
----------------------------------------------------------MF
LPPIG---Q---------------------------------------------------
------------------------------------------------------------
------------------------------------------------------------
------------------------------------------------------------
-----------------------------------------------PPLSS-----SLH
GNE--------------SMNG-------------T---------------------TIIN
TSTSSSSS-STTNAI-----GLPPPPHM--------T-SMP------------------S
TP-------PG----TG------------------IMTMLNP---P----------LD--
LSP---PPRP-DFGREGRSIKLRANHFSIRIPP-----ILIQHYDLNIQPDK--------
-C----------------------------PKRV----NREIIDTMVNKF--QNIFN---
-T-QHPAFDGKRNLYT-K---DPLP--FG-RERIE---------------LEVTLPGPGE
GRDR-CFKVQ-IKW-----VAQ-VSL---VSLQEALQGQG-PPVPNE--------AVS--
--ALDVIMRHLPS-------------MKYTPVGR--SFFSPPDVQY--------------
---------------NPLG----------------GGREVWFGFHQSVRPSYW-----R-
---MSLNIDVSATAFYK-SQPVID-FMCEVLDIRDI-QE---------------------
------------------------------------------------------------
---------QRRPLNDAQRVKFTKEIKGLKI----------------EITHCGNMKRKY-
----RVCNVTRKPAQYQTFPLQL-E--SGQ--------------------------TV-E
CTVAKYFYEKHRMKLQYPHLPCLQVG---Q------------------EQKHTYLPLEVC
N-IVPGQRCI-KKL-T--DMQTSTMIKATARSAPDREKEINNLVRKAEF---------NN
DVYVTHFGINIL-TNMTEVMGRVLTAP-KIQYGGRTKV---------------VVTPNQG
VWDMRGK--------------QFHTGI------EIRT---WAIACFA---P-Q-RNCNEA
SLRTFT-------------------QQLQRISN--------DAGMPIVGQP-CFCKYATG
-------IEQ----VEPMFKFLKTTY----NGL---QLIVVVLPG--------K--TPVY
AEVKRVG-DTL-I--GLATQCVQAKNVNKT----------T-----PQTLSNLCL---KI
NVKLGGVNNILVPSVRPI--------------SVFREPVIFIGADVTHPPAGDRS-----
--------------------KPS------IAA-VVGSMDA------HPSRYAATVRIQMH
RHE----------VIAEL-STMVRELLIQFYKS-T-RFKPARIILYRDGVSE-GQFAHVL
AHELMAVREACVRLEA---------------------SYQPGITFIVVQKRHHTRLFCAD
KKE---------------------QCGKSGNIPPGTTVDV-AI-THPTEYDFYLCSHAGI
QGTSRPSHYHVLWDD---N----HFSADE-LQALTYQLCHTYVR--CTRSVSIPAPAYYA
HLVAFRARYHLIEREPESNEG-SH-------------QSS---NGDSNG-----------
------------------------------------------------------------
-------QQQVQLSRAVTVHPD------------SAQV--ILSLYNEVTKTTN-------
---NLFGIFLHHSVSFSPFSLFVMTTSDVTFLTDSDDEITIMNNSESLRSR---SNTPTN
TLKSK-------RA-----------------------RLTFPFGPCRVCSDSATGI---H
YGIAT----CEGCKGFFKRSILRKEKYRCYFDNSCLVNVTNRNRCKACRFKRCIDKGMSV
DGVKMGRIPKLVK---------ERALLEQKEQQMRQKA-------------------TST
ETNE---RTDDVHV--RDSSSCSSLSD---RSIENYDPNAVETDIKDIQIS-----AMQR
NCSS------------------------SKIYPDNINL------------SQTNSLL---
--------------YNDPIINCSLIQT--NLSQHDIDTISNNNHNK--------------
-------NSSFIYQTKYPTYLPDDFTLDETDGLIRHSTGILSNELLQHVNNISNKLIEKK
ST--LLIQLTDNELAFIQFLRWSSYDIYVR----HSKRIKQLETR---------------
MNQMILNGITEYP---------GDNATVAQFLAT--------------------VPKTVE
VIVRSS--VFYIQELPGMVNIGLGNLHTIILHRTFDWYMLKYAC-----LLLNDNGQGYL
--------LSPD---GFQYTRRWMDILYG-------VEMTDEVFKFCQCFHSLNLTETEI
CLVIPLQMCHT-DLTIKD--SEI---QQRLRACYLYALHQELCQNHGAQEGQILCGKILQ
VLDLLSPLNEFYEKNVASR-----------------------------LLEA-
>Rd10x_p|g9125.t1
------------------------------------------------------------
------------------------------------------------------------
------------------------------------------------------------
------------------------------------------------------------
------------------------------------------------------------
------------------------------------------------------------
------------------------------------------------------------
------------------------------------------------------------
------------------------------------------------------------
------------MST---SGP--RGRG-------------RGKRANRQDTGP-----LEP
YRSQSMAIIPE-----------------------K--------FH-EEIKENGTKNHLPS
SSSS-----SGHKSS-----SDQHP----------KS----------------TSHSSIN
RARS------TRPFRNS------------------IRSAVPD---T----------SV--
ITM---AKRPDRGGTAGQKLQLYTNHFKCNIPRT----LKCHQYDIELEVAN----RDGT
WR----------------------------PAKK--DDRFFILKKIIDR------EN---
-F-PFVWYDEGKSLYS-I---EL-L-VDF-KNQYE---------------IMIKDKKSD-
-REQ-KYRLLLINL-----VKS-YDI---QVLWDFIENKIP-IRPRD--------PIR--
--ILETLLKQTTR-------------ATMVCVKN--QFYDRHQQL---------------
---------------DDLG----------------DGRGLANGSYQAMFLTQI-----G-
---ATLNINSTFTCFYQ-PFNLVD-FLCEYLQHDIVRDG---------------------
------------------------------------------------------------
---------ID---EREQQLLLKKVLKPIWL----------------ETHHTESI-RKY-
----RIRGF-GASARQHTFPRMI-D--GTNN-----------------------DTQE-R
QSVYDYFLEKYNMKLKYPNLPTVELYTPPN------------------KTQFHYLPMECC
T-IQAWQRSI-KPL-T--TDQRARVTKKTVVRPNQRYQAIKEIVQNRQF---------NE
DKYIKEIGMSVDDEEMLIVEGRLIAPP-EIKYISGH-DGQ----------SEVVERINIG
KWNI-RN--------------RFQKTR------HIDT---WACIMVS--AQ-RPNQYQLS
IAQQFV-------------------KHFPYVIE--------RFGIYFEPNP-IMRSDPAI
-------PQK----IHDRLQELKG------SNC---KVVLFILNG--------VG-EDIY
KTIKYFG-NHK-L--GIVTQCTDFVAIAKN----------IN--KLDMYLQNLVQ---KF
NAKLGGVNGMVSLA-RAL-TS-----------STKDDVFMFFGADVTHTTCS-RD-----
--------------------KPS------IAA-VIGSIDS------TSTQYASRVSEQYP
ARG-----RISLEIIKDL-YQMATDLLKLFAQK--NGCFPNKIVFYRDGVDD-GHFQKVL
DNELRALHNACKALYMN--------------------NPLPKITFIVVKKRHNTRFFVRE
SNSNNP------------------NITMMNNVQPGTVVDT-NI-VHPGGFDFYLNSHAAI
QGTSHPILYHVLYDE---I----GFSSDE-IQSLTYYLCHSDVR--CTKAVSVPAPVHYA
HLAAYQSRDADSY---ENDRRS---------------SIE---GDFDDDD----------
------------------------LVDG---IGSI-------------------------
-------TLQEVETRLIQLDPT------------IQDT--MWYV----------------
------------------------------------------------------------
------------------------------------------------------------
------------------------------------------------------------
------------------------------------------------------------
------------------------------------------------------------
------------------------------------------------------------
------------------------------------------------------------
------------------------------------------------------------
------------------------------------------------------------
------------------------------------------------------------
------------------------------------------------------------
------------------------------------------------------------
------------------------------------------------------------
-----------------------------------------------------
>Rd10x_p|g23711.t1
------------------------------------------------------------
------------------------------------------------------------
------------------------------------------------------------
------------------------------------------------------------
------------------------------------------------------------
------------------------------------------------------------
------------------------------------------------------------
------------------------------------------------------------
----------------------------------------------------M-------
------------ATH---RGR--DYPD---DD-DRDRRSSKRPRPSRADESS-----SDP
SQRRSY-------------------------------------------STTGVEEKPST
SSTQASTT-TEPVST-----SAVPK----------TS----------------SDIEGDT
KKRA------RSFVRPL------------------LRSAVPD---S----------QL--
ISL---ARRPAQPGRVGQRIEVYTNHFKIEFLNITE-GIILYQFDVDVEILM----RDGS
WR----------------------------PAKK--DERFQVMRKIIER------EQ---
-F-PLVWYDEGKNLYS-T---QNLT-LTL-KKEYE---------------CEIVHKKTG-
-RTN-RFRFLLINL-----VKT-YDL---KTIFDFIQRRIH-VRPHD--------SVR--
--ILETLFKQTQR-------------AEMITIKN--QSYPKNQKL---------------
---------------DDLG----------------DGRGLAAGFYQAIVLGER-----G-
---PTLNINNNFCCFYQ-NYNLVE-FISCYLGQDVRRNG---------------------
------------------------------------------------------------
---------IS---PKDQPLLVRKILKSLWF----------------ATTHTNQI-RKY-
----RLKSF-GLSSNEHTFSKDQ-G-----E-----------------------HQGE-Q
INVTDYFQEKWNIRLRHPQLPVVELFNPAD------------------KNKSHFLPMELV
T-VDEWQRSL-KPL-T--TDQRAKVTKKTVVKPGERFGMIRRVADECHF---------DQ
DAYLQKIGIKIHTNDMLMIPARVLAPP-EIKYKSAQ-GDQ----------RDIIERVQIG
KWYL-NN--------------HFNKAR------EIRA---WALVLVS--QK-EPDARQVG
LARDFA-------------------SKIPQAMS--------KYGIRFNSAA-IEKSDAAV
-------PDI----ILARMNELKM------LGC---EVIIYILNQ--------VG-DDIY
HVIKFFG-NIK-L--GMVTQCTRFDKLMAN----------SEPRKMDMYIQNLVQ---KF
NAKLGGINQLVSLM-RAL-TS----------PSPRTDIFMFFGIDCTHVTCS-RE-----
--------------------RPS------IAA-VIGSKDS------TSTQYAGRVVQQYS
PKG-----KIAVEIIKDL-HIYVGELLREFSNH--NTRLPNKLVFYRAGVDD-GSFQKVL
DNEVRAIQRACKELYGH--------------------NELPKICFAIVKKRHNTRFFTWD
KQT-----------------------NQTNNIQPGTVIDT-DI-VTPNGFDFYLNSHAAI
QGTSRPMLYNVLYDD---I----GFTPDE-IQQLTYYLCHTDVR--CTKSVSVPAPVHYA
TLCVSRGLNLDYEGQMSSEQRS----------------IA---ASDIEEG----------
------------------------LIDE---NVVV-------------------------
-------TLDDVQTIKIDFNPS------------IENT--MWFA----------------
------------------------------------------------------------
------------------------------------------------------------
------------------------------------------------------------
------------------------------------------------------------
------------------------------------------------------------
------------------------------------------------------------
------------------------------------------------------------
------------------------------------------------------------
------------------------------------------------------------
------------------------------------------------------------
------------------------------------------------------------
------------------------------------------------------------
------------------------------------------------------------
-----------------------------------------------------
>Rd10x_p|g36472.t1
------------------------------------------------------------
------------------------------------------------------------
------------------------------------------------------------
------------------------------------------------------------
------------------------------------------------------------
------------------------------------------------------------
------------------------------------------------------------
------------------------------------------------------------
------------------------------MSK---------------------R-----
-----------P------------------------SRSTGSTVPK--------------
----------------------------------------------------LISSNPTR
STVT-----VPERSQ-----SEYPTLTE----AMNRV-SLGG---SE------S--TSEA
RSQTT----RPSYQRRI------------------LYSAVPD---S----------AV--
LTP---IHRPDEYGKAGKSIQIYTNHFRVSID-D----AIVNQYDIEISMVR----RDGK
LC----------------------------SARK--NERWQTLQELSKKE-----KN---
-F-PIVWYDEGKNLYT-R---ELL--TDF-TKPIR-----------------ITLKINN-
-EDK-IFEFKVLNL-----VRQ-EKI---RDIFDFINGRTV-TRPRD--------PVR--
--VIETLFKQSIR-------------NDLVCIRN--KFYSRRQKL---------------
---------------IDLG----------------DGRGMASGFHQALCLTHG-----G-
---PTLNINLAFTCFYL-PLNFVD-FSCKYLRKDITQ-R---------------------
------------------------------------------------------------
---------IT---ETEIE-GIKRLFKNLPI----------------ETTHTGRP-LRY-
----RVKGF-GKSANQLTFNLHS-D--KDQTTATT--------------------LEK-S
ISVAEYFSIKY-KRLEYPHLPCVDARNSN-------------------EEKAHWLPMEVV
K-IVEWERAL-RPL-D--SVQRALVSKTTIIKPDKRYDDIMKIVRQRNF---------QS
DSYLRALNIKVDTNEMIQIKARILPTP-EVKYRG-S--KN----------NEVAEDVAVG
KWSI-RN--------------RFYNSP------MINQ---WGMIYFG---P-KLDKYIID
ILTDFQ-------------------NQLPQLTA--------EFGVIFTSKP-KTIAQPPR
-------SEE----IEVAMKRASN------EKW---QIAIVVLND--------VQ-PEVY
ECIKQWG-NQT-L--GVTTQCVNFQSLQRN----------SG--KYRMYVQNLSQ---KI
NAKIGGINGIVNLK-AAL-SH-----------SSHEDLFMFFGADVTHTTCS-ID-----
--------------------HSS------IAA-VVGSCDP------TCSRYAARLSEQYP
KQG-----RCSVEIIKEL-DKMIIDLLKVFIRT-CGNRLPNRIVFYRDGVDD-GQFQKVL
DNEINKIKDACRVVYGK--------------------LQLPRLTFVIAKRGHNTRFFGYD
GQR-------------------------TSNIEAGTVIDQ-DI-THPSQFDFYLCSQAAI
MGTSRPTLYHVLHDE---N----GFSSDD-IQQLTYWLCHTDAR--CTKSVSVPAPIHYA
DLAAHAARMYKFGDDLDRHEEKS------------------------VDD----------
------------------------DFDE---SENI-------------------------
-------SLKDIETKVMILNDK------------IQNN--MCSLLSCDMNEQLSR-----
-------LND---ISYSKDGRYFVVGQGNGYINIYEAQT------DRDGTG-----TDTN
VQRIN-----------------------FHAMCYRLLI------HENVLFTATSDLELKV
YSFPQ----ANAEQVFMK------------FNHLV--------------SARCASNGLLF
I----GTRNAEVVMINLNDGSKEKKEFHGHEDAILWLS---------INDDEKLLATSSI
DGRVRVYSIDQQMLIKSFNVINKSNDIESAQSLARIDWDTIENLLAIPVKN-RIYFYEIK
YWKLEKMFEDNTV-----EEFIDLID--YSPCKNFFIITYRRLKLVIINRKTLNVCMIYS
--SNNTISSLAWNPTGSSMITCGTKED-VII----------NLHIMSRSVEQRSFKNLIN
INRDLVDE-KFIFLTIYALFFLSCNN----------------INLFHDQDFKLNSYKNGY
KSYAFVYDKNALDIKFTMFLGDGNLTVYAERCFNVDKHINQVDKEFSFV-----DLRKTK
KELKEKFKL------------------IKTFIDDNQVASNVDSQVILVDDKHIPVPEHKA
NLLHDQEPFNGLNQLPDAVLDRFCLEILPKIHHKIEWLDVESSSIERILLLTNYSNLNGL
RLYD---LTSERARDFFTDDNVQLLDLPDELILIIMNKVKSNVLLLCSIIDIGNNR----
LEQLALDKCHSIDLTIDYFQSPFESLMTRFYSHVMYRIINNI---------QSLTLTIRQ
IPD----IVSYVEKNSNGILPNLTHLKIMIGRQAHRTGTPYTLDASSKLLSIF
>Rd10x_p|g38532.t1
------------------------------------------------------------
------------------------------------------------------------
----MPK------------------------------NKNRKARRDSRP---ATANNNEN
VDTASTSNPSISA-------VDSTTLIPSESST-----------VSQSATDPQVTLSSQL
STVPKLASIVREPTPSETPTMQKSAADPQGPPEAQPSAVSKSAWSP------------RV
PPPAG-------------------------------------------------------
------------------------------------TSSVP-------------------
-----------------------------------------------------KLTSDPQ
VPPSSQPSATS-------------------KSAWGPR--VSSPSEPSIISKP--------
------------------------------VLDSQ-------------------------
-----------------VLQP-------------S--------SQ-PSAVPKPAWG-PPS
RNLH-----PIERSS-----SAFPMMKE----ENRSS-SVNK---D-------TTLSKER
RSQSV----LSTKRRRF------------------LCSAVPD---S----------AV--
LSP---VRRPDDGGSSGDKISVYTNHFPLHID-N----AIVNQYDIEIFTVG----QDGK
LR----------------------------VARK--DERWETMQCIAKEI-----KT---
-F-PVVWYDEGKTLYT-R---ALL--TEF-TKPIQ-----------------IKLKRGN-
-ETK-TFQLNILNL-----VRQ-EKI---SNIFDFIQKKII-LRPRE--------TVR--
--IIETLFKQRAR-------------NDLVCVRN--QFYNRNQIL---------------
---------------DDLK----------------DGRGMAKGFYQALFLTRC-----G-
---PTLNVNLTFTCFYM-PLNFVD-FACKYLRKDITK-G---------------------
------------------------------------------------------------
---------FT---EYEAK-IFRKLIRDLLI----------------ETEHTGRI-LRY-
----KLRRF-GLPADQLLFTCGE-V--DESVAEA--------------------SSIQ-K
ISVAEYFEQKYQRKLRYPHLPCIDGTAGI-------------------NKRANWLPMEVV
K-VVEWQRSL-KPL-D--ATQRALVSGKSIIKPFERYNQIMSIMHARDF---------ET
DIYLKELNIHVDNHEMLKIRARILTPP-SIHYGTRP--GQ----------NEAIEHVNVG
RWKI-RN--------------WFYTTP------EIHN---WGLIYIG---Y-QHNQKIDD
ILNEFS-------------------RQLPELLK--------RKGFMIKSKL-TITIKSDR
-------QQD----IEKALTDASK------NRW---QLAIVVLNT--------RS-DQVY
DYVKQLG-HQQ-L--GLRTQCIDMEALMKN----------IG--NLNMYVDNLSQ---KI
NSKLGGINSVVNTK-LAL-SR-----------SSKEDLFMFFGADVTHSTCS-TD-----
--------------------RPS------IAA-VVASRDP------TNTLYAARLCEQYP
KKG-----RCSMEIIKEL-DQMVADLLRVFART-CGGRLPNKIVFYRDGVDE-GQYQKVL
DNEVNKIKTACRIVYGD--------------------RSLPKLTFIVVKKRHNTRFFLYD
GKQ-------------------------TMNVQAGTVIDQ-DI-THPSQFDFYLCSQAAI
MGTSRPTLYHVLHDD---I----GFSSDD-VQQLTYWLCHTDMR--CTKSVSIPSPVHYA
HLAAYGSRALKFNDDRESDDFDDD-------------------------N----------
------------------------NDEE---PESY-------------------------
-------SIDDIKTKLMILDSK------------VADD--MWFI----------------
------------------------------------------------------------
------------------------------------------------------------
------------------------------------------------------------
------------------------------------------------------------
------------------------------------------------------------
------------------------------------------------------------
------------------------------------------------------------
------------------------------------------------------------
------------------------------------------------------------
------------------------------------------------------------
------------------------------------------------------------
------------------------------------------------------------
------------------------------------------------------------
-----------------------------------------------------
>Rd10x_p|g1673.t1
------------------------------------------------------------
------------------------------------------------------------
------------------------------------------------------------
------------------------------------------------------------
------------------------------------------------------------
MESVG-RARGRGRANLLSLTGQSDVNPRPGAFANA---AAAAS-SFS-VTSS--------
--ASSV--------------LT--SS-TPTEKQ---------------PPTST-------
------------------------------------------------------GTTFEP
ISSTTKSTVEKPRRGN----APVI--M-----A---------------------------
-----------AP-----RGK--------------G------------------------
------------------------------------------------------------
-----------------------VEHLVSEL---AVL-STGER-----------------
---QT-GSGRGT---P------------------WS--N-IA-LPK-----T--------
----KPTHIEDKRGVSGDPISIVANYIRILSK---PSWQ-LFQYHIDFNPEEMVVQRK--
-------------------------------------MRRE----MVLQH--KQIL----
---KDVAFDGTTL-YS-F---EYI--GDER--------------------T-FQCQHT-V
-TGD-PIEMR-LRL-----TAK-N-----------S--------------PDSPNFFH--
--LANLIVRKL-LEL-----------SGLRLIGR--NYYQF-------------------
----------D--RK------------IDLERY---RLTLFPGFLTNVNIYEG-----S-
---LMINVDLSHKVLNK--TTVFN-RLQDI---FTQF-V---------------------
------------------------------------------------------------
-------------DFKRAQDEATKELVGQIV-----------------LTTYNS--KTY-
-KIDEI-AW-DKSPN-YTFKK-R-D-G------------------------------T-D
ETLVKYYYDRYQLKIEDTTQPLLISKPSKKDRR-AG------------QTGPLMLIPELC
C-VTG---IS-DVM-RSDFQFMKELATHTHIGPMARFEKLTEFCHDIQNNQ-------EA
KDELKKWEISVDI-GLVEFDGRLLESE-QILYANRSI----------------RYKHDEA
DWSREGR------------SLKHISCK------NLKN---WIVFYPSSLRE---------
LGDELINA-------------------LYQVCV--------PFGMEVEYPN-VIQLPNDR
-------PETYLGALPEKI-QK---N---------TDLVLCVLP---------NNRKDRY
DALKKYM-CLD-N--PVPSQMVLAKTISKK-------------NQLMSVATKIGI---QL
NAKLGGEIWGVTIPS---------------------KTLMVIGMDSYHDSKRK-------
--------------------GAS------VGA-FVASTNI------TCTRFYSRVIYNRT
AQ----------ELMDGL-QQCMRDSLKEYHRV--NNALPEKIVLYRDGVSD-GQLAIVA
EHELPQIIDTFPKI-MP--------------------GYQPKLAVIIVKKKGNARFFAKM
S------------------------STSMANPPPGTIIDH-TV-TNAEWYDFYLISQCAR
QGTVAPTHYNVIWDR---T----NFKVDH-MQRLTFKLTHLYYN--WPGTIRVPAVCQYA
HKLAFLVGQSLHQDFNPELADRLFYL----------------------------------
------------------------------------------------------------
------------------------------------------------------------
------------------------------------------------------------
------------------------------------------------------------
------------------------------------------------------------
------------------------------------------------------------
------------------------------------------------------------
------------------------------------------------------------
------------------------------------------------------------
------------------------------------------------------------
------------------------------------------------------------
------------------------------------------------------------
------------------------------------------------------------
------------------------------------------------------------
------------------------------------------------------------
-----------------------------------------------------
>Rd10x_p|g16366.t1
------------------------------------------------------------
------------------------------------------------------------
------------------------------------------------------------
------------------------------------------------------------
------------------------------------------------------------
------------------------------------------------------------
------------------------------------------------------------
------------------------------------------------------------
------------------------------------------------------------
------------------------------------------------------------
------------------------------------------------------------
----------------------------------------------------MASNY---
-YN----QSNR--EISQ-------------------SSSV--------------------
------ASWSNQNSSLNRIEHLFTNHFTCSFD---KD-TLLYQYDVVIEELG--S-RSND
WY-----------------------------EVKGRSRCSHIMQSFIHEH--Q--FE---
PN-VPVWYDEQKCLYS-T---AYIS--------------TPE----------TKV--S-E
--NG-RNRLQ-IKS-----STDPW-------STNDINEYM---NGKT-DAYPHD-AIR--
--ILDTLLKRSIQD-------------RIKVINN--KCYFF-------------------
--------NE---QSEDLM-------N---------GFEQRHGFIQALNLSS-----NR-
---LTLNIQTKLTKFYS-PQSLLD-FIDKQIGERR-------------------------
------------------------------------------------------------
------------IPSDYECKQLTRILKGCLV-----------------VTRQSNWKTSY-
-EIVQF-DR-RRPGE----------------I----------------------YTES-G
DSLIEYYEK-KGFTLTQTDFPCIEVY-SQNG-----------------SNSSCHLPLELC
R-IKEWQVYD-EPI-P--ELQM---NDEGLPTPENRYNAIMDTLAKCDYN------SSS-
NLLCRRLDFKIVTNEMLELDARILTLP-EIQTNPSN-----------------RARIDNG
RIYLNG---------------NLFEP--K----SIKK---LAIAYFGTDYQ-----RNKG
LVNKFH-------------------SILREMMR--------NFNINIQHVK--------L
PETEI---PNDMHSIDEYVHSMQQ------QQY--TFVV-CIMNAN-----SQNDLTQLK
RCIKTCG-TIL-Y--GIMTQCAILSDMPR------------DDKKLGNYCENLIR---KI
NFKNDGCNTRVNLDL-AL-G----N------AKSKNDSFMFFGADVIHPTNT-SRQ----
--------------------HPS------IAV-IVGSGDS------SCSRTAARICKQYP
KH-----GKCSMETILGM-AEMVEQLLNYNRQL-N-GVLPNKIVFYRDGIDD-GQFRKIH
DYEIPAIRQAFTNIYG-------------------DETRHPLLTLIIVKKRHNTRFFTYN
PNPDQSSSN-------GNFRRTRRPPRETDNMSIGAVIDT-TI-VHRNHINFYLNSHNAF
QGVNRPSHYHVLLNG---I----GLTTNQ-LQLLTFHLCFADPR--SSAAEAIPSVVHQA
DIAALNARNLFYNDDNDASSTSTVDR----------------------------------
----------------------------------------------------------RN
P-SSQNISHTDCTYEILQVHET------------LKNR--PILS----------------
------------------------------------------------------------
------------------------------------------------------------
------------------------------------------------------------
------------------------------------------------------------
------------------------------------------------------------
------------------------------------------------------------
------------------------------------------------------------
------------------------------------------------------------
------------------------------------------------------------
------------------------------------------------------------
------------------------------------------------------------
------------------------------------------------------------
------------------------------------------------------------
-----------------------------------------------------
>Rd10x_p|g6888.t1
------------------------------------------------------------
------------------------------------------------------------
------------------------------------------------------------
------------------------------------------------------------
------------------------------------------------------------
------------------------------------------------------------
------------------------------------------------------------
------------------------------------------------------------
----------------------------------------------MLSSKDH-------
------------YKT---NGD--DDDD---DDDDDDYLSFERVSIRCKDDIP-----PDY
SQLDSY-------------------------------------------PSNGIINQKSS
HDDQTENG-SYNISS-----TVAIR----------SN----------------VSNL--Q
KKK---------IDIPI------------------LQAGRGT---V----------HW--
FKSI-EFNFLLFFFLAGEQTVVYTNHFSIKFGKPAN-EVIIYQYDINVKILM----SDGS
WR----------------------------TCIK--DERLEALQKLIKE------EH---
-F-PLVWYDDEKNLYA-A---KSLI-STF-TKDYE---------------FEIDHNAID-
-KNN-KFRCS-ISL-----VKT-YEL---KNIFNVIQERKS-TQLDD--------QVK--
--IFDVLFKHIQR-------------SNMITIEN--ELYPKCQLL---------------
---------------NDLG----------------DGRGIGSGFYQAIVFGER-----G-
---PTLNINNIYRCFYQ-SYNLIK-FISCYLNYDIQLYG---------------------
------------------------------------------------------------
---------IL---PEDHTLLIENILKFLWF----------------VIKSSNKI-CQY-
----RLKSF-GCSASEHKYAIDG---------------------------------TK-Q
ITAVDYFHDKLQIHLRHPHLPVVEIYNPND------------------ENQSYILPMELV
N-VDEGQTIL-QSL-T--AEQYAKIKKKTVVSPGERYKMIRRIVNERRF---------NQ
DLYLKQFGITVNTDEMVMLPARILSRA-EIKYKSLNDGSY----------GDVIESIQIG
KWCL-NN--------------RFNKTY------EIRT---WAVVFVS--SH-KPDSQQID
LTRKFA-------------------QRISEAMS--------KYDIRFNSSP-IEKSIAAV
-------PKT----IILHMKELRK------QKC---KVIFYILYK--------TG-DCIY
HLMKALE-YWKNN--GLVIRTIDFKHLES-----------KSTSTIDKYFANLVD---IL
NTTADGINQLVSSI-WSL-TS----------PSAQHDIFMFFGIACTHITYS-YE-----
--------------------QPP------ITT-IIGSKDS------TGRIYTNP--IQFS
PQE-----KVSLKFINEL-HIYVRQLLCEFSNY--NSCLPNKLVLYRAGVDD-GSSEKIL
NNELPAIRQACQEIYGH--------------------NSLPKICFIVVKNNHNTYFFTFN
KQS-----------------------NQANSVQPGTVIDT-DI-VLQNGFHFYLNSNTT-
KSTSQPTFYEVLYND---I----GFTSND-IQQLTYYLCHTDVE--DTDITPVPAPIHYA
TRGVICDDVHTNESVNRRFDRIVKDPIFTTYLNLTVPPYG---SLDFTDP----------
------------------------ILDR---FC---------------------------
----------------SKILPY------------IQNKI-EWIDVEPLSMERILHS---R
IYPRLYGLGL---IKFSSNKARNLFTDGNFFIQNFKYQI------SSLVVRINKCEEPKT
IKN-------------------------TNIFIYTQIL-TNFINLKSLNFNPTPAIEYYR
LAFGA----SP----------------------------------------PNISSSI--
-------------LLHLRV------VVESYEDCL-----------------------YLL
DGRLHCLQTFYV------TIICSSNSLA------------------SPLINNRRIIGH--
------------L-----QSFVLILKSVLLSYNNFLIP----LLHRMINLEELNLCFISH
--NTSIIDGNDLEM---NIMNYMTKLKIFKFNIHSIIPFNNQINLPSNEYIQHTFKNFIN
KNQIISSIDSFPKANQFHCHIYSCPY----------------IWL--DYNNITNNFRDG-
-----------------SFESVRKLSLVDERPFEHEFFL-RIAKSFPSVRRLHVHNREPQ
KNKNQQWSIIEYPYLIELNLLQTHDNYVEQFLNNNKLS--------LVKNISL-------
-----HVDYNTLQKLTDNF----TSDTTR----------------------LNCSKMKYL
TLYNQPQICSPNFKDYFAHAELW-------------------------------------
------------------------------------------------------------
-----------------------------------------------------
>Rd10x_p|g27851.t1
------------------------------------------------------------
------------------------------------------------------------
------------------------------------------------------------
------------------------------------------------------------
------------------------------------------------------------
------------------------------------------------------------
------------------------------------------------------------
------------------------------------------------------------
----------------------------------------------------M-------
------------LSN---KGR--DHSD---DDYDRDLHSSKRARTSRIDEIS-----SDY
AQRRAH-------------------------------------------SSTGIINETTY
RNGQTENG-LYGVTT-----AK-AP----------SD----------------NTNGNDI
KKRS------RSFARPI------------------IRSAVPN---S----------QL--
TTI---IKRPSQSGHVGEQTELYTNHFRINFSKESN-ELVLYQFDVDVELLM----RDGS
WR----------------------------SCRK--DERLQVLKKILEE------EN---
-F-PLIWYDEGKNLYS-I---ENLT-LKC-KKEYQ---------------CEIQHKKTG-
-RTN-KFRFLIINL-----VKT-YEL---KNIFDFIQKKIS-QRPHD--------PIR--
--ILETLFKQTQR-------------SDMITIKN--QSYPKHQRL---------------
---------------DDLG----------------DGRGLASGFYQAIVLGER-----G-
---PTLNINNTFCCFYQ-NYNLVE-FLSCYLSHDIRKHG---------------------
------------------------------------------------------------
---------IP---PKDHVLLVRKILKSLWF----------------ITSHTNQI-RRY-
----RLKSF-GRSSNEHKFMKNE---------------------------------NE-Q
ITVADYFNDKWNIRLRYPDLPVVELYNPAI------------------KNQSHFLPMELV
T-VDEWQRSL-KPL-T--TDQRAKVTKKTVVRPGERYGMIRRIADERCF---------NK
DLYLEKFGIDVDVNEMIMLNARILPSP-EIKYKSAH-GDQ----------RDAIERVQIG
KWWL-NN--------------RFNKAR------EIRT---WAVVLVS--QR-EPDNRQIR
LARDFA-------------------QKIPQAMS--------KYGIRFNSSP-IEKSDAAV
-------PQT----ILARMNELKM------QGC---EVIIYILNQ--------VG-DDIY
HAIKFFG-NVK-L--GIVTQCTRFDRLMSN----------SDNRKMDMYIQNLVQ---KF
NAKLGGVNQLVSLM-RAL-TS----------PSARSDVFMFFGIDCTHITCS-RE-----
--------------------RPS------IAA-IIGSKDS------TSTQYAGRVVQQYS
PKG-----KIALEIIKDL-HIFVGELLREFSNN--NSRLPNKLVFYRAGVDD-GSFQKVL
DNELRAIQRACKELYGH--------------------NQLPQICFVVVKKRHNTRFFVWD
KKS-----------------------NQTNNIQPGTVIDT-DI-VSPNGFDFYLNSHAAI
QGTSKPILYQVLYDE---I----GFTSDD-IQQLTYYLCHTDVR--CTKSVSVPAPVHYA
TLCVSRGLNLDYEGQMANEQRS----------------IA---TSDFEEA----------
------------------------SLDE---NVVV-------------------------
-------TLDDVQTTKIDFNPS------------IENT--MWFA----------------
------------------------------------------------------------
------------------------------------------------------------
------------------------------------------------------------
------------------------------------------------------------
------------------------------------------------------------
------------------------------------------------------------
------------------------------------------------------------
------------------------------------------------------------
------------------------------------------------------------
------------------------------------------------------------
------------------------------------------------------------
------------------------------------------------------------
------------------------------------------------------------
-----------------------------------------------------
>Rd10x_p|g7970.t1
------------------------------------------------------------
------------------------------------------------------------
------------------------------------------------------------
------------------------------------------------------------
----------------------------------------------------------MF
LPPIG---Q---------------------------------------------------
------------------------------------------------------------
------------------------------------------------------------
------------------------------------------------------------
-----------------------------------------------PPSSS------VQ
GSG--------------NGNG-------------N--------NQ-Q--QQ-QQPTNVIN
TSASSSGS-SSANPI-----GLP--PHM--------A-SMP------------------S
TP-------PG----TG------------------IMTMLNP---P----------LD--
LSP---PPRP-DFGREGRSIKLRANHFAIRIPP-----ILIQHYDLNIQPDK--------
-C----------------------------PKRV----NREIIDTMVNKF--QNIFN---
-S-QHPAFDGKRNLYT-K---DPLP--FG-RERIE---------------LEVTLPGPGE
GRDR-CFKVQ-IKW-----VAQ-VSL---VSLQEALQGRG-PPVPNE--------AVS--
--ALDVIMRHLPS-------------MKYTPVGR--SFFSPPDIQY--------------
---------------NPLG----------------GGREVWFGFHQSVRPSYW-----R-
---MSLNIDVSATAFYK-SQPVID-FMCEVLDIRDI-QE---------------------
------------------------------------------------------------
---------QRRPLNDAQRVKFTKEIKGLKI----------------EITHCGNMKRKY-
----RVCNVTRKPAQYQTFPLQL-D--SGQ--------------------------TV-E
CTVAKYFYEKHHIKLQYPHLPCLQVG---Q------------------EQKHTYLPLEVC
N-IVPGQRCI-KKL-T--DMQTSTMIKATARSAPDREKEINNLVRKAEF---------NN
DVYVTHFGISIL-TNMTEVTGRVLTAP-KIQYGGRTKV---------------IVTPNQG
VWDMRGK--------------QFHTGI------EIRT---WAIACFA---P-Q-RNCNEA
ALRTFT-------------------QQLQRISN--------DAGMPIVGQP-CFCKYATG
-------IEQ----VEPMFKFLKTTY----NGL---QLIVVVLPG--------K--TPVY
AEVKRVG-DTL-I--GLATQCVQAKNVNKT----------T-----PQTLSNLCL---KI
NVKLGGVNNILVPSVRPI--------------SVFREPVIFIGADVTHPPAGDRS-----
--------------------KPS------IAA-VVASMDA------HPSRYAATVRIQMH
RHE----------VIAEL-STMVRELLIQFYKS-T-RFKPARIILYRDGVSE-GQFAHVL
AHELMAVREACVRLEA---------------------AYQPGITFIVVQKRHHTRLFCAD
KKE---------------------QCGKSGNIPPGTTVDV-AI-THPTEYDFYLCSHAGI
QGTSRPSHYHVLWDD---N----NFTSDE-LQALTYQLCHTYVR--CTRSVSIPAPAYYA
HLVAFRARYHLIEREPESNEG-SH-------------QSS---NGDSNG-----------
------------------------------------------------------------
-------QQQVQLSRAVTVHPD------------SAQV--MYFA----------------
------------------------------------------------------------
------------------------------------------------------------
------------------------------------------------------------
------------------------------------------------------------
------------------------------------------------------------
------------------------------------------------------------
------------------------------------------------------------
------------------------------------------------------------
------------------------------------------------------------
------------------------------------------------------------
------------------------------------------------------------
------------------------------------------------------------
------------------------------------------------------------
-----------------------------------------------------
>Rd10x_p|g226.t1
------------------------------------------------------------
------------------------------------------------------------
------------------------------------------------------------
------------------------------------------------------------
------------------------------------------------------------
------------------------------------------------------------
------------------------------------------------------------
----------------------------------------MASSCSTGGRGRGRG----R
ASTRKIDEIP--------------------------------------------------
----------------------------------------------SPSIIT--------
--PSPSVITPSPSIVTP--SS--------------------------------------E
HD--------------------------------------SA-ASDDNSSSKSQPVL--P
IGGSR-GRGFRRKQKQMVPNDPH-----------HLDSTLTV--------------DT--
LQPSIQSIKSAESGTIGDPIEV--------------------------------------
------------------------------------------------------------
--------------------------------MGV---------------TELIQCPNSS
NQME-EFKFT-IKL-----VGDPIDFSLLRSPNAFLTA-----------HRDLTQVKQ--
--ALSIALHEHCSS------------HAEFVYNR--LFYA-------Q------------
----PTVEYQY--GYWDLG-------M---------GKALWRGFYSCLRF---ANGAYK-
---LLTNLDVNYSIFMK-KQPFLD-FLCEVMLDSPCGKRKY----------------GRQ
RNIR-----------KADLNDVVQFLDSN------------------------S------
----------NRTYYEGEVEFLLKHCKNLHI-----------------RWNDTTASRIF-
----TIQNL-GKPASDQTFEW-K-Q------R----------------------G-NR-T
VTVQQYHKERYGQNLKYPSLPVLQLD-K-----------------------KFFKDIENI
D-VEPVRI---KRI-T--DEQRIRLSKYSILKPSERCQAIEQV-RHNTNQQ-----CFEN
DLFVRFWNLRIHP-KMTIEPARILPKP-EVVYGNKDQ-------------AKAEGVQL--
-SDKRQT--------------RFHTPTQF----PT----VWAMINLSSNMD-------EQ
SCEMFY-------------------IQLRNLGH--------VQGMKIPPPE-IYEELGSR
--RQS--TDA----AVNLLKQMSQSN----HDC--EFILVILPDS------TWK-DESPY
GDL---------------------------------------------------------
------------------------------------------------------------
------------------------------------------------------------
------------------------------------------------------------
------------------------------------------------------------
------------------------------------------------------------
--------------K---A----MLKPDE-IQMLTYALCFTYAR--WNRSISIPAPLKYA
TLLAQRAGLYVKSNDKLDKKSTSSST---------R------------------------
------------------------------------------------------------
----------QATPENTEEHRNIVSTRIPLSSKLVADC--PFFI----------------
------------------------------------------------------------
------------------------------------------------------------
------------------------------------------------------------
------------------------------------------------------------
------------------------------------------------------------
------------------------------------------------------------
------------------------------------------------------------
------------------------------------------------------------
------------------------------------------------------------
------------------------------------------------------------
------------------------------------------------------------
------------------------------------------------------------
------------------------------------------------------------
-----------------------------------------------------
>Rd10x_p|g16076.t1
------------------------------------------------------------
------------------------------------------------------------
-----------------------------------MPNKNRKAQRAAQRAAAAASNNNEN
EDAIDNPTST-------------------TATS-----------VLQSSPSTQLVNV---
------------AGLVENAPVT--------N-PPLSSATLKSAWTP------------QA
PPASA---VQ---------P---------NA---T-------------------------
---------------------------APPQTVSSEPSAVP-------------------
-----------------------------------------------------KPTPDQR
APSQA-------------------------------------------------------
----------------------------------------ELSAVPKQAWAS-----KFS
PQSTTS-VTPK------PAAQ-------------K--------SE-PSAVPKATAN-PLS
QGAY-----RTDRAA-----SAYPMARE----SISSL-TTTD---SG-----IS--LRQS
RSQSV-ISNRGGGGRRL------------------LLSAVPD---T----------AN--
LTP---MLRPDAGGSKGRPISIYTNHFPVQIDYN----ATVNQYDVEIMLID----QDGN
QR----------------------------VARK--DERWKVMQLIVQKK-----KD---
-F-PVVWYDEGKTLYT-R---ELL--PDI-TKPIR-----------------VQMERDT-
-QMK-TFQLTIKNL-----VRQ-EMM---ENILKFVKKQLR-TRPRE--------AVR--
--VIETLFKQRAR-------------NELVCVKN--QFYNRKQTL---------------
---------------DDLH----------------DGRGMAKGFYQALFLTRL-----G-
---PTLNVNLTFTCFYM-PMNFIQ-FACEYLREDITK-G---------------------
------------------------------------------------------------
---------FP---DYKVK-VFRQIIRDLLI----------------ETEHTTRN-IRY-
----KLHGF-GRPANQLAFTPRE-A--SEEISDS-------------------APTLQ-E
ITVEKYFEQKYNIKLKYPHLPCIDARSGP-------------------MKRANYLPMEMV
K-VVEWQRAL-KPL-D--TTQRARTTSKSIIKPDQRYKEIMNIMDSRDF---------EQ
DPYLKQLNIHVDKTEMLQIKARILNPP-EIRFRQGQ--GQ----------NEIVESVNVG
KWRIGRN--------------RFYQAP------EIKS---WGLIYYG---H-NPNQQMNK
TIDDFA-------------------NQLPELLR--------RKGFIIRSDL-KLVP-IIE
-------TSN----IEKPLTEGSK------KGW---QLAIVILNT--------DA-SQSY
SDVKQIG-HQK-L--GLRTQCIDWKALCRN----------MD--KLHMYVENLSQ---KI
NVKLGGINSIVNTK-LAL-TQ-----------SSRNDLFMFFGADVTHSTSS-TD-----
--------------------RPS------VAA-VVASREP------TSSLYAARLCEQYP
KKG-----RCSIEIIKEL-DKMVEDLLRVFART-CNGHLPNKIVFYRDGVDE-GHFEKVL
GNEVNKIKEACRRVYGN--------------------RPLPSVTFIVVKKRHNTRFFLYE
NGQ-------------------------TLNVQPGTIVDQ-DI-THPSQFDFYLCSQAAL
MGTARPTLYHVLHDDD-NN----KFSSDD-IQQLTYWLCHTDMR--CTKSVSIPAPVYYA
HLAAYGSRSLDFDANHPTHSDGND-------------KDN---NDDEDVD----------
------------------------DEDD---PTSY-------------------------
-------SLEDIKTKVMIFDPK------------VAND--MWFI----------------
------------------------------------------------------------
------------------------------------------------------------
------------------------------------------------------------
------------------------------------------------------------
------------------------------------------------------------
------------------------------------------------------------
------------------------------------------------------------
------------------------------------------------------------
------------------------------------------------------------
------------------------------------------------------------
------------------------------------------------------------
------------------------------------------------------------
------------------------------------------------------------
-----------------------------------------------------
>Rd10x_p|g13056.t1
------------------------------------------------------------
------------------------------------------------------------
------------------------------------------------------------
------------------------------------------------------------
------------------------------------------------------------
------------------------------------------------------------
------------------------------------------------------------
------------------------------------------------------------
----------------------------------------------------M-------
------------LSN---KGR--NHPN---DDYDKEFHSSKRVRTSRIDENS-----SDY
SHRRSY-------------------------------------------SLIEVANDKVI
YNDQCENG-SYDVTS-----K--------------ST----------------SKNGIDT
RKRS------HSFVHPT------------------IYSIVPN---T----------QL--
TTI---VKRPSQWGHVGQRIELYTNHFRINFSKQVD-ETIFYQFDVDVELLF----RDGL
WR----------------------------SCRK--DERLHVIKKIIEQ------EH---
-F-PLNI---------------------------N---------------VKLFIKKTG-
-QTN-KFRLLIINL-----VKT-CNL---KTIFDFIEKRVS-QRPHD--------PIR--
--ILEILFKQTQR-------------IEMITIKN--QSYSKYQRL---------------
---------------DDLG----------------DGRGLALGFYQAIVLGER-----G-
---PMLHINNTFSCFYQ-NYNLVE-FISCYLGHDIRKYG---------------------
------------------------------------------------------------
---------IP---SKDQSLLVRKILKSLWF----------------VTLYTNRI-RRY-
----RLKSF-GRAANEQKFLKDQ---------------------------------DE-Q
ITVANYFHDKWRIRLYHPHLPVVELFNPID------------------KNKIHFLPMELV
I-IDKWQRSL-KPL-T--TEQRTKVTKKTVVRPGERYGMIRRVADECRF---------NH
DEYLVKFGINVDVNEMIMLPARILSLP-EIKYKSSQ-DDQ----------HDVVERVRNG
KWWL-NN--------------RFNKAC------EIHV---WAVVFVS--QY-EPNNRHIQ
TARNFT-------------------HRIPQVMS--------KYGIRFNSKP-IEKSDAAV
-------PQI----ILARMHELKI------QGC---EIIIYILNQ--------VG-DDIY
HAIKFFG-NIK-L--GMVTQCTRYERLVSN----------SDNHKMDMYIQNLAQ---KF
NAKLGGVNQLVSLI-HPL-ML----------SSARSDVFMFFGIDCTHITCS-HE-----
--------------------RPS------IAA-IIGSRDS------TSTQYASRLVKQFS
PKG-----KITLEIVKDL-HMPVGELLHEFFNY--NSYLPNKLVFYRAGIDN-GSFQKVL
DHELRAIKRACTDLYGY--------------------NQLPQICFIIVKKRHNTRFFHWN
KKS-----------------------NQTNNIQPGTIIDT-DI-VSPNGFDFYLNSHATI
QGTSRPILYQVLYDE---I----GFTSDD-IQQLTYYLCHTVAR--CTKSTAVPAPVHYA
TYCVARGLSLDYEGQIANEQQS----------------IA---VSEFDEA----------
------------------------LFDE---NVIV-------------------------
-------TLDDVQTIKIDFNPL------------IENT--MWFA----------------
------------------------------------------------------------
------------------------------------------------------------
------------------------------------------------------------
------------------------------------------------------------
------------------------------------------------------------
------------------------------------------------------------
------------------------------------------------------------
------------------------------------------------------------
------------------------------------------------------------
------------------------------------------------------------
------------------------------------------------------------
------------------------------------------------------------
------------------------------------------------------------
-----------------------------------------------------
>Rd10x_p|g13059.t1
------------------------------------------------------------
------------------------------------------------------------
------------------------------------------------------------
------------------------------------------------------------
------------------------------------------------------------
------------------------------------------------------------
------------------------------------------------------------
------------------------------------------------------------
------------------------------------------------------------
------------------------------------------------------------
------------------------------------------------------------
----------------------------------------------------MASNK---
-QS----NYIRKERIPV-------------------SSAIP----SAK--------LVLS
SLPGRPAPAQPS---GQ-SESLLTNHFTCEFE---KN-LPLYQYDVAIEELG--S-LSGE
WY-----------------------------EVKGRARCALIMQSIVSNG--G--FA---
PN-IIVWYDEQKCLYS-T---SKLS--------------SPI----------LIH--S-P
--NG-QSRLN-IKS-----LANQW-------STDDIQNYI---AGKA-EEYPYD-AVR--
--ILETLLKKSLQG-------------RIQVVNN--NCYFL-------------------
--------DE---VAKPVG-------G---------GLYERLGFVQSLNLSS-----RR-
---ITLSIQTKLTTFYP-EMSLLD-FVHTHAGGKR-------------------------
------------------------------------------------------------
------------VPNEYECKKLSRILKNCLI-----------------VTQQSNWKRVF-
-EIDQF-DK-RRPSE----------------I----------------------TIES-G
ETLIEYFKNEKNIQLTQTNYPCVQVY-LPNE-----------------YDKPCHLPLEVC
R-IQPWQVYD-KPL-S--KAQEAQQPRKYIPKPYERYNAIMNMLQKCDYN------SRS-
NRLCREVGFKIDDNQMLSLNARVLTQP-QIETGPNS-----------------RANVRIG
RIPLDG---------------HLFTP--K----PLLT---LAITYFGNDIE-----REKD
LMRAFT-------------------DTLLQVMK--------NHHVNVNYQK---------
--HTV---SPTIDQITAYFHSMNE------RKC--QFVL-CVMSGR-----SEEDLKQLK
ADIKDCG-TIK-Y--GIMTQCALLSKIAN-------------NRSLTGYCENLIR---KI
NFKNSGINTKVNLNQ-AL-K----N------KKSTTDSYMFFGADVIHPTNV-TRQ----
--------------------HPS------ITV-VVGSCDS------LCSTTAVRVCQQFP
KE-----GKCSIETIIGM-TDMVEELLDNYCQV-N-KILPNKIVFYRDGVDD-GQFGKVI
AHEIPAIIEAFNRIYG-------------------DQANHPKLTFIVVKKRHNTRFFNRN
SS-----------------------TKNVGNMSIGTVIDT-TI-VHPYQNNFYLNSHNAF
QGVNHPSLYHVLLDE---I----GFTADE-LPLLTYHLCFTDPR--SSAAEAIPSVVHQA
DIAALKARDLFYDDERS--SATSVGG----------------------------------
----------------------------------------------------------RS
Q-PLRDPQLSDLDFKILEVHEN------------LKNR--PVFG----------------
------------------------------------------------------------
------------------------------------------------------------
------------------------------------------------------------
------------------------------------------------------------
------------------------------------------------------------
------------------------------------------------------------
------------------------------------------------------------
------------------------------------------------------------
------------------------------------------------------------
------------------------------------------------------------
------------------------------------------------------------
------------------------------------------------------------
------------------------------------------------------------
-----------------------------------------------------
>Rd10x_p|g35257.t1
------------------------------------------------------------
------------------------------------------------------------
------------------------------------------------------------
------------------------------------------------------------
------------------------------------------------------------
MYLRG-CARSRGRLSRSIFSRDHDL---VSGE----------------------------
--GSSI------------------------------------------------------
------------------------------------------------------------
----------------------AT--G----AT---------------------------
-----------SP-----TSS--------------T------------------------
------------------------------------------------------------
-----------------------LSEMTTQL---DSL-SMATD-----------------
------DSERYP---T------------------TS--K-F-------------------
-PKTRPSDLNCKQGESGQQIALVANYIKMLAA---PKWD-LYRYHCSFEPNI--ELRK--
-------------------------------------IRRE----TLAK----AGI----
---KDVAFDGTLL-YS-F---EDF--GSEK--------------------T-VSCKHP-V
-TDE-SVTIK-MKR-----TST-A-----------S--------------PESPEFFH--
--LANLIVRKL-LEI-----------AGLKLLGR--NYYAF-------------------
----------D--KK------------IELDRY---KLTLFPGFMTAVNVYEG-----Q-
---LMINVDLSTKVMNK--QTVYS-ILMDK---FNRF-D---------------------
------------------------------------------------------------
-------------DTKQAQDASLKELVGQIV-----------------LTPYNN--ETY-
-KILDI-AW-DKDPN-YQFTK-R-D-A------------------------------T-Q
QSLCQYYQEKYQVKIKDVQQPLIVVKASKRMAK-RGA--------KKDESGMIFLIPELC
C-ITG---IS-DSM-RQDFSLMKEMSTYTHVGPSERHQQLNGFLNDIQKRE-------EG
RKELSKWQISLDK-ELVQLTGRTMEAE-PIIYKDRTI----------------KYNPLEA
DWSRDGR------------SLAHLSAK------HLDK---WILIYCQRDSQ---------
VAHSFV-------------------DSLYKVCT--------PFGMRVDFPE-MIELPNDR
-------SETFIRAIENKA-NP---Q---------MDLICCILT---------NNRKDRY
DAIKKVL-CVD-C--PVPSQMLLSKTLQKP-------------GQLMSVATKVGI---QI
NAKLGGEIWAVQIPS---------------------KTIMVIGIDTYRDSQSR-------
--------------------SSQ------MIG-FVASINS------TCTRYYSRVIEQRS
NK----------DLITGL-KLCMESALQKYHEV--NGMLPAKIIVYRDGVTD-FQLLDVI
ENELPTINETCMKA-QE--------------------GYDPKLGMVIVKKRGSARFFARD
PR--N--------------------NRQLINPPPGTIIDH-TV-TNQEWYDFYLISQMAR
QGTVAPTHFNVIWDR---T----GLKVDH-MQRLTQKLCHLYYN--WPGTIRVPGVCQYA
HKLAFLAAQSLHTQPHESLADKLFYL----------------------------------
------------------------------------------------------------
------------------------------------------------------------
------------------------------------------------------------
------------------------------------------------------------
------------------------------------------------------------
------------------------------------------------------------
------------------------------------------------------------
------------------------------------------------------------
------------------------------------------------------------
------------------------------------------------------------
------------------------------------------------------------
------------------------------------------------------------
------------------------------------------------------------
------------------------------------------------------------
------------------------------------------------------------
-----------------------------------------------------
>Rd10x_p|g8402.t1
------------------------------------------------------------
------------------------------------------------------------
------------------------------------------------------------
------------------------------------------------------------
------------------------------------------------------------
------------------------------------------------------------
------------------------------------------------------------
------------------------------------------------------------
------------------------------MSAWGKRQ-------ARVDSKPS-I-----
-----------EST--------------------NTNGTNTSTVPKKSAWGV-----QPP
AAAA-----------------------------------------------ASTTTTPTP
TTNV-----PNERSS-----SAFPTPRE----AMEKL-SLDS---ST------S--QSNV
RSQSA----RPLNRRSY------------------LHSAVPE---S----------AV--
LTP---VYRPDQGGKAGKIVDVYTNHFRVKIN-D----DIVNQYDIEIYMIG----RDKK
PR----------------------------LARK--DERWETVQRIAKRE-----KN---
-F-PIIWYDEGKTIYT-K---ELL--TDF-TKPLQ-----------------ITFNINN-
-EDK-TFQLHIINL-----VRQ-EQI---RNIYDFIEKKTS-IRPRE--------SIR--
--IIETLFKQGAR-------------NDLIAIKN--QFYDRKQKL---------------
---------------DDLG----------------DGRGMASGFYQALFLTQC-----G-
---PTLNMNLAFTCFYM-PLNFIE-FATKYLRKDITK-G---------------------
------------------------------------------------------------
---------LN---EGELQ-GFKRIVRNLLI----------------ETLHTGRD-IRY-
----RIRGF-GLPANQIMFVRGA-N--DDAGDA---------------------SLGE-K
ISVADFFAEKY-QKLKYPHLPCIDGMSGS-------------------QKRANWLPMEMA
K-LVPWERSL-KPL-D--SVQRALVTKKSVIKPEQRYAQIMNIVHDRHF---------DQ
DSYLKELDIKVEAQEMLKVKARILPPP-EVKYRG-Q--GN----------TEITERVNFG
KWTI-RN--------------RFYTTR------DINK---WGMIYFG---S-KPNENIIQ
TLKDFE-------------------TRLPPLLQ--------RYGITMKAKP-ITIAKPAN
-------KDD----IEITLNNASK------DKW---QLAIVVLNN--------TL-DNVY
DYVKQCG-NQR-Y--GLVTQCVSFQALERN----------LS--KLDMYVQNLSQ---KI
NAKMGCINGVVNLK-AAL-SR-----------PSNEDLFMFFGADVTHTTCS-AE-----
--------------------RPS------IAA-VVGSRDP------TNSLYAARLCEQYP
KLG-----RCSMEIIKDL-DKMIVELLQLFARS-CGNRLPNKIVFYRDGVDD-GQYQKVL
DNEVAKIKQAFRTIYVN--------------------RTQPKLTFIIVKKRHNTRFFVYD
GQG-------------------------TKNVEAGTVVDQ-QI-IHPSQFDFYLCSQAAL
MGTSRPALYHILHDE---I----GFTSDE-IQQLTYWLCHTDAR--CSKAVSIPAPVHYA
HLAAYASRTFDFDDNHDQECE---------------------------DD----------
------------------------FVEN---AESV-------------------------
-------SIDDIKTKLMVLDPK------------IENE--MWFV----------------
------------------------------------------------------------
------------------------------------------------------------
------------------------------------------------------------
------------------------------------------------------------
------------------------------------------------------------
------------------------------------------------------------
------------------------------------------------------------
------------------------------------------------------------
------------------------------------------------------------
------------------------------------------------------------
------------------------------------------------------------
------------------------------------------------------------
------------------------------------------------------------
-----------------------------------------------------
>Rd10x_p|g22953.t1
------------------------------------------------------------
------------------------------------------------------------
------------------------------------------------------------
------------------------------------------------------------
------------------------------------------------------------
------------------------------------------------------------
------------------------------------------------------------
----------------------------------------MSLSQQSEESGRGQQ----R
TQTCSSLSTDD-------------------------------------------------
----------------------------------------------SPS------AIPK-
---I-------SDVSIP---L--------------------------------------T
---------------------------------------------TDNVQTLTASQT--T
PMGGR-GRGAHLKPRTL-VPHSH-----------WKVSDLTI--------------VQ--
FKSNTQPSKPKELGKIGEAIEVMVNYFPIIKY---PHSGLVYQYDIQIKTKN--LFKV-L
RE-------------------------------YRRVLYQCWLNEYCRTY--TEI-----
NK-YKIVFDNHHIIFT-I---DQPL-PNI-DENGI---------------TEKIMAPNRI
NHQE-EYQIS-IKR-----VGNPIDLSLLRSLDEFYNTKT---NSNI-NVNDVQIIQQ--
--ILSIVLHENCSS------------NATYIYNR--SFFA-------Q------------
----PILENKH--GHWDLG-------L---------GKALWRGFYSCLVF---TNGTNR-
---LLMNLDMSYTIFIK-EQSFID-FLCEVMLHSPLGKDHY----------------KNT
QKVQ-----------KAEMEVVVEFLDQN------------------------I------
----------SGTHYHGEIEFLLNNCGHRSV-----------------RSYVANKTIGY-
----KIDGL-GEAASKQTFSW-K-R------N----------------------GHDC-V
VTVENYYKQNYGIPLKYSTLPTLKMH-N-----------------------RAFVPMEFV
D-IQPIKV---KRI-T--DEQRALLCLKSSMMPLDHHQSIMEI-RQNPKQQ-----CFEQ
DPFINAWNFNVDV-NMLKVPARILPMP-QIIYTKQFR-------------VNNEQFQSPG
VWSSTKT--------------QFHRPTKF----PP----VWTLINLSSSLN-------EE
SCKAFY-------------------EQLRDVAA--------HRGITCPELH-PYKEYNGQ
--SDS--ISQ----MTAWLKEMMEGN----GDC--NFFIVILPEN------NSI-RDQIY
GDLKKLC-ELQ-FGFGIVTQMIKLKE-----KEI-------QNQWNYSRLNNIMM---KI
NTKLDGINSILDVPG-VI-REF----------FSRGHQYMYVGVDLSHGVPSSGR-----
--------------------KFS------TVG-VVASADD------IPNRYFKEIYIQER
LPE---ARRQSREYVVDM-KQIMKSLISQY-EQ-HHRYPPKAIVIYRDGIAN-SEFDSVF
EKELMAIREACVELSP---------------------VYRPYLTYIVVNKKHHTRFFPTD
S---------------------------TGNVKAGTVIDSHDI-TNPTTYDFFLNSHHAE
KGTSRPTHYHVLYDD---N----KLKPDQ-IQMLTYALCYTYAR--CTRSIAIPAPVKYA
DLLAFRANFYINRNDPWDTESDSSES---------N------------------------
------------------------------------------------------------
----------ILLNQTVNVENMIKSKRIVLSSKLAPDC--PFFL----------------
------------------------------------------------------------
------------------------------------------------------------
------------------------------------------------------------
------------------------------------------------------------
------------------------------------------------------------
------------------------------------------------------------
------------------------------------------------------------
------------------------------------------------------------
------------------------------------------------------------
------------------------------------------------------------
------------------------------------------------------------
------------------------------------------------------------
------------------------------------------------------------
-----------------------------------------------------
>Rd10x_p|g2238.t1
------------------------------------------------------------
------------------------------------------------------------
------------------------------------------------------------
------------------------------------------------------------
------------------------------------------------------------
------------------------------------------------------------
------------------------------------------------------------
------------------------------------------------------------
------------------------------------------------------------
------------MSA---SGS--RGRG-------------RGRRVNRIDIGP-----PEP
YRSQSIAIIPE-----------------------K--------FH-QGNKENRMMNRPPS
SSSTT---TSSGRKP-----STDHC----------KS----------------TSRSSTN
RAKS------THSHRNS------------------IRSAVPD---T----------SI--
ISI---AQRPDQGGTE---------------------------------AAN----RDNT
WR----------------------------PAKK--DDRFLILRKIIER------EH---
-F-PLVWYDEGKSLYS-I---EL-L-VDL-KDQYE---------------IIIKDKKSD-
-REQ-KYRLLIINL-----VKS-YDI---QVLWDFIENKIA-IRPRD--------PIR--
--ILETLLKQTTR-------------ATMVCVKN--QFYDRRQDL---------------
---------------DDLG----------------DGRGLAHGFYQAMFLTKI-----G-
---ATLNINSTFTCFYQ-PFNLVD-FLCEYLQHNIIRDG---------------------
------------------------------------------------------------
---------ID---EREQQLLLRKVLKPIWL----------------ETHHTESV-RKY-
----RIRGF-GASARQHTFPRIV-D--GTNE-----------------------DNQE-R
QSVYEYFLEKYQITLKYPNLPTVELYTPPN------------------KTQFHYLPMECC
T-IQAWQRSI-KPL-T--TDQRARVTKKTVVNPTQRYQSIMDIIQIRNF---------NQ
DKYLNEIGMSIDDQQMLTVPARFIPPP-EIKYKSGR-DGQ----------SDIVERINIG
KWNL-RN--------------RFQKTR------TIDR---WACVLIS--SQ-KPNPNQLS
IAKQFI-------------------DQFPYIIK--------QYGICFQTNP-IMFSDPAN
-------PQV----IHDRLRELKE------KNC---EVVLIILNG--------VG-EDIY
KSIKYSG-NQK-L--GIVTQCTDFVAIAKN----------IRNKKLDMYLQNLVQ---KF
NAKLGGVNGMVSLA-RAL-TS----------SSTKDDIX---------------------
------------------------------------------------------------
------------------------------------------------------------
------------------------------------------------------------
------------------------------------------------------------
------------------------------------------------------------
------------------------------------------------------------
------------------------------------------------------------
------------------------------------------------------------
------------------------------------------------------------
------------------------------------------------------------
------------------------------------------------------------
------------------------------------------------------------
------------------------------------------------------------
------------------------------------------------------------
------------------------------------------------------------
------------------------------------------------------------
------------------------------------------------------------
------------------------------------------------------------
------------------------------------------------------------
------------------------------------------------------------
------------------------------------------------------------
-----------------------------------------------------
>Rd10x_p|g10147.t1
------------------------------------------------------------
------------------------------------------------------------
------------------------------------------------------------
------------------------------------------------------------
------------------------------------------------------------
------------------------------------------------------------
------------------------------------------------------------
------------------------------------------------------------
------------------------------------------------------------
------------MSA---SGS--RGRG-------------RGKRVNRVDIGP-----PEP
YRSQSIAIIPE-----------------------K--------FH-QGNKENRMMNRPPS
SSSTT---TSSGRKP-----STDHC----------KS----------------TSRSSTN
RAKS------THSHRNS------------------IRSAVPD---T----------SI--
ISI---AQRPDQGGTAGQKLRLYTNHFKCNIPQI----LKCHQYDIELEAAN----RDNT
WR----------------------------PAKK--DDRFLILRKIIER------EH---
-F-PLVWYDEGKSLYS-I---EL-L-VDL-KDQYE---------------IIIKDKKSD-
-REQ-KYRLLIINL-----VKS-YDI---QVLWDFIENKIA-IRPRD--------PIR--
--ILETLLKQTTR-------------ATMVCVKN--QFYDRRQDL---------------
---------------DDLG----------------DGRGLAHGFYQAMFLTKI-----G-
---ATLNINSTFTCFYQ-PFNLVD-FLCEYLQHNIIRDG---------------------
------------------------------------------------------------
---------ID---EREQQLLLRKVLKPIWL----------------ETHHTESV-RKY-
----RIRGF-GASARQHTFPRIV-D--GTNE-----------------------DNQE-R
QSVYEYFLEKYQITLKYPNLPTVELYTPPN------------------KTQFHYLPMECC
T-IQAWQRSI-KPL-T--TDQRARVTKKTVVNPTQRYQSIMDIIQIRNF---------NQ
DKYLNEIGMSIDDQQMLTVPARFIPPP-EIKYKSGR-DGQ----------SDIVERINIG
KWNL-RN--------------RFQKTR------TIDR---WACVLIS--SQ-KPNPNQLS
IAKQFI-------------------DQFPYIIK--------QYGICFQTNP-IMFSDPAN
-------PQV----IHDRLRELKE------KNC---EVVLIILNG--------VG-EDIY
KSIKYSG-NQK-L--GIVTQCTDFVAIAKN----------IRNKKLDMYLQNLVQ---KF
NAKLGGVNGMVSLA-RAL-TS----------SSTKDDIX---------------------
------------------------------------------------------------
------------------------------------------------------------
------------------------------------------------------------
------------------------------------------------------------
------------------------------------------------------------
------------------------------------------------------------
------------------------------------------------------------
------------------------------------------------------------
------------------------------------------------------------
------------------------------------------------------------
------------------------------------------------------------
------------------------------------------------------------
------------------------------------------------------------
------------------------------------------------------------
------------------------------------------------------------
------------------------------------------------------------
------------------------------------------------------------
------------------------------------------------------------
------------------------------------------------------------
------------------------------------------------------------
------------------------------------------------------------
-----------------------------------------------------
>Rd10x_p|g23084.t1
------------------------------------------------------------
------------------------------------------------------------
------------------------------------------------------------
------------------------------------------------------------
------------------------------------------------------------
------------------------------------------------------------
------------------------------------------------------------
------------------------------------------------------------
------------------------------------------------------------
------------------------------------------------------------
------------------------------------------------------------
----------------------------------------------------MASND---
-NQ----S------------------------------SVP----N--------------
--------EGTNQNSFDRKEHLYTNHFICSLH---DN-ILLYQYDIAVEESD--G-RSQN
WI-----------------------------ECENRWRCTQVLKSLTGNN--Q--LE---
PN-VFVWYDDEKTLFS-T---SEIS--------------TPM----------LIP--G-H
--NR-RYRLN-IKS-----LSNQQ-------STSDINDYI---NDRT-NVFPYD-TVR--
--IIEALLKRSLQG-------------RVRIVRN--NIYFL-------------------
--------DE---EYNQNE-------DESNESY---GFKRRYGFNQELNRSS-----AG-
---LTLNIQTKCTVFYS-NISLLE-FIYKQIRSDR-------------------------
------------------------------------------------------------
------------MPTDNDYRKLTRILKNCSI-----------------VTDEPHWETKY-
-RFEKF-DY-RRVYE----------------I----------------------QLES-G
ELLIDYYRNVKNLTLRQINYPCIQVH-SQNN-----------------PTTIHYLPLEVC
R-IKDWQICH-EPS-L--CVPE---AGRYILTPEECYYQIMSTLYDCDYN------T---
NPLCQAVGFHVDNEEMLDFDARILVLP-TIKTGVAY-----------------WAELVEG
EIHLGG---------------RVHTH--K----LISN---LAITYFGTNYN-----QNKD
NIQRFT-------------------DILVEVME--------SYNLYYSGHK---------
-EDHI---VPIAEHIDQYFCSMSE------QKC--QFII-CLMDRK-----DEDELTKLR
VNIKRCG-TLL-Y--GIMTQCVNYSEILS------------DEKSANDYCRNLIR---KI
NFKNGGINIKLDLSD-VW-R----N------KKSPNDSYMYFGAALTSSTDV-SRQ----
--------------------YST------LAA-IVGSGND------SCSTTAARVCKQYP
KG-----DFSSIETIAGM-TKMIEQLLDYNYEI-R--------------NED-EPFTKIR
QVEIPAIRQAFDKIYG-------------------DQTNHPLLTFVVVKRRHNTRFFTYK
PMDNQLESE------------LNRISEETKNMPIGCVIDT-TI-VHPDQHNFYLNSHNSL
LGMNHPPLYYVLLDE---I----GCTPDE-LQLLTYHLCYTDPR--STASEAVPSVLHQA
DVAVSNARDLFYSAHDS--SIIDIAE----------------------------------
----------------------------------------------------------RS
R-ILQNSTSNDCDYEFLQVHEN------------LRNK--PVLA----------------
------------------------------------------------------------
------------------------------------------------------------
------------------------------------------------------------
------------------------------------------------------------
------------------------------------------------------------
------------------------------------------------------------
------------------------------------------------------------
------------------------------------------------------------
------------------------------------------------------------
------------------------------------------------------------
------------------------------------------------------------
------------------------------------------------------------
------------------------------------------------------------
-----------------------------------------------------
>Rd10x_p|g42458.t1
------------------------------------------------------------
------------------------------------------------------------
------------------------------------------------------------
------------------------------------------------------------
------------------------------------------------------------
------------------------------------------------------------
------------------------------------------------------------
------------------------------------------------------------
------------------------------------------------------------
------------------------------------------------------------
------------------------------------------------------------
----------------------------------------------------MASSY---
-KP----NFIRQERIAV-------------------SSAIP----SAT--------LDLF
SFPRRPASTNSS---GRKTECLLTNHFSCEFA---NN-LPLYQYDVAIEELG--S-CSGE
WY-----------------------------EVKGRGRCTRIMQLLISNG--G--FD---
PQ-VVVWYDEQKCLYS-T---SLLK--------------SPE----------LIT--S-K
--DN-RNRLN-IKS-----LANQW-------STNDIQNYI---NGQA-NVYPYD-AVR--
--ILETLLKKSLQD-------------RIEVVNN--SCYFL-------------------
--------NE---PPKKLA-------G---------GFEERIGFMQALNLAS-----HR-
---VTLNVQTKLTTFYP-EIFLLD-FIHMQIGAKR-------------------------
------------------------------------------------------------
------------IPNENEYKKLNRILKNCLV-----------------ATKQSNWKQAY-
-AIDQF-DH-RRPVE----------------I----------------------TIES-G
ETLVEYYKKAKNITLNQTNYPCIQVY-IPNE-----------------YNKPCHLPLEVC
R-IQAWQVYD-KPL-S--KVREAQQPRKYIPKPHERHAAIMDILKKCDYN------SHL-
NRLCREVGFQIEDKQMLQLNAQILTQP-QIQTGPNC-----------------KANVQIG
RIPLDG---------------HLYTP--K----PLPA---VAITYFGTEPE-----REST
LMNNFL-------------------TTLLNVME--------NYHVNVKYEK---------
--HTV---PPTIDKITAYFRDMSE------RKC--QFVI-CIMNGK-----SEDELTQLK
AYIKDCG-TIK-Y--GIMTQCVLLSKIAS-------------NRSLTSYCENLIR---KI
NYKNSGINTKVNLNE-AL-K----Y------KNSKTDSYMFFGADVIHPTNV-TRQ----
--------------------HPS------IAA-VVGSGDS------LCSTTAVRVCQQYP
KE-----GKCSIETIVGM-TDMVEQLLDYYRQA-N-KVLPNKIVFYRDGVDD-GQFGKVM
AHEIPAIRQAFDRIYG-------------------DKSNHPLLTFIVVKKRHNTRFFNCN
RS-----------------------TKEINNMSIGTVIDT-TI-VHPYQNNFYLNSHNAF
QGVNHPSLYHVLLDE---I----GFTADE-LQLLTYHLCFTDPR--SSAAEAIPSVVHLA
DIAALKARDLFYDDERS--SGTSVGG----------------------------------
----------------------------------------------------------RS
Q-PLRNPTLNDLDCKILDVHEN------------LKNR--PVFG----------------
------------------------------------------------------------
------------------------------------------------------------
------------------------------------------------------------
------------------------------------------------------------
------------------------------------------------------------
------------------------------------------------------------
------------------------------------------------------------
------------------------------------------------------------
------------------------------------------------------------
------------------------------------------------------------
------------------------------------------------------------
------------------------------------------------------------
------------------------------------------------------------
-----------------------------------------------------
>Rd10x_p|g3561.t1
------------------------------------------------------------
------------------------------------------------------------
------------------------------------------------------------
------------------------------------------------------------
------------------------------------------------------------
------------------------------------------------------------
------------------------------------------------------------
------------------------------------------------------------
------------------------------MSKG--RK-------SRVDLKSDMT-----
-----------S------------------------KSSSESNSPR--------------
----------------------------------------------------NNPSTTNQ
ITSS-----ASARSQ-----SEFPTPTEA---AMANL-SLQS---TE------SQTEKNV
RSQTE----CPKKRRYG------------------VSSVVPD---S----------AV--
LTP---IRRPDAQGTVGNDIEIYTNHFPVSID-D----AIINQYDIDIAMVR----DGRR
PC----------------------------PAKK--NERWEVLQILSRHE-----KN---
-F-PIVWYDEGKNLYT-R---ELL--TDF-TRPRR-----------------VKLTINN-
-QEK-TFEFKVLNL-----VRQ-EKI---GNIFDFIHGKTT-IRPRD--------PIR--
--IIETLFKQSVH-------------NQYICIRN--KYYDRRQKM---------------
---------------LDLG----------------DGRGLASGFHQALCLTRD-----G-
---PTINVNLAFTCFYQ-PLNFVD-FACQYLRQDITR-G---------------------
------------------------------------------------------------
---------VN---EAELE-GMQKLFKNILI----------------KTTHAGRP-IQY-
----RLKLF-GLPANRLTFDLRC-K--DDSGSA---------------------SLPK-Q
ITVAEYFAKNY-KALKYPNLPCIDARNGE-------------------EERAQWLPMETV
Q-IVEWERAM-RPL-D--SVQQALVGKKAIIKPDKRYDQIMDIINKRNF---------NS
DSYLKALNIQVNTKDMLKIHARILPPP-QIKYRT-Q--NN----------QEVVEHVSFG
KWKI-GN--------------QFRSTS------IINK---WGMIYFG---P-QPNEDIIE
ILKKFE-------------------QQLPLLLR--------RYGIGINSNP-LTMAKPSR
-------KDE----IDKTFSNIKS------QGW---QLAIVILND--------TI-PAVY
DYVKHLG-NQK-F--GLITQCASFQAIERN----------SE--KLHMYVENLSQ---KL
NAKIGGINGIINLK-TAL-SQ-----------ASHNDRFMFFGADVTHTTSS-KE-----
--------------------KPS------IAA-IVGSCDP------TCSRYAARLCEQYP
KKN-----RCSIEIIKDM-DKMVIDLLRVYARS-CGNTLPNRIIFYRDGVDD-GQFQKVL
DNEVNKIKSACRVVYGQ--------------------HPLPRLTFIIVKKRHNTRFFTYN
GQK-------------------------TDNVEAGTVVDL-HI-THPSQFDFYLCSQTAI
MGTSRPALYHVLHDE---N----GFSSDD-IQQLTYWLCHTDVR--CSKSVSIPAPVHYA
HLAAYASNAYEFDHSEDENLEN--------------------------ED----------
------------------------DEKP---SEEI-------------------------
-------SLEDIQTKVMILNND------------IQDT--MWFV----------------
------------------------------------------------------------
------------------------------------------------------------
------------------------------------------------------------
------------------------------------------------------------
------------------------------------------------------------
------------------------------------------------------------
------------------------------------------------------------
------------------------------------------------------------
------------------------------------------------------------
------------------------------------------------------------
------------------------------------------------------------
------------------------------------------------------------
------------------------------------------------------------
-----------------------------------------------------
>Rd10x_p|g35386.t1
------------------------------------------------------------
------------------------------------------------------------
------------------------------------------------------------
------------------------------------------------------------
------------------------------------------------------------
------------------------------------------------------------
------------------------------------------------------------
------------------------------------------------------------
------------------------------------------------------------
------------------------------------------------------------
----------------------------MSVANDKV-------KE---------------
---------------------QLKK---CE--GIHKS-IDQ---QTN-TLAALVLTT---
-S---------KEQSTA-------------------PKSVQ----SSR--------IAL-
----------QQVEEDDSDDVVYTNHFPCSFA---RD-LTFYQYDVIVEEYH--K-KQNK
YI-----------------------------NISSREKRRQFVSDILLAK--T--IH---
PT-AVCWYDEGSCMYS-T---TNFK--------------DKL-PII----YE-KE--E-Q
--GY-QRRLT-IKS-----LSATS-------GTNDL---------------DQS-SIR--
--IIETLIKQVLKE-------------QFKAIGS--VFYRW-------------------
--------DEE--PDQD---------G---------LYDLLTGFKQAMCLTE-----SG-
---PTLNVDITITRFYP-HLDLLT-FIWERLLQNKSPFHG--------------------
------------------------------------------------------------
------------WLSDRQYDQIGNRLKDVEV-----------------TTIQSDHQNKY-
-VLTGYFSD-NLPEN----------------T----------------------FIER-Q
GNLLDYYKH-LGFELRYPKLYCLKAY-RLGN-----------------PQNIVDLPIELC
C-LEEWQQVK-EDE-N--T------KPIPAPSVSKRYHSILAAIRYCNFH------D---
DDLCKEIQLEIYCEKMMAIPYETLRKP-QIILSRQ-------------------------
-----S---------------GFTNP--V----SIDN---MGFIYLTDCQQQNVRQVQEK
LLNNFY-------------------DA----AK--------RQRMKLPEYPDEYEIF---
---AD---RNLENRLRNRLSELKN------KQC--QFIL-CLENCR-----NL----KIH
ELFKQIA-YNE-F--GLATQCANFTKVQR-------------ISNLRSYCDKLLK---SV
NTKLSGENKQIAQLQ-TF-I-----------------KTMFIGADVQHPKNNYSGE----
--------------------LPS------IAA-VVASMNS------ECTLTNQRVSRQWP
IN----------------------------------------------------------
------------------------------------------------------------
------------------------------------------------------------
--------------E---I----QYSLSE-LEELTYSLCHTDQRIDSRLSESIPSVLHLA
DAAASKARQLFDSSTRP-------------------------------------------
------------------------------------------------------------
--------PNAIQAEILRVHED------------MQDT--PHMF----------------
------------------------------------------------------------
------------------------------------------------------------
------------------------------------------------------------
------------------------------------------------------------
------------------------------------------------------------
------------------------------------------------------------
------------------------------------------------------------
------------------------------------------------------------
------------------------------------------------------------
------------------------------------------------------------
------------------------------------------------------------
------------------------------------------------------------
------------------------------------------------------------
-----------------------------------------------------
>Rw10x_p|g41617.t1
------------------------------------------------------------
------------------------------------------------------------
------------------------------------------------------------
------------------------------------------------------------
------------------------------------------------------------
------------------------------------------------------------
------------------------------------------------------------
------------------------------------------------------------
------------------------------MSAWGKRQ-------ARADSKPTNT-----
-----------EST--------------------NTNGANTSTVPKKSAWGV-----PPA
AAT----------------------------------------------------AAPTP
TTIV-----PNERSS-----SAFPTPRE----AMEKL-SLDP---ST------S--QPTV
RSQSA----RPSNRRSY------------------LHSAVPE---S----------AV--
LTP---IYRPDQGGNAGKAVDVYTNHFRLKID-D----AIVNQYDIEIYMIG----RDKK
PR----------------------------LARK--DERWETVQRIAKRE-----KN---
-F-PIIWYDEGKTIYT-K---ELL--TDF-TKPLQ-----------------ITFNINN-
-EDK-TFQLHILNL-----VRQ-EKI---RDIYDFIEKKTS-IRPRE--------CIR--
--IIETLFKQGAR-------------NDLIAIRN--QFYDRKQKL---------------
---------------DDLG----------------DGRGMASGFYQALFLTQC-----G-
---PTLNMNLAFTCFYM-PLNFIE-FATKYLRKDITK-G---------------------
------------------------------------------------------------
---------LN---EGELQ-GFKRIVRNLLI----------------ETLHTGRD-IRY-
----RIRGF-GLPANQIMFVRGA-N--DDAGDA---------------------SLGE-K
ISVADFFAEKY-QKLKYPYLPCIDGMSGS-------------------QKRANWLPMEVV
K-LVPWERSL-KPL-D--SVQRSLVTKKSVIKPDQRYAQIMNVVNDRQF---------DK
DSYLKELNIKVETKEMLKIKARILPPP-EVKYRG-Q--GN----------SEVTERVNFG
KWTI-RN--------------RFYTTR------DINK---WGMIYFG---S-KPNENIIQ
ALKDFE-------------------TRLPPLLQ--------RYGITIKSKP-ITIAKPAN
-------KDD----IETTLNNASK------DKW---QLAIIVLNN--------TL-DYVY
DYVKQCG-NQR-Y--GLVTQCVSFQTLERN----------LS--KLDMYVQNLSQ---KI
NAKMGCINGVVNLK-AAL-SR-----------PSNEDLFMFFGADVTHTTCS-AE-----
--------------------RPS------IAA-VVGSRDP------TNSLYAARLCEQYP
KLG-----RCSMEIIKDL-DKMIVELLHLFARS-CGNRLPNKIVFYRDGVDD-GQYQKVL
DNEVAKIKQAFRTIYIN--------------------RTQPKLTFIIVKKRHNTRFFVYD
GQS-------------------------TKNVEAGTVVDQ-QI-THPSQFDFYLCSQAAL
MGTSRPALYHVLHDE---I----GFTSDE-IQQLTYWLCHTDAR--CSKAVSMPAPIHYA
HLAAYASRTFDFDDSHEQECD---------------------------DD----------
------------------------FVEN---AESV-------------------------
-------SIDDIKTKLMVLDPK------------MENE--MWFV----------------
------------------------------------------------------------
------------------------------------------------------------
------------------------------------------------------------
------------------------------------------------------------
------------------------------------------------------------
------------------------------------------------------------
------------------------------------------------------------
------------------------------------------------------------
------------------------------------------------------------
------------------------------------------------------------
------------------------------------------------------------
------------------------------------------------------------
------------------------------------------------------------
-----------------------------------------------------
>Rw10x_p|g20486.t1
------------------------------------------------------------
------------------------------------------------------------
------------------------------------------------------------
------------------------------------------------------------
------------------------------------------------------------
MESVG-RARGRGRANLFNLTGQSDVNPRPGAFANA---AAAAS-SFS-ATTV--------
---------------------T--SS-TPTEKQ---------------PPTST-------
------------------------------------------------------GTSFEP
TSSTTKSTVDKPRRGN----APVI--M-----A---------------------------
-----------AP-----RGK--------------G------------------------
------------------------------------------------------------
-----------------------VEHLVSDL---AVL-STSER-----------------
---QT-GSGRGT---P------------------WS--N-IA-LPK-----T--------
----KPTHIEDKRGVSGDPISIVANYIRILSK---PSWQ-LFQYHIDFNPEEMVVQRK--
-------------------------------------MRRE----MVLQH--KQIL----
---KDVAFDGTTL-YS-F---EYI--GDER--------------------T-FQCQHT-V
-TGD-PIEMR-LRL-----TAK-N-----------S--------------PDSPNFFH--
--LANLIVRKL-LEL-----------SGLRLIGR--NYYQF-------------------
----------D--RK------------IDLERY---RLTLFPGFLTNVNIYEG-----S-
---LMINVDLSHKVLNK--TTVFN-RLQDI---FTQF-V---------------------
------------------------------------------------------------
-------------DFKRAQDEATKELVGQIV-----------------LTTYNS--KTY-
-KIDEI-AW-DKSPN-YTFKK-R-D-G------------------------------T-D
ETLVKYYYDRYQLKIEDTTQPLLISKPSKKDRR-AG------------QTGPLMLIPELC
C-VTG---IS-DVM-RSDFQFMKELATHTHIGPMARYEKLTEFCHDIQNNQ-------EA
KDELKKWEISLDT-GLVEFDGRLLESE-QILYANRSI----------------RYKHDEA
DWSREGR------------SLKHISCK------NLKN---WTVFYPSSLRE---------
LGDELINALYQVCVPFGXXXGDELINALYQVCV--------PFGMEVEYPN-VIQLPNDR
-------PETYLSALPEKI-QK---N---------TDLVLCILP---------NNRKDRY
DALKKYM-CLD-N--PVPSQMVLAKTISKK-------------NQLMSVATKIGI---QL
NAKLGGEIWGVTIPS---------------------KTLMVIGMDSYHDSKRK-------
--------------------G---------------------------------------
------------------------------------------------------------
------------------------------------------------------------
------------------------------------------------------------
------------------------------------------------------------
------------------------------------------------------------
------------------------------------------------------------
------------------------------------------------------------
------------------------------------------------------------
------------------------------------------------------------
------------------------------------------------------------
------------------------------------------------------------
------------------------------------------------------------
------------------------------------------------------------
------------------------------------------------------------
------------------------------------------------------------
------------------------------------------------------------
------------------------------------------------------------
------------------------------------------------------------
------------------------------------------------------------
------------------------------------------------------------
-----------------------------------------------------
>Rw10x_p|g21030.t1
------------------------------------------------------------
------------------------------------------------------------
------------------------------------------------------------
------------------------------------------------------------
------------------------------------------------------------
------------------------------------------------------------
------------------------------------------------------------
------------------------------------------------------------
----------------------------------------------------M-------
------------STS---SGT--RGRG-------------RGKRANRSDTGP-----PEP
YRSQSMAIIPQ-----------------------R--------FH-EETKENGVKNHLSS
SS-------SEDKSS-----SDQHH----------KS----------------TSHSSIG
RTRS------TRSFRHS------------------IRSAVPD---T----------SV--
ITM---AKRPDRGGTAGQQLQLYTNHFKCHIPQT----LKCHQYDIELEVAN----RDGT
WR----------------------------PAKK--DDRFFILKKIIDR------EN---
-F-PFVWYDEGKSLYS-T---EL-L-VDF-KNQYE---------------IMIKDKKSD-
-REQ-IYRLLLINL-----VKS-YDI---QVLWDFIENKIP-IRPRD--------PIR--
--ILETLLKQTTR-------------ATMVSVKN--QFYDRHQQL---------------
---------------DDLGINKFILCIMEVHFHERDGRGLASGSYQAMFLTKI-----G-
---ATLNINSTFTCFYQ-PFNLVD-FLCEYLQHDIIRDG---------------------
------------------------------------------------------------
---------ID---EREQQLLLRKVLKPIWL----------------ETHHTESV-RKY-
----RIRGF-GVSARQHTFPRII-D--GTTN-----------------------DIQE-R
QSVYDYFLEKYNMKLKYPNLPTVELYTPPN------------------KTQFHYLPMECC
T-IQAWQRSI-KPL-T--TDQRARVTKKTVVRPNQRYQAIKNIVQNRQF---------NK
DKYLKEIGMSVDDEEMLIVEGRLIAPP-EIKYISGR-DGQ----------SEVVERINIG
KWNI-RN--------------RFQKTR------HINT---WACVMVS--AQ-RPDQYQLS
IAQQFV-------------------EHFPYVIE--------RFGIYFEPNP-IMRSDPAV
-------PEK----IHNRLQELKD------ANC---EVVLFILNG--------VG-EDIY
KTVKYFG-NHK-L--GIVTQCTDFVAIAKN----------IN--KLDMYLQNLVQ---KF
NAKLGGVNGMVSLA-RAL-TS-----------STKDDIFMFFGADVTHTTCS-RD-----
--------------------KPS------IAA-VIGSIDS------TSTQYASRVSEQYP
ARG-----RISLEIIKDL-YQMATDLLKLFAQK--NGCFPNKIVFYRDGVDD-GHFQKVL
DNELRALHNACKALYMN--------------------NPLPKITFIVVKKRHNTRFFVRE
PNS-NP------------------KIKMMNNVQPGTIVDT-DI-VHPQGFDFYLNSHAAI
QGTSRPILYHVLYDE---I----GFSSDE-IQSLTYYLCHSDVR--CTKAVSVPAPVHYA
HLAAYQSRDADSY---ENDRRS---------------SIG---GDFDDDD----------
------------------------LVDG---IGSI-------------------------
-------TLQEVETRLIQLDPT------------IQDT--MWYV----------------
------------------------------------------------------------
------------------------------------------------------------
------------------------------------------------------------
------------------------------------------------------------
------------------------------------------------------------
------------------------------------------------------------
------------------------------------------------------------
------------------------------------------------------------
------------------------------------------------------------
------------------------------------------------------------
------------------------------------------------------------
------------------------------------------------------------
------------------------------------------------------------
-----------------------------------------------------
>Rw10x_p|g23704.t1
------------------------------------------------------------
------------------------------------------------------------
------------------------------------------------------------
------------------------------------------------------------
------------------------------------------------------------
MSERG-RARGRGRSRPVVPGETSS---EPSGAAGI---TAPTSEAPT-TSAI--------
--ASIV--------------PT--PT-VPPASE---------------TPTSE-------
------------------------------------------------------WSTAEA
APAVQQTAIRRIGGGG----------T----MS---------------------------
-----------IP-----RGR--------------G------------------------
------------------------------------------------------------
-----------------------LDKLAPHM---AGM-SIGEH-----------------
---RE-GRSRGP---P------------------IH--D-ES-QRR-----VV---DPT-
-RVSFREPGTEKQGTSGELIALIANYVRILSA---PQWL-LYQYHVTFIPDNI-DSRK--
-------------------------------------TRRE----LLAQH--KGVL----
---QDVAFDGQTL-YS-F---NDL--GDDH--------------------E-TKSFHE-A
-TGQ-DITIQ-LHK-----VAV-Q-----------G--------------PESPNFFH--
--LSNLIMRKL-LEL-----------AGMRMIGR--SYYQF-------------------
----------D--KK------------IDIDRF---SLTLFPGFETAINVYEG-----V-
---LMMNVDLSHKVINN--VSIYQ-RLQNI---FAQF-Q---------------------
------------------------------------------------------------
-------------EYKLAQDTAMRELVGQVV-----------------ITTYNH--KTY-
-KIDDI-AW-DKTPQ-ITFSR-R-D-G------------------------------K-D
MSLIDYYQERYQLQIVDHTQPLLVSKPSRRNRR-AG------------ITGPILLIPEFC
R-ETG---IS-DSM-RNDFNLMKELASYTHIEPTPRYQSLMDMVNTINTSP-------RC
RQYMSKWNLRLDD-NLVELEARTLEPE-TINYSDRSV----------------RYKQQEA
DWSREGR------------GCRHLKPG------HLDK---WLVVYEGKQKP---------
IVNELI-------------------NTLYNVCT--------PMGMRVEYPE-IAELQNDR
-------PETYLKALEQYCLNQ---Q---------YNLVLCVLS---------NNRKDRY
DALKKFL-CMD-T--AVPSQMVLLKTLNKR-------------GQLMSVATKIGI---QI
SAKLGGEIWSVPIPS---------------------KSLMIIGIDSYHDKKRK-------
--------------------QVS------IAA-FVATTNP------QCTSYYSRIVMQTT
TQ----------ELVDGI-SVCIRDALKAFFMQ--NNTMPERIVIYRDGVGD-GQLQAVY
EHELPQIEETFNKV-QE--------------------GYSPKWAMIIVKKRGCSRFFAKN
T------------------------H-QLYNPPPGTIIDH-TI-THQNWFDFYLISQCAR
QGTAAPTHFNVIWDR---T----TFKVDH-IQRLTFKLCHLYYN--WPGTIRVPMVCQYA
HKLAYLVGQSLHQDFHHDLSNKLFYL----------------------------------
------------------------------------------------------------
------------------------------------------------------------
------------------------------------------------------------
------------------------------------------------------------
------------------------------------------------------------
------------------------------------------------------------
------------------------------------------------------------
------------------------------------------------------------
------------------------------------------------------------
------------------------------------------------------------
------------------------------------------------------------
------------------------------------------------------------
------------------------------------------------------------
------------------------------------------------------------
------------------------------------------------------------
-----------------------------------------------------
>Rw10x_p|g23853.t1
------------------------------------------------------------
------------------------------------------------------------
------------------------------------------------------------
------------------------------------------------------------
------------------------------------------------------------
------------------------------------------------------------
------------------------------------------------------------
----------------------------------------MSGSQPPKGRGRGRT----A
IHSTEPSLPSI-------------------------------------------------
----------------------------------------------TPSIDVSAATTPAT
IDTSSSSTTPVTDVSVATTST--------------------------------------T
TD------------------------------ESTADTGISS-ASSICQTPTVASST---
GKGIR-GRGRPPKRDTV-PDDPY-----------WTVNNLTY--------------AQ--
FHSNTRPTKPNELGTLGQQIQVIVNYFPILQF---PHKGLVYKYHIQIRNRK--DFEI-P
RE-------------------------------RRRLLYTSWLNRYCRKY--SQV-----
DQ-HKIVYDNQSTILV-F---DEPL-PNI-NENSV---------------AEIIEGPNRS
NRQE-PHKVI-VRK-----AGNPVDLALIQNTNQFFDTDN---LSNY-TPEDLQNIKQ--
--ILSIALHEHCSS------------HATFIYNR--CFFS--------------------
----LTKDGHY--GEWDLG-------L---------GKALWRGFYSCLVF---AKGTHQ-
---LLMNLDIKHTVYMK-KQSFLE-FVCEVMLHSPCGKRKY----------------GRH
RDVQ-----------TANGDDVLRFLDIN------------------------T------
----------NPT-YNHEADFLRKH--YLRV-----------------RSQNADKPIVY-
----EIAQL-GQSASTQTFQW-K-T------N----------------------N-NK-T
VTVEQYYKEQYNLNLKYPSLPVLQMR-N-----------------------GSYIPMELV
D-VEPVRV---KKI-T--DDQRALLCRNASMTPREYRQSIKNI-RENPNQQ-----HFEE
DPFVAAWNLNIHR-DMLILPARVLPMP-EIVYTDQYR-------------VTAEAVRDLG
TWEMRPT--------------KFHKPATF----PR----IWGIINLS-SPS-------QQ
ECEDFY-------------------NELRIVAQ--------QRGIDCHPPE-IYKEYNSE
--HGT--IDQ----SVELLKQTMGQN----NDC--KFCIVILPLK------TTRESKQAY
RNFKKMC-ELE-LGFGVVTQMIQRTNAVIGTRKD-------RTKWDYAKLNNILL---KI
NTKLNGTNSVLKVHD-II-NRF----------FSQGHRVMYVGADLSHLAPSSGT-----
--------------------QPS------VVA-VVASADD------VPNRYFKEVYQQLR
PAQ---ARGESREYIVSM-KDIMKSLIQQY-VE-HRGYPPNAIVIYRDGISE-GEFDSVF
EKELIAIREACVDLSP---------------------VYRPYLTYIVVNKKHHTRLFPTT
S---------------------------EKNVPAGTVLDSHDI-TKATTYDFYLNSHHGA
LGTSRPTHYHVLYDD---N----KLLPDE-VQMLTYALCYTYAR--CTRSVSIPAPVKYA
DLLAFRAAYYINDNDESDM-----------------------------------------
------------------------------------------------------------
------------------------------------------------------------
------------------------------------------------------------
------------------------------------------------------------
------------------------------------------------------------
------------------------------------------------------------
------------------------------------------------------------
------------------------------------------------------------
------------------------------------------------------------
------------------------------------------------------------
------------------------------------------------------------
------------------------------------------------------------
------------------------------------------------------------
------------------------------------------------------------
------------------------------------------------------------
-----------------------------------------------------
>Rw10x_p|g24122.t1
------------------------------------------------------------
------------------------------------------------------------
------------------------------------------------------------
------------------------------------------------------------
------------------------------------------------------------
------------------------------------------------------------
------------------------------------------------------------
------------------------------------------------------------
------------------------------MSAA-----------------SYHY-----
-----------TSST---NSG--ANRE---------RPRKPRYDTRHKDIGS-----SS-
SSSLSY-ITPNT-HHHHYYRR-------------T--------------------LSPVS
VGDVC-----NRISK-----VSFEN----------YN-HING---TR-----IRNRSAEP
RHSDK-PHDNRPPSVNA------------------IRSVVPD---R----------LQ--
QDQIPICSRPDSGGSKGQCITLYTNHFKCNLPDN----LAINQYTVHVNVFK-----RGK
WC----------------------------NANKRQHNRFEIVQKILERE----ADN---
-L-PFVWFDDGNFLYS-R---ELL--LDK-AKTYE---------------ITI-------
-KNQ-LYQLAIKDM-----SDR-VTV---EDMWQFVRSKTPYKRPQD--------LIR--
--MLETLLKQTIR-------------SRMVCIRN--QFFEKNQTL---------------
---------------YDGG------------SFQNSGFALAQGFYQAMFVTQA-----G-
---PTLTIDTKCSCFYR-NIDMLH-FISIYLGRDITMNG---------------------
------------------------------------------------------------
---------GIMSHDEKRALLRMKCLEIITI----------------ETRHTNNK-MVY-
----NIRGF-GDSADCHPVTLDG-P--DG--------------------------DSR-K
MSVTQFLAEKYHIKLKYPRLPTLECVNKG-------------------AQNSSYIPIELC
F-VEEWQIVD-RSLMT--SEQNAEKSKLSILLPEIRFNKTMAIARERNF---------NN
DPYLKHLSMTIDTNEMLQIKARVLDPP-NIVYRNNR-----------------VVSVTIG
KWLMKGN--------------QLQQAT------RVHK---WEMILVKDGKR-EPGHMDMQ
KLDEFC-------------------NMLPETTR--------RYGIQMNPHF-ETK--IIS
-------HNQ----IRQCVHDLHA------SGA---EFGLFVLIG--------DC-PESY
QTIKRCA-LQE-F--GIITLCCDLGSIRKQ----------NNPGKLNAYIENVAQ---KI
NARLGGINSTVSFK-KIFVDQ----------SKLNGDVFMFIGADVSHVVVS-ER-----
--------------------KPS------IAA-VVASVSP------TSTQYICRSSEQRP
VKD----KKYSLEVIKDF-QPMTRDLLHVFVQT--NKQYPTKIVVYRDGVDE-GHFQKIL
DNEVQALKNACLEVYGN--------------------RPLPKITFVIIKKSHNTRFFAYD
GQR-------------------------ITNMAAGTVIDT-TI-VHPRQFDFYLNSHAGA
LGTNVCSYYHVLYNE---I----GFTSDE-LQQLTFWLCHTDVR--CTKAVKCPAAARYA
HTVAYHARYFEKEPYQTTSQHHS------------------------NRN----------
------------------------TTQD---EDDL-------------------------
-------TLEDIKSNLIMVNKN------------VKN-----------------------
-----------------------MM----WFT----------------------------
------------------------------------------------------------
------------------------------------------------------------
------------------------------------------------------------
------------------------------------------------------------
------------------------------------------------------------
------------------------------------------------------------
------------------------------------------------------------
------------------------------------------------------------
------------------------------------------------------------
------------------------------------------------------------
------------------------------------------------------------
------------------------------------------------------------
-----------------------------------------------------
>Rw10x_p|g26094.t1
------------------------------------------------------------
------------------------------------------------------------
------------------------------------------------------------
------------------------------------------------------------
------------------------------------------------------------
------------------------------------------------------------
------------------------------------------------------------
------------------------------------------------------------
------------------------------------------------------------
------------MSA---TGA--RGRG-------------RGKRVNRVDIGP-----SEP
YRSQSIAIIPE-----------------------I--------FH-QENKENRITNRPPS
SSSTT---ASSIRKS-----SNDHC----------KS----------------TSRSSTN
RAKS------TRSFRNS------------------IRSAVPD---T----------SI--
ISI---AQRPDQSGTAGQKLRLYTNHFKCNIPQI----LKCHQYDIELETLN----RDGT
WR----------------------------PARK--DDRFLVLRKIIER------EH---
-F-PLVWYDEGKSLYS-I---EL-L-VHL-KDQYE---------------ITIKDKKSD-
-REQ-KYRLLIINL-----VKS-YDI---QVLWDFIENKIA-IRPRD--------PIR--
--ILETLLKQTTR-------------ATMVCVKN--QFYDRQQEL---------------
---------------DDLG----------------DGRGLAHGFYQAMFLTKI-----G-
---ATININSTFTCFYQ-PLNLVD-FLCDYLQHDIIRDG---------------------
------------------------------------------------------------
---------ID---EREQQLLLRKVLKPIWL----------------ETHHTECV-RKY-
----RIRGF-GASARQYTFPRSI-D--NTNE-----------------------DNQD-R
QSVYEYFLEKYRITLKYPNLPTVELYTPPN------------------KTQFHYLPMECC
T-VQAWQRSI-KPL-T--ADQRARVTRKTVVNPTQRYESIMNIVKLRNF---------NE
DKYLNEIGMSIDDQQMLTVPARFIAPP-EIKYKSGR-DGQ----------SDIVERINIG
KWNL-RN--------------RFQKTK------TIDR---WACIMVS--SQ-KPNSNQLS
IAKQFV-------------------DQFPYIIK--------QYGIYFQSNP-IMHSDPAN
-------PQI----IHDRLRELKE------NNC---EVVLFILNG--------VG-EDTY
KSIKYFG-NQK-L--GIVTQCTDFVAIAKN----------IRNKKLDMYLQNLVQ---KF
NAKLGGINGMVSLA-RAL-TS----------SSTRDDVFMFFGADVTHTTCS-RD-----
--------------------KPS------IAA-VIGSVDS------TSTQYASRVGEQYP
ARG-----KISLEIIKDL-YQMSTDLLKLFAQR--NGCFPNKIVFYRDGVDD-GHFQKVL
DHEIRALQNACKALYMN--------------------NPLPKITFIIVKKRHNTRFFVRD
PTT-----------------------GNFSNVQPGTIVDT-DI-VHPQGFDFYLNSHAAI
QGTSRPILYHVLYDE---I----GFSSDE-IQSLTYYLCHSDVR--CTKAVSIPAPVHYA
HLAAYQSREADSY---ENDRRS---------------TTG---GDFDDDD----------
------------------------LIET---TSSI-------------------------
-------TLQEVETRLIQLDPS------------IQDT--MWYV----------------
------------------------------------------------------------
------------------------------------------------------------
------------------------------------------------------------
------------------------------------------------------------
------------------------------------------------------------
------------------------------------------------------------
------------------------------------------------------------
------------------------------------------------------------
------------------------------------------------------------
------------------------------------------------------------
------------------------------------------------------------
------------------------------------------------------------
------------------------------------------------------------
-----------------------------------------------------
>Rw10x_p|g9664.t1
------------------------------------------------------------
------------------------------------------------------------
------------------------------------------------------------
------------------------------------------------------------
------------------------------------------------------------
MSSSG-KSRGRGRARPIQSK----DTNVPGGLQDY-----------S-DLET--------
--SSCV--------------SQ--RS-ESSD--------------------MP-------
------------------------------------------------------QNISET
AQSDEQFRAEKPRRGN----PPKV--M----PG---------------------------
-----------AP-----RGS--------------G------------------------
------------------------------------------------------------
-----------------------VQGITSEF---STM-RIGSS-----------------
--SGR-SSSRSV---P------------------YS--S-MS-ETQ-----P--------
-------QATEKQGTVGDPVNIIANYIKILTK---PQWE-LFQYHIEFIPNV--ENKR--
-------------------------------------FRRE----IISQH--RTQF----
---KDVAFDGTTI-YT-F---DDF--GDSP--------------------E-FVCRHP-A
-TSE-EVRVI-LRK-----VAR-N-----------S--------------PDSPIFFH--
--LANLIVRKL-LEL-----------SGMKLIGR--NYYQF-------------------
[truncated: 54,043 more chars]
