# Supplementary material for: Evolutionary dynamics of transposable elements in bdelloid rotifers
Source: eLife. 2021 Feb 5;10:e63194. doi: 10.7554/eLife.63194 (PMC7943196; doi:10.7554/eLife.63194)
Supplement: Figure 7—source data 2. [file elife-63194-fig7-data2.zip › Figure 7--source data 2. Argonaute, Dicer and RdRP alignments and phylogenies/Argonaute.fasta.treefile]

(A0A3M7PGN9_BRAPC:0.3043974295,(((A0A3M7QU20_BRAPC:0.8116972018,Bc_PSC1_g19035.t1:0.4904323451)100:0.8784702166,((((((((((((((A0A3M7R2I9_BRAPC:0.1611977310,Bc_PSC1_g1240.t1:0.0765956978)100:0.2635948194,(A0A3M7SCP9_BRAPC:0.5247947995,Bc_PSC1_g344.t1:0.3698398820)100:0.1308489649)100:0.7212029483,(A0A3M7S6P1_BRAPC:0.1393786256,Bc_PSC1_g13683.t1:0.1625468212)100:0.6098840622)93:0.1671926102,(((As10x_p_g38141.t1:0.0306137455,(Rd10x_p_g9980.t1:0.0153772617,Rw10x_p_g23704.t1:0.0077922689)98:0.0283279527)100:0.4410222644,(((As10x_p_g3111.t1:0.0342530686,Rw10x_p_g20486.t1:0.0094760055)100:0.0060432138,Rd10x_p_g1673.t1:0.0084178464)100:0.2431669815,((As10x_p_g39981.t1:0.0000022276,As10x_p_g24061.t1:0.0000022276)100:0.0448666925,(Rd10x_p_g18398.t1:0.0311176161,Rw10x_p_g9664.t1:0.0421275528)100:0.0724904524)100:0.2184511801)100:0.1539485283)99:0.0732133560,(As10x_p_g20747.t1:0.0607081303,(Rd10x_p_g35257.t1:0.0412816628,Rw10x_p_g15833.t1:0.0173716989)100:0.0473336122)100:0.4704327829)100:0.4490501575)95:0.1235094284,(((((A0A3M7T470_BRAPC:0.1602718775,Bc_PSC1_g1927.t1:0.2090112508)100:0.8102221125,((T1FY99_HELRO:0.6679216182,V3ZNA5_LOTGI:0.4542917323)85:0.0975116853,PIWL2_HUMAN:0.8670839452)83:0.1113421293)70:0.1016760210,(AGO3_DROME:0.9667109383,A0A1W0WW04_HYPDU:1.3072030079)71:0.1419072652)82:0.2329715605,(((PIWL3_HUMAN:0.7988403410,PIWL1_HUMAN:0.3076672332)100:0.1434954048,PIWL4_HUMAN:0.7638956427)100:0.1740031984,V4B7N4_LOTGI:0.6055291806)99:0.1315500812)57:0.0564942609,T1G277_HELRO:1.1118636644)70:0.0656494984)65:0.0771046233,(As10x_p_g25132.t1:0.1102111935,(Rd10x_p_g26852.t1:0.0536550050,Rw10x_p_g40046.t1:0.0538070808)100:0.1170472048)100:2.2968219000)85:0.0872829205,(AUB_DROME:0.6812662826,PIWI_DROME:0.7366953284)100:0.4838900799)87:0.0975385668,((PRG1_CAEEL:1.2330032404,A0A1W0WCW8_HYPDU:1.3342747570)69:0.1678185639,A0A1W0XDX4_HYPDU:1.5618804166)65:0.1368358127)69:0.1931885010,A0A1W0X4M4_HYPDU:1.8934356347)100:1.1926209670,(((As10x_p_g38315.t1:0.3114769487,Rw10x_p_g23853.t1:0.2431495585)100:0.1465311738,(As10x_p_g40535.t1:0.4252868536,((Rd10x_p_g22953.t1:0.1369261940,Rw10x_p_g15068.t1:0.1358166384)100:0.1165239334,Rw10x_p_g37086.t1:0.3232236616)100:0.1022128581)100:0.1279085955)100:0.1382088194,Rd10x_p_g226.t1:0.5398332731)100:1.1032307670)85:0.1181576890,((((SAGO1_CAEEL:0.4941592704,(SAGO2_CAEEL:0.0070283872,PPW1_CAEEL:0.0085361440)100:0.6108147366)100:1.5792691560,((WAGO5_CAEEL:0.1602989595,WAGO1_CAEEL:0.0703381754)100:0.2900726836,(WAGO4_CAEEL:0.2980239362,PPW2_CAEEL:0.3179875726)100:0.3185230292)100:0.9050141424)100:0.4828472087,((YQ53_CAEEL:0.2682583891,WAGO10_CAEEL:0.4016929682)100:0.3206987383,NRDE3_CAEEL:0.9564653442)100:1.3190581150)100:0.6645351881,ERGO1_CAEEL:2.3160787162)41:0.1531063452)47:0.1503499102,((((((As10x_p_g16040.t1:0.0651150032,(Rd10x_p_g9125.t1:0.0263044440,Rw10x_p_g21030.t1:0.0379176234)100:0.0238958096)100:0.0545048107,((As10x_p_g39630.t1:0.0030805737,As10x_p_g44327.t1:0.0011380638)100:0.1081567676,((Rd10x_p_g2238.t1:0.0041741870,Rd10x_p_g10147.t1:0.0000022276)100:0.0392854041,Rw10x_p_g26094.t1:0.0461572664)100:0.0355187757)100:0.0524769051)100:0.2848569010,((As10x_p_g31663.t1:0.1077139720,((Rd10x_p_g6888.t1:0.7823462471,Rd10x_p_g13056.t1:0.2057331301)99:0.0211924967,(Rd10x_p_g27851.t1:0.0547308351,Rw10x_p_g354.t1:0.0530561615)99:0.0207384780)100:0.0396458012)100:0.0829582645,(As10x_p_g47382.t1:0.1223860839,(Rd10x_p_g23711.t1:0.0253997978,Rw10x_p_g13037.t1:0.0367587466)100:0.0582248214)100:0.0450936157)100:0.4830996583)100:0.1712756199,(((As10x_p_g13348.t1:0.0315763113,As10x_p_g13356.t1:0.0025264284)100:0.1520565049,Rd10x_p_g30013.t1:0.0607858354)94:0.0170212404,Rw10x_p_g24122.t1:0.0097751532)100:1.1213428360)79:0.1047605576,((((As10x_p_g31410.t1:0.0011036651,As10x_p_g215.t1:0.0010272211)100:0.0952758672,(Rd10x_p_g8402.t1:0.0400252241,Rw10x_p_g41617.t1:0.0272006798)100:0.0490195313)100:0.1690931365,((Rd10x_p_g36472.t1:0.1014233805,(Rw10x_p_g23195.t1:0.0046964867,Rw10x_p_g32926.t1:0.0063341151)100:0.0727451314)100:0.1919654882,(Rd10x_p_g3561.t1:0.0922074208,Rw10x_p_g36430.t1:0.1035223190)100:0.2157512009)100:0.1510288866)94:0.0707065553,((As10x_p_g31709.t1:0.2205146567,((Rd10x_p_g38532.t1:0.0572128766,Rw10x_p_g13516.t1:0.0831138688)100:0.1529862525,(Rd10x_p_g16076.t1:0.0461974408,Rw10x_p_g1592.t1:0.0680424795)100:0.3436651915)100:0.1152793506)100:0.0759185734,(As10x_p_g7733.t1:0.2931631406,(Rd10x_p_g25182.t1:0.1251923373,Rw10x_p_g3550.t1:0.1257429605)100:0.1034469115)100:0.1414936720)100:0.0991584153)100:0.4412880834)100:0.4061209506,(((As10x_p_g35187.t1:0.0000022276,As10x_p_g5989.t1:0.0000022276)100:0.7451891610,(((As10x_p_g3382.t1:0.2578941207,Rd10x_p_g23084.t1:0.5522808005)100:0.1424414936,Rd10x_p_g16366.t1:0.4226847911)99:0.1142796526,((As10x_p_g22704.t1:0.0153740090,As10x_p_g33674.t1:0.0082645810)100:0.1940892175,((Rd10x_p_g13059.t1:0.0128134479,Rw10x_p_g6625.t1:0.0158396036)100:0.1695276153,(Rd10x_p_g42458.t1:0.0850320471,Rw10x_p_g4967.t1:0.0927630723)100:0.0622745703)100:0.0487438633)100:0.1077843225)100:0.6142083556)99:0.2125749856,Rd10x_p_g35386.t1:1.4605478698)100:0.5859831677)100:0.6297063474)46:0.1561516674,(((((((((A0A3M7S814_BRAPC:0.0397517521,Bc_PSC1_g2887.t1:0.0486678305)100:0.1923254096,((((As10x_p_g10022.t1:0.0126232719,(Rd10x_p_g7970.t1:0.0077365644,Rw10x_p_g29438.t1:0.0087315029)95:0.0125039175)95:0.0166359257,(As10x_p_g44069.t1:0.0011727212,As10x_p_g48683.t1:0.0000022276)100:0.0159436182)93:0.0038509854,Rd10x_p_g20208.t1:0.0100857971)92:0.0033792065,Rw10x_p_g24604.t1:0.0057129666)100:0.1799263149)100:0.0735557233,(ALG1_CAEEL:0.0545700433,ALG2_CAEEL:0.1318175976)100:0.3272728849)91:0.0891395758,(((T1FHP2_HELRO:0.7102556416,T1FY40_HELRO:0.0542374522)87:0.0725114016,V3ZRX0_LOTGI:0.1509479795)85:0.0299789743,A0A095AGG7_SCHHA:0.2684162708)77:0.0541193540)66:0.0226012389,(AGO1_DROME:0.1750683350,A0A1W0X1J1_HYPDU:0.1495837296)99:0.0588373762)77:0.1131250384,(((AGO3_HUMAN:0.1079170069,AGO4_HUMAN:0.1446886549)99:0.0234346579,AGO1_HUMAN:0.0853432225)100:0.0606726222,AGO2_HUMAN:0.1294047446)100:0.0914653724)100:0.4517822744,ALG5_CAEEL:1.3190742603)100:0.2940810134,(ALG3_CAEEL:0.0096679442,TAG76_CAEEL:0.0245942346)100:1.3508817200)37:0.0971426899,(A0A1W0WPR0_HYPDU:0.9482033856,A0A1W0WVQ4_HYPDU:1.6232460402)82:0.2123634327)41:0.1654134927)55:0.0751798883,(AGO2_DROME:1.6230500716,A0A094ZZT8_SCHHA:1.5537379823)59:0.0993132336)100:0.4765939128)100:0.5517318044,Bc_PSC1_g10146.t1:0.2187475183)100:0.2088463723,A0A3M7SRJ5_BRAPC:0.0861514184);
