# Supplementary material for: Evolutionary dynamics of transposable elements in bdelloid rotifers
Source: eLife. 2021 Feb 5;10:e63194. doi: 10.7554/eLife.63194 (PMC7943196; doi:10.7554/eLife.63194)
Supplement: Figure 7—source data 2. [file elife-63194-fig7-data2.zip › Figure 7--source data 2. Argonaute, Dicer and RdRP alignments and phylogenies/RdRP.fasta.treefile]

(RDR5_ARATH:0.1697738307,(RDR4_ARATH:0.1453518201,(((((((((((RDR2_ARATH:0.2731458644,A2XUF4_ORYSI:0.2671324372)100:0.3444931590,(RDR1_ARATH:0.2174696842,A2X9D0_ORYSI:0.2290177925)100:0.2154605016)99:0.1157885750,RDR6_ARATH:0.6774690262)99:0.1024037715,PSC1_g3224.t1:0.8798981496)100:0.1120623317,((((A0A3M7PEI8_BRAPC:0.5675139885,PSC1_g10150.t1:0.2783033290)99:0.1839354082,A0A3M7PS07_BRAPC:0.1819356604)100:1.7892814280,(B0D368_LACBS:1.0162836781,Q1K8P0_NEUCR:0.7991107783)98:0.3047035608)46:0.2066722040,((Q1K907_NEUCR:0.5704757772,RDP1_SCHPO:0.7201238251)100:0.3082756087,((Rd10x_p_g41941.t1:0.2863230086,(((Rd10x_p_g27809.t1:0.0389132978,Rw10x_p_g17144.t1:0.0419640955)100:0.1993885058,(Rd10x_p_g13245.t1:0.1163127365,Rw10x_p_g40711.t1:0.0910512208)100:0.0507189226)100:0.1108939078,Rw10x_p_g42266.t1:0.2091313243)100:0.1099129147)99:0.0673592774,Rd10x_p_g10278.t1:0.3011988194)100:0.4643046207)49:0.1025923785)72:0.0892306354)61:0.0893342358,((((C3Z3S5_BRAFL:0.0474573711,C3ZPA8_BRAFL:0.1146551883)100:0.4552053148,((C3Z728_BRAFL:0.2974719993,C3Z737_BRAFL:0.3156501209)87:0.0517496304,C3Z736_BRAFL:0.3383742700)100:0.2495569896)97:0.1390879997,((G5EBQ3_CAEEL:0.1763559441,(G5ECM1_CAEEL:0.1511122399,G5EFA8_CAEEL:0.2111599289)100:0.0932704180)100:0.5919108341,G5EE53_CAEEL:0.5606322874)100:0.6260847884)96:0.0850358770,((((((((As10x_p_g38194.t1:0.0506094445,As10x_p_g38292.t1:0.0392791510)100:0.1804085789,(((Rd10x_p_g37965.t1:0.0081681080,Rd10x_p_g23577.t1:0.0547002288)100:0.0876341440,Rw10x_p_g23827.t1:0.1641851902)100:0.0569681522,Rw10x_p_g40200.t1:0.3197495937)100:0.0845532869)100:0.1238776851,((((Rd10x_p_g35601.t1:0.0092186712,Rd10x_p_g5825.t1:0.0074395075)100:0.1058695860,(Rd10x_p_g4708.t1:0.0889479536,Rd10x_p_g20686.t1:0.0885620320)94:0.0189946336)96:0.0437534543,Rw10x_p_g7908.t1:0.0941836995)91:0.0555498959,Rw10x_p_g10280.t1:0.2000438830)100:0.1918470303)100:0.3545805503,((As10x_p_g37286.t1:0.1023880832,(As10x_p_g10603.t1:0.0059566104,As10x_p_g1162.t1:0.0181102358)100:0.0317485608)100:0.1508342750,(Rd10x_p_g41798.t1:0.0948891787,Rw10x_p_g22779.t1:0.0593312877)99:0.0687449575)100:0.2750605386)76:0.0543973109,((((As10x_p_g1373.t1:0.0816740967,Rw10x_p_g21919.t1:0.0213503848)94:0.0098535238,Rd10x_p_g1272.t1:0.0314239164)100:0.3855597046,(((As10x_p_g18738.t1:0.0532197557,(Rd10x_p_g30936.t1:0.0463988149,Rw10x_p_g40217.t1:0.0222911322)100:0.0263981467)100:0.0523157281,(As10x_p_g37560.t1:0.0018719978,As10x_p_g6340.t1:0.0018915167)100:0.1916644430)98:0.0435587580,Rw10x_p_g25734.t1:0.0543909324)100:0.3319775686)89:0.0766658454,(As10x_p_g18681.t1:0.1113282810,(Rd10x_p_g944.t1:0.0538004251,Rw10x_p_g40272.t1:0.0388963541)100:0.0979976927)100:0.3666311830)99:0.1100791886)80:0.1078190704,(As10x_p_g9502.t1:0.1314586025,(Rd10x_p_g6402.t1:0.0389694249,Rw10x_p_g41845.t1:0.0318583807)100:0.0627346820)100:0.3498724640)94:0.1320062374,((Rd10x_p_g35323.t1:0.0897099229,Rw10x_p_g17665.t1:0.0862805065)100:0.0735013051,((Rw10x_p_g32951.t1:0.0204211581,Rw10x_p_g37169.t1:0.0000020546)100:0.0524867223,Rw10x_p_g37016.t1:0.0562579525)100:0.0561234528)100:0.6761053343)100:0.4229606605,(((As10x_p_g38490.t1:0.1994919391,(Rd10x_p_g1752.t1:0.1258395430,(Rd10x_p_g6246.t1:0.1006376015,Rw10x_p_g24043.t1:0.1036764153)100:0.0348332698)100:0.1419684758)100:0.3589954878,Rw10x_p_g39209.t1:0.6004067777)100:0.3362681526,((As10x_p_g8133.t1:0.0518925961,Rd10x_p_g7242.t1:0.0201652342)95:0.0074300134,Rw10x_p_g10161.t1:0.0093703416)100:0.5375165698)100:0.2418698077)99:0.2176906000)44:0.0583325862)85:0.1660806819,(((C3ZIQ3_BRAFL:0.6284600404,PSC1_g628.t1:0.8006082927)100:0.3614823027,(As10x_p_g42930.t1:0.1195969145,((Rd10x_p_g24666.t1:0.0276349381,Rd10x_p_g40423.t1:0.0388377223)89:0.0199890727,(Rw10x_p_g29932.t1:0.0020619777,Rw10x_p_g37380.t1:0.0088240713)100:0.0342783370)89:0.0386104580)100:0.6628510026)63:0.1030716309,B0E0P9_LACBS:1.1950095478)100:0.4070959263)33:0.0863318497,(((((As10x_p_g35199.t1:0.2885322472,Rw10x_p_g40398.t1:0.2709101599)100:0.3029614396,(As10x_p_g14064.t1:0.2791263957,(Rd10x_p_g16822.t1:0.0579294983,Rw10x_p_g21758.t1:0.0475253264)100:0.1719802505)100:0.3132742220)100:0.2041985572,(((As10x_p_g17509.t1:0.0061984810,As10x_p_g17558.t1:0.0000024037)100:0.2114647748,(Rd10x_p_g34675.t1:0.1025885702,Rw10x_p_g2981.t1:0.0665739410)100:0.1059467201)100:0.3126623138,((((As10x_p_g4800.t1:0.0185519579,As10x_p_g30223.t1:0.0402381585)100:0.0632314473,(As10x_p_g49048.t1:0.0085433949,As10x_p_g35611.t1:0.0068751454)100:0.1009150330)100:0.1146804220,(Rd10x_p_g34121.t1:0.1645271983,Rw10x_p_g40009.t1:0.1395237644)67:0.0766090985)72:0.0863576662,(Rd10x_p_g16756.t1:0.0729372197,Rw10x_p_g23548.t1:0.0427040203)100:0.1601443262)100:0.4197457849)99:0.1954034328)85:0.0523440936,As10x_p_g13421.t1:0.5938960111)96:0.1823899176,(As10x_p_g13066.t1:0.3722779207,(((As10x_p_g41669.t1:0.0148076586,As10x_p_g49770.t1:0.0000021973)100:0.2201335491,Rw10x_p_g5992.t1:0.1613903455)100:0.3350626960,(((Rd10x_p_g20339.t1:0.0961479621,Rw10x_p_g21902.t1:0.1620568063)98:0.0329969426,Rw10x_p_g35344.t1:0.0859206042)100:0.1999744013,((Rd10x_p_g31080.t1:0.0441286465,Rw10x_p_g8099.t1:0.3398844536)99:0.0237015080,Rw10x_p_g11746.t1:0.0732616533)100:0.2316425815)86:0.0470865861)43:0.0577787679)100:0.4595229612)100:0.4800645896)91:0.1242540158,((Q54EH7_DICDI:0.0000025982,Q54H25_DICDI:0.0546723559)100:0.4783381802,Q54UI6_DICDI:0.7257121085)100:0.7336002537)98:0.2522333194,(((B0CNU3_LACBS:1.0598834840,(B0CYH4_LACBS:0.5471762281,B0CZ75_LACBS:0.7534478305)74:0.1860959800)100:0.5446205130,Q1K6C4_NEUCR:1.4192547084)100:0.6578660135,As10x_p_g36230.t1:1.8484942275)70:0.1743867461)100:1.2237744270,(B8A6J1_ORYSI:0.1357204118,B8A6J2_ORYSI:0.1944378134)100:0.3462294275)100:0.4050469997)99:0.0466277836,RDR3_ARATH:0.1724931634);
