# Supplementary material for: Evolutionary dynamics of transposable elements in bdelloid rotifers
Source: eLife. 2021 Feb 5;10:e63194. doi: 10.7554/eLife.63194 (PMC7943196; doi:10.7554/eLife.63194)
Supplement: Figure 7—source data 2. [file elife-63194-fig7-data2.zip › Figure 7--source data 2. Argonaute, Dicer and RdRP alignments and phylogenies/Dicer.fasta.treefile]

(DCL4_ARATH:0.5865110713,((DCL2_ARATH:0.5263525414,B8AL70_ORYSI:0.6635408210)100:0.5035894238,(((DCL1_ARATH:0.1834915435,A2XBW0_ORYSI:0.1866028972)100:0.7372203039,((((((((A0A3M7S6C3_BRAPC:0.2498089625,PSC1_g56.t1:0.1719676124)100:0.7362759947,(As10x_p_g6841.t1:0.0803731688,(Rd10x_p_g24067.t1:0.0263040493,Rw10x_p_g41275.t1:0.0325265530)99:0.0309853123)100:0.7401254901)100:0.2814318078,((DCR1_CAEEL:0.9469673066,(DCR1_DROME:0.6856215743,A0A1W0WNV0_HYPDU:1.0118613165)82:0.1104321288)72:0.1065642296,(((((Q869Z1_DICDI:0.9478224767,PSC1_g11529.t1:0.6873734600)100:2.6779218010,A0A094ZUJ5_SCHHA:0.6488523715)99:0.4213099592,T1EDH4_HELRO:0.5551046109)84:0.1016490488,V4BAB4_LOTGI:0.4939320623)88:0.1289225380,DICER_HUMAN:0.5905226014)74:0.0739365099)83:0.1107573553)100:0.2194126674,(A0A3M7SRL6_BRAPC:0.4178166334,((PSC1_g5327.t1:0.0268845348,PSC1_g14521.t1:0.1078180679)99:0.0381994533,PSC1_g14367.t1:0.0626353039)100:0.3394846134)100:1.0134118220)34:0.0848399981,A1ZAW0_DROME:1.5878612270)32:0.0935765661,A0A1W0XDQ7_HYPDU:1.1696737611)52:0.1366106860,(((As10x_p_g39884.t1:0.2259751291,(Rd10x_p_g16348.t1:0.0801807446,Rw10x_p_g22489.t1:0.1192929371)100:0.1280055631)100:0.1853633405,((As10x_p_g47797.t1:0.0142197165,As10x_p_g44609.t1:0.0185554153)100:0.2195271324,Rd10x_p_g25887.t1:0.3134721954)100:0.1962987242)98:0.1253707018,(As10x_p_g34890.t1:0.3671917768,((Rd10x_p_g38294.t1:0.0068840692,Rd10x_p_g36320.t1:0.0133366461)100:0.1163391109,Rw10x_p_g23660.t1:0.1113735383)100:0.1258120189)100:0.2441327797)100:1.1060368380)100:0.4475652662,((DCL1_NEUCR:1.3313741347,DCR1_SCHPO:1.3707735724)99:0.2338252910,DCL2_NEUCR:1.8833119005)100:0.2723317614)100:0.2340018939)77:0.1038667196,B8A862_ORYSI:1.1489279618)96:0.1567314710)100:0.5261621513,B8ARP6_ORYSI:0.5588226012);
