# Supplementary material for: Evolutionary dynamics of transposable elements in bdelloid rotifers
Source: eLife. 2021 Feb 5;10:e63194. doi: 10.7554/eLife.63194 (PMC7943196; doi:10.7554/eLife.63194)
Supplement: Figure 8—source data 2. [file elife-63194-fig8-data2.txt.zip]

Archive with 2 entries (2 files):
- Figure 8--source data 1. Pfam count data.txt
- __MACOSX/._Figure 8--source data 1. Pfam count data.txt
