# Supplementary material for: Evolutionary dynamics of transposable elements in bdelloid rotifers
Source: eLife. 2021 Feb 5;10:e63194. doi: 10.7554/eLife.63194 (PMC7943196; doi:10.7554/eLife.63194)
Supplement: Figure 8—source data 2. [file elife-63194-fig8-data2.txt.zip › Figure 8--source data 1. Pfam count data.txt]

PFAM	UniProt	pseudohap	log.UniProt	log.pseudohap	ratio	ratio.corr	log.ratio	log.ratio.corr
PF00001	147.2	680.333333333333	4.99179220629478	6.52258287414173	4.62182971014493	2.31091485507246	1.53079066784696	0.837643487287014
PF00002	20.4666666666667	22	3.01879754648499	3.09104245335832	1.07491856677524	0.537459283387621	0.0722449068733271	-0.620902273686618
PF00003	8.13333333333333	19.6666666666667	2.09597084363105	2.97892515523761	2.41803278688525	1.20901639344263	0.882954311606566	0.18980713104662
PF00004	56	120.333333333333	4.02535169073515	4.79026566966477	2.14880952380952	1.07440476190476	0.764913978929619	0.071766798369674
PF00005	90.2	338.333333333333	4.50202942706858	5.82403160280778	3.75092387287509	1.87546193643754	1.3220021757392	0.628854995179254
PF00006	5.53333333333333	11.6666666666667	1.71079040669439	2.45673577282131	2.10843373493977	1.05421686746988	0.74594536612692	0.0527981855669744
PF00007	1.46666666666667	2	0.382992252256108	0.693147180559945	1.36363636363636	0.68181818181818	0.310154928303837	-0.382992252256108
PF00008	164.133333333333	477.333333333333	5.10067910564219	6.16821505885248	2.90820471161658	1.45410235580829	1.06753595321029	0.374388772650348
PF00009	19.1333333333333	46	2.95143201465741	3.8286413964891	2.40418118466899	1.2020905923345	0.877209381831686	0.18406220127174
PF00010	55.8666666666667	76.6666666666667	4.02296789937987	4.33946702025509	1.37231503579952	0.686157517899761	0.316499120875213	-0.376648059684733
PF00011	14.8	59	2.69462718077007	4.07753744390572	3.98648648648649	1.99324324324324	1.38291026313565	0.689763082575705
PF00012	18.0666666666667	52.3333333333333	2.89406861977749	3.9576335166802	2.89667896678966	1.44833948339483	1.06356489690271	0.37041771634276
PF00013	43.6666666666667	107.666666666667	3.77658503453304	4.67904003455455	2.46564885496184	1.23282442748092	0.902455000021507	0.209307819461562
PF00014	25.2666666666667	25.3333333333333	3.22948600398022	3.23212105161822	1.00263852242744	0.501319261213719	0.00263504763800237	-0.690512132921943
PF00015	0.466666666666667	0.333333333333333	-0.762140052046896	-1.09861228866811	0.714285714285713	0.357142857142856	-0.336472236621215	-1.02961941718116
PF00017	26.8	60	3.28840188751681	4.0943445622221	2.23880597014925	1.11940298507463	0.80594267470529	0.112795494145344
PF00018	34.4666666666667	58.3333333333333	3.53999267340622	4.0661736852554	1.69245647969052	0.84622823984526	0.526181011849184	-0.166966168710762
PF00019	6.46666666666667	9	1.86666077740117	2.19722457733622	1.39175257731959	0.695876288659793	0.330563799935046	-0.362583380624899
PF00021	1.93333333333333	0.666666666666667	0.659245628884262	-0.405465108108164	0.344827586206897	0.172413793103449	-1.06471073699243	-1.75785791755237
PF00022	22	29.6666666666667	3.09104245335832	3.39002408106403	1.34848484848485	0.674242424242425	0.298981627705715	-0.39416555285423
PF00023	19.8	59.6666666666667	2.98568193770049	4.08877351717265	3.01346801346802	1.50673400673401	1.10309157947216	0.409944398912211
PF00024	20.8666666666667	46.3333333333333	3.03815298943794	3.83586164446258	2.22044728434504	1.11022364217252	0.797708655024637	0.104561474464691
PF00025	16.8666666666667	53.6666666666667	2.82533928762531	3.98279207631635	3.18181818181818	1.59090909090909	1.15745278869104	0.464305608131097
PF00026	8.8	10.6666666666667	2.17475172148416	2.36712361413162	1.21212121212122	0.606060606060608	0.192371892647459	-0.500775287912486
PF00027	26.3333333333333	62	3.27083556379891	4.12713438504509	2.35443037974684	1.17721518987342	0.856298821246181	0.163151640686236
PF00028	139.266666666667	134.333333333333	4.93639056045436	4.90032427327857	0.96457635232168	0.48228817616084	-0.0360662871757872	-0.729213467735733
PF00030	3.4	0.333333333333333	1.22377543162212	-1.09861228866811	0.0980392156862744	0.0490196078431372	-2.32238772029023	-3.01553490085017
PF00031	3.8	4.66666666666667	1.33500106673234	1.54044504094715	1.2280701754386	0.614035087719299	0.20544397421481	-0.487703206345136
PF00034	1.33333333333333	2	0.287682072451778	0.693147180559945	1.5	0.750000000000002	0.405465108108167	-0.287682072451778
PF00035	14.0666666666667	27.3333333333333	2.64380793237386	3.30810695859614	1.9431279620853	0.971563981042651	0.664299026222283	-0.0288481543376619
PF00036	6.66666666666667	43	1.89711998488588	3.76120011569356	6.45	3.225	1.86408013080768	1.17093295024774
PF00037	0.866666666666667	2.66666666666667	-0.143100843640673	0.980829253011728	3.07692307692308	1.53846153846154	1.1239300966524	0.430782916092455
PF00038	10.0666666666667	27.3333333333333	2.30922963571272	3.30810695859614	2.71523178807946	1.35761589403973	0.998877322883425	0.305730142323479
PF00040	3.93333333333333	15	1.36948724280351	2.70805020110221	3.8135593220339	1.90677966101695	1.3385629582987	0.645415777738756
PF00041	139.533333333333	155.333333333333	4.93830352134379	5.04557334545753	1.11323459149546	0.556617295747731	0.107269824113747	-0.585877356446199
PF00042	6.6	11	1.88706964903238	2.39789527279837	1.66666666666667	0.833333333333333	0.510825623765991	-0.182321556793955
PF00043	11.3333333333333	15	2.42774823594805	2.70805020110221	1.32352941176471	0.661764705882355	0.280301965154161	-0.412845215405784
PF00044	2.6	7.33333333333333	0.955511445027436	1.99243016469021	2.82051282051282	1.41025641025641	1.03691871966277	0.343771539102824
PF00045	13.6	8	2.61006979274201	2.07944154167984	0.588235294117647	0.294117647058824	-0.53062825106217	-1.22377543162212
PF00046	88.8	204.666666666667	4.48638664999812	5.32138263947903	2.30480480480481	1.1524024024024	0.83499598948091	0.141848808920965
PF00047	13.8666666666667	14	2.62948787859911	2.63905732961526	1.00961538461538	0.504807692307691	0.00956945101614847	-0.683577729543797
PF00049	1.8	4	0.587786664902119	1.38629436111989	2.22222222222222	1.11111111111111	0.798507696217772	0.105360515657826
PF00050	5.73333333333333	0.666666666666667	1.7462970951513	-0.405465108108164	0.116279069767442	0.058139534883721	-2.15176220325946	-2.84490938381941
PF00051	25	2	3.2188758248682	0.693147180559945	0.08	0.04	-2.52572864430826	-3.2188758248682
PF00052	4.06666666666667	5.66666666666667	1.4028236630711	1.73460105538811	1.39344262295082	0.69672131147541	0.331777392317005	-0.36136978824294
PF00053	78.5333333333333	80	4.36352316310932	4.38202663467388	1.01867572156197	0.509337860780985	0.0185034715645599	-0.674643708995385
PF00054	6.13333333333333	10	1.81373837594683	2.30258509299405	1.6304347826087	0.815217391304348	0.488846717047216	-0.204300463512729
PF00055	5.33333333333333	6	1.67397643357167	1.79175946922805	1.125	0.5625	0.117783035656384	-0.575364144903561
PF00056	4.6	6.66666666666667	1.52605630349505	1.89711998488588	1.44927536231884	0.724637681159421	0.371063681390832	-0.322083499169113
PF00057	109.933333333333	196.333333333333	4.69987412145739	5.27981389498348	1.78593086719224	0.89296543359612	0.57993977352609	-0.113207407033856
PF00058	29.6666666666667	8.33333333333333	3.39002408106403	2.12026353620009	0.280898876404494	0.140449438202247	-1.26976054486394	-1.96290772542389
PF00059	100.266666666667	11.6666666666667	4.60783330340758	2.45673577282131	0.116356382978723	0.0581781914893617	-2.15109753058627	-2.84424471114622
PF00060	16	59	2.77258872223978	4.07753744390572	3.6875	1.84375	1.30494872166594	0.611801541105993
PF00061	5.33333333333333	15	1.67397643357167	2.70805020110221	2.8125	1.40625	1.03407376753054	0.340926586970594
PF00062	1.8	2	0.587786664902119	0.693147180559945	1.11111111111111	0.555555555555556	0.105360515657826	-0.587786664902119
PF00063	20.8	49.3333333333333	3.03495298670727	3.898599985096	2.37179487179487	1.18589743589744	0.863646998388732	0.170499817828787
PF00066	3.26666666666667	2	1.18377009700842	0.693147180559945	0.612244897959183	0.306122448979592	-0.490622916448472	-1.18377009700842
PF00067	110.4	178.333333333333	4.704110133843	5.1836544582279	1.6153381642512	0.807669082125602	0.4795443243849	-0.213602856175045
PF00068	2.06666666666667	6	0.725937003382938	1.79175946922805	2.90322580645161	1.4516129032258	1.06582246584512	0.372675285285172
PF00069	309	513.666666666667	5.73334127689775	6.24157454665201	1.66235167206041	0.831175836030206	0.508233269754261	-0.184913910805684
PF00070	0.0666666666666667	0.333333333333333	-2.70805020110221	-1.09861228866811	4.99999999999999	2.5	1.6094379124341	0.916290731874154
PF00071	76.9333333333333	187.666666666667	4.34293924596583	5.23466733947158	2.43934142114385	1.21967071057193	0.891728093505748	0.198580912945803
PF00075	3.2	1.33333333333333	1.16315080980568	0.287682072451778	0.416666666666666	0.208333333333333	-0.875468737353903	-1.56861591791385
PF00076	197.2	412	5.28421844216853	6.02102334934953	2.08924949290061	1.0446247464503	0.736804907180991	0.043657726621046
PF00077	0.533333333333333	0.666666666666667	-0.628608659422375	-0.405465108108164	1.25	0.625000000000001	0.223143551314211	-0.470003629245734
PF00078	23.6	115.333333333333	3.16124671203156	4.74782648638961	4.8870056497175	2.44350282485875	1.58657977435805	0.893432593798102
PF00079	13.4	20	2.59525470695687	2.99573227355399	1.49253731343284	0.746268656716418	0.400477566597125	-0.29266961396282
PF00080	5.2	20.6666666666667	1.64865862558738	3.02852209637698	3.97435897435898	1.98717948717949	1.3798634707896	0.686716290229657
PF00081	1.93333333333333	4.66666666666667	0.659245628884262	1.54044504094715	2.41379310344828	1.20689655172414	0.881199412062887	0.188052231502942
PF00082	17.2	21.6666666666667	2.84490938381941	3.07577498122753	1.25968992248062	0.629844961240311	0.230865597408122	-0.462281583151824
PF00083	45.3333333333333	56.6666666666667	3.81404259706794	4.03718614838215	1.25	0.625000000000001	0.223143551314211	-0.470003629245734
PF00084	107.066666666667	56.3333333333333	4.6734516934045	4.03128642625496	0.526151930261517	0.263075965130759	-0.642165267149537	-1.33531244770948
PF00085	35.6	52	3.57234563785798	3.95124371858143	1.46067415730337	0.730337078651685	0.378898080723443	-0.314249099836503
PF00086	8	4	2.07944154167984	1.38629436111989	0.5	0.25	-0.693147180559945	-1.38629436111989
PF00087	1.33333333333333	2	0.287682072451778	0.693147180559945	1.5	0.750000000000002	0.405465108108167	-0.287682072451778
PF00088	3.26666666666667	18.6666666666667	1.18377009700842	2.92673940206704	5.71428571428572	2.85714285714286	1.74296930505862	1.04982212449868
PF00089	59.8	115.333333333333	4.09100566095659	4.74782648638961	1.92865105908584	0.964325529542918	0.656820825433026	-0.0363263551269196
PF00090	76.7333333333333	70.6666666666667	4.34033620761967	4.2579739860039	0.920938314509123	0.460469157254562	-0.082362221615769	-0.775509402175714
PF00091	17.6666666666667	39	2.87167962488401	3.66356164612965	2.20754716981132	1.10377358490566	0.791882021245632	0.098734840685687
PF00092	35.7333333333333	62	3.57608395996859	4.12713438504509	1.73507462686567	0.867537313432837	0.551050425076501	-0.142096755483445
PF00093	12	14	2.484906649788	2.63905732961526	1.16666666666667	0.583333333333333	0.154150679827258	-0.538996500732687
PF00094	17.2	14.3333333333333	2.84490938381941	2.66258782702545	0.833333333333331	0.416666666666666	-0.182321556793957	-0.875468737353902
PF00095	11.2	10.3333333333333	2.41591377830105	2.33537491581703	0.922619047619045	0.461309523809522	-0.0805388624840155	-0.773686043043961
PF00096	914.133333333333	252.333333333333	6.81797643973535	5.53075096476934	0.276035589264877	0.138017794632439	-1.28722547496601	-1.98037265552596
PF00097	16.8666666666667	34	2.82533928762531	3.52636052461616	2.01581027667984	1.00790513833992	0.701021236990849	0.00787405643090388
PF00098	32.8	79.3333333333333	3.4904285153901	4.37365838500337	2.41869918699187	1.20934959349593	0.883229869613267	0.190082689053321
PF00102	27.1333333333333	56.3333333333333	3.30076298434038	4.03128642625496	2.07616707616708	1.03808353808354	0.730523441914579	0.0373762613546341
PF00104	30.4666666666667	40.6666666666667	3.416633189792	3.70540875606515	1.33479212253829	0.667396061269146	0.288775566273152	-0.404371614286793
PF00105	37.8666666666667	191	3.63407121761894	5.25227342804663	5.04401408450704	2.52200704225352	1.61820221042769	0.925055029867742
PF00106	54.3333333333333	152	3.99513791213865	5.02388052084628	2.79754601226994	1.39877300613497	1.02874260870762	0.335595428147679
PF00107	17.6	60.3333333333333	2.86789890204411	4.09988474259772	3.4280303030303	1.71401515151515	1.23198584055361	0.538838659993664
PF00108	4.66666666666667	9.33333333333333	1.54044504094715	2.23359222150709	2	0.999999999999999	0.693147180559944	-9.99200722162641e-16
PF00109	7.6	27.3333333333333	2.02814824729229	3.30810695859614	3.59649122807017	1.79824561403509	1.27995871130386	0.586811530743911
PF00110	6.4	7	1.85629799036563	1.94591014905531	1.09375	0.546875	0.0896121586896871	-0.603535021870258
PF00111	5.66666666666667	9	1.73460105538811	2.19722457733622	1.58823529411765	0.794117647058823	0.462623521948113	-0.230523658611833
PF00112	19	91.3333333333333	2.94443897916644	4.51451581771996	4.80701754385965	2.40350877192982	1.57007683855352	0.876929657993574
PF00113	2.53333333333333	3	0.929535958624174	1.09861228866811	1.18421052631579	0.592105263157895	0.169076330043935	-0.52407085051601
PF00117	6.73333333333333	11	1.90707031573905	2.39789527279837	1.63366336633663	0.816831683168317	0.490824957059322	-0.202322223500624
PF00118	14.2666666666667	28.6666666666667	2.65792581391964	3.3557350075854	2.00934579439252	1.00467289719626	0.697809193665756	0.00466201310581027
PF00120	3.73333333333333	10.3333333333333	1.31730148963294	2.33537491581703	2.76785714285714	1.38392857142857	1.0180734261841	0.32492624562415
PF00121	1.4	1.33333333333333	0.336472236621213	0.287682072451778	0.95238095238095	0.476190476190475	-0.0487901641694345	-0.74193734472938
PF00122	23.4	65	3.15273602236366	4.17438726989564	2.77777777777778	1.38888888888889	1.02165124753198	0.328504066972036
PF00125	25.5333333333333	28.3333333333333	3.23998478807843	3.34403896782221	1.10966057441253	0.554830287206266	0.104054179743771	-0.589093000816174
PF00127	0.2	1.33333333333333	-1.6094379124341	0.287682072451778	6.66666666666665	3.33333333333332	1.89711998488588	1.20397280432593
PF00128	8.33333333333333	45	2.12026353620009	3.80666248977032	5.4	2.7	1.68639895357023	0.993251773010284
PF00130	19.8666666666667	75.6666666666667	2.9890432854032	4.32633772881329	3.80872483221476	1.90436241610738	1.3372944434101	0.644147262850152
PF00132	9.46666666666667	13.6666666666667	2.24777685649905	2.6149597780362	1.44366197183099	0.721830985915494	0.367182921537149	-0.325964259022796
PF00133	8.93333333333333	19.3333333333333	2.1897895988487	2.96183072187831	2.16417910447761	1.0820895522388	0.772041123029607	0.0788939424696617
PF00134	19.8666666666667	33.3333333333333	2.9890432854032	3.50655789731998	1.67785234899328	0.838926174496642	0.517514611916785	-0.175632568643161
PF00135	24.6666666666667	45	3.20545280453606	3.80666248977032	1.82432432432432	0.912162162162161	0.601209685234258	-0.0919374953256869
PF00136	4.4	6.33333333333333	1.48160454092422	1.84582669049833	1.43939393939394	0.719696969696969	0.364222149574115	-0.328925030985831
PF00137	9.13333333333333	13.6666666666667	2.21193072472591	2.6149597780362	1.49635036496351	0.748175182481754	0.403029053310286	-0.290118127249659
PF00141	17.9333333333333	3	2.88666117849963	1.09861228866811	0.16728624535316	0.0836431226765801	-1.78804888983152	-2.48119607039146
PF00144	5.26666666666667	42.3333333333333	1.66139765136481	3.74557479779048	8.03797468354429	4.01898734177215	2.08417714642567	1.39102996586572
PF00145	3.26666666666667	1	1.18377009700842	0	0.306122448979592	0.153061224489796	-1.18377009700842	-1.87691727756836
PF00147	30	13.6666666666667	3.40119738166216	2.6149597780362	0.455555555555557	0.227777777777778	-0.786237603625955	-1.4793847841859
PF00149	36.4	113	3.5945687746427	4.72738781871234	3.1043956043956	1.5521978021978	1.13281904406965	0.4396718635097
PF00150	5.73333333333333	12	1.7462970951513	2.484906649788	2.09302325581395	1.04651162790698	0.738609554636703	0.0454623740767578
PF00151	8.53333333333333	10.6666666666667	2.14398006281741	2.36712361413162	1.25	0.625000000000002	0.223143551314213	-0.470003629245732
PF00152	6.6	10.3333333333333	1.88706964903238	2.33537491581703	1.56565656565656	0.78282828282828	0.448305266784653	-0.244841913775292
PF00153	109.266666666667	202.666666666667	4.69379137764162	5.31156259329806	1.85478950579621	0.927394752898107	0.617771215656436	-0.0753759649035091
PF00155	17.0666666666667	36.6666666666667	2.83712724337735	3.60186807712431	2.1484375	1.07421875	0.764740833746953	0.0715936531870078
PF00156	5.46666666666667	11	1.69866904616204	2.39789527279837	2.01219512195122	1.00609756097561	0.699226226636327	0.00607904607638153
PF00157	4.06666666666667	6.33333333333333	1.4028236630711	1.84582669049833	1.55737704918033	0.778688524590163	0.443003027427228	-0.250144153132717
PF00159	0.666666666666667	4.33333333333333	-0.405465108108164	1.46633706879343	6.49999999999999	3.25	1.87180217690159	1.17865499634165
PF00160	17.2666666666667	39.3333333333333	2.84877786059733	3.67207233579755	2.27799227799227	1.13899613899614	0.823294475200225	0.130147294640279
PF00162	2	1.66666666666667	0.693147180559945	0.510825623765993	0.833333333333335	0.416666666666668	-0.182321556793953	-0.875468737353898
PF00163	2.06666666666667	1	0.725937003382938	0	0.483870967741935	0.241935483870967	-0.725937003382938	-1.41908418394288
PF00164	2.33333333333333	3.66666666666667	0.847297860387202	1.29928298413026	1.57142857142858	0.785714285714288	0.45198512374306	-0.241162056816886
PF00166	2.06666666666667	2.33333333333333	0.725937003382938	0.847297860387202	1.12903225806451	0.564516129032256	0.121360857004264	-0.571786323555681
PF00167	2.6	3.33333333333333	0.955511445027436	1.20397280432594	1.28205128205128	0.64102564102564	0.248461359298498	-0.444685821261447
PF00168	84.4	231	4.43556740160191	5.44241771052179	2.73696682464455	1.36848341232227	1.00685030891988	0.313703128359937
PF00169	48.3333333333333	70	3.87812145375246	4.24849524204936	1.44827586206897	0.724137931034483	0.370373788296895	-0.32277339226305
PF00170	18.0666666666667	16	2.89406861977749	2.77258872223978	0.885608856088559	0.44280442804428	-0.121479897537711	-0.814627078097657
PF00171	14.4	41	2.66722820658195	3.71357206670431	2.84722222222222	1.42361111111111	1.04634386012235	0.353196679562408
PF00173	13.2666666666667	24.6666666666667	2.58525462362228	3.20545280453606	1.85929648241206	0.929648241206029	0.620198180913777	-0.0729489996461687
PF00174	1.73333333333333	5	0.55004633691927	1.6094379124341	2.88461538461539	1.44230769230769	1.05939157551483	0.366244394954885
PF00175	8.86666666666667	22.6666666666667	2.18229892711954	3.120895416508	2.55639097744361	1.27819548872181	0.938596489388454	0.245449308828509
PF00176	25.2666666666667	30	3.22948600398022	3.40119738166216	1.18733509234828	0.593667546174142	0.171711377681938	-0.521435802878008
PF00177	2.4	3.66666666666667	0.8754687373539	1.29928298413026	1.52777777777778	0.76388888888889	0.423814246776362	-0.269332933783583
PF00178	7.8	16.3333333333333	2.05412373369555	2.79320800944251	2.09401709401709	1.04700854700854	0.739084275746969	0.0459370951870235
PF00179	30.1333333333333	99.3333333333333	3.40563197873002	4.59848119783729	3.29646017699115	1.64823008849558	1.19284921910727	0.499702038547329
PF00180	5.93333333333333	8.33333333333333	1.78058616862993	2.12026353620009	1.40449438202247	0.702247191011236	0.339677367570162	-0.353469812989784
PF00181	2.46666666666667	3.33333333333333	0.902867711542016	1.20397280432594	1.35135135135135	0.675675675675674	0.301105092783919	-0.392042087776026
PF00182	4.13333333333333	11	1.41908418394288	2.39789527279837	2.66129032258065	1.33064516129032	0.97881108885549	0.285663908295544
PF00183	4.53333333333333	6.33333333333333	1.5114575040739	1.84582669049833	1.39705882352941	0.698529411764706	0.334369186424435	-0.358777994135511
PF00184	0.533333333333333	2.33333333333333	-0.628608659422375	0.847297860387202	4.375	2.1875	1.47590651980958	0.782759339249632
PF00185	1.6	1.33333333333333	0.470003629245736	0.287682072451778	0.833333333333331	0.416666666666666	-0.182321556793957	-0.875468737353903
PF00186	1.46666666666667	2.33333333333333	0.382992252256108	0.847297860387202	1.59090909090909	0.795454545454543	0.464305608131094	-0.228841572428851
PF00187	1.46666666666667	18.6666666666667	0.382992252256108	2.92673940206704	12.7272727272727	6.36363636363636	2.54374714981093	1.85059996925099
PF00188	19.8666666666667	37.6666666666667	2.9890432854032	3.62877553004423	1.89597315436241	0.947986577181207	0.639732244641036	-0.0534149359189095
PF00189	1.53333333333333	2	0.427444014826938	0.693147180559945	1.30434782608696	0.65217391304348	0.265703165733008	-0.427444014826938
PF00190	9.8	7.66666666666667	2.28238238567653	2.03688192726104	0.782312925170068	0.391156462585034	-0.245500458415486	-0.938647638975431
PF00191	24.7333333333333	36	3.20815186150522	3.58351893845611	1.455525606469	0.727762803234502	0.375367076950886	-0.317780103609059
PF00194	10.5333333333333	24	2.35454483192475	3.17805383034795	2.27848101265824	1.13924050632912	0.823508998423192	0.130361817863247
PF00195	2.86666666666667	1.33333333333333	1.05314991459135	0.287682072451778	0.465116279069766	0.232558139534883	-0.765467842139575	-1.45861502269952
PF00198	4.53333333333333	9	1.5114575040739	2.19722457733622	1.98529411764706	0.99264705882353	0.685767073262324	-0.00738010729762175
PF00199	2.2	5.66666666666667	0.78845736036427	1.73460105538811	2.57575757575758	1.28787878787879	0.946143695023837	0.252996514463891
PF00200	5.46666666666667	4.33333333333333	1.69866904616204	1.46633706879343	0.792682926829267	0.396341463414634	-0.232331977368617	-0.925479157928563
PF00201	37.1333333333333	18	3.61451503882507	2.89037175789616	0.484739676840216	0.242369838420108	-0.724143280928908	-1.41729046148885
PF00202	5.73333333333333	14.3333333333333	1.7462970951513	2.66258782702545	2.5	1.25	0.916290731874153	0.223143551314208
PF00203	2.2	1.66666666666667	0.78845736036427	0.510825623765993	0.757575757575759	0.37878787878788	-0.277631736598278	-0.970778917158223
PF00204	1.6	3	0.470003629245736	1.09861228866811	1.875	0.9375	0.628608659422374	-0.0645385211375712
PF00205	3.06666666666667	4.66666666666667	1.12059119538689	1.54044504094715	1.52173913043478	0.760869565217391	0.419853845560264	-0.273293334999682
PF00206	3.46666666666667	6.66666666666667	1.24319351747922	1.89711998488588	1.92307692307692	0.961538461538461	0.653926467406664	-0.0392207131532817
PF00207	3.8	12	1.33500106673234	2.484906649788	3.15789473684211	1.57894736842105	1.14990558305566	0.456758402495715
PF00208	2.13333333333333	7	0.757685701697515	1.94591014905531	3.28125	1.640625	1.1882244473578	0.495077266797853
PF00209	15.2	26.6666666666667	2.72129542785223	3.28341434600577	1.75438596491228	0.877192982456142	0.562118918153543	-0.131028262406403
PF00210	3.4	5.33333333333333	1.22377543162212	1.67397643357167	1.56862745098039	0.784313725490196	0.450201001949555	-0.24294617861039
PF00211	28.4	33.3333333333333	3.34638914516716	3.50655789731998	1.17370892018779	0.586854460093896	0.16016875215282	-0.532978428407125
PF00213	1.33333333333333	1.33333333333333	0.287682072451778	0.287682072451778	1	0.5	0	-0.693147180559945
PF00215	1.06666666666667	1.33333333333333	0.0645385211375743	0.287682072451778	1.24999999999999	0.624999999999996	0.223143551314204	-0.470003629245741
PF00217	2.8	4	1.02961941718116	1.38629436111989	1.42857142857143	0.714285714285714	0.356674943938732	-0.336472236621213
PF00219	2.6	2.66666666666667	0.955511445027436	0.980829253011728	1.02564102564103	0.512820512820513	0.0253178079842911	-0.667829372575654
PF00220	0.133333333333333	0.666666666666667	-2.01490302054227	-0.405465108108164	5.00000000000002	2.50000000000001	1.6094379124341	0.916290731874158
PF00221	1.86666666666667	5	0.624154309072996	1.6094379124341	2.67857142857142	1.33928571428571	0.985283603361105	0.292136422801159
PF00224	3.73333333333333	3.66666666666667	1.31730148963294	1.29928298413026	0.982142857142859	0.491071428571429	-0.0180185055026764	-0.711165686062622
PF00225	29.6	50.3333333333333	3.38777436133001	3.91866754814681	1.70045045045045	0.850225225225225	0.530893186816799	-0.162253993743146
PF00226	41.7333333333333	77.3333333333333	3.73130016999789	4.3481250829982	1.85303514376997	0.926517571884984	0.616824913000312	-0.0763222675596331
PF00227	16.4666666666667	26.6666666666667	2.80133813552577	3.28341434600577	1.61943319838057	0.809716599190283	0.482076210480004	-0.211070970079941
PF00230	12.5333333333333	17	2.52839176172774	2.83321334405622	1.35638297872341	0.678191489361704	0.30482158232848	-0.388325598231466
PF00231	1.26666666666667	1.33333333333333	0.236388778064233	0.287682072451778	1.05263157894736	0.526315789473682	0.0512932943875454	-0.6418538861724
PF00232	11.3333333333333	1	2.42774823594805	0	0.0882352941176473	0.0441176470588237	-2.42774823594805	-3.12089541650799
PF00233	7.33333333333333	18.3333333333333	1.99243016469021	2.90872089656436	2.5	1.25	0.916290731874154	0.223143551314208
PF00235	3.53333333333333	3.33333333333333	1.26224171244991	1.20397280432594	0.943396226415094	0.471698113207547	-0.0582689081239759	-0.751416088683921
PF00237	2.46666666666667	3	0.902867711542016	1.09861228866811	1.21621621621621	0.608108108108107	0.195744577126094	-0.497402603433851
PF00238	2.53333333333333	3.33333333333333	0.929535958624174	1.20397280432594	1.31578947368421	0.657894736842105	0.274436845701761	-0.418710334858185
PF00240	42.4	108.666666666667	3.74714836223791	4.6882850926986	2.56289308176101	1.28144654088051	0.941136730460689	0.247989549900744
PF00241	8.53333333333333	11	2.14398006281741	2.39789527279837	1.2890625	0.64453125	0.253915209980964	-0.439231970578982
PF00244	5.26666666666667	13	1.66139765136481	2.56494935746154	2.46835443037975	1.23417721518987	0.903551706096725	0.210404525536779
PF00245	3.86666666666667	3.66666666666667	1.35239280944421	1.29928298413026	0.948275862068966	0.474137931034483	-0.0531098253139483	-0.746257005873894
PF00246	11.8666666666667	34	2.47373334918988	3.52636052461616	2.86516853932583	1.43258426966292	1.05262717542628	0.359479994866338
PF00248	18.0666666666667	46	2.89406861977749	3.8286413964891	2.54612546125461	1.2730627306273	0.934572776711602	0.241425596151657
PF00249	58.2666666666667	17.6666666666667	4.06503017455333	2.87167962488401	0.303203661327232	0.151601830663616	-1.19335054966931	-1.88649773022926
PF00250	16	43	2.77258872223978	3.76120011569356	2.6875	1.34375	0.988611393453781	0.295464212893836
PF00251	1.53333333333333	3.66666666666667	0.427444014826938	1.29928298413026	2.39130434782609	1.19565217391305	0.871838969303324	0.178691788743379
PF00252	2.73333333333333	3.33333333333333	1.0055218656021	1.20397280432594	1.21951219512195	0.609756097560976	0.198450938723839	-0.494696241836107
PF00253	2.2	1	0.78845736036427	0	0.454545454545455	0.227272727272727	-0.78845736036427	-1.48160454092422
PF00254	13.6	17.6666666666667	2.61006979274201	2.87167962488401	1.29901960784314	0.64950980392157	0.261609832142008	-0.431537348417938
PF00255	3.66666666666667	6.33333333333333	1.29928298413026	1.84582669049833	1.72727272727272	0.863636363636362	0.546543706368068	-0.146603474191877
PF00258	4.53333333333333	11	1.5114575040739	2.39789527279837	2.4264705882353	1.21323529411765	0.886437768724475	0.193290588164529
PF00261	2.06666666666667	8.66666666666667	0.725937003382938	2.15948424935337	4.19354838709677	2.09677419354838	1.43354724597043	0.74040006541049
PF00262	4	6	1.38629436111989	1.79175946922805	1.5	0.75	0.405465108108164	-0.287682072451781
PF00266	8.4	23.6666666666667	2.12823170584927	3.16406758837321	2.81746031746032	1.40873015873016	1.03583588252394	0.342688701963994
PF00268	1.4	2	0.336472236621213	0.693147180559945	1.42857142857143	0.714285714285714	0.356674943938732	-0.336472236621213
PF00270	60.8	111.333333333333	4.10758978897212	4.71252870430859	1.83114035087719	0.915570175438594	0.604938915336466	-0.0882082652234789
PF00271	87.6666666666667	167.666666666667	4.47354174350966	5.12197788143163	1.91254752851711	0.956273764258557	0.648436137921976	-0.044711042637969
PF00274	2.2	6.33333333333333	0.78845736036427	1.84582669049833	2.87878787878788	1.43939393939394	1.05736933013406	0.364222149574115
PF00275	0.4	0.333333333333333	-0.916290731874155	-1.09861228866811	0.833333333333332	0.416666666666666	-0.182321556793956	-0.875468737353901
PF00276	2.46666666666667	3.33333333333333	0.902867711542016	1.20397280432594	1.35135135135135	0.675675675675674	0.301105092783919	-0.392042087776026
PF00277	0.266666666666667	1.66666666666667	-1.32175583998232	0.510825623765993	6.25000000000001	3.125	1.83258146374831	1.13943428318837
PF00278	1.8	4.66666666666667	0.587786664902119	1.54044504094715	2.59259259259259	1.2962962962963	0.952658376045031	0.259511195485085
PF00280	2	28	0.693147180559945	3.3322045101752	14	7	2.63905732961526	1.94591014905531
PF00281	1.6	2.66666666666667	0.470003629245736	0.980829253011728	1.66666666666667	0.833333333333334	0.510825623765992	-0.182321556793953
PF00282	9.73333333333333	26.6666666666667	2.27555642060613	3.28341434600577	2.73972602739726	1.36986301369863	1.00785792539965	0.314710744839702
PF00285	2.93333333333333	3.66666666666667	1.07613943281605	1.29928298413026	1.25	0.625000000000001	0.223143551314212	-0.470003629245733
PF00287	2.33333333333333	14.3333333333333	0.847297860387202	2.66258782702545	6.14285714285714	3.07142857142857	1.81528996663825	1.1221427860783
PF00288	5.53333333333333	8.66666666666667	1.71079040669439	2.15948424935337	1.56626506024097	0.783132530120483	0.448693842658985	-0.24445333790096
PF00289	3.6	8.33333333333333	1.28093384546206	2.12026353620009	2.31481481481481	1.15740740740741	0.839329690738026	0.146182510178081
PF00291	8.93333333333333	15	2.1897895988487	2.70805020110221	1.67910447761194	0.83955223880597	0.518260602253509	-0.174886578306436
PF00292	4.53333333333333	24.3333333333333	1.5114575040739	3.19184715248028	5.36764705882353	2.68382352941176	1.68038964840638	0.987242467846439
PF00293	15.2	33.6666666666667	2.72129542785223	3.51650822817315	2.21491228070176	1.10745614035088	0.79521280032092	0.102065619760975
PF00294	7.26666666666667	12.3333333333333	1.98329768112693	2.51230562397611	1.69724770642201	0.848623853211007	0.529007942849178	-0.164139237710767
PF00295	8	4	2.07944154167984	1.38629436111989	0.5	0.25	-0.693147180559945	-1.38629436111989
PF00297	2.4	3	0.8754687373539	1.09861228866811	1.25	0.625	0.22314355131421	-0.470003629245736
PF00298	2.26666666666667	3.33333333333333	0.818310323513953	1.20397280432594	1.47058823529411	0.735294117647057	0.385662480811982	-0.307484699747963
PF00300	10.5333333333333	50.6666666666667	2.35454483192475	3.92526823217817	4.8101265822785	2.40506329113925	1.57072340025341	0.877576219693469
PF00303	1.2	2.33333333333333	0.182321556793955	0.847297860387202	1.94444444444444	0.972222222222221	0.664976303593248	-0.0281708769666977
PF00304	2.2	0.333333333333333	0.78845736036427	-1.09861228866811	0.151515151515151	0.0757575757575757	-1.88706964903238	-2.58021682959233
PF00305	5.26666666666667	1	1.66139765136481	0	0.189873417721519	0.0949367088607594	-1.66139765136481	-2.35454483192476
PF00306	1.2	2	0.182321556793955	0.693147180559945	1.66666666666667	0.833333333333333	0.510825623765991	-0.182321556793955
PF00307	39.8666666666667	85.3333333333333	3.68554055284842	4.44656515581145	2.14046822742475	1.07023411371237	0.76102460296303	0.0678774224030845
PF00311	1.2	5.66666666666667	0.182321556793955	1.73460105538811	4.72222222222222	2.36111111111111	1.55227949859415	0.859132318034207
PF00312	2.26666666666667	2	0.818310323513953	0.693147180559945	0.882352941176469	0.441176470588235	-0.125163142954008	-0.818310323513953
PF00313	5.06666666666667	25.6666666666667	1.62268313918412	3.24519313318558	5.06578947368421	2.53289473684211	1.62250999400145	0.929362813441509
PF00314	5.4	4	1.68639895357023	1.38629436111989	0.740740740740741	0.37037037037037	-0.300104592450338	-0.993251773010283
PF00316	1.8	1.66666666666667	0.587786664902119	0.510825623765993	0.925925925925928	0.462962962962964	-0.0769610411361263	-0.770108221696072
PF00317	1.13333333333333	1.33333333333333	0.125163142954003	0.287682072451778	1.17647058823529	0.588235294117647	0.162518929497775	-0.53062825106217
PF00318	3.8	7	1.33500106673234	1.94591014905531	1.84210526315789	0.921052631578947	0.610909082322973	-0.082238098236972
PF00319	14.5333333333333	6.33333333333333	2.67644486168688	1.84582669049833	0.435779816513762	0.217889908256881	-0.830618171188546	-1.52376535174849
PF00320	13.8666666666667	12.6666666666667	2.62948787859911	2.53897387105828	0.913461538461539	0.456730769230769	-0.0905140075408315	-0.783661188100777
PF00324	8.6	28.3333333333333	2.15176220325946	3.34403896782221	3.29457364341085	1.64728682170542	1.19227676456274	0.499129584002798
PF00326	6.86666666666667	36.6666666666667	1.92667878712743	3.60186807712431	5.33980582524272	2.66990291262136	1.67518928999688	0.982042109436936
PF00327	2.2	2.33333333333333	0.78845736036427	0.847297860387202	1.06060606060606	0.530303030303029	0.0588405000229319	-0.634306680537013
PF00328	8.13333333333333	16.6666666666667	2.09597084363105	2.81341071676004	2.04918032786886	1.02459016393443	0.717439873128992	0.0242926925690471
PF00329	1.06666666666667	1	0.0645385211375743	0	0.937499999999997	0.468749999999999	-0.0645385211375742	-0.75768570169752
PF00330	3.2	3.66666666666667	1.16315080980568	1.29928298413026	1.14583333333333	0.572916666666667	0.136132174324581	-0.557015006235364
PF00331	3.26666666666667	3.66666666666667	1.18377009700842	1.29928298413026	1.12244897959184	0.561224489795918	0.115512887121844	-0.577634293438101
PF00333	2.46666666666667	3	0.902867711542016	1.09861228866811	1.21621621621621	0.608108108108107	0.195744577126094	-0.497402603433851
PF00334	5.4	19	1.68639895357023	2.94443897916644	3.51851851851852	1.75925925925926	1.25804002559621	0.564892845036266
PF00335	23.2666666666667	51.3333333333333	3.14702172110022	3.93834031374552	2.20630372492836	1.10315186246418	0.7913185926453	0.0981714120853549
PF00337	6.6	7.66666666666667	1.88706964903238	2.03688192726104	1.16161616161616	0.580808080808081	0.149812278228661	-0.543334902331285
PF00338	2.86666666666667	5	1.05314991459135	1.6094379124341	1.74418604651163	0.872093023255813	0.556287997842747	-0.136859182717198
PF00339	9	29.6666666666667	2.19722457733622	3.39002408106403	3.2962962962963	1.64814814814815	1.19279950372781	0.499652323167867
PF00341	1.4	2	0.336472236621213	0.693147180559945	1.42857142857143	0.714285714285714	0.356674943938732	-0.336472236621213
PF00342	1.53333333333333	2.66666666666667	0.427444014826938	0.980829253011728	1.73913043478261	0.869565217391307	0.55338523818479	-0.139761942375155
PF00343	1.73333333333333	8	0.55004633691927	2.07944154167984	4.61538461538462	2.30769230769231	1.52939520476057	0.83624802420062
PF00344	2	2.66666666666667	0.693147180559945	0.980829253011728	1.33333333333334	0.666666666666668	0.287682072451782	-0.405465108108163
PF00346	1.4	1.33333333333333	0.336472236621213	0.287682072451778	0.95238095238095	0.476190476190475	-0.0487901641694345	-0.74193734472938
PF00347	3.33333333333333	4.33333333333333	1.20397280432594	1.46633706879343	1.3	0.65	0.262364264467491	-0.430782916092454
PF00348	5.53333333333333	13.3333333333333	1.71079040669439	2.59026716544582	2.40963855421686	1.20481927710843	0.879476758751437	0.186329578191492
PF00349	3.26666666666667	10	1.18377009700842	2.30258509299405	3.06122448979592	1.53061224489796	1.11881499598563	0.425667815425683
PF00350	10.8666666666667	39.6666666666667	2.38569999970456	3.68051120444342	3.65030674846625	1.82515337423312	1.29481120473887	0.60166402417892
PF00351	2.13333333333333	6	0.757685701697515	1.79175946922805	2.8125	1.40625	1.03407376753054	0.340926586970595
PF00352	4.4	11.6666666666667	1.48160454092422	2.45673577282131	2.65151515151516	1.32575757575758	0.975131231897091	0.281984051337146
PF00355	4.46666666666667	13.3333333333333	1.49664241828876	2.59026716544582	2.98507462686566	1.49253731343283	1.09362474715707	0.400477566597122
PF00359	0.2	3	-1.6094379124341	1.09861228866811	15	7.5	2.70805020110221	2.01490302054226
PF00362	2.06666666666667	1.33333333333333	0.725937003382938	0.287682072451778	0.645161290322578	0.322580645161289	-0.438254930931159	-1.1314021114911
PF00364	8.33333333333333	16.6666666666667	2.12026353620009	2.81341071676004	2	1	0.693147180559948	2.44249065417534e-15
PF00365	4.73333333333333	5.33333333333333	1.5546296759391	1.67397643357167	1.12676056338028	0.563380281690141	0.119346757632566	-0.573800422927379
PF00366	2.2	3.66666666666667	0.78845736036427	1.29928298413026	1.66666666666667	0.833333333333334	0.510825623765991	-0.182321556793954
PF00368	1.33333333333333	2	0.287682072451778	0.693147180559945	1.5	0.750000000000002	0.405465108108167	-0.287682072451778
PF00370	4	8	1.38629436111989	2.07944154167984	2	1	0.693147180559945	0
PF00373	14.8666666666667	37.6666666666667	2.69912157035791	3.62877553004423	2.53363228699551	1.26681614349776	0.929653959686321	0.236506779126376
PF00375	2.8	4.33333333333333	1.02961941718116	1.46633706879343	1.54761904761905	0.773809523809523	0.436717651612268	-0.256429528947677
PF00378	10	21	2.30258509299405	3.04452243772342	2.1	1.05	0.741937344729377	0.048790164169432
PF00380	2.2	3	0.78845736036427	1.09861228866811	1.36363636363636	0.681818181818182	0.310154928303839	-0.382992252256106
PF00382	5.73333333333333	11	1.7462970951513	2.39789527279837	1.91860465116279	0.959302325581396	0.651598177647074	-0.0415490029128718
PF00383	6.06666666666667	13.6666666666667	1.80280930541464	2.6149597780362	2.25274725274726	1.12637362637363	0.81215047262156	0.119003292061615
PF00384	1.06666666666667	1	0.0645385211375743	0	0.937499999999997	0.468749999999999	-0.0645385211375742	-0.75768570169752
PF00385	14.2666666666667	25	2.65792581391964	3.2188758248682	1.75233644859813	0.876168224299063	0.560950010948557	-0.132197169611388
PF00386	6.06666666666667	6.66666666666667	1.80280930541464	1.89711998488588	1.0989010989011	0.549450549450549	0.0943106794712412	-0.598836501088704
PF00387	5.53333333333333	18.3333333333333	1.71079040669439	2.90872089656436	3.31325301204819	1.65662650602409	1.19793048986997	0.504783309310027
PF00388	6.06666666666667	22	1.80280930541464	3.09104245335832	3.62637362637362	1.81318681318681	1.28823314794368	0.59508596738373
PF00389	4.93333333333333	15.3333333333333	1.59601489210196	2.73002910782098	3.1081081081081	1.55405405405405	1.13401421571902	0.440867035159079
PF00390	3	5.33333333333333	1.09861228866811	1.67397643357167	1.77777777777778	0.888888888888888	0.575364144903561	-0.117783035656384
PF00391	0.333333333333333	2	-1.09861228866811	0.693147180559945	6.00000000000001	3	1.79175946922806	1.09861228866811
PF00393	1.33333333333333	1.66666666666667	0.287682072451778	0.510825623765993	1.25000000000001	0.625000000000003	0.223143551314214	-0.470003629245731
PF00394	9.06666666666667	15.6666666666667	2.20460468463384	2.75153531304195	1.72794117647059	0.863970588235296	0.546930628408109	-0.146216552151837
PF00396	5.6	14.3333333333333	1.7227665977411	2.66258782702545	2.5595238095238	1.2797619047619	0.939821229284347	0.246674048724402
PF00397	21.8666666666667	34	3.08496340728193	3.52636052461616	1.55487804878049	0.777439024390243	0.441397117334226	-0.251750063225719
PF00398	2.46666666666667	3	0.902867711542016	1.09861228866811	1.21621621621621	0.608108108108107	0.195744577126094	-0.497402603433851
PF00400	540.466666666667	789.333333333333	6.2924329638855	6.67118870733579	1.46046626372271	0.730233131861354	0.378755743450289	-0.314391437109657
PF00402	5.66666666666667	5	1.73460105538811	1.6094379124341	0.88235294117647	0.441176470588235	-0.125163142954007	-0.818310323513952
PF00403	14.9333333333333	15	2.70359585075283	2.70805020110221	1.00446428571429	0.502232142857144	0.00445435034938259	-0.688692830210563
PF00405	2.6	3.66666666666667	0.955511445027436	1.29928298413026	1.41025641025641	0.705128205128206	0.343771539102825	-0.34937564145712
PF00406	8.86666666666667	22	2.18229892711954	3.09104245335832	2.4812030075188	1.2406015037594	0.908743526238772	0.215596345678826
PF00408	2.86666666666667	3.33333333333333	1.05314991459135	1.20397280432594	1.16279069767442	0.581395348837208	0.150822889734582	-0.542324290825364
PF00410	1.8	2.33333333333333	0.587786664902119	0.847297860387202	1.29629629629629	0.648148148148147	0.259511195485083	-0.433635985074862
PF00411	2.4	4.33333333333333	0.8754687373539	1.46633706879343	1.80555555555555	0.902777777777777	0.590868331439527	-0.102278849120419
PF00412	57.4	193.333333333333	4.05004430332552	5.26441581487235	3.36817653890824	1.68408826945412	1.21437151154683	0.521224330986888
PF00413	8.33333333333333	13.6666666666667	2.12026353620009	2.6149597780362	1.64	0.820000000000002	0.49469624183611	-0.198450938723835
PF00415	55.4666666666667	45.3333333333333	4.015782239719	3.81404259706794	0.817307692307691	0.408653846153846	-0.201739642651057	-0.894886823211003
PF00416	1.73333333333333	2.66666666666667	0.55004633691927	0.980829253011728	1.53846153846154	0.769230769230772	0.430782916092458	-0.262364264467488
PF00418	3.8	8	1.33500106673234	2.07944154167984	2.10526315789474	1.05263157894737	0.744440474947496	0.0512932943875505
PF00428	5	8.66666666666667	1.6094379124341	2.15948424935337	1.73333333333333	0.866666666666667	0.550046336919272	-0.143100843640673
PF00431	66.5333333333333	29.3333333333333	4.19770307520925	3.3787245258101	0.440881763527054	0.220440881763527	-0.818978549399158	-1.5121257299591
PF00432	13.9333333333333	15	2.6342840508626	2.70805020110221	1.07655502392345	0.538277511961724	0.0737661502396116	-0.619381030320334
PF00433	9	17.3333333333333	2.19722457733622	2.85263142991332	1.92592592592592	0.962962962962961	0.655406852577096	-0.0377403279828489
PF00435	61.8666666666667	100	4.12498153168399	4.60517018598809	1.61637931034483	0.808189655172413	0.4801886543041	-0.212958526255845
PF00436	1.13333333333333	1	0.125163142954003	0	0.882352941176473	0.441176470588237	-0.125163142954003	-0.818310323513948
PF00438	1.86666666666667	3	0.624154309072996	1.09861228866811	1.60714285714285	0.803571428571427	0.474457979595114	-0.218689200964831
PF00439	23.0666666666667	54.3333333333333	3.13838857395552	3.99513791213865	2.35549132947976	1.17774566473988	0.856749338183136	0.163602157623191
PF00441	9.13333333333333	17.3333333333333	2.21193072472591	2.85263142991332	1.8978102189781	0.94890510948905	0.640700705187401	-0.052446475372544
PF00443	30.6666666666667	81	3.42317628838093	4.39444915467244	2.64130434782608	1.32065217391304	0.971272866291507	0.278125685731562
PF00444	1.2	1	0.182321556793955	0	0.833333333333333	0.416666666666667	-0.182321556793955	-0.8754687373539
PF00445	2.66666666666667	8.66666666666667	0.980829253011728	2.15948424935337	3.25	1.625	1.17865499634165	0.4855078157817
PF00447	5.6	2	1.7227665977411	0.693147180559945	0.357142857142857	0.178571428571429	-1.02961941718116	-1.7227665977411
PF00448	2.8	4.33333333333333	1.02961941718116	1.46633706879343	1.54761904761905	0.773809523809523	0.436717651612268	-0.256429528947677
PF00449	0.733333333333333	1.66666666666667	-0.31015492830384	0.510825623765993	2.27272727272728	1.13636363636364	0.820980552069833	0.127833371509888
PF00450	12.3333333333333	14	2.51230562397611	2.63905732961526	1.13513513513514	0.567567567567569	0.126751705639147	-0.566395474920799
PF00452	2.66666666666667	5.33333333333333	0.980829253011728	1.67397643357167	2	0.999999999999998	0.693147180559944	-1.77635683940025e-15
PF00453	0.933333333333333	1.33333333333333	-0.0689928714869518	0.287682072451778	1.42857142857143	0.714285714285713	0.35667494393873	-0.336472236621215
PF00454	14.0666666666667	28	2.64380793237386	3.3322045101752	1.99052132701421	0.995260663507107	0.688396577801345	-0.00475060275860021
PF00456	1.46666666666667	1.33333333333333	0.382992252256108	0.287682072451778	0.909090909090905	0.454545454545452	-0.0953101798043297	-0.788457360364275
PF00458	3.73333333333333	5.33333333333333	1.31730148963294	1.67397643357167	1.42857142857143	0.714285714285715	0.356674943938733	-0.336472236621213
PF00459	4.73333333333333	8	1.5546296759391	2.07944154167984	1.69014084507042	0.845070422535212	0.524811865740731	-0.168335314819214
PF00462	11.2666666666667	12	2.42184851382087	2.484906649788	1.06508875739645	0.532544378698223	0.0630581359671341	-0.630089044592811
PF00463	0.666666666666667	1	-0.405465108108164	0	1.5	0.75	0.405465108108164	-0.287682072451781
PF00464	2.46666666666667	2.33333333333333	0.902867711542016	0.847297860387202	0.945945945945943	0.472972972972972	-0.0555698511548136	-0.748717031714759
PF00465	0.866666666666667	3.33333333333333	-0.143100843640673	1.20397280432594	3.84615384615384	1.92307692307692	1.34707364796661	0.653926467406662
PF00466	2.86666666666667	4	1.05314991459135	1.38629436111989	1.3953488372093	0.69767441860465	0.333144446528537	-0.360002734031408
PF00467	5.26666666666667	4.33333333333333	1.66139765136481	1.46633706879343	0.822784810126581	0.411392405063291	-0.195060582571386	-0.888207763131331
PF00472	3.46666666666667	4.33333333333333	1.24319351747922	1.46633706879343	1.25	0.624999999999999	0.223143551314208	-0.470003629245737
PF00474	10.5333333333333	34.6666666666667	2.35454483192475	3.54577861047326	3.29113924050634	1.64556962025317	1.19123377854851	0.498086597988565
PF00476	2.6	3	0.955511445027436	1.09861228866811	1.15384615384615	0.576923076923077	0.143100843640673	-0.550046336919272
PF00478	1.93333333333333	5.66666666666667	0.659245628884262	1.73460105538811	2.93103448275863	1.46551724137931	1.07535542650384	0.382208245943899
PF00479	2.26666666666667	5	0.818310323513953	1.6094379124341	2.20588235294117	1.10294117647059	0.791127588920148	0.0979804083602022
PF00480	0.333333333333333	4.33333333333333	-1.09861228866811	1.46633706879343	13	6.5	2.56494935746154	1.87180217690159
PF00481	22.4	25.6666666666667	3.10906095886099	3.24519313318558	1.14583333333333	0.572916666666667	0.136132174324581	-0.557015006235364
PF00483	4.93333333333333	9	1.59601489210196	2.19722457733622	1.82432432432433	0.912162162162163	0.60120968523426	-0.091937495325685
PF00484	2.13333333333333	4.33333333333333	0.757685701697515	1.46633706879343	2.03125	1.015625	0.708651367095911	0.0155041865359661
PF00485	3.53333333333333	5.33333333333333	1.26224171244991	1.67397643357167	1.50943396226415	0.754716981132076	0.41173472112176	-0.281412459438185
PF00487	7.86666666666667	19	2.06263442336346	2.94443897916644	2.41525423728813	1.20762711864407	0.881804555802985	0.18865737524304
PF00488	4.93333333333333	3.66666666666667	1.59601489210196	1.29928298413026	0.743243243243244	0.371621621621622	-0.296731907971697	-0.989879088531643
PF00490	1	1	0	0	1	0.5	0	-0.693147180559945
PF00491	2.06666666666667	5	0.725937003382938	1.6094379124341	2.41935483870967	1.20967741935484	0.883500909051163	0.190353728491217
PF00493	7.53333333333333	14.3333333333333	2.01933761761013	2.66258782702545	1.90265486725663	0.951327433628317	0.64325020941532	-0.0498969711446249
PF00494	2.2	2	0.78845736036427	0.693147180559945	0.909090909090909	0.454545454545455	-0.0953101798043249	-0.78845736036427
PF00497	5	48.3333333333333	1.6094379124341	3.87812145375246	9.66666666666666	4.83333333333333	2.26868354131836	1.57553636075842
PF00498	14.6666666666667	25.6666666666667	2.68557734525015	3.24519313318558	1.75	0.874999999999999	0.559615787935422	-0.133531392624524
PF00501	31.6666666666667	238.333333333333	3.45526460293243	5.4736702540259	7.52631578947367	3.76315789473683	2.01840565109346	1.32525847053352
PF00503	12.2	17	2.50143595173921	2.83321334405622	1.39344262295082	0.69672131147541	0.331777392317005	-0.36136978824294
PF00505	21.7333333333333	48.6666666666667	3.0788471802645	3.88499433304023	2.23926380368099	1.11963190184049	0.806147152775732	0.112999972215786
PF00514	45.4666666666667	51	3.81697945674125	3.93182563272433	1.1217008797654	0.560850439882698	0.114846175983073	-0.578301004576872
PF00515	11.9333333333333	84.3333333333333	2.47933560473854	4.43477720005941	7.06703910614527	3.53351955307263	1.95544159532087	1.26229441476092
PF00520	65.0666666666667	252	4.17541238531088	5.52942908751142	3.87295081967213	1.93647540983606	1.35401670220054	0.660869521640595
PF00521	1.66666666666667	3.33333333333333	0.510825623765993	1.20397280432594	1.99999999999999	0.999999999999997	0.693147180559942	-3.10862446895044e-15
PF00530	32.5333333333333	6	3.48226520475094	1.79175946922805	0.184426229508197	0.0922131147540984	-1.69050573552288	-2.38365291608283
PF00531	27	24.3333333333333	3.29583686600433	3.19184715248028	0.901234567901233	0.450617283950617	-0.103989713524049	-0.797136894083994
PF00533	8.33333333333333	31.6666666666667	2.12026353620009	3.45526460293243	3.80000000000001	1.9	1.33500106673234	0.641853886172396
PF00534	11.6666666666667	15.3333333333333	2.45673577282131	2.73002910782098	1.31428571428571	0.657142857142854	0.273293334999676	-0.419853845560269
PF00535	13	24.6666666666667	2.56494935746154	3.20545280453606	1.8974358974359	0.94871794871795	0.640503447074525	-0.0526437334854206
PF00536	19.4	39	2.96527306606928	3.66356164612965	2.01030927835052	1.00515463917526	0.698288580060364	0.00514139950041865
PF00538	7.2	4.33333333333333	1.97408102602201	1.46633706879343	0.601851851851851	0.300925925925926	-0.507743957228583	-1.20089113778853
PF00542	1.8	2	0.587786664902119	0.693147180559945	1.11111111111111	0.555555555555556	0.105360515657826	-0.587786664902119
PF00547	0.6	1.66666666666667	-0.510825623765991	0.510825623765993	2.77777777777778	1.38888888888889	1.02165124753198	0.328504066972038
PF00549	4.06666666666667	8.33333333333333	1.4028236630711	2.12026353620009	2.04918032786885	1.02459016393443	0.717439873128989	0.0242926925690434
PF00550	7.8	110.333333333333	2.05412373369555	4.70350608670895	14.1452991452991	7.07264957264955	2.6493823530134	1.95623517245346
PF00551	3	5	1.09861228866811	1.6094379124341	1.66666666666667	0.833333333333333	0.510825623765991	-0.182321556793955
PF00553	0.333333333333333	1	-1.09861228866811	0	3	1.5	1.09861228866811	0.405465108108165
PF00557	9.6	17	2.26176309847379	2.83321334405622	1.77083333333333	0.885416666666667	0.571450245582426	-0.12169693497752
PF00560	39.7333333333333	2.66666666666667	3.68219046596314	0.980829253011728	0.0671140939597317	0.0335570469798658	-2.70136121295141	-3.39450839351136
PF00561	15.7333333333333	45	2.7557816039234	3.80666248977032	2.86016949152543	1.43008474576271	1.05088088584692	0.357733705286977
PF00562	4	3.66666666666667	1.38629436111989	1.29928298413026	0.916666666666668	0.458333333333334	-0.0870113769896288	-0.780158557549574
PF00564	9.13333333333333	10.6666666666667	2.21193072472591	2.36712361413162	1.16788321167884	0.583941605839418	0.155192889405706	-0.53795429115424
PF00565	5.26666666666667	6	1.66139765136481	1.79175946922805	1.13924050632911	0.569620253164557	0.130361817863243	-0.562785362696702
PF00566	24.6666666666667	50.3333333333333	3.20545280453606	3.91866754814681	2.04054054054054	1.02027027027027	0.713214743610753	0.0200675630508072
PF00567	17.6	71	2.86789890204411	4.26267987704132	4.03409090909091	2.01704545454545	1.39478097499721	0.701633794437264
PF00568	3.93333333333333	7.33333333333333	1.36948724280351	1.99243016469021	1.86440677966102	0.932203389830509	0.622942921886697	-0.0702042586732481
PF00569	9.73333333333333	79.3333333333333	2.27555642060613	4.37365838500337	8.15068493150685	4.07534246575342	2.09810196439724	1.40495478383729
PF00570	2.4	3.33333333333333	0.8754687373539	1.20397280432594	1.38888888888889	0.694444444444444	0.328504066972035	-0.36464311358791
PF00571	23.8666666666667	30	3.17248278529849	3.40119738166216	1.25698324022346	0.628491620111731	0.228714596363664	-0.464432584196282
PF00572	2.53333333333333	3.33333333333333	0.929535958624174	1.20397280432594	1.31578947368421	0.657894736842105	0.274436845701761	-0.418710334858185
PF00573	2.46666666666667	3.33333333333333	0.902867711542016	1.20397280432594	1.35135135135135	0.675675675675674	0.301105092783919	-0.392042087776026
PF00574	2	1.33333333333333	0.693147180559945	0.287682072451778	0.666666666666665	0.333333333333332	-0.405465108108167	-1.09861228866811
PF00575	8.2	7.66666666666667	2.10413415427021	2.03688192726104	0.934959349593496	0.467479674796748	-0.067252227009167	-0.760399407569112
PF00576	0.866666666666667	1.66666666666667	-0.143100843640673	0.510825623765993	1.92307692307693	0.961538461538463	0.653926467406666	-0.0392207131532797
PF00578	5.4	13	1.68639895357023	2.56494935746154	2.40740740740741	1.2037037037037	0.878550403891308	0.185403223331363
PF00579	5.4	6	1.68639895357023	1.79175946922805	1.11111111111111	0.555555555555555	0.105360515657826	-0.587786664902119
PF00580	0.6	2.66666666666667	-0.510825623765991	0.980829253011728	4.44444444444445	2.22222222222222	1.49165487677772	0.798507696217773
PF00581	15.4666666666667	20.6666666666667	2.7386871705641	3.02852209637698	1.33620689655172	0.668103448275862	0.289834925812881	-0.403312254747064
PF00583	19.2666666666667	72	2.95837648701022	4.27666611901606	3.73702422145328	1.86851211072664	1.31828963200583	0.625142451445886
PF00584	1.46666666666667	2.66666666666667	0.382992252256108	0.980829253011728	1.81818181818182	0.909090909090908	0.59783700075562	-0.0953101798043258
PF00586	1.73333333333333	2	0.55004633691927	0.693147180559945	1.15384615384616	0.576923076923078	0.143100843640675	-0.55004633691927
PF00587	6.53333333333333	11	1.87691727756836	2.39789527279837	1.68367346938776	0.841836734693878	0.520977995230009	-0.172169185329936
PF00588	2.6	3	0.955511445027436	1.09861228866811	1.15384615384615	0.576923076923077	0.143100843640673	-0.550046336919272
PF00590	1.46666666666667	1.66666666666667	0.382992252256108	0.510825623765993	1.13636363636364	0.568181818181818	0.127833371509885	-0.565313809050061
PF00591	0.666666666666667	2.66666666666667	-0.405465108108164	0.980829253011728	4	2	1.38629436111989	0.693147180559946
PF00595	60.4	219	4.10098910494077	5.3890717298165	3.62582781456954	1.81291390728477	1.28808262487573	0.594935444315786
PF00596	2.6	6.33333333333333	0.955511445027436	1.84582669049833	2.43589743589743	1.21794871794872	0.890315245470894	0.197168064910949
PF00609	4.33333333333333	18.6666666666667	1.46633706879343	2.92673940206704	4.30769230769232	2.15384615384616	1.46040233327361	0.76725515271367
PF00610	7	14	1.94591014905531	2.63905732961526	2	1	0.693147180559945	0
PF00611	6.4	21.3333333333333	1.85629799036563	3.06027079469156	3.33333333333333	1.66666666666666	1.20397280432593	0.510825623765989
PF00612	47.2	51	3.85439389259151	3.93182563272433	1.08050847457627	0.540254237288136	0.0774317401328161	-0.615715440427129
PF00613	4.33333333333333	10.6666666666667	1.46633706879343	2.36712361413162	2.46153846153847	1.23076923076924	0.900786545338194	0.207639364778248
PF00614	5.46666666666667	13	1.69866904616204	2.56494935746154	2.3780487804878	1.1890243902439	0.866280311299493	0.173133130739548
PF00615	11.4666666666667	28.3333333333333	2.43944427571125	3.34403896782221	2.47093023255813	1.23546511627906	0.90459469211096	0.211447511551014
PF00616	6.26666666666667	6.66666666666667	1.83524458116779	1.89711998488588	1.06382978723404	0.531914893617021	0.0618754037180875	-0.631271776841858
PF00617	10.6666666666667	27.3333333333333	2.36712361413162	3.30810695859614	2.56249999999999	1.28124999999999	0.940983344464522	0.247836163904577
PF00618	7.2	15.6666666666667	1.97408102602201	2.75153531304195	2.17592592592593	1.08796296296297	0.777454287019941	0.084307106459996
PF00619	11.5333333333333	3.33333333333333	2.44524139339557	1.20397280432594	0.289017341040463	0.144508670520232	-1.24126858906963	-1.93441576962958
PF00620	25.2666666666667	45.6666666666667	3.22948600398022	3.82136863716002	1.80738786279683	0.903693931398416	0.591882633179798	-0.101264547380147
PF00621	24.7333333333333	49	3.20815186150522	3.89182029811063	1.9811320754717	0.99056603773585	0.683668436605403	-0.00947874395454243
PF00622	17.4666666666667	43.3333333333333	2.86029430265889	3.76892216178747	2.48091603053434	1.24045801526717	0.908627859128583	0.215480678568638
PF00623	3.8	10.3333333333333	1.33500106673234	2.33537491581703	2.71929824561403	1.35964912280701	1.00037384908469	0.307226668524748
PF00625	8.4	24.6666666666667	2.12823170584927	3.20545280453606	2.93650793650794	1.46825396825397	1.07722109868679	0.384073918126848
PF00626	18.8	25.6666666666667	2.9338568698359	3.24519313318558	1.36524822695036	0.682624113475178	0.311336263349672	-0.381810917210273
PF00627	13.9333333333333	18.3333333333333	2.6342840508626	2.90872089656436	1.31578947368421	0.657894736842106	0.274436845701761	-0.418710334858184
PF00628	28	50.3333333333333	3.3322045101752	3.91866754814681	1.79761904761905	0.898809523809523	0.58646303797161	-0.106684142588335
PF00629	27.1333333333333	117.666666666667	3.30076298434038	4.76785576826519	4.33660933660935	2.16830466830468	1.46709278392481	0.773945603364861
PF00630	39.2	111.666666666667	3.66867674679642	4.71551824315696	2.84863945578232	1.42431972789116	1.04684149636054	0.353694315800597
PF00631	3.46666666666667	10	1.24319351747922	2.30258509299405	2.88461538461538	1.44230769230769	1.05939157551483	0.366244394954882
PF00632	12.8666666666667	40	2.55463998780268	3.68887945411394	3.10880829015543	1.55440414507772	1.13423946631126	0.441092285751313
PF00633	1.4	1	0.336472236621213	0	0.714285714285714	0.357142857142857	-0.336472236621213	-1.02961941718116
PF00635	10.0666666666667	8.33333333333333	2.30922963571272	2.12026353620009	0.827814569536421	0.41390728476821	-0.188966099512627	-0.882113280072572
PF00636	5.13333333333333	16.6666666666667	1.63575522075147	2.81341071676004	3.24675324675326	1.62337662337663	1.17765549600857	0.48450831544862
PF00637	11.1333333333333	22	2.40994361131454	3.09104245335832	1.97604790419162	0.988023952095811	0.681098842043774	-0.0120483385161716
PF00638	6.13333333333333	9	1.81373837594683	2.19722457733622	1.46739130434783	0.733695652173913	0.38348620138939	-0.309660979170556
PF00639	1.06666666666667	1.33333333333333	0.0645385211375743	0.287682072451778	1.24999999999999	0.624999999999996	0.223143551314204	-0.470003629245741
PF00640	8	18	2.07944154167984	2.89037175789616	2.25	1.125	0.810930216216329	0.117783035656383
PF00641	11.5333333333333	11	2.44524139339557	2.39789527279837	0.953757225433529	0.476878612716764	-0.0473461205971954	-0.740493301157141
PF00642	26.7333333333333	36.3333333333333	3.28591122620436	3.59273559356103	1.35910224438903	0.679551122194514	0.306824367356675	-0.38632281320327
PF00643	39	22.6666666666667	3.66356164612965	3.120895416508	0.581196581196582	0.290598290598291	-0.542666229621648	-1.23581341018159
PF00644	8.6	95.6666666666667	2.15176220325946	4.56086992709151	11.1240310077519	5.56201550387597	2.40910772383205	1.7159605432721
PF00645	2.46666666666667	9.33333333333333	0.902867711542016	2.23359222150709	3.78378378378378	1.89189189189189	1.33072450996508	0.637577329405133
PF00646	86.7333333333333	52.6666666666667	4.4628382774103	3.96398274435886	0.607225211375865	0.303612605687933	-0.498855533051437	-1.19200271361138
PF00647	1.4	2.66666666666667	0.336472236621213	0.980829253011728	1.90476190476191	0.952380952380954	0.644357016390515	-0.0487901641694307
PF00648	9.66666666666667	24.3333333333333	2.26868354131836	3.19184715248028	2.51724137931034	1.25862068965517	0.923163611161915	0.23001643060197
PF00650	11.6666666666667	21	2.45673577282131	3.04452243772342	1.79999999999999	0.899999999999997	0.587786664902116	-0.105360515657829
PF00651	84.6	73.6666666666667	4.43793426661218	4.29955041284964	0.87076438140268	0.43538219070134	-0.138383853762534	-0.831531034322479
PF00652	9.13333333333333	27.3333333333333	2.21193072472591	3.30810695859614	2.99270072992701	1.4963503649635	1.09617623387023	0.403029053310283
PF00653	6.53333333333333	138.666666666667	1.87691727756836	4.93207297159316	21.2244897959184	10.6122448979592	3.05515569402479	2.36200851346485
PF00654	5.53333333333333	5.66666666666667	1.71079040669439	1.73460105538811	1.02409638554217	0.512048192771085	0.0238106486937197	-0.669336531866226
PF00656	10.2666666666667	48.3333333333333	2.32890240131142	3.87812145375246	4.70779220779219	2.35389610389609	1.54921905244104	0.856071871881096
PF00657	16.6666666666667	21.3333333333333	2.81341071676004	3.06027079469156	1.28	0.639999999999998	0.246860077931522	-0.446287102628423
PF00658	2.86666666666667	10.3333333333333	1.05314991459135	2.33537491581703	3.60465116279068	1.80232558139534	1.28222500122568	0.589077820665735
PF00659	3.4	4	1.22377543162212	1.38629436111989	1.17647058823529	0.588235294117647	0.162518929497775	-0.53062825106217
PF00664	44.4	196.333333333333	3.79323946943818	5.27981389498348	4.42192192192192	2.21096096096096	1.4865744255453	0.793427244985351
PF00665	4.8	89.6666666666667	1.56861591791385	4.49609909093373	18.6805555555556	9.34027777777778	2.92748317301988	2.23433599245994
PF00667	4.2	10.3333333333333	1.43508452528932	2.33537491581703	2.46031746031745	1.23015873015873	0.900290390527711	0.207143209967765
PF00668	2.2	224	0.78845736036427	5.41164605185504	101.818181818182	50.9090909090909	4.62318869149077	3.93004151093082
PF00670	2.06666666666667	10	0.725937003382938	2.30258509299405	4.83870967741935	2.41935483870967	1.57664808961111	0.883500909051163
PF00673	1.73333333333333	2.66666666666667	0.55004633691927	0.980829253011728	1.53846153846154	0.769230769230772	0.430782916092458	-0.262364264467488
PF00675	7.4	14.6666666666667	2.00148000021012	2.68557734525015	1.98198198198199	0.990990990990993	0.68409734504003	-0.00904983551991569
PF00676	4.73333333333333	7	1.5546296759391	1.94591014905531	1.47887323943662	0.73943661971831	0.391280473116209	-0.301866707443737
PF00679	6.73333333333333	11.6666666666667	1.90707031573905	2.45673577282131	1.73267326732674	0.866336633663369	0.549665457082258	-0.143481723477687
PF00682	2.73333333333333	5.33333333333333	1.0055218656021	1.67397643357167	1.95121951219512	0.975609756097562	0.668454567969575	-0.0246926125903707
PF00684	4.13333333333333	9.66666666666667	1.41908418394288	2.26868354131836	2.33870967741936	1.16935483870968	0.849599357375484	0.156452176815539
PF00685	18.8666666666667	9.33333333333333	2.93739669654103	2.23359222150709	0.494699646643109	0.247349823321554	-0.703804475033935	-1.39695165559388
PF00686	3.2	4.33333333333333	1.16315080980568	1.46633706879343	1.35416666666667	0.677083333333333	0.303186258987745	-0.3899609215722
PF00687	3.73333333333333	5.66666666666667	1.31730148963294	1.73460105538811	1.51785714285715	0.758928571428573	0.417299565755169	-0.275847614804777
PF00689	10.4666666666667	36.6666666666667	2.3481956042461	3.60186807712431	3.50318471337579	1.75159235668789	1.25367247287821	0.560525292318261
PF00690	12.6	40.6666666666667	2.53369681395743	3.70540875606515	3.22751322751323	1.61375661375662	1.17171194210772	0.47856476154777
PF00692	1.46666666666667	1	0.382992252256108	0	0.68181818181818	0.34090909090909	-0.382992252256108	-1.07613943281605
PF00694	2.93333333333333	3.66666666666667	1.07613943281605	1.29928298413026	1.25	0.625000000000001	0.223143551314212	-0.470003629245733
PF00696	3.33333333333333	4.33333333333333	1.20397280432594	1.46633706879343	1.3	0.65	0.262364264467491	-0.430782916092454
PF00697	0.6	0.333333333333333	-0.510825623765991	-1.09861228866811	0.555555555555555	0.277777777777778	-0.58778666490212	-1.28093384546207
PF00698	7	32.3333333333333	1.94591014905531	3.47609868983527	4.61904761904761	2.30952380952381	1.53018854077996	0.837041360220013
PF00699	0.666666666666667	1.66666666666667	-0.405465108108164	0.510825623765993	2.5	1.25	0.916290731874157	0.223143551314211
PF00701	1.33333333333333	1	0.287682072451778	0	0.750000000000002	0.375000000000001	-0.287682072451778	-0.980829253011724
PF00702	14.9333333333333	28.6666666666667	2.70359585075283	3.3557350075854	1.91964285714286	0.959821428571432	0.652139156832572	-0.0410080237273737
PF00703	1.53333333333333	3.66666666666667	0.427444014826938	1.29928298413026	2.39130434782609	1.19565217391305	0.871838969303324	0.178691788743379
PF00704	16.0666666666667	37	2.77674673238845	3.61091791264422	2.30290456431535	1.15145228215767	0.834171180255778	0.141023999695832
PF00705	1.2	3	0.182321556793955	1.09861228866811	2.5	1.25	0.916290731874155	0.22314355131421
PF00708	1.46666666666667	2	0.382992252256108	0.693147180559945	1.36363636363636	0.68181818181818	0.310154928303837	-0.382992252256108
PF00709	1.2	3	0.182321556793955	1.09861228866811	2.5	1.25	0.916290731874155	0.22314355131421
PF00710	1.26666666666667	2	0.236388778064233	0.693147180559945	1.57894736842105	0.789473684210524	0.456758402495712	-0.236388778064233
PF00717	3.2	3	1.16315080980568	1.09861228866811	0.9375	0.46875	-0.0645385211375712	-0.757685701697516
PF00719	2.2	2	0.78845736036427	0.693147180559945	0.909090909090909	0.454545454545455	-0.0953101798043249	-0.78845736036427
PF00722	9.2	9.66666666666667	2.21920348405499	2.26868354131836	1.05072463768116	0.52536231884058	0.0494800572633701	-0.643667123296575
PF00723	2	3.33333333333333	0.693147180559945	1.20397280432594	1.66666666666666	0.833333333333332	0.51082562376599	-0.182321556793956
PF00724	3.93333333333333	4	1.36948724280351	1.38629436111989	1.01694915254237	0.508474576271187	0.0168071183163821	-0.676340062243563
PF00725	4	10.3333333333333	1.38629436111989	2.33537491581703	2.58333333333333	1.29166666666666	0.949080554697143	0.255933374137197
PF00728	3.86666666666667	22	1.35239280944421	3.09104245335832	5.68965517241379	2.84482758620689	1.73864964391411	1.04550246335416
PF00730	3.46666666666667	4	1.24319351747922	1.38629436111989	1.15384615384615	0.576923076923076	0.143100843640672	-0.550046336919273
PF00731	0.933333333333333	3	-0.0689928714869518	1.09861228866811	3.21428571428572	1.60714285714286	1.16760516015506	0.474457979595116
PF00732	5.4	21	1.68639895357023	3.04452243772342	3.88888888888889	1.94444444444444	1.35812348415319	0.664976303593249
PF00733	2.93333333333333	5.33333333333333	1.07613943281605	1.67397643357167	1.81818181818182	0.90909090909091	0.597837000755621	-0.0953101798043243
PF00734	2.73333333333333	12	1.0055218656021	2.484906649788	4.39024390243903	2.19512195121952	1.4793847841859	0.786237603625959
PF00735	4.8	11.6666666666667	1.56861591791385	2.45673577282131	2.43055555555556	1.21527777777778	0.888119854907462	0.194972674347516
PF00736	2	6.66666666666667	0.693147180559945	1.89711998488588	3.33333333333333	1.66666666666667	1.20397280432594	0.510825623765991
PF00743	12.0666666666667	34.6666666666667	2.49044683016362	3.54577861047326	2.87292817679557	1.43646408839779	1.05533178030965	0.3621845997497
PF00749	3.2	6.66666666666667	1.16315080980568	1.89711998488588	2.08333333333333	1.04166666666667	0.733969175080201	0.0408219945202554
PF00750	1.8	4	0.587786664902119	1.38629436111989	2.22222222222222	1.11111111111111	0.798507696217772	0.105360515657826
PF00751	3.53333333333333	3	1.26224171244991	1.09861228866811	0.849056603773586	0.424528301886793	-0.163629423781801	-0.856776604341746
PF00752	6.13333333333333	7.66666666666667	1.81373837594683	2.03688192726104	1.25	0.625000000000001	0.223143551314211	-0.470003629245735
PF00753	6	17.6666666666667	1.79175946922805	2.87167962488401	2.94444444444445	1.47222222222222	1.07992015565596	0.386772975096014
PF00754	34.6	23.3333333333333	3.54385368206368	3.14988295338125	0.674373795761078	0.337186897880539	-0.393970728682431	-1.08711790924238
PF00755	4.93333333333333	11.6666666666667	1.59601489210196	2.45673577282131	2.36486486486487	1.18243243243244	0.860720880719348	0.167573700159403
PF00756	1.06666666666667	6.66666666666667	0.0645385211375743	1.89711998488588	6.24999999999998	3.12499999999999	1.83258146374831	1.13943428318836
PF00757	2.8	2	1.02961941718116	0.693147180559945	0.714285714285714	0.357142857142857	-0.336472236621213	-1.02961941718116
PF00759	5.8	2.33333333333333	1.75785791755237	0.847297860387202	0.402298850574712	0.201149425287356	-0.910560057165172	-1.60370723772512
PF00762	1.2	2.66666666666667	0.182321556793955	0.980829253011728	2.22222222222222	1.11111111111111	0.798507696217773	0.105360515657828
PF00763	2.4	3	0.8754687373539	1.09861228866811	1.25	0.625	0.22314355131421	-0.470003629245736
PF00764	0.733333333333333	1.66666666666667	-0.31015492830384	0.510825623765993	2.27272727272728	1.13636363636364	0.820980552069833	0.127833371509888
PF00766	1	1.66666666666667	0	0.510825623765993	1.66666666666667	0.833333333333335	0.510825623765993	-0.182321556793953
PF00769	1.4	6	0.336472236621213	1.79175946922805	4.28571428571429	2.14285714285714	1.45528723260684	0.762140052046897
PF00773	4	2.66666666666667	1.38629436111989	0.980829253011728	0.666666666666668	0.333333333333334	-0.405465108108163	-1.09861228866811
PF00775	0.933333333333333	6.33333333333333	-0.0689928714869518	1.84582669049833	6.78571428571428	3.39285714285714	1.91481956198528	1.22167238142534
PF00778	2.26666666666667	6.66666666666667	0.818310323513953	1.89711998488588	2.94117647058823	1.47058823529412	1.07880966137193	0.385662480811984
PF00779	1.13333333333333	1.66666666666667	0.125163142954003	0.510825623765993	1.47058823529413	0.735294117647063	0.38566248081199	-0.307484699747956
PF00780	5.4	9.33333333333333	1.68639895357023	2.23359222150709	1.72839506172839	0.864197530864197	0.547193267936865	-0.14595391262308
PF00781	7.6	27	2.02814824729229	3.29583686600433	3.55263157894737	1.77631578947368	1.26768861871204	0.574541438152098
PF00782	19.8	70	2.98568193770049	4.24849524204936	3.53535353535354	1.76767676767677	1.26281330434887	0.569666123788924
PF00784	4.6	13	1.52605630349505	2.56494935746154	2.82608695652174	1.41304347826087	1.03889305396649	0.345745873406542
PF00786	6.6	6	1.88706964903238	1.79175946922805	0.909090909090909	0.454545454545455	-0.0953101798043248	-0.78845736036427
PF00787	18	49.3333333333333	2.89037175789616	3.898599985096	2.74074074074074	1.37037037037037	1.00822822719984	0.315081046639895
PF00788	9.8	23.6666666666667	2.28238238567653	3.16406758837321	2.41496598639456	1.20748299319728	0.881685202696681	0.188538022136736
PF00789	8.4	9.33333333333333	2.12823170584927	2.23359222150709	1.11111111111111	0.555555555555555	0.105360515657826	-0.587786664902119
PF00790	5.06666666666667	7	1.62268313918412	1.94591014905531	1.38157894736842	0.69078947368421	0.323227009871192	-0.369920170688754
PF00791	5	14.6666666666667	1.6094379124341	2.68557734525015	2.93333333333334	1.46666666666667	1.07613943281605	0.382992252256108
PF00792	2.6	4	0.955511445027436	1.38629436111989	1.53846153846154	0.769230769230769	0.430782916092454	-0.262364264467491
PF00794	1.8	4	0.587786664902119	1.38629436111989	2.22222222222222	1.11111111111111	0.798507696217772	0.105360515657826
PF00795	5.8	9.33333333333333	1.75785791755237	2.23359222150709	1.60919540229885	0.804597701149425	0.47573430395472	-0.217412876605225
PF00797	1.86666666666667	0.333333333333333	0.624154309072996	-1.09861228866811	0.178571428571428	0.089285714285714	-1.72276659774111	-2.41591377830105
PF00801	3.46666666666667	1.66666666666667	1.24319351747922	0.510825623765993	0.480769230769231	0.240384615384616	-0.732367893713226	-1.42551507427317
PF00804	4	16.6666666666667	1.38629436111989	2.81341071676004	4.16666666666667	2.08333333333334	1.42711635564015	0.733969175080202
PF00805	2.53333333333333	64.3333333333333	0.929535958624174	4.16407790023678	25.3947368421053	12.6973684210526	3.2345419416126	2.54139476105266
PF00806	23.8	15	3.16968558067743	2.70805020110221	0.630252100840336	0.315126050420168	-0.461635379575219	-1.15478256013516
PF00808	9.46666666666667	11	2.24777685649905	2.39789527279837	1.16197183098592	0.580985915492958	0.150118416299319	-0.543028764260626
PF00809	1	1.66666666666667	0	0.510825623765993	1.66666666666667	0.833333333333335	0.510825623765993	-0.182321556793953
PF00810	2.13333333333333	2.33333333333333	0.757685701697515	0.847297860387202	1.09375	0.546875	0.0896121586896871	-0.603535021870258
PF00811	2.66666666666667	11.3333333333333	0.980829253011728	2.42774823594805	4.24999999999998	2.12499999999999	1.44691898293632	0.753771802376376
PF00812	1.66666666666667	5	0.510825623765993	1.6094379124341	2.99999999999999	1.5	1.09861228866811	0.405465108108162
PF00814	2.26666666666667	3	0.818310323513953	1.09861228866811	1.3235294117647	0.661764705882352	0.280301965154157	-0.412845215405789
PF00817	3.2	3	1.16315080980568	1.09861228866811	0.9375	0.46875	-0.0645385211375712	-0.757685701697516
PF00821	1.6	5	0.470003629245736	1.6094379124341	3.125	1.5625	1.13943428318836	0.44628710262842
PF00822	5.33333333333333	8	1.67397643357167	2.07944154167984	1.5	0.75	0.405465108108165	-0.28768207245178
PF00827	1.46666666666667	2.66666666666667	0.382992252256108	0.980829253011728	1.81818181818182	0.909090909090908	0.59783700075562	-0.0953101798043258
PF00828	2.46666666666667	4	0.902867711542016	1.38629436111989	1.62162162162162	0.81081081081081	0.483426649577875	-0.20972053098207
PF00829	1.2	1	0.182321556793955	0	0.833333333333333	0.416666666666667	-0.182321556793955	-0.8754687373539
PF00831	1.46666666666667	4.33333333333333	0.382992252256108	1.46633706879343	2.95454545454545	1.47727272727272	1.08334481653732	0.390197635977373
PF00833	1.4	2.66666666666667	0.336472236621213	0.980829253011728	1.90476190476191	0.952380952380954	0.644357016390515	-0.0487901641694307
PF00834	1.33333333333333	1.33333333333333	0.287682072451778	0.287682072451778	1	0.5	0	-0.693147180559945
PF00835	1	3.66666666666667	0	1.29928298413026	3.66666666666667	1.83333333333334	1.29928298413026	0.606135803570316
PF00836	2	2.33333333333333	0.693147180559945	0.847297860387202	1.16666666666666	0.583333333333332	0.154150679827257	-0.538996500732688
PF00837	1.13333333333333	10.3333333333333	0.125163142954003	2.33537491581703	9.11764705882353	4.55882352941176	2.21021177286303	1.51706459230308
PF00838	1.53333333333333	2	0.427444014826938	0.693147180559945	1.30434782608696	0.65217391304348	0.265703165733008	-0.427444014826938
PF00839	8.26666666666667	37.6666666666667	2.11223136450283	3.62877553004423	4.55645161290323	2.27822580645161	1.5165441655414	0.823396984981459
PF00842	0.2	1.66666666666667	-1.6094379124341	0.510825623765993	8.33333333333335	4.16666666666667	2.12026353620009	1.42711635564015
PF00848	0.333333333333333	4.66666666666667	-1.09861228866811	1.54044504094715	14	7.00000000000001	2.63905732961526	1.94591014905532
PF00849	3.6	3.33333333333333	1.28093384546206	1.20397280432594	0.925925925925925	0.462962962962962	-0.0769610411361294	-0.770108221696075
PF00850	8.06666666666667	13.6666666666667	2.08774034449453	2.6149597780362	1.69421487603306	0.847107438016531	0.527219433541669	-0.165927747018276
PF00852	9.13333333333333	31	2.21193072472591	3.43398720448515	3.39416058394161	1.6970802919708	1.22205647975923	0.528909299199287
PF00853	1.13333333333333	2.33333333333333	0.125163142954003	0.847297860387202	2.05882352941177	1.02941176470588	0.722134717433199	0.0289875368732537
PF00854	14.5333333333333	15	2.67644486168688	2.70805020110221	1.03211009174312	0.516055045871561	0.0316053394153334	-0.661541841144612
PF00855	9.6	12.3333333333333	2.26176309847379	2.51230562397611	1.28472222222222	0.642361111111109	0.250542525502322	-0.442604655057624
PF00856	28.0666666666667	51.3333333333333	3.33458263258017	3.93834031374552	1.82897862232779	0.914489311163894	0.603757681165346	-0.089389499394599
PF00857	3.53333333333333	23	1.26224171244991	3.13549421592915	6.50943396226416	3.25471698113208	1.87325250347924	1.18010532291929
PF00858	29.8	36.6666666666667	3.39450839351136	3.60186807712431	1.23042505592841	0.615212527964206	0.207359683612949	-0.485787496946997
PF00864	2.93333333333333	25.3333333333333	1.07613943281605	3.23212105161822	8.63636363636363	4.31818181818182	2.15598161880217	1.46283443824222
PF00867	6.26666666666667	6.33333333333333	1.83524458116779	1.84582669049833	1.01063829787234	0.50531914893617	0.0105821093305359	-0.682565071229409
PF00868	1.4	2.66666666666667	0.336472236621213	0.980829253011728	1.90476190476191	0.952380952380954	0.644357016390515	-0.0487901641694307
PF00875	2.6	1.33333333333333	0.955511445027436	0.287682072451778	0.512820512820511	0.256410256410256	-0.667829372575658	-1.3609765531356
PF00876	8.33333333333333	56	2.12026353620009	4.02535169073515	6.72	3.36	1.90508815453506	1.21194097397511
PF00877	0.133333333333333	0.333333333333333	-2.01490302054227	-1.09861228866811	2.5	1.25	0.916290731874156	0.223143551314211
PF00880	10.8666666666667	2.33333333333333	2.38569999970456	0.847297860387202	0.214723926380367	0.107361963190184	-1.53840213931735	-2.2315493198773
PF00882	0.266666666666667	2.66666666666667	-1.32175583998232	0.980829253011728	10	5	2.30258509299405	1.6094379124341
PF00883	2.66666666666667	2.33333333333333	0.980829253011728	0.847297860387202	0.874999999999998	0.437499999999999	-0.133531392624525	-0.826678573184471
PF00884	7.8	7.66666666666667	2.05412373369555	2.03688192726104	0.982905982905983	0.491452991452992	-0.0172418064345057	-0.710388986994451
PF00885	0.333333333333333	0.333333333333333	-1.09861228866811	-1.09861228866811	1	0.5	0	-0.693147180559945
PF00886	1.06666666666667	1.33333333333333	0.0645385211375743	0.287682072451778	1.24999999999999	0.624999999999996	0.223143551314204	-0.470003629245741
PF00887	5	8	1.6094379124341	2.07944154167984	1.6	0.8	0.470003629245736	-0.22314355131421
PF00888	8.46666666666667	34.6666666666667	2.13613688535638	3.54577861047326	4.09448818897638	2.04724409448819	1.40964172511688	0.716494544556937
PF00889	1.2	1	0.182321556793955	0	0.833333333333333	0.416666666666667	-0.182321556793955	-0.8754687373539
PF00890	2.8	1.66666666666667	1.02961941718116	0.510825623765993	0.595238095238096	0.297619047619048	-0.518793793415166	-1.21194097397511
PF00891	5.86666666666667	10	1.769286613376	2.30258509299405	1.70454545454545	0.852272727272727	0.533298479618049	-0.159848700941897
PF00892	19.2666666666667	27.3333333333333	2.95837648701022	3.30810695859614	1.41868512110726	0.709342560553631	0.349730471585918	-0.343416708974027
PF00899	11.1333333333333	26.3333333333333	2.40994361131454	3.27083556379891	2.36526946107785	1.18263473053892	0.860891952484368	0.167744771924423
PF00900	1.53333333333333	2.66666666666667	0.427444014826938	0.980829253011728	1.73913043478261	0.869565217391307	0.55338523818479	-0.139761942375155
PF00903	4.46666666666667	8.33333333333333	1.49664241828876	2.12026353620009	1.86567164179104	0.932835820895521	0.623621117911334	-0.0695260626486114
PF00907	7.33333333333333	15.3333333333333	1.99243016469021	2.73002910782098	2.09090909090909	1.04545454545454	0.737598943130777	0.0444517625708321
PF00908	0.2	0.666666666666667	-1.6094379124341	-0.405465108108164	3.33333333333333	1.66666666666667	1.20397280432594	0.510825623765991
PF00909	6.26666666666667	28	1.83524458116779	3.3322045101752	4.46808510638298	2.23404255319149	1.49695992900741	0.803812748447464
PF00916	9.86666666666667	11.6666666666667	2.28916207266191	2.45673577282131	1.18243243243244	0.591216216216218	0.167573700159401	-0.525573480400544
PF00917	23.6	8.33333333333333	3.16124671203156	2.12026353620009	0.353107344632768	0.176553672316384	-1.04098317583147	-1.73413035639142
PF00919	1.46666666666667	1.33333333333333	0.382992252256108	0.287682072451778	0.909090909090905	0.454545454545452	-0.0953101798043297	-0.788457360364275
PF00920	0.466666666666667	1	-0.762140052046896	0	2.14285714285714	1.07142857142857	0.762140052046896	0.0689928714869508
PF00923	1.33333333333333	3	0.287682072451778	1.09861228866811	2.25000000000001	1.125	0.810930216216331	0.117783035656386
PF00924	1.53333333333333	2.66666666666667	0.427444014826938	0.980829253011728	1.73913043478261	0.869565217391307	0.55338523818479	-0.139761942375155
PF00925	0.8	2.33333333333333	-0.22314355131421	0.847297860387202	2.91666666666666	1.45833333333333	1.07044141170141	0.377294231141466
PF00926	0.6	0.333333333333333	-0.510825623765991	-1.09861228866811	0.555555555555555	0.277777777777778	-0.58778666490212	-1.28093384546207
PF00928	5.66666666666667	11.6666666666667	1.73460105538811	2.45673577282131	2.05882352941177	1.02941176470588	0.7221347174332	0.0289875368732546
PF00929	7.8	19.3333333333333	2.05412373369555	2.96183072187831	2.47863247863247	1.23931623931624	0.907706988182762	0.214559807622817
PF00930	2.66666666666667	7.33333333333333	0.980829253011728	1.99243016469021	2.75	1.375	1.01160091167848	0.318453731118533
PF00932	2.8	11	1.02961941718116	2.39789527279837	3.92857142857143	1.96428571428571	1.36827585561721	0.675128675057267
PF00933	5.13333333333333	19	1.63575522075147	2.94443897916644	3.7012987012987	1.85064935064935	1.30868375841497	0.615536577855022
PF00935	1.06666666666667	2.66666666666667	0.0645385211375743	0.980829253011728	2.5	1.25	0.916290731874153	0.223143551314208
PF00939	4.53333333333333	11.6666666666667	1.5114575040739	2.45673577282131	2.57352941176472	1.28676470588236	0.945278268747411	0.252131088187466
PF00940	1.2	2	0.182321556793955	0.693147180559945	1.66666666666667	0.833333333333333	0.510825623765991	-0.182321556793955
PF00941	3.06666666666667	9.66666666666667	1.12059119538689	2.26868354131836	3.15217391304348	1.57608695652174	1.14809234593148	0.454945165371533
PF00953	1.2	1.66666666666667	0.182321556793955	0.510825623765993	1.38888888888889	0.694444444444446	0.328504066972038	-0.364643113587907
PF00955	6.8	16	1.91692261218206	2.77258872223978	2.35294117647059	1.17647058823529	0.85566611005772	0.162518929497775
PF00956	4.93333333333333	7	1.59601489210196	1.94591014905531	1.41891891891892	0.70945945945946	0.349895256953354	-0.343251923606591
PF00957	8.2	19.3333333333333	2.10413415427021	2.96183072187831	2.35772357723577	1.17886178861788	0.857696567608101	0.164549387048155
PF00958	1.26666666666667	3.33333333333333	0.236388778064233	1.20397280432594	2.63157894736841	1.31578947368421	0.967584026261702	0.274436845701757
PF00959	0.333333333333333	0.333333333333333	-1.09861228866811	-1.09861228866811	1	0.5	0	-0.693147180559945
PF00962	4.73333333333333	15.3333333333333	1.5546296759391	2.73002910782098	3.23943661971831	1.61971830985915	1.17539943188188	0.482252251321933
PF00970	3.73333333333333	11.6666666666667	1.31730148963294	2.45673577282131	3.12500000000001	1.56250000000001	1.13943428318837	0.446287102628423
PF00975	1.46666666666667	8	0.382992252256108	2.07944154167984	5.45454545454544	2.72727272727272	1.69644928942373	1.00330210886378
PF00977	0.666666666666667	2	-0.405465108108164	0.693147180559945	3	1.5	1.09861228866811	0.405465108108164
PF00984	1.53333333333333	4.33333333333333	0.427444014826938	1.46633706879343	2.82608695652174	1.41304347826087	1.03889305396649	0.345745873406544
PF00988	1.4	3.33333333333333	0.336472236621213	1.20397280432594	2.38095238095238	1.19047619047619	0.867500567704722	0.174353387144777
PF00989	6.06666666666667	10.3333333333333	1.80280930541464	2.33537491581703	1.7032967032967	0.851648351648348	0.532565610402393	-0.160581570157553
PF00990	0.133333333333333	0.333333333333333	-2.01490302054227	-1.09861228866811	2.5	1.25	0.916290731874156	0.223143551314211
PF00992	2.2	5	0.78845736036427	1.6094379124341	2.27272727272727	1.13636363636364	0.82098055206983	0.127833371509885
PF00994	2.6	2	0.955511445027436	0.693147180559945	0.769230769230769	0.384615384615385	-0.262364264467491	-0.955511445027436
PF00995	6	11.3333333333333	1.79175946922805	2.42774823594805	1.88888888888888	0.944444444444442	0.635988766719994	-0.0571584138399516
PF00996	3.73333333333333	3.66666666666667	1.31730148963294	1.29928298413026	0.982142857142859	0.491071428571429	-0.0180185055026764	-0.711165686062622
PF00999	11.4	21.6666666666667	2.43361335540045	3.07577498122753	1.90058479532164	0.95029239766082	0.642161625827079	-0.0509855547328661
PF01000	2.53333333333333	3	0.929535958624174	1.09861228866811	1.18421052631579	0.592105263157895	0.169076330043935	-0.52407085051601
PF01007	3.4	7.66666666666667	1.22377543162212	2.03688192726104	2.25490196078431	1.12745098039216	0.813106495638925	0.119959315078979
PF01008	4.13333333333333	6	1.41908418394288	1.79175946922805	1.45161290322581	0.725806451612904	0.372675285285174	-0.320471895274771
PF01012	1.86666666666667	3.33333333333333	0.624154309072996	1.20397280432594	1.78571428571428	0.89285714285714	0.579818495252939	-0.113328685307006
PF01014	1.06666666666667	2.66666666666667	0.0645385211375743	0.980829253011728	2.5	1.25	0.916290731874153	0.223143551314208
PF01015	1.2	2.33333333333333	0.182321556793955	0.847297860387202	1.94444444444444	0.972222222222221	0.664976303593248	-0.0281708769666977
PF01016	1.26666666666667	1.66666666666667	0.236388778064233	0.510825623765993	1.31578947368421	0.657894736842105	0.27443684570176	-0.418710334858186
PF01018	2	2	0.693147180559945	0.693147180559945	1	0.5	0	-0.693147180559945
PF01019	5.13333333333333	12.3333333333333	1.63575522075147	2.51230562397611	2.4025974025974	1.2012987012987	0.876550403224639	0.183403222664694
PF01020	1.4	3	0.336472236621213	1.09861228866811	2.14285714285714	1.07142857142857	0.762140052046897	0.0689928714869514
PF01025	1.46666666666667	0.666666666666667	0.382992252256108	-0.405465108108164	0.454545454545454	0.227272727272727	-0.788457360364272	-1.48160454092422
PF01026	3.46666666666667	8.66666666666667	1.24319351747922	2.15948424935337	2.5	1.25	0.916290731874155	0.223143551314209
PF01027	5.4	15.6666666666667	1.68639895357023	2.75153531304195	2.90123456790124	1.45061728395062	1.06513635947172	0.371989178911777
PF01028	1.2	2.33333333333333	0.182321556793955	0.847297860387202	1.94444444444444	0.972222222222221	0.664976303593248	-0.0281708769666977
PF01030	12.2666666666667	4	2.50688555650678	1.38629436111989	0.326086956521738	0.163043478260869	-1.12059119538689	-1.81373837594683
PF01031	5.13333333333333	19.6666666666667	1.63575522075147	2.97892515523761	3.83116883116884	1.91558441558442	1.34316993448614	0.650022753926193
PF01034	1.33333333333333	3.33333333333333	0.287682072451778	1.20397280432594	2.5	1.25	0.916290731874157	0.223143551314211
PF01035	0.8	1.66666666666667	-0.22314355131421	0.510825623765993	2.08333333333334	1.04166666666667	0.733969175080202	0.0408219945202571
PF01039	3.13333333333333	5.33333333333333	1.14209740060785	1.67397643357167	1.70212765957447	0.851063829787234	0.531879032963823	-0.161268147596122
PF01040	3.6	5.33333333333333	1.28093384546206	1.67397643357167	1.48148148148148	0.74074074074074	0.393042588109607	-0.300104592450339
PF01041	0.466666666666667	3.66666666666667	-0.762140052046896	1.29928298413026	7.85714285714286	3.92857142857143	2.06142303617716	1.36827585561721
PF01042	2.4	7.66666666666667	0.8754687373539	2.03688192726104	3.19444444444445	1.59722222222222	1.16141318990714	0.468266009347195
PF01043	0.466666666666667	7	-0.762140052046896	1.94591014905531	15	7.49999999999999	2.70805020110221	2.01490302054226
PF01044	4.73333333333333	11	1.5546296759391	2.39789527279837	2.32394366197183	1.16197183098592	0.843265596859266	0.150118416299321
PF01048	4.46666666666667	4.66666666666667	1.49664241828876	1.54044504094715	1.04477611940298	0.522388059701492	0.0438026226583928	-0.649344557901552
PF01049	2.53333333333333	4	0.929535958624174	1.38629436111989	1.57894736842105	0.789473684210527	0.456758402495716	-0.236388778064229
PF01053	3.6	4	1.28093384546206	1.38629436111989	1.11111111111111	0.555555555555556	0.105360515657826	-0.587786664902119
PF01055	8.13333333333333	39.3333333333333	2.09597084363105	3.67207233579755	4.83606557377049	2.41803278688525	1.57610149216651	0.882954311606563
PF01058	1.33333333333333	3.33333333333333	0.287682072451778	1.20397280432594	2.5	1.25	0.916290731874157	0.223143551314211
PF01061	18.5333333333333	35.3333333333333	2.91957091258843	3.56482680544396	1.90647482014389	0.953237410071943	0.645255892855531	-0.047891287704414
PF01063	2.86666666666667	1.33333333333333	1.05314991459135	0.287682072451778	0.465116279069766	0.232558139534883	-0.765467842139575	-1.45861502269952
PF01064	2.2	2	0.78845736036427	0.693147180559945	0.909090909090909	0.454545454545455	-0.0953101798043249	-0.78845736036427
PF01066	4.93333333333333	12.3333333333333	1.59601489210196	2.51230562397611	2.5	1.25	0.916290731874153	0.223143551314208
PF01067	6.26666666666667	11.3333333333333	1.83524458116779	2.42774823594805	1.80851063829787	0.904255319148933	0.592503654780254	-0.100643525779691
PF01068	3.06666666666667	6.66666666666667	1.12059119538689	1.89711998488588	2.17391304347826	1.08695652173913	0.776528789498996	0.0833816089390504
PF01070	3	19.3333333333333	1.09861228866811	2.96183072187831	6.44444444444443	3.22222222222222	1.8632184332102	1.17007125265025
PF01071	1	2.66666666666667	0	0.980829253011728	2.66666666666667	1.33333333333334	0.980829253011728	0.287682072451782
PF01073	3.46666666666667	1.66666666666667	1.24319351747922	0.510825623765993	0.480769230769231	0.240384615384616	-0.732367893713226	-1.42551507427317
PF01074	4.13333333333333	18.3333333333333	1.41908418394288	2.90872089656436	4.43548387096774	2.21774193548387	1.48963671262148	0.796489532061533
PF01079	2.2	44.3333333333333	0.78845736036427	3.79173683955364	20.1515151515151	10.0757575757576	3.00327947918937	2.31013229862943
PF01080	1.46666666666667	4.66666666666667	0.382992252256108	1.54044504094715	3.18181818181818	1.59090909090909	1.15745278869104	0.464305608131096
PF01082	5.66666666666667	25	1.73460105538811	3.2188758248682	4.41176470588235	2.20588235294118	1.48427476948009	0.791127588920149
PF01084	2	3	0.693147180559945	1.09861228866811	1.5	0.75	0.405465108108164	-0.287682072451781
PF01086	1.4	4	0.336472236621213	1.38629436111989	2.85714285714286	1.42857142857143	1.04982212449868	0.356674943938732
PF01087	0.866666666666667	1.66666666666667	-0.143100843640673	0.510825623765993	1.92307692307693	0.961538461538463	0.653926467406666	-0.0392207131532797
PF01088	3.46666666666667	3.66666666666667	1.24319351747922	1.29928298413026	1.05769230769231	0.528846153846154	0.0560894666510436	-0.637057713908902
PF01090	1.33333333333333	1.33333333333333	0.287682072451778	0.287682072451778	1	0.5	0	-0.693147180559945
PF01092	1.2	2	0.182321556793955	0.693147180559945	1.66666666666667	0.833333333333333	0.510825623765991	-0.182321556793955
PF01094	39.9333333333333	77.6666666666667	3.68721139701324	4.35242616489759	1.9449081803005	0.972454090150252	0.665214767884353	-0.0279324126755925
PF01096	4.6	8.66666666666667	1.52605630349505	2.15948424935337	1.88405797101449	0.942028985507247	0.633427945858324	-0.0597192347016218
PF01097	0.2	0.333333333333333	-1.6094379124341	-1.09861228866811	1.66666666666666	0.833333333333332	0.51082562376599	-0.182321556793956
PF01102	0.133333333333333	0.333333333333333	-2.01490302054227	-1.09861228866811	2.5	1.25	0.916290731874156	0.223143551314211
PF01103	1.8	1	0.587786664902119	0	0.555555555555556	0.277777777777778	-0.587786664902119	-1.28093384546206
PF01105	7.06666666666667	13.6666666666667	1.95538889300986	2.6149597780362	1.93396226415095	0.966981132075474	0.659570885026343	-0.0335762955336024
PF01106	2	1.33333333333333	0.693147180559945	0.287682072451778	0.666666666666665	0.333333333333332	-0.405465108108167	-1.09861228866811
PF01111	1.53333333333333	5.33333333333333	0.427444014826938	1.67397643357167	3.47826086956522	1.73913043478261	1.24653241874473	0.553385238184788
PF01112	4.06666666666667	3.66666666666667	1.4028236630711	1.29928298413026	0.901639344262295	0.450819672131148	-0.10354067894084	-0.796687859500785
PF01115	0.933333333333333	2	-0.0689928714869518	0.693147180559945	2.14285714285714	1.07142857142857	0.762140052046897	0.0689928714869518
PF01116	0.466666666666667	2	-0.762140052046896	0.693147180559945	4.28571428571428	2.14285714285714	1.45528723260684	0.762140052046896
PF01118	0.933333333333333	0.333333333333333	-0.0689928714869518	-1.09861228866811	0.357142857142857	0.178571428571428	-1.02961941718116	-1.7227665977411
PF01119	2.66666666666667	1.66666666666667	0.980829253011728	0.510825623765993	0.625	0.3125	-0.470003629245735	-1.16315080980568
PF01120	2.4	17	0.8754687373539	2.83321334405622	7.08333333333333	3.54166666666667	1.95774460670232	1.26459742614237
PF01121	1.46666666666667	2	0.382992252256108	0.693147180559945	1.36363636363636	0.68181818181818	0.310154928303837	-0.382992252256108
PF01124	2.73333333333333	15.6666666666667	1.0055218656021	2.75153531304195	5.73170731707319	2.8658536585366	1.74601344743985	1.05286626687991
PF01125	1.26666666666667	2.33333333333333	0.236388778064233	0.847297860387202	1.84210526315789	0.921052631578944	0.610909082322969	-0.0822380982369761
PF01127	1.13333333333333	0.666666666666667	0.125163142954003	-0.405465108108164	0.588235294117649	0.294117647058825	-0.530628251062167	-1.22377543162211
PF01129	0.4	458.666666666667	-0.916290731874155	6.12832372982518	1146.66666666667	573.333333333334	7.04461446169933	6.35146728113939
PF01130	3.2	11.6666666666667	1.16315080980568	2.45673577282131	3.64583333333334	1.82291666666667	1.29358496301563	0.600437782455681
PF01131	2.33333333333333	4.33333333333333	0.847297860387202	1.46633706879343	1.85714285714286	0.928571428571429	0.619039208406224	-0.0741079721537211
PF01133	1.13333333333333	2	0.125163142954003	0.693147180559945	1.76470588235295	0.882352941176473	0.567984037605942	-0.125163142954003
PF01134	1	1.33333333333333	0	0.287682072451778	1.33333333333333	0.666666666666665	0.287682072451778	-0.405465108108167
PF01135	1.93333333333333	5	0.659245628884262	1.6094379124341	2.58620689655173	1.29310344827586	0.950192283549838	0.257045102989893
PF01137	1.86666666666667	4	0.624154309072996	1.38629436111989	2.14285714285714	1.07142857142857	0.762140052046895	0.0689928714869496
PF01138	7.33333333333333	10.6666666666667	1.99243016469021	2.36712361413162	1.45454545454546	0.72727272727273	0.374693449441414	-0.318453731118531
PF01139	0.666666666666667	4.33333333333333	-0.405465108108164	1.46633706879343	6.49999999999999	3.25	1.87180217690159	1.17865499634165
PF01142	1.4	1	0.336472236621213	0	0.714285714285714	0.357142857142857	-0.336472236621213	-1.02961941718116
PF01144	2.06666666666667	2	0.725937003382938	0.693147180559945	0.967741935483869	0.483870967741935	-0.0327898228229924	-0.725937003382938
PF01145	11.6	45	2.45100509811232	3.80666248977032	3.87931034482759	1.93965517241379	1.355657391658	0.662510211098056
PF01146	1.53333333333333	2	0.427444014826938	0.693147180559945	1.30434782608696	0.65217391304348	0.265703165733008	-0.427444014826938
PF01148	1.6	2	0.470003629245736	0.693147180559945	1.25	0.625	0.22314355131421	-0.470003629245736
PF01149	0.466666666666667	1	-0.762140052046896	0	2.14285714285714	1.07142857142857	0.762140052046896	0.0689928714869508
PF01150	6.06666666666667	10.3333333333333	1.80280930541464	2.33537491581703	1.7032967032967	0.851648351648348	0.532565610402393	-0.160581570157553
PF01151	6.93333333333333	18	1.93634069803916	2.89037175789616	2.59615384615385	1.29807692307692	0.954031059857003	0.260883879297057
PF01153	1.8	3.33333333333333	0.587786664902119	1.20397280432594	1.85185185185185	0.925925925925925	0.616186139423816	-0.0769610411361294
PF01154	1.46666666666667	2.33333333333333	0.382992252256108	0.847297860387202	1.59090909090909	0.795454545454543	0.464305608131094	-0.228841572428851
PF01156	2.73333333333333	16	1.0055218656021	2.77258872223978	5.85365853658537	2.92682926829269	1.76706685663768	1.07391967607774
PF01157	1.13333333333333	1.66666666666667	0.125163142954003	0.510825623765993	1.47058823529413	0.735294117647063	0.38566248081199	-0.307484699747956
PF01158	1.26666666666667	2.66666666666667	0.236388778064233	0.980829253011728	2.10526315789473	1.05263157894737	0.744440474947495	0.0512932943875492
PF01159	1.26666666666667	2	0.236388778064233	0.693147180559945	1.57894736842105	0.789473684210524	0.456758402495712	-0.236388778064233
PF01161	5.46666666666667	6	1.69866904616204	1.79175946922805	1.09756097560976	0.548780487804878	0.0930904230660112	-0.600056757493934
PF01163	2.66666666666667	5	0.980829253011728	1.6094379124341	1.875	0.937499999999999	0.628608659422373	-0.0645385211375725
PF01165	1.06666666666667	1	0.0645385211375743	0	0.937499999999997	0.468749999999999	-0.0645385211375742	-0.75768570169752
PF01166	1	2.33333333333333	0	0.847297860387202	2.33333333333333	1.16666666666666	0.847297860387202	0.154150679827257
PF01167	3.26666666666667	10	1.18377009700842	2.30258509299405	3.06122448979592	1.53061224489796	1.11881499598563	0.425667815425683
PF01168	1.93333333333333	5.33333333333333	0.659245628884262	1.67397643357167	2.75862068965518	1.37931034482759	1.01473080468741	0.321583624127463
PF01169	3.4	4.66666666666667	1.22377543162212	1.54044504094715	1.37254901960784	0.686274509803922	0.316669609325034	-0.376477571234911
PF01170	1.6	1.33333333333333	0.470003629245736	0.287682072451778	0.833333333333331	0.416666666666666	-0.182321556793957	-0.875468737353903
PF01171	2.13333333333333	2.66666666666667	0.757685701697515	0.980829253011728	1.25	0.625000000000002	0.223143551314212	-0.470003629245733
PF01172	1.13333333333333	1	0.125163142954003	0	0.882352941176473	0.441176470588237	-0.125163142954003	-0.818310323513948
PF01175	0.533333333333333	1.33333333333333	-0.628608659422375	0.287682072451778	2.5	1.25	0.916290731874153	0.223143551314208
PF01176	2.46666666666667	4.33333333333333	0.902867711542016	1.46633706879343	1.75675675675675	0.878378378378377	0.563469357251411	-0.129677823308535
PF01177	0.266666666666667	5.66666666666667	-1.32175583998232	1.73460105538811	21.25	10.625	3.05635689537042	2.36320971481048
PF01179	2.86666666666667	6	1.05314991459135	1.79175946922805	2.09302325581395	1.04651162790698	0.738609554636701	0.0454623740767561
PF01180	1.86666666666667	3.66666666666667	0.624154309072996	1.29928298413026	1.96428571428571	0.982142857142856	0.675128675057266	-0.0180185055026792
PF01182	2.6	4	0.955511445027436	1.38629436111989	1.53846153846154	0.769230769230769	0.430782916092454	-0.262364264467491
PF01183	0.6	1.33333333333333	-0.510825623765991	0.287682072451778	2.22222222222222	1.11111111111111	0.798507696217769	0.105360515657824
PF01184	0.4	7.66666666666667	-0.916290731874155	2.03688192726104	19.1666666666667	9.58333333333334	2.9531726591352	2.26002547857525
PF01185	0.866666666666667	1.33333333333333	-0.143100843640673	0.287682072451778	1.53846153846153	0.769230769230767	0.430782916092451	-0.262364264467494
PF01186	1.26666666666667	1	0.236388778064233	0	0.789473684210524	0.394736842105262	-0.236388778064233	-0.929535958624178
PF01187	2.06666666666667	1.66666666666667	0.725937003382938	0.510825623765993	0.806451612903226	0.403225806451613	-0.215111379616945	-0.90825856017689
PF01189	5.93333333333333	7.33333333333333	1.78058616862993	1.99243016469021	1.23595505617978	0.617977528089888	0.211843996060276	-0.481303184499669
PF01191	1.53333333333333	1.66666666666667	0.427444014826938	0.510825623765993	1.08695652173914	0.543478260869568	0.0833816089390553	-0.60976557162089
PF01192	1.26666666666667	1	0.236388778064233	0	0.789473684210524	0.394736842105262	-0.236388778064233	-0.929535958624178
PF01193	2.4	3	0.8754687373539	1.09861228866811	1.25	0.625	0.22314355131421	-0.470003629245736
PF01194	1.2	0.333333333333333	0.182321556793955	-1.09861228866811	0.277777777777778	0.138888888888889	-1.28093384546207	-1.97408102602201
PF01196	1.26666666666667	1	0.236388778064233	0	0.789473684210524	0.394736842105262	-0.236388778064233	-0.929535958624178
PF01198	1.26666666666667	3.33333333333333	0.236388778064233	1.20397280432594	2.63157894736841	1.31578947368421	0.967584026261702	0.274436845701757
PF01199	1.4	2.33333333333333	0.336472236621213	0.847297860387202	1.66666666666666	0.833333333333332	0.510825623765989	-0.182321556793956
PF01200	1.26666666666667	2	0.236388778064233	0.693147180559945	1.57894736842105	0.789473684210524	0.456758402495712	-0.236388778064233
PF01201	2.13333333333333	5.33333333333333	0.757685701697515	1.67397643357167	2.5	1.25	0.916290731874156	0.223143551314211
PF01202	1.86666666666667	2.33333333333333	0.624154309072996	0.847297860387202	1.25	0.624999999999998	0.223143551314207	-0.470003629245739
PF01204	2.26666666666667	5	0.818310323513953	1.6094379124341	2.20588235294117	1.10294117647059	0.791127588920148	0.0979804083602022
PF01205	1.33333333333333	1.33333333333333	0.287682072451778	0.287682072451778	1	0.5	0	-0.693147180559945
PF01207	4.2	2.33333333333333	1.43508452528932	0.847297860387202	0.555555555555555	0.277777777777777	-0.587786664902121	-1.28093384546207
PF01208	1.4	3	0.336472236621213	1.09861228866811	2.14285714285714	1.07142857142857	0.762140052046897	0.0689928714869514
PF01209	1.2	1.33333333333333	0.182321556793955	0.287682072451778	1.11111111111111	0.555555555555554	0.105360515657824	-0.587786664902122
PF01210	2.2	4	0.78845736036427	1.38629436111989	1.81818181818182	0.909090909090909	0.59783700075562	-0.0953101798043249
PF01212	1.26666666666667	3.66666666666667	0.236388778064233	1.29928298413026	2.89473684210526	1.44736842105263	1.06289420606603	0.369747025506084
PF01213	1.33333333333333	3.66666666666667	0.287682072451778	1.29928298413026	2.75000000000001	1.375	1.01160091167848	0.318453731118538
PF01214	2.13333333333333	2	0.757685701697515	0.693147180559945	0.937500000000001	0.468750000000001	-0.0645385211375697	-0.757685701697515
PF01215	1.13333333333333	2.33333333333333	0.125163142954003	0.847297860387202	2.05882352941177	1.02941176470588	0.722134717433199	0.0289875368732537
PF01217	9.53333333333333	19.3333333333333	2.2547944291577	2.96183072187831	2.02797202797203	1.01398601398601	0.707036292720611	0.0138891121606658
PF01218	1.06666666666667	1	0.0645385211375743	0	0.937499999999997	0.468749999999999	-0.0645385211375742	-0.75768570169752
PF01221	6.66666666666667	11	1.89711998488588	2.39789527279837	1.65	0.825	0.500775287912489	-0.192371892647457
PF01222	2	11.6666666666667	0.693147180559945	2.45673577282131	5.83333333333335	2.91666666666667	1.76358859226136	1.07044141170142
PF01223	3.8	2.66666666666667	1.33500106673234	0.980829253011728	0.701754385964913	0.350877192982457	-0.354171813720612	-1.04731899428056
PF01226	0.0666666666666667	3.33333333333333	-2.70805020110221	1.20397280432594	49.9999999999999	25	3.91202300542814	3.2188758248682
PF01227	1.33333333333333	3.33333333333333	0.287682072451778	1.20397280432594	2.5	1.25	0.916290731874157	0.223143551314211
PF01229	0.4	1.66666666666667	-0.916290731874155	0.510825623765993	4.16666666666667	2.08333333333334	1.42711635564015	0.733969175080202
PF01230	3.26666666666667	3.66666666666667	1.18377009700842	1.29928298413026	1.12244897959184	0.561224489795918	0.115512887121844	-0.577634293438101
PF01231	1.26666666666667	0.333333333333333	0.236388778064233	-1.09861228866811	0.263157894736841	0.131578947368421	-1.33500106673234	-2.02814824729229
PF01232	0.0666666666666667	2.66666666666667	-2.70805020110221	0.980829253011728	40	20	3.68887945411394	2.99573227355399
PF01233	1.2	3.66666666666667	0.182321556793955	1.29928298413026	3.05555555555556	1.52777777777778	1.11696142733631	0.423814246776362
PF01234	1.93333333333333	2	0.659245628884262	0.693147180559945	1.03448275862069	0.517241379310346	0.0339015516756831	-0.659245628884262
PF01237	7.2	13.6666666666667	1.97408102602201	2.6149597780362	1.89814814814815	0.949074074074076	0.640878752014191	-0.0522684285457544
PF01238	1.4	1	0.336472236621213	0	0.714285714285714	0.357142857142857	-0.336472236621213	-1.02961941718116
PF01239	10.2	9.66666666666667	2.32238772029023	2.26868354131836	0.947712418300654	0.473856209150327	-0.0537041789718606	-0.746851359531806
PF01242	0.666666666666667	1.66666666666667	-0.405465108108164	0.510825623765993	2.5	1.25	0.916290731874157	0.223143551314211
PF01243	1.66666666666667	1.33333333333333	0.510825623765993	0.287682072451778	0.799999999999996	0.399999999999998	-0.223143551314214	-0.91629073187416
PF01244	1.6	4.66666666666667	0.470003629245736	1.54044504094715	2.91666666666667	1.45833333333333	1.07044141170141	0.377294231141469
PF01245	1.33333333333333	2	0.287682072451778	0.693147180559945	1.5	0.750000000000002	0.405465108108167	-0.287682072451778
PF01246	2.26666666666667	4.66666666666667	0.818310323513953	1.54044504094715	2.05882352941176	1.02941176470588	0.722134717433197	0.0289875368732513
PF01247	1.53333333333333	2	0.427444014826938	0.693147180559945	1.30434782608696	0.65217391304348	0.265703165733008	-0.427444014826938
PF01248	7.73333333333333	12.3333333333333	2.04553999000415	2.51230562397611	1.59482758620689	0.797413793103447	0.466765633971958	-0.226381546587987
PF01249	1.06666666666667	3	0.0645385211375743	1.09861228866811	2.81249999999999	1.40625	1.03407376753054	0.34092658697059
PF01250	1.06666666666667	0.666666666666667	0.0645385211375743	-0.405465108108164	0.624999999999998	0.312499999999999	-0.470003629245738	-1.16315080980568
PF01251	1.4	2	0.336472236621213	0.693147180559945	1.42857142857143	0.714285714285714	0.356674943938732	-0.336472236621213
PF01253	3.46666666666667	4.66666666666667	1.24319351747922	1.54044504094715	1.34615384615385	0.673076923076923	0.297251523467931	-0.395895657092014
PF01255	2.2	1.66666666666667	0.78845736036427	0.510825623765993	0.757575757575759	0.37878787878788	-0.277631736598278	-0.970778917158223
PF01256	1	1.33333333333333	0	0.287682072451778	1.33333333333333	0.666666666666665	0.287682072451778	-0.405465108108167
PF01257	0.933333333333333	1.33333333333333	-0.0689928714869518	0.287682072451778	1.42857142857143	0.714285714285713	0.35667494393873	-0.336472236621215
PF01259	0.8	2.66666666666667	-0.22314355131421	0.980829253011728	3.33333333333334	1.66666666666667	1.20397280432594	0.510825623765992
PF01261	1.26666666666667	4.66666666666667	0.236388778064233	1.54044504094715	3.68421052631578	1.84210526315789	1.30405626288292	0.610909082322971
PF01262	0.933333333333333	3	-0.0689928714869518	1.09861228866811	3.21428571428572	1.60714285714286	1.16760516015506	0.474457979595116
PF01263	3.53333333333333	3.33333333333333	1.26224171244991	1.20397280432594	0.943396226415094	0.471698113207547	-0.0582689081239759	-0.751416088683921
PF01265	1	1	0	0	1	0.5	0	-0.693147180559945
PF01266	9.4	33	2.24070968927596	3.49650756146648	3.51063829787234	1.75531914893617	1.25579787219052	0.562650691630577
PF01267	1.13333333333333	2.33333333333333	0.125163142954003	0.847297860387202	2.05882352941177	1.02941176470588	0.722134717433199	0.0289875368732537
PF01268	1.26666666666667	1.66666666666667	0.236388778064233	0.510825623765993	1.31578947368421	0.657894736842105	0.27443684570176	-0.418710334858186
PF01269	1.4	2	0.336472236621213	0.693147180559945	1.42857142857143	0.714285714285714	0.356674943938732	-0.336472236621213
PF01274	0.533333333333333	3	-0.628608659422375	1.09861228866811	5.625	2.8125	1.72722094809048	1.03407376753054
PF01275	1.06666666666667	5.66666666666667	0.0645385211375743	1.73460105538811	5.31249999999999	2.65624999999999	1.67006253425053	0.976915353690587
PF01276	0.0666666666666667	1	-2.70805020110221	0	15	7.5	2.70805020110221	2.01490302054226
PF01280	1.53333333333333	2	0.427444014826938	0.693147180559945	1.30434782608696	0.65217391304348	0.265703165733008	-0.427444014826938
PF01281	1	1.33333333333333	0	0.287682072451778	1.33333333333333	0.666666666666665	0.287682072451778	-0.405465108108167
PF01282	1.26666666666667	2	0.236388778064233	0.693147180559945	1.57894736842105	0.789473684210524	0.456758402495712	-0.236388778064233
PF01283	1.2	1.66666666666667	0.182321556793955	0.510825623765993	1.38888888888889	0.694444444444446	0.328504066972038	-0.364643113587907
PF01284	5.86666666666667	6.33333333333333	1.769286613376	1.84582669049833	1.07954545454545	0.539772727272727	0.0765400771223334	-0.616607103437612
PF01285	1.46666666666667	4.33333333333333	0.382992252256108	1.46633706879343	2.95454545454545	1.47727272727272	1.08334481653732	0.390197635977373
PF01286	0.666666666666667	1.66666666666667	-0.405465108108164	0.510825623765993	2.5	1.25	0.916290731874157	0.223143551314211
PF01287	1.93333333333333	6	0.659245628884262	1.79175946922805	3.10344827586207	1.55172413793104	1.13251384034379	0.439366659783847
PF01288	0.733333333333333	0.666666666666667	-0.31015492830384	-0.405465108108164	0.90909090909091	0.454545454545455	-0.0953101798043239	-0.788457360364269
PF01294	1.26666666666667	2.33333333333333	0.236388778064233	0.847297860387202	1.84210526315789	0.921052631578944	0.610909082322969	-0.0822380982369761
PF01300	1.53333333333333	3	0.427444014826938	1.09861228866811	1.95652173913044	0.978260869565219	0.671168273841172	-0.0219789067187732
PF01301	4.6	10.3333333333333	1.52605630349505	2.33537491581703	2.2463768115942	1.1231884057971	0.809318612321984	0.116171431762039
PF01302	7.8	26	2.05412373369555	3.25809653802148	3.33333333333333	1.66666666666667	1.20397280432594	0.510825623765991
PF01315	3.2	9	1.16315080980568	2.19722457733622	2.8125	1.40625	1.03407376753054	0.340926586970593
PF01321	2.26666666666667	6.33333333333333	0.818310323513953	1.84582669049833	2.79411764705882	1.39705882352941	1.02751636698438	0.334369186424432
PF01323	1.06666666666667	3.66666666666667	0.0645385211375743	1.29928298413026	3.43749999999999	1.71875	1.23474446299269	0.541597282432742
PF01326	1.26666666666667	2.33333333333333	0.236388778064233	0.847297860387202	1.84210526315789	0.921052631578944	0.610909082322969	-0.0822380982369761
PF01327	0.6	2	-0.510825623765991	0.693147180559945	3.33333333333333	1.66666666666667	1.20397280432594	0.510825623765991
PF01328	0.4	2.33333333333333	-0.916290731874155	0.847297860387202	5.83333333333332	2.91666666666666	1.76358859226136	1.07044141170141
PF01329	1.26666666666667	1	0.236388778064233	0	0.789473684210524	0.394736842105262	-0.236388778064233	-0.929535958624178
PF01331	1.8	3	0.587786664902119	1.09861228866811	1.66666666666667	0.833333333333333	0.510825623765991	-0.182321556793955
PF01335	9	7.33333333333333	2.19722457733622	1.99243016469021	0.814814814814814	0.407407407407407	-0.204794412646014	-0.897941593205959
PF01336	7	9.33333333333333	1.94591014905531	2.23359222150709	1.33333333333333	0.666666666666666	0.287682072451781	-0.405465108108165
PF01344	99.1333333333333	688.333333333333	4.59646574535794	6.53427321672702	6.94351042367182	3.47175521183591	1.93780747136908	1.24466029080913
PF01347	3.6	3	1.28093384546206	1.09861228866811	0.833333333333333	0.416666666666667	-0.182321556793955	-0.8754687373539
PF01351	1.2	1	0.182321556793955	0	0.833333333333333	0.416666666666667	-0.182321556793955	-0.8754687373539
PF01358	0.2	2.66666666666667	-1.6094379124341	0.980829253011728	13.3333333333333	6.66666666666667	2.59026716544583	1.89711998488588
PF01359	0.333333333333333	9	-1.09861228866811	2.19722457733622	27	13.5	3.29583686600433	2.60268968544438
PF01363	15.2	41.6666666666667	2.72129542785223	3.72970144863419	2.74122807017544	1.37061403508772	1.00840602078196	0.315258840222016
PF01365	3.33333333333333	14	1.20397280432594	2.63905732961526	4.2	2.1	1.43508452528932	0.741937344729378
PF01368	0.733333333333333	7	-0.31015492830384	1.94591014905531	9.54545454545455	4.77272727272728	2.25606507735915	1.56291789679921
PF01369	7.13333333333333	14	1.9647786333597	2.63905732961526	1.96261682242991	0.981308411214954	0.674278696255563	-0.0188684843043824
PF01370	13.0666666666667	29.3333333333333	2.57006445812831	3.3787245258101	2.24489795918367	1.12244897959183	0.808660067681786	0.115512887121841
PF01379	1	2.33333333333333	0	0.847297860387202	2.33333333333333	1.16666666666666	0.847297860387202	0.154150679827257
PF01380	2.93333333333333	8.33333333333333	1.07613943281605	2.12026353620009	2.84090909090909	1.42045454545455	1.04412410338404	0.350976922824095
PF01381	1.26666666666667	1.66666666666667	0.236388778064233	0.510825623765993	1.31578947368421	0.657894736842105	0.27443684570176	-0.418710334858186
PF01382	0.2	0.333333333333333	-1.6094379124341	-1.09861228866811	1.66666666666666	0.833333333333332	0.51082562376599	-0.182321556793956
PF01384	1.46666666666667	3	0.382992252256108	1.09861228866811	2.04545454545454	1.02272727272727	0.715620036412002	0.0224728558520564
PF01388	6.4	11.3333333333333	1.85629799036563	2.42774823594805	1.77083333333333	0.885416666666664	0.571450245582423	-0.121696934977523
PF01391	98.3333333333333	118.666666666667	4.58836306767171	4.77631844218392	1.20677966101695	0.603389830508476	0.187955374512214	-0.505191806047732
PF01392	11.2666666666667	10.6666666666667	2.42184851382087	2.36712361413162	0.946745562130178	0.473372781065089	-0.0547248996892464	-0.747872080249192
PF01393	1.6	14.3333333333333	0.470003629245736	2.66258782702545	8.95833333333331	4.47916666666666	2.19258419777971	1.49943701721977
PF01394	4	10	1.38629436111989	2.30258509299405	2.5	1.25	0.916290731874155	0.22314355131421
PF01398	9.86666666666667	11.6666666666667	2.28916207266191	2.45673577282131	1.18243243243244	0.591216216216218	0.167573700159401	-0.525573480400544
PF01399	15.2666666666667	30.6666666666667	2.72567180245203	3.42317628838093	2.00873362445415	1.00436681222707	0.6975044859289	0.00435730536895474
PF01400	16.2	34.3333333333333	2.78501124223834	3.53611669956152	2.11934156378601	1.059670781893	0.751105457323187	0.0579582767632414
PF01401	3.66666666666667	11.3333333333333	1.29928298413026	2.42774823594805	3.09090909090908	1.54545454545454	1.12846525181779	0.435318071257842
PF01403	5.86666666666667	7	1.769286613376	1.94591014905531	1.19318181818182	0.596590909090909	0.176623535679316	-0.516523644880629
PF01404	1.6	3	0.470003629245736	1.09861228866811	1.875	0.9375	0.628608659422374	-0.0645385211375712
PF01406	1.8	5	0.587786664902119	1.6094379124341	2.77777777777778	1.38888888888889	1.02165124753198	0.328504066972036
PF01408	4.13333333333333	14.6666666666667	1.41908418394288	2.68557734525015	3.5483870967742	1.7741935483871	1.26649316130727	0.573345980747328
PF01409	2.66666666666667	4	0.980829253011728	1.38629436111989	1.5	0.749999999999999	0.405465108108163	-0.287682072451782
PF01410	2.33333333333333	2.33333333333333	0.847297860387202	0.847297860387202	1	0.5	0	-0.693147180559945
PF01411	2.53333333333333	1.66666666666667	0.929535958624174	0.510825623765993	0.657894736842107	0.328947368421054	-0.418710334858182	-1.11185751541813
PF01412	10.0666666666667	19	2.30922963571272	2.94443897916644	1.88741721854304	0.94370860927152	0.635209343453723	-0.0579378371062225
PF01413	5.06666666666667	10.6666666666667	1.62268313918412	2.36712361413162	2.10526315789474	1.05263157894737	0.744440474947498	0.051293294387553
PF01414	2.66666666666667	8	0.980829253011728	2.07944154167984	3	1.5	1.09861228866811	0.405465108108163
PF01416	3.4	5	1.22377543162212	1.6094379124341	1.47058823529412	0.735294117647059	0.385662480811985	-0.307484699747961
PF01417	3.33333333333333	5	1.20397280432594	1.6094379124341	1.5	0.750000000000001	0.405465108108165	-0.28768207245178
PF01419	11.6	5.66666666666667	2.45100509811232	1.73460105538811	0.488505747126437	0.244252873563219	-0.716404042724212	-1.40955122328416
PF01421	8.46666666666667	5.33333333333333	2.13613688535638	1.67397643357167	0.629921259842519	0.31496062992126	-0.462160451784711	-1.15530763234466
PF01422	11.1333333333333	10	2.40994361131454	2.30258509299405	0.898203592814374	0.449101796407187	-0.107358518320496	-0.800505698880442
PF01423	17.2666666666667	27.3333333333333	2.84877786059733	3.30810695859614	1.58301158301158	0.791505791505789	0.459329097998812	-0.233818082561133
PF01424	4.53333333333333	7.66666666666667	1.5114575040739	2.03688192726104	1.69117647058824	0.845588235294119	0.525424423187145	-0.167722757372801
PF01425	7.33333333333333	23.3333333333333	1.99243016469021	3.14988295338125	3.18181818181818	1.59090909090909	1.15745278869104	0.464305608131097
PF01426	7.73333333333333	14.6666666666667	2.04553999000415	2.68557734525015	1.89655172413794	0.948275862068968	0.640037355246	-0.0531098253139457
PF01427	0.2	4	-1.6094379124341	1.38629436111989	20	10	2.99573227355399	2.30258509299405
PF01428	7.33333333333333	12.6666666666667	1.99243016469021	2.53897387105828	1.72727272727273	0.863636363636366	0.546543706368073	-0.146603474191872
PF01429	3.86666666666667	5	1.35239280944421	1.6094379124341	1.29310344827586	0.64655172413793	0.25704510298989	-0.436102077570055
PF01431	8.2	30.6666666666667	2.10413415427021	3.42317628838093	3.73983739837399	1.86991869918699	1.31904213411072	0.625894953550779
PF01432	3.26666666666667	2	1.18377009700842	0.693147180559945	0.612244897959183	0.306122448979592	-0.490622916448472	-1.18377009700842
PF01433	10.2666666666667	27.3333333333333	2.32890240131142	3.30810695859614	2.66233766233765	1.33116883116883	0.97920455728472	0.286057376724775
PF01434	4.13333333333333	4	1.41908418394288	1.38629436111989	0.967741935483872	0.483870967741936	-0.0327898228229902	-0.725937003382935
PF01435	2.6	4	0.955511445027436	1.38629436111989	1.53846153846154	0.769230769230769	0.430782916092454	-0.262364264467491
PF01436	51.2666666666667	1733	3.93704076840343	7.45760928971561	33.8036410923277	16.9018205461638	3.52056852131217	2.82742134075223
PF01437	5.73333333333333	4.33333333333333	1.7462970951513	1.46633706879343	0.755813953488372	0.377906976744186	-0.279960026357871	-0.973107206917816
PF01448	3.4	10.3333333333333	1.22377543162212	2.33537491581703	3.0392156862745	1.51960784313725	1.11159948419492	0.418452303634972
PF01450	0.666666666666667	1.33333333333333	-0.405465108108164	0.287682072451778	1.99999999999999	0.999999999999997	0.693147180559942	-2.99760216648793e-15
PF01453	12.1333333333333	0.333333333333333	2.49595648597458	-1.09861228866811	0.0274725274725275	0.0137362637362638	-3.59456877464269	-4.28771595520264
PF01454	3	1	1.09861228866811	0	0.333333333333333	0.166666666666667	-1.09861228866811	-1.79175946922805
PF01457	2.33333333333333	1	0.847297860387202	0	0.428571428571429	0.214285714285715	-0.847297860387202	-1.54044504094715
PF01459	3.66666666666667	3.66666666666667	1.29928298413026	1.29928298413026	1	0.5	0	-0.693147180559945
PF01462	6.06666666666667	8.33333333333333	1.80280930541464	2.12026353620009	1.37362637362637	0.686813186813186	0.31745423078545	-0.375692949774495
PF01463	4.46666666666667	10.3333333333333	1.49664241828876	2.33537491581703	2.31343283582089	1.15671641791044	0.838732497528276	0.145585316968331
PF01464	0.4	2.33333333333333	-0.916290731874155	0.847297860387202	5.83333333333332	2.91666666666666	1.76358859226136	1.07044141170141
PF01465	2.66666666666667	6.66666666666667	0.980829253011728	1.89711998488588	2.5	1.25	0.916290731874154	0.223143551314209
PF01466	5.86666666666667	6	1.769286613376	1.79175946922805	1.02272727272727	0.511363636363636	0.0224728558520581	-0.670674324707887
PF01467	6.73333333333333	22	1.90707031573905	3.09104245335832	3.26732673267327	1.63366336633663	1.18397213761927	0.490824957059322
PF01470	1	2	0	0.693147180559945	2	1	0.693147180559945	0
PF01471	4.93333333333333	8.33333333333333	1.59601489210196	2.12026353620009	1.68918918918919	0.844594594594595	0.524248644098132	-0.168898536461814
PF01472	2.8	2	1.02961941718116	0.693147180559945	0.714285714285714	0.357142857142857	-0.336472236621213	-1.02961941718116
PF01476	8.86666666666667	6.33333333333333	2.18229892711954	1.84582669049833	0.714285714285714	0.357142857142857	-0.336472236621214	-1.02961941718116
PF01477	25.2	192.666666666667	3.22684399451738	5.26096158000427	7.64550264550266	3.82275132275133	2.03411758548689	1.34097040492695
PF01479	4.93333333333333	4.66666666666667	1.59601489210196	1.54044504094715	0.945945945945947	0.472972972972974	-0.0555698511548095	-0.748717031714755
PF01480	3	7.33333333333333	1.09861228866811	1.99243016469021	2.44444444444444	1.22222222222222	0.893817876022096	0.200670695462151
PF01483	4.06666666666667	11.3333333333333	1.4028236630711	2.42774823594805	2.78688524590163	1.39344262295081	1.02492457287695	0.331777392317002
PF01485	22.8	101.333333333333	3.1267605359604	4.61841541273811	4.44444444444443	2.22222222222221	1.49165487677771	0.798507696217768
PF01487	0.866666666666667	0.333333333333333	-0.143100843640673	-1.09861228866811	0.384615384615384	0.192307692307692	-0.955511445027438	-1.64865862558738
PF01490	16.6	12	2.8094026953625	2.484906649788	0.72289156626506	0.36144578313253	-0.324496045574497	-1.01764322613444
PF01491	1	1	0	0	1	0.5	0	-0.693147180559945
PF01494	7.86666666666667	32	2.06263442336346	3.46573590279973	4.06779661016949	2.03389830508474	1.40310147943627	0.709954298876326
PF01496	2.86666666666667	3	1.05314991459135	1.09861228866811	1.04651162790698	0.523255813953488	0.0454623740767561	-0.647684806483189
PF01498	2.4	12.3333333333333	0.8754687373539	2.51230562397611	5.13888888888888	2.56944444444444	1.63683688662221	0.943689706062267
PF01501	8.46666666666667	10	2.13613688535638	2.30258509299405	1.18110236220472	0.590551181102362	0.166448207637664	-0.526698972922281
PF01502	0.333333333333333	1.66666666666667	-1.09861228866811	0.510825623765993	5.00000000000002	2.50000000000001	1.6094379124341	0.916290731874158
PF01504	6.6	17.6666666666667	1.88706964903238	2.87167962488401	2.67676767676768	1.33838383838384	0.984609975851634	0.291462795291689
PF01505	2.53333333333333	30.6666666666667	0.929535958624174	3.42317628838093	12.1052631578948	6.05263157894738	2.49364032975676	1.80049314919681
PF01507	1.8	2.66666666666667	0.587786664902119	0.980829253011728	1.48148148148148	0.740740740740742	0.393042588109609	-0.300104592450337
PF01509	2.06666666666667	1.66666666666667	0.725937003382938	0.510825623765993	0.806451612903226	0.403225806451613	-0.215111379616945	-0.90825856017689
PF01510	2.93333333333333	20.3333333333333	1.07613943281605	3.0122615755052	6.93181818181818	3.46590909090909	1.93612214268915	1.2429749621292
PF01512	1.13333333333333	1	0.125163142954003	0	0.882352941176473	0.441176470588237	-0.125163142954003	-0.818310323513948
PF01513	2.6	2	0.955511445027436	0.693147180559945	0.769230769230769	0.384615384615385	-0.262364264467491	-0.955511445027436
PF01521	2.13333333333333	2.66666666666667	0.757685701697515	0.980829253011728	1.25	0.625000000000002	0.223143551314212	-0.470003629245733
PF01522	2.13333333333333	1.33333333333333	0.757685701697515	0.287682072451778	0.624999999999999	0.3125	-0.470003629245737	-1.16315080980568
PF01529	16.1333333333333	31.6666666666667	2.78088752505447	3.45526460293243	1.96280991735538	0.981404958677689	0.674377077877958	-0.0187701026819874
PF01531	3.93333333333333	14.3333333333333	1.36948724280351	2.66258782702545	3.64406779661016	1.82203389830508	1.29310058422194	0.599953403661997
PF01532	6.2	8.66666666666667	1.82454929205105	2.15948424935337	1.39784946236559	0.698924731182796	0.334934957302327	-0.358212223257618
PF01534	3.53333333333333	3.33333333333333	1.26224171244991	1.20397280432594	0.943396226415094	0.471698113207547	-0.0582689081239759	-0.751416088683921
PF01535	188.133333333333	208.333333333333	5.23715093131055	5.33913936106829	1.10737065910702	0.553685329553508	0.101988429757743	-0.591158750802203
PF01536	1.4	2.33333333333333	0.336472236621213	0.847297860387202	1.66666666666666	0.833333333333332	0.510825623765989	-0.182321556793956
PF01541	1.53333333333333	3	0.427444014826938	1.09861228866811	1.95652173913044	0.978260869565219	0.671168273841172	-0.0219789067187732
PF01544	2.6	13.6666666666667	0.955511445027436	2.6149597780362	5.25641025641027	2.62820512820513	1.65944833300876	0.966301152448819
PF01545	9.13333333333333	37.6666666666667	2.21193072472591	3.62877553004423	4.12408759124088	2.06204379562044	1.41684480531832	0.723697624758372
PF01546	6.46666666666667	15	1.86666077740117	2.70805020110221	2.31958762886598	1.15979381443299	0.841389423701037	0.148242243141092
PF01551	0.2	7.66666666666667	-1.6094379124341	2.03688192726104	38.3333333333333	19.1666666666667	3.64631983969514	2.9531726591352
PF01553	11.5333333333333	20.6666666666667	2.44524139339557	3.02852209637698	1.79190751445088	0.895953757225438	0.583280702981418	-0.109866477578528
PF01554	18.0666666666667	4.33333333333333	2.89406861977749	1.46633706879343	0.239852398523985	0.119926199261992	-1.42773155098407	-2.12087873154401
PF01556	8.33333333333333	20	2.12026353620009	2.99573227355399	2.4	1.2	0.8754687373539	0.182321556793955
PF01557	3	3	1.09861228866811	1.09861228866811	1	0.5	0	-0.693147180559945
PF01562	6.26666666666667	3	1.83524458116779	1.09861228866811	0.478723404255319	0.239361702127659	-0.736632292499685	-1.42977947305963
PF01564	2.6	6.33333333333333	0.955511445027436	1.84582669049833	2.43589743589743	1.21794871794872	0.890315245470894	0.197168064910949
PF01565	11.8	29.3333333333333	2.46809953147162	3.3787245258101	2.48587570621469	1.24293785310734	0.910624994338477	0.217477813778531
PF01569	8	22.3333333333333	2.07944154167984	3.10608033072285	2.79166666666666	1.39583333333333	1.02663878904302	0.333491608483074
PF01571	2.93333333333333	8.33333333333333	1.07613943281605	2.12026353620009	2.84090909090909	1.42045454545455	1.04412410338404	0.350976922824095
PF01575	1.8	1	0.587786664902119	0	0.555555555555556	0.277777777777778	-0.587786664902119	-1.28093384546206
PF01576	7	18	1.94591014905531	2.89037175789616	2.57142857142857	1.28571428571429	0.944461608840852	0.251314428280906
PF01581	7	10.6666666666667	1.94591014905531	2.36712361413162	1.52380952380953	0.761904761904764	0.421213465076307	-0.271933715483639
PF01583	1.73333333333333	2.33333333333333	0.55004633691927	0.847297860387202	1.34615384615385	0.673076923076923	0.297251523467932	-0.395895657092013
PF01585	12.7333333333333	19.3333333333333	2.54422322694442	2.96183072187831	1.51832460732984	0.759162303664922	0.417607494933891	-0.275539685626055
PF01586	0.8	3.33333333333333	-0.22314355131421	1.20397280432594	4.16666666666666	2.08333333333333	1.42711635564014	0.733969175080199
PF01588	1.86666666666667	2	0.624154309072996	0.693147180559945	1.07142857142857	0.535714285714285	0.0689928714869496	-0.624154309072996
PF01590	4.6	15.3333333333333	1.52605630349505	2.73002910782098	3.33333333333333	1.66666666666666	1.20397280432593	0.510825623765989
PF01591	2	4.66666666666667	0.693147180559945	1.54044504094715	2.33333333333333	1.16666666666667	0.847297860387204	0.154150679827259
PF01592	1.2	2	0.182321556793955	0.693147180559945	1.66666666666667	0.833333333333333	0.510825623765991	-0.182321556793955
PF01593	12.3333333333333	38.6666666666667	2.51230562397611	3.65497790243826	3.13513513513515	1.56756756756757	1.14267227846214	0.449525097902198
PF01594	0.333333333333333	2.33333333333333	-1.09861228866811	0.847297860387202	7	3.5	1.94591014905531	1.25276296849537
PF01595	2.8	5	1.02961941718116	1.6094379124341	1.78571428571429	0.892857142857143	0.579818495252942	-0.113328685307003
PF01596	2.93333333333333	8	1.07613943281605	2.07944154167984	2.72727272727273	1.36363636363637	1.00330210886379	0.310154928303841
PF01597	1.93333333333333	3.33333333333333	0.659245628884262	1.20397280432594	1.72413793103448	0.862068965517242	0.544727175441673	-0.148420005118273
PF01599	1	2.33333333333333	0	0.847297860387202	2.33333333333333	1.16666666666666	0.847297860387202	0.154150679827257
PF01602	9.66666666666667	35	2.26868354131836	3.55534806148941	3.62068965517241	1.81034482758621	1.28666452017105	0.593517339611104
PF01603	3.6	4	1.28093384546206	1.38629436111989	1.11111111111111	0.555555555555556	0.105360515657826	-0.587786664902119
PF01607	51.5333333333333	135.666666666667	3.94222884748521	4.91020089677449	2.63260025873222	1.31630012936611	0.967972049289276	0.274824868729331
PF01608	2.13333333333333	5.33333333333333	0.757685701697515	1.67397643357167	2.5	1.25	0.916290731874156	0.223143551314211
PF01612	5.73333333333333	6.33333333333333	1.7462970951513	1.84582669049833	1.1046511627907	0.552325581395349	0.0995295953470333	-0.593617585212912
PF01613	0.6	0.666666666666667	-0.510825623765991	-0.405465108108164	1.11111111111111	0.555555555555556	0.105360515657827	-0.587786664902119
PF01619	1.46666666666667	3.66666666666667	0.382992252256108	1.29928298413026	2.5	1.25	0.916290731874154	0.223143551314209
PF01624	2.8	2.33333333333333	1.02961941718116	0.847297860387202	0.833333333333332	0.416666666666666	-0.182321556793956	-0.875468737353901
PF01625	1.4	5.33333333333333	0.336472236621213	1.67397643357167	3.80952380952381	1.9047619047619	1.33750419695046	0.644357016390513
PF01633	2.73333333333333	12.3333333333333	1.0055218656021	2.51230562397611	4.51219512195121	2.25609756097561	1.50678375837402	0.81363657781407
PF01636	4.26666666666667	19	1.45083288225746	2.94443897916644	4.453125	2.2265625	1.49360609690898	0.800458916349033
PF01637	0.133333333333333	1	-2.01490302054227	0	7.50000000000002	3.75000000000001	2.01490302054227	1.32175583998232
PF01641	2	4	0.693147180559945	1.38629436111989	2	1	0.693147180559945	0
PF01642	0.733333333333333	1	-0.31015492830384	0	1.36363636363636	0.681818181818182	0.31015492830384	-0.382992252256105
PF01643	1.53333333333333	0.333333333333333	0.427444014826938	-1.09861228866811	0.217391304347826	0.108695652173913	-1.52605630349505	-2.21920348405499
PF01648	1.73333333333333	2.33333333333333	0.55004633691927	0.847297860387202	1.34615384615385	0.673076923076923	0.297251523467932	-0.395895657092013
PF01650	2.26666666666667	8.66666666666667	0.818310323513953	2.15948424935337	3.8235294117647	1.91176470588235	1.34117392583942	0.648026745279474
PF01652	3.86666666666667	11.6666666666667	1.35239280944421	2.45673577282131	3.01724137931035	1.50862068965518	1.1043429633771	0.411195782817151
PF01655	1.26666666666667	2	0.236388778064233	0.693147180559945	1.57894736842105	0.789473684210524	0.456758402495712	-0.236388778064233
PF01658	1.26666666666667	2.33333333333333	0.236388778064233	0.847297860387202	1.84210526315789	0.921052631578944	0.610909082322969	-0.0822380982369761
PF01661	5.86666666666667	47.6666666666667	1.769286613376	3.8642323415918	8.125	4.0625	2.0949457282158	1.40179854765586
PF01663	7.13333333333333	19	1.9647786333597	2.94443897916644	2.66355140186916	1.33177570093458	0.979660345806745	0.2865131652468
PF01667	1.4	2.33333333333333	0.336472236621213	0.847297860387202	1.66666666666666	0.833333333333332	0.510825623765989	-0.182321556793956
PF01674	1.06666666666667	0.333333333333333	0.0645385211375743	-1.09861228866811	0.312499999999999	0.156249999999999	-1.16315080980568	-1.85629799036563
PF01676	1	1.33333333333333	0	0.287682072451778	1.33333333333333	0.666666666666665	0.287682072451778	-0.405465108108167
PF01678	0.933333333333333	1.33333333333333	-0.0689928714869518	0.287682072451778	1.42857142857143	0.714285714285713	0.35667494393873	-0.336472236621215
PF01679	3.66666666666667	2.33333333333333	1.29928298413026	0.847297860387202	0.636363636363635	0.318181818181817	-0.45198512374306	-1.14513230430301
PF01680	0.733333333333333	0.333333333333333	-0.31015492830384	-1.09861228866811	0.454545454545454	0.227272727272727	-0.788457360364271	-1.48160454092422
PF01683	6.46666666666667	11	1.86666077740117	2.39789527279837	1.70103092783505	0.850515463917525	0.531234495397197	-0.161912685162748
PF01687	1.06666666666667	3.33333333333333	0.0645385211375743	1.20397280432594	3.12499999999999	1.56249999999999	1.13943428318836	0.446287102628415
PF01693	2.4	1	0.8754687373539	0	0.416666666666667	0.208333333333333	-0.8754687373539	-1.56861591791385
PF01694	7.13333333333333	19	1.9647786333597	2.94443897916644	2.66355140186916	1.33177570093458	0.979660345806745	0.2865131652468
PF01697	8.93333333333333	9.33333333333333	2.1897895988487	2.23359222150709	1.04477611940299	0.522388059701493	0.0438026226583931	-0.649344557901552
PF01699	14.8666666666667	28	2.69912157035791	3.3322045101752	1.88340807174887	0.941704035874437	0.633082939817293	-0.0600642407426523
PF01702	1.93333333333333	3.33333333333333	0.659245628884262	1.20397280432594	1.72413793103448	0.862068965517242	0.544727175441673	-0.148420005118273
PF01704	3.06666666666667	7.33333333333333	1.12059119538689	1.99243016469021	2.39130434782608	1.19565217391304	0.87183896930332	0.178691788743374
PF01709	0.933333333333333	2	-0.0689928714869518	0.693147180559945	2.14285714285714	1.07142857142857	0.762140052046897	0.0689928714869518
PF01710	0.133333333333333	1	-2.01490302054227	0	7.50000000000002	3.75000000000001	2.01490302054227	1.32175583998232
PF01712	1.8	5.33333333333333	0.587786664902119	1.67397643357167	2.96296296296296	1.48148148148148	1.08618976866955	0.393042588109607
PF01713	1.46666666666667	2	0.382992252256108	0.693147180559945	1.36363636363636	0.68181818181818	0.310154928303837	-0.382992252256108
PF01715	3.26666666666667	1.66666666666667	1.18377009700842	0.510825623765993	0.510204081632654	0.255102040816327	-0.672944473242425	-1.36609165380237
PF01717	1.2	4.33333333333333	0.182321556793955	1.46633706879343	3.61111111111111	1.80555555555555	1.28401551199947	0.590868331439527
PF01722	3	3.66666666666667	1.09861228866811	1.29928298413026	1.22222222222222	0.611111111111112	0.200670695462152	-0.492476485097793
PF01725	1.06666666666667	3	0.0645385211375743	1.09861228866811	2.81249999999999	1.40625	1.03407376753054	0.34092658697059
PF01728	4.8	9	1.56861591791385	2.19722457733622	1.875	0.9375	0.628608659422374	-0.0645385211375712
PF01729	0.666666666666667	0.666666666666667	-0.405465108108164	-0.405465108108164	1	0.5	0	-0.693147180559945
PF01731	1.4	0.333333333333333	0.336472236621213	-1.09861228866811	0.238095238095238	0.119047619047619	-1.43508452528932	-2.12823170584927
PF01733	3.6	7	1.28093384546206	1.94591014905531	1.94444444444444	0.972222222222222	0.664976303593249	-0.0281708769666963
PF01734	10.2	14.3333333333333	2.32238772029023	2.66258782702545	1.40522875816993	0.702614379084966	0.340200106735225	-0.35294707382472
PF01735	1.06666666666667	0.666666666666667	0.0645385211375743	-0.405465108108164	0.624999999999998	0.312499999999999	-0.470003629245738	-1.16315080980568
PF01738	3.2	13	1.16315080980568	2.56494935746154	4.0625	2.03125	1.40179854765586	0.708651367095911
PF01740	7.6	10.6666666666667	2.02814824729229	2.36712361413162	1.40350877192983	0.701754385964914	0.338975366839335	-0.354171813720611
PF01741	0.266666666666667	9	-1.32175583998232	2.19722457733622	33.75	16.875	3.51898041731854	2.82583323675859
PF01743	1.53333333333333	3	0.427444014826938	1.09861228866811	1.95652173913044	0.978260869565219	0.671168273841172	-0.0219789067187732
PF01746	1.8	9	0.587786664902119	2.19722457733622	5	2.5	1.6094379124341	0.916290731874155
PF01747	1.46666666666667	2.33333333333333	0.382992252256108	0.847297860387202	1.59090909090909	0.795454545454543	0.464305608131094	-0.228841572428851
PF01749	2.86666666666667	4.66666666666667	1.05314991459135	1.54044504094715	1.62790697674419	0.813953488372093	0.487295126355796	-0.205852054204149
PF01751	3.2	4.66666666666667	1.16315080980568	1.54044504094715	1.45833333333333	0.729166666666667	0.377294231141469	-0.315852949418477
PF01753	15.6666666666667	26.3333333333333	2.75153531304195	3.27083556379891	1.68085106382978	0.840425531914891	0.51930025075696	-0.173846929802986
PF01754	4.2	5.66666666666667	1.43508452528932	1.73460105538811	1.34920634920635	0.674603174603175	0.299516530098784	-0.393630650461161
PF01755	0.866666666666667	7	-0.143100843640673	1.94591014905531	8.07692307692307	4.03846153846154	2.08901099269599	1.39586381213604
PF01756	3.8	4.33333333333333	1.33500106673234	1.46633706879343	1.14035087719298	0.570175438596491	0.131336002061086	-0.561811178498859
PF01757	7.46666666666667	19.6666666666667	2.01044867019288	2.97892515523761	2.63392857142857	1.31696428571429	0.968476485044726	0.275329304484781
PF01758	2.73333333333333	6.33333333333333	1.0055218656021	1.84582669049833	2.31707317073171	1.15853658536585	0.840304824896234	0.147157644336289
PF01759	2.46666666666667	2.66666666666667	0.902867711542016	0.980829253011728	1.08108108108108	0.540540540540541	0.0779615414697119	-0.615185639090233
PF01761	0.333333333333333	0.333333333333333	-1.09861228866811	-1.09861228866811	1	0.5	0	-0.693147180559945
PF01762	14.6666666666667	24.3333333333333	2.68557734525015	3.19184715248028	1.6590909090909	0.829545454545452	0.506269807230126	-0.186877373329819
PF01764	11.7333333333333	6.33333333333333	2.46243379393594	1.84582669049833	0.539772727272729	0.269886363636364	-0.616607103437609	-1.30975428399755
PF01765	1.06666666666667	1	0.0645385211375743	0	0.937499999999997	0.468749999999999	-0.0645385211375742	-0.75768570169752
PF01769	2.26666666666667	5.66666666666667	0.818310323513953	1.73460105538811	2.5	1.25	0.916290731874154	0.223143551314209
PF01771	0.133333333333333	0.333333333333333	-2.01490302054227	-1.09861228866811	2.5	1.25	0.916290731874156	0.223143551314211
PF01773	1.86666666666667	2.66666666666667	0.624154309072996	0.980829253011728	1.42857142857143	0.714285714285714	0.356674943938732	-0.336472236621214
PF01775	1.26666666666667	2	0.236388778064233	0.693147180559945	1.57894736842105	0.789473684210524	0.456758402495712	-0.236388778064233
PF01776	1.4	2.33333333333333	0.336472236621213	0.847297860387202	1.66666666666666	0.833333333333332	0.510825623765989	-0.182321556793956
PF01777	1.2	2	0.182321556793955	0.693147180559945	1.66666666666667	0.833333333333333	0.510825623765991	-0.182321556793955
PF01778	2	3.66666666666667	0.693147180559945	1.29928298413026	1.83333333333334	0.916666666666668	0.606135803570316	-0.0870113769896288
PF01779	1.06666666666667	1.66666666666667	0.0645385211375743	0.510825623765993	1.5625	0.781249999999999	0.446287102628419	-0.246860077931527
PF01780	1.13333333333333	2.33333333333333	0.125163142954003	0.847297860387202	2.05882352941177	1.02941176470588	0.722134717433199	0.0289875368732537
PF01781	1.2	2	0.182321556793955	0.693147180559945	1.66666666666667	0.833333333333333	0.510825623765991	-0.182321556793955
PF01784	0.8	1.33333333333333	-0.22314355131421	0.287682072451778	1.66666666666666	0.833333333333331	0.510825623765988	-0.182321556793957
PF01786	1.46666666666667	2	0.382992252256108	0.693147180559945	1.36363636363636	0.68181818181818	0.310154928303837	-0.382992252256108
PF01791	0.733333333333333	2	-0.31015492830384	0.693147180559945	2.72727272727273	1.36363636363636	1.00330210886379	0.31015492830384
PF01793	1.06666666666667	7.33333333333333	0.0645385211375743	1.99243016469021	6.87499999999998	3.43749999999999	1.92789164355263	1.23474446299269
PF01794	6.53333333333333	14	1.87691727756836	2.63905732961526	2.14285714285714	1.07142857142857	0.762140052046897	0.068992871486952
PF01795	0.8	1.33333333333333	-0.22314355131421	0.287682072451778	1.66666666666666	0.833333333333331	0.510825623765988	-0.182321556793957
PF01798	3.66666666666667	6	1.29928298413026	1.79175946922805	1.63636363636363	0.818181818181817	0.492476485097793	-0.200670695462152
PF01799	3.33333333333333	8	1.20397280432594	2.07944154167984	2.4	1.2	0.875468737353901	0.182321556793956
PF01803	2.2	4.66666666666667	0.78845736036427	1.54044504094715	2.12121212121212	1.06060606060606	0.751987680582879	0.058840500022934
PF01805	7.06666666666667	7.33333333333333	1.95538889300986	1.99243016469021	1.0377358490566	0.518867924528301	0.0370412716803482	-0.656105908879597
PF01812	1.46666666666667	5.33333333333333	0.382992252256108	1.67397643357167	3.63636363636363	1.81818181818181	1.29098418131556	0.597837000755618
PF01813	1.2	1.33333333333333	0.182321556793955	0.287682072451778	1.11111111111111	0.555555555555554	0.105360515657824	-0.587786664902122
PF01814	2.53333333333333	4.33333333333333	0.929535958624174	1.46633706879343	1.71052631578947	0.855263157894737	0.536801110169252	-0.156346070390693
PF01822	12.5333333333333	13.3333333333333	2.52839176172774	2.59026716544582	1.06382978723404	0.531914893617021	0.0618754037180877	-0.631271776841858
PF01823	5	25.3333333333333	1.6094379124341	3.23212105161822	5.06666666666666	2.53333333333333	1.62268313918412	0.929535958624174
PF01825	11.5333333333333	30.3333333333333	2.44524139339557	3.41224721784874	2.63005780346821	1.31502890173411	0.967005824453173	0.273858643893228
PF01826	14.8666666666667	33.6666666666667	2.69912157035791	3.51650822817315	2.26457399103139	1.13228699551569	0.81738665781524	0.124239477255295
PF01833	28.9333333333333	64.6666666666667	3.36499433299819	4.16924587039522	2.23502304147466	1.11751152073733	0.804251537397025	0.11110435683708
PF01834	1	2	0	0.693147180559945	2	1	0.693147180559945	0
PF01835	2.33333333333333	7.66666666666667	0.847297860387202	2.03688192726104	3.28571428571429	1.64285714285715	1.18958406687384	0.496436886313893
PF01839	6.33333333333333	25.6666666666667	1.84582669049833	3.24519313318558	4.05263157894738	2.02631578947369	1.39936644268724	0.7062192621273
PF01841	3.86666666666667	15	1.35239280944421	2.70805020110221	3.87931034482758	1.93965517241379	1.355657391658	0.662510211098055
PF01842	3.93333333333333	3.66666666666667	1.36948724280351	1.29928298413026	0.93220338983051	0.466101694915255	-0.0702042586732468	-0.763351439233192
PF01843	4.06666666666667	3.66666666666667	1.4028236630711	1.29928298413026	0.901639344262295	0.450819672131148	-0.10354067894084	-0.796687859500785
PF01846	8.33333333333333	9.66666666666667	2.12026353620009	2.26868354131836	1.16	0.58	0.148420005118274	-0.544727175441671
PF01849	3.26666666666667	3.66666666666667	1.18377009700842	1.29928298413026	1.12244897959184	0.561224489795918	0.115512887121844	-0.577634293438101
PF01851	4.4	7	1.48160454092422	1.94591014905531	1.59090909090909	0.795454545454545	0.464305608131098	-0.228841572428848
PF01852	8.66666666666667	18.6666666666667	2.15948424935337	2.92673940206704	2.15384615384616	1.07692307692308	0.767255152713669	0.0741079721537233
PF01853	3.53333333333333	9	1.26224171244991	2.19722457733622	2.54716981132076	1.27358490566038	0.934982864886309	0.241835684326363
PF01857	1.2	2.33333333333333	0.182321556793955	0.847297860387202	1.94444444444444	0.972222222222221	0.664976303593248	-0.0281708769666977
PF01858	1.26666666666667	2.33333333333333	0.236388778064233	0.847297860387202	1.84210526315789	0.921052631578944	0.610909082322969	-0.0822380982369761
PF01866	2.2	2	0.78845736036427	0.693147180559945	0.909090909090909	0.454545454545455	-0.0953101798043249	-0.78845736036427
PF01868	0.933333333333333	1.33333333333333	-0.0689928714869518	0.287682072451778	1.42857142857143	0.714285714285713	0.35667494393873	-0.336472236621215
PF01869	0.866666666666667	1	-0.143100843640673	0	1.15384615384615	0.576923076923077	0.143100843640673	-0.550046336919272
PF01871	1.06666666666667	1.66666666666667	0.0645385211375743	0.510825623765993	1.5625	0.781249999999999	0.446287102628419	-0.246860077931527
PF01872	0.4	1	-0.916290731874155	0	2.5	1.25	0.916290731874155	0.22314355131421
PF01873	2.46666666666667	7.66666666666667	0.902867711542016	2.03688192726104	3.10810810810811	1.55405405405405	1.13401421571902	0.440867035159079
PF01875	1.26666666666667	3	0.236388778064233	1.09861228866811	2.36842105263157	1.18421052631579	0.862223510603877	0.169076330043931
PF01876	1.06666666666667	1	0.0645385211375743	0	0.937499999999997	0.468749999999999	-0.0645385211375742	-0.75768570169752
PF01883	1.53333333333333	1.33333333333333	0.427444014826938	0.287682072451778	0.869565217391304	0.434782608695652	-0.139761942375159	-0.832909122935104
PF01885	1.53333333333333	2.33333333333333	0.427444014826938	0.847297860387202	1.52173913043478	0.760869565217392	0.419853845560265	-0.273293334999681
PF01894	0.733333333333333	2.66666666666667	-0.31015492830384	0.980829253011728	3.63636363636364	1.81818181818182	1.29098418131557	0.597837000755622
PF01896	1.06666666666667	1.66666666666667	0.0645385211375743	0.510825623765993	1.5625	0.781249999999999	0.446287102628419	-0.246860077931527
PF01900	1.33333333333333	2	0.287682072451778	0.693147180559945	1.5	0.750000000000002	0.405465108108167	-0.287682072451778
PF01902	1.2	1.33333333333333	0.182321556793955	0.287682072451778	1.11111111111111	0.555555555555554	0.105360515657824	-0.587786664902122
PF01907	1.53333333333333	2	0.427444014826938	0.693147180559945	1.30434782608696	0.65217391304348	0.265703165733008	-0.427444014826938
PF01909	6.26666666666667	18	1.83524458116779	2.89037175789616	2.87234042553191	1.43617021276596	1.05512717672837	0.361979996168425
PF01912	1.2	2.33333333333333	0.182321556793955	0.847297860387202	1.94444444444444	0.972222222222221	0.664976303593248	-0.0281708769666977
PF01915	4.73333333333333	19	1.5546296759391	2.94443897916644	4.01408450704226	2.00704225352113	1.38980930322734	0.696662122667391
PF01916	1.2	1.33333333333333	0.182321556793955	0.287682072451778	1.11111111111111	0.555555555555554	0.105360515657824	-0.587786664902122
PF01918	2.26666666666667	2	0.818310323513953	0.693147180559945	0.882352941176469	0.441176470588235	-0.125163142954008	-0.818310323513953
PF01920	4.26666666666667	4.66666666666667	1.45083288225746	1.54044504094715	1.09375	0.546875	0.0896121586896869	-0.603535021870258
PF01922	1	1	0	0	1	0.5	0	-0.693147180559945
PF01923	0.6	1.33333333333333	-0.510825623765991	0.287682072451778	2.22222222222222	1.11111111111111	0.798507696217769	0.105360515657824
PF01926	21.5333333333333	83.3333333333333	3.06960212212045	4.42284862919414	3.86996904024768	1.93498452012384	1.35324650707369	0.660099326513746
PF01927	0.8	1.33333333333333	-0.22314355131421	0.287682072451778	1.66666666666666	0.833333333333331	0.510825623765988	-0.182321556793957
PF01928	1.13333333333333	0.333333333333333	0.125163142954003	-1.09861228866811	0.294117647058824	0.147058823529412	-1.22377543162211	-1.91692261218206
PF01929	1.33333333333333	2.33333333333333	0.287682072451778	0.847297860387202	1.75	0.875000000000001	0.559615787935424	-0.133531392624521
PF01931	0.333333333333333	0.666666666666667	-1.09861228866811	-0.405465108108164	2	1	0.693147180559947	1.55431223447522e-15
PF01936	2.4	5.66666666666667	0.8754687373539	1.73460105538811	2.36111111111111	1.18055555555556	0.859132318034207	0.165985137474262
PF01937	2.13333333333333	1.33333333333333	0.757685701697515	0.287682072451778	0.624999999999999	0.3125	-0.470003629245737	-1.16315080980568
PF01938	1.13333333333333	1.33333333333333	0.125163142954003	0.287682072451778	1.17647058823529	0.588235294117647	0.162518929497775	-0.53062825106217
PF01940	1.06666666666667	1	0.0645385211375743	0	0.937499999999997	0.468749999999999	-0.0645385211375742	-0.75768570169752
PF01951	0.6	1.33333333333333	-0.510825623765991	0.287682072451778	2.22222222222222	1.11111111111111	0.798507696217769	0.105360515657824
PF01956	1.73333333333333	1.66666666666667	0.55004633691927	0.510825623765993	0.961538461538465	0.480769230769233	-0.0392207131532773	-0.732367893713223
PF01958	0.466666666666667	2.33333333333333	-0.762140052046896	0.847297860387202	4.99999999999999	2.49999999999999	1.6094379124341	0.916290731874153
PF01963	1.73333333333333	5	0.55004633691927	1.6094379124341	2.88461538461539	1.44230769230769	1.05939157551483	0.366244394954885
PF01965	4.2	8.66666666666667	1.43508452528932	2.15948424935337	2.06349206349206	1.03174603174603	0.72439972406405	0.0312525435041047
PF01966	1.73333333333333	3.33333333333333	0.55004633691927	1.20397280432594	1.92307692307692	0.961538461538462	0.653926467406665	-0.0392207131532805
PF01967	0.933333333333333	1	-0.0689928714869518	0	1.07142857142857	0.535714285714286	0.0689928714869518	-0.624154309072994
PF01968	1.26666666666667	4.33333333333333	0.236388778064233	1.46633706879343	3.42105263157894	1.71052631578947	1.22994829072919	0.536801110169248
PF01974	2.06666666666667	2	0.725937003382938	0.693147180559945	0.967741935483869	0.483870967741935	-0.0327898228229924	-0.725937003382938
PF01979	7	14.6666666666667	1.94591014905531	2.68557734525015	2.0952380952381	1.04761904761905	0.73966719619484	0.046520015634895
PF01981	2.4	7	0.8754687373539	1.94591014905531	2.91666666666667	1.45833333333333	1.07044141170141	0.377294231141468
PF01984	0.933333333333333	2	-0.0689928714869518	0.693147180559945	2.14285714285714	1.07142857142857	0.762140052046897	0.0689928714869518
PF01987	0.4	4.66666666666667	-0.916290731874155	1.54044504094715	11.6666666666667	5.83333333333334	2.4567357728213	1.76358859226136
PF01990	1.2	1.33333333333333	0.182321556793955	0.287682072451778	1.11111111111111	0.555555555555554	0.105360515657824	-0.587786664902122
PF01991	1.53333333333333	4	0.427444014826938	1.38629436111989	2.60869565217392	1.30434782608696	0.958850346292953	0.265703165733008
PF01992	1.46666666666667	1.66666666666667	0.382992252256108	0.510825623765993	1.13636363636364	0.568181818181818	0.127833371509885	-0.565313809050061
PF02002	1.26666666666667	2.66666666666667	0.236388778064233	0.980829253011728	2.10526315789473	1.05263157894737	0.744440474947495	0.0512932943875492
PF02005	2	1	0.693147180559945	0	0.5	0.25	-0.693147180559945	-1.38629436111989
PF02008	1.86666666666667	2.33333333333333	0.624154309072996	0.847297860387202	1.25	0.624999999999998	0.223143551314207	-0.470003629245739
PF02010	3.86666666666667	32	1.35239280944421	3.46573590279973	8.27586206896551	4.13793103448276	2.11334309335552	1.42019591279557
PF02014	4.53333333333333	10.6666666666667	1.5114575040739	2.36712361413162	2.3529411764706	1.1764705882353	0.855666110057724	0.162518929497779
PF02015	0.2	5	-1.6094379124341	1.6094379124341	25	12.5	3.2188758248682	2.52572864430826
PF02018	2	1.33333333333333	0.693147180559945	0.287682072451778	0.666666666666665	0.333333333333332	-0.405465108108167	-1.09861228866811
PF02019	0.933333333333333	1.33333333333333	-0.0689928714869518	0.287682072451778	1.42857142857143	0.714285714285713	0.35667494393873	-0.336472236621215
PF02020	4.06666666666667	10.3333333333333	1.4028236630711	2.33537491581703	2.54098360655737	1.27049180327868	0.932551252745931	0.239404072185986
PF02026	3.06666666666667	9.66666666666667	1.12059119538689	2.26868354131836	3.15217391304348	1.57608695652174	1.14809234593148	0.454945165371533
PF02036	3	4.66666666666667	1.09861228866811	1.54044504094715	1.55555555555556	0.777777777777778	0.44183275227904	-0.251314428280905
PF02037	11.2	6.66666666666667	2.41591377830105	1.89711998488588	0.595238095238096	0.297619047619048	-0.518793793415167	-1.21194097397511
PF02045	2.2	2	0.78845736036427	0.693147180559945	0.909090909090909	0.454545454545455	-0.0953101798043249	-0.78845736036427
PF02055	1.26666666666667	2.33333333333333	0.236388778064233	0.847297860387202	1.84210526315789	0.921052631578944	0.610909082322969	-0.0822380982369761
PF02064	0.866666666666667	2.33333333333333	-0.143100843640673	0.847297860387202	2.69230769230769	1.34615384615384	0.990398704027875	0.29725152346793
PF02077	1.13333333333333	2	0.125163142954003	0.693147180559945	1.76470588235295	0.882352941176473	0.567984037605942	-0.125163142954003
PF02078	0.8	2.66666666666667	-0.22314355131421	0.980829253011728	3.33333333333334	1.66666666666667	1.20397280432594	0.510825623765992
PF02089	2.13333333333333	8.33333333333333	0.757685701697515	2.12026353620009	3.90625	1.953125	1.36257783450258	0.66943065394263
PF02096	1.93333333333333	1.33333333333333	0.659245628884262	0.287682072451778	0.689655172413792	0.344827586206896	-0.371563556432484	-1.06471073699243
PF02099	1.73333333333333	10.3333333333333	0.55004633691927	2.33537491581703	5.96153846153845	2.98076923076923	1.78532857889776	1.09218139833782
PF02100	0.933333333333333	1.66666666666667	-0.0689928714869518	0.510825623765993	1.78571428571429	0.892857142857145	0.579818495252945	-0.113328685307001
PF02104	1.2	1.33333333333333	0.182321556793955	0.287682072451778	1.11111111111111	0.555555555555554	0.105360515657824	-0.587786664902122
PF02109	1	2.66666666666667	0	0.980829253011728	2.66666666666667	1.33333333333334	0.980829253011728	0.287682072451782
PF02110	0.333333333333333	0.666666666666667	-1.09861228866811	-0.405465108108164	2	1	0.693147180559947	1.55431223447522e-15
PF02112	0.4	1.33333333333333	-0.916290731874155	0.287682072451778	3.33333333333332	1.66666666666666	1.20397280432593	0.510825623765988
PF02113	0.0666666666666667	3	-2.70805020110221	1.09861228866811	45	22.5	3.80666248977032	3.11351530921037
PF02114	2.06666666666667	2.66666666666667	0.725937003382938	0.980829253011728	1.29032258064516	0.64516129032258	0.25489224962879	-0.438254930931156
PF02115	1.4	1.33333333333333	0.336472236621213	0.287682072451778	0.95238095238095	0.476190476190475	-0.0487901641694345	-0.74193734472938
PF02121	2.6	8.66666666666667	0.955511445027436	2.15948424935337	3.33333333333333	1.66666666666667	1.20397280432594	0.510825623765991
PF02127	1.06666666666667	1.33333333333333	0.0645385211375743	0.287682072451778	1.24999999999999	0.624999999999996	0.223143551314204	-0.470003629245741
PF02128	0.533333333333333	0.333333333333333	-0.628608659422375	-1.09861228866811	0.625	0.3125	-0.470003629245736	-1.16315080980568
PF02129	0.333333333333333	8.66666666666667	-1.09861228866811	2.15948424935337	26	13	3.25809653802148	2.56494935746154
PF02133	1.06666666666667	8.66666666666667	0.0645385211375743	2.15948424935337	8.12499999999998	4.06249999999999	2.0949457282158	1.40179854765585
PF02135	3.86666666666667	13.3333333333333	1.35239280944421	2.59026716544582	3.44827586206895	1.72413793103448	1.23787435600161	0.544727175441669
PF02136	4.73333333333333	13	1.5546296759391	2.56494935746154	2.74647887323944	1.37323943661972	1.01031968152243	0.317172500962487
PF02137	2.6	15	0.955511445027436	2.70805020110221	5.76923076923077	2.88461538461538	1.75253875607477	1.05939157551483
PF02138	5.13333333333333	17.6666666666667	1.63575522075147	2.87167962488401	3.44155844155845	1.72077922077922	1.23592440413254	0.542777223572596
PF02140	17.4666666666667	14	2.86029430265889	2.63905732961526	0.80152671755725	0.400763358778625	-0.22123697304363	-0.914384153603575
PF02141	5.46666666666667	20	1.69866904616204	2.99573227355399	3.65853658536585	1.82926829268293	1.29706322739195	0.603916046832002
PF02142	2.13333333333333	5.33333333333333	0.757685701697515	1.67397643357167	2.5	1.25	0.916290731874156	0.223143551314211
PF02144	1.06666666666667	1	0.0645385211375743	0	0.937499999999997	0.468749999999999	-0.0645385211375742	-0.75768570169752
PF02145	3.8	15.3333333333333	1.33500106673234	2.73002910782098	4.03508771929824	2.01754385964912	1.39502804108864	0.701880860528698
PF02146	6.26666666666667	32	1.83524458116779	3.46573590279973	5.1063829787234	2.5531914893617	1.63049132163193	0.937344141071987
PF02148	6.6	10	1.88706964903238	2.30258509299405	1.51515151515152	0.757575757575758	0.415515443961666	-0.277631736598279
PF02149	2.93333333333333	4	1.07613943281605	1.38629436111989	1.36363636363637	0.681818181818183	0.310154928303841	-0.382992252256105
PF02150	2.06666666666667	2.66666666666667	0.725937003382938	0.980829253011728	1.29032258064516	0.64516129032258	0.25489224962879	-0.438254930931156
PF02156	0.333333333333333	2.66666666666667	-1.09861228866811	0.980829253011728	8.00000000000002	4.00000000000001	2.07944154167984	1.38629436111989
PF02157	0.866666666666667	5	-0.143100843640673	1.6094379124341	5.76923076923077	2.88461538461538	1.75253875607477	1.05939157551483
PF02163	1.2	2.33333333333333	0.182321556793955	0.847297860387202	1.94444444444444	0.972222222222221	0.664976303593248	-0.0281708769666977
PF02167	1.2	1.33333333333333	0.182321556793955	0.287682072451778	1.11111111111111	0.555555555555554	0.105360515657824	-0.587786664902122
PF02170	8.06666666666667	25.6666666666667	2.08774034449453	3.24519313318558	3.18181818181818	1.59090909090909	1.15745278869104	0.464305608131099
PF02171	7.73333333333333	37	2.04553999000415	3.61091791264422	4.78448275862069	2.39224137931035	1.56537792264007	0.872230742080125
PF02172	1.33333333333333	7	0.287682072451778	1.94591014905531	5.25000000000001	2.62500000000001	1.65822807660353	0.96508089604359
PF02174	3.33333333333333	4	1.20397280432594	1.38629436111989	1.2	0.600000000000001	0.182321556793956	-0.51082562376599
PF02176	4.2	13.3333333333333	1.43508452528932	2.59026716544582	3.17460317460317	1.58730158730158	1.1551826401565	0.462035459596556
PF02177	0.733333333333333	2.33333333333333	-0.31015492830384	0.847297860387202	3.18181818181818	1.59090909090909	1.15745278869104	0.464305608131097
PF02178	4.86666666666667	8.33333333333333	1.58240924004618	2.12026353620009	1.71232876712329	0.856164383561643	0.537854296153909	-0.155292884406036
PF02179	2.46666666666667	2.33333333333333	0.902867711542016	0.847297860387202	0.945945945945943	0.472972972972972	-0.0555698511548136	-0.748717031714759
PF02181	10	15	2.30258509299405	2.70805020110221	1.5	0.75	0.405465108108164	-0.287682072451781
PF02184	1.66666666666667	2	0.510825623765993	0.693147180559945	1.2	0.599999999999999	0.182321556793953	-0.510825623765993
PF02185	2.46666666666667	3	0.902867711542016	1.09861228866811	1.21621621621621	0.608108108108107	0.195744577126094	-0.497402603433851
PF02186	1	2	0	0.693147180559945	2	1	0.693147180559945	0
PF02187	2.2	7.33333333333333	0.78845736036427	1.99243016469021	3.33333333333333	1.66666666666667	1.20397280432594	0.51082562376599
PF02188	3.4	1	1.22377543162212	0	0.294117647058824	0.147058823529412	-1.22377543162212	-1.91692261218206
PF02190	3.53333333333333	4	1.26224171244991	1.38629436111989	1.13207547169811	0.566037735849057	0.12405264866998	-0.569094531889966
PF02191	2.06666666666667	2	0.725937003382938	0.693147180559945	0.967741935483869	0.483870967741935	-0.0327898228229924	-0.725937003382938
PF02192	1.06666666666667	1.33333333333333	0.0645385211375743	0.287682072451778	1.24999999999999	0.624999999999996	0.223143551314204	-0.470003629245741
PF02194	2.46666666666667	7.66666666666667	0.902867711542016	2.03688192726104	3.10810810810811	1.55405405405405	1.13401421571902	0.440867035159079
PF02195	0.6	1.33333333333333	-0.510825623765991	0.287682072451778	2.22222222222222	1.11111111111111	0.798507696217769	0.105360515657824
PF02196	1.6	2	0.470003629245736	0.693147180559945	1.25	0.625	0.22314355131421	-0.470003629245736
PF02197	2.33333333333333	7.33333333333333	0.847297860387202	1.99243016469021	3.14285714285715	1.57142857142857	1.145132304303	0.451985123743058
PF02198	3.2	7	1.16315080980568	1.94591014905531	2.1875	1.09375	0.782759339249632	0.0896121586896871
PF02199	1.26666666666667	11.6666666666667	0.236388778064233	2.45673577282131	9.21052631578948	4.60526315789474	2.22034699475707	1.52719981419713
PF02201	4.86666666666667	4	1.58240924004618	1.38629436111989	0.821917808219178	0.410958904109589	-0.196114878926291	-0.889262059486236
PF02204	4.4	4	1.48160454092422	1.38629436111989	0.909090909090909	0.454545454545455	-0.0953101798043249	-0.78845736036427
PF02205	4	3.66666666666667	1.38629436111989	1.29928298413026	0.916666666666668	0.458333333333334	-0.0870113769896288	-0.780158557549574
PF02207	3.8	5.33333333333333	1.33500106673234	1.67397643357167	1.40350877192982	0.701754385964912	0.338975366839331	-0.354171813720614
PF02209	3.33333333333333	10.6666666666667	1.20397280432594	2.36712361413162	3.20000000000001	1.60000000000001	1.16315080980568	0.47000362924574
PF02210	26.6666666666667	56.3333333333333	3.28341434600577	4.03128642625496	2.1125	1.05625	0.74787208024919	0.0547248996892448
PF02212	4.33333333333333	13.3333333333333	1.46633706879343	2.59026716544582	3.07692307692307	1.53846153846154	1.1239300966524	0.430782916092452
PF02213	2.73333333333333	2.33333333333333	1.0055218656021	0.847297860387202	0.853658536585366	0.426829268292683	-0.158224005214894	-0.85137118577484
PF02214	22.8666666666667	80.6666666666667	3.12968024606373	4.39032543748858	3.52769679300291	1.76384839650146	1.26064519142485	0.567498010864901
PF02218	3.26666666666667	7	1.18377009700842	1.94591014905531	2.14285714285714	1.07142857142857	0.762140052046896	0.0689928714869504
PF02219	1.13333333333333	1.66666666666667	0.125163142954003	0.510825623765993	1.47058823529413	0.735294117647063	0.38566248081199	-0.307484699747956
PF02221	5.26666666666667	13.3333333333333	1.66139765136481	2.59026716544582	2.53164556962025	1.26582278481012	0.928869514081012	0.235722333521067
PF02223	1.2	2.66666666666667	0.182321556793955	0.980829253011728	2.22222222222222	1.11111111111111	0.798507696217773	0.105360515657828
PF02225	9.53333333333333	22.6666666666667	2.2547944291577	3.120895416508	2.37762237762238	1.18881118881119	0.866100987350302	0.172953806790356
PF02229	1.2	1.66666666666667	0.182321556793955	0.510825623765993	1.38888888888889	0.694444444444446	0.328504066972038	-0.364643113587907
PF02230	2.66666666666667	7.33333333333333	0.980829253011728	1.99243016469021	2.75	1.375	1.01160091167848	0.318453731118533
PF02233	0.666666666666667	2	-0.405465108108164	0.693147180559945	3	1.5	1.09861228866811	0.405465108108164
PF02237	0.666666666666667	0.333333333333333	-0.405465108108164	-1.09861228866811	0.499999999999999	0.25	-0.693147180559947	-1.38629436111989
PF02244	3.8	7.33333333333333	1.33500106673234	1.99243016469021	1.92982456140351	0.964912280701754	0.657429097957866	-0.0357180826020796
PF02245	0.4	0.333333333333333	-0.916290731874155	-1.09861228866811	0.833333333333332	0.416666666666666	-0.182321556793956	-0.875468737353901
PF02251	0.6	2.33333333333333	-0.510825623765991	0.847297860387202	3.88888888888888	1.94444444444444	1.35812348415319	0.664976303593248
PF02252	0.8	8	-0.22314355131421	2.07944154167984	10	5	2.30258509299405	1.6094379124341
PF02257	2.33333333333333	1.66666666666667	0.847297860387202	0.510825623765993	0.714285714285717	0.357142857142858	-0.33647223662121	-1.02961941718115
PF02259	3.86666666666667	7.33333333333333	1.35239280944421	1.99243016469021	1.89655172413793	0.948275862068964	0.640037355245996	-0.0531098253139496
PF02260	4.26666666666667	7	1.45083288225746	1.94591014905531	1.640625	0.820312499999999	0.495077266797851	-0.198069913762095
PF02262	0.8	2	-0.22314355131421	0.693147180559945	2.5	1.25	0.916290731874155	0.22314355131421
PF02263	4.2	10.6666666666667	1.43508452528932	2.36712361413162	2.53968253968255	1.26984126984127	0.932039088842297	0.238891908282352
PF02265	1.06666666666667	8	0.0645385211375743	2.07944154167984	7.49999999999998	3.74999999999999	2.01490302054226	1.32175583998232
PF02267	0.6	3.33333333333333	-0.510825623765991	1.20397280432594	5.55555555555555	2.77777777777778	1.71479842809193	1.02165124753198
PF02268	1.26666666666667	3.33333333333333	0.236388778064233	1.20397280432594	2.63157894736841	1.31578947368421	0.967584026261702	0.274436845701757
PF02269	1.6	1	0.470003629245736	0	0.625	0.3125	-0.470003629245736	-1.16315080980568
PF02270	1.06666666666667	1.33333333333333	0.0645385211375743	0.287682072451778	1.24999999999999	0.624999999999996	0.223143551314204	-0.470003629245741
PF02271	1.4	1.33333333333333	0.336472236621213	0.287682072451778	0.95238095238095	0.476190476190475	-0.0487901641694345	-0.74193734472938
PF02272	1	1	0	0	1	0.5	0	-0.693147180559945
PF02274	1.6	7.66666666666667	0.470003629245736	2.03688192726104	4.79166666666667	2.39583333333333	1.5668782980153	0.873731117455359
PF02275	1	4.33333333333333	0	1.46633706879343	4.33333333333333	2.16666666666667	1.46633706879343	0.773189888233481
PF02278	0.0666666666666667	5	-2.70805020110221	1.6094379124341	75	37.5	4.31748811353631	3.62434093297636
PF02284	0.8	2.66666666666667	-0.22314355131421	0.980829253011728	3.33333333333334	1.66666666666667	1.20397280432594	0.510825623765992
PF02285	0.266666666666667	1.33333333333333	-1.32175583998232	0.287682072451778	4.99999999999998	2.49999999999999	1.6094379124341	0.916290731874151
PF02290	0.933333333333333	1	-0.0689928714869518	0	1.07142857142857	0.535714285714286	0.0689928714869518	-0.624154309072994
PF02291	1	1	0	0	1	0.5	0	-0.693147180559945
PF02296	1.26666666666667	2	0.236388778064233	0.693147180559945	1.57894736842105	0.789473684210524	0.456758402495712	-0.236388778064233
PF02297	2.26666666666667	3.33333333333333	0.818310323513953	1.20397280432594	1.47058823529411	0.735294117647057	0.385662480811982	-0.307484699747963
PF02301	3.26666666666667	2.66666666666667	1.18377009700842	0.980829253011728	0.816326530612245	0.408163265306123	-0.20294084399669	-0.896088024556635
PF02308	0.0666666666666667	0.333333333333333	-2.70805020110221	-1.09861228866811	4.99999999999999	2.5	1.6094379124341	0.916290731874154
PF02310	1.13333333333333	2	0.125163142954003	0.693147180559945	1.76470588235295	0.882352941176473	0.567984037605942	-0.125163142954003
PF02312	0.533333333333333	0.333333333333333	-0.628608659422375	-1.09861228866811	0.625	0.3125	-0.470003629245736	-1.16315080980568
PF02318	2.73333333333333	9.33333333333333	1.0055218656021	2.23359222150709	3.41463414634147	1.70731707317073	1.228070355905	0.534923175345052
PF02319	4.6	3.66666666666667	1.52605630349505	1.29928298413026	0.797101449275363	0.398550724637682	-0.226773319364788	-0.919920499924733
PF02320	1.33333333333333	1	0.287682072451778	0	0.750000000000002	0.375000000000001	-0.287682072451778	-0.980829253011724
PF02330	2.13333333333333	3.33333333333333	0.757685701697515	1.20397280432594	1.5625	0.78125	0.44628710262842	-0.246860077931525
PF02338	8.53333333333333	37.6666666666667	2.14398006281741	3.62877553004423	4.41406250000001	2.20703125	1.48479546722683	0.79164828666688
PF02347	2.46666666666667	2.66666666666667	0.902867711542016	0.980829253011728	1.08108108108108	0.540540540540541	0.0779615414697119	-0.615185639090233
PF02350	0.333333333333333	4	-1.09861228866811	1.38629436111989	12	6.00000000000001	2.484906649788	1.79175946922806
PF02353	2	2	0.693147180559945	0.693147180559945	1	0.5	0	-0.693147180559945
PF02359	1.93333333333333	11.3333333333333	0.659245628884262	2.42774823594805	5.86206896551723	2.93103448275862	1.76850260706379	1.07535542650384
PF02366	1.46666666666667	0.333333333333333	0.382992252256108	-1.09861228866811	0.227272727272727	0.113636363636363	-1.48160454092422	-2.17475172148416
PF02373	8.8	27	2.17475172148416	3.29583686600433	3.06818181818182	1.53409090909091	1.12108514452017	0.427937963960223
PF02374	1.33333333333333	1	0.287682072451778	0	0.750000000000002	0.375000000000001	-0.287682072451778	-0.980829253011724
PF02375	4.06666666666667	3.33333333333333	1.4028236630711	1.20397280432594	0.819672131147539	0.40983606557377	-0.198850858745167	-0.891998039305112
PF02376	3.86666666666667	9.66666666666667	1.35239280944421	2.26868354131836	2.5	1.25	0.916290731874155	0.223143551314209
PF02377	0.8	4	-0.22314355131421	1.38629436111989	5	2.5	1.6094379124341	0.916290731874155
PF02383	5.26666666666667	7.33333333333333	1.66139765136481	1.99243016469021	1.39240506329114	0.696202531645569	0.331032513325394	-0.362114667234552
PF02386	1.26666666666667	13	0.236388778064233	2.56494935746154	10.2631578947368	5.13157894736841	2.3285605793973	1.63541339883736
PF02390	1.26666666666667	1.33333333333333	0.236388778064233	0.287682072451778	1.05263157894736	0.526315789473682	0.0512932943875454	-0.6418538861724
PF02391	1	1	0	0	1	0.5	0	-0.693147180559945
PF02403	1.53333333333333	3	0.427444014826938	1.09861228866811	1.95652173913044	0.978260869565219	0.671168273841172	-0.0219789067187732
PF02410	1.06666666666667	1.33333333333333	0.0645385211375743	0.287682072451778	1.24999999999999	0.624999999999996	0.223143551314204	-0.470003629245741
PF02423	0.733333333333333	1.66666666666667	-0.31015492830384	0.510825623765993	2.27272727272728	1.13636363636364	0.820980552069833	0.127833371509888
PF02434	5.33333333333333	29	1.67397643357167	3.36729582998647	5.4375	2.71875	1.6933193964148	1.00017221585486
PF02436	0.8	2	-0.22314355131421	0.693147180559945	2.5	1.25	0.916290731874155	0.22314355131421
PF02437	2.13333333333333	3.33333333333333	0.757685701697515	1.20397280432594	1.5625	0.78125	0.44628710262842	-0.246860077931525
PF02441	1.06666666666667	2	0.0645385211375743	0.693147180559945	1.87499999999999	0.937499999999997	0.628608659422371	-0.0645385211375742
PF02446	0.333333333333333	7	-1.09861228866811	1.94591014905531	21	10.5	3.04452243772342	2.35137525716348
PF02450	3.2	6.66666666666667	1.16315080980568	1.89711998488588	2.08333333333333	1.04166666666667	0.733969175080201	0.0408219945202554
PF02453	4.4	2.66666666666667	1.48160454092422	0.980829253011728	0.606060606060607	0.303030303030303	-0.500775287912488	-1.19392246847243
PF02458	13.8	18.6666666666667	2.62466859216316	2.92673940206704	1.35265700483092	0.67632850241546	0.302070809903882	-0.391076370656063
PF02460	9.53333333333333	18.6666666666667	2.2547944291577	2.92673940206704	1.95804195804196	0.979020979020981	0.671944972909345	-0.0212022076506008
PF02463	6.4	10.6666666666667	1.85629799036563	2.36712361413162	1.66666666666667	0.833333333333336	0.510825623765994	-0.182321556793952
PF02466	6.6	6.33333333333333	1.88706964903238	1.84582669049833	0.959595959595959	0.47979797979798	-0.0412429585340495	-0.734390139093995
PF02469	12.2	8.33333333333333	2.50143595173921	2.12026353620009	0.683060109289617	0.341530054644809	-0.38117241553912	-1.07431959609907
PF02475	2	4	0.693147180559945	1.38629436111989	2	1	0.693147180559945	0
PF02485	9.6	5.66666666666667	2.26176309847379	1.73460105538811	0.590277777777778	0.295138888888889	-0.527162043085684	-1.22030922364563
PF02487	1.53333333333333	2.66666666666667	0.427444014826938	0.980829253011728	1.73913043478261	0.869565217391307	0.55338523818479	-0.139761942375155
PF02492	2.13333333333333	1	0.757685701697515	0	0.468750000000001	0.234375	-0.757685701697515	-1.45083288225746
PF02493	51.8	291.666666666667	3.94739014926544	5.67561159768951	5.63063063063064	2.81531531531532	1.72822144842407	1.03507426786412
PF02515	1.6	4	0.470003629245736	1.38629436111989	2.5	1.25	0.916290731874155	0.22314355131421
PF02516	1.8	3.33333333333333	0.587786664902119	1.20397280432594	1.85185185185185	0.925925925925925	0.616186139423816	-0.0769610411361294
PF02517	2	2.66666666666667	0.693147180559945	0.980829253011728	1.33333333333334	0.666666666666668	0.287682072451782	-0.405465108108163
PF02518	10.6666666666667	15.6666666666667	2.36712361413162	2.75153531304195	1.46875	0.734374999999999	0.384411698910331	-0.308735481649614
PF02535	13.6666666666667	33.3333333333333	2.6149597780362	3.50655789731998	2.43902439024389	1.21951219512195	0.89159811928378	0.198450938723835
PF02536	8.4	3	2.12823170584927	1.09861228866811	0.357142857142857	0.178571428571429	-1.02961941718116	-1.7227665977411
PF02537	0.8	3.33333333333333	-0.22314355131421	1.20397280432594	4.16666666666666	2.08333333333333	1.42711635564014	0.733969175080199
PF02538	1.06666666666667	1.66666666666667	0.0645385211375743	0.510825623765993	1.5625	0.781249999999999	0.446287102628419	-0.246860077931527
PF02540	1.66666666666667	3.33333333333333	0.510825623765993	1.20397280432594	1.99999999999999	0.999999999999997	0.693147180559942	-3.10862446895044e-15
PF02542	0.133333333333333	0.666666666666667	-2.01490302054227	-0.405465108108164	5.00000000000002	2.50000000000001	1.6094379124341	0.916290731874158
PF02544	3.86666666666667	5	1.35239280944421	1.6094379124341	1.29310344827586	0.64655172413793	0.25704510298989	-0.436102077570055
PF02545	1.26666666666667	2	0.236388778064233	0.693147180559945	1.57894736842105	0.789473684210524	0.456758402495712	-0.236388778064233
PF02548	0.533333333333333	0.333333333333333	-0.628608659422375	-1.09861228866811	0.625	0.3125	-0.470003629245736	-1.16315080980568
PF02550	0.666666666666667	5.33333333333333	-0.405465108108164	1.67397643357167	7.99999999999999	4	2.07944154167983	1.38629436111989
PF02557	0.0666666666666667	4.66666666666667	-2.70805020110221	1.54044504094715	70	35	4.24849524204936	3.55534806148941
PF02560	0.4	1.33333333333333	-0.916290731874155	0.287682072451778	3.33333333333332	1.66666666666666	1.20397280432593	0.510825623765988
PF02566	0.2	1	-1.6094379124341	0	5	2.5	1.6094379124341	0.916290731874155
PF02567	2	4	0.693147180559945	1.38629436111989	2	1	0.693147180559945	0
PF02574	3.4	5.33333333333333	1.22377543162212	1.67397643357167	1.56862745098039	0.784313725490196	0.450201001949555	-0.24294617861039
PF02575	0.2	0.333333333333333	-1.6094379124341	-1.09861228866811	1.66666666666666	0.833333333333332	0.51082562376599	-0.182321556793956
PF02580	1.53333333333333	3	0.427444014826938	1.09861228866811	1.95652173913044	0.978260869565219	0.671168273841172	-0.0219789067187732
PF02582	1.53333333333333	1	0.427444014826938	0	0.65217391304348	0.32608695652174	-0.427444014826938	-1.12059119538688
PF02585	1.2	6.66666666666667	0.182321556793955	1.89711998488588	5.55555555555556	2.77777777777778	1.71479842809193	1.02165124753198
PF02586	0.666666666666667	2.66666666666667	-0.405465108108164	0.980829253011728	4	2	1.38629436111989	0.693147180559946
PF02594	0.733333333333333	1	-0.31015492830384	0	1.36363636363636	0.681818181818182	0.31015492830384	-0.382992252256105
PF02597	0.466666666666667	0.666666666666667	-0.762140052046896	-0.405465108108164	1.42857142857143	0.714285714285714	0.356674943938732	-0.336472236621213
PF02598	0.933333333333333	1.66666666666667	-0.0689928714869518	0.510825623765993	1.78571428571429	0.892857142857145	0.579818495252945	-0.113328685307001
PF02602	1.13333333333333	1	0.125163142954003	0	0.882352941176473	0.441176470588237	-0.125163142954003	-0.818310323513948
PF02607	0.466666666666667	1	-0.762140052046896	0	2.14285714285714	1.07142857142857	0.762140052046896	0.0689928714869508
PF02615	1	1	0	0	1	0.5	0	-0.693147180559945
PF02617	1	2	0	0.693147180559945	2	1	0.693147180559945	0
PF02627	0.266666666666667	2	-1.32175583998232	0.693147180559945	7.49999999999999	3.75	2.01490302054226	1.32175583998232
PF02628	1	1	0	0	1	0.5	0	-0.693147180559945
PF02629	2.06666666666667	4	0.725937003382938	1.38629436111989	1.93548387096774	0.967741935483869	0.660357357736953	-0.0327898228229924
PF02630	1.13333333333333	1.66666666666667	0.125163142954003	0.510825623765993	1.47058823529413	0.735294117647063	0.38566248081199	-0.307484699747956
PF02636	1.33333333333333	2	0.287682072451778	0.693147180559945	1.5	0.750000000000002	0.405465108108167	-0.287682072451778
PF02637	0.733333333333333	1.33333333333333	-0.31015492830384	0.287682072451778	1.81818181818181	0.909090909090907	0.597837000755618	-0.0953101798043268
PF02638	0.8	4	-0.22314355131421	1.38629436111989	5	2.5	1.6094379124341	0.916290731874155
PF02656	1.46666666666667	2.33333333333333	0.382992252256108	0.847297860387202	1.59090909090909	0.795454545454543	0.464305608131094	-0.228841572428851
PF02661	1.06666666666667	2.66666666666667	0.0645385211375743	0.980829253011728	2.5	1.25	0.916290731874153	0.223143551314208
PF02666	1.93333333333333	6.66666666666667	0.659245628884262	1.89711998488588	3.44827586206897	1.72413793103449	1.23787435600162	0.544727175441674
PF02668	5.26666666666667	10.6666666666667	1.66139765136481	2.36712361413162	2.02531645569621	1.0126582278481	0.705725962766808	0.0125787822068626
PF02671	6.8	5.33333333333333	1.91692261218206	1.67397643357167	0.784313725490196	0.392156862745098	-0.24294617861039	-0.936093359170335
PF02676	0.733333333333333	1	-0.31015492830384	0	1.36363636363636	0.681818181818182	0.31015492830384	-0.382992252256105
PF02678	1.93333333333333	3	0.659245628884262	1.09861228866811	1.55172413793104	0.775862068965519	0.439366659783847	-0.253780520776098
PF02679	0.133333333333333	1	-2.01490302054227	0	7.50000000000002	3.75000000000001	2.01490302054227	1.32175583998232
PF02685	0.0666666666666667	1.66666666666667	-2.70805020110221	0.510825623765993	25	12.5	3.2188758248682	2.52572864430826
PF02689	0.466666666666667	4.33333333333333	-0.762140052046896	1.46633706879343	9.28571428571427	4.64285714285714	2.22847712084032	1.53532994028038
PF02690	3	9.33333333333333	1.09861228866811	2.23359222150709	3.11111111111111	1.55555555555556	1.13497993283898	0.441832752279039
PF02696	1.06666666666667	2	0.0645385211375743	0.693147180559945	1.87499999999999	0.937499999999997	0.628608659422371	-0.0645385211375742
PF02698	0.533333333333333	1	-0.628608659422375	0	1.875	0.937500000000001	0.628608659422375	-0.0645385211375706
PF02705	3.4	4	1.22377543162212	1.38629436111989	1.17647058823529	0.588235294117647	0.162518929497775	-0.53062825106217
PF02709	5.26666666666667	20.6666666666667	1.66139765136481	3.02852209637698	3.9240506329114	1.9620253164557	1.36712444501217	0.673977264452226
PF02714	3.73333333333333	3.66666666666667	1.31730148963294	1.29928298413026	0.982142857142859	0.491071428571429	-0.0180185055026764	-0.711165686062622
PF02724	1.53333333333333	3	0.427444014826938	1.09861228866811	1.95652173913044	0.978260869565219	0.671168273841172	-0.0219789067187732
PF02727	2.13333333333333	4.66666666666667	0.757685701697515	1.54044504094715	2.1875	1.09375	0.782759339249634	0.0896121586896892
PF02728	1.6	4.66666666666667	0.470003629245736	1.54044504094715	2.91666666666667	1.45833333333333	1.07044141170141	0.377294231141469
PF02729	1.6	1.33333333333333	0.470003629245736	0.287682072451778	0.833333333333331	0.416666666666666	-0.182321556793957	-0.875468737353903
PF02731	1.06666666666667	4	0.0645385211375743	1.38629436111989	3.74999999999999	1.87499999999999	1.32175583998232	0.628608659422371
PF02732	3.06666666666667	2	1.12059119538689	0.693147180559945	0.652173913043478	0.326086956521739	-0.427444014826941	-1.12059119538689
PF02733	1.2	2	0.182321556793955	0.693147180559945	1.66666666666667	0.833333333333333	0.510825623765991	-0.182321556793955
PF02734	1.13333333333333	2	0.125163142954003	0.693147180559945	1.76470588235295	0.882352941176473	0.567984037605942	-0.125163142954003
PF02735	2.2	5	0.78845736036427	1.6094379124341	2.27272727272727	1.13636363636364	0.82098055206983	0.127833371509885
PF02736	5.93333333333333	13	1.78058616862993	2.56494935746154	2.19101123595506	1.09550561797753	0.784363188831607	0.0912160082716622
PF02737	3.73333333333333	9	1.31730148963294	2.19722457733622	2.41071428571429	1.20535714285714	0.879923087703281	0.186775907143336
PF02738	4.26666666666667	12	1.45083288225746	2.484906649788	2.8125	1.40625	1.03407376753054	0.340926586970592
PF02744	0.8	1	-0.22314355131421	0	1.25	0.625	0.22314355131421	-0.470003629245736
PF02746	0.4	3.66666666666667	-0.916290731874155	1.29928298413026	9.16666666666667	4.58333333333334	2.21557371600442	1.52242653544447
PF02747	1.33333333333333	2.66666666666667	0.287682072451778	0.980829253011728	2.00000000000001	1	0.693147180559949	3.77475828372553e-15
PF02749	0.666666666666667	0.666666666666667	-0.405465108108164	-0.405465108108164	1	0.5	0	-0.693147180559945
PF02750	0.866666666666667	2.66666666666667	-0.143100843640673	0.980829253011728	3.07692307692308	1.53846153846154	1.1239300966524	0.430782916092455
PF02751	1.33333333333333	3.33333333333333	0.287682072451778	1.20397280432594	2.5	1.25	0.916290731874157	0.223143551314211
PF02752	8.2	33.3333333333333	2.10413415427021	3.50655789731998	4.0650406504065	2.03252032520325	1.40242374304977	0.709276562489828
PF02755	3.53333333333333	3.33333333333333	1.26224171244991	1.20397280432594	0.943396226415094	0.471698113207547	-0.0582689081239759	-0.751416088683921
PF02759	6.8	24.3333333333333	1.91692261218206	3.19184715248028	3.57843137254901	1.78921568627451	1.27492454029822	0.581777359738274
PF02761	1	2	0	0.693147180559945	2	1	0.693147180559945	0
PF02762	0.866666666666667	2	-0.143100843640673	0.693147180559945	2.30769230769231	1.15384615384615	0.836248024200618	0.143100843640673
PF02765	0.8	1	-0.22314355131421	0	1.25	0.625	0.22314355131421	-0.470003629245736
PF02769	3.66666666666667	2	1.29928298413026	0.693147180559945	0.545454545454545	0.272727272727272	-0.606135803570316	-1.29928298413026
PF02770	10.6666666666667	16.6666666666667	2.36712361413162	2.81341071676004	1.5625	0.781249999999999	0.446287102628418	-0.246860077931527
PF02771	7.46666666666667	11.6666666666667	2.01044867019288	2.45673577282131	1.5625	0.781250000000002	0.446287102628422	-0.246860077931523
PF02772	2	3	0.693147180559945	1.09861228866811	1.5	0.75	0.405465108108164	-0.287682072451781
PF02773	1.93333333333333	3	0.659245628884262	1.09861228866811	1.55172413793104	0.775862068965519	0.439366659783847	-0.253780520776098
PF02775	3.46666666666667	7	1.24319351747922	1.94591014905531	2.01923076923077	1.00961538461538	0.702716631576095	0.00956945101614979
PF02776	3.46666666666667	7.66666666666667	1.24319351747922	2.03688192726104	2.21153846153846	1.10576923076923	0.793688409781822	0.100541229221877
PF02777	2.26666666666667	4	0.818310323513953	1.38629436111989	1.76470588235294	0.882352941176469	0.567984037605938	-0.125163142954008
PF02779	6.2	8.33333333333333	1.82454929205105	2.12026353620009	1.34408602150538	0.672043010752688	0.295714244149045	-0.3974329364109
PF02780	4.26666666666667	5	1.45083288225746	1.6094379124341	1.171875	0.5859375	0.158605030176638	-0.534542150383307
PF02781	2.2	5.66666666666667	0.78845736036427	1.73460105538811	2.57575757575758	1.28787878787879	0.946143695023837	0.252996514463891
PF02782	3.4	7.66666666666667	1.22377543162212	2.03688192726104	2.25490196078431	1.12745098039216	0.813106495638925	0.119959315078979
PF02784	2.13333333333333	5.33333333333333	0.757685701697515	1.67397643357167	2.5	1.25	0.916290731874156	0.223143551314211
PF02785	3.53333333333333	7.33333333333333	1.26224171244991	1.99243016469021	2.07547169811321	1.0377358490566	0.730188452240295	0.0370412716803495
PF02786	6.33333333333333	15	1.84582669049833	2.70805020110221	2.36842105263158	1.18421052631579	0.86222351060388	0.169076330043934
PF02787	1.4	4.66666666666667	0.336472236621213	1.54044504094715	3.33333333333334	1.66666666666667	1.20397280432594	0.510825623765991
PF02791	2.66666666666667	2	0.980829253011728	0.693147180559945	0.749999999999999	0.375	-0.287682072451782	-0.980829253011728
PF02792	1.13333333333333	2	0.125163142954003	0.693147180559945	1.76470588235295	0.882352941176473	0.567984037605942	-0.125163142954003
PF02793	5.2	4.66666666666667	1.64865862558738	1.54044504094715	0.897435897435898	0.448717948717949	-0.108213584640232	-0.801360765200177
PF02797	2.26666666666667	1.33333333333333	0.818310323513953	0.287682072451778	0.588235294117645	0.294117647058822	-0.530628251062174	-1.22377543162212
PF02798	20.8	42.6666666666667	3.03495298670727	3.75341797525151	2.05128205128205	1.02564102564103	0.718464988544236	0.0253178079842907
PF02799	1.2	3.66666666666667	0.182321556793955	1.29928298413026	3.05555555555556	1.52777777777778	1.11696142733631	0.423814246776362
PF02800	2.53333333333333	8.33333333333333	0.929535958624174	2.12026353620009	3.28947368421053	1.64473684210526	1.19072757757592	0.497580397015971
PF02801	7.13333333333333	32	1.9647786333597	3.46573590279973	4.48598130841122	2.24299065420561	1.50095726944003	0.807810088880086
PF02803	4.6	9.33333333333333	1.52605630349505	2.23359222150709	2.02898550724638	1.01449275362319	0.707535918012045	0.0143887374520995
PF02806	2.4	12	0.8754687373539	2.484906649788	5	2.5	1.6094379124341	0.916290731874155
PF02807	2.93333333333333	3	1.07613943281605	1.09861228866811	1.02272727272727	0.511363636363637	0.0224728558520597	-0.670674324707886
PF02809	4.66666666666667	4.66666666666667	1.54044504094715	1.54044504094715	1	0.5	0	-0.693147180559945
PF02811	0.733333333333333	0.333333333333333	-0.31015492830384	-1.09861228866811	0.454545454545454	0.227272727272727	-0.788457360364271	-1.48160454092422
PF02812	1.8	6	0.587786664902119	1.79175946922805	3.33333333333333	1.66666666666667	1.20397280432594	0.510825623765991
PF02815	4.2	9.33333333333333	1.43508452528932	2.23359222150709	2.22222222222222	1.11111111111111	0.798507696217771	0.105360515657826
PF02816	3.8	6	1.33500106673234	1.79175946922805	1.57894736842105	0.789473684210526	0.456758402495715	-0.23638877806423
PF02817	2.93333333333333	6.33333333333333	1.07613943281605	1.84582669049833	2.15909090909091	1.07954545454546	0.76968725768228	0.076540077122335
PF02820	7.4	21.6666666666667	2.00148000021012	3.07577498122753	2.92792792792793	1.46396396396397	1.0742949810174	0.381147800457459
PF02822	7.6	34	2.02814824729229	3.52636052461616	4.47368421052632	2.23684210526316	1.49821227732388	0.805065096763931
PF02823	1.13333333333333	1.33333333333333	0.125163142954003	0.287682072451778	1.17647058823529	0.588235294117647	0.162518929497775	-0.53062825106217
PF02824	3.4	4.33333333333333	1.22377543162212	1.46633706879343	1.27450980392157	0.637254901960784	0.242561637171311	-0.450585543388635
PF02825	4.26666666666667	72.6666666666667	1.45083288225746	4.28588277412098	17.03125	8.515625	2.83504989186352	2.14190271130357
PF02826	6	17	1.79175946922805	2.83321334405622	2.83333333333333	1.41666666666667	1.04145387482816	0.348306694268216
PF02828	3.26666666666667	6.33333333333333	1.18377009700842	1.84582669049833	1.93877551020408	0.969387755102039	0.662056593489913	-0.0310905870700326
PF02833	0.866666666666667	7.33333333333333	-0.143100843640673	1.99243016469021	8.46153846153845	4.23076923076923	2.13553100833088	1.44238382777093
PF02836	1.6	5.66666666666667	0.470003629245736	1.73460105538811	3.54166666666667	1.77083333333333	1.26459742614237	0.571450245582426
PF02837	1.13333333333333	3.66666666666667	0.125163142954003	1.29928298413026	3.23529411764707	1.61764705882354	1.17411984117626	0.480972660616313
PF02838	0.4	0.666666666666667	-0.916290731874155	-0.405465108108164	1.66666666666667	0.833333333333334	0.510825623765991	-0.182321556793954
PF02840	1.2	1	0.182321556793955	0	0.833333333333333	0.416666666666667	-0.182321556793955	-0.8754687373539
PF02841	2.6	0.666666666666667	0.955511445027436	-0.405465108108164	0.256410256410256	0.128205128205128	-1.3609765531356	-2.05412373369555
PF02843	0.933333333333333	0.666666666666667	-0.0689928714869518	-0.405465108108164	0.714285714285715	0.357142857142857	-0.336472236621212	-1.02961941718116
PF02844	0.933333333333333	2.66666666666667	-0.0689928714869518	0.980829253011728	2.85714285714286	1.42857142857143	1.04982212449868	0.356674943938734
PF02845	4.46666666666667	9.66666666666667	1.49664241828876	2.26868354131836	2.16417910447761	1.08208955223881	0.772041123029608	0.0788939424696625
PF02847	6.4	15.3333333333333	1.85629799036563	2.73002910782098	2.39583333333333	1.19791666666666	0.873731117455357	0.180583936895412
PF02852	3.66666666666667	5.33333333333333	1.29928298413026	1.67397643357167	1.45454545454545	0.727272727272726	0.374693449441409	-0.318453731118536
PF02854	8.06666666666667	15	2.08774034449453	2.70805020110221	1.8595041322314	0.929752066115702	0.620309856607679	-0.0728373239522667
PF02861	4	2	1.38629436111989	0.693147180559945	0.5	0.25	-0.693147180559945	-1.38629436111989
PF02862	2.8	6	1.02961941718116	1.79175946922805	2.14285714285714	1.07142857142857	0.762140052046897	0.0689928714869514
PF02866	4.66666666666667	5.66666666666667	1.54044504094715	1.73460105538811	1.21428571428571	0.607142857142857	0.194156014440957	-0.498991166118988
PF02867	1.4	1.66666666666667	0.336472236621213	0.510825623765993	1.19047619047619	0.595238095238096	0.17435338714478	-0.518793793415166
PF02872	2	9	0.693147180559945	2.19722457733622	4.5	2.25	1.50407739677627	0.810930216216329
PF02874	5.46666666666667	11	1.69866904616204	2.39789527279837	2.01219512195122	1.00609756097561	0.699226226636327	0.00607904607638153
PF02875	0.2	1.66666666666667	-1.6094379124341	0.510825623765993	8.33333333333335	4.16666666666667	2.12026353620009	1.42711635564015
PF02877	2.66666666666667	12.3333333333333	0.980829253011728	2.51230562397611	4.62499999999998	2.31249999999999	1.53147637096438	0.838329190404439
PF02878	4	6	1.38629436111989	1.79175946922805	1.5	0.75	0.405465108108164	-0.287682072451781
PF02879	2.53333333333333	2.33333333333333	0.929535958624174	0.847297860387202	0.921052631578947	0.460526315789474	-0.0822380982369722	-0.775385278796918
PF02880	2.73333333333333	2.33333333333333	1.0055218656021	0.847297860387202	0.853658536585366	0.426829268292683	-0.158224005214894	-0.85137118577484
PF02881	2.53333333333333	3.66666666666667	0.929535958624174	1.29928298413026	1.44736842105263	0.723684210526317	0.369747025506087	-0.323400155053858
PF02882	2.46666666666667	3	0.902867711542016	1.09861228866811	1.21621621621621	0.608108108108107	0.195744577126094	-0.497402603433851
PF02883	4.06666666666667	8	1.4028236630711	2.07944154167984	1.9672131147541	0.983606557377048	0.676617878608734	-0.0165293019512114
PF02885	0.6	2.33333333333333	-0.510825623765991	0.847297860387202	3.88888888888888	1.94444444444444	1.35812348415319	0.664976303593248
PF02887	3.26666666666667	2.33333333333333	1.18377009700842	0.847297860387202	0.714285714285713	0.357142857142856	-0.336472236621215	-1.02961941718116
PF02888	1.4	10.6666666666667	0.336472236621213	2.36712361413162	7.61904761904764	3.80952380952382	2.03065137751041	1.33750419695046
PF02889	7.06666666666667	9.33333333333333	1.95538889300986	2.23359222150709	1.32075471698113	0.660377358490566	0.278203328497236	-0.414943852062709
PF02891	2.86666666666667	6	1.05314991459135	1.79175946922805	2.09302325581395	1.04651162790698	0.738609554636701	0.0454623740767561
PF02892	6.26666666666667	7.33333333333333	1.83524458116779	1.99243016469021	1.17021276595745	0.585106382978723	0.157185583522411	-0.535961597037534
PF02893	8.26666666666667	17.3333333333333	2.11223136450283	2.85263142991332	2.09677419354838	1.04838709677419	0.740400065410489	0.0472528848505434
PF02894	1.13333333333333	4.66666666666667	0.125163142954003	1.54044504094715	4.11764705882354	2.05882352941177	1.41528189799315	0.722134717433201
PF02897	1.8	1.33333333333333	0.587786664902119	0.287682072451778	0.740740740740739	0.370370370370369	-0.300104592450341	-0.993251773010286
PF02898	1.06666666666667	1.33333333333333	0.0645385211375743	0.287682072451778	1.24999999999999	0.624999999999996	0.223143551314204	-0.470003629245741
PF02900	0.6	3.66666666666667	-0.510825623765991	1.29928298413026	6.11111111111112	3.05555555555556	1.81010860789625	1.11696142733631
PF02902	10.5333333333333	7	2.35454483192475	1.94591014905531	0.664556962025319	0.332278481012659	-0.40863468286944	-1.10178186342939
PF02906	1.13333333333333	1	0.125163142954003	0	0.882352941176473	0.441176470588237	-0.125163142954003	-0.818310323513948
PF02910	1.66666666666667	1.66666666666667	0.510825623765993	0.510825623765993	1	0.5	0	-0.693147180559945
PF02911	1.53333333333333	1.66666666666667	0.427444014826938	0.510825623765993	1.08695652173914	0.543478260869568	0.0833816089390553	-0.60976557162089
PF02913	2.46666666666667	5.66666666666667	0.902867711542016	1.73460105538811	2.2972972972973	1.14864864864865	0.831733343846091	0.138586163286146
PF02919	1.13333333333333	2.33333333333333	0.125163142954003	0.847297860387202	2.05882352941177	1.02941176470588	0.722134717433199	0.0289875368732537
PF02921	1.2	2.66666666666667	0.182321556793955	0.980829253011728	2.22222222222222	1.11111111111111	0.798507696217773	0.105360515657828
PF02922	1.6	12	0.470003629245736	2.484906649788	7.5	3.75	2.01490302054226	1.32175583998232
PF02926	1.53333333333333	0.666666666666667	0.427444014826938	-0.405465108108164	0.434782608695653	0.217391304347827	-0.832909122935101	-1.52605630349505
PF02928	2.06666666666667	1.66666666666667	0.725937003382938	0.510825623765993	0.806451612903226	0.403225806451613	-0.215111379616945	-0.90825856017689
PF02931	40.6	77	3.70376806660769	4.34380542185368	1.89655172413793	0.948275862068966	0.640037355245997	-0.0531098253139484
PF02932	34.4666666666667	61.6666666666667	3.53999267340622	4.12174353641022	1.78916827852998	0.89458413926499	0.581750863003996	-0.11139631755595
PF02933	2.2	11.3333333333333	0.78845736036427	2.42774823594805	5.15151515151514	2.57575757575757	1.63929087558378	0.946143695023833
PF02934	0.933333333333333	1.33333333333333	-0.0689928714869518	0.287682072451778	1.42857142857143	0.714285714285713	0.35667494393873	-0.336472236621215
PF02935	0.733333333333333	1.33333333333333	-0.31015492830384	0.287682072451778	1.81818181818181	0.909090909090907	0.597837000755618	-0.0953101798043268
PF02936	1	2.33333333333333	0	0.847297860387202	2.33333333333333	1.16666666666666	0.847297860387202	0.154150679827257
PF02937	0.8	0.666666666666667	-0.22314355131421	-0.405465108108164	0.833333333333334	0.416666666666667	-0.182321556793954	-0.8754687373539
PF02939	0.8	1.66666666666667	-0.22314355131421	0.510825623765993	2.08333333333334	1.04166666666667	0.733969175080202	0.0408219945202571
PF02953	4.93333333333333	9	1.59601489210196	2.19722457733622	1.82432432432433	0.912162162162163	0.60120968523426	-0.091937495325685
PF02958	5.2	1.66666666666667	1.64865862558738	0.510825623765993	0.320512820512821	0.160256410256411	-1.13783300182139	-1.83098018238133
PF02961	1	11.6666666666667	0	2.45673577282131	11.6666666666667	5.83333333333335	2.45673577282131	1.76358859226136
PF02965	0.466666666666667	2.33333333333333	-0.762140052046896	0.847297860387202	4.99999999999999	2.49999999999999	1.6094379124341	0.916290731874153
PF02966	1.53333333333333	1	0.427444014826938	0	0.65217391304348	0.32608695652174	-0.427444014826938	-1.12059119538688
PF02969	1.6	1.66666666666667	0.470003629245736	0.510825623765993	1.04166666666667	0.520833333333334	0.0408219945202571	-0.652325186039688
PF02970	1.13333333333333	1	0.125163142954003	0	0.882352941176473	0.441176470588237	-0.125163142954003	-0.818310323513948
PF02971	0.466666666666667	3.33333333333333	-0.762140052046896	1.20397280432594	7.14285714285713	3.57142857142856	1.96611285637283	1.27296567581289
PF02978	1.46666666666667	2	0.382992252256108	0.693147180559945	1.36363636363636	0.68181818181818	0.310154928303837	-0.382992252256108
PF02984	10	15	2.30258509299405	2.70805020110221	1.5	0.75	0.405465108108164	-0.287682072451781
PF02985	5.46666666666667	14.6666666666667	1.69866904616204	2.68557734525015	2.6829268292683	1.34146341463415	0.98690829908811	0.293761118528165
PF02990	5.53333333333333	14.6666666666667	1.71079040669439	2.68557734525015	2.65060240963856	1.32530120481928	0.974786938555766	0.281639757995821
PF02991	3.53333333333333	10.6666666666667	1.26224171244991	2.36712361413162	3.01886792452831	1.50943396226416	1.10488190168171	0.411734721121764
PF02992	0.866666666666667	4	-0.143100843640673	1.38629436111989	4.61538461538461	2.30769230769231	1.52939520476056	0.836248024200618
PF02995	5.46666666666667	8.66666666666667	1.69866904616204	2.15948424935337	1.58536585365854	0.792682926829268	0.460815203191329	-0.232331977368616
PF02996	3.53333333333333	5.66666666666667	1.26224171244991	1.73460105538811	1.60377358490566	0.801886792452831	0.472359342938196	-0.220787837621749
PF03000	4.6	2	1.52605630349505	0.693147180559945	0.434782608695652	0.217391304347826	-0.832909122935104	-1.52605630349505
PF03006	5.8	14.3333333333333	1.75785791755237	2.66258782702545	2.47126436781609	1.23563218390804	0.904729909473077	0.211582728913131
PF03007	1.13333333333333	0.666666666666667	0.125163142954003	-0.405465108108164	0.588235294117649	0.294117647058825	-0.530628251062167	-1.22377543162211
PF03009	5.13333333333333	14.6666666666667	1.63575522075147	2.68557734525015	2.85714285714287	1.42857142857143	1.04982212449868	0.356674943938735
PF03015	3.53333333333333	5.66666666666667	1.26224171244991	1.73460105538811	1.60377358490566	0.801886792452831	0.472359342938196	-0.220787837621749
PF03016	7.46666666666667	1.66666666666667	2.01044867019288	0.510825623765993	0.223214285714286	0.111607142857143	-1.49962304642689	-2.19277022698684
PF03020	1.86666666666667	5	0.624154309072996	1.6094379124341	2.67857142857142	1.33928571428571	0.985283603361105	0.292136422801159
PF03022	1.2	3.66666666666667	0.182321556793955	1.29928298413026	3.05555555555556	1.52777777777778	1.11696142733631	0.423814246776362
PF03024	2.6	3	0.955511445027436	1.09861228866811	1.15384615384615	0.576923076923077	0.143100843640673	-0.550046336919272
PF03028	7.6	24.6666666666667	2.02814824729229	3.20545280453606	3.24561403508772	1.62280701754386	1.17730455724378	0.484157376683831
PF03029	3.33333333333333	3.33333333333333	1.20397280432594	1.20397280432594	1	0.5	0	-0.693147180559945
PF03031	8.73333333333333	12	2.16714712209894	2.484906649788	1.37404580152672	0.687022900763359	0.317759527689059	-0.375387652870886
PF03033	1.06666666666667	13.3333333333333	0.0645385211375743	2.59026716544582	12.4999999999999	6.24999999999997	2.52572864430825	1.8325814637483
PF03034	1.66666666666667	1.33333333333333	0.510825623765993	0.287682072451778	0.799999999999996	0.399999999999998	-0.223143551314214	-0.91629073187416
PF03036	1.13333333333333	4.66666666666667	0.125163142954003	1.54044504094715	4.11764705882354	2.05882352941177	1.41528189799315	0.722134717433201
PF03045	1	0.333333333333333	0	-1.09861228866811	0.333333333333333	0.166666666666666	-1.09861228866811	-1.79175946922806
PF03051	0.533333333333333	0.666666666666667	-0.628608659422375	-0.405465108108164	1.25	0.625000000000001	0.223143551314211	-0.470003629245734
PF03054	1	1.66666666666667	0	0.510825623765993	1.66666666666667	0.833333333333335	0.510825623765993	-0.182321556793953
PF03055	4.26666666666667	4.66666666666667	1.45083288225746	1.54044504094715	1.09375	0.546875	0.0896121586896869	-0.603535021870258
PF03059	0.666666666666667	1	-0.405465108108164	0	1.5	0.75	0.405465108108164	-0.287682072451781
PF03060	1.06666666666667	1	0.0645385211375743	0	0.937499999999997	0.468749999999999	-0.0645385211375742	-0.75768570169752
PF03061	4.8	6	1.56861591791385	1.79175946922805	1.25	0.625	0.22314355131421	-0.470003629245736
PF03062	6.73333333333333	13	1.90707031573905	2.56494935746154	1.93069306930693	0.965346534653466	0.657879041722488	-0.0352681388374574
PF03066	0.466666666666667	1	-0.762140052046896	0	2.14285714285714	1.07142857142857	0.762140052046896	0.0689928714869508
PF03067	1.93333333333333	12.6666666666667	0.659245628884262	2.53897387105828	6.55172413793106	3.27586206896553	1.87972824217402	1.18658106161407
PF03069	0.4	1.33333333333333	-0.916290731874155	0.287682072451778	3.33333333333332	1.66666666666666	1.20397280432593	0.510825623765988
PF03070	0.733333333333333	2.66666666666667	-0.31015492830384	0.980829253011728	3.63636363636364	1.81818181818182	1.29098418131557	0.597837000755622
PF03071	1.93333333333333	7.66666666666667	0.659245628884262	2.03688192726104	3.96551724137932	1.98275862068966	1.37763629837678	0.684489117816833
PF03073	1.13333333333333	2.66666666666667	0.125163142954003	0.980829253011728	2.3529411764706	1.1764705882353	0.855666110057724	0.162518929497779
PF03074	1.06666666666667	7.33333333333333	0.0645385211375743	1.99243016469021	6.87499999999998	3.43749999999999	1.92789164355263	1.23474446299269
PF03079	1.73333333333333	2	0.55004633691927	0.693147180559945	1.15384615384616	0.576923076923078	0.143100843640675	-0.55004633691927
PF03081	6.13333333333333	4.66666666666667	1.81373837594683	1.54044504094715	0.760869565217392	0.380434782608696	-0.27329333499968	-0.966440515559626
PF03083	7.73333333333333	2.66666666666667	2.04553999000415	0.980829253011728	0.344827586206897	0.172413793103449	-1.06471073699243	-1.75785791755237
PF03087	3.6	0.333333333333333	1.28093384546206	-1.09861228866811	0.0925925925925925	0.0462962962962962	-2.37954613413017	-3.07269331469012
PF03088	3.33333333333333	1	1.20397280432594	0	0.3	0.15	-1.20397280432594	-1.89711998488588
PF03091	0.666666666666667	1.66666666666667	-0.405465108108164	0.510825623765993	2.5	1.25	0.916290731874157	0.223143551314211
PF03092	1.86666666666667	0.666666666666667	0.624154309072996	-0.405465108108164	0.357142857142857	0.178571428571428	-1.02961941718116	-1.7227665977411
PF03095	1.6	1	0.470003629245736	0	0.625	0.3125	-0.470003629245736	-1.16315080980568
PF03096	2.2	6	0.78845736036427	1.79175946922805	2.72727272727273	1.36363636363636	1.00330210886378	0.310154928303839
PF03097	3.86666666666667	6	1.35239280944421	1.79175946922805	1.55172413793103	0.775862068965517	0.439366659783845	-0.2537805207761
PF03098	10.4666666666667	4.66666666666667	2.3481956042461	1.54044504094715	0.445859872611464	0.222929936305732	-0.807750563298952	-1.5008977438589
PF03099	2.6	3.33333333333333	0.955511445027436	1.20397280432594	1.28205128205128	0.64102564102564	0.248461359298498	-0.444685821261447
PF03104	4.8	6	1.56861591791385	1.79175946922805	1.25	0.625	0.22314355131421	-0.470003629245736
PF03105	6.46666666666667	6.66666666666667	1.86666077740117	1.89711998488588	1.03092783505155	0.515463917525773	0.0304592074847084	-0.662687973075237
PF03107	48.2666666666667	0.666666666666667	3.87674119128351	-0.405465108108164	0.0138121546961326	0.0069060773480663	-4.28220629939167	-4.97535347995162
PF03109	5.33333333333333	6.33333333333333	1.67397643357167	1.84582669049833	1.1875	0.59375	0.171850256926659	-0.521296923633286
PF03114	5.33333333333333	5	1.67397643357167	1.6094379124341	0.937500000000001	0.46875	-0.0645385211375706	-0.757685701697516
PF03121	0.6	4	-0.510825623765991	1.38629436111989	6.66666666666667	3.33333333333333	1.89711998488588	1.20397280432594
PF03124	2.6	7	0.955511445027436	1.94591014905531	2.69230769230769	1.34615384615385	0.990398704027877	0.297251523467932
PF03125	4.06666666666667	0.666666666666667	1.4028236630711	-0.405465108108164	0.163934426229508	0.0819672131147541	-1.80828877117927	-2.50143595173921
PF03126	2	2	0.693147180559945	0.693147180559945	1	0.5	0	-0.693147180559945
PF03127	3.13333333333333	3.66666666666667	1.14209740060785	1.29928298413026	1.17021276595745	0.585106382978725	0.157185583522414	-0.535961597037531
PF03129	6	10.3333333333333	1.79175946922805	2.33537491581703	1.72222222222222	0.861111111111108	0.543615446588978	-0.149531733970967
PF03130	0.266666666666667	1.66666666666667	-1.32175583998232	0.510825623765993	6.25000000000001	3.125	1.83258146374831	1.13943428318837
PF03131	2.46666666666667	5.33333333333333	0.902867711542016	1.67397643357167	2.16216216216216	1.08108108108108	0.771108722029655	0.0779615414697101
PF03133	7.06666666666667	29.3333333333333	1.95538889300986	3.3787245258101	4.15094339622641	2.0754716981132	1.42333563280024	0.730188452240293
PF03134	4.73333333333333	8.33333333333333	1.5546296759391	2.12026353620009	1.76056338028169	0.880281690140845	0.565633860260986	-0.127513320298959
PF03137	8.26666666666667	9.33333333333333	2.11223136450283	2.23359222150709	1.12903225806452	0.564516129032258	0.121360857004267	-0.571786323555679
PF03142	3.33333333333333	5	1.20397280432594	1.6094379124341	1.5	0.750000000000001	0.405465108108165	-0.28768207245178
PF03143	6	26.3333333333333	1.79175946922805	3.27083556379891	4.38888888888888	2.19444444444444	1.47907609457086	0.78592891401091
PF03144	12.7333333333333	31	2.54422322694442	3.43398720448515	2.434554973822	1.217277486911	0.889763977540729	0.196616796980784
PF03145	3.2	2	1.16315080980568	0.693147180559945	0.625	0.3125	-0.470003629245736	-1.16315080980568
PF03146	0.533333333333333	0.333333333333333	-0.628608659422375	-1.09861228866811	0.625	0.3125	-0.470003629245736	-1.16315080980568
PF03147	1.06666666666667	1.33333333333333	0.0645385211375743	0.287682072451778	1.24999999999999	0.624999999999996	0.223143551314204	-0.470003629245741
PF03148	3.93333333333333	16.6666666666667	1.36948724280351	2.81341071676004	4.23728813559323	2.11864406779662	1.44392347395653	0.750776293396584
PF03151	10.9333333333333	17.6666666666667	2.39181622672199	2.87167962488401	1.61585365853659	0.807926829268297	0.479863398162029	-0.213283782397917
PF03152	1.4	2.66666666666667	0.336472236621213	0.980829253011728	1.90476190476191	0.952380952380954	0.644357016390515	-0.0487901641694307
PF03153	2.46666666666667	2	0.902867711542016	0.693147180559945	0.81081081081081	0.405405405405405	-0.20972053098207	-0.902867711542016
PF03155	2.13333333333333	2.33333333333333	0.757685701697515	0.847297860387202	1.09375	0.546875	0.0896121586896871	-0.603535021870258
PF03159	2.46666666666667	5.66666666666667	0.902867711542016	1.73460105538811	2.2972972972973	1.14864864864865	0.831733343846091	0.138586163286146
PF03160	12.3333333333333	14.3333333333333	2.51230562397611	2.66258782702545	1.16216216216216	0.581081081081081	0.150282203049338	-0.542864977510607
PF03164	1.26666666666667	2.66666666666667	0.236388778064233	0.980829253011728	2.10526315789473	1.05263157894737	0.744440474947495	0.0512932943875492
PF03165	3.4	9.66666666666667	1.22377543162212	2.26868354131836	2.84313725490196	1.42156862745098	1.04490810969625	0.351760929136304
PF03166	3.73333333333333	9	1.31730148963294	2.19722457733622	2.41071428571429	1.20535714285714	0.879923087703281	0.186775907143336
PF03167	2.33333333333333	4.66666666666667	0.847297860387202	1.54044504094715	2	1	0.693147180559947	1.99840144432528e-15
PF03169	5.4	11.6666666666667	1.68639895357023	2.45673577282131	2.1604938271605	1.08024691358025	0.770336819251078	0.0771896386911328
PF03171	17.4	22	2.85647020622048	3.09104245335832	1.26436781609195	0.632183908045977	0.234572247137833	-0.458574933422113
PF03178	3.4	4.33333333333333	1.22377543162212	1.46633706879343	1.27450980392157	0.637254901960784	0.242561637171311	-0.450585543388635
PF03179	1.53333333333333	3	0.427444014826938	1.09861228866811	1.95652173913044	0.978260869565219	0.671168273841172	-0.0219789067187732
PF03181	1.6	0.333333333333333	0.470003629245736	-1.09861228866811	0.208333333333333	0.104166666666667	-1.56861591791385	-2.26176309847379
PF03184	7.86666666666667	17	2.06263442336346	2.83321334405622	2.16101694915254	1.08050847457627	0.770578920692761	0.0774317401328157
PF03188	6.4	17.6666666666667	1.85629799036563	2.87167962488401	2.76041666666667	1.38020833333334	1.01538163451839	0.322234453958443
PF03189	4.4	11.3333333333333	1.48160454092422	2.42774823594805	2.57575757575757	1.28787878787878	0.946143695023833	0.252996514463888
PF03190	0.6	1.33333333333333	-0.510825623765991	0.287682072451778	2.22222222222222	1.11111111111111	0.798507696217769	0.105360515657824
PF03194	2.26666666666667	3.66666666666667	0.818310323513953	1.29928298413026	1.61764705882353	0.808823529411764	0.480972660616309	-0.212174519943636
PF03199	1.6	2	0.470003629245736	0.693147180559945	1.25	0.625	0.22314355131421	-0.470003629245736
PF03200	1.53333333333333	4	0.427444014826938	1.38629436111989	2.60869565217392	1.30434782608696	0.958850346292953	0.265703165733008
PF03208	3.6	5	1.28093384546206	1.6094379124341	1.38888888888889	0.694444444444444	0.328504066972036	-0.364643113587909
PF03214	0.666666666666667	1.33333333333333	-0.405465108108164	0.287682072451778	1.99999999999999	0.999999999999997	0.693147180559942	-2.99760216648793e-15
PF03215	1.06666666666667	1	0.0645385211375743	0	0.937499999999997	0.468749999999999	-0.0645385211375742	-0.75768570169752
PF03221	7.33333333333333	11.3333333333333	1.99243016469021	2.42774823594805	1.54545454545454	0.772727272727271	0.435318071257843	-0.257829109302102
PF03222	0.4	2	-0.916290731874155	0.693147180559945	5	2.5	1.6094379124341	0.916290731874155
PF03223	1.26666666666667	2	0.236388778064233	0.693147180559945	1.57894736842105	0.789473684210524	0.456758402495712	-0.236388778064233
PF03224	1.33333333333333	9.66666666666667	0.287682072451778	2.26868354131836	7.25000000000002	3.62500000000001	1.98100146886659	1.28785428830664
PF03226	4	5.66666666666667	1.38629436111989	1.73460105538811	1.41666666666667	0.708333333333334	0.348306694268216	-0.344840486291729
PF03227	2.33333333333333	6.33333333333333	0.847297860387202	1.84582669049833	2.71428571428572	1.35714285714286	0.998528830111128	0.305381649551183
PF03232	0.866666666666667	1.33333333333333	-0.143100843640673	0.287682072451778	1.53846153846153	0.769230769230767	0.430782916092451	-0.262364264467494
PF03234	0.733333333333333	1	-0.31015492830384	0	1.36363636363636	0.681818181818182	0.31015492830384	-0.382992252256105
PF03248	1.33333333333333	2.66666666666667	0.287682072451778	0.980829253011728	2.00000000000001	1	0.693147180559949	3.77475828372553e-15
PF03250	1	2	0	0.693147180559945	2	1	0.693147180559945	0
PF03253	0.4	3.33333333333333	-0.916290731874155	1.20397280432594	8.33333333333333	4.16666666666666	2.12026353620009	1.42711635564014
PF03254	2.33333333333333	1.66666666666667	0.847297860387202	0.510825623765993	0.714285714285717	0.357142857142858	-0.33647223662121	-1.02961941718115
PF03256	2.13333333333333	1.33333333333333	0.757685701697515	0.287682072451778	0.624999999999999	0.3125	-0.470003629245737	-1.16315080980568
PF03259	2	9.33333333333333	0.693147180559945	2.23359222150709	4.66666666666667	2.33333333333333	1.54044504094715	0.847297860387203
PF03261	0.933333333333333	1.33333333333333	-0.0689928714869518	0.287682072451778	1.42857142857143	0.714285714285713	0.35667494393873	-0.336472236621215
PF03265	2.53333333333333	1.33333333333333	0.929535958624174	0.287682072451778	0.526315789473684	0.263157894736842	-0.641853886172396	-1.33500106673234
PF03266	0.733333333333333	1.33333333333333	-0.31015492830384	0.287682072451778	1.81818181818181	0.909090909090907	0.597837000755618	-0.0953101798043268
PF03269	0.733333333333333	1.66666666666667	-0.31015492830384	0.510825623765993	2.27272727272728	1.13636363636364	0.820980552069833	0.127833371509888
PF03271	1.86666666666667	2.33333333333333	0.624154309072996	0.847297860387202	1.25	0.624999999999998	0.223143551314207	-0.470003629245739
PF03281	3.2	8.66666666666667	1.16315080980568	2.15948424935337	2.70833333333333	1.35416666666667	0.996333439547692	0.303186258987746
PF03283	2.86666666666667	2.33333333333333	1.05314991459135	0.847297860387202	0.813953488372091	0.406976744186045	-0.205852054204151	-0.898999234764097
PF03291	1.4	1	0.336472236621213	0	0.714285714285714	0.357142857142857	-0.336472236621213	-1.02961941718116
PF03297	1.26666666666667	2.33333333333333	0.236388778064233	0.847297860387202	1.84210526315789	0.921052631578944	0.610909082322969	-0.0822380982369761
PF03298	0.8	1	-0.22314355131421	0	1.25	0.625	0.22314355131421	-0.470003629245736
PF03299	1.13333333333333	8.33333333333333	0.125163142954003	2.12026353620009	7.35294117647061	3.6764705882353	1.99510039324609	1.30195321268614
PF03301	0.933333333333333	4.66666666666667	-0.0689928714869518	1.54044504094715	5	2.5	1.6094379124341	0.916290731874156
PF03308	0.666666666666667	1	-0.405465108108164	0	1.5	0.75	0.405465108108164	-0.287682072451781
PF03311	2	3	0.693147180559945	1.09861228866811	1.5	0.75	0.405465108108164	-0.287682072451781
PF03314	0.733333333333333	0.333333333333333	-0.31015492830384	-1.09861228866811	0.454545454545454	0.227272727272727	-0.788457360364271	-1.48160454092422
PF03318	0.466666666666667	2	-0.762140052046896	0.693147180559945	4.28571428571428	2.14285714285714	1.45528723260684	0.762140052046896
PF03321	3.13333333333333	11.6666666666667	1.14209740060785	2.45673577282131	3.72340425531916	1.86170212765958	1.31463837221346	0.621491191653514
PF03328	1.13333333333333	1	0.125163142954003	0	0.882352941176473	0.441176470588237	-0.125163142954003	-0.818310323513948
PF03330	7.06666666666667	4.66666666666667	1.95538889300986	1.54044504094715	0.660377358490566	0.330188679245283	-0.414943852062708	-1.10809103262265
PF03332	1.33333333333333	1	0.287682072451778	0	0.750000000000002	0.375000000000001	-0.287682072451778	-0.980829253011724
PF03343	1.33333333333333	1	0.287682072451778	0	0.750000000000002	0.375000000000001	-0.287682072451778	-0.980829253011724
PF03345	0.933333333333333	3	-0.0689928714869518	1.09861228866811	3.21428571428572	1.60714285714286	1.16760516015506	0.474457979595116
PF03348	2.53333333333333	4	0.929535958624174	1.38629436111989	1.57894736842105	0.789473684210527	0.456758402495716	-0.236388778064229
PF03351	10.2666666666667	22.6666666666667	2.32890240131142	3.120895416508	2.2077922077922	1.1038961038961	0.791993015196576	0.0988458346366308
PF03357	9.73333333333333	22.6666666666667	2.27555642060613	3.120895416508	2.32876712328768	1.16438356164384	0.845338995901872	0.152191815341927
PF03358	1.6	5.66666666666667	0.470003629245736	1.73460105538811	3.54166666666667	1.77083333333333	1.26459742614237	0.571450245582426
PF03359	1.53333333333333	2.33333333333333	0.427444014826938	0.847297860387202	1.52173913043478	0.760869565217392	0.419853845560265	-0.273293334999681
PF03360	3	1	1.09861228866811	0	0.333333333333333	0.166666666666667	-1.09861228866811	-1.79175946922805
PF03364	1.66666666666667	1.33333333333333	0.510825623765993	0.287682072451778	0.799999999999996	0.399999999999998	-0.223143551314214	-0.91629073187416
PF03366	2.73333333333333	9	1.0055218656021	2.19722457733622	3.29268292682927	1.64634146341464	1.19170271173412	0.498555531174178
PF03367	2.13333333333333	2	0.757685701697515	0.693147180559945	0.937500000000001	0.468750000000001	-0.0645385211375697	-0.757685701697515
PF03368	1.66666666666667	4.33333333333333	0.510825623765993	1.46633706879343	2.59999999999999	1.3	0.955511445027434	0.262364264467488
PF03370	1.8	9.66666666666667	0.587786664902119	2.26868354131836	5.37037037037037	2.68518518518519	1.68089687641625	0.9877496958563
PF03371	1.8	3	0.587786664902119	1.09861228866811	1.66666666666667	0.833333333333333	0.510825623765991	-0.182321556793955
PF03372	20.8666666666667	70.6666666666667	3.03815298943794	4.2579739860039	3.38658146964856	1.69329073482428	1.21982099656596	0.526673816006013
PF03378	1	2.33333333333333	0	0.847297860387202	2.33333333333333	1.16666666666666	0.847297860387202	0.154150679827257
PF03381	2.33333333333333	1.66666666666667	0.847297860387202	0.510825623765993	0.714285714285717	0.357142857142858	-0.33647223662121	-1.02961941718115
PF03385	2.26666666666667	2.66666666666667	0.818310323513953	0.980829253011728	1.17647058823529	0.588235294117647	0.162518929497775	-0.530628251062171
PF03388	1.86666666666667	4.66666666666667	0.624154309072996	1.54044504094715	2.5	1.25	0.916290731874154	0.223143551314209
PF03398	2.73333333333333	2.66666666666667	1.0055218656021	0.980829253011728	0.975609756097564	0.487804878048782	-0.0246926125903689	-0.717839793150314
PF03399	3	4.66666666666667	1.09861228866811	1.54044504094715	1.55555555555556	0.777777777777778	0.44183275227904	-0.251314428280905
PF03404	1.8	4	0.587786664902119	1.38629436111989	2.22222222222222	1.11111111111111	0.798507696217772	0.105360515657826
PF03407	4	4.33333333333333	1.38629436111989	1.46633706879343	1.08333333333333	0.541666666666666	0.0800427076735357	-0.61310447288641
PF03416	2.13333333333333	4.33333333333333	0.757685701697515	1.46633706879343	2.03125	1.015625	0.708651367095911	0.0155041865359661
PF03417	0.866666666666667	5.66666666666667	-0.143100843640673	1.73460105538811	6.53846153846154	3.26923076923077	1.87770189902878	1.18455471846883
PF03435	2.2	4.33333333333333	0.78845736036427	1.46633706879343	1.96969696969697	0.984848484848484	0.677879708429156	-0.0152674721307892
PF03439	1.4	1.66666666666667	0.336472236621213	0.510825623765993	1.19047619047619	0.595238095238096	0.17435338714478	-0.518793793415166
PF03441	1.73333333333333	1	0.55004633691927	0	0.576923076923078	0.288461538461539	-0.55004633691927	-1.24319351747922
PF03443	1.6	1	0.470003629245736	0	0.625	0.3125	-0.470003629245736	-1.16315080980568
PF03446	4	8	1.38629436111989	2.07944154167984	2	1	0.693147180559945	0
PF03447	1	2	0	0.693147180559945	2	1	0.693147180559945	0
PF03450	3.06666666666667	9	1.12059119538689	2.19722457733622	2.93478260869565	1.46739130434782	1.07663338194933	0.383486201389388
PF03451	3	8.66666666666667	1.09861228866811	2.15948424935337	2.88888888888889	1.44444444444444	1.06087196068526	0.367724780125318
PF03453	1	1	0	0	1	0.5	0	-0.693147180559945
PF03455	2.66666666666667	7	0.980829253011728	1.94591014905531	2.625	1.3125	0.965080896043586	0.27193371548364
PF03456	4.66666666666667	16.6666666666667	1.54044504094715	2.81341071676004	3.57142857142858	1.78571428571429	1.27296567581289	0.579818495252943
PF03462	1.6	1.33333333333333	0.470003629245736	0.287682072451778	0.833333333333331	0.416666666666666	-0.182321556793957	-0.875468737353903
PF03463	2.26666666666667	5	0.818310323513953	1.6094379124341	2.20588235294117	1.10294117647059	0.791127588920148	0.0979804083602022
PF03464	2.26666666666667	5.66666666666667	0.818310323513953	1.73460105538811	2.5	1.25	0.916290731874154	0.223143551314209
PF03465	2.53333333333333	6	0.929535958624174	1.79175946922805	2.36842105263158	1.18421052631579	0.862223510603881	0.169076330043935
PF03467	1.06666666666667	1	0.0645385211375743	0	0.937499999999997	0.468749999999999	-0.0645385211375742	-0.75768570169752
PF03473	2.86666666666667	7.33333333333333	1.05314991459135	1.99243016469021	2.55813953488372	1.27906976744186	0.939280250098852	0.246133069538907
PF03474	0.8	1	-0.22314355131421	0	1.25	0.625	0.22314355131421	-0.470003629245736
PF03476	2.8	6.66666666666667	1.02961941718116	1.89711998488588	2.38095238095238	1.19047619047619	0.867500567704724	0.174353387144778
PF03477	1.06666666666667	1.66666666666667	0.0645385211375743	0.510825623765993	1.5625	0.781249999999999	0.446287102628419	-0.246860077931527
PF03479	4.06666666666667	4.33333333333333	1.4028236630711	1.46633706879343	1.0655737704918	0.532786885245901	0.0635134057223243	-0.629633774837621
PF03481	0.266666666666667	0.333333333333333	-1.32175583998232	-1.09861228866811	1.25	0.624999999999999	0.223143551314207	-0.470003629245738
PF03483	1.26666666666667	3.33333333333333	0.236388778064233	1.20397280432594	2.63157894736841	1.31578947368421	0.967584026261702	0.274436845701757
PF03484	0.933333333333333	1.66666666666667	-0.0689928714869518	0.510825623765993	1.78571428571429	0.892857142857145	0.579818495252945	-0.113328685307001
PF03485	0.866666666666667	2.33333333333333	-0.143100843640673	0.847297860387202	2.69230769230769	1.34615384615384	0.990398704027875	0.29725152346793
PF03486	0.2	0.333333333333333	-1.6094379124341	-1.09861228866811	1.66666666666666	0.833333333333332	0.51082562376599	-0.182321556793956
PF03489	7.8	18.3333333333333	2.05412373369555	2.90872089656436	2.35042735042735	1.17521367521367	0.854597162868813	0.161449982308868
PF03492	4.46666666666667	15.3333333333333	1.49664241828876	2.73002910782098	3.43283582089551	1.71641791044776	1.23338668953223	0.540239508972281
PF03493	3.33333333333333	3.33333333333333	1.20397280432594	1.20397280432594	1	0.5	0	-0.693147180559945
PF03496	0.0666666666666667	242	-2.70805020110221	5.48893772615669	3630	1815	8.1969879272589	7.50384074669895
PF03501	1.6	2	0.470003629245736	0.693147180559945	1.25	0.625	0.22314355131421	-0.470003629245736
PF03517	1	1	0	0	1	0.5	0	-0.693147180559945
PF03520	1.46666666666667	8	0.382992252256108	2.07944154167984	5.45454545454544	2.72727272727272	1.69644928942373	1.00330210886378
PF03522	5.73333333333333	19.3333333333333	1.7462970951513	2.96183072187831	3.37209302325581	1.68604651162791	1.21553362672701	0.522386446167066
PF03528	0.733333333333333	1	-0.31015492830384	0	1.36363636363636	0.681818181818182	0.31015492830384	-0.382992252256105
PF03530	1.46666666666667	14.3333333333333	0.382992252256108	2.66258782702545	9.77272727272723	4.88636363636361	2.27959557476934	1.5864483942094
PF03531	1.06666666666667	1	0.0645385211375743	0	0.937499999999997	0.468749999999999	-0.0645385211375742	-0.75768570169752
PF03537	0.266666666666667	1	-1.32175583998232	0	3.75	1.875	1.32175583998232	0.628608659422373
PF03540	1	2	0	0.693147180559945	2	1	0.693147180559945	0
PF03547	3.86666666666667	4	1.35239280944421	1.38629436111989	1.03448275862069	0.517241379310344	0.0339015516756806	-0.659245628884265
PF03556	2.13333333333333	3.33333333333333	0.757685701697515	1.20397280432594	1.5625	0.78125	0.44628710262842	-0.246860077931525
PF03561	0.666666666666667	4	-0.405465108108164	1.38629436111989	6	3	1.79175946922805	1.09861228866811
PF03567	7.2	13.6666666666667	1.97408102602201	2.6149597780362	1.89814814814815	0.949074074074076	0.640878752014191	-0.0522684285457544
PF03568	1.53333333333333	1.66666666666667	0.427444014826938	0.510825623765993	1.08695652173914	0.543478260869568	0.0833816089390553	-0.60976557162089
PF03572	0.733333333333333	2.33333333333333	-0.31015492830384	0.847297860387202	3.18181818181818	1.59090909090909	1.15745278869104	0.464305608131097
PF03575	0.266666666666667	2	-1.32175583998232	0.693147180559945	7.49999999999999	3.75	2.01490302054226	1.32175583998232
PF03577	0.333333333333333	3.33333333333333	-1.09861228866811	1.20397280432594	10	5	2.30258509299405	1.6094379124341
PF03587	0.866666666666667	0.666666666666667	-0.143100843640673	-0.405465108108164	0.769230769230769	0.384615384615385	-0.262364264467491	-0.955511445027436
PF03600	1.6	1.66666666666667	0.470003629245736	0.510825623765993	1.04166666666667	0.520833333333334	0.0408219945202571	-0.652325186039688
PF03604	1.13333333333333	2.66666666666667	0.125163142954003	0.980829253011728	2.3529411764706	1.1764705882353	0.855666110057724	0.162518929497779
PF03607	4.8	16.6666666666667	1.56861591791385	2.81341071676004	3.47222222222223	1.73611111111111	1.24479479884619	0.551647618286248
PF03619	4.13333333333333	8.33333333333333	1.41908418394288	2.12026353620009	2.01612903225807	1.00806451612903	0.70117935225721	0.00803217169726469
PF03625	0.0666666666666667	0.333333333333333	-2.70805020110221	-1.09861228866811	4.99999999999999	2.5	1.6094379124341	0.916290731874154
PF03629	1.4	6	0.336472236621213	1.79175946922805	4.28571428571429	2.14285714285714	1.45528723260684	0.762140052046897
PF03630	2.6	2.66666666666667	0.955511445027436	0.980829253011728	1.02564102564103	0.512820512820513	0.0253178079842911	-0.667829372575654
PF03632	1.13333333333333	7.33333333333333	0.125163142954003	1.99243016469021	6.47058823529413	3.23529411764707	1.8672670217362	1.17411984117626
PF03635	1.33333333333333	1.33333333333333	0.287682072451778	0.287682072451778	1	0.5	0	-0.693147180559945
PF03637	4.06666666666667	8	1.4028236630711	2.07944154167984	1.9672131147541	0.983606557377048	0.676617878608734	-0.0165293019512114
PF03638	3.73333333333333	2	1.31730148963294	0.693147180559945	0.535714285714286	0.267857142857143	-0.624154309072993	-1.31730148963294
PF03639	0.733333333333333	1	-0.31015492830384	0	1.36363636363636	0.681818181818182	0.31015492830384	-0.382992252256105
PF03641	1.53333333333333	1.33333333333333	0.427444014826938	0.287682072451778	0.869565217391304	0.434782608695652	-0.139761942375159	-0.832909122935104
PF03643	1.93333333333333	3.33333333333333	0.659245628884262	1.20397280432594	1.72413793103448	0.862068965517242	0.544727175441673	-0.148420005118273
PF03644	1	2	0	0.693147180559945	2	1	0.693147180559945	0
PF03645	4.66666666666667	25.6666666666667	1.54044504094715	3.24519313318558	5.5	2.75	1.70474809223843	1.01160091167848
PF03647	1.93333333333333	2.33333333333333	0.659245628884262	0.847297860387202	1.20689655172414	0.603448275862069	0.18805223150294	-0.505094949057005
PF03650	2.46666666666667	4.33333333333333	0.902867711542016	1.46633706879343	1.75675675675675	0.878378378378377	0.563469357251411	-0.129677823308535
PF03656	1.26666666666667	1	0.236388778064233	0	0.789473684210524	0.394736842105262	-0.236388778064233	-0.929535958624178
PF03657	0.933333333333333	1.33333333333333	-0.0689928714869518	0.287682072451778	1.42857142857143	0.714285714285713	0.35667494393873	-0.336472236621215
PF03659	0.8	2.66666666666667	-0.22314355131421	0.980829253011728	3.33333333333334	1.66666666666667	1.20397280432594	0.510825623765992
PF03660	1.06666666666667	1.66666666666667	0.0645385211375743	0.510825623765993	1.5625	0.781249999999999	0.446287102628419	-0.246860077931527
PF03661	1.13333333333333	2	0.125163142954003	0.693147180559945	1.76470588235295	0.882352941176473	0.567984037605942	-0.125163142954003
PF03663	1.13333333333333	3.33333333333333	0.125163142954003	1.20397280432594	2.94117647058824	1.47058823529412	1.07880966137193	0.385662480811987
PF03665	0.933333333333333	1.66666666666667	-0.0689928714869518	0.510825623765993	1.78571428571429	0.892857142857145	0.579818495252945	-0.113328685307001
PF03666	1	1.66666666666667	0	0.510825623765993	1.66666666666667	0.833333333333335	0.510825623765993	-0.182321556793953
PF03668	0.0666666666666667	3	-2.70805020110221	1.09861228866811	45	22.5	3.80666248977032	3.11351530921037
PF03669	1.13333333333333	2.33333333333333	0.125163142954003	0.847297860387202	2.05882352941177	1.02941176470588	0.722134717433199	0.0289875368732537
PF03670	0.4	2	-0.916290731874155	0.693147180559945	5	2.5	1.6094379124341	0.916290731874155
PF03671	0.666666666666667	2	-0.405465108108164	0.693147180559945	3	1.5	1.09861228866811	0.405465108108164
PF03676	1.13333333333333	1.33333333333333	0.125163142954003	0.287682072451778	1.17647058823529	0.588235294117647	0.162518929497775	-0.53062825106217
PF03690	1.33333333333333	1.33333333333333	0.287682072451778	0.287682072451778	1	0.5	0	-0.693147180559945
PF03702	0.266666666666667	1.33333333333333	-1.32175583998232	0.287682072451778	4.99999999999998	2.49999999999999	1.6094379124341	0.916290731874151
PF03711	0.0666666666666667	1	-2.70805020110221	0	15	7.5	2.70805020110221	2.01490302054226
PF03712	5.86666666666667	25	1.769286613376	3.2188758248682	4.26136363636363	2.13068181818182	1.4495892114922	0.756442030932258
PF03715	1.33333333333333	2	0.287682072451778	0.693147180559945	1.5	0.750000000000002	0.405465108108167	-0.287682072451778
PF03719	2.46666666666667	3	0.902867711542016	1.09861228866811	1.21621621621621	0.608108108108107	0.195744577126094	-0.497402603433851
PF03720	1.46666666666667	2.66666666666667	0.382992252256108	0.980829253011728	1.81818181818182	0.909090909090908	0.59783700075562	-0.0953101798043258
PF03721	1.66666666666667	4.33333333333333	0.510825623765993	1.46633706879343	2.59999999999999	1.3	0.955511445027434	0.262364264467488
PF03725	4.06666666666667	5	1.4028236630711	1.6094379124341	1.22950819672131	0.614754098360655	0.206614249362998	-0.486532931196947
PF03726	0.666666666666667	1	-0.405465108108164	0	1.5	0.75	0.405465108108164	-0.287682072451781
PF03727	3.4	9.66666666666667	1.22377543162212	2.26868354131836	2.84313725490196	1.42156862745098	1.04490810969625	0.351760929136304
PF03730	1.46666666666667	4.66666666666667	0.382992252256108	1.54044504094715	3.18181818181818	1.59090909090909	1.15745278869104	0.464305608131096
PF03731	1.93333333333333	4.66666666666667	0.659245628884262	1.54044504094715	2.41379310344828	1.20689655172414	0.881199412062887	0.188052231502942
PF03732	4.93333333333333	64.6666666666667	1.59601489210196	4.16924587039522	13.1081081081081	6.55405405405406	2.57323097829326	1.88008379773331
PF03735	1.53333333333333	2	0.427444014826938	0.693147180559945	1.30434782608696	0.65217391304348	0.265703165733008	-0.427444014826938
PF03747	2.33333333333333	67	0.847297860387202	4.20469261939097	28.7142857142858	14.3571428571429	3.35739475900376	2.66424757844382
PF03762	2	4.33333333333333	0.693147180559945	1.46633706879343	2.16666666666667	1.08333333333333	0.773189888233481	0.0800427076735357
PF03764	4	10	1.38629436111989	2.30258509299405	2.5	1.25	0.916290731874155	0.22314355131421
PF03765	5.06666666666667	8.33333333333333	1.62268313918412	2.12026353620009	1.64473684210526	0.822368421052631	0.497580397015969	-0.195566783543976
PF03770	3.33333333333333	5.66666666666667	1.20397280432594	1.73460105538811	1.7	0.850000000000001	0.530628251062172	-0.162518929497773
PF03781	1.6	4.33333333333333	0.470003629245736	1.46633706879343	2.70833333333333	1.35416666666667	0.996333439547691	0.303186258987745
PF03782	1.93333333333333	12.3333333333333	0.659245628884262	2.51230562397611	6.37931034482758	3.18965517241379	1.85305999509185	1.1599128145319
PF03792	1.33333333333333	4	0.287682072451778	1.38629436111989	3.00000000000001	1.5	1.09861228866811	0.405465108108167
PF03795	0.133333333333333	1.33333333333333	-2.01490302054227	0.287682072451778	10	5	2.30258509299405	1.6094379124341
PF03798	9	23.6666666666667	2.19722457733622	3.16406758837321	2.62962962962963	1.31481481481482	0.966843011036988	0.273695830477042
PF03803	3.73333333333333	10	1.31730148963294	2.30258509299405	2.67857142857143	1.33928571428572	0.985283603361107	0.292136422801162
PF03807	2.46666666666667	11	0.902867711542016	2.39789527279837	4.45945945945945	2.22972972972973	1.49502756125635	0.80188038069641
PF03810	9.86666666666667	12	2.28916207266191	2.484906649788	1.21621621621622	0.608108108108108	0.195744577126095	-0.49740260343385
PF03813	0.866666666666667	1	-0.143100843640673	0	1.15384615384615	0.576923076923077	0.143100843640673	-0.550046336919272
PF03815	2.06666666666667	7	0.725937003382938	1.94591014905531	3.38709677419354	1.69354838709677	1.21997314567238	0.52682596511243
PF03820	2.13333333333333	2.33333333333333	0.757685701697515	0.847297860387202	1.09375	0.546875	0.0896121586896871	-0.603535021870258
PF03821	0.6	0.333333333333333	-0.510825623765991	-1.09861228866811	0.555555555555555	0.277777777777778	-0.58778666490212	-1.28093384546207
PF03826	3.13333333333333	7.33333333333333	1.14209740060785	1.99243016469021	2.34042553191489	1.17021276595745	0.850332764082358	0.157185583522413
PF03828	5.33333333333333	10.6666666666667	1.67397643357167	2.36712361413162	2.00000000000001	1	0.693147180559949	3.77475828372553e-15
PF03834	1	1.33333333333333	0	0.287682072451778	1.33333333333333	0.666666666666665	0.287682072451778	-0.405465108108167
PF03835	1.2	1.33333333333333	0.182321556793955	0.287682072451778	1.11111111111111	0.555555555555554	0.105360515657824	-0.587786664902122
PF03839	0.8	1.66666666666667	-0.22314355131421	0.510825623765993	2.08333333333334	1.04166666666667	0.733969175080202	0.0408219945202571
PF03847	1.2	1.33333333333333	0.182321556793955	0.287682072451778	1.11111111111111	0.555555555555554	0.105360515657824	-0.587786664902122
PF03849	1.06666666666667	1	0.0645385211375743	0	0.937499999999997	0.468749999999999	-0.0645385211375742	-0.75768570169752
PF03850	1.13333333333333	1	0.125163142954003	0	0.882352941176473	0.441176470588237	-0.125163142954003	-0.818310323513948
PF03851	0.266666666666667	1	-1.32175583998232	0	3.75	1.875	1.32175583998232	0.628608659422373
PF03853	1.4	2.33333333333333	0.336472236621213	0.847297860387202	1.66666666666666	0.833333333333332	0.510825623765989	-0.182321556793956
PF03868	0.466666666666667	1.66666666666667	-0.762140052046896	0.510825623765993	3.57142857142858	1.78571428571429	1.27296567581289	0.579818495252943
PF03870	1.13333333333333	2.66666666666667	0.125163142954003	0.980829253011728	2.3529411764706	1.1764705882353	0.855666110057724	0.162518929497779
PF03871	1.46666666666667	1.66666666666667	0.382992252256108	0.510825623765993	1.13636363636364	0.568181818181818	0.127833371509885	-0.565313809050061
PF03874	2.13333333333333	2	0.757685701697515	0.693147180559945	0.937500000000001	0.468750000000001	-0.0645385211375697	-0.757685701697515
PF03876	2.73333333333333	3	1.0055218656021	1.09861228866811	1.09756097560976	0.548780487804879	0.0930904230660132	-0.600056757493932
PF03878	1.13333333333333	2	0.125163142954003	0.693147180559945	1.76470588235295	0.882352941176473	0.567984037605942	-0.125163142954003
PF03879	0.733333333333333	1	-0.31015492830384	0	1.36363636363636	0.681818181818182	0.31015492830384	-0.382992252256105
PF03881	0.933333333333333	0.666666666666667	-0.0689928714869518	-0.405465108108164	0.714285714285715	0.357142857142857	-0.336472236621212	-1.02961941718116
PF03896	1	2	0	0.693147180559945	2	1	0.693147180559945	0
PF03900	0.866666666666667	2.33333333333333	-0.143100843640673	0.847297860387202	2.69230769230769	1.34615384615384	0.990398704027875	0.29725152346793
PF03901	4.6	5.33333333333333	1.52605630349505	1.67397643357167	1.15942028985507	0.579710144927536	0.147920130076622	-0.545227050483324
PF03908	1.33333333333333	1.33333333333333	0.287682072451778	0.287682072451778	1	0.5	0	-0.693147180559945
PF03909	3.73333333333333	5	1.31730148963294	1.6094379124341	1.33928571428572	0.669642857142858	0.292136422801162	-0.401010757758783
PF03911	1.2	2	0.182321556793955	0.693147180559945	1.66666666666667	0.833333333333333	0.510825623765991	-0.182321556793955
PF03914	2.86666666666667	3.66666666666667	1.05314991459135	1.29928298413026	1.27906976744186	0.63953488372093	0.246133069538908	-0.447014111021037
PF03915	1.33333333333333	3	0.287682072451778	1.09861228866811	2.25000000000001	1.125	0.810930216216331	0.117783035656386
PF03917	2	2	0.693147180559945	0.693147180559945	1	0.5	0	-0.693147180559945
PF03919	1.53333333333333	2.33333333333333	0.427444014826938	0.847297860387202	1.52173913043478	0.760869565217392	0.419853845560265	-0.273293334999681
PF03920	1	4.66666666666667	0	1.54044504094715	4.66666666666667	2.33333333333333	1.54044504094715	0.847297860387204
PF03931	6.46666666666667	9.66666666666667	1.86666077740117	2.26868354131836	1.49484536082474	0.747422680412371	0.402022763917191	-0.291124416642754
PF03932	0.733333333333333	1	-0.31015492830384	0	1.36363636363636	0.681818181818182	0.31015492830384	-0.382992252256105
PF03936	5.66666666666667	0.666666666666667	1.73460105538811	-0.405465108108164	0.117647058823529	0.0588235294117647	-2.14006616349627	-2.83321334405622
PF03937	1.13333333333333	1.33333333333333	0.125163142954003	0.287682072451778	1.17647058823529	0.588235294117647	0.162518929497775	-0.53062825106217
PF03939	1.33333333333333	2	0.287682072451778	0.693147180559945	1.5	0.750000000000002	0.405465108108167	-0.287682072451778
PF03941	1.13333333333333	5.33333333333333	0.125163142954003	1.67397643357167	4.70588235294119	2.35294117647059	1.54881329061767	0.855666110057723
PF03942	1.4	1	0.336472236621213	0	0.714285714285714	0.357142857142857	-0.336472236621213	-1.02961941718116
PF03943	1.13333333333333	2	0.125163142954003	0.693147180559945	1.76470588235295	0.882352941176473	0.567984037605942	-0.125163142954003
PF03946	2.2	3.33333333333333	0.78845736036427	1.20397280432594	1.51515151515151	0.757575757575757	0.415515443961665	-0.27763173659828
PF03947	2.53333333333333	3	0.929535958624174	1.09861228866811	1.18421052631579	0.592105263157895	0.169076330043935	-0.52407085051601
PF03949	3.06666666666667	5.66666666666667	1.12059119538689	1.73460105538811	1.84782608695652	0.92391304347826	0.614009860001221	-0.0791373205587245
PF03950	2.2	4	0.78845736036427	1.38629436111989	1.81818181818182	0.909090909090909	0.59783700075562	-0.0953101798043249
PF03951	2	6.33333333333333	0.693147180559945	1.84582669049833	3.16666666666667	1.58333333333333	1.15267950993839	0.45953232937844
PF03952	1.93333333333333	2.33333333333333	0.659245628884262	0.847297860387202	1.20689655172414	0.603448275862069	0.18805223150294	-0.505094949057005
PF03953	15.9333333333333	34	2.7684133508293	3.52636052461616	2.13389121338913	1.06694560669456	0.757947173786863	0.0647999932269175
PF03959	1.86666666666667	6	0.624154309072996	1.79175946922805	3.21428571428571	1.60714285714285	1.16760516015506	0.474457979595114
PF03966	1.4	2.33333333333333	0.336472236621213	0.847297860387202	1.66666666666666	0.833333333333332	0.510825623765989	-0.182321556793956
PF03969	1.53333333333333	1.33333333333333	0.427444014826938	0.287682072451778	0.869565217391304	0.434782608695652	-0.139761942375159	-0.832909122935104
PF03981	1.06666666666667	2	0.0645385211375743	0.693147180559945	1.87499999999999	0.937499999999997	0.628608659422371	-0.0645385211375742
PF03982	3.66666666666667	13.6666666666667	1.29928298413026	2.6149597780362	3.72727272727273	1.86363636363637	1.31567679390594	0.622529613345993
PF03985	1.06666666666667	1.66666666666667	0.0645385211375743	0.510825623765993	1.5625	0.781249999999999	0.446287102628419	-0.246860077931527
PF03986	1.13333333333333	1	0.125163142954003	0	0.882352941176473	0.441176470588237	-0.125163142954003	-0.818310323513948
PF03987	1.93333333333333	1.66666666666667	0.659245628884262	0.510825623765993	0.862068965517245	0.431034482758622	-0.148420005118269	-0.841567185678215
PF03989	1.2	1	0.182321556793955	0	0.833333333333333	0.416666666666667	-0.182321556793955	-0.8754687373539
PF03992	0.533333333333333	4.33333333333333	-0.628608659422375	1.46633706879343	8.125	4.0625	2.0949457282158	1.40179854765586
PF03997	1.2	1.66666666666667	0.182321556793955	0.510825623765993	1.38888888888889	0.694444444444446	0.328504066972038	-0.364643113587907
PF03998	1	1.66666666666667	0	0.510825623765993	1.66666666666667	0.833333333333335	0.510825623765993	-0.182321556793953
PF03999	2.86666666666667	9	1.05314991459135	2.19722457733622	3.13953488372093	1.56976744186046	1.14407466274487	0.450927482184921
PF04000	1.93333333333333	3.33333333333333	0.659245628884262	1.20397280432594	1.72413793103448	0.862068965517242	0.544727175441673	-0.148420005118273
PF04003	2.86666666666667	4	1.05314991459135	1.38629436111989	1.3953488372093	0.69767441860465	0.333144446528537	-0.360002734031408
PF04004	1.2	1.33333333333333	0.182321556793955	0.287682072451778	1.11111111111111	0.555555555555554	0.105360515657824	-0.587786664902122
PF04005	1.13333333333333	2	0.125163142954003	0.693147180559945	1.76470588235295	0.882352941176473	0.567984037605942	-0.125163142954003
PF04006	1.6	1.33333333333333	0.470003629245736	0.287682072451778	0.833333333333331	0.416666666666666	-0.182321556793957	-0.875468737353903
PF04030	2.2	3	0.78845736036427	1.09861228866811	1.36363636363636	0.681818181818182	0.310154928303839	-0.382992252256106
PF04031	1	1	0	0	1	0.5	0	-0.693147180559945
PF04032	1.13333333333333	1	0.125163142954003	0	0.882352941176473	0.441176470588237	-0.125163142954003	-0.818310323513948
PF04034	0.933333333333333	1	-0.0689928714869518	0	1.07142857142857	0.535714285714286	0.0689928714869518	-0.624154309072994
PF04037	1.06666666666667	1	0.0645385211375743	0	0.937499999999997	0.468749999999999	-0.0645385211375742	-0.75768570169752
PF04041	0.0666666666666667	4.33333333333333	-2.70805020110221	1.46633706879343	64.9999999999999	32.5	4.17438726989564	3.48124008933569
PF04042	2.93333333333333	3.66666666666667	1.07613943281605	1.29928298413026	1.25	0.625000000000001	0.223143551314212	-0.470003629245733
PF04045	1.13333333333333	2.66666666666667	0.125163142954003	0.980829253011728	2.3529411764706	1.1764705882353	0.855666110057724	0.162518929497779
PF04046	1.86666666666667	2	0.624154309072996	0.693147180559945	1.07142857142857	0.535714285714285	0.0689928714869496	-0.624154309072996
PF04048	0.866666666666667	1.66666666666667	-0.143100843640673	0.510825623765993	1.92307692307693	0.961538461538463	0.653926467406666	-0.0392207131532797
PF04049	0.933333333333333	1.66666666666667	-0.0689928714869518	0.510825623765993	1.78571428571429	0.892857142857145	0.579818495252945	-0.113328685307001
PF04050	1	0.666666666666667	0	-0.405465108108164	0.666666666666667	0.333333333333333	-0.405465108108164	-1.09861228866811
PF04051	3.2	3.66666666666667	1.16315080980568	1.29928298413026	1.14583333333333	0.572916666666667	0.136132174324581	-0.557015006235364
PF04053	2.66666666666667	6	0.980829253011728	1.79175946922805	2.25	1.125	0.810930216216328	0.117783035656382
PF04054	1.13333333333333	1.33333333333333	0.125163142954003	0.287682072451778	1.17647058823529	0.588235294117647	0.162518929497775	-0.53062825106217
PF04055	7	10.3333333333333	1.94591014905531	2.33537491581703	1.47619047619047	0.738095238095236	0.38946476676172	-0.303682413798225
PF04056	1.06666666666667	1	0.0645385211375743	0	0.937499999999997	0.468749999999999	-0.0645385211375742	-0.75768570169752
PF04057	1.26666666666667	5	0.236388778064233	1.6094379124341	3.94736842105262	1.97368421052631	1.37304913436987	0.679901953809922
PF04061	1.33333333333333	2	0.287682072451778	0.693147180559945	1.5	0.750000000000002	0.405465108108167	-0.287682072451778
PF04062	1.13333333333333	2.66666666666667	0.125163142954003	0.980829253011728	2.3529411764706	1.1764705882353	0.855666110057724	0.162518929497779
PF04063	1	1.33333333333333	0	0.287682072451778	1.33333333333333	0.666666666666665	0.287682072451778	-0.405465108108167
PF04064	1	1.33333333333333	0	0.287682072451778	1.33333333333333	0.666666666666665	0.287682072451778	-0.405465108108167
PF04065	1.2	2	0.182321556793955	0.693147180559945	1.66666666666667	0.833333333333333	0.510825623765991	-0.182321556793955
PF04068	1.8	3.66666666666667	0.587786664902119	1.29928298413026	2.03703703703704	1.01851851851852	0.711496319228143	0.0183491386681975
PF04072	1.86666666666667	2.33333333333333	0.624154309072996	0.847297860387202	1.25	0.624999999999998	0.223143551314207	-0.470003629245739
PF04073	0.8	1.66666666666667	-0.22314355131421	0.510825623765993	2.08333333333334	1.04166666666667	0.733969175080202	0.0408219945202571
PF04078	1.8	2.66666666666667	0.587786664902119	0.980829253011728	1.48148148148148	0.740740740740742	0.393042588109609	-0.300104592450337
PF04080	1.33333333333333	1	0.287682072451778	0	0.750000000000002	0.375000000000001	-0.287682072451778	-0.980829253011724
PF04081	0.733333333333333	1.33333333333333	-0.31015492830384	0.287682072451778	1.81818181818181	0.909090909090907	0.597837000755618	-0.0953101798043268
PF04083	3.4	4.66666666666667	1.22377543162212	1.54044504094715	1.37254901960784	0.686274509803922	0.316669609325034	-0.376477571234911
PF04084	1	1	0	0	1	0.5	0	-0.693147180559945
PF04086	1.06666666666667	1.66666666666667	0.0645385211375743	0.510825623765993	1.5625	0.781249999999999	0.446287102628419	-0.246860077931527
PF04087	0.466666666666667	5	-0.762140052046896	1.6094379124341	10.7142857142857	5.35714285714285	2.371577964481	1.67843078392105
PF04088	0.733333333333333	1.33333333333333	-0.31015492830384	0.287682072451778	1.81818181818181	0.909090909090907	0.597837000755618	-0.0953101798043268
PF04089	2.86666666666667	2.33333333333333	1.05314991459135	0.847297860387202	0.813953488372091	0.406976744186045	-0.205852054204151	-0.898999234764097
PF04091	1.46666666666667	1.66666666666667	0.382992252256108	0.510825623765993	1.13636363636364	0.568181818181818	0.127833371509885	-0.565313809050061
PF04095	1.2	3.33333333333333	0.182321556793955	1.20397280432594	2.77777777777778	1.38888888888889	1.02165124753198	0.328504066972035
PF04096	1.33333333333333	4.33333333333333	0.287682072451778	1.46633706879343	3.25000000000001	1.625	1.17865499634165	0.485507815781703
PF04097	1.26666666666667	2	0.236388778064233	0.693147180559945	1.57894736842105	0.789473684210524	0.456758402495712	-0.236388778064233
PF04099	2.06666666666667	2	0.725937003382938	0.693147180559945	0.967741935483869	0.483870967741935	-0.0327898228229924	-0.725937003382938
PF04100	1.26666666666667	1.33333333333333	0.236388778064233	0.287682072451778	1.05263157894736	0.526315789473682	0.0512932943875454	-0.6418538861724
PF04101	1.66666666666667	1.33333333333333	0.510825623765993	0.287682072451778	0.799999999999996	0.399999999999998	-0.223143551314214	-0.91629073187416
PF04103	3.66666666666667	0.666666666666667	1.29928298413026	-0.405465108108164	0.181818181818182	0.0909090909090909	-1.70474809223843	-2.39789527279837
PF04104	1.13333333333333	1	0.125163142954003	0	0.882352941176473	0.441176470588237	-0.125163142954003	-0.818310323513948
PF04106	1.06666666666667	2	0.0645385211375743	0.693147180559945	1.87499999999999	0.937499999999997	0.628608659422371	-0.0645385211375742
PF04109	1.06666666666667	2.66666666666667	0.0645385211375743	0.980829253011728	2.5	1.25	0.916290731874153	0.223143551314208
PF04110	1	2.33333333333333	0	0.847297860387202	2.33333333333333	1.16666666666666	0.847297860387202	0.154150679827257
PF04111	1.33333333333333	3	0.287682072451778	1.09861228866811	2.25000000000001	1.125	0.810930216216331	0.117783035656386
PF04112	1.2	0.666666666666667	0.182321556793955	-0.405465108108164	0.555555555555556	0.277777777777778	-0.587786664902119	-1.28093384546206
PF04113	1	1	0	0	1	0.5	0	-0.693147180559945
PF04114	1.2	1	0.182321556793955	0	0.833333333333333	0.416666666666667	-0.182321556793955	-0.8754687373539
PF04115	0.133333333333333	1.66666666666667	-2.01490302054227	0.510825623765993	12.5000000000001	6.25000000000003	2.52572864430826	1.83258146374831
PF04116	7	26	1.94591014905531	3.25809653802148	3.71428571428571	1.85714285714286	1.31218638896617	0.619039208406224
PF04117	4.6	8.33333333333333	1.52605630349505	2.12026353620009	1.81159420289855	0.905797101449275	0.594207232705041	-0.0989399478549039
PF04118	0.933333333333333	2.33333333333333	-0.0689928714869518	0.847297860387202	2.5	1.25	0.916290731874154	0.223143551314209
PF04121	1.26666666666667	1.33333333333333	0.236388778064233	0.287682072451778	1.05263157894736	0.526315789473682	0.0512932943875454	-0.6418538861724
PF04124	1.13333333333333	1	0.125163142954003	0	0.882352941176473	0.441176470588237	-0.125163142954003	-0.818310323513948
PF04127	1.93333333333333	2.33333333333333	0.659245628884262	0.847297860387202	1.20689655172414	0.603448275862069	0.18805223150294	-0.505094949057005
PF04129	1.6	1	0.470003629245736	0	0.625	0.3125	-0.470003629245736	-1.16315080980568
PF04130	5.2	7	1.64865862558738	1.94591014905531	1.34615384615385	0.673076923076923	0.297251523467932	-0.395895657092014
PF04133	1.2	2.33333333333333	0.182321556793955	0.847297860387202	1.94444444444444	0.972222222222221	0.664976303593248	-0.0281708769666977
PF04135	0.933333333333333	0.333333333333333	-0.0689928714869518	-1.09861228866811	0.357142857142857	0.178571428571428	-1.02961941718116	-1.7227665977411
PF04136	1	1	0	0	1	0.5	0	-0.693147180559945
PF04137	1.26666666666667	2.33333333333333	0.236388778064233	0.847297860387202	1.84210526315789	0.921052631578944	0.610909082322969	-0.0822380982369761
PF04139	1	1.33333333333333	0	0.287682072451778	1.33333333333333	0.666666666666665	0.287682072451778	-0.405465108108167
PF04140	1.33333333333333	3.33333333333333	0.287682072451778	1.20397280432594	2.5	1.25	0.916290731874157	0.223143551314211
PF04142	3.66666666666667	14.6666666666667	1.29928298413026	2.68557734525015	4.00000000000001	2	1.38629436111989	0.693147180559947
PF04143	0.6	4.66666666666667	-0.510825623765991	1.54044504094715	7.77777777777778	3.88888888888889	2.05127066471314	1.3581234841532
PF04144	2.13333333333333	3	0.757685701697515	1.09861228866811	1.40625	0.703125000000001	0.340926586970595	-0.352220593589351
PF04145	4.33333333333333	9.33333333333333	1.46633706879343	2.23359222150709	2.15384615384615	1.07692307692308	0.767255152713668	0.0741079721537222
PF04146	3.6	7.33333333333333	1.28093384546206	1.99243016469021	2.03703703703704	1.01851851851852	0.711496319228141	0.0183491386681962
PF04147	1.4	2	0.336472236621213	0.693147180559945	1.42857142857143	0.714285714285714	0.356674943938732	-0.336472236621213
PF04148	0.8	1.33333333333333	-0.22314355131421	0.287682072451778	1.66666666666666	0.833333333333331	0.510825623765988	-0.182321556793957
PF04152	1.06666666666667	1	0.0645385211375743	0	0.937499999999997	0.468749999999999	-0.0645385211375742	-0.75768570169752
PF04153	2.66666666666667	4	0.980829253011728	1.38629436111989	1.5	0.749999999999999	0.405465108108163	-0.287682072451782
PF04157	2.26666666666667	2.66666666666667	0.818310323513953	0.980829253011728	1.17647058823529	0.588235294117647	0.162518929497775	-0.530628251062171
PF04158	0.933333333333333	1	-0.0689928714869518	0	1.07142857142857	0.535714285714286	0.0689928714869518	-0.624154309072994
PF04161	1.06666666666667	1.33333333333333	0.0645385211375743	0.287682072451778	1.24999999999999	0.624999999999996	0.223143551314204	-0.470003629245741
PF04176	1	1.33333333333333	0	0.287682072451778	1.33333333333333	0.666666666666665	0.287682072451778	-0.405465108108167
PF04177	1.13333333333333	2	0.125163142954003	0.693147180559945	1.76470588235295	0.882352941176473	0.567984037605942	-0.125163142954003
PF04178	3.66666666666667	8.33333333333333	1.29928298413026	2.12026353620009	2.27272727272727	1.13636363636363	0.820980552069829	0.127833371509884
PF04180	1.06666666666667	1	0.0645385211375743	0	0.937499999999997	0.468749999999999	-0.0645385211375742	-0.75768570169752
PF04181	1.06666666666667	1	0.0645385211375743	0	0.937499999999997	0.468749999999999	-0.0645385211375742	-0.75768570169752
PF04182	1	1	0	0	1	0.5	0	-0.693147180559945
PF04183	0.333333333333333	1.66666666666667	-1.09861228866811	0.510825623765993	5.00000000000002	2.50000000000001	1.6094379124341	0.916290731874158
PF04184	0.8	2	-0.22314355131421	0.693147180559945	2.5	1.25	0.916290731874155	0.22314355131421
PF04185	0.933333333333333	3	-0.0689928714869518	1.09861228866811	3.21428571428572	1.60714285714286	1.16760516015506	0.474457979595116
PF04188	1.13333333333333	1	0.125163142954003	0	0.882352941176473	0.441176470588237	-0.125163142954003	-0.818310323513948
PF04189	0.933333333333333	1.33333333333333	-0.0689928714869518	0.287682072451778	1.42857142857143	0.714285714285713	0.35667494393873	-0.336472236621215
PF04190	1.13333333333333	1	0.125163142954003	0	0.882352941176473	0.441176470588237	-0.125163142954003	-0.818310323513948
PF04191	1.33333333333333	5	0.287682072451778	1.6094379124341	3.75000000000001	1.875	1.32175583998232	0.628608659422377
PF04192	0.933333333333333	1.33333333333333	-0.0689928714869518	0.287682072451778	1.42857142857143	0.714285714285713	0.35667494393873	-0.336472236621215
PF04193	8	19	2.07944154167984	2.94443897916644	2.375	1.1875	0.864997437486605	0.171850256926659
PF04194	1.66666666666667	1.33333333333333	0.510825623765993	0.287682072451778	0.799999999999996	0.399999999999998	-0.223143551314214	-0.91629073187416
PF04199	1.66666666666667	2.66666666666667	0.510825623765993	0.980829253011728	1.6	0.799999999999999	0.470003629245735	-0.223143551314211
PF04201	1.2	2.66666666666667	0.182321556793955	0.980829253011728	2.22222222222222	1.11111111111111	0.798507696217773	0.105360515657828
PF04209	0.866666666666667	1.33333333333333	-0.143100843640673	0.287682072451778	1.53846153846153	0.769230769230767	0.430782916092451	-0.262364264467494
PF04212	4.4	14.3333333333333	1.48160454092422	2.66258782702545	3.25757575757575	1.62878787878787	1.18098328610123	0.48783610554129
PF04218	4.8	6	1.56861591791385	1.79175946922805	1.25	0.625	0.22314355131421	-0.470003629245736
PF04227	1.06666666666667	1.33333333333333	0.0645385211375743	0.287682072451778	1.24999999999999	0.624999999999996	0.223143551314204	-0.470003629245741
PF04229	0.0666666666666667	1.33333333333333	-2.70805020110221	0.287682072451778	19.9999999999999	9.99999999999997	2.99573227355399	2.30258509299404
PF04230	0.466666666666667	0.666666666666667	-0.762140052046896	-0.405465108108164	1.42857142857143	0.714285714285714	0.356674943938732	-0.336472236621213
PF04236	0.333333333333333	1	-1.09861228866811	0	3	1.5	1.09861228866811	0.405465108108165
PF04241	1.13333333333333	2.33333333333333	0.125163142954003	0.847297860387202	2.05882352941177	1.02941176470588	0.722134717433199	0.0289875368732537
PF04248	0.266666666666667	3.66666666666667	-1.32175583998232	1.29928298413026	13.75	6.875	2.62103882411258	1.92789164355263
PF04253	2.26666666666667	9.66666666666667	0.818310323513953	2.26868354131836	4.26470588235294	2.13235294117647	1.45037321780441	0.757226037244466
PF04258	2.86666666666667	6	1.05314991459135	1.79175946922805	2.09302325581395	1.04651162790698	0.738609554636701	0.0454623740767561
PF04261	0.933333333333333	1.66666666666667	-0.0689928714869518	0.510825623765993	1.78571428571429	0.892857142857145	0.579818495252945	-0.113328685307001
PF04263	1.06666666666667	1.66666666666667	0.0645385211375743	0.510825623765993	1.5625	0.781249999999999	0.446287102628419	-0.246860077931527
PF04265	1	1.33333333333333	0	0.287682072451778	1.33333333333333	0.666666666666665	0.287682072451778	-0.405465108108167
PF04266	0.866666666666667	2.66666666666667	-0.143100843640673	0.980829253011728	3.07692307692308	1.53846153846154	1.1239300966524	0.430782916092455
PF04275	0.6	2.33333333333333	-0.510825623765991	0.847297860387202	3.88888888888888	1.94444444444444	1.35812348415319	0.664976303593248
PF04280	1.66666666666667	2.33333333333333	0.510825623765993	0.847297860387202	1.4	0.699999999999998	0.336472236621209	-0.356674943938736
PF04281	1.06666666666667	3	0.0645385211375743	1.09861228866811	2.81249999999999	1.40625	1.03407376753054	0.34092658697059
PF04300	0.866666666666667	1	-0.143100843640673	0	1.15384615384615	0.576923076923077	0.143100843640673	-0.550046336919272
PF04321	1.2	1.33333333333333	0.182321556793955	0.287682072451778	1.11111111111111	0.555555555555554	0.105360515657824	-0.587786664902122
PF04371	0.133333333333333	1	-2.01490302054227	0	7.50000000000002	3.75000000000001	2.01490302054227	1.32175583998232
PF04376	1.06666666666667	1.33333333333333	0.0645385211375743	0.287682072451778	1.24999999999999	0.624999999999996	0.223143551314204	-0.470003629245741
PF04377	1	1.33333333333333	0	0.287682072451778	1.33333333333333	0.666666666666665	0.287682072451778	-0.405465108108167
PF04379	1.13333333333333	1.66666666666667	0.125163142954003	0.510825623765993	1.47058823529413	0.735294117647063	0.38566248081199	-0.307484699747956
PF04387	2.26666666666667	2.66666666666667	0.818310323513953	0.980829253011728	1.17647058823529	0.588235294117647	0.162518929497775	-0.530628251062171
PF04388	0.4	1.33333333333333	-0.916290731874155	0.287682072451778	3.33333333333332	1.66666666666666	1.20397280432593	0.510825623765988
PF04389	7.6	41.6666666666667	2.02814824729229	3.72970144863419	5.48245614035088	2.74122807017544	1.70155320134191	1.00840602078196
PF04402	0.466666666666667	1	-0.762140052046896	0	2.14285714285714	1.07142857142857	0.762140052046896	0.0689928714869508
PF04406	1.13333333333333	1	0.125163142954003	0	0.882352941176473	0.441176470588237	-0.125163142954003	-0.818310323513948
PF04408	12	25.3333333333333	2.484906649788	3.23212105161822	2.11111111111111	1.05555555555555	0.74721440183022	0.0540672212702745
PF04410	2.06666666666667	2	0.725937003382938	0.693147180559945	0.967741935483869	0.483870967741935	-0.0327898228229924	-0.725937003382938
PF04418	1.06666666666667	2	0.0645385211375743	0.693147180559945	1.87499999999999	0.937499999999997	0.628608659422371	-0.0645385211375742
PF04419	1.93333333333333	4.33333333333333	0.659245628884262	1.46633706879343	2.24137931034483	1.12068965517242	0.807091439909164	0.113944259349219
PF04420	0.866666666666667	1	-0.143100843640673	0	1.15384615384615	0.576923076923077	0.143100843640673	-0.550046336919272
PF04421	0.8	1.33333333333333	-0.22314355131421	0.287682072451778	1.66666666666666	0.833333333333331	0.510825623765988	-0.182321556793957
PF04424	1.33333333333333	2.33333333333333	0.287682072451778	0.847297860387202	1.75	0.875000000000001	0.559615787935424	-0.133531392624521
PF04427	5.13333333333333	5.66666666666667	1.63575522075147	1.73460105538811	1.10389610389611	0.551948051948053	0.0988458346366336	-0.594301345923312
PF04430	1.06666666666667	1.66666666666667	0.0645385211375743	0.510825623765993	1.5625	0.781249999999999	0.446287102628419	-0.246860077931527
PF04433	4.06666666666667	3.66666666666667	1.4028236630711	1.29928298413026	0.901639344262295	0.450819672131148	-0.10354067894084	-0.796687859500785
PF04434	11.2666666666667	7	2.42184851382087	1.94591014905531	0.621301775147927	0.310650887573964	-0.475938364765553	-1.1690855453255
PF04437	1.53333333333333	0.666666666666667	0.427444014826938	-0.405465108108164	0.434782608695653	0.217391304347827	-0.832909122935101	-1.52605630349505
PF04438	3.73333333333333	4.66666666666667	1.31730148963294	1.54044504094715	1.25	0.625000000000001	0.223143551314211	-0.470003629245734
PF04442	1.06666666666667	1	0.0645385211375743	0	0.937499999999997	0.468749999999999	-0.0645385211375742	-0.75768570169752
PF04444	0.2	0.666666666666667	-1.6094379124341	-0.405465108108164	3.33333333333333	1.66666666666667	1.20397280432594	0.510825623765991
PF04446	1.33333333333333	1	0.287682072451778	0	0.750000000000002	0.375000000000001	-0.287682072451778	-0.980829253011724
PF04450	0.8	2.33333333333333	-0.22314355131421	0.847297860387202	2.91666666666666	1.45833333333333	1.07044141170141	0.377294231141466
PF04457	0.866666666666667	6.66666666666667	-0.143100843640673	1.89711998488588	7.69230769230769	3.84615384615385	2.04022082852655	1.34707364796661
PF04478	0.0666666666666667	0.333333333333333	-2.70805020110221	-1.09861228866811	4.99999999999999	2.5	1.6094379124341	0.916290731874154
PF04479	0.866666666666667	2.66666666666667	-0.143100843640673	0.980829253011728	3.07692307692308	1.53846153846154	1.1239300966524	0.430782916092455
PF04488	3.06666666666667	17.3333333333333	1.12059119538689	2.85263142991332	5.65217391304346	2.82608695652173	1.73204023452643	1.03889305396648
PF04493	0.866666666666667	6	-0.143100843640673	1.79175946922805	6.92307692307692	3.46153846153846	1.93486031286873	1.24171313230878
PF04494	1.4	2.66666666666667	0.336472236621213	0.980829253011728	1.90476190476191	0.952380952380954	0.644357016390515	-0.0487901641694307
PF04495	0.866666666666667	2.33333333333333	-0.143100843640673	0.847297860387202	2.69230769230769	1.34615384615384	0.990398704027875	0.29725152346793
PF04499	2.73333333333333	3	1.0055218656021	1.09861228866811	1.09756097560976	0.548780487804879	0.0930904230660132	-0.600056757493932
PF04500	6.66666666666667	70.3333333333333	1.89711998488588	4.25324584480796	10.55	5.275	2.35612585992207	1.66297867936213
PF04502	2.26666666666667	2.33333333333333	0.818310323513953	0.847297860387202	1.02941176470588	0.51470588235294	0.0289875368732494	-0.664159643686696
PF04503	0.666666666666667	0.333333333333333	-0.405465108108164	-1.09861228866811	0.499999999999999	0.25	-0.693147180559947	-1.38629436111989
PF04505	3.86666666666667	33.6666666666667	1.35239280944421	3.51650822817315	8.70689655172414	4.35344827586207	2.16411541872894	1.470968238169
PF04506	1.13333333333333	2.33333333333333	0.125163142954003	0.847297860387202	2.05882352941177	1.02941176470588	0.722134717433199	0.0289875368732537
PF04511	2.06666666666667	5.33333333333333	0.725937003382938	1.67397643357167	2.58064516129032	1.29032258064516	0.948039430188733	0.254892249628788
PF04515	3.26666666666667	10.3333333333333	1.18377009700842	2.33537491581703	3.16326530612244	1.58163265306122	1.15160481880862	0.45845763824867
PF04516	1.73333333333333	2	0.55004633691927	0.693147180559945	1.15384615384616	0.576923076923078	0.143100843640675	-0.55004633691927
PF04525	3.06666666666667	13	1.12059119538689	2.56494935746154	4.2391304347826	2.1195652173913	1.44435816207465	0.751210981514705
PF04547	4.73333333333333	16	1.5546296759391	2.77258872223978	3.38028169014085	1.69014084507042	1.21795904630068	0.524811865740731
PF04548	5.66666666666667	24	1.73460105538811	3.17805383034795	4.23529411764706	2.11764705882353	1.44345277495984	0.750305594399893
PF04557	0.933333333333333	2.33333333333333	-0.0689928714869518	0.847297860387202	2.5	1.25	0.916290731874154	0.223143551314209
PF04558	1	2.33333333333333	0	0.847297860387202	2.33333333333333	1.16666666666666	0.847297860387202	0.154150679827257
PF04560	3.66666666666667	3.33333333333333	1.29928298413026	1.20397280432594	0.909090909090907	0.454545454545454	-0.0953101798043268	-0.788457360364272
PF04561	3.73333333333333	3	1.31730148963294	1.09861228866811	0.803571428571429	0.401785714285715	-0.218689200964829	-0.911836381524774
PF04563	3.93333333333333	3.33333333333333	1.36948724280351	1.20397280432594	0.847457627118644	0.423728813559322	-0.165514438477574	-0.858661619037519
PF04564	12.0666666666667	56.6666666666667	2.49044683016362	4.03718614838215	4.69613259668507	2.34806629834254	1.54673931821853	0.853592137658589
PF04565	3.73333333333333	3	1.31730148963294	1.09861228866811	0.803571428571429	0.401785714285715	-0.218689200964829	-0.911836381524774
PF04566	2.6	2	0.955511445027436	0.693147180559945	0.769230769230769	0.384615384615385	-0.262364264467491	-0.955511445027436
PF04567	2.6	2	0.955511445027436	0.693147180559945	0.769230769230769	0.384615384615385	-0.262364264467491	-0.955511445027436
PF04568	1.13333333333333	2.33333333333333	0.125163142954003	0.847297860387202	2.05882352941177	1.02941176470588	0.722134717433199	0.0289875368732537
PF04571	1.26666666666667	2.66666666666667	0.236388778064233	0.980829253011728	2.10526315789473	1.05263157894737	0.744440474947495	0.0512932943875492
PF04572	1	2.66666666666667	0	0.980829253011728	2.66666666666667	1.33333333333334	0.980829253011728	0.287682072451782
PF04573	1.13333333333333	2.33333333333333	0.125163142954003	0.847297860387202	2.05882352941177	1.02941176470588	0.722134717433199	0.0289875368732537
PF04577	5.13333333333333	26.3333333333333	1.63575522075147	3.27083556379891	5.12987012987013	2.56493506493506	1.63508034304744	0.941933162487492
PF04588	2.2	2.66666666666667	0.78845736036427	0.980829253011728	1.21212121212121	0.606060606060607	0.192371892647457	-0.500775287912488
PF04592	0.2	0.666666666666667	-1.6094379124341	-0.405465108108164	3.33333333333333	1.66666666666667	1.20397280432594	0.510825623765991
PF04597	1.13333333333333	2	0.125163142954003	0.693147180559945	1.76470588235295	0.882352941176473	0.567984037605942	-0.125163142954003
PF04603	0.733333333333333	1	-0.31015492830384	0	1.36363636363636	0.681818181818182	0.31015492830384	-0.382992252256105
PF04607	0.866666666666667	0.333333333333333	-0.143100843640673	-1.09861228866811	0.384615384615384	0.192307692307692	-0.955511445027438	-1.64865862558738
PF04614	1.06666666666667	1	0.0645385211375743	0	0.937499999999997	0.468749999999999	-0.0645385211375742	-0.75768570169752
PF04615	1.33333333333333	2	0.287682072451778	0.693147180559945	1.5	0.750000000000002	0.405465108108167	-0.287682072451778
PF04616	0.6	11.3333333333333	-0.510825623765991	2.42774823594805	18.8888888888888	9.44444444444442	2.93857385971404	2.24542667915409
PF04622	0.866666666666667	2	-0.143100843640673	0.693147180559945	2.30769230769231	1.15384615384615	0.836248024200618	0.143100843640673
PF04628	2.06666666666667	2.33333333333333	0.725937003382938	0.847297860387202	1.12903225806451	0.564516129032256	0.121360857004264	-0.571786323555681
PF04629	0.6	3.33333333333333	-0.510825623765991	1.20397280432594	5.55555555555555	2.77777777777778	1.71479842809193	1.02165124753198
PF04632	0.0666666666666667	0.666666666666667	-2.70805020110221	-0.405465108108164	10	5	2.30258509299405	1.6094379124341
PF04641	1.46666666666667	1.33333333333333	0.382992252256108	0.287682072451778	0.909090909090905	0.454545454545452	-0.0953101798043297	-0.788457360364275
PF04646	1.53333333333333	2	0.427444014826938	0.693147180559945	1.30434782608696	0.65217391304348	0.265703165733008	-0.427444014826938
PF04652	1.86666666666667	1.66666666666667	0.624154309072996	0.510825623765993	0.892857142857143	0.446428571428572	-0.113328685307003	-0.806475865866948
PF04658	1.2	2	0.182321556793955	0.693147180559945	1.66666666666667	0.833333333333333	0.510825623765991	-0.182321556793955
PF04664	0.666666666666667	3.33333333333333	-0.405465108108164	1.20397280432594	4.99999999999999	2.5	1.6094379124341	0.916290731874154
PF04666	1.46666666666667	1.66666666666667	0.382992252256108	0.510825623765993	1.13636363636364	0.568181818181818	0.127833371509885	-0.565313809050061
PF04667	1.53333333333333	1.66666666666667	0.427444014826938	0.510825623765993	1.08695652173914	0.543478260869568	0.0833816089390553	-0.60976557162089
PF04669	2.06666666666667	1	0.725937003382938	0	0.483870967741935	0.241935483870967	-0.725937003382938	-1.41908418394288
PF04670	2.13333333333333	11.6666666666667	0.757685701697515	2.45673577282131	5.46875000000002	2.73437500000001	1.69905007112379	1.00590289056385
PF04674	1.26666666666667	3	0.236388778064233	1.09861228866811	2.36842105263157	1.18421052631579	0.862223510603877	0.169076330043931
PF04675	3.06666666666667	5	1.12059119538689	1.6094379124341	1.63043478260869	0.815217391304347	0.488846717047214	-0.204300463512731
PF04676	1.93333333333333	2	0.659245628884262	0.693147180559945	1.03448275862069	0.517241379310346	0.0339015516756831	-0.659245628884262
PF04677	1.93333333333333	1	0.659245628884262	0	0.517241379310346	0.258620689655173	-0.659245628884262	-1.35239280944421
PF04678	1.73333333333333	3.33333333333333	0.55004633691927	1.20397280432594	1.92307692307692	0.961538461538462	0.653926467406665	-0.0392207131532805
PF04679	2.66666666666667	4	0.980829253011728	1.38629436111989	1.5	0.749999999999999	0.405465108108163	-0.287682072451782
PF04683	1.06666666666667	2.33333333333333	0.0645385211375743	0.847297860387202	2.18749999999999	1.09375	0.782759339249628	0.0896121586896827
PF04685	1.26666666666667	4	0.236388778064233	1.38629436111989	3.1578947368421	1.57894736842105	1.14990558305566	0.456758402495712
PF04690	1.2	1	0.182321556793955	0	0.833333333333333	0.416666666666667	-0.182321556793955	-0.8754687373539
PF04695	1	1.33333333333333	0	0.287682072451778	1.33333333333333	0.666666666666665	0.287682072451778	-0.405465108108167
PF04696	1	1	0	0	1	0.5	0	-0.693147180559945
PF04699	1.4	2	0.336472236621213	0.693147180559945	1.42857142857143	0.714285714285714	0.356674943938732	-0.336472236621213
PF04707	2.73333333333333	4	1.0055218656021	1.38629436111989	1.46341463414634	0.731707317073172	0.380772495517794	-0.312374685042151
PF04710	0.866666666666667	2	-0.143100843640673	0.693147180559945	2.30769230769231	1.15384615384615	0.836248024200618	0.143100843640673
PF04712	1.46666666666667	6	0.382992252256108	1.79175946922805	4.09090909090908	2.04545454545454	1.40876721697195	0.715620036412002
PF04714	0.8	2	-0.22314355131421	0.693147180559945	2.5	1.25	0.916290731874155	0.22314355131421
PF04716	0.866666666666667	1	-0.143100843640673	0	1.15384615384615	0.576923076923077	0.143100843640673	-0.550046336919272
PF04718	1.53333333333333	2	0.427444014826938	0.693147180559945	1.30434782608696	0.65217391304348	0.265703165733008	-0.427444014826938
PF04719	2.06666666666667	1	0.725937003382938	0	0.483870967741935	0.241935483870967	-0.725937003382938	-1.41908418394288
PF04721	1.53333333333333	1.33333333333333	0.427444014826938	0.287682072451778	0.869565217391304	0.434782608695652	-0.139761942375159	-0.832909122935104
PF04722	1.33333333333333	2.33333333333333	0.287682072451778	0.847297860387202	1.75	0.875000000000001	0.559615787935424	-0.133531392624521
PF04724	1.33333333333333	2.66666666666667	0.287682072451778	0.980829253011728	2.00000000000001	1	0.693147180559949	3.77475828372553e-15
PF04727	3.33333333333333	4.33333333333333	1.20397280432594	1.46633706879343	1.3	0.65	0.262364264467491	-0.430782916092454
PF04729	1.26666666666667	1	0.236388778064233	0	0.789473684210524	0.394736842105262	-0.236388778064233	-0.929535958624178
PF04733	1.4	1	0.336472236621213	0	0.714285714285714	0.357142857142857	-0.336472236621213	-1.02961941718116
PF04734	1.13333333333333	2.33333333333333	0.125163142954003	0.847297860387202	2.05882352941177	1.02941176470588	0.722134717433199	0.0289875368732537
PF04739	1.66666666666667	3.33333333333333	0.510825623765993	1.20397280432594	1.99999999999999	0.999999999999997	0.693147180559942	-3.10862446895044e-15
PF04749	7.06666666666667	31	1.95538889300986	3.43398720448515	4.38679245283019	2.19339622641509	1.47859831147529	0.785451130915343
PF04750	1.53333333333333	1.33333333333333	0.427444014826938	0.287682072451778	0.869565217391304	0.434782608695652	-0.139761942375159	-0.832909122935104
PF04752	1.53333333333333	3.33333333333333	0.427444014826938	1.20397280432594	2.17391304347826	1.08695652173913	0.776528789498998	0.0833816089390522
PF04756	2.26666666666667	4	0.818310323513953	1.38629436111989	1.76470588235294	0.882352941176469	0.567984037605938	-0.125163142954008
[truncated: 2,895 more rows]
